# Supplementary material for: Data on microcirculatory perfusion dips in the resting nail bed
Source: Data Brief. 2018 Oct 27;21:1232–5. doi: 10.1016/j.dib.2018.10.077 (PMC6231364; doi:10.1016/j.dib.2018.10.077)
Supplement: Supplementary file 2 — Supplementary material [file mmc2.xlsx]

## Sheet: Part_1
Time lapsed (ms)		Dig II dx	Dig II sin	Dig III dx	Dig III sin	Dig IV dx	Dig IV sin
5320		323.157	261.309	249.351	221.224	230.589	206.126		Base line of digital nerve block, testsubject_9
5480		366.455	300.362	255.193	227.641	200.802	204.78
5640		325.923	324.528	240.775	218.464	219.2	229.153
5840		324.848	298.063	243.579	221.361	205.21	226.875
6120		372.441	310.322	236.773	204.094	183.001	213.104
6280		280.445	314.68	250.146	211.008	211.843	239.956
6440		312.808	304.422	229.337	213.01	221.251	241.545
6600		352.733	257.126	204.503	221.723	217.243	219.672
6760		418.168	335.49	234.276	254.94	239.247	352.071
7040		360.212	281.633	234.471	251.259	206.401	299.115
7240		340.462	336.547	244.114	232.333	234.926	262.542
7400		303.439	298.09	213.847	233.588	217.798	240.436
7600		308.03	311.581	219.404	229.523	225.925	233.031
7760		342.016	288.853	219.605	223.097	234.705	249.051
8000		278.568	282.243	194.035	238.045	212.706	228.967
8200		293.889	317.44	232.03	253.507	227.798	216.321
8360		296.191	291.145	241.549	232.977	238.36	252.614
8560		308.961	292.513	208.818	223.102	212.071	264.15
8720		319.37	316.242	242.784	229.794	211.91	236.474
8880		306.616	334.654	222.272	225.577	209.162	232.58
9120		322.647	311.093	223.513	238.449	200.249	221.201
9280		364.359	352.003	240.496	241.942	206.744	254.06
9440		332.122	299.474	228.532	243.403	205.362	227.571
9640		283.15	325.743	218.947	250.449	207.99	235.374
9840		335.469	305.898	237.65	242.128	242.53	234.724
10080		328.124	282.913	227.931	235.466	220.034	251.812
10280		331.308	281.147	260.622	252.413	210.941	267.918
10440		354.661	270.667	233.387	222.074	195.074	241.864
10640		290.875	284.193	223.328	225.167	208.494	209.103
10800		283.993	294.795	227.765	231.709	222.767	224.089
11080		299.762	301.799	229.67	248.129	216.197	230.325
11280		336.271	277.617	246.497	240.646	193.782	237.677
11440		302.414	291.507	233.972	222.608	220.683	210.702
11600		299.929	307.514	241.335	228.504	212.874	218.313
11761		269.189	310.666	224.437	226.312	210.05	204.688
11999		300.369	274.946	213.8	236.834	201.135	220.236
12160		342.053	270.908	271.252	256.114	238.356	233.725
12319		274.196	316.012	213.651	244.257	211.801	211.716
12520		281.046	278.999	236.46	225.646	183.508	188.345
12720		354.651	352.884	237.864	248.144	238.432	203.233
12880		298.369	278.322	203.201	236.149	187.4	192.715
13120		299.212	308.07	223.978	224.216	191.118	194.413
13280		303.73	279.207	232.562	230.987	188.957	216.974
13480		271.01	292.245	207.13	234.221	192.05	218.893
13680		279.228	328.45	232.823	260.88	192.025	241.003
13840		291.211	286.192	227.543	222.864	233.576	223.28
14120		289.201	257.165	201.901	216.095	210.994	193.869
14280		283.245	308.636	232.882	218.668	232.493	272.666
14440		297.936	291.986	211.583	218.872	173.977	211.725
14600		273.8	263.221	220.837	204.603	181.788	183.105
14760		288.092	261.176	215.358	218.241	184.727	238.623
15040		314.106	342.717	225.458	240.942	224.402	219.194
15199		334.529	287.344	217.237	220.934	210.927	203.009
15359		314.287	326.587	246.134	223.645	201.605	195.406
15560		293.527	282.194	195.931	210.366	192.457	203.437
15760		303.164	373.234	238.903	255.221	214.089	245.45
15999		308.452	326.544	217.242	232.35	172.722	224.233
16200		329.959	291.755	226.3	219.281	187.112	219.119
16360		306.902	314.633	243.089	208.007	185.378	211.639
16520		303.528	298.199	230.024	194.113	218.821	220.146
16680		290.113	301.474	217.625	228.288	206.63	227.482
16880		379.817	290.877	252.137	213.711	217.89	221.437
17159		319.239	321.474	209.211	216.184	204.434	208.46
17319		344.356	281.768	247.682	217.542	193.492	215.852
17519		272.06	269.052	223.312	180.44	190.837	219.448
17679		316.506	284.796	220.545	212.236	216.506	207.117
17839		308.82	297.499	235.573	222.691	199.991	260.283
18119		317.031	251.397	234.793	210.104	194.496	207.154
18279		308.586	308.111	234.606	226.931	218.187	217.574
18440		323.446	298.191	241.849	236.772	186.099	188.926
18640		310.203	274.347	207.72	198.416	174.861	198.02
18800		330.24	314.671	253.266	233.341	239.367	218.293
19039		318.119	256.939	228.916	191.785	191.032	220.975
19199		322.533	301.698	239.319	209.149	192.145	196.778
19359		286.516	320.721	226.952	222.038	177.227	250.47
19559		271.465	288.524	206.475	212.056	202.366	205.305
19759		312.555	372.529	238.898	223.327	199.954	214.038
19999		335.769	305.083	222.597	208.328	204.601	195.216
20199		393.747	295.464	232.085	217.108	249.587	226.553
20359		295.884	321.482	216.373	216.517	194.972	203.039
20519		268.162	267.374	213.735	204.001	179.194	197.127
20719		314.35	268.432	220.876	202.968	166.204	209.156
20879		309.488	266.241	240.353	227.154	193.169	191.625
21160		294.363	262.589	206.203	196.563	166.626	175.037
21319		278.38	297.762	199.374	216.738	165.533	198.723
21479		311.67	254.362	234.443	216.324	189.118	183.483
21639		263.52	241.29	226.151	201.724	182.264	197.475
21799		316.198	273.242	206.482	200.181	151.815	171.562
22079		298.957	345.678	236.542	233.547	185.025	203.856
22239		272.677	284.837	234.568	211.664	175.555	178.742
22439		278.512	266.565	210.626	200.603	171.488	159.855
22599		285.3	281.343	221.756	208.477	162.381	176.08
22799		256.201	286.933	215.831	209.016	190.906	171.552
23039		266.952	233.496	211.273	203.77	171.922	172.814
23239		274.693	267.617	202.597	190.46	173.021	171.974
23399		281.933	263.656	223.799	205.21	189.474	193.843
23559		274.925	249.522	214.112	187.719	180.654	178.988
23719		286.618	271.699	202.824	192.049	165.414	178.626
23999		285.572	292.898	213.043	208.61	191.309	175.195
24159		254.353	289.19	192.175	198.831	179.212	181.13
24319		280.35	249.636	182.485	195.302	146.916	174.981
24479		291.205	288.141	212.308	227.433	187.425	196.063
24639		272.367	280.187	215.091	204.653	164.284	195.499
24879		265.656	282.383	207.536	210.68	183.949	187.612
25119		308.402	309.086	221.822	229.671	188.716	186.527
25319		244.913	260.055	205.84	195.363	163.8	172.852
25519		239.523	273.677	211.933	196.353	180.667	173.335
25679		269.84	254.331	231.937	194.989	190.444	204.632
25839		259.796	227.333	217.682	187.551	174.818	195.255
26119		287.023	288.089	222.643	220.286	177.645	186.903
26319		288.88	282.877	215.595	194.527	173.785	196.351
26479		284.875	242.182	203.153	202.864	169.626	198.453
26639		267.458	252.166	217.41	196.41	197.175	179.63
26799		278.418	274.729	223.779	218.394	183.451	193.716
27039		276.929	228.569	188.508	212.013	177.591	174.656
27199		291.923	262.162	216.773	200.965	166.184	193.945
27359		268.842	268.116	200.42	199.249	172.469	188.252
27559		271.359	254.197	207.78	221.381	172.523	196.17
27719		276.638	297.771	219.082	207.912	178.185	204.59
27999		288.067	272.558	195.07	196.763	205.106	208.472
28159		269.914	292.099	202.46	207.816	188.236	186.21
28319		256.744	282.958	223.891	203.799	180.779	201.221
28479		245.675	277.547	213.731	231.568	158.976	196.871
28639		268.043	272.463	213.721	183.887	164.107	186.238
28839		243.375	277.83	209.378	212.411	179.178	221.334
29159		255.928	302.86	213.325	217.564	168.415	206.851
29359		272.855	293.777	217.578	216.445	160.149	209.555
29519		251.532	279.101	208.744	203.172	178.793	212.878
29679		298.418	269.436	233.535	208.425	192.985	203.168
29839		274.379	262.313	222.921	213.825	186.219	197.087
30079		289.42	262.153	214.758	214.131	198.583	201.784
30239		268.717	256.737	216.645	201.51	184.849	204.434
30399		294.897	303.129	246.687	223.069	174.179	199.581
30599		303.949	275.969	228.62	224.517	179.944	188.913
30759		264.468	294.016	215.235	220.254	174.203	199.952
31079		261.438	282.942	209.033	203.382	179.353	205.387
31239		280.631	303.694	205.582	217.992	182.448	230.859
31439		266.693	262.839	219.836	221.986	192.255	213.908
31599		261.454	273.528	209.957	207.32	193.708	202.281
31759		282.095	278.103	208.302	222.104	184.457	206.17
31999		272.069	281.601	200.461	200.792	179.822	220.969
32159		296.721	289.099	216.138	219.097	202.488	207.335
32399		296.195	299.676	211.936	221.53	203.303	191.617
32559		298.156	262.159	232.61	209.838	195.483	178.022
32719		274.894	284.34	230.016	204.955	231.706	206.729
32879		271.235	257.898	217.865	206.229	190.522	190.339
33119		268.909	262.402	208.827	201.889	174.529	196.328
33319		284.588	258.616	221.801	217.906	185.573	206.24
33479		280.662	253.772	212.698	201.356	180.122	190.829
33639		239.914	225.951	223.303	209.579	181.43	173.144
33799		254.986	252.64	221.997	204.003	175.661	168.897
34079		266.828	271.297	189.55	198.134	177.688	159.442
34319		310.332	265.148	222.209	205.874	179.951	197.68
34479		297.453	266.865	207.504	216.238	175.306	190.862
34639		279.125	275.831	220.007	204.455	188.445	174.652
34799		285.597	234.502	216.268	204.886	187.092	189.5
35039		278.139	268.29	212.245	220.601	181.996	208.265
35199		281.37	252.808	226.929	193.475	181.608	183.636
35399		288.34	254.532	240.756	182.271	179.869	167.694
35559		253.837	247.54	209.542	195.467	165.097	169.054
35719		237.686	224.931	198.777	175.151	152.096	141.878
35999		282.857	291.614	237.382	208.591	179.052	201.212
36199		284.413	262.211	225.607	194.061	178.489	193.666
36359		276.068	247.685	184.951	184.405	171.915	182.138
36519		254.572	252.037	204.074	194.58	168.253	165.841
36719		266.737	251.079	207.403	200.224	180.155	191.222
36879		248.764	222.504	197.599	171.105	166.848	191.415
37119		249.536	251.485	205.086	191.14	159.221	157.98
37319		257.073	267.215	225.349	201.605	185.822	201.496
37519		268.173	256.397	197.678	203.831	165.94	180.838
37679		256.496	244.424	205.473	178.325	159.686	203.314
37839		270.585	248.571	223.429	187.476	183.854	172.256
38079		255.699	287.826	216.289	191.81	179.01	173.546
38239		258.637	276.374	212.952	201.691	177.315	195.861
38399		269.953	298.377	206.664	208.192	165.983	204.684
38639		264.588	314.518	220.16	219.241	177.803	192.231
38799		264.106	277.899	205.965	202.909	161.197	187.066
39039		257.204	290.979	208.795	194.865	183.349	201.824
39239		264.691	260.051	224.769	207.499	187.744	211.325
39399		248.51	240.967	219.181	178.97	169.379	190.626
39599		264.172	236.185	203.746	196.374	177.576	165.869
39759		252.972	269.745	202.353	207.732	175.601	203.046
39999		254.787	284.572	197.302	227.341	181.638	197.074
40159		253.088	281.563	204.999	195.785	161.251	206.948
40359		252.109	275.271	197.339	203.192	173.051	211.784
40559		245.747	264.355	221.82	220.447	183.355	197.376
40719		257.198	259.493	193.378	206.147	163.461	199.054
40879		258.776	241.188	196.41	211.677	161.355	198.213
41119		260.512	273.344	213.503	213.531	164.14	191.601
41279		272.891	270.451	207.404	208.444	169.406	203.03
41439		292.575	265.537	200.671	198.225	181.687	202.461
41639		292.906	248.875	214.619	213.675	167.351	220.53
41839		257.093	253.192	208.592	198.463	171.627	212.622
42079		264.598	277.967	204.521	180.886	165.357	218.214
42279		303.824	298.476	224.371	213.773	195.581	214.276
42479		270.764	270.472	227.532	194.755	183.539	204.572
42639		270.143	325.203	189.563	241.735	176.065	203.405
42799		287.902	278.46	223.059	233.445	197.581	217.838
43079		258.909	289.194	197.833	205.606	157.701	204.684				Peak detection							AUC							Time							a							PU(a)							Perfusion variability
43239		278.397	267.673	230.263	238.561	190.303	209.518
43399		263.591	278.514	206.74	213.318	175.054	210.669				Dig II dx	Dig II sin	Dig III dx	Dig III sin	Dig IV dx	Dig IV sin		Dig II dx	Dig II sin	Dig III dx	Dig III sin	Dig IV dx	Dig IV sin		Dig II dx	Dig II sin	Dig III dx	Dig III sin	Dig IV dx	Dig IV sin		Dig II dx	Dig II sin	Dig III dx	Dig III sin	Dig IV dx	Dig IV sin		Dig II dx	Dig II sin	Dig III dx	Dig III sin	Dig IV dx	Dig IV sin		Dig II dx	Dig II sin	Dig III dx	Dig III sin
43559		256.587	248.823	213.238	216.186	201.178	200.056
43719		295.754	278.04	210.345	216.228	181.992	206.918				0	0	0	0	0	0		0	0	0	0	0	0		0	0	0	0	0	0		0.992254	0.979879	0.977994	0.979997	0.986246	0.98252		288.163	287.542	227.574	223.591	195.243	218.111		31.405	31.259	22.806	26.623
43999		272.475	268.236	203.265	213.195	189.801	204.477				0	0	0	0	0	0		0	0	0	0	0	0		0	0	0	0	0	0		0.991629	0.979464	0.976725	0.983153	0.984905	0.983298		288.215	286.878	227.62	223.199	195.354	218.07		31.405	31.473	22.806	26.684
44199		269.291	274.942	206.473	215.802	189.886	224.042				0	0	0	0	0	0		0	0	0	0	0	0		0	0	0	0	0	0		0.990197	0.978364	0.975222	0.982275	0.984098	0.981945		288.336	287.224	227.696	223.321	195.421	224.042		31.973	31.473	22.806	26.997
44359		291.13	252.614	227.74	237.61	191.132	222.382				0	0	0	0	0	0		0	0	0	0	0	0		0	0	0	0	0	0		0.989266	0.977101	0.973912	0.981226	0.983626	0.982156		288.141	286.639	227.749	237.61	195.452	222.382		31.549	31.863	22.918	26.762
44519		257.365	286.528	209.037	227.915	195.187	214.501				0	0	0	0	0	0		0	0	0	0	0	0		0	0	0	0	0	0		0.989287	0.976807	0.972843	0.980706	0.984354	0.982481		288.14	286.732	227.771	227.915	195.4	218.113		32.262	32.165	23.611	26.872
44679		283.46	266.201	227.187	221.627	198.247	231.408				0	0	0	0	0	0		0	0	0	0	0	0		0	0	0	0	0	0		0.988859	0.977144	0.972126	0.980212	0.983159	0.982814		288.176	286.626	227.786	223.169	195.457	231.408		32.461	34.067	23.718	26.923
44879		299.807	259.243	219.48	253.848	172.917	271.929				0	0	0	0	0	0		0	0	0	0	0	0		0	0	0	0	0	0		0.988286	0.977902	0.970699	0.979372	0.982797	0.981251		287.997	284.646	227.961	253.848	195.461	271.929		32.302	34.054	25.4	26.95
45124		254.721	258.635	219.931	246.986	199.565	228.779				0	0	0	0	0	0		0	0	0	0	0	0		0	0	0	0	0	0		0.987862	0.978176	0.969931	0.978514	0.982415	0.979834		288.019	284.639	228.167	246.986	195.464	228.779		32.302	34.306	25.61	27.003
45279		322.371	276.342	261.718	241.646	206.705	240.604				0	0	0	0	0	0		0	0	0	0	0	0		0	0	0	0	0	0		0.986801	0.97785	0.969448	0.978068	0.98212	0.978904		322.371	284.648	261.718	241.646	206.705	240.604		32.302	34.854	25.651	27.469
45479		289.033	295.722	243.591	220.98	233.257	216.838				0	0	0	0	0	0		0	0	0	0	0	0		0	0	0	0	0	0		0.984893	0.977201	0.970754	0.976968	0.98091	0.975583		288.241	284.81	243.591	223.186	233.257	218.892		32.324	35.192	27.228	28.055
45639		286.199	290.674	221.475	252.4	194.58	208.382				0	0	0	0	0	0		0	0	0	0	0	0		0	0	0	0	0	0		0.983235	0.977143	0.971936	0.976035	0.979967	0.973448		288.346	284.845	227.707	252.4	195.502	219.053		32.451	35.192	28.172	28.055
45799		295.46	287.511	221.93	220.046	196.252	241.336				0	0	0	0	0	0		0	0	0	0	0	0		0	0	0	0	0	0		0.982588	0.977207	0.971439	0.976223	0.978525	0.972143		288.355	284.579	227.732	223.292	195.547	241.336		32.568	34.953	28.327	29.421
46079		287.012	261.544	227.583	210.889	202.888	228.174				0	0	0	0	0	0		0	0	0	0	0	0		0	0	0	0	0	0		0.983809	0.978004	0.970839	0.97617	0.977773	0.97213		288.063	284.531	227.749	223.299	202.888	228.174		32.616	36.628	28.406	29.72
46279		304.302	308.836	244.51	220.769	195.451	244.02				0	0	0	0	0	0		0	0	0	0	0	0		0	0	0	0	0	0		0.985013	0.977538	0.970426	0.976625	0.976902	0.972219		304.302	308.836	244.51	223.235	195.615	244.02		33.365	36.628	28.666	30.39
46439		280.512	288.871	230.6	233.442	202.135	251.562				0	0	0	0	0	0		0	0	0	0	0	0		0	0	0	0	0	0		0.983675	0.976814	0.969934	0.977715	0.975507	0.97195		288.073	284.59	227.768	233.442	195.544	251.562		33.481	37.367	28.703	30.786
46599		325.47	278.748	239.417	209.435	206.669	202.176				0	0	0	0	0	0		0	0	0	0	0	0		0	0	0	0	0	0		0.983439	0.976373	0.969986	0.97837	0.974845	0.971933		325.47	284.602	239.417	223.103	206.669	219.29		33.481	40.603	28.703	30.786
46799		287.901	311.579	241.717	242.166	199.284	216.99				0	0	0	0	0	0		0	0	0	0	0	0		0	0	0	0	0	0		0.984129	0.976386	0.969248	0.977903	0.973804	0.971505		288.047	311.579	241.717	242.166	195.615	219.357		34.344	40.603	28.703	34.054
47079		280.947	324.22	250.359	234.374	211.071	234.591				0	0	0	0	0	0		0	0	0	0	0	0		0	0	0	0	0	0		0.984598	0.977478	0.968683	0.977465	0.973055	0.970367		287.902	324.22	250.359	234.374	211.071	234.591		34.667	40.824	29.595	36.223
47239		285.712	290.94	240.956	225.512	173.609	216.237				0	0	0	0	0	0		0	0	0	0	0	0		0	0	0	0	0	0		0.984224	0.978083	0.968377	0.97769	0.974022	0.969534		287.902	284.525	240.956	223.113	195.602	219.839		34.667	42.167	30.935	37.125
47399		327.899	281.525	260.366	219.812	215.147	224.337				0	0	0	0	0	0		0	0	0	0	0	0		0	0	0	0	0	0		0.98338	0.977906	0.968403	0.977811	0.974475	0.969097		327.899	284.538	260.366	223.111	215.147	224.337		35.944	42.167	30.935	37.125
47559		304.3	273.136	229.659	213.836	200.364	223.184				0	0	0	0	0	0		0	0	0	0	0	0		0	0	0	0	0	0		0.98305	0.977388	0.968381	0.978489	0.974475	0.968252		304.3	284.345	227.801	223.101	195.577	223.184		36.663	41.977	30.935	37.125
47759		302.725	304.221	234.704	222.636	199.79	224.636				0	0	0	0	0	0		0	0	0	0	0	0		0	0	0	0	0	0		0.98463	0.976842	0.968573	0.979435	0.974483	0.968024		302.725	304.221	234.704	223.087	195.482	224.636		37.319	42.072	32.49	37.125
47999		316.27	303.4	237.977	223.733	209.572	235.551				0	0	0	0	0	0		0	0	0	0	0	0		0	0	0	0	0	0		0.985468	0.976999	0.969449	0.97909	0.97412	0.966971		316.27	303.4	237.977	223.092	209.572	235.551		37.371	42.034	32.49	37.125
48239		279.199	268.824	226.59	228.007	205.031	217.265				0	0	0	0	0	0		0	0	0	0	0	0		0	0	0	0	0	0		0.984962	0.976787	0.969649	0.97971	0.973261	0.966492		287.65	284.081	227.774	228.007	205.031	220.38		37.573	42.034	32.627	37.125
48399		288.38	261.715	208.229	233.319	199.999	220.171				0	0	0	0	0	0		0	0	0	0	0	0		0	0	0	0	0	0		0.985728	0.976825	0.970167	0.979685	0.972522	0.96688		287.493	284.077	227.763	233.319	195.541	220.171		37.573	42.629	32.627	37.22
48559		286.083	281.46	244.915	263.499	211.337	218.912				0	0	0	0	0	0		0	0	0	0	0	0		0	0	0	0	0	0		0.987472	0.976576	0.969829	0.979793	0.971252	0.967949		287.208	284.405	244.915	263.499	211.337	220.206		37.573	42.667	32.627	36.962
48719		287.248	278.146	242.874	254.517	194.388	247.154				0	0	0	0	0	0		0	0	0	0	0	0		0	0	0	0	0	0		0.988545	0.97667	0.969688	0.979904	0.972152	0.967591		287.129	284.398	242.874	254.517	195.553	247.154		37.573	42.667	32.627	36.962
48879		300.106	287.65	223.277	224.621	204.487	222.29				0	0	0	0	0	0		0	0	0	0	0	0		0	0	0	0	0	0		0.987989	0.977322	0.969614	0.980317	0.97392	0.967322		300.106	284.024	227.775	224.621	204.487	222.29		38.777	43.55	33.754	36.962
49119		283.347	280.62	225.437	253.623	202.695	229.107				0	0	0	0	0	0		0	0	0	0	0	0		0	0	0	0	0	0		0.98725	0.97722	0.969767	0.980995	0.974294	0.967356		287.224	283.349	227.772	253.623	202.695	229.107		38.777	43.512	33.754	36.962
49279		264.628	265.645	248.634	229.148	196.862	242.51				0	0	0	0	0	0		0	0	0	0	0	0		0	0	0	0	0	0		0.987678	0.978744	0.969718	0.981168	0.974029	0.967962		287.193	283.149	248.634	229.148	195.493	242.51		38.777	43.512	34.814	37.22
49519		300.059	265.284	221.444	246.799	191.161	248.924				0	0	0	0	0	0		0	0	0	0	0	0		0	0	0	0	0	0		0.987568	0.979111	0.96997	0.981482	0.972863	0.968518		300.059	283.108	227.651	246.799	195.531	248.924		38.594	43.575	34.561	37.22
49679		298.075	296.462	243.442	252.361	221.784	250.346				0	0	0	0	0	0		0	0	0	0	0	0		0	0	0	0	0	0		0.987459	0.978889	0.970302	0.981132	0.972499	0.968662		286.919	296.462	243.442	252.361	221.784	250.346		38.594	43.613	34.561	37.383
49839		282.33	274.924	223.676	232.761	194.629	195.517				0	0	0	0	0	0		0	0	0	0	0	0		0	0	0	0	0	0		0.986991	0.978952	0.970171	0.981536	0.972478	0.968184		286.448	283.559	227.64	232.761	195.471	219.407		39.939	43.651	34.561	37.383
50119		292.696	280.357	244.42	248.739	198.941	227.703				0	0	0	0	0	0		0	0	0	0	0	0		0	0	0	0	0	0		0.986965	0.979393	0.970458	0.982378	0.971587	0.970105		286.45	283.488	244.42	248.739	195.48	227.703		41.035	43.651	36.043	37.383
50279		312.551	292.104	237.682	219.761	196.811	216.174				0	0	0	0	0	0		0	0	0	0	0	0		0	0	0	0	0	0		0.98724	0.979787	0.970597	0.982128	0.970424	0.97214		312.551	283.031	237.682	222.429	195.511	218.898		40.946	43.613	35.874	37.22
50439		289.64	264.628	242.978	219.476	186.557	216.26				0	0	0	0	0	0		0	0	0	0	0	0		0	0	0	0	0	0		0.9869	0.979944	0.971643	0.982763	0.97019	0.972523		286.084	283.014	242.978	222.138	195.518	218.892		41.3	43.613	35.786	36.833
50639		284.324	314.437	223.231	232.172	200.572	234.233				0	0	0	0	0	0		0	0	0	0	0	0		0	0	0	0	0	0		0.988069	0.980294	0.971446	0.982575	0.971845	0.973019		285.951	314.437	227.321	232.172	200.572	234.233		41.3	43.575	35.786	37.22
50799		282.915	287.946	240.298	216.725	205.408	234.127				0	0	0	0	0	0		0	0	0	0	0	0		0	0	0	0	0	0		0.98724	0.98032	0.971893	0.981851	0.972688	0.97277		286.047	282.511	240.298	222.466	205.408	234.127		41.3	43.51	35.786	37.22
51039		304.311	295.366	220.942	216.675	181.657	237.694				0	0	0	0	0	0		0	0	0	0	0	0		0	0	0	0	0	0		0.987924	0.981027	0.971652	0.981522	0.972304	0.973558		304.311	295.366	227.311	222.51	195.472	237.694		41.812	43.384	35.786	37.22
51199		300.217	292.364	230.941	236.028	197.154	230.619				0	0	0	0	0	0		0	0	0	0	0	0		0	0	0	0	0	0		0.987887	0.981587	0.971941	0.981447	0.973517	0.973673		300.217	282.027	227.298	236.028	195.46	230.619		41.812	43.384	35.786	36.833
51359		254.444	278.078	220.578	221.367	185.123	244.16				0	0	0	0	0	0		0	0	0	0	0	0		0	0	0	0	0	0		0.987129	0.980851	0.97167	0.981214	0.973708	0.974794		286.06	282.108	227.31	223.02	195.458	244.16		42.338	43.384	35.786	37.22
51519		293.33	260.723	226.451	212.78	193.015	225.75				0	0	0	0	0	0		0	0	0	0	0	0		0	0	0	0	0	0		0.987041	0.980872	0.971375	0.980888	0.973948	0.974735		286.07	282.106	227.324	223.07	195.455	225.75		42.338	43.384	35.799	36.833
51759		337.402	282.493	253.71	243.197	214.825	219.391				0	0	0	0	0	0		0	0	0	0	0	0		0	0	0	0	0	0		0.987237	0.980509	0.970975	0.980514	0.974016	0.974758		337.402	282.146	253.71	243.197	214.825	218.192		42.338	43.13	35.799	36.833
52039		284.117	245.163	241.884	216.976	204.254	203.921				0	0	0	0	0	0		0	0	0	0	0	0		0	0	0	0	0	0		0.987186	0.980483	0.971088	0.980399	0.974011	0.976156		285.71	281.802	241.884	223.143	204.254	218.117		42.163	42.67	35.799	36.833
52199		322.365	279.056	241.52	213.95	222.982	207.015				0	0	0	0	0	0		0	0	0	0	0	0		0	0	0	0	0	0		0.986934	0.980575	0.970881	0.98012	0.973757	0.976185		322.365	281.792	241.52	223.182	222.982	218.442		42.074	42.67	35.799	36.765
52359		309.487	272.357	237.86	227.228	191.259	222.942				0	0	0	0	0	0		0	0	0	0	0	0		0	0	0	0	0	0		0.987134	0.980194	0.971273	0.979507	0.974811	0.97686		309.487	281.834	237.86	227.228	194.552	222.942		41.963	42.67	35.677	36.833
52519		254.699	289.485	210.395	211.236	189.229	212.043				0	0	0	0	0	0		0	0	0	0	0	0		0	0	0	0	0	0		0.987643	0.980663	0.971276	0.979681	0.974541	0.976523		285.372	281.562	227.187	223.244	194.568	218.381		41.963	42.543	35.677	36.833
52719		275.204	280.493	215.8	223.117	208.428	218.862				0	0	0	0	0	0		0	0	0	0	0	0		0	0	0	0	0	0		0.988116	0.980453	0.971248	0.979591	0.974628	0.976385		285.223	281.572	227.189	223.256	208.428	218.406		41.963	42.543	35.677	36.833
52879		295.024	291.322	219.678	226.429	200.358	215.005				0	0	0	0	0	0		0	0	0	0	0	0		0	0	0	0	0	0		0.988378	0.98043	0.971353	0.979758	0.973716	0.9754		285.141	281.808	227.325	226.429	200.358	218.584		41.963	42.67	35.799	37.22
53119		306.935	293.218	226.071	227.987	210.332	236.26				0	0	0	0	0	0		0	0	0	0	0	0		0	0	0	0	0	0		0.988432	0.980298	0.970603	0.979925	0.973772	0.97547		306.935	293.218	227.374	227.987	210.332	236.26		41.867	43.13	35.799	37.48
53359		261.671	255.363	226.005	224.856	193.91	222.501				0	0	0	0	0	0		0	0	0	0	0	0		0	0	0	0	0	0		0.989343	0.979955	0.971298	0.979746	0.974107	0.974319		284.708	282.209	227.327	224.856	194.674	222.501		41.867	43.363	35.799	38.068
53519		271.868	281.08	227.328	219.336	173.296	241.619				0	0	0	0	0	0		0	0	0	0	0	0		0	0	0	0	0	0		0.990275	0.979981	0.971653	0.980268	0.974077	0.974234		284.41	282.534	227.507	224.876	194.679	241.619		41.341	43.321	35.887	38.377
53679		285.686	269.741	238.86	217.808	190.162	223.57				0	0	0	0	0	0		0	0	0	0	0	0		0	0	0	0	0	0		0.990072	0.979326	0.971688	0.979961	0.974216	0.973992		285.599	282.58	238.86	224.896	194.654	223.57		41.437	43.321	36.057	38.377
53839		262.769	303.661	208.579	231.444	192.653	210.232				0	0	0	0	0	0		0	0	0	0	0	0		0	0	0	0	0	0		0.990408	0.979349	0.972209	0.979821	0.973834	0.974114		285.502	303.661	227.568	231.444	194.723	218.866		41.437	43.447	36.044	38.377
54119		282.539	283.296	230.483	231.535	195.772	214.628				0	0	0	0	0	0		0	0	0	0	0	0		0	0	0	0	0	0		0.989905	0.978734	0.972042	0.980079	0.973707	0.972561		284.502	283.055	227.674	231.535	194.864	218.891		41.341	43.447	36.442	38.377
54279		324.727	276.943	210.697	222.215	196.851	220.931				0	0	0	0	0	0		0	0	0	0	0	0		0	0	0	0	0	0		0.990652	0.979347	0.971834	0.980159	0.973685	0.974404		324.727	282.941	227.682	224.884	194.867	218.861		40.684	43.447	36.442	38.377
54439		273.936	301.954	220.188	251.144	187.73	211.888				0	0	0	0	0	0		0	0	0	0	0	0		0	0	0	0	0	0		0.990488	0.978273	0.971956	0.979581	0.973539	0.974909		284.404	301.954	227.732	251.144	195.257	218.903		41.341	43.512	36.508	38.377
54639		283.005	294.003	225.227	233.103	191.646	215.165				0	0	0	0	0	0		0	0	0	0	0	0		0	0	0	0	0	0		0.990241	0.977587	0.971906	0.979818	0.972895	0.975049		284.41	294.003	227.733	233.103	195.312	219.283		41.341	42.591	36.508	38.489
54799		286.453	258.78	219.43	231.632	189.035	214.296				0	0	0	0	0	0		0	0	0	0	0	0		0	0	0	0	0	0		0.989854	0.977452	0.972099	0.979845	0.973575	0.975099		284.529	283.802	227.758	231.632	195.254	219.983		41.341	42.591	36.888	38.489
55039		299.341	324.584	236.879	223.559	188.157	232.212				0	0	0	0	0	0		0	0	0	0	0	0		0	0	0	0	0	0		0.989692	0.977492	0.97201	0.980163	0.973803	0.975374		299.341	324.584	236.879	225.602	195.474	232.212		41.437	42.629	36.888	38.97
55239		271.619	250.777	242.03	215.638	185.334	209.819				0	0	0	0	0	0		0	0	0	0	0	0		0	0	0	0	0	0		0.989601	0.977513	0.972118	0.980772	0.974128	0.976062		285.69	284.561	242.03	226.149	195.595	220.568		41.437	42.857	36.888	39.154
55399		291.865	284.659	233.143	239.383	190.959	226.238				0	0	0	0	0	0		0	0	0	0	0	0		0	0	0	0	0	0		0.989787	0.977528	0.972547	0.980798	0.974348	0.976246		285.753	284.657	233.143	239.383	195.773	226.238		41.548	43.204	37.027	39.328
55599		273.453	281.791	213.909	205.016	174.859	213.61				0	0	0	0	0	0		0	0	0	0	0	0		0	0	0	0	0	0		0.988646	0.977551	0.972373	0.981278	0.973657	0.976729		286.137	285.475	229.354	227.051	195.881	221.199		41.125	42.964	37.624	40.014
55759		284.213	284.01	229.962	240.107	197.906	218.047				0	0	0	0	0	0		0	0	0	0	0	0		0	0	0	0	0	0		0.988445	0.977163	0.971932	0.982092	0.973786	0.977423		286.333	285.596	229.477	240.107	197.906	222.082		42.398	42.964	37.624	40.249
55999		260.291	270.965	218.998	210.425	185.522	216.75				0	0	0	0	0	0		0	0	0	0	0	0		0	0	0	0	0	0		0.987868	0.97761	0.971891	0.982349	0.973904	0.977651		286.848	286.463	229.902	227.49	196.817	222.277		42.424	43.181	37.765	40.454
56159		274.317	248.023	217.643	184.147	178.263	210.069				0	0	0	0	0	0		0	0	0	0	0	0		0	0	0	0	0	0		0.987901	0.976812	0.971841	0.982839	0.974093	0.978057		286.842	286.517	229.907	227.747	196.814	222.364		42.424	43.181	37.764	40.205
56319		276.885	252.318	227.804	201.202	184.948	212.427				0	0	0	0	0	0		0	0	0	0	0	0		0	0	0	0	0	0		0.987472	0.976942	0.972093	0.983024	0.973716	0.97828		286.917	286.69	230.184	227.733	196.819	222.358		42.424	43.767	37.968	40.205
56479		262.545	254.175	191.191	199.829	170.113	186.379				0	0	0	0	0	0		0	0	0	0	0	0		0	0	0	0	0	0		0.987275	0.976851	0.972253	0.98314	0.973651	0.977656		287.222	287.538	230.413	227.929	196.82	222.493		42.795	44.273	38.019	40.883
56639		267.204	257.921	217.86	200.212	189.088	200.145				0	0	0	0	0	0		0	0	0	0	0	0		0	0	0	0	0	0		0.986845	0.976645	0.972084	0.983322	0.973746	0.977876		287.252	287.547	230.426	227.924	196.853	222.485		42.795	44.178	38.019	39.916
56879		295.28	281.334	228.8	194.704	178.437	212.568				0	0	0	0	0	0		0	0	0	0	0	0		0	0	0	0	0	0		0.986403	0.976214	0.97202	0.983252	0.973173	0.977781		295.28	287.566	230.488	227.926	196.855	222.488		42.795	44.178	38.14	39.916
57120		242.776	238.013	189.564	177.599	169.428	164.618				0	0	0	0	0	150		0	0	0	0	0	48.4246		0	0	0	0	0	1		0.986074	0.976068	0.972131	0.983059	0.973383	0.976458		287.543	287.573	230.57	227.93	196.954	222.971		42.911	44.386	38.176	39.916
57279		227.528	233.465	167.029	180.413	140.694	151.401				0	0	0	150	150	150		0	0	0	47.783	40.2644	55.0811		0	0	0	1	1	1		0.985803	0.976497	0.9723	0.983422	0.973733	0.975374		287.901	287.554	230.828	227.989	197.197	223.002		43.165	44.386	38.201	40.155
57479		233.464	208.249	182.776	190.744	145.575	144.948				0	150	150	150	150	150		0	62.2884	48.7603	53.0704	46.9522	64.1864		0	1	1	1	1	1		0.985325	0.976024	0.972057	0.983476	0.972839	0.975322		288.08	287.575	232.588	228.019	197.259	223.004		43.724	44.386	38.24	39.752
57639		257.186	237.95	193.515	185.307	158.327	162.215				0	150	150	150	150	150		0	68.9251	51.3271	56.6744	50.3566	68.6635		0	1	1	1	1	1		0.984833	0.975655	0.971951	0.983974	0.973534	0.975485		288.135	287.591	232.664	228.138	197.424	223.128		43.724	44.386	38.24	39.771
57799		242.25	193.672	158.676	152.081	128.967	136.946				0	150	150	150	150	150		0	75.711	58.125	61.2563	57.1292	76.6926		0	1	1	1	1	1		0.984466	0.975709	0.971795	0.984205	0.973527	0.974648		288.352	287.589	232.776	228.128	197.425	223.17		43.96	44.386	39.236	39.771
58119		225.6	208.385	191.046	160.017	140.894	136.661				150	150	150	150	150	150		62.3316	85.845	67.1165	68.057	63.8379	86.2776		1	1	1	1	1	1		0.984511	0.975188	0.972088	0.984255	0.972925	0.974258		288.448	287.613	234.295	228.126	197.628	223.585		44.125	44.386	39.771	39.771
58279		233.067	187.904	145.515	140.867	119.614	138.463				150	150	150	150	150	150		64.6203	90.8895	71.594	70.3696	68.2311	90.3003		1	1	1	1	1	1		0.984853	0.975283	0.972609	0.98488	0.97312	0.974761		288.836	287.608	235.14	228.746	197.759	223.98		44.613	44.386	40.095	40.11
58479		195.512	177.04	153.083	144.073	112.342	114.192				150	150	150	150	150	150		68.9979	96.1221	75.0117	75.5441	70.5385	94.6609		1	1	1	1	1	1		0.98442	0.974021	0.972249	0.984814	0.972809	0.974952		288.912	287.526	235.23	228.765	197.778	224.28		44.613	44.178	40.095	40.11
58639		258.737	181.314	168.614	161.382	133.635	139.27				150	150	150	150	150	150		74.6084	100.819	79.7517	80.2526	74.1352	94.758		1	1	1	1	1	1		0.984188	0.974032	0.972871	0.984809	0.972614	0.974391		289.554	287.681	236.072	229.125	197.791	224.632		44.614	44.386	40.398	40.345
58799		198.104	183.408	149.446	151.01	115.592	114.01				150	150	150	150	150	150		80.0298	105.008	83.9722	83.1951	76.2178	97.2152		1	1	1	1	1	1		0.983056	0.974055	0.972969	0.98486	0.971564	0.974224		289.968	287.679	236.789	229.124	197.857	224.671		44.97	44.386	40.699	40.345
59039		175.797	169.984	136.306	121.217	105.688	109.971				150	150	150	150	150	150		85.8304	107.665	87.8361	86.2486	78.6551	100.519		1	1	1	1	1	1		0.983349	0.973935	0.973538	0.985096	0.971742	0.974845		289.938	287.69	236.901	229.247	197.901	225.326		44.97	44.386	40.919	40.417
59199		219.999	182.667	146.645	153.473	122.494	122.822				150	150	150	150	150	150		92.6687	111.338	94.4183	90.1795	81.7706	103.176		1	1	1	1	1	1		0.98332	0.973658	0.973472	0.985154	0.97085	0.974472		289.941	287.717	236.903	229.243	198.346	225.425		44.97	44.948	40.926	39.863
59399		181.796	176.108	135.616	124.788	117.099	106.143				150	150	150	150	150	150		97.605	110.451	94.265	89.3869	81.9944	104.038		1	1	1	1	1	1		0.98339	0.973266	0.973991	0.984419	0.970912	0.97477		290.324	287.755	237.01	229.283	198.983	225.71		45.092	44.349	41.036	39.863
59559		173.892	156.784	135.11	140.218	107.741	146.845				150	150	150	150	150	150		99.9021	110.275	96.3266	90.0382	81.5116	102.722		1	1	1	1	1	1		0.983745	0.973098	0.97361	0.984369	0.97086	0.972448		290.223	287.771	237.062	229.286	198.989	225.97		45.092	44.349	41.036	39.863
59759		200.458	192.483	151.516	154.556	137.282	138.202				150	150	150	150	150	150		109.192	112.371	100.11	91.2124	84.3183	103.878		1	1	1	1	1	1		0.984043	0.973487	0.973443	0.983042	0.971213	0.970367		291.043	288.207	237.091	229.755	199.288	226.144		45.182	44.436	41.377	39.883
59999		181.137	165.793	120.51	120.303	104.004	103.592				150	150	150	150	150	150		113.404	114.716	102.871	94.5073	85.9455	105.651		1	1	1	1	1	1		0.984034	0.973715	0.973278	0.983618	0.971395	0.970096		291.046	288.938	237.113	229.939	199.272	226.156		45.182	45.279	41.377	40.025
60159		153.364	169.312	121.46	118.59	108.271	110.037				150	150	150	150	150	150		113.731	117.121	106.426	94.0781	87.0351	105.212		1	1	1	1	1	1		0.984743	0.9737	0.973279	0.983689	0.971366	0.969422		291.434	288.94	237.113	229.938	199.275	226.186		45.745	45.279	43.579	40.025
60359		181.649	199.251	149.51	150.949	118.813	131.745				150	150	150	150	150	150		120.534	119.194	108.793	96.3336	89.8475	105.751		1	1	1	1	1	1		0.985364	0.973463	0.973633	0.982968	0.971841	0.969429		291.716	289.204	237.449	230.109	199.42	226.746		46.352	46.09	44.908	40.956
60559		173.575	180.657	132.733	138.402	119.392	131.05				150	150	150	150	150	150		119.995	119.186	107.718	94.1516	89.8877	104.442		1	1	1	1	1	1		0.985224	0.97351	0.972519	0.982188	0.972556	0.969739		292.243	289.203	237.558	230.259	199.517	226.661		46.61	46.09	44.908	40.956
60719		159.629	159.784	128.51	150.247	104.479	128.403				150	150	150	150	150	150		118.241	116.344	108.047	94.9331	88.2379	106.338		1	1	1	1	1	1		0.985361	0.972675	0.972191	0.98219	0.972778	0.970403		292.634	289.213	237.59	230.906	199.509	226.479		46.936	46.09	44.908	41.024
60879		154.535	159.288	119.898	116.965	99.35	96.372				150	150	150	150	150	150		121.244	117.889	111.165	97.7623	90.9699	109.281		1	1	1	1	1	1		0.985721	0.972872	0.972018	0.982611	0.972661	0.970179		292.731	289.352	237.607	231.324	199.513	226.54		47.842	46.291	44.908	41.196
61159		174.995	145.204	97.979	128.017	95.309	115.99				150	150	150	150	150	150		120.864	118.126	110.681	97.1832	90.3621	108.556		1	1	1	1	1	1		0.985737	0.9727	0.970818	0.982587	0.972802	0.97028		292.73	289.366	237.679	231.325	199.508	226.513		47.842	46.291	44.908	41.196
61319		147.933	161.527	121.306	130.845	92.717	118.535				150	150	150	150	150	150		116.936	113.832	108.233	93.6308	90.1923	104.923		1	1	1	1	1	1		0.986509	0.972598	0.972126	0.980893	0.972874	0.970085		292.708	289.375	237.596	231.425	199.505	227.075		46.936	46.291	44.908	41.196
61479		189.537	178.272	147.904	150.936	117.246	121.911				150	150	150	150	150	150		116.04	111.383	109.418	91.5073	91.1232	103.762		1	1	1	1	1	1		0.985853	0.972702	0.973305	0.980813	0.973227	0.970431		292.144	289.831	237.481	231.43	199.572	227.074		46.61	46.305	44.908	41.196
61639		195.262	190.134	131.908	133.811	126.48	127.089				150	150	150	150	150	150		115.502	110.713	109.629	92.5851	92.0167	104.761		1	1	1	1	1	1		0.985272	0.972557	0.973345	0.979504	0.97206	0.970552		292.296	289.862	237.477	231.475	199.58	227.073		46.61	47.275	44.908	41.196
61839		169.116	177.186	117.811	125.233	107.732	106.767				150	150	150	150	150	150		112.908	109.118	108.289	94.2334	91.493	106.121		1	1	1	1	1	1		0.985566	0.97237	0.972887	0.979979	0.971271	0.969781		292.735	289.901	237.68	231.554	199.79	227.075		46.936	47.275	45.14	38.96
62119		186.501	164.075	126.403	128.295	111.218	112.936				150	150	150	150	150	150		107.054	102.545	106.773	88.6328	89.9441	101.916		1	1	1	1	1	1		0.985526	0.972728	0.972779	0.97974	0.971662	0.969101		292.229	289.826	237.681	231.561	199.8	227.527		46.61	47.275	45.14	38.96
62279		197.224	217.745	148.952	159.478	110.664	151.272				150	150	150	150	150	150		104.358	94.0089	102.734	84.6116	88.1086	99.6669		1	1	1	1	1	1		0.986099	0.972362	0.971422	0.979734	0.971386	0.96943		292.08	290.148	237.682	231.75	199.801	227.46		46.61	47.288	45.14	39.194
62479		191.716	226.707	136.738	175.759	108.986	145.212				150	150	150	150	150	150		96.7128	90.0285	102.006	82.2269	85.2976	97.4701		1	1	1	1	1	1		0.986687	0.973257	0.970798	0.979774	0.971987	0.969535		291.927	289.715	237.71	231.56	199.833	227.438		46.61	47.275	43.658	38.96
62639		179.168	188.574	130.626	127.775	109.991	121.25				150	150	150	150	150	150		94.5127	84.5419	101.027	81.5945	83.1329	95.2641		1	1	1	1	1	1		0.986691	0.973097	0.969833	0.97908	0.972332	0.970112		291.926	289.748	237.767	231.488	199.945	227.849		46.61	47.275	43.658	38.576
62799		188.251	177.891	143.426	132.74	110.8	114.769				150	150	150	150	150	150		93.5442	80.9339	97.3683	77.7234	83.4534	93.3611		1	1	1	1	1	1		0.986234	0.972978	0.9698	0.977609	0.970692	0.970446		292.716	289.773	237.769	231.53	200.069	227.807		46.936	46.305	44.657	38.576
63039		218.986	232.102	136.87	178.729	117.101	143.873				150	150	150	150	150	150		89.7625	76.8855	94.0139	73.6556	81.6528	90.4847		1	1	1	1	1	1		0.986573	0.97254	0.970211	0.976185	0.969359	0.970599		292.794	289.865	237.901	231.481	200.226	227.788		47.842	47.275	44.89	38.404
63239		204.721	239.624	142.65	172.413	116.222	142.01				150	150	150	150	150	150		88.7288	73.5319	91.5915	70.316	80.3882	87.0224		1	1	1	1	1	1		0.986501	0.972412	0.969758	0.975978	0.969325	0.970556		292.795	289.892	237.919	231.487	200.23	227.794		47.842	47.275	45.402	38.404
63439		232.114	205.687	129.656	157.139	124.063	143.405				150	150	150	150	150	150		84.4841	71.6096	88.351	67.3417	78.905	86.0709		1	1	1	1	1	1		0.986599	0.973082	0.969127	0.975932	0.96957	0.970669		292.794	289.751	237.943	231.489	199.93	227.78		47.842	47.275	45.402	38.404
63599		214.392	238.934	159.268	157.982	141.416	146.872				150	150	150	150	150	150		82.3312	71.0502	84.9402	66.88	76.2242	84.8833		1	1	1	1	1	1		0.986372	0.97319	0.96903	0.974885	0.969558	0.970755		292.798	290.14	238.074	231.519	199.931	227.769		47.842	47.288	45.425	38.404
63759		206.423	230.104	172.744	176.411	123.305	148.817				150	150	150	150	150	150		76.9687	67.8569	82.2211	62.1542	74.2002	81.8234		1	1	1	1	1	1		0.986093	0.972769	0.969134	0.975796	0.969578	0.969957		292.803	290.144	238.07	231.493	199.93	227.868		47.842	47.288	45.425	38.404
64001		210.778	222.298	155.093	170.031	127.666	139.396				150	150	150	150	150	150		74.5742	63.6191	78.9948	58.0591	72.2951	77.4642		1	1	1	1	1	1		0.986299	0.97244	0.969257	0.975183	0.969804	0.968394		292.799	290.479	238.064	231.606	199.918	228.063		47.842	47.427	45.425	38.576
64159		198.441	201.935	153.435	165.084	125.273	151.592				150	150	150	150	150	150		70.9466	65.3556	73.4931	56.1175	69.2489	75.7182		1	1	1	1	1	1		0.986365	0.972942	0.969223	0.974899	0.969306	0.967718		292.798	290.796	238.066	231.615	199.944	228.098		46.936	47.723	45.425	38.576
64319		244.651	239.529	184.99	192.109	127.108	162.374				150	150	150	150	150	150		66.8001	65.9836	70.5944	56.1849	67.2507	72.9018		1	1	1	1	1	1		0.985309	0.973044	0.969014	0.974135	0.969602	0.967814		292.816	290.787	238.075	231.663	199.929	228.095		46.936	47.723	45.425	38.96
64479		216.669	234.162	174.611	180.998	138.59	158.573				150	150	150	150	150	150		66.8992	64.1912	66.6001	54.7894	65.8279	71.4933		1	1	1	1	1	1		0.984604	0.972941	0.969261	0.973727	0.969223	0.967982		293.198	291.015	238.064	231.721	199.948	227.736		48.286	48.602	45.425	38.96
64679		239.042	224.924	160.831	179.827	132.258	154.186				150	150	150	150	150	150		62.6821	65.8784	63.8815	52.6133	64.8584	67.3057		1	1	1	1	1	1		0.985479	0.973754	0.969323	0.973719	0.96923	0.968026		292.813	290.972	238.061	231.555	199.948	227.125		46.936	48.602	45.425	38.576
64879		214.673	225.87	179.209	177.735	131.637	161.984				150	150	150	150	150	150		59.3295	63.9662	61.7694	51.7096	62.5292	64.1433		1	1	1	1	1	1		0.986314	0.973891	0.969293	0.973165	0.969202	0.967919		292.799	291.137	238.063	231.479	199.949	227.072		46.936	48.648	45.425	38.404
65119		258.803	214.676	197.418	200.023	150.211	162.228				0	150	150	150	150	150		0	61.4987	58.0472	48.6113	60.5589	61.9508		0	1	1	1	1	1		0.986526	0.973494	0.969435	0.972335	0.969296	0.967942		292.708	291.541	237.931	231.418	199.828	226.937		46.61	48.886	45.402	38.336
65279		250.255	234.011	174.404	171.677	137.797	172.239				0	150	150	150	150	150		0	58.4844	56.6945	46.8172	58.2735	56.7577		0	1	1	1	1	1		0.986195	0.973191	0.969495	0.97271	0.969507	0.968829		292.717	291.186	237.787	231.493	199.825	227.042		46.61	48.648	44.89	38.404
65439		231.025	226.827	173.438	172.406	139.607	158.186				0	0	150	0	150	150		0	0	54.2392	0	52.8148	54.3554		0	0	1	0	1	1		0.986516	0.973348	0.969483	0.972885	0.969545	0.968338		292.795	291.175	237.787	231.405	199.824	227.066		46.936	48.602	44.89	38.404
65639		260.766	222.092	188.881	181.814	151.974	192.128				0	0	150	0	150	150		0	0	53.3604	0	52.177	51.0435		0	0	1	0	1	1		0.987072	0.972252	0.969569	0.972514	0.969575	0.967438		292.784	291.857	237.782	231.414	199.824	226.962		46.936	48.648	45.19	38.404
65839		243.288	252.873	195.665	186.274	148.792	182.643				0	0	150	0	150	150		0	0	49.6279	0	50.9757	48.9859		0	0	1	0	1	1		0.986875	0.972165	0.969984	0.972468	0.969801	0.966679		292.789	291.879	237.758	231.415	199.795	226.908		46.936	48.648	45.19	38.404
66079		240.965	250.231	195.653	203.919	149.215	162.317				0	0	150	0	150	150		0	0	47.5946	0	48.5608	46.0371		0	0	1	0	1	1		0.985942	0.972016	0.970103	0.97257	0.970123	0.966856		292.724	291.27	237.68	231.413	199.794	226.867		46.61	48.602	44.89	38.404
66279		240.276	235.839	167.93	184.607	150.14	207.36				0	0	150	0	150	0		0	0	47.549	0	49.683	0		0	0	1	0	1	0		0.986179	0.970427	0.969806	0.972972	0.969995	0.965748		292.718	291.542	237.68	231.403	199.672	226.742		46.936	47.723	44.89	38.404
66439		248.712	264.613	211.441	220.081	186.756	187.555				0	0	0	0	150	0		0	0	0	0	48.5242	0		0	0	0	0	1	0		0.986378	0.971785	0.969874	0.972888	0.969453	0.964942		292.707	291.286	237.517	231.487	199.531	226.85		46.936	47.723	44.657	38.576
66599		247.118	282.138	183.359	200.996	145.181	194.091				0	0	0	0	150	0		0	0	0	0	47.4532	0		0	0	0	0	1	0		0.986308	0.973391	0.969971	0.973138	0.96963	0.96593		292.708	290.991	237.146	231.48	199.523	226.824		46.936	47.427	44.425	38.576
66799		225.991	230.265	200.793	180.66	145.036	176.429				0	0	0	0	150	0		0	0	0	0	47.0587	0		0	0	0	0	1	0		0.986007	0.973341	0.969573	0.973268	0.96988	0.965338		292.768	290.415	236.966	231.476	199.512	226.734		47.246	47.427	43.64	38.576
67039		267.657	285.502	200.439	202.817	157.788	194.083				0	0	0	0	150	0		0	0	0	0	48.709	0		0	0	0	0	1	0		0.985133	0.973243	0.969545	0.973644	0.969348	0.965338		292.776	285.502	236.926	231.557	199.536	226.734		47.246	47.337	43.096	38.847
67199		247.306	261.199	196.81	195.262	137.246	188.697				0	0	0	0	150	0		0	0	0	0	48.2952	0		0	0	0	0	1	0		0.98415	0.973212	0.969311	0.973468	0.969687	0.965407		292.752	290.14	236.821	231.563	199.208	226.722		47.246	47.337	41.457	38.847
67359		239.506	222.438	192.251	200.801	149.449	185.272				0	0	0	0	150	0		0	0	0	0	45.9984	0		0	0	0	0	1	0		0.98308	0.97323	0.968578	0.973884	0.968863	0.965725		292.709	290.14	236.861	231.55	198.73	226.668		46.936	47.337	41.457	38.847
67519		259.364	262.306	194.117	187.57	149.464	187.067				0	0	0	0	150	0		0	0	0	0	47.8274	0		0	0	0	0	1	0		0.982664	0.973239	0.967339	0.97339	0.968852	0.965615		292.215	289.719	236.904	231.565	197.9	226.687		46.61	47.275	41.308	38.847
67759		249.865	252.973	185.814	176.725	154.312	198.173				0	0	0	0	150	0		0	0	0	0	47.9228	0		0	0	0	0	1	0		0.981946	0.972868	0.965395	0.973919	0.969049	0.966024		291.923	289.352	236.87	231.549	197.823	226.617		46.352	46.291	40.894	38.847
67999		219.212	216.83	179.815	188.124	128.722	175.911				0	0	0	0	150	0		0	0	0	0	45.7565	0		0	0	0	0	1	0		0.982334	0.97288	0.965548	0.9741	0.967872	0.966399		292.291	289.794	236.952	231.543	197.878	226.81		46.61	47.275	41.308	38.847
68159		263.669	283.802	198.729	226.19	151.862	197.742				0	0	0	0	150	0		0	0	0	0	44.459	0		0	0	0	0	1	0		0.982066	0.973217	0.964252	0.973936	0.966787	0.966502		292.73	289.723	236.973	226.19	197.889	226.806		46.936	47.275	41.457	38.847
68359		241.346	282.71	199.152	204.317	173.505	208.857				0	0	0	0	150	0		0	0	0	0	41.1395	0		0	0	0	0	1	0		0.98194	0.972673	0.965792	0.974006	0.966825	0.966303		292.732	289.837	236.946	231.377	197.772	226.813		46.936	47.275	41.308	38.576
68521		241.731	270.23	183.103	195.998	164.989	170.082				0	0	0	0	0	0		0	0	0	0	0	0		0	0	0	0	0	0		0.982562	0.971272	0.966297	0.973759	0.967356	0.96651		292.77	290.162	236.932	231.383	197.883	226.806		47.246	47.337	41.308	38.576
68679		250.95	267.097	181.558	212.846	142.352	172.27				0	0	0	0	0	0		0	0	0	0	0	0		0	0	0	0	0	0		0.98282	0.971182	0.964772	0.970692	0.96728	0.966498		292.768	290.19	236.962	231.554	197.743	226.806		47.246	47.275	41.457	38.847
68879		241.254	256.226	197.612	203.433	167.072	199.516				0	0	0	0	0	0		0	0	0	0	0	0		0	0	0	0	0	0		0.982454	0.969529	0.964346	0.967982	0.967658	0.965755		292.771	290.704	236.964	231.67	197.719	226.663		47.246	47.275	41.457	38.847
69119		261.601	267.778	201.135	225.061	170.41	180.671				0	0	0	0	0	0		0	0	0	0	0	0		0	0	0	0	0	0		0.982718	0.969734	0.964245	0.968282	0.967185	0.965191		292.806	291.215	236.964	225.061	197.885	226.753		48.286	47.337	41.457	38.96
69279		274.169	272.993	196.523	210.815	172.823	218.773				0	0	0	0	0	0		0	0	0	0	0	0		0	0	0	0	0	0		0.983005	0.969702	0.964458	0.969406	0.967181	0.965187		292.801	291.217	236.973	231.595	198.271	226.246		48.286	47.337	43.096	38.847
69439		241.643	269.498	198.18	204.099	172.74	195.261				0	0	0	0	0	0		0	0	0	0	0	0		0	0	0	0	0	0		0.983639	0.969482	0.964677	0.969911	0.967652	0.965448		292.79	290.718	236.972	231.579	198.109	226.158		48.286	47.275	43.096	38.847
69639		246.27	252.341	200.052	220.912	174.464	195.234				0	0	0	0	0	0		0	0	0	0	0	0		0	0	0	0	0	0		0.983482	0.969809	0.964021	0.969062	0.968005	0.96578		292.883	291.21	237.141	231.51	198.982	226.224		48.577	47.337	43.64	38.847
69839		236.337	256.986	194.51	233.566	171.079	193.33				0	0	0	0	0	0		0	0	0	0	0	0		0	0	0	0	0	0		0.983925	0.969533	0.963034	0.969311	0.968234	0.965765		293.302	291.229	236.977	233.566	199.451	226.225		48.577	47.337	43.096	38.847
70079		245.325	280.014	184.293	194.119	170.555	189.15				0	0	0	0	0	0		0	0	0	0	0	0		0	0	0	0	0	0		0.983334	0.968763	0.963402	0.97036	0.968402	0.965812		293.393	290.942	236.976	231.472	199.578	226.223		48.577	47.275	43.096	38.847
70239		255.093	278.74	196.272	193.214	168.782	195.786				0	0	0	0	0	0		0	0	0	0	0	0		0	0	0	0	0	0		0.983143	0.968915	0.962954	0.969869	0.968608	0.965432		293.927	290.895	236.978	231.58	199.775	226.718		48.68	47.275	43.096	38.96
70479		254.092	277.06	206.638	206.72	176.746	184.475				0	0	0	0	0	0		0	0	0	0	0	0		0	0	0	0	0	0		0.983637	0.969208	0.961929	0.970001	0.969361	0.965125		294.397	290.804	237.411	231.482	199.722	226.755		49.472	47.275	43.64	38.96
70639		250.478	299.724	193.85	216.799	160.503	220.615				0	0	0	0	0	0		0	0	0	0	0	0		0	0	0	0	0	0		0.983215	0.969709	0.961722	0.969782	0.969889	0.965386		295.066	299.724	237.432	231.583	199.684	220.615		49.5	47.275	43.64	39.194
70799		265.743	252.78	200.237	222.524	173.463	193.216				0	0	0	0	0	0		0	0	0	0	0	0		0	0	0	0	0	0		0.983068	0.969871	0.961126	0.969977	0.970566	0.963541		294.513	291.205	237.492	231.67	199.811	226.805		49.472	47.275	43.64	39.217
71039		267.403	258.483	227.765	199.509	219.015	203.171				0	0	0	0	0	0		0	0	0	0	0	0		0	0	0	0	0	0		0.983147	0.969886	0.960934	0.970511	0.970538	0.961834		294.497	291.204	237.512	231.655	219.015	226.852		49.472	47.275	44.425	39.217
71239		268.064	240.223	200.12	210.489	179.575	185.689				0	0	0	0	0	0		0	0	0	0	0	0		0	0	0	0	0	0		0.983311	0.969187	0.961036	0.969815	0.970855	0.96157		295.059	292.311	237.753	231.675	200.519	226.857		49.5	47.337	44.89	39.217
71439		266.055	306.727	239.556	229.08	183.397	213.978				0	0	0	0	0	0		0	0	0	0	0	0		0	0	0	0	0	0		0.983788	0.969651	0.961493	0.970439	0.970664	0.959402		295.276	306.727	239.556	229.08	201.555	226.921		49.5	47.781	44.969	39.581
71599		268.19	281.313	221.264	229.32	176.985	215.91				0	0	0	0	0	0		0	0	0	0	0	0		0	0	0	0	0	0		0.983749	0.969463	0.961243	0.969807	0.970972	0.957826		295.279	293.12	237.944	229.32	201.525	227.024		49.5	48.602	44.969	39.513
71759		259.682	301.099	207.644	227.68	199.842	202.344				0	0	0	0	0	0		0	0	0	0	0	0		0	0	0	0	0	0		0.983693	0.96951	0.960936	0.969327	0.970366	0.957082		295.293	301.099	237.759	227.68	199.842	227.048		49.5	48.602	44.969	39.581
71999		267.262	308.105	238.108	250.868	183.098	233.519				0	0	0	0	0	0		0	0	0	0	0	0		0	0	0	0	0	0		0.983878	0.969493	0.96106	0.96932	0.970404	0.957133		295.269	308.105	238.108	250.868	199.991	233.519		49.5	48.602	44.89	39.581
72159		297.654	244.958	227.704	221.751	178.841	204.783				0	0	0	0	0	0		0	0	0	0	0	0		0	0	0	0	0	0		0.984367	0.969536	0.961618	0.97012	0.97075	0.957459		297.654	293.115	237.442	232.283	200.558	227.707		49.5	48.602	44.89	39.741
72319		269.557	289.228	211.91	212.198	190.354	210.301				0	0	0	0	0	0		0	0	0	0	0	0		0	0	0	0	0	0		0.984794	0.970582	0.96193	0.970561	0.969631	0.95787		295.856	289.228	237.725	232.732	201.655	228.305		49.556	48.602	44.969	39.825
72519		273.508	276.873	235.472	205.524	194.778	218.438				0	0	0	0	0	0		0	0	0	0	0	0		0	0	0	0	0	0		0.984663	0.970365	0.962332	0.970466	0.967419	0.958555		296.597	293.444	235.472	232.745	201.81	228.197		50.535	48.602	45.19	39.825
72679		260.15	266.177	221.229	208.28	191.301	197.675				0	0	0	0	0	0		0	0	0	0	0	0		0	0	0	0	0	0		0.983604	0.970209	0.962671	0.970027	0.966088	0.959643		296.82	293.98	238.047	233.079	201.98	228.487		49.556	48.602	45.19	39.891
72879		289.898	286.514	246.748	219.099	206.231	275.589				0	0	0	0	0	0		0	0	0	0	0	0		0	0	0	0	0	0		0.983617	0.968126	0.963138	0.968775	0.965822	0.960328		289.898	286.514	246.748	233.485	206.231	275.589		49.556	47.781	45.402	40.513
73118		288.47	271.089	214.015	247.154	191.025	232.602				0	0	0	0	0	0		0	0	0	0	0	0		0	0	0	0	0	0		0.984548	0.968062	0.963401	0.967364	0.965675	0.960195		288.47	294.047	238.276	247.154	202.002	232.602		49.556	47.781	45.425	40.513
73278		264.556	280.905	238.673	220.959	170.713	222.08				0	0	0	0	0	0		0	0	0	0	0	0		0	0	0	0	0	0		0.984774	0.968334	0.963387	0.965538	0.965812	0.959297		297.364	294.714	238.673	233.616	201.995	222.08		50.535	48.602	45.425	40.513
73479		293.823	317.876	237.378	247.904	197.682	228.082				0	0	0	0	0	0		0	0	0	0	0	0		0	0	0	0	0	0		0.984879	0.968581	0.963436	0.964157	0.966148	0.957981		293.823	317.876	237.378	247.904	197.682	228.082		51.01	48.602	45.402	40.625
73639		296.143	299.828	236.961	253.473	236.307	261.163				0	0	0	0	0	0		0	0	0	0	0	0		0	0	0	0	0	0		0.985157	0.96707	0.963726	0.964278	0.965971	0.957266		296.143	299.828	236.961	253.473	236.307	261.163		51.088	48.602	45.425	40.513
73839		305.196	302.724	245.1	229.938	218.419	238.502				0	0	0	0	0	0		0	0	0	0	0	0		0	0	0	0	0	0		0.985401	0.967217	0.963952	0.964086	0.965929	0.957375		305.196	302.724	245.1	229.938	218.419	238.502		51.992	48.602	45.839	40.513
74124		287.413	292.757	241.001	243.683	180.771	250.206				0	0	0	0	0	0		0	0	0	0	0	0		0	0	0	0	0	0		0.985474	0.967487	0.963722	0.964679	0.965409	0.958275		287.413	292.757	241.001	243.683	203.386	250.206		51.088	48.602	45.839	40.625
74279		302.929	290.129	238.707	267.076	211.369	249.914				0	0	0	0	0	0		0	0	0	0	0	0		0	0	0	0	0	0		0.984724	0.967711	0.964196	0.965301	0.964518	0.959362		302.929	290.129	238.707	267.076	211.369	249.914		51.992	47.781	45.917	40.625
74439		297.644	317.823	245.052	233.622	199.801	229.466				0	0	0	0	0	0		0	0	0	0	0	0		0	0	0	0	0	0		0.98515	0.968303	0.964846	0.965852	0.964362	0.960631		297.644	317.823	245.052	233.622	199.801	229.466		51.992	47.337	46.54	40.625
74599		274.724	269.96	220.095	228.149	177.759	243.67				0	0	0	0	0	0		0	0	0	0	0	0		0	0	0	0	0	0		0.985081	0.968303	0.964589	0.965466	0.964183	0.960478		297.7	293.948	238.778	228.149	204.285	243.67		51.992	47.781	46.54	40.625
74759		265.038	295.283	236.715	223.83	196.253	220.422				0	0	0	0	0	0		0	0	0	0	0	0		0	0	0	0	0	0		0.985232	0.968486	0.964917	0.965746	0.96415	0.959887		297.649	295.283	236.715	236.459	204.711	229.88		51.992	47.781	46.54	40.977
75079		292.844	290.158	245.806	229.961	196.513	223.032				0	0	0	0	0	0		0	0	0	0	0	0		0	0	0	0	0	0		0.985319	0.968602	0.965194	0.966608	0.964116	0.960261		292.844	290.158	245.806	229.961	204.972	230.48		51.992	48.602	45.917	41.324
75239		282.267	279.435	223.991	204.38	199.585	220.28				0	0	0	0	0	0		0	0	0	0	0	0		0	0	0	0	0	0		0.98394	0.967464	0.965104	0.967046	0.962688	0.96149		297.653	294.356	238.721	236.443	199.585	230.752		52.855	48.886	45.917	41.324
75399		272.804	273.296	230.49	222.554	187.404	211.915				0	0	0	0	0	0		0	0	0	0	0	0		0	0	0	0	0	0		0.982974	0.966438	0.965251	0.967407	0.961219	0.961481		297.673	294.53	238.707	236.439	205.239	230.847		52.855	48.886	45.917	41.324
75558		296.783	286.313	248.945	224.71	197.367	226.104				0	0	0	0	0	0		0	0	0	0	0	0		0	0	0	0	0	0		0.981748	0.967138	0.965648	0.967929	0.961006	0.960062		296.783	294.752	248.945	236.433	205.658	226.104		53.495	49.005	46.54	41.324
75719		288.258	264.41	251.787	238.185	216.888	210.322				0	0	0	0	0	0		0	0	0	0	0	0		0	0	0	0	0	0		0.980289	0.967632	0.965866	0.968003	0.961015	0.959741		288.258	294.882	251.787	238.185	216.888	232.063		53.583	49.906	46.54	41.885
75999		291.574	276.422	237.679	236.746	191.294	215.207				0	0	0	0	0	0		0	0	0	0	0	0		0	0	0	0	0	0		0.979745	0.967656	0.965905	0.967959	0.961207	0.959137		291.574	294.878	237.679	236.746	206.08	232.143		54.256	49.906	46.54	40.52
76198		278.267	269.727	222.128	230.569	228.42	230.745				0	0	0	0	0	0		0	0	0	0	0	0		0	0	0	0	0	0		0.979143	0.967453	0.96607	0.968092	0.960618	0.958409		299.458	294.912	238.945	230.569	228.42	230.745		54.256	49.906	46.54	40.52
76359		292.788	306.068	229.335	223.617	191.749	210.406				0	0	0	0	0	0		0	0	0	0	0	0		0	0	0	0	0	0		0.979597	0.967842	0.965543	0.968788	0.958248	0.958586		292.788	306.068	239.003	236.459	206.735	232.17		54.356	49.935	46.54	40.953
76519		290.224	278.515	245.732	225.164	197.874	227.08				0	0	0	0	0	0		0	0	0	0	0	0		0	0	0	0	0	0		0.978925	0.968192	0.965548	0.969178	0.958311	0.959168		290.224	294.789	245.732	236.454	206.735	227.08		54.366	49.935	46.54	40.953
76719		299.113	296.268	241.909	251.162	212.841	235.455				0	0	0	0	0	0		0	0	0	0	0	0		0	0	0	0	0	0		0.979171	0.967628	0.965554	0.969395	0.958319	0.959397		299.113	296.268	241.909	251.162	212.841	235.455		54.366	50.534	46.54	40.953
76879		277.54	270.42	215.855	219.201	183.237	225.456				0	0	0	0	0	0		0	0	0	0	0	0		0	0	0	0	0	0		0.978498	0.96774	0.965185	0.969799	0.956299	0.959578		300.433	294.864	239.329	236.602	206.741	232.228		53.003	49.935	45.669	40.352
77118		316.963	305.954	262.452	229.704	194.057	231.057				0	0	0	0	0	0		0	0	0	0	0	0		0	0	0	0	0	0		0.978535	0.967757	0.965495	0.969977	0.956242	0.959623		316.963	305.954	262.452	236.586	206.744	231.057		52.329	47.117	44.464	39.447
77318		302.047	297.352	238.382	220.323	193.051	216.518				0	0	0	0	0	0		0	0	0	0	0	0		0	0	0	0	0	0		0.978528	0.967556	0.965462	0.969216	0.956398	0.959809		302.047	297.352	238.382	236.656	206.738	232.221		51.384	45.2	43.2	38.304
77479		266.999	269.292	252.829	231.257	204.595	240.273				0	0	0	0	0	0		0	0	0	0	0	0		0	0	0	0	0	0		0.978381	0.967588	0.965266	0.968874	0.955276	0.960184		300.878	294.889	252.829	231.257	204.595	240.273		51.464	39.927	42.865	37.568
77679		265.778	287.498	234.937	227.304	199.45	202.959				0	0	0	0	0	0		0	0	0	0	0	0		0	0	0	0	0	0		0.97853	0.967233	0.964791	0.969021	0.953905	0.960254		300.858	294.949	239.359	236.674	206.866	232.348		50.616	39.927	42.598	35.553
77838		320.035	272.188	254.157	219.688	212.378	227.071				0	0	0	0	0	0		0	0	0	0	0	0		0	0	0	0	0	0		0.978682	0.967103	0.965308	0.968925	0.953895	0.959578		320.035	294.97	254.157	236.683	212.378	232.386		50.428	39.927	42.205	34.445
78118		257.176	252.584	215.891	224.037	190.364	220.838				0	0	0	0	0	0		0	0	0	0	0	0		0	0	0	0	0	0		0.9787	0.967505	0.964881	0.969469	0.954251	0.959021		301.303	294.903	239.352	236.633	206.848	232.421		49.795	37.817	41.308	34.057
78278		318.487	296.718	236.97	235.058	203.449	206.384				0	0	0	0	0	0		0	0	0	0	0	0		0	0	0	0	0	0		0.978654	0.967784	0.965054	0.969724	0.953759	0.95947		318.487	296.718	239.339	235.058	203.449	232.392		48.768	37.574	41.296	33.543
78438		277.675	316.192	218.444	252.926	187.305	223.7				0	0	0	0	0	0		0	0	0	0	0	0		0	0	0	0	0	0		0.97893	0.967739	0.965155	0.969791	0.953693	0.958028		301.645	316.192	239.331	252.926	206.877	232.488		48.768	37.521	40.689	32.821
78598		368.907	285.152	234.472	220.765	175.605	224.632				0	0	0	0	0	0		0	0	0	0	0	0		0	0	0	0	0	0		0.977824	0.967678	0.965287	0.969775	0.953231	0.95815		368.907	294.874	239.32	236.937	207.475	232.48		48.858	37.378	40.438	32.626
78798		394.934	292.975	248.919	239.505	207.9	245.603				0	0	0	0	0	0		0	0	0	0	0	0		0	0	0	0	0	0		0.976381	0.968824	0.965352	0.97009	0.953282	0.958193		394.934	292.975	248.919	239.505	207.9	245.603		48.635	37.285	40.151	31.914
79038		304.844	277.054	223.061	210.504	202.364	190.304				0	0	0	0	0	0		0	0	0	0	0	0		0	0	0	0	0	0		0.975567	0.969064	0.965023	0.970028	0.953575	0.958129		304.844	294.768	239.341	236.905	202.364	232.481		48.163	37.185	39.543	31.914
79199		310.036	277.968	215.457	233.656	196.997	196.347				0	0	0	0	0	0		0	0	0	0	0	0		0	0	0	0	0	0		0.975825	0.969082	0.96497	0.969891	0.953662	0.956304		310.036	294.768	239.345	233.656	207.434	232.604		46.203	35.943	39.349	30.805
79439		301.769	300.784	223.395	238.167	195.184	212.923				0	0	0	0	0	0		0	0	0	0	0	0		0	0	0	0	0	0		0.975742	0.96919	0.965259	0.970053	0.954103	0.956469		301.769	300.784	239.323	238.167	207.345	232.595		46.203	35.322	38.781	30.189
79599		279.819	252.637	227.555	199.121	179.104	222.982				0	0	0	0	0	0		0	0	0	0	0	0		0	0	0	0	0	0		0.974963	0.969584	0.964519	0.969765	0.954243	0.956493		302.533	294.76	239.38	236.938	207.316	232.684		45.021	35.306	38.232	29.737
79758		266.546	273.131	211.773	226.35	196.042	230.774				0	0	0	0	0	0		0	0	0	0	0	0		0	0	0	0	0	0		0.97517	0.969524	0.964565	0.969367	0.954673	0.956839		302.492	294.761	239.377	236.989	207.229	230.774		44.02	35.07	37.809	29.647
79998		284.391	295.354	203.511	204.009	210.007	216.994				0	0	0	0	0	0		0	0	0	0	0	0		0	0	0	0	0	0		0.973676	0.969514	0.964563	0.969523	0.953653	0.956855		302.713	295.354	239.377	236.969	210.007	232.674		41.937	34.176	36.909	29.557
80198		272.635	288.825	213.798	216.884	186.422	206.373				0	0	0	0	0	0		0	0	0	0	0	0		0	0	0	0	0	0		0.973647	0.968322	0.964804	0.969734	0.952985	0.956538		302.716	295.27	239.358	236.942	207.548	232.683		40.31	34.878	36.841	29.339
80398		298.507	284.702	261.33	232.068	204.916	214.652				0	0	0	0	0	0		0	0	0	0	0	0		0	0	0	0	0	0		0.974952	0.968604	0.964787	0.969784	0.953271	0.956839		298.507	295.223	261.33	236.936	204.916	232.747		39.749	34.118	36.724	29.276
80558		278.707	300.3	216.901	218.156	210.684	235.193				0	0	0	0	0	0		0	0	0	0	0	0		0	0	0	0	0	0		0.975228	0.968924	0.963383	0.970071	0.953347	0.956844		302.481	300.3	239.886	236.899	210.684	235.193		39.431	33.441	36.531	29.098
80718		268.54	294.78	220.944	233.062	182.742	211.629				0	0	0	0	0	0		0	0	0	0	0	0		0	0	0	0	0	0		0.975241	0.968923	0.963616	0.970637	0.953759	0.95686		302.478	294.78	239.844	233.062	207.826	232.746		38.963	33.072	36.177	28.132
80878		252.91	269.317	231.355	225.299	214.333	205.12				0	0	0	0	0	0		0	0	0	0	0	0		0	0	0	0	0	0		0.976037	0.970338	0.96374	0.970497	0.953903	0.956839		302.323	294.936	239.822	236.845	214.333	232.747		38.347	32.342	35.835	28.132
81118		285.913	279.935	220.247	226.522	210.006	228.541				0	0	0	0	0	0		0	0	0	0	0	0		0	0	0	0	0	0		0.975221	0.968674	0.965546	0.970831	0.95438	0.956287		302.482	295.212	239.532	236.803	210.006	232.763		37.512	31.968	35.592	27.865
81318		298.633	279.505	190.047	221.251	186.226	201.505				0	0	0	0	0	0		0	0	0	0	0	0		0	0	0	0	0	0		0.973974	0.968119	0.965863	0.970731	0.954316	0.956056		298.633	295.286	239.508	236.816	207.89	233.004		36.321	30.356	34.494	27.519
81518		307.76	289.109	262.23	218.753	194.993	205.567				0	0	0	0	0	0		0	0	0	0	0	0		0	0	0	0	0	0		0.973957	0.96967	0.966101	0.970602	0.954309	0.956139		307.76	295.047	262.23	236.832	207.89	232.988		35.783	30.356	33.459	26.936
81678		285.402	277.76	235.449	214.27	185.595	193.422				0	0	0	0	0	0		0	0	0	0	0	0		0	0	0	0	0	0		0.973948	0.970747	0.966374	0.97061	0.954598	0.956176		302.689	294.869	239.468	236.831	207.886	232.98		35.783	30.356	30.332	25.884
81838		280.302	259.587	224.128	201.708	177.615	202.386				0	0	0	0	0	0		0	0	0	0	0	0		0	0	0	0	0	0		0.973616	0.970611	0.966486	0.970384	0.954291	0.955994		302.718	294.891	239.46	236.86	207.89	233.016		35.783	30.356	29.653	25.884
82078		300.115	291.104	239.037	220.36	183.295	226.922				0	0	0	0	0	0		0	0	0	0	0	0		0	0	0	0	0	0		0.973727	0.970646	0.966431	0.970553	0.954352	0.955775		300.115	291.104	239.037	237.359	207.889	233.06		34.896	29.941	29.326	25.838
82238		285.762	274.931	228.607	211.387	189.844	226.162				0	0	0	0	0	0		0	0	0	0	0	0		0	0	0	0	0	0		0.973759	0.971126	0.966531	0.970623	0.954182	0.955901		302.706	295.287	239.456	237.337	207.891	233.035		34.896	30.049	28.808	23.629
82438		278.318	308.345	213.809	232.629	176.074	226.846				0	0	0	0	0	0		0	0	0	0	0	0		0	0	0	0	0	0		0.974995	0.971161	0.9667	0.969971	0.954118	0.955981		302.526	308.345	239.443	232.629	207.892	233.019		34.414	29.676	28.45	23.614
82638		278.78	314.475	222.943	236.465	183.777	212.609				0	0	0	0	0	0		0	0	0	0	0	0		0	0	0	0	0	0		0.974787	0.971041	0.966955	0.96927	0.953676	0.955848		302.567	314.475	239.424	236.465	207.897	233.045		34.414	29.676	27.88	23.303
82798		277.664	262.557	218.417	231.369	176.318	210.56				0	0	0	0	0	0		0	0	0	0	0	0		0	0	0	0	0	0		0.974664	0.969431	0.966997	0.969335	0.953342	0.955715		302.591	295.326	239.42	237.74	207.917	233.071		34.414	29.574	27.652	22.731
83038		294.376	309.025	233.687	225.075	184.436	225.54				0	0	0	0	0	0		0	0	0	0	0	0		0	0	0	0	0	0		0.974597	0.969584	0.966982	0.969203	0.952992	0.955657		302.604	309.025	239.422	237.781	207.968	233.083		33.957	29.323	26.283	21.92
83238		266.235	264.131	213.375	219.781	178.051	206.064				0	0	0	0	0	0		0	0	0	0	0	0		0	0	0	0	0	0		0.973309	0.971064	0.967145	0.969598	0.953149	0.955491		302.746	295.288	239.409	237.657	207.945	233.116		33.759	28.953	25.529	21.92
83398		263.131	293.967	213.657	219.707	172.239	206.007				0	0	0	0	0	0		0	0	0	0	0	0		0	0	0	0	0	0		0.974561	0.971066	0.967151	0.970138	0.953166	0.955295		302.612	293.967	239.409	237.489	207.943	233.155		33.759	28.182	25.529	21.92
83558		268.184	300.024	225.575	213.281	181.862	213.534				0	0	0	0	0	0		0	0	0	0	0	0		0	0	0	0	0	0		0.975381	0.969777	0.967092	0.969802	0.953313	0.954503		302.451	300.024	239.413	237.594	207.922	233.312		33.709	28.647	25.197	21.49
83758		274.469	275.98	221.327	238.338	208.69	248.467				0	0	0	0	0	0		0	0	0	0	0	0		0	0	0	0	0	0		0.975152	0.969839	0.966755	0.969931	0.95323	0.954721		302.496	295.712	239.439	238.338	208.69	248.467		33.709	28.647	25.197	21.456
83998		304.461	287.56	222.977	229.591	178.384	226.892				0	0	0	0	0	0		0	0	0	0	0	0		0	0	0	0	0	0		0.974789	0.971405	0.966392	0.970174	0.95298	0.955133		304.461	295.351	239.467	237.477	207.969	233.187		33.707	28.647	25.07	21.272
84198		322	299.639	235.237	224.738	186.354	206.986				0	0	0	0	0	0		0	0	0	0	0	0		0	0	0	0	0	0		0.97491	0.971156	0.966499	0.969996	0.952371	0.955654		322	299.639	239.459	237.533	208.057	233.084		33.707	28.647	25.07	21.272
84398		275.888	255.088	202.476	198.013	178.512	211.999				0	0	0	0	0	0		0	0	0	0	0	0		0	0	0	0	0	0		0.975476	0.971026	0.965932	0.969671	0.952626	0.955404		302.432	295.418	239.502	237.634	208.02	233.133		33.707	28.626	24.357	21.272
84558		286.791	255.982	208.162	205.791	197.147	199.16				0	0	0	0	0	0		0	0	0	0	0	0		0	0	0	0	0	0		0.975356	0.971835	0.965681	0.969584	0.95289	0.955242		302.456	295.341	239.522	237.662	207.982	233.165		33.674	28.605	24.235	21.212
84718		290.534	278.904	229.699	247.149	195.388	217.723				0	0	0	0	0	0		0	0	0	0	0	0		0	0	0	0	0	0		0.975504	0.971983	0.965598	0.969471	0.952727	0.954952		302.427	295.338	239.528	247.149	208.005	233.223		33.397	28.347	23.605	21.212
84878		292.76	254.215	223.481	254.615	192.956	226.752				0	0	0	0	0	0		0	0	0	0	0	0		0	0	0	0	0	0		0.976942	0.973347	0.965434	0.969226	0.952809	0.955193		302.146	295.306	239.541	254.615	207.994	233.175		33.217	28.144	23.588	20.872
85158		282.389	243.041	201.378	248.067	170.433	197.518				0	0	0	0	0	0		0	0	0	0	0	0		0	0	0	0	0	0		0.977012	0.973989	0.96537	0.969348	0.952914	0.956594		302.133	295.291	239.546	248.067	208.17	232.928		32.906	27.781	23.323	20.837
85318		337.387	288.004	231.504	238.081	201.866	221.615				0	0	0	0	0	0		0	0	0	0	0	0		0	0	0	0	0	0		0.97803	0.973936	0.965857	0.969481	0.952781	0.954788		337.387	295.293	239.508	238.081	201.866	233.255		32.906	27.555	23.182	20.313
85478		281.823	274.983	222.068	237.131	196.103	201.241				0	0	0	0	0	0		0	0	0	0	0	0		0	0	0	0	0	0		0.97804	0.97371	0.966313	0.96939	0.953758	0.956603		301.995	295.298	239.473	237.131	208.112	232.928		32.453	26.998	23.171	20.313
85638		291.968	275.042	220.492	220.239	196.986	224.708				0	0	0	0	0	0		0	0	0	0	0	0		0	0	0	0	0	0		0.978358	0.973318	0.965902	0.969257	0.953467	0.957664		302.476	295.307	239.505	238.138	208.136	232.861		32.603	26.998	22.965	20.313
85798		274.277	273.873	220.926	228.855	185.362	205.956				0	0	0	0	0	0		0	0	0	0	0	0		0	0	0	0	0	0		0.979133	0.973138	0.966133	0.970004	0.952572	0.958011		302.326	295.311	239.487	238.117	208.191	232.839		32.462	26.879	21.963	20.313
86078		275.786	278.558	217.734	223.77	178.566	214.492				0	0	0	0	0	0		0	0	0	0	0	0		0	0	0	0	0	0		0.978601	0.973477	0.965554	0.970012	0.9522	0.958816		302.429	295.303	239.531	238.117	208.214	232.788		32.447	26.879	21.523	19.946
86278		286.705	272.713	222.009	213.873	179.197	232.143				0	0	0	0	0	0		0	0	0	0	0	0		0	0	0	0	0	0		0.97831	0.973262	0.965518	0.969182	0.953187	0.959216		302.486	295.308	239.534	238.14	208.153	232.143		32.208	26.879	21.468	19.946
86438		304.563	294.735	236.98	228.049	204.117	232.758				0	0	0	0	0	0		0	0	0	0	0	0		0	0	0	0	0	0		0.978052	0.973349	0.965515	0.97003	0.953179	0.959176		304.563	294.735	236.98	238.116	204.117	232.758		31.801	27.097	21.125	19.916
86638		313.029	258.114	244.758	230.325	213.626	219.252				0	0	0	0	0	0		0	0	0	0	0	0		0	0	0	0	0	0		0.978336	0.973087	0.965345	0.970754	0.954323	0.959028		313.029	295.665	244.758	238.096	213.626	232.775		31.681	26.94	21.089	19.916
86798		288.137	273.616	213.392	212.906	195.061	216.37				0	0	0	0	0	0		0	0	0	0	0	0		0	0	0	0	0	0		0.978524	0.972475	0.9654	0.970594	0.954314	0.95916		302.444	295.816	239.543	238.1	208.067	232.766		31.675	26.94	20.961	19.916
87038		325.26	308.432	255.889	244.75	215.339	239.339				0	0	0	0	0	0		0	0	0	0	0	0		0	0	0	0	0	0		0.978457	0.972553	0.965219	0.970447	0.954235	0.959129		325.26	308.432	255.889	244.75	215.339	239.339		31.506	27.274	20.413	19.71
87198		310.488	254.836	235.886	236.429	194.437	221.879				0	0	0	0	0	0		0	0	0	0	0	0		0	0	0	0	0	0		0.978426	0.972727	0.964967	0.969969	0.954053	0.959783		310.488	296.01	239.603	236.429	208.088	232.746		31.412	27.24	20.291	19.541
87398		287.288	276.088	220.233	249.182	205.564	210.039				0	0	0	0	0	0		0	0	0	0	0	0		0	0	0	0	0	0		0.978944	0.97273	0.964875	0.969617	0.953986	0.959574		302.363	296.01	239.62	249.182	205.564	232.925		31.325	26.804	20.291	19.188
87598		316.517	319.907	240.088	242.502	220.066	241.899				0	0	0	0	0	0		0	0	0	0	0	0		0	0	0	0	0	0		0.978682	0.972885	0.965225	0.969741	0.954117	0.960324		316.517	319.907	240.088	242.502	220.066	241.899		30.308	26.87	20.291	19.156
87758		327.362	273.322	242.492	215.238	208.314	220.387				0	0	0	0	0	0		0	0	0	0	0	0		0	0	0	0	0	0		0.979341	0.973274	0.965305	0.969246	0.954849	0.960336		327.362	296.426	242.492	238.139	208.314	232.878		30.548	26.57	20.079	18.948
87998		354.16	276.075	248.526	252.909	216.323	226.011				0	0	0	0	0	0		0	0	0	0	0	0		0	0	0	0	0	0		0.979863	0.973289	0.965118	0.969625	0.955318	0.960318		354.16	296.424	248.526	252.909	216.323	233.319		30.882	26.57	19.874	18.973
88198		344.313	309.626	246.673	230.485	207.485	235.684				0	0	0	0	0	0		0	0	0	0	0	0		0	0	0	0	0	0		0.979511	0.972877	0.964741	0.969353	0.955511	0.960989		344.313	309.626	246.673	238.178	207.485	235.684		30.882	27.082	19.844	18.939
88398		316.92	281.156	224.666	234.118	202.026	229.938				0	0	0	0	0	0		0	0	0	0	0	0		0	0	0	0	0	0		0.979888	0.972636	0.964894	0.968921	0.955086	0.960446		316.92	297.067	240.192	234.118	202.026	229.938		28.363	27.082	19.405	17.587
88558		309.289	276.253	243.958	207.772	201.495	216.873				0	0	0	0	0	0		0	0	0	0	0	0		0	0	0	0	0	0		0.980468	0.972796	0.965034	0.968826	0.955158	0.959844		309.289	297.035	243.958	238.182	201.495	233.662		28.702	27.031	19.394	17.412
88718		316.992	285.92	264.516	257.642	205.065	229.177				0	0	0	0	0	0		0	0	0	0	0	0		0	0	0	0	0	0		0.980449	0.973578	0.964849	0.968568	0.95523	0.959766		316.992	296.876	264.516	257.642	205.065	229.177		28.648	26.957	19.134	17.327
88878		322.647	302.071	247.356	230.635	225.834	237.024				0	0	0	0	0	0		0	0	0	0	0	0		0	0	0	0	0	0		0.980676	0.973583	0.964681	0.968504	0.955431	0.960822		322.647	302.071	247.356	238.183	225.834	237.024		28.593	26.843	18.969	17.327
89158		334.937	322.626	249.167	266.334	235.648	237.209				0	0	0	0	0	0		0	0	0	0	0	0		0	0	0	0	0	0		0.98108	0.973041	0.964443	0.968458	0.955253	0.961289		334.937	322.626	249.167	266.334	235.648	237.209		28.856	26.843	18.711	17.327
89358		284.626	302.297	220.079	231.721	239.734	226.977				0	0	0	0	0	0		0	0	0	0	0	0		0	0	0	0	0	0		0.981064	0.972762	0.964539	0.968495	0.955423	0.961156		304.175	302.297	240.3	231.721	239.734	226.977		28.74	26.843	18.684	17.72
89518		302.652	300.91	235.016	256.139	201.789	232.688				0	0	0	0	0	0		0	0	0	0	0	0		0	0	0	0	0	0		0.981436	0.973155	0.964267	0.968973	0.955576	0.960861		302.652	300.91	240.383	256.139	201.789	232.688		28.691	26.415	18.008	18.111
89678		311.686	297.475	239.325	226.759	212.922	246.876				0	0	0	0	0	0		0	0	0	0	0	0		0	0	0	0	0	0		0.981312	0.972918	0.96416	0.968866	0.955475	0.961205		311.686	297.475	239.325	238.307	212.922	246.876		28.643	26.375	18.008	18.123
89838		314.086	322.338	260.138	252.999	221.209	234.571				0	0	0	0	0	0		0	0	0	0	0	0		0	0	0	0	0	0		0.981462	0.973352	0.964385	0.968756	0.955786	0.961458		314.086	322.338	260.138	252.999	221.209	234.571		29.144	26.878	17.849	18.111
90078		318.351	303.237	266.425	230.257	207.474	229.648				0	0	0	0	0	0		0	0	0	0	0	0		0	0	0	0	0	0		0.981279	0.97355	0.963771	0.968762	0.955256	0.961104		318.351	303.237	266.425	238.312	207.474	229.648		28.375	26.878	17.488	18.083
90278		286.126	287.106	235.964	241.531	196.457	224.273				0	0	0	0	0	0		0	0	0	0	0	0		0	0	0	0	0	0		0.981309	0.973708	0.964409	0.968758	0.955441	0.96108		304.539	297.378	241.052	241.531	210.429	234.402		28.183	26.878	17.488	18.083
90438		299.865	281.218	229.993	217.425	187.666	245.399				0	0	0	0	0	0		0	0	0	0	0	0		0	0	0	0	0	0		0.981243	0.973864	0.964274	0.968569	0.955357	0.961431		299.865	297.344	241.288	238.322	210.44	245.399		28.152	26.878	17.603	17.997
90638		320.888	284.338	270.914	271.401	245.077	239.042				0	0	0	0	0	0		0	0	0	0	0	0		0	0	0	0	0	0		0.982027	0.973532	0.964113	0.968569	0.955371	0.960828		320.888	297.345	270.914	271.401	245.077	239.042		28.152	26.452	17.426	18.014
90798		303.437	318.689	243.858	261.378	215.59	232.402				0	0	0	0	0	0		0	0	0	0	0	0		0	0	0	0	0	0		0.981522	0.973901	0.964007	0.968023	0.954848	0.959995		303.437	318.689	243.858	261.378	215.59	232.402		27.928	26.11	17.426	18.048
91078		304.309	277.666	248.521	223.624	212.188	225.059				0	0	0	0	0	0		0	0	0	0	0	0		0	0	0	0	0	0		0.981559	0.973177	0.964061	0.968201	0.955276	0.960779		304.309	297.628	248.521	239.012	212.188	235.569		28.05	26.062	17.584	17.7
91238		287.997	335.445	224.653	248.265	203.521	243.173				0	0	0	0	0	0		0	0	0	0	0	0		0	0	0	0	0	0		0.980963	0.973323	0.963532	0.967687	0.9543	0.960754		304.81	335.445	241.49	248.265	203.521	243.173		27.732	26.062	17.41	19.004
91438		311.415	284.063	253.02	245.229	221.09	275.208				0	0	0	0	0	0		0	0	0	0	0	0		0	0	0	0	0	0		0.98061	0.974092	0.963154	0.967847	0.954386	0.960889		311.415	297.509	253.02	245.229	221.09	275.208		27.143	26.134	17.41	19.004
91598		265.693	261.614	236.587	230.172	201.746	220.342				0	0	0	0	0	0		0	0	0	0	0	0		0	0	0	0	0	0		0.980742	0.975155	0.962853	0.968268	0.954414	0.961537		305.178	297.443	241.776	239.837	211.144	235.748		27.245	26.134	17.562	19.04
91758		297.734	298.191	219.12	221.923	196.081	227.976				0	0	0	0	0	0		0	0	0	0	0	0		0	0	0	0	0	0		0.98052	0.975184	0.963002	0.968237	0.954208	0.961211		297.734	298.191	241.759	239.506	211.192	227.976		27.08	26.134	17.388	19.004
91998		294.298	254.852	232.94	250.759	205.788	244.192				0	0	0	0	0	0		0	0	0	0	0	0		0	0	0	0	0	0		0.981111	0.974588	0.963132	0.968411	0.954587	0.961414		305.879	297.351	241.744	250.759	205.788	244.192		27.384	26.286	17.388	19.004
92158		300.998	297.343	241.921	228.559	199.368	228.765				0	0	0	0	0	0		0	0	0	0	0	0		0	0	0	0	0	0		0.980837	0.974973	0.963164	0.968543	0.954875	0.962217		300.998	297.343	241.921	239.806	211.764	228.765		28.026	26.447	17.283	18.911
92318		301.506	264.976	241.845	245.611	213.057	227.813				0	0	0	0	0	0		0	0	0	0	0	0		0	0	0	0	0	0		0.980995	0.97451	0.963113	0.96868	0.954815	0.962074		301.506	297.856	241.845	245.611	213.057	235.7		27.889	26.607	17.283	18.59
92478		294.332	279.386	215.017	241.788	194.367	243.666				0	0	0	0	0	0		0	0	0	0	0	0		0	0	0	0	0	0		0.981399	0.974402	0.9632	0.968761	0.955116	0.961026		306.246	297.87	241.736	241.788	211.733	243.666		27.28	26.582	17.457	18.556
92678		300.594	266.035	251.415	255.941	206.733	254.174				0	0	0	0	0	0		0	0	0	0	0	0		0	0	0	0	0	0		0.981769	0.974445	0.96338	0.969054	0.955096	0.961044		300.594	297.864	251.415	255.941	206.733	254.174		27.382	26.582	17.457	18.924
92878		272.858	281.325	250.254	245.433	220.333	240.993				0	0	0	0	0	0		0	0	0	0	0	0		0	0	0	0	0	0		0.981502	0.975462	0.963433	0.969159	0.955337	0.961477		307.172	297.732	250.254	245.433	220.333	240.993		27.382	26.607	17.457	18.556
93158		277.181	291.555	220.444	234.211	197.394	253.136				0	0	0	0	0	0		0	0	0	0	0	0		0	0	0	0	0	0		0.979892	0.975208	0.963591	0.968945	0.955338	0.960904		307.598	297.765	241.691	234.211	212.031	253.136		27.194	26.607	17.457	18.772
93318		296.871	291.88	247.289	245.917	205.998	231.613				0	0	0	0	0	0		0	0	0	0	0	0		0	0	0	0	0	0		0.980342	0.975262	0.963758	0.969134	0.955571	0.96109		307.791	297.758	247.289	245.917	205.998	231.613		27.475	26.607	17.457	18.772
93518		283.222	299.048	233.8	251.825	218.315	232.236				0	0	0	0	0	0		0	0	0	0	0	0		0	0	0	0	0	0		0.980446	0.974855	0.963888	0.969593	0.955454	0.961014		307.777	299.048	241.657	251.825	218.315	232.236		27.475	26.607	17.457	18.772
93678		297.544	294.223	233.577	234.186	196.325	251.983				0	0	0	0	0	0		0	0	0	0	0	0		0	0	0	0	0	0		0.98047	0.974371	0.96401	0.970187	0.955526	0.961164		307.774	294.223	241.644	241.211	212.015	251.983		27.194	26.447	17.457	18.924
93838		287.794	282.844	217.106	231.412	191.158	235.95				0	0	0	0	0	0		0	0	0	0	0	0		0	0	0	0	0	0		0.980132	0.97481	0.963774	0.970261	0.955502	0.960937		307.818	297.817	241.67	240.261	212.017	235.95		27.194	26.607	17.388	18.772
94118		309.109	296.109	243.272	243.995	206.889	232.149				0	0	0	0	0	0		0	0	0	0	0	0		0	0	0	0	0	0		0.980072	0.974793	0.963871	0.970274	0.955492	0.961496		309.109	296.109	243.272	243.995	206.889	232.149		27.194	26.607	17.388	18.772
94278		318.678	318.253	219.529	235.125	206.738	236.341				0	0	0	0	0	0		0	0	0	0	0	0		0	0	0	0	0	0		0.978436	0.974888	0.963877	0.97009	0.955511	0.960603		318.678	318.253	241.487	240.597	206.738	236.341		27.194	26.447	17.011	18.924
94478		308.165	269.22	208.52	226.714	207.865	226.697				0	0	0	0	0	0		0	0	0	0	0	0		0	0	0	0	0	0		0.980084	0.974774	0.963765	0.970512	0.955663	0.960648		308.165	297.458	241.488	240.485	207.865	235.621		27.035	26.519	17.011	18.924
94640		288.952	276.369	227.965	212.628	194.337	229.918				0	0	0	0	0	0		0	0	0	0	0	0		0	0	0	0	0	0		0.978784	0.975205	0.963731	0.96995	0.955565	0.960853		307.992	297.766	241.488	240.634	212.012	235.611		27.023	26.679	17.011	18.924
94798		314.172	293.588	233.459	259.457	211.573	260.352				0	0	0	0	0	0		0	0	0	0	0	0		0	0	0	0	0	0		0.978608	0.975484	0.963615	0.969893	0.95523	0.959815		314.172	297.729	241.341	259.457	211.573	260.352		27.035	26.679	16.901	18.924
95038		303.133	282.204	223.809	230.843	187.441	209.692				0	0	0	0	0	0		0	0	0	0	0	0		0	0	0	0	0	0		0.97859	0.975452	0.963623	0.969879	0.955267	0.959671		303.133	297.734	241.34	240.653	212.037	235.666		27.194	27.068	17.078	18.924
95238		276.283	236.389	216.689	206.137	179.44	219.36				0	0	0	0	0	0		0	0	0	0	0	0		0	0	0	0	0	0		0.978137	0.974175	0.964521	0.96984	0.95527	0.959782		308.076	297.894	241.48	240.663	212.26	235.661		27.035	27.068	17.226	18.924
95398		296.877	268.831	241.186	246.457	196.615	237.04				0	0	0	0	0	0		0	0	0	0	0	0		0	0	0	0	0	0		0.978025	0.972847	0.964443	0.969952	0.954822	0.959081		308.091	298.03	241.186	246.457	212.289	237.04		27.194	27.068	17.09	18.975
95558		273.029	262.927	229.82	219.951	190.539	227.137				0	0	0	0	0	0		0	0	0	0	0	0		0	0	0	0	0	0		0.978518	0.974339	0.964354	0.970122	0.953732	0.958953		308.027	297.878	241.176	240.588	212.165	235.715		27.382	26.679	17.304	19.425
95718		283.048	272.062	217.994	227.818	186.688	204.21				0	0	0	0	0	0		0	0	0	0	0	0		0	0	0	0	0	0		0.978253	0.973894	0.964826	0.970161	0.951545	0.958802		308.061	298.231	241.174	241.09	212.314	235.728		27.382	26.889	17.069	19.577
95998		308.923	276.057	234.519	227.072	199.689	232.943				0	0	0	0	0	0		0	0	0	0	0	0		0	0	0	0	0	0		0.978856	0.974342	0.965941	0.970614	0.952334	0.959282		308.923	298.192	241.183	241.089	212.04	232.943		27.663	26.889	17.304	19.706
96158		269.712	247.765	223.61	204.558	193.397	206.325				0	0	0	0	0	0		0	0	0	0	0	0		0	0	0	0	0	0		0.979579	0.97506	0.966228	0.970692	0.953063	0.959618		308.407	297.784	241.181	241.144	211.979	235.669		27.663	26.679	17.304	19.922
96318		277.369	249.253	212.745	222.515	187.14	222.08				0	0	0	0	0	0		0	0	0	0	0	0		0	0	0	0	0	0		0.9796	0.97546	0.966558	0.970989	0.953562	0.959582		308.402	297.732	240.769	241.119	211.932	235.67		28.424	26.679	17.206	19.922
96478		306.222	274.313	237.128	215.03	201.853	228.487				0	0	0	0	0	0		0	0	0	0	0	0		0	0	0	0	0	0		0.979766	0.976344	0.966493	0.970704	0.954347	0.959712		306.222	297.618	240.186	241.089	211.301	235.664		28.561	26.519	17.173	19.706
96678		332.533	259.213	229.415	213.246	195.042	223.955				0	0	0	0	0	0		0	0	0	0	0	0		0	0	0	0	0	0		0.980381	0.977123	0.966874	0.971629	0.954742	0.960226		332.533	297.517	240.165	240.996	211.18	235.866		28.561	26.519	17.173	19.706
96878		276.053	279.847	209.09	239.839	171.839	217.004				0	0	0	0	0	0		0	0	0	0	0	0		0	0	0	0	0	0		0.980796	0.978148	0.968022	0.971629	0.955985	0.961372		307.746	297.35	239.642	239.839	210.8	235.763		28.51	26.358	17.058	19.706
97118		314.653	265.759	232.121	226.284	214.944	204.958				0	0	0	0	0	0		0	0	0	0	0	0		0	0	0	0	0	0		0.981459	0.979326	0.968925	0.972734	0.95703	0.962678		314.653	296.976	239.543	240.705	214.944	235.664		28.675	26.134	17.222	19.706
97278		293.656	262.204	230.723	216.624	191.595	209.696				0	0	0	0	0	0		0	0	0	0	0	0		0	0	0	0	0	0		0.981435	0.980212	0.969613	0.973481	0.95721	0.963699		307.704	296.804	239.195	240.509	210.576	235.374		28.675	26.523	17.718	20.121
97438		285.099	261.831	229.919	199.064	198.484	207.687				0	0	0	0	0	0		0	0	0	0	0	0		0	0	0	0	0	0		0.982194	0.98174	0.970494	0.974228	0.958326	0.965256		307.653	297.118	239.112	240.313	210.434	235.192		28.675	26.747	17.792	20.138
97638		267.418	265.878	234.238	221.275	188.353	218.021				0	0	0	0	0	0		0	0	0	0	0	0		0	0	0	0	0	0		0.983245	0.982694	0.97168	0.975516	0.959504	0.966857		306.457	296.933	237.456	240.114	210.026	235.105		28.675	27.173	17.559	20.207
97838		250.289	268.405	212.623	216.924	188.607	209.78				0	0	0	0	0	0		0	0	0	0	0	0		0	0	0	0	0	0		0.983595	0.983659	0.972588	0.976387	0.96062	0.968071		306.314	296.747	237.345	239.99	210.018	235.039		28.675	26.747	17.559	20.235
98078		287.562	273.715	224.387	235.007	195.88	246.671				0	0	0	0	0	0		0	0	0	0	0	0		0	0	0	0	0	0		0.984206	0.984586	0.973588	0.977822	0.961477	0.969642		306.192	296.566	237.222	239.799	210.012	246.671		28.909	26.949	17.805	20.235
98238		277.933	268.365	216.567	230.061	188.688	226.384				0	0	0	0	0	0		0	0	0	0	0	0		0	0	0	0	0	0		0.985416	0.985978	0.973356	0.979005	0.96272	0.970145		306.114	295.961	237.25	239.256	210.007	234.743		28.909	26.925	17.805	20.083
98438		281.432	269.648	207.317	218.775	196.259	223.147				0	0	0	0	0	0		0	0	0	0	0	0		0	0	0	0	0	0		0.985952	0.986657	0.974229	0.979996	0.963385	0.969759		305.201	295.917	237.143	239.098	210.007	234.801		28.765	26.965	17.97	20.083
98598		290.147	314.441	236.702	229.09	212.928	218.952				0	0	0	0	0	0		0	0	0	0	0	0		0	0	0	0	0	0		0.987049	0.987685	0.97513	0.980626	0.964662	0.970149		304.559	314.441	236.918	238.336	212.928	234.742		28.558	26.965	17.892	19.867
98798		268.453	272.254	230.656	217.01	208.452	240.049				0	0	0	0	0	0		0	0	0	0	0	0		0	0	0	0	0	0		0.988382	0.988823	0.9768	0.982	0.965924	0.971477		304.392	295.805	237.011	238.261	208.452	240.049		28.633	27.438	17.97	19.867
99038		280.269	293.451	241.504	217.554	195.034	212.931				0	0	0	0	0	0		0	0	0	0	0	0		0	0	0	0	0	0		0.989319	0.989478	0.977849	0.981853	0.967012	0.972602		304.051	293.451	241.504	238.269	209.927	234.451		28.295	27.626	17.805	19.867
99238		265.745	264.11	220.117	218.478	188.965	219.3				0	0	0	0	0	0		0	0	0	0	0	0		0	0	0	0	0	0		0.989131	0.990425	0.979326	0.982849	0.96815	0.973433		304.071	295.559	236.833	238.153	209.877	234.376		28.295	27.127	17.805	19.569
99398		276.42	267.892	232.622	204.479	203.838	212.892				0	0	0	0	0	0		0	0	0	0	0	0		0	0	0	0	0	0		0.989125	0.991809	0.980794	0.982931	0.969554	0.974307		304.072	295.463	236.963	238.146	209.949	234.296		28.295	27.076	17.817	19.541
99598		296.509	280.406	221.342	216.896	215.045	223.219				0	0	0	0	0	0		0	0	0	0	0	0		0	0	0	0	0	0		0.990282	0.993162	0.982569	0.983837	0.971122	0.976273		303.94	295.59	237.035	238.33	215.045	234.398		28.264	27.626	17.819	19.839
99758		299.452	279.305	210.687	218.207	172.393	234.292				0	0	0	0	0	0		0	0	0	0	0	0		0	0	0	0	0	0		0.99073	0.994454	0.984193	0.985521	0.972762	0.977531		304.247	295.498	237.107	238.631	208.575	234.292		28.633	27.076	17.824	19.986
100038		286.508	259.234	221.69	224.903	197.193	223.218				0	0	0	0	0	0		0	0	0	0	0	0		0	0	0	0	0	0		0.991015	0.995356	0.984823	0.987067	0.974331	0.978755		304.216	295.643	237.078	238.976	208.454	234.043		28.254	27.626	17.222	20.121
100238		258.118	233.043	216.019	223	174.24	224.782				0	0	0	0	0	0		0	0	0	0	0	0		0	0	0	0	0	0		0.99123	0.995805	0.985645	0.988129	0.974982	0.980012		304.193	295.621	236.833	238.755	208.424	234.343		28.254	27.626	17.116	20.121
100398		250.429	256.483	217.723	206.645	172.74	219.457				0	0	0	0	0	0		0	0	0	0	0	0		0	0	0	0	0	0		0.991648	0.99676	0.986597	0.989405	0.97506	0.980983		304.391	295.317	236.995	238.491	208.273	234.216		28.558	27.076	16.813	20.121
100558		272.913	266.784	223.07	241.478	192.959	196.415				0	0	0	0	0	0		0	0	0	0	0	0		0	0	0	0	0	0		0.992733	0.997708	0.987364	0.990946	0.976425	0.982019		304.34	295.146	236.947	241.478	208.195	234.019		28.558	27.031	16.813	20.337
100718		259.3	302.975	219.89	220.802	191.441	208.233				0	0	0	0	0	0		0	0	0	0	0	0		0	0	0	0	0	0		0.993242	0.999024	0.988439	0.99254	0.977227	0.983381		304.466	302.975	237.058	239.225	208.149	234.324		28.765	27.031	17.058	21.071
100878		265.495	280.937	221.637	224.177	178.319	212.131				0	0	0	0	0	0		0	0	0	0	0	0		0	0	0	0	0	0		0.994068	0.999736	0.989435	0.993734	0.977882	0.984307		304.43	295.35	237.211	239.754	208.099	234.521		28.765	27.626	17.173	21.328
101118		254.928	258.324	220.222	222.456	164.475	195.83				0	0	0	0	0	0		0	0	0	0	0	0		0	0	0	0	0	0		0.994757	0.999485	0.990464	0.993924	0.978159	0.985233		304.398	295.603	237.114	240.204	208.075	234.814		28.765	27.874	17.036	21.995
101278		258.963	287.143	209.318	220.066	170.721	193.616				0	0	0	0	0	0		0	0	0	0	0	0		0	0	0	0	0	0		0.996081	1.00009	0.991964	0.994872	0.979161	0.98694		304.337	295.735	237.045	240.277	208.217	235.028		28.765	28.035	17.036	22.829
101438		285.488	265.202	226.715	228.837	171.023	200.94				0	0	0	0	0	0		0	0	0	0	0	0		0	0	0	0	0	0		0.997143	1.00152	0.992743	0.995482	0.980797	0.988827		304.261	295.826	237.204	240.574	208.302	235.241		28.765	28.195	17.069	22.849
101638		283.237	263.698	219.902	198.332	189.753	203.718				0	0	0	0	0	0		0	0	0	0	0	0		0	0	0	0	0	0		0.997858	1.00134	0.993603	0.996385	0.981986	0.989951		304.186	296.025	237.119	241.088	208.235	235.554		28.765	28.217	17.069	22.726
101798		254.56	266.348	207.584	206.307	199.242	218.683				0	0	0	0	0	0		0	0	0	0	0	0		0	0	0	0	0	0		0.99869	1.00111	0.995093	0.997296	0.983153	0.990215		304.369	296.474	237.051	241.094	208.34	235.681		29.112	28.763	17.069	23.533
102078		274.5	297.876	215.512	214.645	195.762	220.431				0	0	0	0	0	0		0	0	0	0	0	0		0	0	0	0	0	0		0.997718	1.00186	0.995485	0.998349	0.983813	0.989741		304.413	297.876	237.265	241.22	208.449	235.717		29.112	28.763	17.314	23.277
102278		235.425	263.817	197.525	212.662	180.411	197.127				0	0	0	0	0	0		0	0	0	0	0	0		0	0	0	0	0	0		0.998356	1.00216	0.995077	0.999057	0.983932	0.99023		304.384	295.973	237.827	241.166	208.444	235.68		29.43	28.405	17.449	23.277
102438		291.849	260.444	237.505	215.272	192.357	212.894				0	0	0	0	0	0		0	0	0	0	0	0		0	0	0	0	0	0		0.997429	1.00259	0.995333	1.0002	0.98475	0.99151		304.427	295.946	237.505	241.332	208.614	235.838		29.43	28.405	17.826	23.529
102598		263.698	259.038	204.514	199.276	198.306	213.721				0	0	0	0	0	0		0	0	0	0	0	0		0	0	0	0	0	0		0.997339	1.00283	0.996395	1.00122	0.986147	0.992984		304.543	295.932	238.244	241.391	208.755	236		29.582	28.217	18.056	23.599
102758		263.068	271.328	229.906	208.042	189.764	192.162				0	0	0	0	0	0		0	0	0	0	0	0		0	0	0	0	0	0		0.997069	1.00304	0.997953	1.00222	0.987305	0.994321		304.551	295.919	238.723	241.437	208.662	236.231		29.582	28.217	18.275	23.66
103078		285.427	264.152	225.221	214.24	182.959	211.729				0	0	0	0	0	0		0	0	0	0	0	0		0	0	0	0	0	0		0.997378	1.00294	0.998421	1.00121	0.988524	0.994786		305.324	296.175	239.192	241.512	208.824	236.175		29.366	28.29	19.169	23.713
103238		299.403	273.806	222.081	203.41	193.569	197.062				0	0	0	0	0	0		0	0	0	0	0	0		0	0	0	0	0	0		0.998715	1.00342	0.997659	1.00003	0.988886	0.995685		305.716	296.105	239.25	241.531	208.794	236.068		30.126	28.29	18.992	23.713
103438		268.359	267.704	233.55	227.412	200.132	212.818				0	0	0	0	0	0		0	0	0	0	0	0		0	0	0	0	0	0		0.998985	1.0044	0.997141	1.00042	0.989376	0.996028		305.676	296.044	239.567	241.755	209.176	236.352		29.846	28.29	19.246	23.581
103598		286.342	267.653	226.335	218.672	208.136	203.573				0	0	0	0	0	0		0	0	0	0	0	0		0	0	0	0	0	0		0.999812	1.00501	0.99773	1.00105	0.990049	0.996681		306.029	296.005	239.935	241.956	208.136	236.341		30.231	28.29	19.527	23.827
103758		258.423	274.325	217.136	241.095	199.084	223.912				0	0	0	0	0	0		0	0	0	0	0	0		0	0	0	0	0	0		0.999946	1.00584	0.998153	1.00171	0.990132	0.996701		306.222	296.253	240.182	241.095	209.874	236.394		30.436	28.324	20.009	23.96
103998		288.75	269.99	218.159	213.27	185.738	195.86				0	0	0	0	0	0		0	0	0	0	0	0		0	0	0	0	0	0		1.00033	1.00566	0.998173	1.00237	0.990791	0.996493		305.968	295.965	240.613	242.073	209.691	237.025		30.231	28.29	20.178	23.96
104158		307.552	264.281	222.971	204.18	194.412	196.177				0	0	0	0	0	0		0	0	0	0	0	0		0	0	0	0	0	0		1.0009	1.00607	0.998348	1.00305	0.991666	0.996679		307.552	295.94	240.579	242.046	209.444	237.024		30.231	28.25	20.14	23.728
104358		278.326	276.115	220.669	210.687	191.835	209.637				0	0	0	0	0	0		0	0	0	0	0	0		0	0	0	0	0	0		1.00094	1.00661	0.998866	1.00374	0.992272	0.996789		306.164	296.128	240.934	242.151	209.926	237.039		30.436	27.858	20.683	24.024
104518		283.372	252.01	221.889	220.355	193.806	202.439				0	0	0	0	0	0		0	0	0	0	0	0		0	0	0	0	0	0		1.0008	1.00658	0.999214	1.00387	0.992795	0.997112		306.173	296.657	241.033	241.996	209.901	237.038		30.436	27.901	20.768	23.689
104678		280.01	255.507	227.283	223.182	187.447	194.728				0	0	0	0	0	0		0	0	0	0	0	0		0	0	0	0	0	0		1.00116	1.00691	0.999633	1.0037	0.993559	0.9978		306.151	296.626	241.01	241.762	209.855	237.035		30.542	27.512	20.768	23.556
104878		281.164	311.341	234.537	214.476	199.303	222.093				0	0	0	0	0	0		0	0	0	0	0	0		0	0	0	0	0	0		1.00122	1.00685	1.00042	1.00359	0.994461	0.998036		306.147	311.341	240.979	241.527	209.977	237.033		30.542	27.283	20.757	23.31
105118		273.356	281.862	226.623	211.945	189.867	203.008				0	0	0	0	0	0		0	0	0	0	0	0		0	0	0	0	0	0		1.0015	1.00691	1.00002	1.00311	0.994556	0.997918		305.797	296.687	240.99	241.806	210.211	237.146		30.337	27.894	20.757	23.556
105278		294.899	275.949	230.261	212.058	204.516	225.729				0	0	0	0	0	0		0	0	0	0	0	0		0	0	0	0	0	0		1.00191	1.00723	1.00062	1.00338	0.995206	0.997397		305.736	296.726	240.974	242.032	210.154	237.602		30.337	28.026	20.757	23.689
105478		282.841	295.899	231.797	223.619	195.525	218.169				0	0	0	0	0	0		0	0	0	0	0	0		0	0	0	0	0	0		1.00262	1.00768	1.0009	1.00395	0.99592	0.997608		306.061	295.899	240.967	242.143	210.093	237.711		30.542	28.255	20.757	24.024
105638		283.463	295.739	228.183	214.998	200.936	213.234				0	0	0	0	0	0		0	0	0	0	0	0		0	0	0	0	0	0		1.00299	1.00793	1.00057	1.00425	0.996362	0.99737		306.223	295.739	240.982	242.132	210.43	237.711		30.445	28.656	20.757	24.024
105838		273.404	278.397	201.145	231.252	190.556	233.695				0	0	0	0	0	0		0	0	0	0	0	0		0	0	0	0	0	0		1.00341	1.0078	1.00072	1.00485	0.997189	0.997631		306.219	297.152	240.979	242.353	211.343	233.695		30.178	28.656	20.606	25.451
106078		269.567	300.389	203.839	232.826	211.945	196.489				0	0	0	0	0	0		0	0	0	0	0	0		0	0	0	0	0	0		1.00322	1.00857	1.00091	1.00524	0.997831	0.99816		306.222	300.389	241.122	243.128	211.945	237.711		30.178	28.971	20.788	25.323
106278		338.347	312.569	230.717	220.919	244.529	229.915				0	0	0	0	0	0		0	0	0	0	0	0		0	0	0	0	0	0		1.00287	1.00888	1.00132	1.00555	0.998399	0.998556		338.347	312.569	241.1	243.952	244.529	229.915		30.178	29.239	20.788	25.409
106438		316.88	289.908	236.236	254.17	223.651	241.36				0	0	0	0	0	0		0	0	0	0	0	0		0	0	0	0	0	0		1.00327	1.00899	1.00127	1.00624	0.998824	0.998885		316.88	297.611	241.103	254.17	223.651	241.36		30.169	29.01	20.788	25.409
106638		261.975	305.464	224.311	228.817	202.227	209.133				0	0	0	0	0	0		0	0	0	0	0	0		0	0	0	0	0	0		1.00403	1.00942	1.00073	1.00644	0.999045	0.999442		305.917	305.464	241.132	243.935	210.661	237.71		30.169	29.01	20.728	25.306
106798		329.572	276.595	253.637	223.813	197.464	215.471				0	0	0	0	0	0		0	0	0	0	0	0		0	0	0	0	0	0		1.00418	1.00968	0.998735	1.00593	0.999373	0.999512		329.572	297.531	253.637	243.945	210.08	237.282		29.964	29.01	20.546	25.306
107038		330.788	288.115	232.997	226.464	198.749	239.732				0	0	0	0	0	0		0	0	0	0	0	0		0	0	0	0	0	0		1.00457	1.00981	0.998877	1.0062	0.999674	0.999474		330.788	297.515	241.051	243.939	210.055	239.732		29.846	28.811	20.606	25.306
107198		291.082	270.633	232.092	231.702	203.049	222.667				0	0	0	0	0	0		0	0	0	0	0	0		0	0	0	0	0	0		1.00505	1.00976	0.998183	1.00603	1.00021	1.00053		304.134	297.521	241.18	242.796	210.017	237.63		29.846	28.811	20.728	25.22
107358		274.879	292.51	226.545	232.391	181.785	201.14				0	0	0	0	0	0		0	0	0	0	0	0		0	0	0	0	0	0		1.00537	1.00971	0.998753	1.00617	1.00102	1.00125		303.648	297.36	241.293	242.461	209.76	237.146		28.629	28.742	20.742	25.22
107558		323.319	294.067	227.185	216.426	202.892	246.208				0	0	0	0	0	0		0	0	0	0	0	0		0	0	0	0	0	0		1.00566	1.00985	0.999041	1.00635	1.00135	1.00159		323.319	294.067	241.176	242.365	209.724	246.208		28.282	28.971	20.788	25.22
107758		282.979	291.513	229.603	234.616	210.311	225.689				0	0	0	0	0	0		0	0	0	0	0	0		0	0	0	0	0	0		1.00539	1.00988	0.999447	1.00547	1.0017	1.00136		303.043	297.354	241.02	234.616	210.311	237.324		27.757	28.971	20.606	25.154
107998		313.986	320.281	222.224	253.692	214.14	215.219				0	0	0	0	0	0		0	0	0	0	0	0		0	0	0	0	0	0		1.00499	1.01016	0.999522	1.00463	1.00195	1.00013		313.986	320.281	240.948	253.692	214.14	237.698		27.757	28.971	20.557	25.22
108158		293.995	275.882	213.816	209.612	203.423	206.694				0	0	0	0	0	0		0	0	0	0	0	0		0	0	0	0	0	0		1.00541	1.01011	0.999538	1.00455	1.00224	1.00048		302.85	297.345	240.948	243.3	209.325	237.666		27.453	29.36	20.557	25.22
108318		312.745	328.023	245.914	228.788	214.889	246.865				0	0	0	0	0	0		0	0	0	0	0	0		0	0	0	0	0	0		1.00561	1.00999	0.999804	1.0047	1.00244	1.00089		312.745	328.023	245.914	243.226	214.889	246.865		27.453	29.628	20.683	24.513
108518		295.78	294.323	230.095	221.72	215.022	221.483				0	0	0	0	0	0		0	0	0	0	0	0		0	0	0	0	0	0		1.00598	1.00924	1.00006	1.0049	1.00252	1.00081		302.813	294.323	240.893	243.118	215.022	237.635		27.453	30.217	20.683	24.513
108718		295.865	273.724	218.518	212.547	203.583	224.214				0	0	0	0	0	0		0	0	0	0	0	0		0	0	0	0	0	0		1.00647	1.00754	1.00071	1.00552	1.00285	1.0013		302.661	297.781	240.139	242.799	209.276	237.591		27.304	29.628	20.035	24.513
108878		275.197	295.33	244.756	230.706	210.027	241.885				0	0	0	0	0	0		0	0	0	0	0	0		0	0	0	0	0	0		1.00672	1.00752	1.00103	1.00556	1.00323	1.00167		302.423	295.33	244.756	242.08	210.027	241.885		27.084	29.36	19.585	24.447
109158		262.312	283.897	231.134	216.993	205.089	218.286				0	0	0	0	0	0		0	0	0	0	0	0		0	0	0	0	0	0		1.00701	1.00663	1.00128	1.00558	1.00359	1.002		302.415	297.487	239.665	242.6	208.921	237.526		27.084	29.36	19.48	24.447
109318		280.335	309.37	234.497	237.347	193.053	236.394				0	0	0	0	0	0		0	0	0	0	0	0		0	0	0	0	0	0		1.00731	1.00743	1.00167	1.00573	1.00398	1.00182		302.286	309.37	239.654	237.347	208.862	236.394		27.084	29.471	19.48	23.956
109478		312.575	303.033	241.472	239.005	215.732	273.314				0	0	0	0	0	0		0	0	0	0	0	0		0	0	0	0	0	0		1.00717	1.00679	1.00189	1.00568	1.00437	1.0021		312.575	303.033	241.472	239.005	215.732	273.314		27.022	29.786	19.585	24.487
109638		292.072	301.49	225.544	241.417	200.521	210.416				0	0	0	0	0	0		0	0	0	0	0	0		0	0	0	0	0	0		1.00721	1.00636	1.00163	1.0058	1.00403	1.00191		301.515	301.49	239.408	241.417	208.278	237.196		27.138	29.471	19.704	23.511
109838		302.422	253.589	227.059	233.676	213.368	227.509				0	0	0	0	0	0		0	0	0	0	0	0		0	0	0	0	0	0		1.00723	1.00671	1.00167	1.00597	1.00416	1.00246		302.422	296.689	239.134	242.193	213.368	237.136		27.165	28.938	19.296	23.511
110078		306.017	378.77	245.702	254.325	201.962	256.668				0	0	0	0	0	0		0	0	0	0	0	0		0	0	0	0	0	0		1.00746	1.00697	1.00188	1.0058	1.00425	1.00221		306.017	378.77	245.702	254.325	208.275	256.668		27.165	28.978	19.296	23.687
110238		288.456	295.578	235.976	225.968	198.528	215.297				0	0	0	0	0	0		0	0	0	0	0	0		0	0	0	0	0	0		1.00729	1.00694	1.00195	1.00608	1.00414	1.00208		301.489	295.578	239.124	242.189	208.276	236.638		27.44	28.978	19.296	23.687
110438		319.637	296.732	234.654	236.334	215.621	235.546				0	0	0	0	0	0		0	0	0	0	0	0		0	0	0	0	0	0		1.00721	1.0068	1.00185	1.0053	1.0044	1.00157		319.637	296.732	238.825	236.334	215.621	235.546		26.912	28.978	19.169	23.687
110598		306.255	312.759	229.485	249.451	218.29	210.21				0	0	0	0	0	0		0	0	0	0	0	0		0	0	0	0	0	0		1.00733	1.00737	1.00182	1.00594	1.00393	1.00201		306.255	312.759	238.374	249.451	218.29	236.651		26.902	28.601	18.723	23.507
110758		298.861	327.8	235.435	243.929	186.741	214.394				0	0	0	0	0	0		0	0	0	0	0	0		0	0	0	0	0	0		1.00727	1.00755	1.00165	1.00586	1.00377	1.00176		300.988	327.8	238.057	243.929	208.102	236.701		26.905	28.84	18.275	23.61
111038		363.341	294.725	240.257	236.763	209.873	225.893				0	0	0	0	0	0		0	0	0	0	0	0		0	0	0	0	0	0		1.00744	1.00791	1.00176	1.00536	1.00375	1.00126		363.341	296.466	240.257	236.763	209.873	236.797		26.905	28.84	18.275	23.61
111238		313.557	286.812	242.494	250.965	194.627	215.767				0	0	0	0	0	0		0	0	0	0	0	0		0	0	0	0	0	0		1.00744	1.00702	1.00174	1.0047	1.00377	1.00163		313.557	296.686	242.494	250.965	208.102	236.725		27.956	29.451	18.056	23.495
111438		302.335	264.578	214.191	229.18	182.135	248.761				0	0	0	0	0	0		0	0	0	0	0	0		0	0	0	0	0	0		1.00742	1.00725	1.00172	1.00452	1.00386	1.00166		300.986	296.684	237.719	242.121	208.095	248.761		26.905	29.212	18.056	23.61
111598		302.764	281.042	241.172	236.979	216.334	235.03				0	0	0	0	0	0		0	0	0	0	0	0		0	0	0	0	0	0		1.00753	1.0073	1.00159	1.00454	1.00378	1.00103		300.984	296.564	241.172	236.979	216.334	235.03		26.905	28.601	18.263	23.79
111758		320.757	298.459	236.342	245.645	204.986	227.105				0	0	0	0	0	0		0	0	0	0	0	0		0	0	0	0	0	0		1.00754	1.00687	1.00153	1.00461	1.00368	1.00117		320.757	298.459	238.065	245.645	208.109	236.375		26.905	28.978	18.275	23.804
111998		295.103	321.449	236.735	262.006	220.913	237.711				0	0	0	0	0	0		0	0	0	0	0	0		0	0	0	0	0	0		1.00698	1.00604	1.00106	1.00465	1.00408	1.0011		300.934	321.449	237.805	262.006	220.913	237.711		26.905	29.511	18.267	23.804
112158		301.36	284.652	245.02	262.947	212.759	241.839				0	0	0	0	0	0		0	0	0	0	0	0		0	0	0	0	0	0		1.0071	1.00608	1.00112	1.0047	1.00417	1.00174		300.933	296.953	245.02	262.947	212.759	241.839		26.905	29.661	18.267	23.804
112318		279.023	303.213	217.645	227.364	183.938	232.384				0	0	0	0	0	0		0	0	0	0	0	0		0	0	0	0	0	0		1.00785	1.00632	1.00131	1.00461	1.00379	1.00147		300.925	303.213	237.773	242.239	208.101	232.384		26.905	29.705	18.267	23.984
112518		286.826	283.265	239.606	240.28	190.417	262.253				0	0	0	0	0	0		0	0	0	0	0	0		0	0	0	0	0	0		1.00826	1.0071	1.00152	1.00536	1.00353	1.00204		301.171	297.753	239.606	240.28	208.121	262.253		27.016	29.705	17.826	23.804
112718		281.199	289.632	222.993	241.087	197.034	259.118				0	0	0	0	0	0		0	0	0	0	0	0		0	0	0	0	0	0		1.00795	1.00714	1.00153	1.00528	1.00357	1.00203		301.389	297.74	237.332	241.087	207.863	259.118		27.44	29.705	17.826	23.689
112878		277.528	258.423	213.815	219.808	185.56	220.996				0	0	0	0	0	0		0	0	0	0	0	0		0	0	0	0	0	0		1.00838	1.00718	1.00178	1.00478	1.0035	1.00166		301.383	297.726	237.304	241.965	207.864	235.749		27.544	29.705	17.826	23.689
113158		296.207	322.69	225.416	221.439	200.926	229.974				0	0	0	0	0	0		0	0	0	0	0	0		0	0	0	0	0	0		1.0083	1.00731	1.00167	1.00478	1.0035	1.00159		301.384	322.69	237.169	241.793	207.864	235.758		27.544	29.745	17.531	23.556
113358		259.493	271.088	209.905	226.37	201.186	224.77				0	0	0	0	0	0		0	0	0	0	0	0		0	0	0	0	0	0		1.00793	1.00685	1.00153	1.0047	1.00274	1.00156		301.477	296.731	237.37	241.603	207.84	236.159		27.835	29.701	17.826	23.394
113518		275.4	249.682	219.666	200.244	187.057	216.065				0	0	0	0	0	0		0	0	0	0	0	0		0	0	0	0	0	0		1.0076	1.00676	1.00161	1.00405	1.00173	1.00156		301.909	296.732	237.734	241.643	207.849	235.762		27.922	29.701	18.267	23.394
113678		290.567	280.163	259.666	224.634	214.397	229.823				0	0	0	0	0	0		0	0	0	0	0	0		0	0	0	0	0	0		1.00796	1.00687	1.00154	1.00395	1.00139	1.00141		302.23	297.83	259.666	241.649	214.397	235.328		28.264	29.745	18.275	23.394
113838		257.792	280.493	212.651	207.615	197.715	222.484				0	0	0	0	0	0		0	0	0	0	0	0		0	0	0	0	0	0		1.00642	1.00604	1.00117	1.00356	1.00217	1.00097		302.343	298.075	237.791	241.673	207.96	236.11		28.264	30.094	18.056	23.394
114078		270.678	272.295	214.196	205.997	202.691	204.277				0	0	0	0	0	0		0	0	0	0	0	0		0	0	0	0	0	0		1.00513	1.00607	1.00145	1.00341	1.00187	1.00106		302.376	297.913	237.755	241.83	207.984	235.382		28.264	29.745	18.056	23.394
114238		286.534	333.789	221.057	244.921	203.417	218.009				0	0	0	0	0	0		0	0	0	0	0	0		0	0	0	0	0	0		1.00527	1.00652	1.00125	1.00323	1.00178	1.0017		302.373	333.789	237.781	244.921	207.975	235.284		28.264	30.094	18.044	23.394
114438		321.055	284.798	250.006	210.534	186.276	225.357				0	0	0	0	0	0		0	0	0	0	0	0		0	0	0	0	0	0		1.00493	1.00594	1.00133	1.00314	1.00201	1.00158		321.055	298.192	250.006	241.835	207.954	235.302		29.36	30.75	18.263	23.394
114638		303.962	283.559	222.619	241.347	187.742	232.881				0	0	0	0	0	0		0	0	0	0	0	0		0	0	0	0	0	0		1.00635	1.00582	1.00125	1.00308	1.00179	1.00101		302.077	298.204	238.083	241.347	207.492	232.881		29.061	30.984	18.275	23.355
114798		258.966	271.042	215.468	234.678	187.137	225.125				0	0	0	0	0	0		0	0	0	0	0	0		0	0	0	0	0	0		1.00489	1.00594	1.00133	1.00326	1.00138	1.00131		301.802	298.613	238.078	241.834	207.57	235.343		28.974	31.226	18.275	23.394
115038		256.179	280.744	225.542	235.718	174.383	217.751				0	0	0	0	0	0		0	0	0	0	0	0		0	0	0	0	0	0		1.00647	1.0059	1.00099	1.00327	1.001	1.00058		301.557	299.174	238.1	241.834	207.641	235.456		28.974	31.297	18.263	23.2
115198		277.318	272.981	216.489	221.7	163.671	238.688				0	0	0	0	0	0		0	0	0	0	0	0		0	0	0	0	0	0		1.00667	1.00591	1.00079	1.00326	1.00084	1.00148		302.05	299.174	237.911	241.69	207.672	238.688		29.061	31.297	18.044	23.161
115398		267.961	277.272	222.095	227.177	191.459	213.024				0	0	0	0	0	0		0	0	0	0	0	0		0	0	0	0	0	0		1.00831	1.00614	1.00091	1.00318	1.00112	1.00145		301.8	299.41	238.106	241.835	207.62	234.729		29.018	31.984	18.263	23.2
115558		251.328	274.622	213.342	217.818	172.775	218.107				0	0	0	0	0	0		0	0	0	0	0	0		0	0	0	0	0	0		1.00694	1.00643	1.00067	1.0034	1.00091	1.00181		302.318	299.728	238.121	241.871	207.659	235.267		29.36	33.084	18.141	23.362
115718		256.645	254.675	214.496	211.251	192.696	205.716				0	0	0	0	0	0		0	0	0	0	0	0		0	0	0	0	0	0		1.00679	1.00634	1.00063	1.00329	1.00095	1.00247		302.33	299.747	238.124	241.875	207.651	235.165		29.36	33.084	18.141	23.362
115998		261.97	315.882	208.273	200.838	180.132	215.407				0	0	0	0	0	0		0	0	0	0	0	0		0	0	0	0	0	0		1.00703	1.00725	1.00096	1.00389	1.00079	1.00228		302.414	315.882	238.176	242.008	208.064	235.815		28.484	32.151	18.156	23.392
116158		264.175	249.055	215.404	207.224	173.834	214.185				0	0	0	0	0	0		0	0	0	0	0	0		0	0	0	0	0	0		1.00562	1.0072	1.00103	1.00407	1.00097	1.00228		302.534	300.289	238.175	242.139	208.204	236.715		28.484	32.041	18.063	23.507
116318		249.445	286.889	207.244	211.583	187.049	201.865				0	0	0	0	0	0		0	0	0	0	0	0		0	0	0	0	0	0		1.00565	1.00761	1.0012	1.00397	1.00117	1.00187		302.531	301.207	238.466	242.261	208.27	237.538		28.484	32.8	18.508	23.511
116518		233.134	252.905	202.363	230.554	166.686	208.408				0	0	0	0	0	0		0	0	0	0	0	0		0	0	0	0	0	0		1.00557	1.00796	1.00111	1.00402	1.00103	1.00216		302.539	301.49	238.923	242.426	208.272	237.71		28.484	32.684	18.954	24.117
116678		275.68	272.137	224.637	224.875	179.646	179.557				0	0	0	0	0	0		0	0	0	0	0	0		0	0	0	0	0	0		1.00593	1.00854	1.00111	1.00431	1.00091	1.00257		302.503	301.846	239.156	242.92	208.274	237.724		28.484	33.327	18.976	24.119
116878		245.569	248.736	209.854	220.742	175.772	219.126				0	0	0	0	0	0		0	0	0	0	0	0		0	0	0	0	0	0		1.00612	1.0085	1.00138	1.00453	1.00105	1.00291		302.351	301.855	239.145	243.104	208.272	237.888		28.264	32.985	18.976	24.452
117158		273.361	288.596	232.184	232.378	177.888	237.768				0	0	0	0	0	0		0	0	0	0	0	0		0	0	0	0	0	0		1.00567	1.00844	1.0012	1.00424	1.00012	1.00295		302.362	302.291	239.152	243.104	208.288	237.768		28.264	32.4	18.976	23.956
117318		265.497	263.668	238.165	210.447	181.246	196.775				0	0	0	0	0	0		0	0	0	0	0	0		0	0	0	0	0	0		1.00481	1.00866	1.0014	1.00407	0.999679	1.00287		302.384	302.611	238.165	243.105	208.306	238.748		28.264	32.171	19.384	23.63
117478		260.393	253.518	219.679	223.111	181.747	205.215				0	0	0	0	0	0		0	0	0	0	0	0		0	0	0	0	0	0		1.00385	1.00862	1.00139	1.00407	0.99961	1.00264		302.713	302.619	239.662	243.105	208.309	238.778		28.38	32.125	19.48	23.63
117638		285.673	259.164	234.779	231.926	185.223	227.083				0	0	0	0	0	0		0	0	0	0	0	0		0	0	0	0	0	0		1.00404	1.00866	1.00141	1.0033	0.999824	1.00298		302.939	302.611	239.661	243.11	208.479	238.735		29.083	31.885	19.318	23.372
117798		287.335	274.482	239.071	230.331	223.974	225.019				0	0	0	0	0	0		0	0	0	0	0	0		0	0	0	0	0	0		1.00391	1.00862	1.00115	1.00334	0.999838	1.00323		302.947	302.62	239.071	243.106	223.974	237.801		29.083	31.885	19.318	23.372
118158		291.96	296.655	249.987	242.167	203.964	239.258				0	0	0	0	0	0		0	0	0	0	0	0		0	0	0	0	0	0		1.00394	1.00869	1.00084	1.00442	0.999513	1.00335		303.754	296.655	249.987	242.167	208.994	239.258		29.083	31.188	19.033	23.372
118318		305.526	286.04	255.988	242.034	203.96	220.002				0	0	0	0	0	0		0	0	0	0	0	0		0	0	0	0	0	0		1.00386	1.00889	1.00083	1.00472	0.999647	1.00349		305.526	302.996	255.988	242.034	209.215	238.65		29.358	31.188	18.698	23.299
118478		296.082	303.735	224.175	256.901	183.589	224.928				0	0	0	0	0	0		0	0	0	0	0	0		0	0	0	0	0	0		1.00407	1.00889	1.00105	1.00379	0.999799	1.00347		303.718	303.735	239.672	256.901	209.214	238.655		29.358	31.188	18.698	23.79
118638		291.953	284.075	234.779	222.181	205.524	243.746				0	0	0	0	0	0		0	0	0	0	0	0		0	0	0	0	0	0		1.00344	1.00891	1.00203	1.0034	1.0002	1.00378		303.961	302.996	239.919	243.921	209.236	243.746		29.143	31.188	19.253	23.726
118798		316.022	269.449	244.283	219.482	206.495	249.119				0	0	0	0	0	0		0	0	0	0	0	0		0	0	0	0	0	0		1.00336	1.00906	1.00219	1.00354	1.00028	1.0036		316.022	302.993	244.283	244.072	209.409	249.119		29.793	31.188	18.698	23.449
119038		261.087	283.936	225.72	256.744	186.951	224.065				0	0	0	0	0	0		0	0	0	0	0	0		0	0	0	0	0	0		1.0033	1.00912	1.0018	1.00365	1.00076	1.00371		304.031	302.992	239.65	256.744	209.486	238.885		29.475	31.03	18.698	23.389
119238		317.598	273.517	245.932	244.231	217.723	241.937				0	0	0	0	0	0		0	0	0	0	0	0		0	0	0	0	0	0		1.00322	1.00957	1.0021	1.00409	1.00095	1.00417		317.598	303.063	245.932	244.231	217.723	241.937		29.475	30.754	19.253	23.312
119398		298.167	309.57	243.204	273.041	220.344	264.225				0	0	0	0	0	0		0	0	0	0	0	0		0	0	0	0	0	0		1.00342	1.00996	1.0019	1.00412	1.00061	1.00386		304.658	309.57	243.204	273.041	220.344	264.225		29.488	31.025	19.253	22.792
119598		286.451	296.689	233.153	240.274	202.98	250.401				0	0	0	0	0	0		0	0	0	0	0	0		0	0	0	0	0	0		1.0038	1.00972	1.00195	1.00388	1.00053	1.00413		304.586	296.689	239.933	240.274	209.84	250.401		29.488	31.025	19.2	22.821
119758		319.848	311.772	263.055	280.584	213.909	259.219				0	0	0	0	0	0		0	0	0	0	0	0		0	0	0	0	0	0		1.00347	1.00931	1.00194	1.0035	1.00065	1.00433		319.848	311.772	263.055	280.584	213.909	259.219		30.329	30.489	19.747	22.821
119998		300.937	343.061	244.371	253.424	217.223	254.952				0	0	0	0	0	0		0	0	0	0	0	0		0	0	0	0	0	0		1.00387	1.00935	1.00244	1.00336	1.00051	1.00452		304.683	343.061	244.371	253.424	217.223	254.952		30.126	30.282	19.564	23.21
120158		279.781	312.547	234.461	255.112	196.758	241.147				0	0	0	0	0	0		0	0	0	0	0	0		0	0	0	0	0	0		1.00382	1.00942	1.00204	1.00242	0.99956	1.00464		304.683	312.547	240.47	255.112	210.374	241.147		29.846	30.2	19.167	23.201
120318		309.254	302.332	247.386	258.472	215.958	254.765				0	0	0	0	0	0		0	0	0	0	0	0		0	0	0	0	0	0		1.00366	1.00935	1.00239	1.00191	0.999245	1.00475		309.254	302.332	247.386	258.472	215.958	254.765		29.645	30.106	19.268	23.925
120518		302.044	292.354	240.905	252.93	212.924	234.305				0	0	0	0	0	0		0	0	0	0	0	0		0	0	0	0	0	0		1.00378	1.00958	1.0023	1.00195	0.999603	1.00487		304.683	303.232	240.905	252.93	212.924	234.305		28.39	30.106	19.052	23.697
120678		268.726	264.76	243.68	233.572	202.384	229.696				0	0	0	0	0	0		0	0	0	0	0	0		0	0	0	0	0	0		1.00369	1.01003	1.00248	1.00166	0.999699	1.00485		304.684	303.34	243.68	245.285	210.814	239.626		28.208	30.374	18.909	23.697
120838		301.405	299.662	237.946	279.709	208.957	249.308				0	0	0	0	0	0		0	0	0	0	0	0		0	0	0	0	0	0		1.00326	1.00961	1.00175	1.00298	0.999423	1.00523		304.706	299.662	237.946	279.709	208.957	249.308		27.998	30.462	18.895	23.89
121158		309.036	293.908	246.123	253.988	216.612	248.77				0	0	0	0	0	0		0	0	0	0	0	0		0	0	0	0	0	0		1.00295	1.00941	1.00104	1.00315	0.999395	1.00525		309.036	303.794	246.123	253.988	216.612	248.77		27.591	30.462	18.861	23.787
121318		291.393	304.629	263.778	266.626	197.066	246.554				0	0	0	0	0	0		0	0	0	0	0	0		0	0	0	0	0	0		1.00317	1.00929	1.00113	1.00324	0.998945	1.00505		305.552	304.629	263.778	266.626	211.202	246.554		28.082	30.099	18.861	23.787
121478		320.166	304.274	243.007	244.081	219.5	221.905				0	0	0	0	0	0		0	0	0	0	0	0		0	0	0	0	0	0		1.00296	1.00868	1.00065	1.00303	0.998857	1.00525		320.166	304.274	243.007	244.081	219.5	240.19		28.296	30.147	18.766	23.312
121678		344.035	273.9	236.753	234.713	208.29	218.042				0	0	0	0	0	0		0	0	0	0	0	0		0	0	0	0	0	0		1.00307	1.0087	1.00077	1.00302	0.998618	1.00501		344.035	304.337	241.13	246.077	208.29	240.381		28.221	30.56	18.553	24.266
121838		299.018	326.745	249.096	254.263	211.53	237.71				0	0	0	0	0	0		0	0	0	0	0	0		0	0	0	0	0	0		1.00244	1.00814	1.00059	1.00312	0.998547	1.00501		306.237	326.745	249.096	254.263	211.53	237.71		27.978	30.56	18.457	24.25
122078		326.698	295.239	262.351	244.521	226.644	262.177				0	0	0	0	0	0		0	0	0	0	0	0		0	0	0	0	0	0		1.00222	1.00835	1.00036	1.00247	0.997829	1.00529		326.698	304.532	262.351	244.521	226.644	262.177		28.525	29.582	18.435	24.576
122238		306.231	345.93	251.624	257.246	207.834	259.983				0	0	0	0	0	0		0	0	0	0	0	0		0	0	0	0	0	0		1.00243	1.00833	0.999687	1.00156	0.997498	1.005		306.231	345.93	251.624	257.246	211.887	259.983		28.525	29.522	18.435	24.505
122478		283.587	283.992	240.99	234.187	176.475	250.943				0	0	0	0	0	0		0	0	0	0	0	0		0	0	0	0	0	0		1.00262	1.00819	0.999353	1.0015	0.997796	1.00521		306.869	304.945	240.99	247.499	211.927	250.943		28.336	30.745	18.194	24.216
122638		279.394	286.296	226.993	218.439	191.053	229.793				0	0	0	0	0	0		0	0	0	0	0	0		0	0	0	0	0	0		1.00261	1.0084	0.998881	1.00154	0.997543	1.00531		306.869	305.129	241.586	247.775	211.931	241.369		27.912	30.579	18.194	24.232
122798		318.892	302.249	252.92	251.723	229.205	242.767				0	0	0	0	0	0		0	0	0	0	0	0		0	0	0	0	0	0		1.00269	1.00862	0.998994	1.00158	0.997225	1.00544		318.892	302.249	252.92	251.723	229.205	242.767		27.924	30.568	18.534	24.171
123038		295.512	309.263	252.975	232.726	209.504	234.205				0	0	0	0	0	0		0	0	0	0	0	0		0	0	0	0	0	0		1.00275	1.00884	0.999182	1.00106	0.997503	1.00521		306.937	309.263	252.975	247.799	209.504	241.803		27.924	30.568	18.462	24.038
123198		271.827	278.314	224.227	227.596	194.138	234.335				0	0	0	0	0	0		0	0	0	0	0	0		0	0	0	0	0	0		1.00277	1.00906	0.999036	1.00088	0.99757	1.00588		306.937	305.854	242.226	248.15	211.931	241.851		27.553	31.583	18.808	24.444
123358		294.678	280.604	221.24	231.478	212.29	225.011				0	0	0	0	0	0		0	0	0	0	0	0		0	0	0	0	0	0		1.00268	1.00809	0.99887	1.00155	0.99757	1.0062		306.937	306.206	242.232	248.069	212.29	241.889		27.553	31.471	18.91	24.444
123558		297.439	299.115	239.702	249.76	218.021	240.22				0	0	0	0	0	0		0	0	0	0	0	0		0	0	0	0	0	0		1.00288	1.00777	0.99873	1.00132	0.997544	1.00554		306.992	299.115	242.368	249.76	218.021	240.22		27.816	30.541	18.938	24.444
123718		295.074	308.891	224.302	254.299	206.738	245.198				0	0	0	0	0	0		0	0	0	0	0	0		0	0	0	0	0	0		1.00308	1.00843	0.999311	1.0014	0.99803	1.00499		306.973	308.891	242.458	254.299	211.923	245.198		27.816	30.494	18.714	24.576
124038		316.763	268.131	220.384	247.687	197.815	265.018				0	0	0	0	0	0		0	0	0	0	0	0		0	0	0	0	0	0		1.00271	1.00875	0.999585	1.00143	0.99797	1.00495		316.763	307.857	242.546	247.687	211.924	265.018		27.497	30.21	18.428	24.536
124198		337.726	306.694	240.941	223.471	213.383	232.768				0	0	0	0	0	0		0	0	0	0	0	0		0	0	0	0	0	0		1.00289	1.00886	0.999386	1.00161	0.998035	1.0048		337.726	306.694	242.93	248.47	213.383	241.926		27.485	30.3	18.789	24.092
124358		301.516	288.536	238.625	252.651	214.099	230.851				0	0	0	0	0	0		0	0	0	0	0	0		0	0	0	0	0	0		1.00232	1.00865	0.998955	1.00103	0.997962	1.00454		307.301	308.871	243.034	252.651	214.099	242.022		27.6	29.207	18.832	24.155
124518		287.212	332.343	244.366	262.604	187.281	220.734				0	0	0	0	0	0		0	0	0	0	0	0		0	0	0	0	0	0		1.00061	1.00838	0.998951	1.00113	0.997711	1.00469		307.36	332.343	244.366	262.604	212.183	242.016		27.6	28.877	18.918	23.914
124678		298.196	317.735	222.129	248.789	206.617	213.553				0	0	0	0	0	0		0	0	0	0	0	0		0	0	0	0	0	0		0.99947	1.00788	0.998751	1.00146	0.997995	1.00457		307.474	317.735	243.211	248.789	212.549	242.237		27.635	28.877	19.029	23.483
124838		302.984	282.884	245.303	223.89	216.068	220.174				0	0	0	0	0	0		0	0	0	0	0	0		0	0	0	0	0	0		0.99951	1.00687	0.998323	1.00143	0.998056	1.00458		307.47	308.89	245.303	249.168	216.068	242.236		27.081	28.877	19.048	23.081
125118		285.081	286.743	239.198	235.123	197.379	213.206				0	0	0	0	0	0		0	0	0	0	0	0		0	0	0	0	0	0		1.00125	1.00796	0.998427	1.00134	0.998072	1.00533		307.403	308.878	243.766	249.186	212.539	242.177		27.081	28.766	19.505	23.081
125281		295.457	305.182	234.553	247.079	207.052	230.3				0	0	0	0	0	0		0	0	0	0	0	0		0	0	0	0	0	0		1.00113	1.00716	0.998321	1.00114	0.998049	1.00476		307.404	305.182	243.772	247.079	212.542	242.222		27.081	28.766	19.505	22.987
125478		274.604	294.281	208.865	223.019	198.522	206.304				0	0	0	0	0	0		0	0	0	0	0	0		0	0	0	0	0	0		0.999906	1.00597	0.998427	1.0014	0.997779	1.0048		307.426	308.974	243.766	249.173	212.577	242.219		27.081	28.766	19.557	22.274
125638		283.426	292.203	256.456	234.423	206.897	251.75				0	0	0	0	0	0		0	0	0	0	0	0		0	0	0	0	0	0		0.999596	1.0059	0.998445	1.00138	0.997656	1.00497		307.46	308.982	256.456	249.178	212.593	251.75		26.217	28.679	19.687	22.274
125798		278.01	263.281	243.223	221.948	190.443	220.244				0	0	0	0	0	0		0	0	0	0	0	0		0	0	0	0	0	0		0.999443	1.00559	0.998555	1.00145	0.997739	1.00448		307.477	309.016	243.223	249.164	212.582	242.895		25.537	28.679	19.67	22.274
126118		300.9	267.564	217.404	216.137	186.389	222.328				0	0	0	0	0	0		0	0	0	0	0	0		0	0	0	0	0	0		0.999391	1.00567	0.998734	1.00157	0.998025	1.00461		307.483	308.866	244.009	249.14	212.272	242.887		25.537	28.572	19.67	22.274
126278		295.83	294.206	229.1	241.686	208.232	237.403				0	0	0	0	0	0		0	0	0	0	0	0		0	0	0	0	0	0		0.999226	1.00554	0.999222	1.00201	0.998016	1.00461		307.389	308.914	243.952	249.053	212.272	237.403		25.502	28.572	19.67	22.274
126438		304.685	313.301	229.901	249.775	187.272	240.537				0	0	0	0	0	0		0	0	0	0	0	0		0	0	0	0	0	0		0.998919	1.00455	0.999332	1.00197	0.997933	1.00423		304.685	313.301	244.254	249.775	212.273	240.537		24.633	28.572	20.055	22.274
126598		278.599	264.786	231.35	237.435	209.237	218.615				0	0	0	0	0	0		0	0	0	0	0	0		0	0	0	0	0	0		0.998257	1.00387	0.999132	1.00202	0.99808	1.00348		307.326	309.216	243.962	249.549	212.271	242.952		24.518	28.626	19.67	22.335
126798		315.222	325.521	218.348	238.048	186.247	223.058				0	0	0	0	0	0		0	0	0	0	0	0		0	0	0	0	0	0		0.997862	1.00364	0.999138	1.00223	0.998061	1.00415		315.222	325.521	244.256	249.719	212.271	242.913		24.518	28.626	20.055	22.164
127038		306.935	326.835	244.733	247.851	209.212	226.377				0	0	0	0	0	0		0	0	0	0	0	0		0	0	0	0	0	0		0.998256	1.00366	0.999077	1.00206	0.998171	1.00422		306.935	326.835	244.733	247.851	212.27	242.909		24.518	28.328	20.072	22.396
127198		287.661	284.579	228.862	241.872	217.967	221.735				0	0	0	0	0	0		0	0	0	0	0	0		0	0	0	0	0	0		0.999217	1.00344	0.999082	1.0023	0.997532	1.00364		307.293	309.255	244.288	249.718	217.967	242.942		24.518	28.328	20.108	22.583
127398		277.136	277.384	218.263	232.925	190.957	221.069				0	0	0	0	0	0		0	0	0	0	0	0		0	0	0	0	0	0		0.999055	1.00345	0.999127	1.00256	0.997734	1.00365		307.038	309.254	244.288	249.764	212.583	242.728		24.199	28.328	20.108	22.411
127558		279.45	304.006	224.066	243.438	202.389	206.283				0	0	0	0	0	0		0	0	0	0	0	0		0	0	0	0	0	0		1.00073	1.00367	0.998927	1.00235	0.997858	1.00367		306.944	304.006	244.289	249.764	212.567	242.725		24.199	28.626	20.108	22.411
127758		275.881	264.883	221.004	242.282	183.672	231.561				0	0	0	0	0	0		0	0	0	0	0	0		0	0	0	0	0	0		1.00078	1.00357	0.998826	1.00233	0.997856	1.00377		306.944	309.243	244.289	249.765	212.567	242.935		24.199	28.626	20.091	22.411
127998		253.834	301.489	215.342	218.951	196.243	211.716				0	0	0	0	0	0		0	0	0	0	0	0		0	0	0	0	0	0		0.999123	1.00451	0.998609	1.00226	0.997428	1.0025		307.296	301.489	244.291	249.765	212.75	242.968		24.518	28.626	20.056	22.411
128158		270.922	285.461	209.396	242.462	198.986	229.502				0	0	0	0	0	0		0	0	0	0	0	0		0	0	0	0	0	0		1.0008	1.00439	0.999056	1.00217	0.996989	1.00374		306.944	308.937	244.257	249.8	212.679	242.716		25.068	28.519	20.02	22.482
128357		270.221	269.339	233.775	222.656	200.218	222.979				0	0	0	0	0	0		0	0	0	0	0	0		0	0	0	0	0	0		1.00089	1.00432	0.999178	1.00216	0.997568	1.00408		307.181	308.938	244.287	249.91	212.278	242.674		25.387	28.519	20.056	22.431
128517		285.664	265.096	223.278	217.309	188.675	228.391				0	0	0	0	0	0		0	0	0	0	0	0		0	0	0	0	0	0		1.00128	1.00508	0.998879	1.00206	0.997408	1.00456		307.144	308.923	244.289	249.916	212.28	242.611		25.857	28.221	19.981	20.847
128678		253.417	279.07	226.048	213.303	170.555	207.169				0	0	0	0	0	0		0	0	0	0	0	0		0	0	0	0	0	0		1.0015	1.00509	0.998784	1.00202	0.997451	1.00474		307.329	308.923	244.29	249.918	212.28	242.588		25.502	28.221	19.981	20.847
128878		300.45	282.839	231.07	250.027	215.391	230.899				0	0	0	0	0	0		0	0	0	0	0	0		0	0	0	0	0	0		1.00082	1.00415	0.999116	1.002	0.997021	1.00446		307.353	308.941	244.318	250.027	215.391	242.896		24.633	28.221	19.999	20.847
129118		277.935	259.285	236.386	218.986	198.279	263.219				0	0	0	0	0	0		0	0	0	0	0	0		0	0	0	0	0	0		1.00104	1.0042	0.999123	1.00235	0.99698	1.00433		307.405	308.882	244.367	249.9	212.755	263.219		24.231	27.915	20.064	20.847
129278		243.977	260.524	215.724	216.615	207.132	187.397				0	0	0	0	0	0		0	0	0	0	0	0		0	0	0	0	0	0		1.00144	1.00324	0.999009	1.00232	0.997062	1.00459		307.401	308.893	244.384	250.096	212.754	242.889		24.231	27.915	20.069	21.072
129478		284.626	319.886	232.557	253.48	209.425	242.068				0	0	0	0	0	0		0	0	0	0	0	0		0	0	0	0	0	0		1.00204	1.00295	0.999039	1.00209	0.997015	1.0049		307.395	319.886	244.384	253.48	209.425	242.068		24.231	27.915	20.069	21.072
129638		273.153	298.066	233.903	238.582	196.074	264.077				0	0	0	0	0	0		0	0	0	0	0	0		0	0	0	0	0	0		1.0022	1.00266	0.999049	1.00238	0.997032	1.00465		307.541	298.066	244.507	250.315	212.758	264.077		24.596	26.396	20.114	21.291
129838		307.416	292.379	220.024	248.466	196.135	199.576				0	0	0	0	0	0		0	0	0	0	0	0		0	0	0	0	0	0		1.0018	1.00246	0.999228	1.00258	0.997752	1.00489		307.416	308.909	244.49	248.466	212.871	242.979		25.264	26.396	20.114	21.291
130077		298.734	290.748	238.18	259.244	201.473	233.347				0	0	0	0	0	0		0	0	0	0	0	0		0	0	0	0	0	0		1.00166	1.0025	0.999076	1.0026	0.998017	1.0047		308.117	308.908	238.18	259.244	213.12	242.981		25.264	26.396	20.114	20.14
130238		289.8	298.11	209.749	212.943	185.39	221.666				0	0	0	0	0	0		0	0	0	0	0	0		0	0	0	0	0	0		0.999996	1.00238	0.999382	1.00231	0.99802	1.00439		307.782	298.11	244.786	250.473	212.857	242.984		24.596	26.396	20.431	20.146
130398		289.924	311.948	193.392	223.68	194.309	217.248				0	0	0	0	0	0		0	0	0	0	0	0		0	0	0	0	0	0		1.00042	1.00273	0.999574	1.00179	0.997857	1.00438		308.365	311.948	244.77	250.474	212.755	242.984		25.264	26.396	20.431	20.146
130598		304.672	321.474	241.428	251.506	226.868	206.025				0	0	0	0	0	0		0	0	0	0	0	0		0	0	0	0	0	0		1.00045	1.00308	0.999603	1.00168	0.99796	1.00449		304.672	321.474	241.428	251.506	226.868	243.492		25.264	26.396	20.431	20.146
130758		286.877	320.286	219.372	247.269	190.055	242.959				0	0	0	0	0	0		0	0	0	0	0	0		0	0	0	0	0	0		1.00058	1.00331	0.999647	1.00166	0.997816	1.00495		308.334	320.286	245.008	247.269	212.867	242.959		25.264	27.915	20.705	21.297
131038		340.006	267.145	227.292	229.18	203.208	213.767				0	0	0	0	0	0		0	0	0	0	0	0		0	0	0	0	0	0		1.00074	1.00316	0.999651	1.00165	0.997844	1.00449		340.006	308.895	245.008	250.363	212.866	243.492		25.264	27.915	20.705	21.291
131237		335.282	296.052	241.812	238.612	206.985	249.803				0	0	0	0	0	0		0	0	0	0	0	0		0	0	0	0	0	0		1.00269	1.00278	0.999581	1.00178	0.997914	1.00441		335.282	309.009	241.812	250.474	212.863	249.803		25.264	26.702	20.442	20.146
131398		265.771	293.697	223.735	232.653	207.193	224.915				0	0	0	0	0	0		0	0	0	0	0	0		0	0	0	0	0	0		1.00293	1.00239	0.999611	1.00194	0.99801	1.00428		308.523	309.044	245.197	250.525	212.755	243.539		25.851	26.424	20.605	20.261
131598		291.015	265.426	237.21	233.469	199.751	224.283				0	0	0	0	0	0		0	0	0	0	0	0		0	0	0	0	0	0		1.00173	1.0019	0.999438	1.00198	0.99813	1.00427		308.732	309.396	245.203	250.524	212.852	243.542		25.851	26.731	20.605	20.261
131758		316.971	294.451	242.318	222.813	202.582	241.774				0	0	0	0	0	0		0	0	0	0	0	0		0	0	0	0	0	0		1.00065	1.00254	0.999209	1.00191	0.997896	1.00412		316.971	309.337	242.318	250.474	212.755	241.774		25.851	26.731	20.725	20.146
131998		311.519	287.754	242.449	234.457	200.703	230.705				0	0	0	0	0	0		0	0	0	0	0	0		0	0	0	0	0	0		1.00186	1.00273	0.999229	1.00198	0.997937	1.00455		311.519	309.32	242.449	250.473	212.738	243.479		25.851	26.731	21.354	20.146
132157		323.74	299.357	240.804	237.879	207.011	213.356				0	0	0	0	0	0		0	0	0	0	0	0		0	0	0	0	0	0		1.00115	1.00307	1.00004	1.00248	0.998225	1.00492		323.74	299.357	240.804	250.507	212.842	243.96		26.022	27.291	21.314	20.038
132318		307.266	310.797	231.669	248.257	246.071	244.453				0	0	0	0	0	0		0	0	0	0	0	0		0	0	0	0	0	0		1.00133	1.00323	1.00033	1.00248	0.998053	1.00608		307.266	310.797	246.106	248.257	246.071	244.453		26.285	27.291	21.486	20.038
132518		307.781	275.942	216.564	241.833	202.229	218.091				0	0	0	0	0	0		0	0	0	0	0	0		0	0	0	0	0	0		1.00078	1.00309	1.00036	1.00259	0.998188	1.00749		307.781	310.176	246.105	241.833	212.844	242.95		26.251	27.881	21.191	20.038
132718		308.449	324.299	235.66	235.129	192.179	215.025				0	0	0	0	0	0		0	0	0	0	0	0		0	0	0	0	0	0		1.00086	1.00361	1.00056	1.00269	0.998255	1.00749		308.449	324.299	246.298	250.615	212.841	242.95		27.078	27.886	20.918	20.126
132877		258.818	310.13	257.44	209.183	198.131	202.532				0	0	0	0	0	0		0	0	0	0	0	0		0	0	0	0	0	0		1.00095	1.00348	1.00068	1.00147	0.998417	1.00831		310.203	310.13	257.44	250.657	212.832	242.94		27.21	27.836	20.792	20.103
133117		268.681	266.222	200.062	232.621	177.73	230.543				0	0	0	0	0	0		0	0	0	0	0	0		0	0	0	0	0	0		1.00183	1.00365	1.00092	0.999627	0.998505	1.00747		309.95	310.08	246.276	250.736	212.828	242.95		27.21	27.719	20.792	19.231
133277		298.152	336.896	227.306	243.105	204.162	251.246				0	0	0	0	0	0		0	0	0	0	0	0		0	0	0	0	0	0		1.00075	1.00329	1.00016	0.998946	0.998483	1.0079		310.262	336.896	246.324	243.105	212.829	251.246		27.078	27.716	20.614	18.783
133438		283.232	303.325	237.799	223.93	201.914	224.807				0	0	0	0	0	0		0	0	0	0	0	0		0	0	0	0	0	0		1.00173	1.00386	1.00017	0.998824	0.9984	1.00748		309.98	303.325	246.114	250.857	212.733	242.987		27.078	27.458	20.403	18.43
133597		307.381	279.053	231.916	224.382	188.345	223.784				0	0	0	0	0	0		0	0	0	0	0	0		0	0	0	0	0	0		1.00198	1.00383	0.999866	0.998809	0.998298	1.00624		307.381	310.793	246.346	251.013	212.734	243.105		28.093	27.27	20.286	18.325
133798		282.748	316.164	250.206	245.838	196.635	233.316				0	0	0	0	0	0		0	0	0	0	0	0		0	0	0	0	0	0		1.00107	1.00434	0.999425	0.998339	0.998676	1.00623		311.185	316.164	250.206	245.838	212.819	243.106		27.932	26.933	19.541	18.48
134077		317.266	308.855	232.137	257.08	203.465	249.675				0	0	0	0	0	0		0	0	0	0	0	0		0	0	0	0	0	0		1.00123	1.00431	0.999938	0.999209	0.998493	1.00617		317.266	308.855	246.339	257.08	213.073	249.675		27.932	26.933	19.541	18.512
134237		304.022	298.175	226.793	233.615	203.223	221.738				0	0	0	0	0	0		0	0	0	0	0	0		0	0	0	0	0	0		1.00087	1.0046	0.999345	0.999155	0.998266	1.0047		304.022	310.817	246.165	251.222	213.096	243.523		27.8	26.933	19.33	18.512
134398		323.314	375.211	261.778	286.081	217.392	257.878				0	0	0	0	0	0		0	0	0	0	0	0		0	0	0	0	0	0		1.00001	1.00393	0.99897	0.998229	0.998771	1.0047		323.314	375.211	261.778	286.081	217.392	257.878		27.8	27.78	19.13	18.512
134598		290.932	284.374	224.932	243.103	215.425	240.166				0	0	0	0	0	0		0	0	0	0	0	0		0	0	0	0	0	0		0.999863	1.00359	0.999094	0.997751	0.998858	1.0051		311.392	311.708	246.18	243.103	215.425	240.166		26.761	27.851	19.034	18.862
134758		320.726	322.072	246.625	253.981	211.05	239.455				0	0	0	0	0	0		0	0	0	0	0	0		0	0	0	0	0	0		0.999985	1.00404	0.999015	0.998154	0.998444	1.00525		320.726	322.072	246.625	253.981	211.05	239.455		26.438	27.671	19.042	18.862
135037		313.392	314.613	248.232	245.968	204.322	246.038				0	0	0	0	0	0		0	0	0	0	0	0		0	0	0	0	0	0		1.00017	1.00437	0.999033	0.997978	0.998174	1.00523		313.392	314.613	248.232	245.968	213.854	246.038		26.21	27.552	19.028	18.83
135238		287.943	344.098	248.162	267.069	183.298	269.415				0	0	0	0	0	0		0	0	0	0	0	0		0	0	0	0	0	0		1.00007	1.00439	0.99938	0.998101	0.997846	1.00539		311.516	344.098	248.162	267.069	213.866	269.415		25.866	27.552	18.949	18.83
135397		283.185	293.148	223.38	250.477	211.872	240.668				0	0	0	0	0	0		0	0	0	0	0	0		0	0	0	0	0	0		1.00013	1.00467	0.999381	0.998365	0.997508	1.00528		311.679	311.419	246.704	250.477	211.872	240.668		26.021	27.347	17.763	18.83
135557		290.436	310.77	238.318	232.984	200.361	232.132				0	0	0	0	0	0		0	0	0	0	0	0		0	0	0	0	0	0		0.998962	1.00456	0.999731	0.998593	0.997624	1.00544		311.711	310.77	246.659	251.493	213.875	243.899		26.012	27.347	17.525	18.83
135717		293.857	304.424	247.962	240.312	199.524	239.114				0	0	0	0	0	0		0	0	0	0	0	0		0	0	0	0	0	0		0.998814	1.0046	0.999684	0.998721	0.997835	1.00412		311.715	304.424	247.962	251.492	213.867	239.114		25.992	27.193	16.912	18.757
135997		311.768	289.222	248.59	239.249	203.768	229.924				0	0	0	0	0	0		0	0	0	0	0	0		0	0	0	0	0	0		0.997333	1.00429	0.999582	0.998726	0.997882	1.00436		311.768	311.521	248.59	251.492	213.976	244.362		25.234	27.225	16.724	18.558
136197		321.334	280.691	224.123	239.597	215.111	231.448				0	0	0	0	0	0		0	0	0	0	0	0		0	0	0	0	0	0		0.997133	1.00441	0.999302	0.999239	0.997827	1.00464		321.334	311.878	247.12	251.488	215.111	244.336		24.891	27.247	16.797	18.499
136357		299.069	273.962	230.252	236.224	197.848	227.62				0	0	0	0	0	0		0	0	0	0	0	0		0	0	0	0	0	0		0.997355	1.00434	0.999204	0.999101	0.997674	1.00478		312.444	311.881	247.493	251.517	214.074	244.323		25.362	26.926	16.882	18.291
136557		303.917	307.163	232.467	230.583	214.144	234.954				0	0	0	0	0	0		0	0	0	0	0	0		0	0	0	0	0	0		0.997334	1.0042	1.00008	0.99906	0.997467	1.00488		312.445	307.163	247.824	251.596	214.144	244.314		25.087	27.213	16.766	18.077
136717		272.509	269.253	239.553	220.139	219.938	239.495				0	0	0	0	0	0		0	0	0	0	0	0		0	0	0	0	0	0		0.997443	1.00366	1.00013	0.998778	0.997546	1.00491		312.538	311.946	247.817	251.948	219.938	239.495		25.146	27.086	16.765	18.151
136877		285.309	318.743	227.089	244.191	224.041	229.317				0	0	0	0	0	0		0	0	0	0	0	0		0	0	0	0	0	0		0.998108	1.00392	1.00034	0.998845	0.997709	1.00486		313.031	318.743	247.789	244.191	224.041	244.866		24.894	27.086	16.765	18.108
137117		306.851	296.83	273.927	256.229	233.946	254.153				0	0	0	0	0	0		0	0	0	0	0	0		0	0	0	0	0	0		0.997749	1.00406	1.00084	0.998314	0.998307	1.00485		306.851	311.943	273.927	256.229	233.946	254.153		24.648	27.086	16.847	17.536
137318		324.064	301.753	237.755	250.471	224.71	238.909				0	0	0	0	0	0		0	0	0	0	0	0		0	0	0	0	0	0		0.9978	1.00461	1.00082	0.997802	0.998167	1.00493		324.064	311.94	247.897	250.471	224.71	238.909		24.612	27.086	16.847	17.961
137478		293.258	290.11	220.963	239.472	233.519	222.284				0	0	0	0	0	0		0	0	0	0	0	0		0	0	0	0	0	0		0.997573	1.0045	1.00081	0.998063	0.998093	1.00513		313.167	312.342	247.897	252.613	233.519	245.225		24.586	26.968	16.847	18.136
137677		290.67	338.792	250.663	265.598	221.648	266.28				0	0	0	0	0	0		0	0	0	0	0	0		0	0	0	0	0	0		0.997795	1.00483	1.00099	0.998215	0.998433	1.00364		313.111	338.792	250.663	265.598	221.648	266.28		23.621	26.968	16.892	18.136
137838		306.947	327.954	234.082	234.66	210.79	252.9				0	0	0	0	0	0		0	0	0	0	0	0		0	0	0	0	0	0		0.99831	1.00498	1.00105	0.998145	0.998633	1.00366		306.947	327.954	247.891	252.61	210.79	252.9		24.458	27.217	16.847	18.136
138077		285.653	284.701	234.737	252.335	209.665	223.305				0	0	0	0	0	0		0	0	0	0	0	0		0	0	0	0	0	0		0.998481	1.00419	1.001	0.997636	0.998842	1.00308		313.51	312.645	247.701	252.335	214.134	245.422		24.458	27.522	16.766	18.136
138237		312.555	287.412	258.698	237.061	217.004	242.333				0	0	0	0	0	0		0	0	0	0	0	0		0	0	0	0	0	0		0.998594	1.0038	1.00127	0.996986	0.998715	1.00252		312.555	312.661	258.698	252.538	217.004	242.333		24.458	27.522	16.847	17.912
138397		278.277	283.001	224.192	244.91	211.892	263.977				0	0	0	0	0	0		0	0	0	0	0	0		0	0	0	0	0	0		0.998357	1.00391	1.00157	0.996974	0.999216	1.00317		313.52	312.656	247.897	244.91	211.892	263.977		25.423	27.273	16.847	17.878
138597		283.398	294.735	234.787	252.559	204.611	213.883				0	0	0	0	0	0		0	0	0	0	0	0		0	0	0	0	0	0		0.998593	1.0038	1.00191	0.996421	0.999056	1.00313		313.501	312.66	247.936	252.559	214.133	245.413		25.423	26.687	16.892	17.675
138797		291.808	290.307	259.679	248.474	236.679	229.1				0	0	0	0	0	0		0	0	0	0	0	0		0	0	0	0	0	0		0.998918	1.00431	1.00237	0.996378	0.999144	1.00291		313.476	312.641	259.679	248.474	236.679	245.453		24.458	26.24	16.894	17.266
139037		290.514	301.308	242.912	240.64	199.14	241.382				0	0	0	0	0	0		0	0	0	0	0	0		0	0	0	0	0	0		0.999396	1.00464	1.00224	0.995562	0.999584	1.00268		312.707	312.628	242.912	252.411	214.131	241.382		23.621	25.677	16.894	17.266
139237		292.511	329.618	251.045	236.189	189.011	225.979				0	0	0	0	0	0		0	0	0	0	0	0		0	0	0	0	0	0		0.99943	1.00496	1.00113	0.996756	0.999668	1.003		312.698	329.618	251.045	251.719	214.102	245.269		24.586	25.727	16.894	17.123
139397		303.283	353.979	239.423	308.325	207.599	251.857				0	0	0	0	0	0		0	0	0	0	0	0		0	0	0	0	0	0		0.99958	1.00496	1.00006	0.995987	0.999265	1.00332		312.661	353.979	248.22	308.325	214.132	251.857		23.621	25.727	16.953	17.3
139597		302.837	291.288	233.01	259.325	219.862	228.214				0	0	0	0	0	0		0	0	0	0	0	0		0	0	0	0	0	0		0.999655	1.00476	0.999135	0.996123	0.999898	1.00374		312.489	313.012	248.177	259.325	219.862	245.111		23.547	25.995	16.894	17.172
139757		320.948	285.334	239.145	242.43	207.965	236.261				0	0	0	0	0	0		0	0	0	0	0	0		0	0	0	0	0	0		0.999928	1.00513	0.998833	0.995574	1.00049	1.00399		320.948	312.822	248.225	251.606	214.125	244.424		24.512	25.727	16.953	17.132
139998		316.219	310.72	238.013	242.927	231.7	241.911				0	0	0	0	0	0		0	0	0	0	0	0		0	0	0	0	0	0		1.00019	1.00499	0.998901	0.995578	1.00141	1.00436		316.219	310.72	248.349	251.605	231.7	241.911		23.621	25.995	16.964	17.132
140197		303.241	310.869	241.842	254.157	204.935	269.465				0	0	0	0	0	0		0	0	0	0	0	0		0	0	0	0	0	0		1.0003	1.00515	0.998996	0.995539	1.00202	1.00481		312.548	310.869	241.842	254.157	214.111	269.465		23.621	25.995	16.964	17.132
140397		320.712	304.259	262.936	250.252	212.719	262.644				0	0	0	0	0	0		0	0	0	0	0	0		0	0	0	0	0	0		1.00027	1.00506	0.998857	0.996031	1.00193	1.00513		320.712	304.259	262.936	250.252	212.719	262.644		24.586	25.995	16.964	17.132
140557		312.299	312.678	239.335	256.369	209.279	272.941				0	0	0	0	0	0		0	0	0	0	0	0		0	0	0	0	0	0		1.00069	1.00535	0.999141	0.996346	1.00165	1.00454		312.299	312.678	248.323	256.369	214.137	272.941		23.621	25.889	16.964	17.083
140717		286.937	298.324	234.67	237.756	208.096	249.521				0	0	0	0	0	0		0	0	0	0	0	0		0	0	0	0	0	0		1.00071	1.00537	0.999259	0.995737	1.00159	1.00449		312.539	313.003	248.311	251.517	214.137	249.521		24.586	25.995	17.162	17.06
140877		312.481	351.58	245.951	234.374	226.736	262.52				0	0	0	0	0	0		0	0	0	0	0	0		0	0	0	0	0	0		1.00118	1.00541	0.999597	0.995389	1.00144	1.00468		312.481	351.58	245.951	251.522	226.736	262.52		24.612	25.995	17.163	17.06
141117		304.085	305.074	234.11	254.515	203.937	233.821				0	0	0	0	0	0		0	0	0	0	0	0		0	0	0	0	0	0		1.00117	1.00558	0.999542	0.995475	1.00142	1.00482		312.529	305.074	248.223	254.515	214.138	242.979		24.612	26.346	17.717	16.759
141277		328.869	318.722	243.093	242.96	211.095	258.05				0	0	0	0	0	0		0	0	0	0	0	0		0	0	0	0	0	0		1.00153	1.00583	0.999957	0.99575	1.0014	1.00499		328.869	318.722	243.093	251.49	214.116	258.05		24.538	26.909	17.728	16.946
141437		297.663	273.789	252.566	236.766	195.307	245.971				0	0	0	0	0	0		0	0	0	0	0	0		0	0	0	0	0	0		1.00073	1.00609	0.999609	0.995985	1.0016	1.00545		312.183	313.084	252.566	251.488	214.115	245.971		24.356	26.346	17.98	16.946
141597		288.934	332.198	242.188	269.913	201.193	264.277				0	0	0	0	0	0		0	0	0	0	0	0		0	0	0	0	0	0		1.00083	1.00622	0.999566	0.996191	1.0018	1.00468		312.167	332.198	242.188	269.913	214.113	264.277		24.356	26.346	18.32	16.759
141797		281.879	301.362	218.2	217.784	195.436	247.521				0	0	0	0	0	0		0	0	0	0	0	0		0	0	0	0	0	0		1.00175	1.00634	0.999508	0.996651	1.00136	1.00432		311.724	313.064	248.171	251.136	214.064	247.521		23.861	26.909	18.261	16.759
142077		310.476	305.311	244.416	238.429	207.371	242.995				0	0	0	0	0	0		0	0	0	0	0	0		0	0	0	0	0	0		1.00192	1.00611	0.999449	0.996809	1.00126	1.00408		310.476	312.992	244.416	250.941	214.067	242.995		24.107	26.558	18.428	16.621
142277		302.042	321.892	248.585	253.924	211.407	232.674				0	0	0	0	0	0		0	0	0	0	0	0		0	0	0	0	0	0		1.00199	1.00636	0.9994	0.997014	1.00165	1.0042		311.719	321.892	248.585	253.924	214.114	242.879		23.861	25.995	18.789	16.834
142437		305.579	314.823	260.046	240.201	205.373	218.682				0	0	0	0	0	0		0	0	0	0	0	0		0	0	0	0	0	0		1.00217	1.00655	0.99941	0.996855	1.00154	1.00428		311.714	314.823	260.046	250.939	214.115	242.876		23.861	25.889	18.789	16.834
142597		313.834	329.112	257.683	249.699	216.362	237.154				0	0	0	0	0	0		0	0	0	0	0	0		0	0	0	0	0	0		1.00201	1.00679	0.999282	0.997188	1.00157	1.00473		313.834	329.112	257.683	249.699	216.362	242.797		24.024	25.889	18.862	16.735
142757		324.132	295.652	246.334	255.825	209.356	260.281				0	0	0	0	0	0		0	0	0	0	0	0		0	0	0	0	0	0		1.00208	1.00698	0.999226	0.99793	1.00168	1.00505		324.132	312.961	246.334	255.825	214.056	260.281		24.473	25.995	18.835	16.434
143037		302.534	297.253	243.862	246.621	209.8	216.492				0	0	0	0	0	0		0	0	0	0	0	0		0	0	0	0	0	0		1.00226	1.00666	0.999156	0.998283	1.00179	1.00517		311.573	312.984	243.862	250.879	214.053	242.758		24.024	25.889	18.817	16.385
143237		346.856	327.293	261.182	250.592	226.18	266.476				0	0	0	0	0	0		0	0	0	0	0	0		0	0	0	0	0	0		1.00214	1.00697	0.999053	0.998506	1.00184	1.00547		346.856	327.293	261.182	250.592	226.18	266.476		24.473	25.889	18.817	16.351
143397		290.262	292.078	248.221	239.59	206.377	233.068				0	0	0	0	0	0		0	0	0	0	0	0		0	0	0	0	0	0		1.00231	1.00736	0.999165	0.998409	1.00205	1.00604		311.57	313.024	248.221	250.874	213.875	242.683		24.473	26.24	18.817	16.351
143597		285.693	282.561	244.247	221.565	205.127	223.837				0	0	0	0	0	0		0	0	0	0	0	0		0	0	0	0	0	0		1.00232	1.00747	0.999153	0.998331	1.0016	1.00592		311.71	313.243	244.247	250.877	213.906	242.693		24.556	27.201	18.565	16.351
143757		302.399	295.024	237.404	248.211	212.245	240.707				0	0	0	0	0	0		0	0	0	0	0	0		0	0	0	0	0	0		1.00242	1.00763	0.998986	0.998702	1.00183	1.00537		311.565	313.231	247.931	250.862	212.245	242.741		24.748	26.859	18.565	16.351
143997		293.261	289.286	220.779	244.044	202.579	219.175				0	0	0	0	0	0		0	0	0	0	0	0		0	0	0	0	0	0		1.00124	1.0078	0.998344	0.998985	1.00178	1.00529		311.47	313.217	247.939	250.85	213.893	242.747		24.582	26.859	18.565	16.351
144157		297.96	302.382	257.147	230.606	207.864	250.603				0	0	0	0	0	0		0	0	0	0	0	0		0	0	0	0	0	0		1.00034	1.00784	0.998158	0.999201	1.00182	1.00528		311.668	313.214	257.147	250.733	213.733	250.603		24.748	27.201	18.817	16.252
144317		297.075	300.191	243.592	241.278	199.506	250.838				0	0	0	0	0	0		0	0	0	0	0	0		0	0	0	0	0	0		1.00024	1.00801	0.99786	0.999452	1.0014	1.00538		311.673	313.014	247.946	250.635	213.919	250.838		24.808	26.24	18.817	16.198
144477		342.384	283.054	232.72	225.966	198.937	219.094				0	0	0	0	0	0		0	0	0	0	0	0		0	0	0	0	0	0		1.00033	1.00766	0.998173	0.998433	1.00125	1.00548		342.384	312.93	248.06	250.756	213.929	242.731		24.891	25.889	18.61	16.286
144637		301.921	308.957	232.696	273.377	219.564	242.109				0	0	0	0	0	0		0	0	0	0	0	0		0	0	0	0	0	0		1.00043	1.00803	0.998508	0.998373	1.0012	1.00513		311.757	308.957	248.042	273.377	219.564	242.761		26.075	25.889	18.862	16.286
144877		300.337	291.04	250.163	244.185	179.749	235.149				0	0	0	0	0	0		0	0	0	0	0	0		0	0	0	0	0	0		1.00031	1.00814	0.997756	0.997672	1.00087	1.00503		311.76	313.012	250.163	250.905	213.762	242.77		24.891	25.898	18.862	16.385
145157		295.91	320.628	234.573	256.279	194.879	230.842				0	0	0	0	0	0		0	0	0	0	0	0		0	0	0	0	0	0		1.00023	1.00802	0.997719	0.997663	1.00069	1.00564		311.762	320.628	248.085	256.279	213.767	242.717		24.891	26.24	18.862	16.523
145317		309.517	289.566	247.049	258.203	206.343	225.439				0	0	0	0	0	0		0	0	0	0	0	0		0	0	0	0	0	0		1.00047	1.00814	0.997451	0.997669	1.0006	1.00586		309.517	313.012	247.049	258.203	213.973	242.698		25.362	26.24	18.719	16.523
145477		292.025	283.339	220.42	221.763	199.108	234.926				0	0	0	0	0	0		0	0	0	0	0	0		0	0	0	0	0	0		1.00062	1.00826	0.997296	0.997907	1.00078	1.00605		312.447	313.181	248.051	251.064	214.102	242.438		24.82	26.254	18.61	16.489
145677		281.409	308.42	244.301	224.847	202.657	233.578				0	0	0	0	0	0		0	0	0	0	0	0		0	0	0	0	0	0		1.00063	1.00815	0.997006	0.997814	1.0003	1.00697		312.447	313.506	244.301	251.069	214.119	242.388		24.574	26.859	18.61	16.286
145837		302.814	287.306	231.069	275.597	217.368	229.734				0	0	0	0	0	0		0	0	0	0	0	0		0	0	0	0	0	0		1.00074	1.00721	0.996611	0.997943	1.00046	1.00695		312.539	313.664	248.141	275.597	217.368	242.388		24.648	26.802	18.358	16.284
146077		291.646	269.009	233.429	245.405	193.386	238.394				0	0	0	0	0	0		0	0	0	0	0	0		0	0	0	0	0	0		1.00061	1.0072	0.996668	0.998012	1.00065	1.00715		312.542	313.664	248.162	251.342	214.141	242.385		24.648	26.802	18.24	16.471
146277		339.316	313.652	242.136	264.801	235.489	244.147				0	0	0	0	0	0		0	0	0	0	0	0		0	0	0	0	0	0		1.00068	1.00705	0.996827	0.99815	1.00061	1.00696		339.316	313.652	248.218	264.801	235.489	244.147		24.894	26.894	17.91	16.473
146437		317.178	280.352	241.448	226.573	213.788	231.858				0	0	0	0	0	0		0	0	0	0	0	0		0	0	0	0	0	0		1.0005	1.00706	0.996921	0.998029	1.00078	1.00669		317.178	313.665	248.217	251.341	213.788	242.395		24.648	26.802	17.91	16.473
146597		271.73	290.6	229.713	249.846	175.178	225.681				0	0	0	0	0	0		0	0	0	0	0	0		0	0	0	0	0	0		1.00038	1.00705	0.997121	0.998046	1.00067	1.00688		312.46	313.665	248.213	249.846	214.606	242.389		24.574	26.802	17.658	16.823
146757		319.896	291.07	247.835	256.337	201.204	213.375				0	0	0	0	0	0		0	0	0	0	0	0		0	0	0	0	0	0		1.00025	1.00622	0.997192	0.997951	1.0008	1.00715		319.896	313.654	247.835	256.337	215.018	242.385		24.648	26.767	17.91	16.846
147037		275.102	285.022	224.578	246.108	211.486	226.745				0	0	0	0	0	0		0	0	0	0	0	0		0	0	0	0	0	0		1.00018	1.00607	0.997673	0.997975	1.00115	1.0072		312.551	313.733	248.229	252.027	214.977	242.59		24.612	26.594	17.717	16.886
147237		337.829	304.401	259.763	234.662	210.107	242.063				0	0	0	0	0	0		0	0	0	0	0	0		0	0	0	0	0	0		0.999878	1.00607	0.997767	0.997954	1.00106	1.00649		337.829	313.733	259.763	252.032	214.987	242.92		24.586	25.679	17.152	16.884
147397		299.317	308.434	259.164	240.073	217.243	246.138				0	0	0	0	0	0		0	0	0	0	0	0		0	0	0	0	0	0		0.999563	1.00647	0.997919	0.998137	1.00084	1.00659		312.665	314.055	259.164	251.988	217.243	246.138		23.621	25.714	17.152	16.884
147557		319.255	285.71	245.183	244.352	225.084	236.479				0	0	0	0	0	0		0	0	0	0	0	0		0	0	0	0	0	0		0.999457	1.00566	0.998024	0.997983	1.00089	1.00747		319.255	314.199	245.183	252.025	225.084	242.853		22.755	25.426	17.162	16.884
147757		355.928	305.385	262.922	269.726	250.027	256.419				0	0	0	0	0	0		0	0	0	0	0	0		0	0	0	0	0	0		0.999426	1.00549	0.997832	0.998011	1.00093	1.00653		355.928	314.229	262.922	269.726	250.027	256.419		22.631	25.714	16.964	16.696
147997		283.266	292.917	231.268	245.334	212.749	212.824				0	0	0	0	0	0		0	0	0	0	0	0		0	0	0	0	0	0		0.999255	1.00546	0.997796	0.998037	1.00144	1.00661		312.742	314.235	248.466	252.012	212.749	242.919		22.631	25.426	16.563	16.696
148157		318.187	304.567	249.22	251.133	213.253	248.883				0	0	0	0	0	0		0	0	0	0	0	0		0	0	0	0	0	0		0.999319	1.0059	0.997808	0.997939	1.00141	1.00701		318.187	314.157	249.22	251.133	213.253	248.883		22.631	25.426	16.563	16.696
148357		326.178	317.694	251.83	262.665	247.197	259.5				0	0	0	0	0	0		0	0	0	0	0	0		0	0	0	0	0	0		0.999315	1.00616	0.998171	0.997927	1.00147	1.00625		326.178	317.694	251.83	262.665	247.197	259.5		22.293	25.587	16.67	17.206
148517		298.985	288.019	242.443	246.862	237.124	221.33				0	0	0	0	0	0		0	0	0	0	0	0		0	0	0	0	0	0		0.999308	1.00595	0.997979	0.997895	1.00179	1.0062		312.729	314.621	248.588	252.392	237.124	242.924		22.16	25.537	16.669	17.206
148677		297.582	302.995	257.898	258.719	201.947	240.555				0	0	0	0	0	0		0	0	0	0	0	0		0	0	0	0	0	0		0.999382	1.0057	0.998305	0.997947	1.00151	1.00678		312.71	314.624	257.898	258.719	215.283	242.913		22.293	25.537	16.448	17.206
148877		335.059	329.085	232.517	247.318	186.197	227.07				0	0	0	0	0	0		0	0	0	0	0	0		0	0	0	0	0	0		0.999401	1.00564	0.997982	0.997827	1.00095	1.00665		335.059	329.085	248.588	252.394	216.021	242.629		22.293	25.257	16.448	17.206
149117		297.17	336.045	234.962	242.514	212.032	251.68				0	0	0	0	0	0		0	0	0	0	0	0		0	0	0	0	0	0		0.999247	1.00561	0.998005	0.997911	1.00144	1.00683		312.744	336.045	248.682	252.509	216.317	251.68		22.16	25.257	16.123	17.248
149357		311.685	265.903	245.007	227.228	214.129	219.407				0	0	0	0	0	0		0	0	0	0	0	0		0	0	0	0	0	0		0.999426	1.00568	0.997883	0.997902	1.00147	1.00706		311.685	314.624	245.007	252.392	214.129	242.6		22.16	25.257	16.453	17.206
149517		315.631	303.34	242.123	245.166	191.274	237.237				0	0	0	0	0	0		0	0	0	0	0	0		0	0	0	0	0	0		0.999619	1.00524	0.997819	0.997929	1.00175	1.00703		315.631	314.628	248.691	252.391	216.47	242.387		22.16	25.537	16.674	17.206
149677		287.907	318.727	255.246	250.946	198.593	238.019				0	0	0	0	0	0		0	0	0	0	0	0		0	0	0	0	0	0		0.999187	1.00501	0.997833	0.997856	1.00221	1.00671		312.76	318.727	255.246	250.946	216.439	242.394		22.293	25.587	16.453	17.485
149837		321.023	292.165	253.519	266.947	212.588	245.256				0	0	0	0	0	0		0	0	0	0	0	0		0	0	0	0	0	0		0.999379	1.00485	0.998014	0.9979	1.00227	1.00652		321.023	314.632	253.519	266.947	216.435	245.256		22.365	25.587	16.674	17.485
150081		346.007	311.926	238.161	248.607	227.62	240.281				0	0	0	0	0	0		0	0	0	0	0	0		0	0	0	0	0	0		0.99934	1.00503	0.998222	0.997888	1.00205	1.00636		346.007	311.926	248.672	252.392	227.62	242.418		22.293	25.601	16.674	17.485
150237		295.452	347.274	247.917	246.605	206.672	242.917				0	0	0	0	0	0		0	0	0	0	0	0		0	0	0	0	0	0		0.999481	1.00461	0.998233	0.997746	1.00234	1.00616		312.686	347.274	247.917	252.396	216.714	242.431		22.293	25.889	16.453	17.485
150397		290.395	308.297	248.746	251.483	208.506	219.852				0	0	0	0	0	0		0	0	0	0	0	0		0	0	0	0	0	0		1.00035	1.00467	0.997905	0.997815	1.00215	1.00612		312.547	314.376	248.746	251.483	216.443	242.434		22.365	25.714	16.453	17.673
150637		333.412	328.833	290.177	286.492	235.781	257.786				0	0	0	0	0	0		0	0	0	0	0	0		0	0	0	0	0	0		0.999205	1.00451	0.99778	0.99772	1.00212	1.00597		333.412	328.833	290.177	286.492	235.781	257.786		22.293	25.679	16.453	17.675
150797		313.65	308.265	254.208	235.177	209.838	215.072				0	0	0	0	0	0		0	0	0	0	0	0		0	0	0	0	0	0		1.00014	1.00434	0.998052	0.997427	1.00207	1.00575		313.65	313.908	254.208	252.405	216.449	242.35		22.291	25.679	16.339	17.675
151037		298.447	336.747	242.26	247.407	199.367	225.45				0	0	0	0	0	0		0	0	0	0	0	0		0	0	0	0	0	0		1.00002	1.00439	0.998109	0.997194	1.00195	1.00618		312.295	336.747	248.678	252.411	216.456	242.145		23.365	26.594	16.453	17.878
151237		316.607	341.929	257.816	250.709	210.934	232.646				0	0	0	0	0	0		0	0	0	0	0	0		0	0	0	0	0	0		0.998923	1.00447	0.998087	0.997108	1.00147	1.0058		316.607	341.929	257.816	252.413	216.489	242.171		22.109	26.594	16.339	17.675
151400		266.781	306.616	227.385	237.873	192.646	218.89				0	0	0	0	0	0		0	0	0	0	0	0		0	0	0	0	0	0		0.999004	1.00449	0.998227	0.996866	1.00132	1.00616		312.353	313.892	248.672	252.42	216.499	242.147		23.365	25.679	16.339	17.673
151557		272.987	284.255	225.313	248.069	189.696	242.622				0	0	0	0	0	0		0	0	0	0	0	0		0	0	0	0	0	0		0.999121	1.00463	0.998214	0.997131	1.00123	1.00615		311.908	313.878	248.673	252.413	216.505	242.148		23.16	25.679	16.453	17.485
151717		306.001	310.829	237.636	240.198	192.987	259.575				0	0	0	0	0	0		0	0	0	0	0	0		0	0	0	0	0	0		0.998859	1.00475	0.998282	0.997311	1.00081	1.00545		311.95	310.829	248.67	252.534	216.534	259.575		23.16	25.426	16.453	17.296
151997		287.969	343.416	234.197	250.808	206.54	231.434				0	0	0	0	0	0		0	0	0	0	0	0		0	0	0	0	0	0		0.999238	1.00471	0.998444	0.997312	1.00058	1.00504		311.704	343.416	248.662	252.533	216.932	242.363		23.077	25.714	16.674	17.575
152157		325.286	328.192	262.331	251.546	204.749	231.052				0	0	0	0	0	0		0	0	0	0	0	0		0	0	0	0	0	0		0.999273	1.00503	0.998396	0.997675	1.00053	1.00508		325.286	328.192	262.331	251.546	216.553	242.218		23.264	26.629	16.674	17.763
152317		308.844	318.212	237.639	253.505	226.349	219.062				0	0	0	0	0	0		0	0	0	0	0	0		0	0	0	0	0	0		0.999066	1.00484	0.997998	0.997645	1.00062	1.00492		311.708	318.212	248.683	253.505	226.349	242.229		23.716	26.629	16.674	17.765
152517		311.387	333.484	225.275	227.458	214.721	232.59				0	0	0	0	0	0		0	0	0	0	0	0		0	0	0	0	0	0		0.999201	1.00485	0.998164	0.998058	1.00045	1.00472		311.387	333.484	248.675	252.503	214.721	242.242		23.742	26.767	16.675	17.765
152677		300.526	287.846	240.123	216.097	205.651	243.188				0	0	0	0	0	0		0	0	0	0	0	0		0	0	0	0	0	0		0.999461	1.00491	0.998263	0.998338	1.00028	1.00497		311.698	313.85	248.588	252.492	216.57	242.225		23.716	27.079	17.317	17.765
152877		296.929	332.159	244.593	242.919	229.038	245.375				0	0	0	0	0	0		0	0	0	0	0	0		0	0	0	0	0	0		0.999462	1.00476	0.998156	0.998371	0.999962	1.0051		311.698	332.159	248.588	252.491	229.038	245.375		23.716	26.767	17.317	17.765
153117		295.972	344.777	243.242	257.758	221.342	218.796				0	0	0	0	0	0		0	0	0	0	0	0		0	0	0	0	0	0		0.999302	1.00455	0.998431	0.998526	0.999986	1.00505		311.702	344.777	248.587	257.758	221.342	242.086		23.716	26.474	16.67	18.051
153277		331.346	305.853	264.07	233.215	203.375	216.811				0	0	0	0	0	0		0	0	0	0	0	0		0	0	0	0	0	0		0.999419	1.00446	0.998282	0.998198	0.999985	1.0054		331.346	313.661	264.07	252.498	216.591	242.081		23.716	26.596	17.317	18.051
153477		293.465	306.517	245.004	242.365	214.014	220.681				0	0	0	0	0	0		0	0	0	0	0	0		0	0	0	0	0	0		0.999768	1.0045	0.998587	0.998051	1.00007	1.00497		311.691	313.661	248.587	252.504	214.014	242.087		23.716	26.474	17.317	17.765
153637		297.368	276.528	230.504	223.761	205.348	239.359				0	0	0	0	0	0		0	0	0	0	0	0		0	0	0	0	0	0		1.00001	1.00407	0.998391	0.997982	1.00054	1.0052		311.768	313.663	248.403	252.506	216.552	242.21		23.347	26.474	17.163	17.765
153837		337.88	309.934	260.524	231.982	208.615	216.908				0	0	0	0	0	0		0	0	0	0	0	0		0	0	0	0	0	0		0.999882	1.00337	0.998362	0.997742	1.00088	1.00529		337.88	313.666	260.524	252.396	216.529	242.083		23.716	26.474	17.373	17.961
154077		296.302	270.166	233.684	223.694	204.923	227.518				0	0	0	0	0	0		0	0	0	0	0	0		0	0	0	0	0	0		1.00014	1.0035	0.998164	0.99785	1.00086	1.00533		311.673	313.665	248.427	252.393	216.531	242.082		23.716	26.474	17.163	17.675
154277		301.566	292.897	246.055	235.373	201.782	247.9				0	0	0	0	0	0		0	0	0	0	0	0		0	0	0	0	0	0		1.00054	1.00357	0.998494	0.998098	1.00135	1.00527		311.286	313.646	248.226	252.261	216.32	247.9		23.444	26.254	17.152	17.501
154437		298.126	312.983	242.699	249.364	220.509	226.091				0	0	0	0	0	0		0	0	0	0	0	0		0	0	0	0	0	0		1.00067	1.00389	0.998762	0.998068	1.00141	1.00556		311.26	312.983	248.225	252.262	220.509	241.978		23.479	26.254	16.953	17.787
154637		326.65	333.926	249.864	235.459	220.123	227.403				0	0	0	0	0	0		0	0	0	0	0	0		0	0	0	0	0	0		1.00104	1.00454	0.999035	0.998581	1.00194	1.00567		326.65	333.926	249.864	252.235	220.123	241.974		22.85	26.346	17.152	17.787
154797		317.606	297.883	266.134	255.695	179.024	227.719				0	0	0	0	0	0		0	0	0	0	0	0		0	0	0	0	0	0		1.00134	1.00407	0.999063	0.999066	1.00232	1.0059		317.606	313.022	266.134	255.695	216.432	241.916		22.668	26.249	17.303	17.961
155037		304.979	336.067	285.821	269.201	205	216.646				0	0	0	0	0	0		0	0	0	0	0	0		0	0	0	0	0	0		1.00148	1.00411	0.99919	0.999314	1.00245	1.00612		310.532	336.067	285.821	269.201	216.423	241.478		22.668	25.727	17.637	18.187
155237		350.18	308.733	236.247	270.913	200.674	248.149				0	0	0	0	0	0		0	0	0	0	0	0		0	0	0	0	0	0		1.00182	1.00438	0.999559	0.999036	1.00281	1.00643		350.18	312.924	248.152	270.913	216.398	248.149		22.668	27.323	17.637	18.74
155397		345.854	291.44	236.545	234.85	198.671	223.005				0	0	0	0	0	0		0	0	0	0	0	0		0	0	0	0	0	0		1.00167	1.00422	0.999521	0.99887	1.00299	1.00661		345.854	312.933	248.152	252.22	216.386	241.912		22.668	27.699	17.637	18.74
155557		297.868	281.865	257.862	242.195	239.928	222.636				0	0	0	0	0	0		0	0	0	0	0	0		0	0	0	0	0	0		1.00199	1.00468	0.999654	0.998851	1.00305	1.00599		310.516	312.907	257.862	252.221	239.928	241.916		22.669	27.699	17.889	18.946
155717		294.75	280.444	220.188	258.139	197.162	224.697				0	0	0	0	0	0		0	0	0	0	0	0		0	0	0	0	0	0		1.00226	1.00473	0.999239	0.998705	1.00342	1.00604		310.183	312.904	248.087	258.139	216.36	241.915		22.569	27.699	18.358	19.013
156037		295.851	345.478	244.658	254.092	203.989	253.921				0	0	0	0	0	0		0	0	0	0	0	0		0	0	0	0	0	0		1.00241	1.00466	0.999238	0.998695	1.00365	1.00654		309.665	345.478	248.087	254.092	216.353	253.921		23.009	27.699	18.358	19.647
156197		310.576	276.518	254.289	228.396	222.94	249.827				0	0	0	0	0	0		0	0	0	0	0	0		0	0	0	0	0	0		1.00258	1.00502	0.999191	0.998757	1.00399	1.00665		309.637	312.887	254.289	252.226	222.94	249.827		23.106	27.699	18.701	20.179
156357		316.738	276.978	238.812	239.69	208.366	220.45				0	0	0	0	0	0		0	0	0	0	0	0		0	0	0	0	0	0		1.00239	1.00521	0.999115	0.998656	1.00407	1.00634		316.738	312.876	248.09	252.231	216.54	241.948		23.106	27.706	18.719	20.179
156517		300.469	313.033	229.082	250.449	216.589	233.893				0	0	0	0	0	0		0	0	0	0	0	0		0	0	0	0	0	0		1.00227	1.00538	0.999304	0.998634	1.00379	1.00635		309.966	313.033	248.086	252.232	216.589	242.068		23.009	27.699	18.749	20.179
156677		306.488	301.483	253.365	250.294	207.295	241.147				0	0	0	0	0	0		0	0	0	0	0	0		0	0	0	0	0	0		1.00207	1.0051	0.99935	0.998338	1.00353	1.00627		309.973	312.731	253.365	252.248	216.175	242.069		23.009	27.656	18.749	20.243
156877		269.545	288.934	247.874	244.703	202.986	222.44				0	0	0	0	0	0		0	0	0	0	0	0		0	0	0	0	0	0		1.00199	1.00497	0.999171	0.998085	1.00334	1.00642		309.975	312.736	247.955	251.9	214.725	241.945		23.009	27.961	18.595	19.628
157157		316.342	294.934	252.248	248.51	211.387	277.63				0	0	0	0	0	0		0	0	0	0	0	0		0	0	0	0	0	0		1.00163	1.00586	0.998995	0.998133	1.00336	1.00639		316.342	312.707	252.248	251.891	214.129	277.63		22.895	28.164	18.595	19.628
157317		303.026	309.806	249.143	219.936	225.021	209.188				0	0	0	0	0	0		0	0	0	0	0	0		0	0	0	0	0	0		1.00153	1.00573	0.998691	0.998108	1.00201	1.00633		309.741	312.711	249.143	251.896	225.021	241.948		22.992	28.282	18.595	19.667
157517		292.851	303.212	235.993	243.356	199.644	238.524				0	0	0	0	0	0		0	0	0	0	0	0		0	0	0	0	0	0		1.00154	1.00581	0.998972	0.998451	1.00204	1.00643		309.991	312.131	247.887	251.832	214.01	241.913		23.106	28.534	18.552	19.667
157677		275.923	321.406	242.599	231.879	198.066	232.944				0	0	0	0	0	0		0	0	0	0	0	0		0	0	0	0	0	0		1.00148	1.00568	0.99885	0.998298	1.00133	1.00598		309.993	321.406	247.889	251.861	214.011	241.499		23.106	28.441	18.552	20.079
157837		298.403	302.799	249.126	260.832	219.92	244.303				0	0	0	0	0	0		0	0	0	0	0	0		0	0	0	0	0	0		1.00143	1.0058	0.999119	0.998571	1.00119	1.00596		310.291	311.176	249.126	260.832	219.92	241.503		23.442	28.516	18.552	20.016
158077		307.38	323.611	237.254	233.974	245.772	259.226				0	0	0	0	0	0		0	0	0	0	0	0		0	0	0	0	0	0		1.00164	1.00647	0.999358	0.99823	1.00189	1.006		309.987	323.611	247.843	251.517	245.772	259.226		23.106	28.516	18.513	20.016
158237		279.216	291.105	248.744	239.382	200.935	213.256				0	0	0	0	0	0		0	0	0	0	0	0		0	0	0	0	0	0		1.00159	1.00553	0.999366	0.997932	1.0018	1.00585		309.989	311.257	248.744	251.522	213.889	241.183		23.106	28.441	18.483	20.14
158397		315.052	317.538	253.039	253.637	230.94	234.131				0	0	0	0	0	0		0	0	0	0	0	0		0	0	0	0	0	0		1.00171	1.00726	0.999191	0.997427	1.00272	1.00589		315.052	317.538	253.039	253.637	230.94	241.181		23.009	28.441	18.483	19.79
158597		295.195	310.865	233.447	257.058	212.803	240.618				0	0	0	0	0	0		0	0	0	0	0	0		0	0	0	0	0	0		1.00203	1.00687	0.999265	0.997496	1.00262	1.00574		309.974	310.889	247.844	257.058	213.709	241.187		23.009	28.441	18.483	19.79
158757		280.664	299.746	248.141	252.425	213.687	226.047				0	0	0	0	0	0		0	0	0	0	0	0		0	0	0	0	0	0		1.00206	1.00679	0.999063	0.997778	1.00262	1.0059		309.973	310.89	247.846	252.425	213.709	241.181		23.106	28.441	18.513	19.79
159037		292.414	291.412	243.553	243.901	232.121	234.614				0	0	0	0	0	0		0	0	0	0	0	0		0	0	0	0	0	0		1.00194	1.00848	0.99875	0.997637	1.0026	1.00562		309.977	310.867	247.428	251.382	232.121	241.192		23.106	27.689	18.101	19.79
159197		276.274	256.466	223.909	241.954	192.452	216.761				0	0	0	0	0	0		0	0	0	0	0	0		0	0	0	0	0	0		1.00214	1.00682	0.99899	0.997531	1.00272	1.00601		310.199	310.864	247.847	251.085	214.008	241.176		23.539	26.653	18.753	19.603
159357		276.508	310.89	221.49	263.403	224.015	210.458				0	0	0	0	0	0		0	0	0	0	0	0		0	0	0	0	0	0		1.00236	1.00521	0.99894	0.997332	1.00267	1.00595		310.171	310.867	247.847	263.403	224.015	241.295		23.539	26.653	18.753	19.603
159557		291.641	321.597	217.708	221.534	191.048	222.24				0	0	0	0	0	0		0	0	0	0	0	0		0	0	0	0	0	0		1.00242	1.0064	0.99911	0.996851	1.00265	1.00572		309.96	321.597	247.845	251.124	213.834	241.298		23.221	26.653	18.848	19.603
159717		295.267	280.861	249.823	219.022	197.306	226.001				0	0	0	0	0	0		0	0	0	0	0	0		0	0	0	0	0	0		1.00274	1.00639	0.999194	0.996781	1.00251	1.006		309.592	310.865	249.823	251.127	213.712	241.177		23.107	26.653	18.887	19.603
159997		300.119	294.252	205.233	244.13	201.875	223.622				0	0	0	0	0	0		0	0	0	0	0	0		0	0	0	0	0	0		1.00266	1.00684	0.999337	0.996662	1.00254	1.0062		309.602	310.864	247.883	251.135	213.711	241.169		23.312	27.689	19.11	19.603
160157		294.812	322.2	222.174	240.447	195.638	244.063				0	0	0	0	0	0		0	0	0	0	0	0		0	0	0	0	0	0		1.00267	1.00705	0.999591	0.996701	1.0025	1.00627		309.373	322.2	247.84	251.132	213.843	244.063		22.9	28.441	19.071	19.603
160317		272.777	284.162	238.834	236.579	210.048	233.662				0	0	0	0	0	0		0	0	0	0	0	0		0	0	0	0	0	0		1.00229	1.00709	0.999249	0.996574	1.00289	1.00607		309.393	310.861	247.844	250.952	213.818	241.046		22.9	27.764	19.071	19.465
160477		283.342	298.901	229.352	250.621	193.996	240.738				0	0	0	0	0	0		0	0	0	0	0	0		0	0	0	0	0	0		1.00212	1.00709	0.999274	0.9973	1.0028	1.00604		309.402	310.887	247.883	251.098	213.824	240.796		23.808	28.627	19.11	19.603
160677		292.238	289.236	222.892	233.421	231.586	211.895				0	0	0	0	0	0		0	0	0	0	0	0		0	0	0	0	0	0		1.00215	1.00703	0.998951	0.997293	1.00281	1.00577		309.107	310.862	247.888	251.098	231.586	240.818		23.627	27.764	19.11	19.603
160837		274.315	291.113	217.803	217.81	192.559	229.598				0	0	0	0	0	0		0	0	0	0	0	0		0	0	0	0	0	0		1.00212	1.00651	0.998792	0.997258	1.00299	1.00573		309.111	310.867	247.89	251.1	213.812	240.822		23.627	27.764	19.11	19.603
161157		274.608	291.336	209.091	237.278	187.839	226.851				0	0	0	0	0	0		0	0	0	0	0	0		0	0	0	0	0	0		1.00219	1.00632	0.998762	0.997054	1.00342	1.0057		308.891	310.833	247.89	251.112	213.786	240.716		23.271	27.131	19.11	20.029
161317		280.896	281.794	219.031	269.511	200.593	240.56				0	0	0	0	0	0		0	0	0	0	0	0		0	0	0	0	0	0		1.00214	1.00528	0.998744	0.997053	1.00316	1.00534		308.893	310.844	247.85	269.511	213.8	240.655		23.287	26.728	20.003	20.029
161517		294.158	295.75	246.124	236.115	199.141	217.728				0	0	0	0	0	0		0	0	0	0	0	0		0	0	0	0	0	0		1.00198	1.00557	0.99877	0.996935	1.00315	1.00544		308.899	310.841	247.89	250.935	214.007	240.582		23.287	26.728	20.042	19.891
161677		272.801	279.727	214.577	242.113	196.587	223.642				0	0	0	0	0	0		0	0	0	0	0	0		0	0	0	0	0	0		1.00192	1.00611	0.99887	0.997385	1.00339	1.00545		308.902	310.87	247.889	251.093	214.014	240.557		23.271	27.764	19.11	19.603
161837		295.261	314.648	235.225	241.209	200.645	242.392				0	0	0	0	0	0		0	0	0	0	0	0		0	0	0	0	0	0		1.00198	1.00565	0.99894	0.997486	1.00347	1.00543		308.9	314.648	247.888	251.088	214.014	240.469		23.271	28.627	19.11	19.603
162077		315.013	321.088	233.669	257.925	206.248	244.553				0	0	0	0	0	0		0	0	0	0	0	0		0	0	0	0	0	0		1.00223	1.00569	0.99918	0.997728	1.00391	1.00542		315.013	321.088	247.885	257.925	214.11	244.553		23.627	27.787	19.11	19.603
162237		282.222	295.505	214.761	238.711	204.156	245.359				0	0	0	0	0	0		0	0	0	0	0	0		0	0	0	0	0	0		1.00197	1.00659	0.999523	0.997687	1.00384	1.00531		309.127	310.831	247.841	251.076	214.112	245.359		23.643	27.131	19.071	19.603
162397		298.992	305.847	236.968	232.514	201.569	220.527				0	0	0	0	0	0		0	0	0	0	0	0		0	0	0	0	0	0		1.00202	1.00706	0.999333	0.997965	1.00426	1.00524		309.121	310.744	247.314	251.347	214.012	240.557		23.643	27.131	18.419	19.79
162597		318.08	284.819	218.585	239.191	197.72	216.89				0	0	0	0	0	0		0	0	0	0	0	0		0	0	0	0	0	0		1.00193	1.00736	0.999421	0.998327	1.00406	1.00503		318.08	310.664	247.296	251.309	214.105	240.558		23.287	27.131	19.351	19.79
162757		274.978	312.789	238.201	233.148	222.153	220.189				0	0	0	0	0	0		0	0	0	0	0	0		0	0	0	0	0	0		1.00151	1.00744	0.999665	0.998284	1.00425	1.00519		308.919	310.857	247.249	251.516	222.153	240.586		23.287	28.167	19.351	20.14
163037		317.176	307.903	258.234	253.575	209.32	241.022				0	0	0	0	0	0		0	0	0	0	0	0		0	0	0	0	0	0		1.00166	1.00655	0.999646	0.998866	1.00473	1.00484		317.176	310.831	258.234	253.575	214.011	240.558		23.287	27.131	19.217	20.14
163237		278.902	272.014	227.672	228.479	209.004	232.139				0	0	0	0	0	0		0	0	0	0	0	0		0	0	0	0	0	0		1.00169	1.00642	0.999649	0.998614	1.00451	1.0048		309.156	310.867	246.221	251.509	214.012	240.558		23.643	28.167	18.292	20.14
163397		290.932	322.762	245.697	255.384	196.339	222.477				0	0	0	0	0	0		0	0	0	0	0	0		0	0	0	0	0	0		1.00198	1.00644	0.999799	0.998738	1.00463	1.00479		309.125	322.762	246.18	255.384	214.011	240.593		23.627	28.65	18.292	20.079
163557		310.043	278.98	233.553	253.525	212.097	223.889				0	0	0	0	0	0		0	0	0	0	0	0		0	0	0	0	0	0		1.0021	1.00652	0.999749	0.998894	1.00489	1.00492		309.403	310.955	246.194	253.525	214.011	240.558		23.808	28.65	18.292	20.079
163757		319.529	290.333	248.071	229.277	224.917	224.528				0	0	0	0	0	0		0	0	0	0	0	0		0	0	0	0	0	0		1.00217	1.00629	0.99988	0.998324	1.00497	1.00513		319.529	311.025	248.071	251.856	224.917	240.557		23.808	29.03	18.285	20.079
163997		343.137	313.666	242.565	241.016	217.788	228.742				0	0	0	0	0	0		0	0	0	0	0	0		0	0	0	0	0	0		1.00224	1.0063	0.999744	0.998513	1.00509	1.00507		343.137	313.666	246.195	252.279	217.788	240.557		23.877	29.03	18.292	20.282
164157		295.497	338.682	241.405	248.324	169.201	222.588				0	0	0	0	0	0		0	0	0	0	0	0		0	0	0	0	0	0		1.00193	1.00578	1.00015	0.998725	1.00509	1.0053		309.546	338.682	246.121	252.262	214.01	240.474		23.877	29.224	18.292	20.282
164317		337.133	323.287	261.059	241.035	223.02	221.212				0	0	0	0	0	0		0	0	0	0	0	0		0	0	0	0	0	0		1.00205	1.00492	0.999996	0.998801	1.00523	1.00517		337.133	323.287	261.059	252.256	223.02	240.557		23.808	28.844	18.292	20.243
164557		306.691	291.677	265.719	258.045	193.01	215.151				0	0	0	0	0	0		0	0	0	0	0	0		0	0	0	0	0	0		1.00208	1.00509	1.00026	0.998526	1.00582	1.00527		309.543	312.345	265.719	258.045	214.045	240.475		23.877	28.844	19.217	20.243
164717		285.709	281.31	256.382	226.41	200.646	202.81				0	0	0	0	0	0		0	0	0	0	0	0		0	0	0	0	0	0		1.00238	1.00568	1.00045	0.998856	1.00551	1.00504		309.685	312.849	256.382	252.793	214.056	240.557		24.22	28.894	18.292	20.507
164877		310.758	292.149	236.249	246.66	220.732	237.263				0	0	0	0	0	0		0	0	0	0	0	0		0	0	0	0	0	0		1.00266	1.00553	1.00039	0.998793	1.00569	1.00504		309.953	312.232	246.116	252.257	220.732	240.557		24.334	29.224	18.343	20.243
165117		303.668	319.549	236.49	254.94	197.535	228.571				0	0	0	0	0	0		0	0	0	0	0	0		0	0	0	0	0	0		1.00272	1.0055	1.00035	0.999066	1.00551	1.00554		310.125	319.549	246.032	254.94	214.342	240.58		24.772	29.224	18.383	20.243
165277		322.998	298.402	218.919	253.497	221.249	225.314				0	0	0	0	0	0		0	0	0	0	0	0		0	0	0	0	0	0		1.00292	1.00583	1.00045	0.998828	1.00601	1.00551		322.998	312.155	246.115	253.497	221.249	240.639		24.772	28.844	18.343	20.243
165437		306.105	314.008	280.191	292.745	236.313	250.659				0	0	0	0	0	0		0	0	0	0	0	0		0	0	0	0	0	0		1.00319	1.00604	1.00057	0.998888	1.0059	1.00556		310.064	314.008	280.191	292.745	236.313	250.659		23.864	28.894	19.402	20.179
165637		301.117	306.257	236.779	248.04	209.547	253.009				0	0	0	0	0	0		0	0	0	0	0	0		0	0	0	0	0	0		1.00349	1.00589	1.00052	0.998759	1.00617	1.00553		310.038	312.995	247.018	251.775	214.227	253.009		23.864	29.362	19.402	19.628
165797		301.386	330.445	229.37	243.959	205.636	230.813				0	0	0	0	0	0		0	0	0	0	0	0		0	0	0	0	0	0		1.00328	1.00595	1.00025	0.998874	1.0066	1.00506		310.483	330.445	247.105	252.25	214.152	240.878		23.959	29.393	19.511	20.243
166117		308.632	302.026	252.239	243.802	197.853	222.008				0	0	0	0	0	0		0	0	0	0	0	0		0	0	0	0	0	0		1.00337	1.00609	1.00049	0.999043	1.00626	1.00497		310.042	313.122	252.239	251.723	214.03	240.708		24.772	29.393	19.511	19.628
166277		304.027	268.957	241.392	242.824	197.67	234.096				0	0	0	0	0	0		0	0	0	0	0	0		0	0	0	0	0	0		1.0033	1.0064	1.0001	0.999651	1.00584	1.00533		310.05	313.506	247.151	252.189	214.044	240.701		24.772	29.429	19.511	20.179
166437		265.031	306.458	231.915	239.214	234.186	241.933				0	0	0	0	0	0		0	0	0	0	0	0		0	0	0	0	0	0		1.00336	1.00675	1.00009	0.999433	1.00576	1.00515		310.043	313.499	247.154	252.206	234.186	240.704		24.772	29.429	19.798	20.243
166637		273.832	263.658	242.366	231.918	214.007	220.543				0	0	0	0	0	0		0	0	0	0	0	0		0	0	0	0	0	0		1.00355	1.0069	1.0003	0.999721	1.00566	1.00538		309.909	313.479	246.118	251.597	214.05	240.7		24.668	29.504	18.739	19.628
166797		291.667	324.448	279.991	260.414	204.183	238.385				0	0	0	0	0	0		0	0	0	0	0	0		0	0	0	0	0	0		1.00345	1.0068	1.00053	0.99937	1.00561	1.00494		309.919	324.448	279.991	260.414	214.052	240.888		24.668	29.504	18.739	19.628
167077		301.788	313.555	245.433	231.343	232.729	224.074				0	0	0	0	0	0		0	0	0	0	0	0		0	0	0	0	0	0		1.00374	1.0069	1.00025	0.999365	1.0057	1.00499		309.557	313.478	246.119	251.663	232.729	240.707		24.554	29.527	18.739	19.628
167237		269.734	277.836	236.938	238.221	206.227	215.969				0	0	0	0	0	0		0	0	0	0	0	0		0	0	0	0	0	0		1.00348	1.00704	1.0004	0.99958	1.00573	1.00463		309.576	313.458	246.028	251.624	214.009	240.714		24.554	29.907	18.67	19.628
167397		290.19	290.902	244.947	217.235	216.258	206.221				0	0	0	0	0	0		0	0	0	0	0	0		0	0	0	0	0	0		1.00369	1.00687	1.00039	0.999749	1.00605	1.00472		309.3	313.483	246.029	251.592	216.258	240.712		25.16	30.206	19.132	19.667
167597		305.928	287.534	268.503	262.38	245.443	217.76				0	0	0	0	0	0		0	0	0	0	0	0		0	0	0	0	0	0		1.00414	1.00693	1.00028	0.999864	1.00622	1.00463		308.948	313.474	268.503	262.38	245.443	240.653		24.91	30.206	19.176	19.604
167757		288.608	318.167	220.755	228.874	220.115	225.77				0	0	0	0	0	0		0	0	0	0	0	0		0	0	0	0	0	0		1.00425	1.00671	1.00025	1.00015	1.00591	1.00471		308.944	318.167	245.822	251.479	220.115	240.652		23.961	30.54	19.176	19.604
167997		284.025	262.373	230.859	245.917	204.054	212.49				0	0	0	0	0	0		0	0	0	0	0	0		0	0	0	0	0	0		1.00444	1.0059	1.00025	1.00051	1.00623	1.00525		308.79	313.582	245.69	251.47	213.707	240.585		23.605	30.54	19.91	19.604
168197		284.426	274.445	241.22	231.467	186.266	203.639				0	0	0	0	0	0		0	0	0	0	0	0		0	0	0	0	0	0		1.00453	1.0057	1.00024	1.00051	1.00608	1.00553		308.661	313.517	245.589	251.47	213.567	240.557		23.469	30.206	19.814	19.604
168357		286.822	299.294	223.303	254.125	198.048	232.836				0	0	0	0	0	0		0	0	0	0	0	0		0	0	0	0	0	0		1.00479	1.00526	1.00028	1.00045	1.00619	1.00576		308.658	313.603	245.587	254.125	213.353	240.556		23.469	30.54	19.814	19.604
168557		298.858	280.498	228.987	228.332	220.862	207.357				0	0	0	0	0	0		0	0	0	0	0	0		0	0	0	0	0	0		1.00508	1.00531	1.00042	1.00061	1.00622	1.00593		308.654	313.601	245.427	251.468	220.862	240.449		23.469	30.54	19.646	19.604
168717		279.138	243.933	241.952	226.635	181.931	212.614				0	0	0	0	0	0		0	0	0	0	0	0		0	0	0	0	0	0		1.00542	1.0054	1.00047	1.0006	1.00587	1.00617		308.371	313.599	245.426	251.468	213.373	240.439		23.302	30.54	19.646	19.604
168877		281.966	303.384	245.136	226.845	193.394	224.545				0	0	0	0	0	0		0	0	0	0	0	0		0	0	0	0	0	0		1.00533	1.00518	1.00081	1.00072	1.00503	1.00607		308.382	313.526	245.421	251.465	213.613	240.307		24.251	31.801	19.646	20.016
169157		309.336	306.953	227.832	230.917	190.417	221.906				0	0	0	0	0	0		0	0	0	0	0	0		0	0	0	0	0	0		1.00507	1.00486	1.00128	1.00065	1.00492	1.00612		307.89	313.531	245.415	251.466	213.435	240.305		24.528	31.801	19.646	20.016
169317		268.355	269.393	232.251	223.581	209.169	205.44				0	0	0	0	0	0		0	0	0	0	0	0		0	0	0	0	0	0		1.00512	1.00525	1.0013	1.00057	1.0047	1.00631		307.88	313.525	245.414	251.468	213.45	240.433		24.528	31.801	19.646	20.016
169477		269.028	281.673	221.708	210.406	205.823	221.841				0	0	0	0	0	0		0	0	0	0	0	0		0	0	0	0	0	0		1.00481	1.00598	1.00163	1.00036	1.00474	1.00624		307.938	313.136	245.41	251.474	213.447	240.436		24.528	31.761	19.646	20.14
169677		304.744	290.525	238.059	252.161	213.197	235.43				0	0	0	0	0	0		0	0	0	0	0	0		0	0	0	0	0	0		1.00451	1.00509	1.00159	1.00041	1.00462	1.00618		307.992	313.259	245.266	251.326	213.455	240.303		24.528	31.761	19.668	20.055
169837		288.421	291.237	232.956	247.778	187.894	223.334				0	0	0	0	0	0		0	0	0	0	0	0		0	0	0	0	0	0		1.00423	1.00448	1.00165	1.00083	1.0054	1.00616		308.044	313.344	245.409	251.462	213.29	239.798		24.528	31.761	19.716	20.14
170117		287.908	297.483	212.867	239.011	179.977	219.873				0	0	0	0	0	0		0	0	0	0	0	0		0	0	0	0	0	0		1.00429	1.00433	1.00176	1.00068	1.00538	1.00596		308.033	313.018	245.254	251.466	213.291	239.431		24.607	31.828	19.668	20.566
170277		308.98	333.478	247.183	258.299	174.882	243.15				0	0	0	0	0	0		0	0	0	0	0	0		0	0	0	0	0	0		1.00407	1.0045	1.00157	1.00072	1.00487	1.00579		308.073	333.478	245.074	258.299	213.297	243.15		25.29	31.828	19.419	20.481
170437		293.291	267.587	221.469	226.451	223.675	236.582				0	0	0	0	0	0		0	0	0	0	0	0		0	0	0	0	0	0		1.0043	1.00426	1.00173	1.00097	1.0048	1.00601		307.528	312.931	244.975	250.798	223.675	239.324		24.864	31.545	19.287	19.891
170637		278.534	277.819	216.3	226.605	184.413	219.33				0	0	0	0	0	0		0	0	0	0	0	0		0	0	0	0	0	0		1.00462	1.00399	1.0017	1.00078	1.00445	1.00577		307.372	312.946	244.8	250.8	213.263	239.328		24.244	31.723	19.23	21.094
170797		272.111	263.376	214.318	222.428	183.061	218.793				0	0	0	0	0	0		0	0	0	0	0	0		0	0	0	0	0	0		1.00495	1.00418	1.00174	1.00047	1.00486	1.00543		307.37	312.461	244.797	250.803	213.259	239.332		24.244	31.673	19.23	21.203
171037		269.832	281.488	224.475	237.616	186.84	208.171				0	0	0	0	0	0		0	0	0	0	0	0		0	0	0	0	0	0		1.0051	1.00455	1.00174	1.0002	1.00462	1.00556		307.073	311.257	244.796	250.806	213.261	239.33		24.038	31.479	19.23	21.531
171197		293.814	277.429	221.25	226.37	192.132	222.067				0	0	0	0	0	0		0	0	0	0	0	0		0	0	0	0	0	0		1.00503	1.00472	1.00177	1.00002	1.00412	1.00548		307.084	311.228	244.794	250.808	213.266	239.331		23.355	31.479	19.23	21.934
171397		286.617	293.811	213.405	223.453	184.085	226.905				0	0	0	0	0	0		0	0	0	0	0	0		0	0	0	0	0	0		1.00497	1.00565	1.00134	0.999968	1.00413	1.00538		307.093	311.072	244.831	250.814	213.266	238.839		23.355	31.479	19.16	21.934
171557		306.807	265.954	237.612	221.838	187.78	222.025				0	0	0	0	0	0		0	0	0	0	0	0		0	0	0	0	0	0		1.00513	1.00625	1.00128	1.00038	1.00364	1.00555		307.368	310.971	244.982	250.804	213.27	238.433		23.561	31.621	19.217	21.934
171757		278.248	275.856	212.018	217.514	187.654	216.369				0	0	0	0	0	0		0	0	0	0	0	0		0	0	0	0	0	0		1.00564	1.00632	1.00173	1.00034	1.00332	1.00524		307.447	310.868	244.974	250.76	213.273	238.446		23.568	30.501	19.217	21.901
171997		290.096	301.243	237.218	247.801	192.387	235.68				0	0	0	0	0	0		0	0	0	0	0	0		0	0	0	0	0	0		1.0057	1.00619	1.00157	1.00022	1.00323	1.00495		307.365	310.219	244.811	250.627	213.275	238.458		23.561	29.93	19.23	21.918
172157		313.875	327.56	211.53	250.627	203.524	254.433				0	0	0	0	0	0		0	0	0	0	0	0		0	0	0	0	0	0		1.0054	1.00617	1.00147	1.00006	1.00303	1.00469		313.875	327.56	244.819	250.618	213.244	254.433		24.038	30.004	19.672	22.142
172357		265.883	308.456	214.409	204.291	184.588	224.279				0	0	0	0	0	0		0	0	0	0	0	0		0	0	0	0	0	0		1.0052	1.00607	1.00113	0.999675	1.00292	1.00417		306.743	309.934	244.849	250.622	213.204	238.49		24.796	29.535	19.995	22.142
172517		290.664	288.563	240.037	234.992	189.76	216.101				0	0	0	0	0	0		0	0	0	0	0	0		0	0	0	0	0	0		1.00517	1.00629	1.00105	0.99994	1.00269	1.00429		307.061	309.934	244.856	250.63	213.206	238.073		24.818	29.535	19.995	21.918
172717		287.034	281.168	236.888	248.097	203.529	234.233				0	0	0	0	0	0		0	0	0	0	0	0		0	0	0	0	0	0		1.00524	1.00714	1.0005	0.999749	1.00263	1.00421		307.05	309.677	244.904	250.638	213.197	237.2		24.818	29.375	19.995	21.918
172877		268.869	283.46	233.636	209.1	196.311	231.93				0	0	0	0	0	0		0	0	0	0	0	0		0	0	0	0	0	0		1.00573	1.00805	1.00035	0.999772	1.00239	1.00398		306.97	308.66	244.917	250.621	213.122	237.217		24.818	29.374	19.995	21.912
173117		294.521	274.979	227.781	255.296	249.488	231.591				0	0	0	0	0	0		0	0	0	0	0	0		0	0	0	0	0	0		1.00569	1.00721	1.00004	0.999096	1.00261	1.00369		306.726	308.707	244.657	255.296	249.488	237.239		24.927	29.374	19.714	22.142
173317		290.871	305.677	217.402	267.95	197.09	229.825				0	0	0	0	0	0		0	0	0	0	0	0		0	0	0	0	0	0		1.00574	1.00694	0.999862	0.999455	1.00293	1.00325		306.725	308.722	244.591	267.95	212.839	237.296		24.927	29.414	19.672	22.225
173477		305.646	290.73	216.275	229.605	205.415	216.982				0	0	0	0	0	0		0	0	0	0	0	0		0	0	0	0	0	0		1.00531	1.0067	1.00026	1.00003	1.00335	1.00306		306.74	308.745	244.548	250.619	212.803	237.039		25.136	29.374	19.672	22.142
173637		263.702	276.914	228.764	210.371	188.829	260.367				0	0	0	0	0	0		0	0	0	0	0	0		0	0	0	0	0	0		1.00512	1.00673	1.00081	0.999716	1.00315	1.00436		306.584	308.544	244.06	250.622	212.82	260.367		24.585	29.286	19.161	22.225
173837		302.641	257.931	238.864	212.775	213.273	231.156				0	0	0	0	0	0		0	0	0	0	0	0		0	0	0	0	0	0		1.00491	1.00621	1.00058	0.998991	1.00301	1.00536		306.597	308.573	244.065	250.623	212.832	236.997		24.797	29.246	19.216	22.225
174117		274.759	289.336	219.319	219.407	179.332	233.398				0	0	0	0	0	0		0	0	0	0	0	0		0	0	0	0	0	0		1.00456	1.00609	1.00072	0.999102	1.00295	1.00553		306.618	308.58	244.062	250.623	212.838	236.731		24.841	29.246	19.216	22.289
174277		297.158	293.504	202.563	221.75	200.967	241.284				0	0	0	0	0	0		0	0	0	0	0	0		0	0	0	0	0	0		1.00427	1.00638	1.00092	0.999047	1.00277	1.00575		306.636	308.465	244.057	250.623	212.797	236.705		25.15	28.173	19.216	22.289
174477		278.441	257.769	221.175	209.696	195.481	231.146				0	0	0	0	0	0		0	0	0	0	0	0		0	0	0	0	0	0		1.004	1.00712	1.0007	0.99841	1.00254	1.0058		306.414	308.301	243.941	250.624	212.264	236.699		25.095	28.024	19.145	22.402
174637		275.85	285.327	216.314	227.614	202.85	213.483				0	0	0	0	0	0		0	0	0	0	0	0		0	0	0	0	0	0		1.0038	1.00713	1.00053	0.997949	1.00198	1.00595		306.081	308.301	243.676	250.555	212.383	236.682		25.592	28.024	19.055	22.29
174797		301.02	276.053	229.322	224.624	223.3	249.311				0	0	0	0	0	0		0	0	0	0	0	0		0	0	0	0	0	0		1.00397	1.00642	1.00068	0.997803	1.00183	1.00595		306.072	308.322	243.551	250.396	223.3	249.311		25.592	28.024	18.909	22.135
175041		309.929	289.42	220.515	228.709	206.436	245.086				0	0	0	0	0	0		0	0	0	0	0	0		0	0	0	0	0	0		1.0044	1.00654	1.00069	0.997698	1.00155	1.00553		309.929	308.249	243.551	250.015	212.472	245.086		25.441	27.936	18.909	21.227
175237		274.094	272.202	224.644	220.626	188.228	214.207				0	0	0	0	0	0		0	0	0	0	0	0		0	0	0	0	0	0		1.0045	1.00716	1.00049	0.997576	1.00142	1.00594		305.469	308.203	243.552	250.049	212.499	236.584		26.712	27.958	19.078	21.772
175437		298.482	274.098	243.169	245.831	211.285	230.784				0	0	0	0	0	0		0	0	0	0	0	0		0	0	0	0	0	0		1.00449	1.0074	1.00061	0.99779	1.00132	1.00618		305.471	308.178	243.476	249.99	212.054	236.584		26.79	27.958	19.397	21.772
175597		307.358	284.237	240.242	238.225	212.796	222.974				0	0	0	0	0	0		0	0	0	0	0	0		0	0	0	0	0	0		1.00444	1.00716	1.00037	0.997915	1.00102	1.00679		305.478	308.202	243.504	249.222	212.064	236.571		26.79	27.936	19.07	22.101
175757		282.562	273.11	213.107	220.342	209.2	239.315				0	0	0	0	0	0		0	0	0	0	0	0		0	0	0	0	0	0		1.00436	1.00667	1.00009	0.997833	1.00107	1.00719		305.491	307.909	243.167	249.233	212.062	235.9		26.79	27.788	19.021	22.101
175997		316.668	276.183	235.756	266.642	207.978	211.8				0	0	0	0	0	0		0	0	0	0	0	0		0	0	0	0	0	0		1.00391	1.00843	1.00031	0.997745	1.00077	1.00784		316.668	307.515	243.075	266.642	211.949	235.671		26.744	27.788	19.205	22.311
176157		300.74	272.507	245.601	223.422	207.01	236.983				0	0	0	0	0	0		0	0	0	0	0	0		0	0	0	0	0	0		1.00374	1.00647	1.00026	0.997271	1.00023	1.00687		304.928	308.25	243.081	249.308	211.976	235.924		26.456	27.896	19.6	22.341
176357		312.932	283.759	236.52	238.584	209.083	240.415				0	0	0	0	0	0		0	0	0	0	0	0		0	0	0	0	0	0		1.00371	1.00608	1.00026	0.998502	0.999971	1.00702		312.932	307.969	243.081	248.706	211.819	235.913		26.456	27.748	19.6	21.905
176557		272.56	284.558	236.22	248.298	199.879	223.239				0	0	0	0	0	0		0	0	0	0	0	0		0	0	0	0	0	0		1.00365	1.00767	1.00003	0.998182	0.999475	1.00817		304.68	307.689	242.691	248.426	211.845	235.669		26.28	27.788	19.178	21.873
176717		282.01	298.095	233.771	218.6	197.39	239.673				0	0	0	0	0	0		0	0	0	0	0	0		0	0	0	0	0	0		1.00369	1.00775	0.999979	0.99947	0.99975	1.00811		304.672	307.669	242.6	248.354	211.831	235.669		26.05	27.788	19.085	21.873
176877		287.739	284.605	232.742	243.868	183.95	218.588				0	0	0	0	0	0		0	0	0	0	0	0		0	0	0	0	0	0		1.00361	1.00573	0.9997	0.999507	0.999584	1.00813		303.999	308.004	242.568	248.302	211.839	235.669		25.842	27.788	19.051	21.847
177157		295.46	308.245	249.657	233.164	210.945	228.966				0	0	0	0	0	0		0	0	0	0	0	0		0	0	0	0	0	0		1.00365	1.00583	0.999687	0.99965	1.00017	1.0086		303.995	307.33	249.657	248.301	211.268	235.665		25.842	27.725	19.063	21.847
177317		282.431	305.318	220.025	239.541	196.903	251.979				0	0	0	0	0	0		0	0	0	0	0	0		0	0	0	0	0	0		1.00336	1.00546	0.999427	0.999205	1.0008	1.00813		304.026	307.415	242.4	248.304	211.204	251.979		26.072	27.747	19.152	21.888
177520		298.36	289.167	221.028	248.221	214.912	235.934				0	0	0	0	0	0		0	0	0	0	0	0		0	0	0	0	0	0		1.00325	1.00528	0.99924	0.999153	1.0015	1.00823		304.75	307.025	242.047	248.305	214.912	235.555		26.05	27.577	18.738	21.893
177677		320.08	308.544	258.018	245.248	220.146	261.299				0	0	0	0	0	0		0	0	0	0	0	0		0	0	0	0	0	0		1.00324	1.00706	0.999464	0.998507	1.00123	1.00805		320.08	306.938	258.018	248.256	220.146	261.299		26.05	28.176	18.508	21.851
177837		288.42	302.045	240.135	255.18	199.591	241.331				0	0	0	0	0	0		0	0	0	0	0	0		0	0	0	0	0	0		1.00287	1.00771	0.999537	0.998224	1.00108	1.00774		304.129	306.702	241.677	255.18	210.573	241.331		26.072	28.141	18.74	21.901
178077		275.059	296.529	215.294	244.741	207.487	217.305				0	0	0	0	0	0		0	0	0	0	0	0		0	0	0	0	0	0		1.00303	1.00725	0.999611	0.997502	1.00067	1.00715		304.095	306.748	241.432	248.279	210.618	234.649		26.072	28.141	18.513	22.58
178277		296.642	292.865	252.114	248.946	207.672	230.73				0	0	0	0	0	0		0	0	0	0	0	0		0	0	0	0	0	0		1.0034	1.00725	0.99956	0.997861	1.00018	1.00695		303.658	306.427	252.114	248.177	210.306	234.651		25.355	27.973	18.5	23.473
178437		284.104	344.873	220.293	257.965	199.14	260.332				0	0	0	0	0	0		0	0	0	0	0	0		0	0	0	0	0	0		1.00354	1.00693	0.999506	0.99871	1.00025	1.00679		303.628	344.873	241.394	257.965	210.019	260.332		25.355	28.722	19.218	24.459
178597		289.957	323.044	233.216	246.896	217.38	227.263				0	0	0	0	0	0		0	0	0	0	0	0		0	0	0	0	0	0		1.00336	1.00693	0.999496	0.99913	1.00028	1.0066		303.665	323.044	241.246	247.917	217.38	234.616		25.355	28.875	19.046	24.293
178797		309.586	277.256	240.289	250.775	203.662	241.349				0	0	0	0	0	0		0	0	0	0	0	0		0	0	0	0	0	0		1.00329	1.00693	1.00003	0.998878	1.00043	1.00612		303.674	306.446	240.995	247.93	209.638	241.349		25.355	28.959	18.822	24.421
179077		270.355	326.669	250.83	307.05	206.228	235.653				0	0	0	0	0	0		0	0	0	0	0	0		0	0	0	0	0	0		1.00296	1.00676	0.99982	0.998709	1.00026	1.00604		303.71	326.669	250.83	307.05	209.643	234.319		25.355	28.959	19.288	24.452
179237		295.004	290.509	239.394	243.963	191.939	243.447				0	0	0	0	0	0		0	0	0	0	0	0		0	0	0	0	0	0		1.00292	1.00729	0.999706	0.998436	1.00048	1.00588		304.118	306.216	241.016	247.835	209.636	243.447		25.842	28.806	18.822	24.379
179397		302.97	299.169	240.299	254.682	218.512	220.092				0	0	0	0	0	0		0	0	0	0	0	0		0	0	0	0	0	0		1.00289	1.00802	0.999487	0.998324	1.00033	1.0055		304.772	305.947	241.03	254.682	218.512	234.386		26.05	28.464	18.822	24.348
179557		289.825	267.025	238.851	219.428	203.121	218.598				0	0	0	0	0	0		0	0	0	0	0	0		0	0	0	0	0	0		1.00252	1.00743	0.999509	0.998234	1.00034	1.0046		304.795	305.974	240.944	247.84	209.64	234.498		26.28	28.464	19.227	24.22
179757		274.717	303.002	225.717	243.796	210.693	234.654				0	0	0	0	0	0		0	0	0	0	0	0		0	0	0	0	0	0		1.00277	1.00759	0.999403	0.998043	1.00069	1.00456		304.982	306.194	241.036	247.844	209.966	234.503		26.456	28.806	18.822	24.22
179997		305.128	328.734	254.77	243.128	228.443	219.873				0	0	0	0	0	0		0	0	0	0	0	0		0	0	0	0	0	0		1.0027	1.00855	0.99956	0.998025	1.00163	1.00408		305.229	328.734	254.77	247.844	228.443	234.203		26.974	28.464	19.288	24.22
180197		290.414	357.356	232.194	287.596	224.507	225.846				0	0	0	0	0	0		0	0	0	0	0	0		0	0	0	0	0	0		1.00272	1.00755	0.999361	0.997912	1.00139	1.00508		305.225	357.356	241.039	287.596	224.507	234.163		26.744	28.464	19.288	24.22
180357		310.976	335.793	229.257	249.386	199.283	233.329				0	0	0	0	0	0		0	0	0	0	0	0		0	0	0	0	0	0		1.00251	1.00823	0.999366	0.997674	1.0014	1.00565		310.976	335.793	241.253	247.794	209.607	234.036		26.744	28.521	19.512	24.325
180517		331.519	284.139	266.158	261.667	239.04	232.876				0	0	0	0	0	0		0	0	0	0	0	0		0	0	0	0	0	0		1.00228	1.01007	0.999352	0.997792	1.00125	1.00535		331.519	305.851	266.158	261.667	239.04	234.044		26.974	28.521	19.751	24.325
180677		259.743	280.326	236.258	246.792	213.538	232.288				0	0	0	0	0	0		0	0	0	0	0	0		0	0	0	0	0	0		1.00204	1.00994	0.999478	0.997467	1.00141	1.00519		305.33	305.857	241.247	247.796	209.451	234.048		26.974	28.521	19.751	24.197
180877		314.367	350.524	238.666	274.549	197.421	240.675				0	0	0	0	0	0		0	0	0	0	0	0		0	0	0	0	0	0		1.00226	1.01006	0.999158	0.997327	1.00158	1.00518		314.367	350.524	241.264	274.549	209.44	240.675		26.744	28.863	19.668	24.197
181117		308.206	295.432	226.656	273.977	221.24	250.213				0	0	0	0	0	0		0	0	0	0	0	0		0	0	0	0	0	0		1.00225	1.01034	0.998838	0.997379	1.00237	1.00493		305.297	305.998	241.28	273.977	221.24	250.213		26.744	28.964	19.512	24.258
181277		300.29	314	230.414	274.564	189.379	244.201				0	0	0	0	0	0		0	0	0	0	0	0		0	0	0	0	0	0		1.00223	1.01003	0.998417	0.99739	1.00286	1.0048		305.301	314	241.103	274.564	209.353	244.201		26.974	28.964	19.288	24.289
181477		315.15	307.121	237.285	240.772	204.22	236.592				0	0	0	0	0	0		0	0	0	0	0	0		0	0	0	0	0	0		1.0019	1.01042	0.998684	0.997402	1.00298	1.00424		315.15	305.994	241.085	247.763	209.558	233.848		26.974	28.964	18.016	24.289
181637		321.649	321.233	244.588	244.307	213.317	217.806				0	0	0	0	0	0		0	0	0	0	0	0		0	0	0	0	0	0		1.00196	1.01052	0.999045	0.997247	1.0033	1.00411		321.649	321.233	241.06	247.767	209.549	233.382		26.974	28.622	18.016	24.34
181797		292.266	319.034	232.737	257.802	213.825	250.247				0	0	0	0	0	0		0	0	0	0	0	0		0	0	0	0	0	0		1.00171	1.01118	0.998958	0.997148	1.003	1.00381		305.381	319.034	241.274	257.802	209.558	250.247		26.974	28.421	18.24	23.525
182077		313.971	290.359	235.178	235.206	192.668	229.48				0	0	0	0	0	0		0	0	0	0	0	0		0	0	0	0	0	0		1.00173	1.01015	0.999211	0.996973	1.00344	1.00368		313.971	305.782	241.261	247.639	209.541	233.285		26.974	28.421	18.096	23.891
182237		291.255	266.353	248.51	247.874	201.982	227.527				0	0	0	0	0	0		0	0	0	0	0	0		0	0	0	0	0	0		1.00153	1.01016	0.999386	0.996964	1.00383	1.00373		305.408	305.676	248.51	247.642	209.515	233.39		27.112	28.421	18.096	24.298
182437		332.839	306.007	224.916	260.883	204.226	241.935				0	0	0	0	0	0		0	0	0	0	0	0		0	0	0	0	0	0		1.00146	1.01074	0.999608	0.997062	1.00385	1.00367		332.839	305.764	241.24	260.883	209.636	241.935		26.687	28.622	18.006	24.298
182637		308.677	342.516	244.006	238.409	199.023	222.12				0	0	0	0	0	0		0	0	0	0	0	0		0	0	0	0	0	0		1.00126	1.01049	0.999666	0.997637	1.00368	1.00369		305.061	342.516	241.237	247.476	209.525	233.391		26.687	28.438	18.006	24.298
182797		294.368	304.014	245.832	239.99	214.936	242.648				0	0	0	0	0	0		0	0	0	0	0	0		0	0	0	0	0	0		1.00132	1.01042	1.00039	0.99709	1.00373	1.00351		304.87	305.25	240.989	246.883	214.936	242.648		26.511	28.188	17.782	24.194
183037		324.759	309.935	261.875	262.569	237.276	227.575				0	0	0	0	0	0		0	0	0	0	0	0		0	0	0	0	0	0		1.00137	1.01123	1.0003	0.997144	1.0037	1.00349		324.759	305.044	261.875	262.569	237.276	233.311		26.511	28.188	17.782	24.194
183197		328.409	327.14	231.053	255.627	206.612	249.734				0	0	0	0	0	0		0	0	0	0	0	0		0	0	0	0	0	0		1.00091	1.01121	0.999385	0.997156	1.00332	1.00344		328.409	327.14	241.037	255.627	209.657	249.734		26.511	27.963	17.782	24.062
183357		363.214	280.96	224.944	237.102	219.776	237.018				0	0	0	0	0	0		0	0	0	0	0	0		0	0	0	0	0	0		1.00097	1.01185	0.999127	0.99701	1.00334	1.00372		363.214	304.232	241.055	246.627	219.776	233.279		26.511	28.353	17.872	23.733
183517		310.481	310.095	226.923	269.66	211.818	275.462				0	0	0	0	0	0		0	0	0	0	0	0		0	0	0	0	0	0		1.00095	1.01101	0.99999	0.997023	1.0034	1.00403		310.481	305.101	240.935	269.66	209.542	275.462		26.303	28.578	17.811	23.733
183677		295.94	306.8	248.362	220.05	204.006	260.198				0	0	0	0	0	0		0	0	0	0	0	0		0	0	0	0	0	0		1.00119	1.01127	0.999084	0.996911	1.00288	1.00393		303.899	304.304	248.362	246.637	209.248	260.198		25.586	28.526	17.811	23.9
183997		296.604	343.829	249.847	242.446	215.585	245.945				0	0	0	0	0	0		0	0	0	0	0	0		0	0	0	0	0	0		1.0012	1.01119	0.999016	0.996728	1.00285	1.00401		303.898	343.829	249.847	246.322	215.585	245.945		25.586	28.421	17.811	23.489
184197		289.163	313.501	240.996	223.005	189.902	245.76				0	0	0	0	0	0		0	0	0	0	0	0		0	0	0	0	0	0		1.00112	1.01127	0.999059	0.99692	1.0028	1.00419		303.434	313.501	240.952	246.299	209.174	245.76		25.227	28.062	17.811	23.489
184357		313.804	322.922	209.291	265.717	205.079	234.008				0	0	0	0	0	0		0	0	0	0	0	0		0	0	0	0	0	0		1.00125	1.01107	0.998977	0.996928	1.00262	1.00516		313.804	322.922	240.801	265.717	209.176	233.087		24.529	28.152	17.617	23.403
184517		285.375	323.378	235.627	251.398	209.651	214.793				0	0	0	0	0	0		0	0	0	0	0	0		0	0	0	0	0	0		1.00122	1.01112	0.998996	0.996502	1.00247	1.00521		302.853	323.378	240.799	245.94	209.177	233.36		24.529	28.152	17.617	23.403
184677		315.788	332.198	245.385	287.696	211.988	231.306				0	0	0	0	0	0		0	0	0	0	0	0		0	0	0	0	0	0		1.00102	1.01146	0.99863	0.996541	1.00203	1.00528		315.788	332.198	240.96	287.696	209.117	233.359		24.207	28.511	17.811	23.403
184837		281.657	295.85	220.352	226.405	206.967	219.258				0	0	0	0	0	0		0	0	0	0	0	0		0	0	0	0	0	0		1.00076	1.01107	0.998997	0.995957	1.00197	1.00503		302.615	303.486	240.953	245.85	209.118	233.364		24.2	28.23	17.811	23.703
185117		269.99	280.56	230.053	239.965	190.194	227.386				0	0	0	0	0	0		0	0	0	0	0	0		0	0	0	0	0	0		1.00082	1.01108	0.999231	0.996065	1.00189	1.005		302.613	303.486	240.949	245.61	209.034	233.364		24.2	28.23	17.721	23.392
185317		262.067	311.461	225.787	243.269	195.634	250.179				0	0	0	0	0	0		0	0	0	0	0	0		0	0	0	0	0	0		1.00102	1.01046	0.998983	0.995932	1.00192	1.00651		302.396	303.511	240.8	245.319	208.959	250.179		24.085	28.23	17.527	23.358
185517		296.466	277.937	248.513	244.012	205.572	226.178				0	0	0	0	0	0		0	0	0	0	0	0		0	0	0	0	0	0		1.00052	1.00957	0.999147	0.99579	1.00187	1.00644		302.459	303.607	248.513	245.223	208.523	232.839		24.278	28.23	17.527	23.318
185677		307.586	278.078	234.465	232.994	190.871	244.527				0	0	0	0	0	0		0	0	0	0	0	0		0	0	0	0	0	0		1.00084	1.00948	0.999247	0.996408	1.00207	1.00674		302.612	303.619	240.785	245.217	208.478	244.527		24.393	28.23	17.527	23.318
185837		271.64	263.265	224.952	225.641	189.986	213.813				0	0	0	0	0	0		0	0	0	0	0	0		0	0	0	0	0	0		1.00049	1.00957	0.999114	0.996273	1.00204	1.00657		302.624	304.087	240.793	245.218	208.485	232.838		24.393	28.589	17.527	23.318
186077		295.752	288.131	223.514	236.634	198.155	224.277				0	0	0	0	0	0		0	0	0	0	0	0		0	0	0	0	0	0		1.00043	1.00951	0.998908	0.996284	1.00192	1.00625		302.471	304.095	240.805	245.218	208.511	232.507		24.278	28.511	17.527	23.318
186237		288.419	327.142	234.252	240.029	206.909	227.623				0	0	0	0	0	0		0	0	0	0	0	0		0	0	0	0	0	0		1.00016	1.00895	0.99903	0.996473	1.00196	1.00608		302.506	327.142	240.798	245.268	208.159	232.326		24.085	28.511	17.527	23.376
186437		304.952	303.162	215.873	242.912	198.998	225.257				0	0	0	0	0	0		0	0	0	0	0	0		0	0	0	0	0	0		0.999517	1.00889	0.998841	0.996155	1.00134	1.00599		302.543	304.172	240.809	245.603	208.172	232.33		23.992	28.421	17.527	23.41
186597		292.694	302.193	231.452	253.463	187.967	210.506				0	0	0	0	0	0		0	0	0	0	0	0		0	0	0	0	0	0		0.99956	1.00857	0.998683	0.996883	1.00124	1.00575		302.541	303.75	240.498	253.463	208.174	232.341		23.992	28.152	17.124	23.376
186797		296.72	318.125	240.741	233.932	202.712	218.092				0	0	0	0	0	0		0	0	0	0	0	0		0	0	0	0	0	0		0.999474	1.00888	0.998595	0.99689	1.00254	1.00587		302.642	318.125	240.508	245.539	208.014	232.336		24.107	28.152	17.124	23.41
187037		288.767	297.145	230.44	259.867	210.32	211.484				0	0	0	0	0	0		0	0	0	0	0	0		0	0	0	0	0	0		0.999003	1.00881	0.998426	0.996637	1.00347	1.0055		302.643	304.182	240.529	259.867	207.978	232.353		24.107	28.511	17.124	23.41
187237		286.006	326.741	237.481	232.178	207.876	225.867				0	0	0	0	0	0		0	0	0	0	0	0		0	0	0	0	0	0		0.999108	1.00814	0.9984	0.996614	1.0033	1.00539		302.643	326.741	240.318	245.565	207.977	232.358		24.107	28.511	17.175	23.392
187437		281.596	277.994	234.156	221.856	220.517	215.285				0	0	0	0	0	0		0	0	0	0	0	0		0	0	0	0	0	0		0.999596	1.00819	0.998693	0.996347	1.00274	1.00517		302.54	304.944	240.293	245.28	220.517	232.368		23.992	28.616	17.309	23.358
187597		266.603	255.196	226.414	218.937	187.275	220.241				0	0	0	0	0	0		0	0	0	0	0	0		0	0	0	0	0	0		0.999416	1.0085	0.998535	0.99637	1.00286	1.00535		302.546	304.221	240.293	245.278	207.702	232.36		24.085	28.511	17.309	23.376
187757		309.459	297.199	243.114	239.546	213.241	243.372				0	0	0	0	0	0		0	0	0	0	0	0		0	0	0	0	0	0		0.999824	1.00904	0.998489	0.997007	1.00347	1.0053		309.459	304.153	240.294	245.211	207.665	243.372		24.085	28.421	17.309	23.347
187997		302.1	270.372	246.866	229.714	192.938	213.945				0	0	0	0	0	0		0	0	0	0	0	0		0	0	0	0	0	0		0.9999	1.00921	0.999228	0.997012	1.00328	1.00517		302.641	304.132	246.866	245.211	207.676	232.368		24.2	28.248	17.262	23.347
188156		313.303	303.224	224.861	232.413	195.631	210.078				0	0	0	0	0	0		0	0	0	0	0	0		0	0	0	0	0	0		0.999734	1.00955	0.999515	0.996954	1.00288	1.0051		313.303	304.09	240.249	245.183	207.89	232.292		24.2	28.248	18.534	23.318
188317		310.154	300.131	245.793	271.454	205.9	226.868				0	0	0	0	0	0		0	0	0	0	0	0		0	0	0	0	0	0		0.999681	1.01005	1.00059	0.996714	1.0029	1.00485		310.154	304.027	245.793	271.454	207.7	232.292		24.2	28.421	18.534	23.4
188557		271.355	280.52	231.321	221.659	206.124	210.552				0	0	0	0	0	0		0	0	0	0	0	0		0	0	0	0	0	0		0.99948	1.00971	1.0012	0.996338	1.00341	1.00512		302.698	304.069	240.1	245.188	207.669	232.292		24.207	28.421	18.427	23.4
188717		271.224	308.308	241.632	236.383	213.092	212.858				0	0	0	0	0	0		0	0	0	0	0	0		0	0	0	0	0	0		0.999026	1.00976	1.00103	0.996848	1.00318	1.00532		302.742	304.545	240.003	245.184	207.881	232.291		24.207	28.526	18.485	23.4
188877		294.617	273.13	235.918	247.711	198.78	215.281				0	0	0	0	0	0		0	0	0	0	0	0		0	0	0	0	0	0		0.999441	1.0092	1.00117	0.997945	1.00328	1.00475		302.642	304.133	239.999	245.174	207.878	232.293		24.2	28.421	18.485	23.4
189116		294.966	263.853	240.338	220.488	178.717	213.542				0	0	0	0	0	0		0	0	0	0	0	0		0	0	0	0	0	0		0.999225	1.00993	1.0011	0.998969	1.00373	1.00481		302.643	304.042	240.103	245.165	207.651	232.293		24.2	28.248	18.583	23.4
189277		291.269	288.206	243.699	215.27	187.216	231.631				0	0	0	0	0	0		0	0	0	0	0	0		0	0	0	0	0	0		0.999294	1.00971	1.00055	0.999247	1.00328	1.00423		302.642	304.557	240.119	245.163	207.878	232.294		24.107	28.353	18.666	23.318
189516		289.088	284.876	249.831	222.595	193.496	211.988				0	0	0	0	0	0		0	0	0	0	0	0		0	0	0	0	0	0		0.999254	1.00988	1.00032	0.998386	1.00427	1.00447		302.552	305.347	249.831	245.17	207.621	232.293		23.992	28.578	18.666	23.318
189677		286.99	291.23	242.692	228.159	208.931	212.104				0	0	0	0	0	0		0	0	0	0	0	0		0	0	0	0	0	0		0.999379	1.00941	1.00041	0.998301	1.00414	1.00448		302.642	305.395	240.229	245.121	207.629	232.293		24.107	28.578	18.773	23.247
189837		269.251	291.836	243.545	231.547	192.868	208.696				0	0	0	0	0	0		0	0	0	0	0	0		0	0	0	0	0	0		0.99916	1.00894	1.00006	0.998985	1.00445	1.0043		302.643	305.444	240.24	245.107	207.809	232.294		24.107	28.578	18.773	23.247
190077		307.593	276.821	253.063	245.559	213.198	214.176				0	0	0	0	0	0		0	0	0	0	0	0		0	0	0	0	0	0		0.999319	1.00887	0.999978	0.999917	1.00451	1.00419		307.593	304.771	253.063	245.013	207.806	232.198		23.992	28.353	18.668	23.255
190277		327.872	272.168	232.38	229.813	206.998	208.646				0	0	0	0	0	0		0	0	0	0	0	0		0	0	0	0	0	0		0.999442	1.00895	1.00024	0.999947	1.00457	1.00392		327.872	305.444	240.234	245.086	207.605	231.879		23.992	28.188	18.775	23.329
190437		289.484	290.981	215.912	228.219	198.928	207.246				0	0	0	0	0	0		0	0	0	0	0	0		0	0	0	0	0	0		0.999503	1.0089	1.00037	1.00089	1.00349	1.0034		302.543	305.715	240.23	245.065	207.664	231.925		23.854	28.07	18.69	23.329
190597		256.301	267.297	224.148	211.618	189.446	207.035				0	0	0	0	0	0		0	0	0	0	0	0		0	0	0	0	0	0		0.999293	1.00841	1.00095	1.00102	1.00346	1.00342		302.55	305.731	240.212	245.062	207.666	231.924		23.66	28.013	18.69	23.329
190757		255.433	269.935	207.5	196.643	181.426	187.44				0	0	0	0	0	0		0	0	0	0	0	0		0	0	0	0	0	0		0.999117	1.00808	1.00059	1.0009	1.00356	1.00392		302.556	305.741	240.223	245.065	207.864	231.88		23.66	28.013	18.69	23.329
191076		314.454	291.286	244.077	265.183	182.227	225.926				0	0	0	0	0	0		0	0	0	0	0	0		0	0	0	0	0	0		0.998945	1.00799	1.00104	1.00088	1.0032	1.00376		314.454	305.743	240.209	265.183	207.881	231.894		23.854	27.929	18.69	23.329
191237		288.448	292.99	238.6	240.912	199.909	198.544				0	0	0	0	0	0		0	0	0	0	0	0		0	0	0	0	0	0		0.999071	1.00753	1.00099	1.00081	1.004	1.00416		302.558	305.757	240.21	245.139	207.837	231.858		24.085	27.929	18.69	23.4
191437		294.564	283.672	238.374	235.263	188.244	205.72				0	0	0	0	0	0		0	0	0	0	0	0		0	0	0	0	0	0		0.999213	1.0075	1.00104	1.00106	1.00402	1.00394		302.553	305.758	240.274	245.133	207.836	231.877		24.085	25.681	18.737	23.4
191596		276.844	300.24	217.479	222.598	182.252	201.458				0	0	0	0	0	0		0	0	0	0	0	0		0	0	0	0	0	0		0.999602	1.00819	1.0006	1.00124	1.00476	1.00392		302.54	305.737	240.281	245.13	207.791	231.88		23.854	25.681	18.737	23.3
191756		294.837	260.626	212.318	209.599	189.761	201.364				0	0	0	0	0	0		0	0	0	0	0	0		0	0	0	0	0	0		1.00019	1.00874	1.00052	1.00107	1.00455	1.00342		302.501	305.72	240.282	245.133	207.941	231.63		23.854	25.681	18.737	23.3
192036		264.669	300.253	229.314	239.149	199.33	213.489				0	0	0	0	0	0		0	0	0	0	0	0		0	0	0	0	0	0		1.00033	1.0091	1.00023	1.00101	1.00523	1.00331		302.065	305.429	240.298	245.134	207.921	231.591		23.476	25.561	17.319	23.3
192196		297.083	274.924	231.689	210.501	192.375	206.4				0	0	0	0	0	0		0	0	0	0	0	0		0	0	0	0	0	0		1.00054	1.00961	1.00014	1.00124	1.00503	1.00324		302.042	304.582	240.299	245.13	207.927	231.592		23.428	25.763	17.175	22.755
192356		268.641	281.267	213.804	202.182	174.507	202.181				0	0	0	0	0	0		0	0	0	0	0	0		0	0	0	0	0	0		1.001	1.00922	1.00024	1.00118	1.00504	1.00315		301.993	305.416	240.335	245.131	207.926	231.593		23.476	25.868	17.214	23.3
192557		252.587	282.277	251.13	223.371	179.67	223.613				0	0	0	0	0	0		0	0	0	0	0	0		0	0	0	0	0	0		1.00061	1.00903	1.00003	1.00118	1.00526	1.00326		302.448	305.435	251.13	245.131	207.977	231.592		23.902	25.868	17.617	23.3
192717		264.186	281.213	234.475	228.953	189.487	213.43				0	0	0	0	0	0		0	0	0	0	0	0		0	0	0	0	0	0		1.00153	1.00878	1.00002	1.00122	1.0054	1.00324		302.331	305.462	240.738	245.174	207.977	231.327		23.854	25.868	17.617	22.784
192877		270.066	277.166	228.668	194.033	185.589	204.38				0	0	0	0	0	0		0	0	0	0	0	0		0	0	0	0	0	0		1.00128	1.00922	0.99994	1.0011	1.00588	1.00292		302.362	305.415	240.744	245.133	207.901	231.308		23.902	25.561	17.617	22.755
193116		267.973	290.206	212.916	205.738	168.813	197.807				0	0	0	0	0	0		0	0	0	0	0	0		0	0	0	0	0	0		1.00141	1.00917	0.999938	1.00099	1.00559	1.00299		302.593	305.451	240.936	245.063	207.91	231.307		24.017	25.681	17.721	22.684
193316		290.545	310.704	234.946	229.012	194.341	231.318				0	0	0	0	0	0		0	0	0	0	0	0		0	0	0	0	0	0		1.0015	1.00871	0.999993	1.00095	1.00587	1.00329		302.335	310.704	240.997	245.064	207.902	231.306		24.085	25.681	17.482	22.684
193477		263.168	284.411	230.887	228.551	180.375	198.329				0	0	0	0	0	0		0	0	0	0	0	0		0	0	0	0	0	0		1.00123	1.00937	0.999799	1.00072	1.00612	1.00333		302.369	305.424	241.67	245.069	207.894	231.157		23.902	25.677	18.118	22.49
193636		258.219	268.93	217.937	221.756	173.02	206.339				0	0	0	0	0	0		0	0	0	0	0	0		0	0	0	0	0	0		1.00139	1.00931	0.999325	1.00055	1.00592	1.00311		301.95	305.432	242.309	245.073	207.721	231.307		23.659	25.677	18.746	22.487
193836		271.31	291.368	217.209	235.637	183.817	203.051				0	0	0	0	0	0		0	0	0	0	0	0		0	0	0	0	0	0		1.0007	1.00928	0.999315	1.00036	1.00605	1.00318		302.024	305.809	242.31	245.077	207.713	231.154		23.476	25.781	18.746	22.08
194076		281.068	297.407	240.935	215.58	195.712	217.151				0	0	0	0	0	0		0	0	0	0	0	0		0	0	0	0	0	0		1.00016	1.00911	0.999253	1.00024	1.00592	1.00321		302.083	305.814	242.315	245.08	207.721	230.909		23.659	25.785	18.746	21.714
194236		289.953	300.735	223.124	250.307	199.646	221.567				0	0	0	0	0	0		0	0	0	0	0	0		0	0	0	0	0	0		1.00067	1.00915	0.999062	1.00048	1.00564	1.00266		302.028	305.813	242.504	250.307	207.738	230.859		23.476	25.781	18.981	21.734
194396		270.902	262.08	223.514	208.002	165.96	203.558				0	0	0	0	0	0		0	0	0	0	0	0		0	0	0	0	0	0		1.00102	1.00917	0.999144	1.00022	1.00555	1.00267		301.99	305.812	242.504	245.151	207.743	230.859		23.428	25.781	18.581	21.734
194598		278.672	311.585	217.853	205.049	181.202	236.013				0	0	0	0	0	0		0	0	0	0	0	0		0	0	0	0	0	0		1.00124	1.00899	0.998761	1.00003	1.00636	1.00233		301.967	311.585	242.504	245.155	207.508	230.864		23.476	25.591	18.981	21.734
194796		287.922	304.444	228.118	229.916	184.235	196.356				0	0	0	0	0	0		0	0	0	0	0	0		0	0	0	0	0	0		1.00104	1.00872	0.998573	1.00009	1.00607	1.00225		301.699	305.826	242.504	245.184	207.523	230.865		23.117	25.591	18.581	21.763
195036		301.575	273.354	217.454	211.451	168.774	202.923				0	0	0	0	0	0		0	0	0	0	0	0		0	0	0	0	0	0		1.00097	1.00871	0.998695	1.00021	1.00604	1.00207		301.701	305.826	242.504	245.183	207.525	230.868		23.117	25.591	18.581	21.763
195237		288.856	292.151	237.294	233.99	198.654	219.359				0	0	0	0	0	0		0	0	0	0	0	0		0	0	0	0	0	0		1.00132	1.00887	0.998435	0.999917	1.00691	1.0022		301.687	305.821	242.374	245.157	207.366	230.866		23.95	25.551	18.738	21.785
195396		281.803	303.523	232.86	239.781	206.794	243.965				0	0	0	0	0	0		0	0	0	0	0	0		0	0	0	0	0	0		1.00157	1.00895	0.998266	1.00023	1.00743	1.00319		301.591	305.929	242.387	245.151	207.008	243.965		23.814	25.602	18.738	21.785
195596		281.566	291.204	223.214	218.78	201.052	206.745				0	0	0	0	0	0		0	0	0	0	0	0		0	0	0	0	0	0		1.00162	1.0089	0.998325	1.0011	1.0074	1.00286		301.59	305.931	242.505	245.133	206.992	230.747		23.9	25.509	18.581	21.734
195756		258.052	261.896	216.324	191.425	185.327	181.34				0	0	0	0	0	0		0	0	0	0	0	0		0	0	0	0	0	0		1.0014	1.00915	0.998165	1.00116	1.00708	1.00289		301.559	306.038	242.505	245.131	206.961	230.746		23.87	25.84	18.581	21.734
195996		306.049	274.218	236.278	226.32	200.479	214.275				0	0	0	0	0	0		0	0	0	0	0	0		0	0	0	0	0	0		1.0013	1.00911	0.99799	1.00049	1.00666	1.00289		306.049	306.126	242.407	245.181	206.91	230.586		23.87	25.587	18.338	20.873
196156		288.953	264.861	215.995	193.915	182.512	214.513				0	0	0	0	0	0		0	0	0	0	0	0		0	0	0	0	0	0		1.00146	1.00909	0.998008	1.00042	1.00658	1.00286		301.287	306.127	242.406	245.181	206.799	230.385		23.831	25.587	18.338	20.873
196316		259.941	268.98	214.248	215.715	179.68	205.017				0	0	0	0	0	0		0	0	0	0	0	0		0	0	0	0	0	0		1.00156	1.00893	0.998011	1.00019	1.00648	1.00348		301.268	306.358	242.405	245.152	206.803	230.334		23.745	25.908	18.338	21.785
196516		293.814	283.847	232.675	219.671	176.144	202.886				0	0	0	0	0	0		0	0	0	0	0	0		0	0	0	0	0	0		1.00154	1.00883	0.997934	0.999884	1.00606	1.00325		301.273	306.374	242.505	245.157	206.817	229.831		23.745	25.908	18.581	20.844
196716		282.078	291.202	229.448	215.629	180.083	196.074				0	0	0	0	0	0		0	0	0	0	0	0		0	0	0	0	0	0		1.00143	1.00856	0.998027	0.999384	1.00564	1.00273		301.291	306.417	242.616	245.161	206.831	229.914		23.745	25.908	18.584	20.844
196876		290.073	256.922	211.441	218.186	192.759	205.461				0	0	0	0	0	0		0	0	0	0	0	0		0	0	0	0	0	0		1.00133	1.00855	0.998084	0.999953	1.00616	1.00212		301.309	306.135	242.613	245.156	206.684	230.012		23.745	25.587	18.584	20.844
197156		293.485	310.78	237.333	235.861	233.557	228.434				0	0	0	0	0	0		0	0	0	0	0	0		0	0	0	0	0	0		1.00115	1.00805	0.997816	1.00069	1.00613	1.00198		301.338	310.78	242.628	245.141	233.557	229.616		23.745	25.84	18.358	20.844
197356		296.908	273.732	228.301	216.876	192.057	215.509				0	0	0	0	0	0		0	0	0	0	0	0		0	0	0	0	0	0		1.00155	1.00787	0.997749	1.00125	1.00629	1.00222		301.557	306.145	242.727	245.057	206.649	229.295		23.784	25.84	18.535	20.773
197516		262.118	255.98	209.201	212.705	192.101	209.623				0	0	0	0	0	0		0	0	0	0	0	0		0	0	0	0	0	0		1.00232	1.00796	0.997732	1.00109	1.00614	1.00218		301.548	306.144	242.728	244.922	206.618	228.907		23.784	25.84	18.535	20.699
197676		308.881	286.687	222.98	224.312	222.87	208.217				0	0	0	0	0	0		0	0	0	0	0	0		0	0	0	0	0	0		1.00231	1.00811	0.997633	1.00114	1.00569	1.0021		308.881	306.141	242.729	244.919	222.87	228.917		23.87	25.84	18.535	20.699
197836		313.625	287.855	219.15	229.719	188.872	193.223				0	0	0	0	0	0		0	0	0	0	0	0		0	0	0	0	0	0		1.00236	1.00837	0.997418	1.00108	1.00541	1.00185		313.625	306.138	242.732	244.854	206.626	228.951		23.784	26.147	18.535	20.699
198076		250.147	299.224	211.226	227.888	178.388	193.232				0	0	0	0	0	0		0	0	0	0	0	0		0	0	0	0	0	0		1.00256	1.00822	0.997641	1.00088	1.00501	1.00186		301.582	306.14	242.729	244.882	206.574	228.574		23.814	26.147	18.535	20.699
198236		326.433	319.331	262.871	240.765	232.785	230.849				0	0	0	0	0	0		0	0	0	0	0	0		0	0	0	0	0	0		1.00268	1.00782	0.997787	1.00018	1.00479	1.00179		326.433	319.331	262.871	244.513	232.785	228.355		23.814	26.152	17.831	20.213
198436		322.253	286.927	217.921	232.019	199.379	206.911				0	0	0	0	0	0		0	0	0	0	0	0		0	0	0	0	0	0		1.00286	1.00787	0.997734	0.999646	1.00425	1.00259		322.253	305.967	242.9	244.577	206.591	228.32		23.95	25.602	17.883	20.213
198636		299.85	302.374	238.495	228.686	180.723	212.277				0	0	0	0	0	0		0	0	0	0	0	0		0	0	0	0	0	0		1.00308	1.00827	0.998247	1.00045	1.00435	1.00272		301.616	306.064	242.998	244.275	206.637	227.747		23.95	26.059	18.111	20.936
198796		299.13	275.137	242.506	221.504	202.193	204.787				0	0	0	0	0	0		0	0	0	0	0	0		0	0	0	0	0	0		1.00306	1.00797	0.998354	1.00127	1.00442	1.00234		301.617	305.963	242.506	244.044	206.636	227.589		23.117	25.509	17.883	20.693
199036		261.803	293.63	217.214	226.231	185.928	207.195				0	0	0	0	0	0		0	0	0	0	0	0		0	0	0	0	0	0		1.00338	1.008	0.998285	1.00127	1.00428	1.00223		301.74	305.962	242.862	244.044	206.637	227.543		23.476	25.509	18.587	20.693
199196		259.81	294.301	218.54	246.328	196.438	232.296				0	0	0	0	0	0		0	0	0	0	0	0		0	0	0	0	0	0		1.00328	1.008	0.998338	1.00137	1.00416	1.00202		301.608	305.963	242.997	244.043	206.639	227.546		23.117	25.509	18.815	20.693
199396		293.251	332.477	221.552	243.841	198.753	218.089				0	0	0	0	0	0		0	0	0	0	0	0		0	0	0	0	0	0		1.00342	1.0079	0.99782	1.00134	1.00417	1.00217		301.604	332.477	243.082	244.043	206.639	227.592		23.117	25.216	18.865	19.752
199556		293.978	244.908	235.741	212.715	192.955	201.946				0	0	0	0	0	0		0	0	0	0	0	0		0	0	0	0	0	0		1.00353	1.00811	0.997159	1.00076	1.00384	1.00216		301.603	306.069	243.101	244.251	206.642	227.544		23.069	25.766	18.865	19.995
199716		272.812	301.714	223.522	209.352	187.707	209.992				0	0	0	0	0	0		0	0	0	0	0	0		0	0	0	0	0	0		1.00354	1.00825	0.997434	1.00083	1.00419	1.00228		301.573	305.954	243.011	244.247	206.638	227.542		22.981	25.216	18.815	19.995
199996		260.335	284.021	227.181	228.079	216.681	202.089				0	0	0	0	0	0		0	0	0	0	0	0		0	0	0	0	0	0		1.00363	1.00821	0.997414	1.00062	1.00431	1.00196		301.572	305.842	243.011	244.262	216.681	227.547		22.981	25.458	18.824	19.995
200156		283.432	305.782	224.157	213.974	188.43	207.751				0	0	0	0	0	0		0	0	0	0	0	0		0	0	0	0	0	0		1.0036	1.00826	0.997363	1.00033	1.00433	1.0019		301.493	305.183	243.012	244.283	206.637	227.447		22.951	25.354	18.824	19.995
200356		324.422	288.269	255.082	243.449	207.977	246.186				0	0	0	0	0	0		0	0	0	0	0	0		0	0	0	0	0	0		1.00383	1.00837	0.997218	1.00025	1.00432	1.00195		324.422	305.138	255.082	244.06	206.59	246.186		22.912	25.354	18.638	19.752
200516		291.806	298.297	230.598	219.694	191.968	212.204				0	0	0	0	0	0		0	0	0	0	0	0		0	0	0	0	0	0		1.00351	1.00808	0.997639	1.00166	1.00433	1.00165		300.931	305.252	242.918	243.927	206.415	226.993		22.912	25.242	18.638	19.7
200676		268.497	283.97	230.091	220.908	199.859	239.386				0	0	0	0	0	0		0	0	0	0	0	0		0	0	0	0	0	0		1.00347	1.00771	0.997646	1.00147	1.0044	1.00144		300.94	304.321	242.918	243.937	206.588	239.386		22.912	25.122	18.638	19.7
200876		273.15	345.527	233.721	230.75	213.098	224.453				0	0	0	0	0	0		0	0	0	0	0	0		0	0	0	0	0	0		1.00365	1.00774	0.997497	1.00161	1.00475	1.00118		300.785	345.527	242.926	243.93	213.098	227.027		22.34	25.122	18.638	19.7
201116		275.596	267.138	224.883	236.411	192.4	220.721				0	0	0	0	0	0		0	0	0	0	0	0		0	0	0	0	0	0		1.00358	1.00772	0.99784	1.00162	1.00479	1.00108		300.778	303.934	242.907	243.651	206.579	226.837		22.34	25.017	18.638	19.529
201316		302.648	296.782	230.929	240.247	210.962	223.518				0	0	0	0	0	0		0	0	0	0	0	0		0	0	0	0	0	0		1.00322	1.00786	0.997819	1.00159	1.00496	1.00094		300.052	303.667	242.908	243.655	210.962	226.749		22.209	23.679	18.864	19.529
201516		301.536	274.323	237.277	245.156	197.795	224.572				0	0	0	0	0	0		0	0	0	0	0	0		0	0	0	0	0	0		1.0034	1.00753	0.997927	1.0001	1.00466	1.00088		299.85	303.453	242.902	243.447	206.582	226.842		21.397	23.361	18.864	19.137
201676		301.741	281.457	245.433	226.832	204.878	215.993				0	0	0	0	0	0		0	0	0	0	0	0		0	0	0	0	0	0		1.0031	1.00748	0.997799	1.00134	1.00455	1.0006		299.863	303.457	245.433	243.331	206.388	226.757		21.397	23.102	19.05	19.06
201838		307.833	275.722	214.449	213.991	220.414	212.853				0	0	0	0	0	0		0	0	0	0	0	0		0	0	0	0	0	0		1.00301	1.0079	0.997816	1.00136	1.004	1.00035		307.833	303.665	243.005	243.33	220.414	226.678		22.059	23.361	19.05	19.06
202076		284.963	306.162	233.79	245.085	183.618	220.001				0	0	0	0	0	0		0	0	0	0	0	0		0	0	0	0	0	0		1.00291	1.0076	0.998169	1.00142	1.00417	1.00041		299.831	306.162	243	243.328	206.593	226.675		22.059	23.249	19.05	19.06
202316		288.342	254.911	247.893	219.699	204.593	203.257				0	0	0	0	0	0		0	0	0	0	0	0		0	0	0	0	0	0		1.00259	1.00803	0.99813	1.00215	1.00367	1.0006		299.406	303.656	247.893	243.254	206.605	226.668		22.123	23.249	19.05	18.957
202476		282.345	282.4	242.26	235.347	204.5	232.452				0	0	0	0	0	0		0	0	0	0	0	0		0	0	0	0	0	0		1.00253	1.00792	0.998076	1.00127	1.00344	1.00087		299.416	303.419	242.26	243.26	206.646	226.75		22.123	22.99	18.864	18.957
202636		284.5	290.466	242.744	245.214	196.234	218.468				0	0	0	0	0	0		0	0	0	0	0	0		0	0	0	0	0	0		1.00208	1.00789	0.998281	1.0021	1.0032	1.00091		299.489	303.421	242.744	243.254	206.614	226.657		22.123	22.99	18.864	19.171
202796		293.042	277.088	238.505	225.465	191.741	205.499				0	0	0	0	0	0		0	0	0	0	0	0		0	0	0	0	0	0		1.00206	1.00758	0.998265	1.00239	1.00372	1.00072		299.189	303.449	242.766	243.019	206.604	226.514		22.439	22.99	19.084	19.147
203036		299.828	291.479	258.986	245.011	208.201	233.71				0	0	0	0	0	0		0	0	0	0	0	0		0	0	0	0	0	0		1.00214	1.00727	0.998335	1.00232	1.00327	1.0005		299.035	303.221	258.986	242.917	206.537	233.71		23.534	22.973	19.222	19.061
203196		302.526	313.049	243.022	248.188	207.386	242.938				0	0	0	0	0	0		0	0	0	0	0	0		0	0	0	0	0	0		1.00201	1.0075	0.997962	1.00222	1.00333	1.00036		298.616	313.049	243.022	248.188	206.127	242.938		23.386	22.99	19.222	19.377
203396		288.073	264.883	232.588	213.176	202.932	227.114				0	0	0	0	0	0		0	0	0	0	0	0		0	0	0	0	0	0		1.00127	1.00729	0.99775	1.00229	1.00338	1.00059		297.964	303.221	242.772	242.917	206.039	226.133		22.777	23.085	19.222	19.061
203556		322.75	295.183	231.464	244.064	208.996	229.815				0	0	0	0	0	0		0	0	0	0	0	0		0	0	0	0	0	0		1.00158	1.00708	0.998331	1.00211	1.00344	1.0003		322.75	303.199	242.718	242.918	206.038	225.923		22.864	22.963	19.17	19.061
203756		294.6	324.94	238.672	230.582	205.366	224.268				0	0	0	0	0	0		0	0	0	0	0	0		0	0	0	0	0	0		1.00176	1.00677	0.998635	1.00211	1.00291	1.00041		298.661	324.94	242.713	243.045	205.976	225.922		23.473	22.664	19.17	19.377
203996		268.083	309.827	232.932	219.232	198.327	208.753				0	0	0	0	0	0		0	0	0	0	0	0		0	0	0	0	0	0		1.00165	1.00676	0.998339	1.00206	1.00303	1.00042		299.057	309.827	242.765	243.254	206.048	225.89		23.621	22.643	19.222	19.171
204156		310.95	324.112	231.672	225.002	195.558	224.016				0	0	0	0	0	0		0	0	0	0	0	0		0	0	0	0	0	0		1.00239	1.00658	0.998234	1.00112	1.00296	1.00016		310.95	324.112	242.766	243.139	206.05	225.892		24.104	22.604	19.222	19.377
204316		307.42	311.865	250.316	225.02	208.129	224.006				0	0	0	0	0	0		0	0	0	0	0	0		0	0	0	0	0	0		1.00275	1.00664	0.998343	1.00142	1.00282	1.00026		307.42	311.865	250.316	242.922	205.978	225.891		24.641	22.604	19.264	19.061
204516		285.501	303.203	244.612	240.826	189.664	210.541				0	0	0	0	0	0		0	0	0	0	0	0		0	0	0	0	0	0		1.00275	1.00629	0.997843	1.0026	1.00296	1.00032		298.481	302.416	244.612	242.713	205.908	225.891		24.641	22.642	19.264	19.541
204716		283.5	330.779	234.511	257.903	194.325	225.146				0	0	0	0	0	0		0	0	0	0	0	0		0	0	0	0	0	0		1.00265	1.00638	0.998004	1.00343	1.00305	1.00187		299.013	330.779	242.898	257.903	205.906	225.878		24.789	22.642	19.264	19.716
204876		299.283	299.888	249.524	246.911	212.113	212.713				0	0	0	0	0	0		0	0	0	0	0	0		0	0	0	0	0	0		1.00257	1.00648	0.9979	1.00331	1.00306	1.00188		299.016	302.398	249.524	246.911	212.113	225.878		24.252	22.832	19.264	19.716
205116		298.982	264.743	239.433	233.66	206.647	234.402				0	0	0	0	0	0		0	0	0	0	0	0		0	0	0	0	0	0		1.00279	1.00639	0.997882	1.00337	1.00257	1.0016		299.007	302.211	242.905	241.883	205.916	234.402		23.621	22.366	19.264	20.058
205316		310.546	332.123	242.972	251.681	193.762	218.957				0	0	0	0	0	0		0	0	0	0	0	0		0	0	0	0	0	0		1.00229	1.00701	0.99787	1.00334	1.0024	1.00065		310.546	332.123	242.972	251.681	205.919	225.294		23.621	22.642	19.222	19.287
205476		272.733	311.433	239.928	244.525	193.558	208.034				0	0	0	0	0	0		0	0	0	0	0	0		0	0	0	0	0	0		1.00237	1.0067	0.997412	1.00347	1.00284	1.00058		298.872	311.433	242.931	241.589	205.91	225.295		23.473	22.509	19.264	19.287
205636		278.866	302.696	221.282	245.185	189.979	214.453				0	0	0	0	0	0		0	0	0	0	0	0		0	0	0	0	0	0		1.00225	1.00659	0.997344	1.00295	1.00242	1.00086		298.877	302.715	242.935	245.185	205.987	225.722		23.386	22.399	19.264	19.287
205836		286.244	307.825	201.298	239.596	205.179	223.668				0	0	0	0	0	0		0	0	0	0	0	0		0	0	0	0	0	0		1.00219	1.00675	0.997445	1.00346	1.00241	1.00065		298.88	307.825	242.929	241.589	205.987	225.758		23.473	22.438	19.126	19.287
206076		260.736	282.303	221.377	203.824	193.244	208.403				0	0	0	0	0	0		0	0	0	0	0	0		0	0	0	0	0	0		1.00296	1.00673	0.997417	1.00337	1.00263	1.00042		298.999	303.162	243.011	241.883	205.914	225.796		23.621	22.438	19.312	20.058
206236		281.56	289.597	231.668	234.458	201.262	210.353				0	0	0	0	0	0		0	0	0	0	0	0		0	0	0	0	0	0		1.00343	1.00698	0.997875	1.00316	1.00195	1.00036		298.816	303.13	243.004	241.929	205.928	225.806		23.473	22.459	19.193	20.058
206396		318.422	280.653	229.94	227.571	202.228	211.215				0	0	0	0	0	0		0	0	0	0	0	0		0	0	0	0	0	0		1.00297	1.00698	0.99719	1.00311	1.00171	1.00082		318.422	303.2	243.034	241.94	205.962	225.729		23.621	22.758	19.243	20.058
206596		300.964	286.752	220.537	241.039	215.358	221.784				0	0	0	0	0	0		0	0	0	0	0	0		0	0	0	0	0	0		1.003	1.00729	0.996967	1.00307	1.00174	1.00078		298.997	303.087	243.035	241.95	215.358	225.736		23.621	22.459	19.362	20.061
206796		283.238	265.451	231.106	205.62	199.299	202.349				0	0	0	0	0	0		0	0	0	0	0	0		0	0	0	0	0	0		1.00282	1.00738	0.996996	1.00293	1.00195	1.00093		299.005	303.075	243.107	241.981	205.924	225.709		24.252	22.459	19.376	20.061
207036		303.299	262.769	225.594	240.091	195.713	212.083				0	0	0	0	0	0		0	0	0	0	0	0		0	0	0	0	0	0		1.00271	1.00718	0.997048	1.00292	1.00142	1.00181		303.299	302.654	243.105	241.985	205.855	225.218		24.252	22.55	19.376	20.061
207196		281.439	315.956	219.51	232.42	213.701	216.943				0	0	0	0	0	0		0	0	0	0	0	0		0	0	0	0	0	0		1.00328	1.00741	0.996909	1.00283	1.00159	1.0009		298.985	315.956	243.109	242.699	213.701	225.364		24.252	22.459	19.376	20.331
207356		282.698	298.439	223.922	234.399	182.763	197.773				0	0	0	0	0	0		0	0	0	0	0	0		0	0	0	0	0	0		1.00325	1.00773	0.996908	1.00288	1.00168	1.00082		298.987	303.027	243.109	242.694	205.593	225.366		23.621	22.459	19.376	19.733
207556		271.294	280.33	244.238	235.358	189.597	230.899				0	0	0	0	0	0		0	0	0	0	0	0		0	0	0	0	0	0		1.00325	1.00717	0.997614	1.00226	1.0013	1.00191		298.83	303.104	244.238	242.745	205.639	225.213		23.473	22.571	19.5	19.733
207716		287.264	309.617	210.81	229.234	208.483	211.652				0	0	0	0	0	0		0	0	0	0	0	0		0	0	0	0	0	0		1.00333	1.007	0.99767	1.00222	1.00137	1.00341		298.376	309.617	243.007	242.748	208.483	225.142		23.317	22.459	19.45	19.733
207996		280.972	322.742	238.308	250.936	191.678	238.043				0	0	0	0	0	0		0	0	0	0	0	0		0	0	0	0	0	0		1.00322	1.00741	0.997648	1.00227	1.00116	1.00212		297.341	322.742	243.007	250.936	205.655	238.043		22.864	22.758	19.45	19.733
208196		309.499	296.244	248.375	241.326	191.478	226.329				0	0	0	0	0	0		0	0	0	0	0	0		0	0	0	0	0	0		1.0028	1.00777	0.996899	1.00152	1.0012	1.00357		309.499	303.191	248.375	242.305	205.65	225.129		21.789	22.973	19.45	19.46
208356		297.298	300.637	219.091	222.401	229.618	213.531				0	0	0	0	0	0		0	0	0	0	0	0		0	0	0	0	0	0		1.00284	1.00783	0.99702	1.00172	1.00131	1.00356		297.46	303.42	243.035	242.789	229.618	225.293		22.777	22.792	19.5	19.558
208556		280.818	281.261	221.467	207.642	196.219	211.686				0	0	0	0	0	0		0	0	0	0	0	0		0	0	0	0	0	0		1.0023	1.00763	0.996954	1.00163	1.00147	1.00354		298.515	303.193	243.035	242.796	205.383	225.294		22.392	22.745	19.5	19.558
208716		283.807	310.263	257.912	250.187	193.638	220.109				0	0	0	0	0	0		0	0	0	0	0	0		0	0	0	0	0	0		1.00195	1.00737	0.997399	1.00165	1.00204	1.00332		298.891	310.263	257.912	250.187	205.549	225.304		22.548	22.745	19.514	19.285
208876		279.268	305.887	232.688	228.783	205.795	224.671				0	0	0	0	0	0		0	0	0	0	0	0		0	0	0	0	0	0		1.00175	1.00688	0.997182	1.00137	1.00196	1.00326		298.9	305.887	243.252	242.34	205.862	225.401		22.548	22.745	19.514	18.788
209122		301.605	300.332	213.756	236.478	204.729	216.659				0	0	0	0	0	0		0	0	0	0	0	0		0	0	0	0	0	0		1.00174	1.00709	0.997244	1.00136	1.00238	1.00445		298.901	303.199	243.034	242.342	205.96	225.252		22.548	22.745	19.5	18.558
209316		277.705	299.543	237.117	243.245	210.509	222.59				0	0	0	0	0	0		0	0	0	0	0	0		0	0	0	0	0	0		1.00145	1.007	0.997458	1.00145	1.0026	1.00296		298.914	303.2	243.01	242.32	210.509	225.445		22.548	22.926	19.45	18.4
209476		256.381	291.096	211.662	226.609	204.7	208.534				0	0	0	0	0	0		0	0	0	0	0	0		0	0	0	0	0	0		1.00136	1.0074	0.997719	1.00081	1.00285	1.00289		298.919	303.461	243.006	242.581	205.819	225.456		23.386	22.973	19.45	18.4
209676		262.558	293.451	221.418	247.792	184.893	217.732				0	0	0	0	0	0		0	0	0	0	0	0		0	0	0	0	0	0		1.0014	1.00747	0.99754	1.00098	1.00305	1.00286		298.917	303.454	242.948	247.792	205.809	225.461		22.548	22.973	19.367	18.673
209836		312.996	284.937	243.601	234.1	206.662	228.287				0	0	0	0	0	0		0	0	0	0	0	0		0	0	0	0	0	0		1.00154	1.00773	0.99816	1.0008	1.00278	1.003		312.996	303.642	243.601	242.863	205.823	225.896		22.548	22.809	19.367	18.673
210076		278.91	279.865	203.096	230.027	195.968	194.25				0	0	0	0	0	0		0	0	0	0	0	0		0	0	0	0	0	0		1.00144	1.00807	0.997813	1.00095	1.00326	1.0031		298.63	303.72	242.941	242.852	205.799	225.956		22.392	22.849	19.367	18.673
210276		282.414	284.946	238.186	245.94	209.034	223.257				0	0	0	0	0	0		0	0	0	0	0	0		0	0	0	0	0	0		1.00111	1.00815	0.99787	1.00095	1.00377	1.00418		298.675	303.718	242.939	245.94	209.034	225.918		23.23	23.004	19.359	18.831
210436		278.624	289.524	243.449	254.169	199.907	223.875				0	0	0	0	0	0		0	0	0	0	0	0		0	0	0	0	0	0		1.00113	1.00812	0.998068	1.00117	1.00385	1.00282		298.673	303.719	243.449	254.169	205.933	226.366		22.392	22.849	19.359	18.989
210596		286.211	280.019	239.038	233.039	201.879	216.206				0	0	0	0	0	0		0	0	0	0	0	0		0	0	0	0	0	0		1.00156	1.00838	0.998092	1.00101	1.00386	1.00266		298.909	303.747	242.933	243.15	205.933	226.377		22.138	23.231	19.221	18.933
210756		267.901	313.613	247.454	219.852	205.967	218.714				0	0	0	0	0	0		0	0	0	0	0	0		0	0	0	0	0	0		1.0013	1.00803	0.998217	1.00135	1.00385	1.0022		298.65	313.613	247.454	242.819	205.933	226.409		22.392	23.231	19.264	18.617
211036		304.039	293.894	245.997	256.904	221.781	238.724				0	0	0	0	0	0		0	0	0	0	0	0		0	0	0	0	0	0		1.0015	1.00789	0.99825	1.00149	1.0039	1.00341		304.039	303.749	245.997	256.904	221.781	238.724		22.548	23.343	19.272	18.933
211236		291.256	295.232	233.03	249.935	195.63	211.747				0	0	0	0	0	0		0	0	0	0	0	0		0	0	0	0	0	0		1.00153	1.00768	0.998757	1.00146	1.00407	1.00314		298.91	303.75	242.822	249.935	205.965	226.344		22.548	23.343	19.572	18.933
211396		255.208	284.43	240.364	226.874	186.581	226.771				0	0	0	0	0	0		0	0	0	0	0	0		0	0	0	0	0	0		1.00138	1.00758	0.998815	1.00123	1.00405	1.00301		298.917	303.751	242.82	243.201	205.965	226.353		22.548	23.343	19.272	18.933
211556		309.004	308.313	242.503	241.885	203.164	230.354				0	0	0	0	0	0		0	0	0	0	0	0		0	0	0	0	0	0		1.00172	1.00746	0.998821	1.00178	1.00417	1.00298		309.004	308.313	242.503	243.304	206.022	226.578		22.548	23.266	19.264	18.427
211756		274.878	293.58	253.739	232.626	193.048	209.451				0	0	0	0	0	0		0	0	0	0	0	0		0	0	0	0	0	0		1.00155	1.00672	0.998222	1.00167	1.00345	1.00305		298.91	303.952	253.739	243.41	206.038	226.698		21.277	23.266	19.264	18.504
211996		291.623	284.4	252.524	239.087	193.966	230.563				0	0	0	0	0	0		0	0	0	0	0	0		0	0	0	0	0	0		1.00144	1.00674	0.997772	1.00123	1.00336	1.00384		298.915	304.443	252.524	243.421	206.04	226.673		22.548	24.521	19.264	18.447
212196		263.949	276.374	252.608	234.288	189.133	240.198				0	0	0	0	0	0		0	0	0	0	0	0		0	0	0	0	0	0		1.00143	1.00631	0.997981	1.00122	1.00337	1.00377		298.915	304.643	252.608	243.421	206.04	240.198		21.277	24.626	19.126	18.429
212356		287.687	306.111	235.521	231.827	200.242	214.623				0	0	0	0	0	0		0	0	0	0	0	0		0	0	0	0	0	0		1.00158	1.00628	0.997982	1.00161	1.00325	1.00332		298.908	306.111	242.77	243.651	206.104	226.773		21.277	24.674	19.084	18.453
212516		249.487	276.696	221.853	226.152	191.072	220.336				0	0	0	0	0	0		0	0	0	0	0	0		0	0	0	0	0	0		1.00163	1.00635	0.997905	1.00182	1.00335	1.00359		299.058	304.626	242.77	243.626	206.103	226.765		21.339	24.786	19.084	18.453
212676		284.996	285.659	244.474	259.837	197.752	228.749				0	0	0	0	0	0		0	0	0	0	0	0		0	0	0	0	0	0		1.00171	1.00624	0.998292	1.00191	1.00322	1.00367		299.115	304.67	244.474	259.837	206.104	226.976		21.305	24.786	19.126	18.372
212836		285.202	282.443	236.273	239.187	191.924	225.303				0	0	0	0	0	0		0	0	0	0	0	0		0	0	0	0	0	0		1.00167	1.00659	0.998761	1.00213	1.00326	1.00351		299.116	304.532	242.915	243.838	206.104	226.987		21.305	24.941	19.102	18.234
213116		265.903	289.095	207.464	241.107	199.336	231.127				0	0	0	0	0	0		0	0	0	0	0	0		0	0	0	0	0	0		1.00162	1.00687	0.998802	1.0024	1.00316	1.00339		299.116	304.425	242.914	243.838	206.104	231.127		21.339	24.836	19.102	18.234
213316		293.011	292.742	241.135	257.343	206.04	244.285				0	0	0	0	0	0		0	0	0	0	0	0		0	0	0	0	0	0		1.00161	1.0069	0.999215	1.0021	1.00316	1.00343		299.116	304.42	242.984	257.343	206.104	244.285		21.305	24.836	19.193	18.457
213476		273.343	276.397	232.065	223.196	206.534	208.726				0	0	0	0	0	0		0	0	0	0	0	0		0	0	0	0	0	0		1.00168	1.00688	0.999274	1.00137	1.00318	1.00292		299.115	304.422	242.983	244.335	206.104	227.013		20.506	24.836	19.191	18.736
213636		277.791	287.267	210.828	215.375	182.786	199.603				0	0	0	0	0	0		0	0	0	0	0	0		0	0	0	0	0	0		1.00145	1.00682	0.999308	1.00011	1.00295	1.00279		299.117	304.432	242.982	244.543	206.106	227.017		20.506	24.836	19.191	18.755
213796		280.601	308.053	228.845	228.232	187.379	209.61				0	0	0	0	0	0		0	0	0	0	0	0		0	0	0	0	0	0		1.00141	1.00701	0.998973	0.999288	1.00314	1.00244		299.118	308.053	242.987	244.897	206.105	227.029		20.506	24.836	19.191	18.838
214116		273.908	284.742	251.98	227.897	201.352	200.911				0	0	0	0	0	0		0	0	0	0	0	0		0	0	0	0	0	0		1.00141	1.00715	0.999174	0.999483	1.00309	1.00265		299.118	304.383	251.98	244.594	206.105	227.133		20.506	24.836	19.191	18.516
214276		279.652	316.36	241.012	252.795	187.722	221.044				0	0	0	0	0	0		0	0	0	0	0	0		0	0	0	0	0	0		1.00136	1.00719	0.998892	0.999622	1.0029	1.00307		299.118	316.36	242.989	252.795	206.106	227.122		20.458	24.681	19.191	18.714
214436		293.971	306.712	236.915	250.519	192.622	209.715				0	0	0	0	0	0		0	0	0	0	0	0		0	0	0	0	0	0		1.00138	1.0073	0.999005	0.999762	1.00292	1.00282		299.22	306.712	242.987	250.519	206.18	227.016		20.464	23.378	19.191	18.78
214596		285.565	284.722	237.203	238.845	201.991	219.16				0	0	0	0	0	0		0	0	0	0	0	0		0	0	0	0	0	0		1.00131	1.00736	0.999038	0.999503	1.00284	1.00261		299.614	303.752	242.986	245.096	206.189	227.134		21.009	23.378	19.191	18.854
214796		285.219	307.577	225.471	215.583	192.289	221.92				0	0	0	0	0	0		0	0	0	0	0	0		0	0	0	0	0	0		1.00124	1.00717	0.999025	0.999788	1.00287	1.00264		299.226	307.577	242.987	245.158	206.55	227.434		20.464	24.521	19.05	18.836
215036		296.064	293.665	243.757	238.942	187.632	229.202				0	0	0	0	0	0		0	0	0	0	0	0		0	0	0	0	0	0		1.00161	1.00721	0.999128	0.999831	1.00284	1.00291		299.566	303.923	243.757	245.157	206.649	228.306		21.009	24.521	19.1	18.836
215196		298.373	288.814	243.762	242.929	185.176	224.512				0	0	0	0	0	0		0	0	0	0	0	0		0	0	0	0	0	0		1.00181	1.00648	0.999511	0.99996	1.0029	1.00298		299.838	304.576	243.762	245.156	206.649	227.931		21.031	24.626	19.114	18.836
215436		290.89	301.685	252.727	235.277	191.592	224.88				0	0	0	0	0	0		0	0	0	0	0	0		0	0	0	0	0	0		1.00176	1.00652	0.999451	0.999906	1.00279	1.00269		299.838	304.561	252.727	245.157	206.65	227.966		21.226	24.626	19.04	18.547
215596		300.021	261.909	234.239	227.653	188.782	224.821				0	0	0	0	0	0		0	0	0	0	0	0		0	0	0	0	0	0		1.00171	1.00652	0.999666	0.999819	1.00293	1.00264		299.884	304.562	243.301	245.158	206.649	228.318		21.101	24.473	19.134	18.48
215756		329.619	282.87	246.128	224.945	183.982	204.368				0	0	0	0	0	0		0	0	0	0	0	0		0	0	0	0	0	0		1.00167	1.00637	0.999644	0.999833	1.00277	1.00272		329.619	304.618	246.128	245.157	206.65	228.315		21.031	24.43	19.229	18.324
215996		365.249	308.144	246.953	241.305	204.674	222.878				0	0	0	0	0	0		0	0	0	0	0	0		0	0	0	0	0	0		1.0017	1.00695	0.999641	0.999818	1.00266	1.00258		365.249	308.144	246.953	245.158	206.65	228.321		21.031	24.43	19.229	18.282
216156		274.341	289.354	236.642	247.145	205.234	229.884				0	0	0	0	0	0		0	0	0	0	0	0		0	0	0	0	0	0		1.00175	1.0062	0.999376	0.999983	1.00266	1.00264		299.883	305.798	243.398	247.145	206.65	229.884		21.054	24.577	18.909	17.703
216316		280.539	278.891	208.838	237.691	214.385	199.747				0	0	0	0	0	0		0	0	0	0	0	0		0	0	0	0	0	0		1.00141	1.00603	0.999088	1.00013	1.00236	1.0027		299.89	305.804	243.403	245.184	214.385	228.44		21.054	24.577	18.909	17.656
216516		311.34	298.329	249.841	249.427	199.961	211.146				0	0	0	0	0	0		0	0	0	0	0	0		0	0	0	0	0	0		1.00163	1.00592	0.999414	1.00076	1.00227	1.00336		311.34	305.807	249.841	249.427	206.652	228.434		21.155	24.577	18.909	17.656
216676		284.755	277.785	227.912	243.372	218.175	199.516				0	0	0	0	0	0		0	0	0	0	0	0		0	0	0	0	0	0		1.00164	1.00678	0.999333	1.00185	1.00259	1.00336		300.435	305.764	243.399	245.169	218.175	228.434		21.967	24.019	18.909	17.614
216876		310.78	285.451	246.113	259.698	205.393	218.086				0	0	0	0	0	0		0	0	0	0	0	0		0	0	0	0	0	0		1.00157	1.00745	0.999129	1.00175	1.00269	1.00392		310.78	304.368	246.113	259.698	206.65	228.219		21.967	23.795	18.909	17.614
217116		318.979	329.344	256.505	222.441	207.764	217.898				0	0	0	0	0	0		0	0	0	0	0	0		0	0	0	0	0	0		1.00137	1.00778	0.99932	1.00161	1.0025	1.00339		318.979	329.344	256.505	245.2	207.764	228.282		22.014	23.795	18.909	17.561
217316		290.076	290.946	239.99	226.676	199.617	209.776				0	0	0	0	0	0		0	0	0	0	0	0		0	0	0	0	0	0		1.00125	1.00801	0.999261	1.00165	1.00249	1.00362		300.53	304.281	243.4	245.581	206.651	228.255		21.967	23.749	18.503	18.064
217476		304.046	291.537	223.66	237.082	201.841	210.549				0	0	0	0	0	0		0	0	0	0	0	0		0	0	0	0	0	0		1.00138	1.00759	0.999622	1.00157	1.00276	1.0033		304.046	304.346	243.466	245.631	206.65	228.29		21.967	23.749	18.431	18.052
217636		291.993	298.564	243.386	257.423	221.803	226.691				0	0	0	0	0	0		0	0	0	0	0	0		0	0	0	0	0	0		1.0014	1.0077	0.999461	1.00155	1.00262	1.00348		299.979	304.329	243.386	257.423	221.803	228.271		21.202	23.773	17.978	18.052
217796		287.469	280.946	244.18	231.391	196.855	237.509				0	0	0	0	0	0		0	0	0	0	0	0		0	0	0	0	0	0		1.00191	1.0071	0.999585	1.002	1.00263	1.00323		299.963	304.422	244.18	245.547	206.65	237.509		21.155	23.773	17.855	18.043
218076		283.227	317.981	238.561	248.887	208.395	213.519				0	0	0	0	0	0		0	0	0	0	0	0		0	0	0	0	0	0		1.00167	1.00746	0.999283	1.00178	1.0024	1.00341		299.885	317.981	243.4	248.887	208.395	228.28		21.054	23.69	17.915	18.064
218276		275.509	303.164	242.786	241.598	215.631	218.906				0	0	0	0	0	0		0	0	0	0	0	0		0	0	0	0	0	0		1.0017	1.00713	0.999782	1.00172	1.00243	1.00279		299.839	303.927	243.39	245.603	215.631	228.317		20.984	23.69	17.915	18.287
218436		288.936	278.303	217.64	254.965	208.278	207.66				0	0	0	0	0	0		0	0	0	0	0	0		0	0	0	0	0	0		1.00171	1.00716	0.999289	1.00202	1.00273	1.00268		299.548	304.413	243.399	254.965	208.278	228.323		21.009	23.69	17.915	18.675
218636		288.529	300.242	242.563	255.63	204.511	225.893				0	0	0	0	0	0		0	0	0	0	0	0		0	0	0	0	0	0		1.00127	1.00685	0.999605	1.00195	1.00247	1.00276		299.62	304.461	243.393	255.63	206.651	228.318		21.204	23.668	17.915	18.675
218796		296.219	289.827	238.189	236.435	195.76	226.564				0	0	0	0	0	0		0	0	0	0	0	0		0	0	0	0	0	0		1.00147	1.00625	0.998964	1.00139	1.00267	1.00329		299.88	304.912	243.406	246.668	206.65	228.29		21.101	23.668	17.792	19.035
219036		263.984	280.765	231.008	229.228	197.04	222.529				0	0	0	0	0	0		0	0	0	0	0	0		0	0	0	0	0	0		1.00156	1.00627	0.998994	1.00135	1.00205	1.00327		299.974	304.911	243.405	246.672	206.653	228.291		21.155	23.668	17.589	19.035
219196		311.37	283.493	234.125	244.544	210.279	230.349				0	0	0	0	0	0		0	0	0	0	0	0		0	0	0	0	0	0		1.00129	1.0058	0.999019	1.00108	1.002	1.00353		311.37	304.588	243.405	244.544	210.279	230.349		21.155	23.025	17.589	19.035
219396		300.833	298.144	238.079	248.444	225.33	228.467				0	0	0	0	0	0		0	0	0	0	0	0		0	0	0	0	0	0		1.0015	1.00503	0.999637	1.00103	1.00186	1.00384		299.976	305.008	243.393	248.444	225.33	228.467		21.202	23.231	17.792	19.014
219556		293.069	303.738	227.292	233.147	196.919	213.828				0	0	0	0	0	0		0	0	0	0	0	0		0	0	0	0	0	0		1.00132	1.00518	0.999526	1.00057	1.00176	1.00387		299.981	304.996	243.395	246.81	206.654	228.226		21.155	23.255	17.792	18.857
219716		283.613	302.11	217.086	237.14	215.115	207.346				0	0	0	0	0	0		0	0	0	0	0	0		0	0	0	0	0	0		1.00116	1.00524	0.999551	1.001	1.00155	1.00356		299.986	304.991	243.394	246.734	215.115	228.262		21.111	23.255	17.792	18.857
220036		293.582	279.244	245.795	239.954	203.85	231.517				0	0	0	0	0	0		0	0	0	0	0	0		0	0	0	0	0	0		1.00112	1.00544	0.999598	1.0005	1.00156	1.00332		299.987	304.63	245.795	246.822	206.655	231.517		21.111	23.047	17.589	18.679
220196		291.206	303.755	249.245	229.116	202.676	222.804				0	0	0	0	0	0		0	0	0	0	0	0		0	0	0	0	0	0		1.00119	1.00523	0.999508	1.00194	1.00133	1.00325		299.887	304.654	249.245	246.568	206.602	228.29		21.01	23.605	17.494	18.679
220356		271.519	313.262	228.88	229.833	168.814	199.679				0	0	0	0	0	0		0	0	0	0	0	0		0	0	0	0	0	0		1.0011	1.00496	0.999392	1.00241	1.0012	1.00304		299.89	313.262	243.308	246.485	206.606	228.297		21.054	23.605	17.494	18.679
220516		278.819	296.951	270.524	259.759	213.636	226.998				0	0	0	0	0	0		0	0	0	0	0	0		0	0	0	0	0	0		1.00158	1.00489	0.999482	1.00226	1.00099	1.00277		299.876	305.018	270.524	259.759	213.636	226.998		21.01	23.835	17.494	18.552
220676		264.055	324.598	230.763	229.557	175.307	236.477				0	0	0	0	0	0		0	0	0	0	0	0		0	0	0	0	0	0		1.00218	1.00467	0.999445	1.00232	1.00103	1.00279		299.86	324.598	243.307	246.983	206.408	236.477		20.652	23.682	17.494	18.913
220836		314.254	281.101	229.954	242.656	211.205	242.079				0	0	0	0	0	0		0	0	0	0	0	0		0	0	0	0	0	0		1.00238	1.00488	0.999382	1.00215	1.00112	1.00382		314.254	304.695	243.398	246.994	211.205	242.079		20.551	23.605	17.466	18.913
221156		285.987	311.017	256.948	224.098	203.265	219.368				0	0	0	0	0	0		0	0	0	0	0	0		0	0	0	0	0	0		1.00196	1.00504	0.999463	1.00197	1.00115	1.00387		299.866	311.017	256.948	247.302	206.451	228.456		20.45	23.605	17.466	19.295
221316		274.232	311.506	223.17	225.384	207.317	191.69				0	0	0	0	0	0		0	0	0	0	0	0		0	0	0	0	0	0		1.00192	1.00451	0.999263	1.00199	1.001	1.00393		299.867	311.506	243.4	247.3	207.317	228.455		20.45	23.047	17.466	19.473
221516		273.24	287.413	211.169	223.868	188.744	206.758				0	0	0	0	0	0		0	0	0	0	0	0		0	0	0	0	0	0		1.0023	1.00423	0.999141	1.00194	1.00086	1.00429		299.453	304.772	243.316	247.305	206.618	228.447		20.56	23.047	17.371	19.295
221676		295.437	311.85	239.554	250.993	203.952	224.135				0	0	0	0	0	0		0	0	0	0	0	0		0	0	0	0	0	0		1.00216	1.00439	0.998784	1.00177	1.00024	1.00441		299.165	311.85	243.326	250.993	206.516	228.66		20.015	23.255	16.533	18.97
221836		291.984	263.003	241.516	231.281	196.712	230.112				0	0	0	0	0	0		0	0	0	0	0	0		0	0	0	0	0	0		1.00164	1.00399	0.998891	1.00157	1.00045	1.00397		299.194	304.8	243.323	247.546	206.632	230.112		20.373	23.025	16.533	18.97
222076		266.737	269.208	223.996	221.527	188.953	206.018				0	0	0	0	0	0		0	0	0	0	0	0		0	0	0	0	0	0		1.00081	1.00392	0.998934	1.00192	1.00061	1.00368		299.239	304.808	243.118	247.542	206.626	228.722		20.417	23.001	16.278	18.78
222276		319.951	288.314	257.836	254.716	201.174	235.709				0	0	0	0	0	0		0	0	0	0	0	0		0	0	0	0	0	0		1.00093	1.00377	0.999071	1.00182	1.00092	1.00293		319.951	304.826	257.836	254.716	206.616	235.709		20.962	23.001	16.278	18.799
222436		313.554	297.14	251.201	249.888	228.057	207.963				0	0	0	0	0	0		0	0	0	0	0	0		0	0	0	0	0	0		1.00087	1.00343	0.998615	1.00196	1.00107	1.00234		313.554	304.866	251.201	249.888	228.057	228.552		21.009	23.025	17.116	18.799
222596		270.673	282.138	219.799	215.508	197.544	233.287				0	0	0	0	0	0		0	0	0	0	0	0		0	0	0	0	0	0		1.00083	1.00249	0.998247	1.00205	1.00082	1.00233		299.693	304.943	243.17	247.59	206.619	233.287		21.009	23.025	17.239	18.779
222796		272.967	311.179	244.385	228.939	201.059	218.677				0	0	0	0	0	0		0	0	0	0	0	0		0	0	0	0	0	0		1.00114	1.00242	0.998383	1.00236	1.00084	1.00239		299.703	311.179	244.385	247.656	206.619	228.548		21.101	23.255	17.239	18.96
223036		301.256	267.065	247.317	214.636	177.439	234.408				0	0	0	0	0	0		0	0	0	0	0	0		0	0	0	0	0	0		1.00093	1.00186	0.998743	1.0021	1.00083	1.00234		301.256	304.992	247.317	247.59	206.474	234.408		20.464	23.047	17.239	18.779
223236		299.92	286.458	210.543	212.626	239.571	214.237				0	0	0	0	0	0		0	0	0	0	0	0		0	0	0	0	0	0		1.00089	1.00126	0.998754	1.00193	1.00091	1.00224		299.92	305.04	243.131	247.591	239.571	228.42		20.464	23.047	17.239	18.664
223396		297.156	278.109	223.779	234.77	198.52	234.894				0	0	0	0	0	0		0	0	0	0	0	0		0	0	0	0	0	0		1.00073	1.0008	0.998773	1.00152	1.00083	1.00224		299.243	305.076	243.326	247.702	206.474	234.894		20.464	23.047	17.494	18.845
223556		283.873	286.764	240.979	217.831	204.568	223.288				0	0	0	0	0	0		0	0	0	0	0	0		0	0	0	0	0	0		1.00072	1.00096	0.998893	1.00166	1.00079	1.00226		299.244	304.761	243.323	247.788	206.477	228.42		20.464	23.341	17.494	18.853
223756		289.672	329.671	231.213	229.734	203.939	221.473				0	0	0	0	0	0		0	0	0	0	0	0		0	0	0	0	0	0		1.00073	1.00097	0.998609	1.00165	1.00071	1.0023		299.243	329.671	243.331	247.788	206.482	228.555		20.464	23.065	17.697	18.676
223996		298.826	297.601	247.826	224.256	193.948	234.188				0	0	0	0	0	0		0	0	0	0	0	0		0	0	0	0	0	0		1.00089	1.00085	0.998639	1.0017	1.00068	1.00213		299.069	303.9	247.826	247.788	206.624	234.188		20.282	22.689	17.697	18.609
224196		291.762	303.95	240.708	239.855	207.974	242.249				0	0	0	0	0	0		0	0	0	0	0	0		0	0	0	0	0	0		1.00085	1.00098	0.998563	1.00166	1.00079	1.00218		298.942	303.95	243.201	247.788	207.974	242.249		20.163	22.494	17.539	18.564
224356		264.379	313.842	223.781	229.269	197.398	201.944				0	0	0	0	0	0		0	0	0	0	0	0		0	0	0	0	0	0		1.00078	1.00092	0.998617	1.00201	1.00066	1.00191		299.073	313.842	243.076	247.822	206.486	229.214		20.282	22.494	17.442	18.64
224516		357.282	322.936	243.036	255.834	193.255	237.764				0	0	0	0	0	0		0	0	0	0	0	0		0	0	0	0	0	0		1.00093	1.00111	0.998622	1.0017	1.0006	1.00186		357.282	322.936	243.036	255.834	206.491	237.764		20.282	22.637	17.565	18.64
224676		286.549	325.651	225.018	247.527	204.849	213.983				0	0	0	0	0	0		0	0	0	0	0	0		0	0	0	0	0	0		1.00094	1.00104	0.998703	1.00178	1.0006	1.002		298.938	325.651	242.997	247.527	206.262	229.485		20.163	22.637	17.501	18.64
224876		308.581	317.974	248.322	251.039	205.957	209.264				0	0	0	0	0	0		0	0	0	0	0	0		0	0	0	0	0	0		1.00081	1.00079	0.998944	1.00175	1.00095	1.00195		308.581	317.974	248.322	251.039	206.245	229.214		20.007	22.477	17.565	18.64
225156		286.395	293.946	215.186	217.179	205.37	209.814				0	0	0	0	0	0		0	0	0	0	0	0		0	0	0	0	0	0		1.00085	1.00064	0.999159	1.00173	1.00116	1.00192		298.822	303.59	243.061	247.788	206.45	229.214		20.007	22.43	17.565	18.564
225316		268.679	282.092	243.291	247.582	198.879	214.173				0	0	0	0	0	0		0	0	0	0	0	0		0	0	0	0	0	0		1.00087	1.00055	0.999016	1.00215	1.00091	1.00186		298.822	303.148	243.291	247.582	206.468	229.214		19.96	21.903	17.739	18.609
225476		277.825	277.981	226.945	227.482	202.36	212.256				0	0	0	0	0	0		0	0	0	0	0	0		0	0	0	0	0	0		1.00078	1.00046	0.999197	1.00166	1.00109	1.00203		298.822	303.151	243.171	247.83	206.62	229.213		20.007	22.063	17.662	18.685
225676		288.213	304.479	233.733	247.603	195.102	225.387				0	0	0	0	0	0		0	0	0	0	0	0		0	0	0	0	0	0		1.00069	1.00109	0.999143	1.00166	1.00146	1.00184		298.823	304.479	243.174	247.603	206.761	229.215		20.007	21.968	17.539	18.828
225836		276.434	271.761	227.39	230.638	187.524	207.659				0	0	0	0	0	0		0	0	0	0	0	0		0	0	0	0	0	0		1.00057	1.00078	0.998986	1.00024	1.00164	1.00192		298.823	302.844	243.181	248.059	206.751	229.5		19.916	21.968	17.539	18.835
226116		282.637	250.159	219.06	238.757	206.103	218.632				0	0	0	0	0	0		0	0	0	0	0	0		0	0	0	0	0	0		1.00067	1.00083	0.998971	0.999565	1.00131	1.00208		299.046	302.831	243.182	248.136	206.103	229.871		20.191	21.968	17.539	18.885
226276		284.302	292.237	231.735	227.876	203.114	207.703				0	0	0	0	0	0		0	0	0	0	0	0		0	0	0	0	0	0		1.00071	1.00099	0.999171	0.999777	1.00131	1.0022		298.823	302.785	243.315	248.125	206.769	229.87		19.916	21.968	17.697	18.879
226436		290.077	309.426	230.695	227.529	188.278	233.041				0	0	0	0	0	0		0	0	0	0	0	0		0	0	0	0	0	0		1.00061	1.0017	0.999049	0.99984	1.00116	1.00216		298.751	309.426	243.318	248.121	206.618	233.041		19.992	21.968	17.494	18.879
226596		292.667	318.393	244.78	237.734	208.39	204.886				0	0	0	0	0	0		0	0	0	0	0	0		0	0	0	0	0	0		1.00081	1.0015	0.999193	1.00021	1.00107	1.00155		298.822	318.393	244.78	248.276	208.39	230.023		20.007	21.903	17.589	19.018
226756		308.299	303.691	246.525	266.082	219.407	234.98				0	0	0	0	0	0		0	0	0	0	0	0		0	0	0	0	0	0		1.00068	1.00154	0.999319	1.00045	1.00021	1.00052		308.299	303.691	246.525	266.082	219.407	234.98		19.992	22.322	17.466	19.036
227036		317.515	294.153	242.881	241.356	197.963	221.835				0	0	0	0	0	0		0	0	0	0	0	0		0	0	0	0	0	0		1.0005	1.0021	0.999081	1.00011	1.00067	1.00047		317.515	303.104	243.403	248.304	206.636	230.042		19.992	21.903	17.466	19.036
227236		309.157	253.813	251.541	240.537	222.369	205.331				0	0	0	0	0	0		0	0	0	0	0	0		0	0	0	0	0	0		1.00056	1.00221	0.999088	1.00035	1.00066	1.00058		309.157	303.101	251.541	248.429	222.369	230.04		20.187	21.903	16.75	19.175
227436		291.862	278.205	224.477	238.645	206.128	239.133				0	0	0	0	0	0		0	0	0	0	0	0		0	0	0	0	0	0		1.00065	1.00221	0.998959	1.0009	1.00076	1.00062		298.746	303.342	243.321	248.452	206.128	239.133		19.992	22.322	17.371	19.186
227596		292.098	285.89	225.797	225.789	249.139	209.286				0	0	0	0	0	0		0	0	0	0	0	0		0	0	0	0	0	0		1.00071	1.00184	0.999241	1.00118	1.0003	1.00063		298.823	303.402	243.313	248.734	249.139	230.039		20.007	22.322	16.655	19.397
227756		295.422	270.27	231.313	233.269	197.154	227.205				0	0	0	0	0	0		0	0	0	0	0	0		0	0	0	0	0	0		1.00069	1.00198	0.999325	1.00087	1.00004	1.0006		298.823	303.108	243.399	248.452	206.66	227.205		20.007	21.903	16.75	18.965
228036		264.302	310.047	240.11	242.347	198.158	214.076				0	0	0	0	0	0		0	0	0	0	0	0		0	0	0	0	0	0		1.00079	1.00181	0.999218	1.00015	1.00016	1.00051		298.822	310.047	243.313	248.455	206.656	229.974		20.007	22.43	16.655	18.965
228236		292.998	288.188	211.884	250.01	199.067	205.703				0	0	0	0	0	0		0	0	0	0	0	0		0	0	0	0	0	0		1.00108	1.00253	0.999206	0.99945	0.999861	1.00015		299.012	303.702	243.401	250.01	206.669	229.985		20.282	22.477	16.628	18.898
228396		306.405	320.365	273.298	254.261	210.602	231.543				0	0	0	0	0	0		0	0	0	0	0	0		0	0	0	0	0	0		1.00098	1.00286	0.999281	0.999131	0.999957	1.00002		306.405	320.365	273.298	254.261	210.602	231.543		20.282	22.386	16.583	19.318
228556		296.074	324.021	242.075	233.619	220.487	233.869				0	0	0	0	0	0		0	0	0	0	0	0		0	0	0	0	0	0		1.00042	1.0032	0.999728	0.998903	1.00001	0.999893		299.789	324.021	243.391	248.901	220.487	233.869		21.069	22.386	16.628	19.318
228716		259.903	273.075	241.583	221.931	222.724	186.64				0	0	0	0	0	0		0	0	0	0	0	0		0	0	0	0	0	0		1.00049	1.00383	0.99958	0.999611	0.999837	0.999358		299.915	303.731	243.394	248.979	222.724	230.304		21.101	22.386	16.628	19.195
228876		297.721	302.063	225.92	243.837	200.58	233.2				0	0	0	0	0	0		0	0	0	0	0	0		0	0	0	0	0	0		1.00084	1.00395	0.999384	0.9999	0.999795	0.999324		299.689	303.73	243.398	243.837	206.839	233.2		21.264	22.386	16.628	19.621
229116		327.33	324.461	238.877	225.607	192.937	225.134				0	0	0	0	0	0		0	0	0	0	0	0		0	0	0	0	0	0		1.00097	1.00379	0.999363	0.999891	0.999794	0.999453		327.33	324.461	243.398	249.357	206.673	230.35		21.069	22.654	16.75	19.621
229276		273.255	296.392	220.326	234.268	194.725	223.905				0	0	0	0	0	0		0	0	0	0	0	0		0	0	0	0	0	0		1.00131	1.00399	0.999315	0.999628	1.00032	0.999289		299.58	303.729	243.48	249.363	206.82	230.399		20.978	22.654	16.691	19.522
229516		301.742	267.015	216.745	254.975	187.771	197.615				0	0	0	0	0	0		0	0	0	0	0	0		0	0	0	0	0	0		1.00076	1.00412	0.999614	1.00018	1.00086	0.998988		301.742	303.751	243.467	254.975	206.859	230.596		20.418	22.849	16.583	19.522
229676		293.281	299.722	222.543	243.126	207.835	197.996				0	0	0	0	0	0		0	0	0	0	0	0		0	0	0	0	0	0		1.00143	1.00429	0.999653	0.999949	1.00082	0.999166		298.983	303.896	243.481	243.126	207.835	230.689		19.631	23.378	16.583	19.522
229836		292.034	298.306	232.46	221.275	194.473	226.015				0	0	0	0	0	0		0	0	0	0	0	0		0	0	0	0	0	0		1.00082	1.00463	0.999994	1.00061	1.00148	0.999118		299.695	304.278	243.757	249.414	207.181	230.77		20.239	23.506	16.812	19.594
230116		298.479	326.351	242.594	258.454	211.362	230.051				0	0	0	0	0	0		0	0	0	0	0	0		0	0	0	0	0	0		1.00078	1.00455	1.00026	0.999792	1.00165	0.998902		299.704	326.351	243.762	258.454	211.362	230.051		20.239	23.77	16.817	20.055
230276		279.47	303.069	238.781	247.868	198.28	236.21				0	0	0	0	0	0		0	0	0	0	0	0		0	0	0	0	0	0		1.00088	1.00482	1.00016	0.999383	1.00128	0.999072		299.682	304.703	243.762	247.868	206.955	236.21		20.236	23.77	16.817	19.594
230436		263.741	307.43	234.113	226.028	200.169	209.429				0	0	0	0	0	0		0	0	0	0	0	0		0	0	0	0	0	0		1.00183	1.00499	1.00045	0.998962	1.00158	0.998973		299.902	307.43	243.785	249.889	207.172	230.889		20.268	23.956	16.843	20.055
230596		285.943	313.264	237.424	229.183	205.837	212.883				0	0	0	0	0	0		0	0	0	0	0	0		0	0	0	0	0	0		1.00205	1.00521	1.0004	0.998946	1.00186	0.998936		299.9	313.264	243.761	249.889	207.342	230.891		20.047	23.77	16.896	19.691
230756		277.421	274.968	228.828	248.063	220.544	229.99				0	0	0	0	0	0		0	0	0	0	0	0		0	0	0	0	0	0		1.00284	1.00516	1.00065	0.998905	1.0021	0.998492		299.22	304.998	243.761	248.063	220.544	229.99		20.015	24	16.896	19.23
231076		306.976	263.8	226.994	228.054	200.041	214.833				0	0	0	0	0	0		0	0	0	0	0	0		0	0	0	0	0	0		1.00304	1.00504	1.00091	0.99892	1.00229	0.998323		306.976	305.007	243.761	249.437	207.335	230.91		20.015	24.209	16.896	19.23
231236		299.101	279.371	252.967	238.476	203.055	239.088				0	0	0	0	0	0		0	0	0	0	0	0		0	0	0	0	0	0		1.00314	1.00513	1.00047	0.998918	1.00233	0.998835		299.101	305	252.967	249.437	207.334	239.088		20.015	24.209	17.004	19.23
231396		275.802	264.303	252.601	249.355	203.336	208.12				0	0	0	0	0	0		0	0	0	0	0	0		0	0	0	0	0	0		1.00335	1.00513	1.00023	0.999352	1.00244	0.998672		298.826	304.666	252.601	249.355	207.332	231.028		19.228	23.979	17.126	19.261
231556		274.009	281.534	234.224	228.593	189.622	207.029				0	0	0	0	0	0		0	0	0	0	0	0		0	0	0	0	0	0		1.0029	1.0051	1.00028	0.999678	1.00227	0.998799		299.205	304.67	243.726	249.5	207.335	231.022		19.619	24.038	17.121	19.625
231756		293.758	288.07	249.51	250.004	202.902	232.441				0	0	0	0	0	0		0	0	0	0	0	0		0	0	0	0	0	0		1.00312	1.00499	1.00027	1.00006	1.00254	0.99889		299.156	304.682	249.51	250.004	207.331	232.441		19.619	24.077	17.149	19.625
231996		288.783	274.961	233.521	248.929	192.931	199.5				0	0	0	0	0	0		0	0	0	0	0	0		0	0	0	0	0	0		1.00406	1.00485	1.00002	1.00007	1.00233	0.998786		299.043	304.699	243.29	248.929	207.334	230.895		19.43	24.038	17.371	19.625
232156		269.713	283.356	222.846	251.224	172.853	203.645				0	0	0	0	0	0		0	0	0	0	0	0		0	0	0	0	0	0		1.00363	1.00501	1.00021	0.999998	1.00227	0.998883		299.822	304.681	243.38	251.224	207.335	231.017		19.462	24.038	17.466	20.055
232356		290.845	289.246	234.967	244.866	199.799	223.861				0	0	0	0	0	0		0	0	0	0	0	0		0	0	0	0	0	0		1.00278	1.0052	1.00038	0.999545	1.00247	0.998985		299.893	304.659	243.375	244.866	207.332	231.012		19.381	23.979	17.149	19.694
232516		298.331	286.67	223.433	236.255	199.665	244.364				0	0	0	0	0	0		0	0	0	0	0	0		0	0	0	0	0	0		1.00251	1.00493	1.00041	0.999112	1.00256	0.99901		299.896	304.689	243.272	249.889	207.33	244.364		19.462	24.038	17.371	20.055
232716		283.092	287.419	216.282	248.113	197.432	217.881				0	0	0	0	0	0		0	0	0	0	0	0		0	0	0	0	0	0		1.00246	1.00511	1.00039	0.998674	1.00244	0.99875		299.896	305.001	243.273	248.113	207.332	231.2		19.651	24.268	17.371	20.055
232876		304.637	282.934	221.023	253.652	209.901	222.651				0	0	0	0	0	0		0	0	0	0	0	0		0	0	0	0	0	0		1.00336	1.00517	1.00045	0.999335	1.00206	0.999365		304.637	304.997	243.27	253.652	209.901	231.031		19.651	24.268	17.054	20.055
233116		310.207	281.414	238.099	248.305	196.207	230.857				0	0	0	0	0	0		0	0	0	0	0	0		0	0	0	0	0	0		1.00341	1.00535	1.00027	0.999454	1.00248	0.999387		310.207	304.982	243.278	248.305	207.332	230.857		20.047	24.307	17.371	19.724
233316		294.297	316.339	232.204	251.413	209.008	239.072				0	0	0	0	0	0		0	0	0	0	0	0		0	0	0	0	0	0		1.00309	1.00518	1.00029	0.999654	1.00227	0.999452		299.891	316.339	243.277	251.413	209.008	239.072		20.047	24.307	17.494	19.724
233516		345.049	287.029	243.788	233.812	206.837	258.637				0	0	0	0	0	0		0	0	0	0	0	0		0	0	0	0	0	0		1.00274	1.00476	1.00011	0.999372	1.00228	0.999562		345.049	305.029	243.788	249.539	206.837	258.637		20.047	24.335	17.494	19.724
233676		308.753	310.141	263.12	234.089	207.956	227.888				0	0	0	0	0	0		0	0	0	0	0	0		0	0	0	0	0	0		1.00298	1.00457	0.999841	0.999586	1.00217	0.99956		308.753	310.141	263.12	249.511	207.956	227.888		20.268	24.129	17.82	19.724
233836		277.239	301.386	241.976	238.163	190.562	220.445				0	0	0	0	0	0		0	0	0	0	0	0		0	0	0	0	0	0		1.00254	1.00445	0.999457	0.999031	1.00148	0.998975		299.896	304.746	243.159	249.583	207.349	230.889		20.268	24.193	17.836	19.724
234116		301.567	284.361	252.074	237.647	200.023	231.336				0	0	0	0	0	0		0	0	0	0	0	0		0	0	0	0	0	0		1.00259	1.00434	0.999327	0.999549	1.00133	0.998876		301.567	304.323	252.074	249.431	207.351	231.336		20.047	24.11	18.115	19.858
234276		291.805	295.571	248.109	241.971	194.066	218.011				0	0	0	0	0	0		0	0	0	0	0	0		0	0	0	0	0	0		1.00211	1.00437	0.998931	0.999283	1.00138	0.998567		299.9	303.891	248.109	249.37	207.351	230.902		20.271	23.939	18.246	19.798
234436		284.662	266.834	219.829	230.714	190.381	209.953				0	0	0	0	0	0		0	0	0	0	0	0		0	0	0	0	0	0		1.00202	1.00404	0.998575	0.999059	1.00099	0.998301		299.901	303.91	243.201	249.375	207.357	230.911		20.45	25.108	18.656	19.865
234636		302.634	312.608	236.279	259.912	198.156	239.543				0	0	0	0	0	0		0	0	0	0	0	0		0	0	0	0	0	0		1.00192	1.00406	0.998584	0.998748	1.00099	0.997891		302.634	312.608	243.2	259.912	207.357	239.543		20.45	24.706	18.656	19.865
234796		290.961	293.183	237.728	231.909	202.614	219.697				0	0	0	0	0	0		0	0	0	0	0	0		0	0	0	0	0	0		1.00203	1.00379	0.998104	0.998739	1.00066	0.997588		299.901	303.753	243.091	249.382	207.363	230.933		20.45	25.059	19.04	20.086
235036		308.091	292.871	229.173	222.105	193.804	208.577				0	0	0	0	0	0		0	0	0	0	0	0		0	0	0	0	0	0		1.00182	1.00327	0.997834	0.99838	1.00006	0.99709		308.091	303.759	242.982	249.39	207.373	230.949		21.101	25.471	18.903	20.127
235236		326.671	282.829	209.615	228.824	226.548	217.367				0	0	0	0	0	0		0	0	0	0	0	0		0	0	0	0	0	0		1.00152	1.00272	0.997584	0.997997	1.00009	0.996783		326.671	303.792	242.855	249.398	226.548	230.959		21.302	25.647	19.005	20.172
235396		290.816	290.925	233.617	241.575	184.645	217.181				0	0	0	0	0	0		0	0	0	0	0	0		0	0	0	0	0	0		1.00133	1.00346	0.99718	0.997668	0.999991	0.996559		299.574	303.754	242.867	249.406	207.375	230.976		22.063	25.647	19.007	20.172
235556		266.132	281.062	233.697	248.287	187.873	208.64				0	0	0	0	0	0		0	0	0	0	0	0		0	0	0	0	0	0		1.00125	1.00332	0.996975	0.997229	0.999357	0.99598		298.998	303.757	242.779	248.287	207.449	231.039		21.474	25.745	18.974	20.172
235716		279.649	289.034	229.052	249.891	194.048	212.564				0	0	0	0	0	0		0	0	0	0	0	0		0	0	0	0	0	0		1.00157	1.00411	0.996863	0.997003	0.998346	0.996167		298.819	303.727	242.704	249.891	207.568	231.018		21.227	25.55	18.934	20.239
235996		320.826	294.454	265.709	245.284	219.7	220.381				0	0	0	0	0	0		0	0	0	0	0	0		0	0	0	0	0	0		1.002	1.0039	0.996677	0.996734	0.997805	0.995628		320.826	303.73	265.709	249.426	219.7	231.077		21.227	25.646	18.98	20.416
236156		272.298	282.114	227.055	229.569	190.325	202.28				0	0	0	0	0	0		0	0	0	0	0	0		0	0	0	0	0	0		1.00194	1.00369	0.996481	0.996381	0.997623	0.995125		298.817	303.733	242.715	249.43	207.358	231.132		21.405	25.774	18.98	20.531
236356		288.297	292.19	233.222	232.712	199.67	226.777				0	0	0	0	0	0		0	0	0	0	0	0		0	0	0	0	0	0		1.00172	1.00346	0.99643	0.995974	0.997726	0.994601		298.64	303.736	242.603	249.377	207.356	231.19		21.42	25.777	19.13	20.512
236516		281.986	276.72	212.687	226.422	205.25	231.707				0	0	0	0	0	0		0	0	0	0	0	0		0	0	0	0	0	0		1.00135	1.00309	0.996449	0.995377	0.99744	0.994372		298.677	303.739	242.602	249.396	207.247	231.707		21.572	25.777	19.222	21.051
236676		292.7	292.447	223.614	215.185	197.197	223.58				0	0	0	0	0	0		0	0	0	0	0	0		0	0	0	0	0	0		1.00161	1.00301	0.996292	0.995285	0.997574	0.994689		298.408	303.74	242.567	249.211	207.234	231.18		21.277	25.777	19.161	21.053
236836		276.18	305.139	241.318	265.323	188.768	226.948				0	0	0	0	0	0		0	0	0	0	0	0		0	0	0	0	0	0		1.0013	1.0027	0.995797	0.995771	0.997219	0.994218		298.094	305.139	242.393	265.323	206.987	231.232		21.443	26.096	19.281	21.053
237156		266.214	301.912	226.758	225.76	212.77	225.52				0	0	0	0	0	0		0	0	0	0	0	0		0	0	0	0	0	0		1.00098	1.00225	0.99575	0.995515	0.996824	0.99377		298.151	303.706	242.397	249.194	212.77	231.281		21.667	26.202	19.483	21.053
237316		307.363	304.875	237.381	247.784	194.581	214.916				0	0	0	0	0	0		0	0	0	0	0	0		0	0	0	0	0	0		1.00112	1.00172	0.995948	0.995023	0.99658	0.993498		307.363	303.714	242.383	247.784	207.02	231.311		21.287	26.433	19.584	21.4
237476		318.692	283.391	231.418	246.319	204.119	232.329				0	0	0	0	0	0		0	0	0	0	0	0		0	0	0	0	0	0		1.00163	1.00149	0.996409	0.995132	0.996908	0.993604		318.692	303.717	242.144	249.012	206.865	232.329		21.287	27.018	19.532	21.358
237636		289.802	297.057	217.686	243.017	193.651	211.429				0	0	0	0	0	0		0	0	0	0	0	0		0	0	0	0	0	0		1.00161	1.00139	0.99629	0.994996	0.996809	0.993439		297.65	303.718	242.081	249.019	206.866	230.961		21.323	27.047	20.532	21.405
237836		277.627	305.369	222.644	243.079	205.52	216.518				0	0	0	0	0	0		0	0	0	0	0	0		0	0	0	0	0	0		1.00174	1.00108	0.996138	0.994477	0.996603	0.993182		297.644	303.52	242.084	249.047	206.838	230.986		21.541	27.729	20.953	21.447
238116		298.811	271.161	220.554	231.408	191.529	207.859				0	0	0	0	0	0		0	0	0	0	0	0		0	0	0	0	0	0		1.00167	1.00036	0.996029	0.993725	0.99603	0.992606		297.648	303.624	241.996	249.087	206.4	231.05		21.541	28.723	20.968	21.75
238276		294.677	300.919	228.421	230.21	208.654	217.562				0	0	0	0	0	0		0	0	0	0	0	0		0	0	0	0	0	0		1.00176	1.00073	0.996408	0.993852	0.995948	0.992409		297.644	303.555	241.984	248.863	208.654	231.071		21.541	28.723	20.56	22.022
238476		296.453	277.536	233.711	239.518	189.505	228.397				0	0	0	0	0	0		0	0	0	0	0	0		0	0	0	0	0	0		1.00171	1.00038	0.996263	0.993721	0.995649	0.992377		297.646	303.62	241.633	248.454	206.179	231.075		21.919	28.73	20.901	22.277
238636		280.897	263.357	227.673	229.49	183.143	201.017				0	0	0	0	0	0		0	0	0	0	0	0		0	0	0	0	0	0		1.0018	0.999635	0.996214	0.993411	0.995964	0.992116		297.642	303.696	241.639	248.455	206.164	231.104		22.512	29.592	20.901	22.516
238796		271.779	297.488	236.471	221.717	205.878	203.439				0	0	0	0	0	0		0	0	0	0	0	0		0	0	0	0	0	0		1.00153	0.999583	0.995944	0.993306	0.995682	0.991885		297.654	303.697	241.671	248.469	206.178	231.129		22.512	30.616	20.962	22.545
239036		286.284	312.963	242.331	247.563	201.409	233.136				0	0	0	0	0	0		0	0	0	0	0	0		0	0	0	0	0	0		1.00148	0.999559	0.995868	0.992859	0.995853	0.991841		297.389	312.963	241.68	247.563	206.109	233.136		22.365	30.616	20.982	22.698
239241		288.843	271.085	229.291	213.832	194.985	230.673				0	0	0	0	0	0		0	0	0	0	0	0		0	0	0	0	0	0		1.00165	0.999276	0.995593	0.992808	0.995895	0.991795		297.131	303.701	241.713	248.541	205.992	230.673		21.947	31.93	21.102	22.903
239396		309.375	284.7	244.077	236.087	207.01	213.495				0	0	0	0	0	0		0	0	0	0	0	0		0	0	0	0	0	0		1.00157	0.998871	0.995339	0.992615	0.995638	0.991472		309.375	303.28	244.077	248.569	207.01	231.175		22.634	31.908	21.19	24.031
239556		295.547	290.677	233.732	248.011	206.292	245.136				0	0	0	0	0	0		0	0	0	0	0	0		0	0	0	0	0	0		1.00141	0.998379	0.995607	0.992286	0.995895	0.991274		297.135	303.372	241.711	248.011	205.897	245.136		22.924	31.984	21.19	24.189
239756		306.061	296.096	226.866	219.934	189.727	226.037				0	0	0	0	0	0		0	0	0	0	0	0		0	0	0	0	0	0		1.0015	0.998224	0.995704	0.992305	0.995995	0.991966		306.061	303.401	241.536	248.614	205.894	230.903		22.924	32.409	20.992	24.189
239996		267.29	258.792	237.246	236.804	206.867	209.485				0	0	0	0	0	0		0	0	0	0	0	0		0	0	0	0	0	0		1.00238	0.999076	0.995558	0.992237	0.996601	0.993181		297.12	302.342	241.386	248.624	206.867	230.864		23.147	31.793	20.653	24.189
240156		281.388	324.024	233.278	250.24	194.725	235.154				0	0	0	0	0	0		0	0	0	0	0	0		0	0	0	0	0	0		1.00348	0.998809	0.996171	0.992377	0.996429	0.993786		297.082	324.024	241.349	250.24	205.884	235.154		23.147	32.424	20.653	24.419
240356		260.184	292.111	242.127	241.547	218.794	221.256				0	0	0	0	0	0		0	0	0	0	0	0		0	0	0	0	0	0		1.00346	0.998817	0.995928	0.992407	0.996474	0.993654		297.085	301.966	241.057	248.351	218.794	230.848		23.901	32.424	20.879	24.383
240556		276.888	296.103	227.946	233.465	190.163	216.746				0	0	0	0	0	0		0	0	0	0	0	0		0	0	0	0	0	0		1.00331	0.997839	0.995982	0.992669	0.996074	0.992661		297.107	301.728	241.051	248.339	205.845	230.765		23.147	31.898	20.909	24.383
240716		320.442	296.442	239.674	262.648	185.253	226.341				0	0	0	0	0	0		0	0	0	0	0	0		0	0	0	0	0	0		1.00329	0.99868	0.99659	0.993496	0.996137	0.993552		320.442	301.595	240.989	262.648	205.573	230.655		23.147	31.898	21.118	24.383
240876		277.202	256.574	213.268	230.197	191.99	210.013				0	0	0	0	0	0		0	0	0	0	0	0		0	0	0	0	0	0		1.0033	0.998627	0.997076	0.993492	0.995816	0.993675		297.107	301.112	240.637	248.304	205.603	230.641		23.147	31.589	20.52	25.035
241116		292.763	249.264	220.414	248.455	200.808	217.178				0	0	0	0	0	0		0	0	0	0	0	0		0	0	0	0	0	0		1.00314	0.998357	0.997502	0.993189	0.995638	0.994026		297.109	300.313	240.56	248.455	205.482	230.6		23.901	30.44	20.741	26.146
241276		316.218	307.876	250.592	273.208	211.707	249.517				0	0	0	0	0	0		0	0	0	0	0	0		0	0	0	0	0	0		1.00314	0.999036	0.997523	0.993109	0.995496	0.993679		316.218	307.876	250.592	273.208	211.707	249.517		23.147	30.514	20.741	26.32
241436		284.326	269.33	238.099	247.179	183.861	211.427				0	0	0	0	0	0		0	0	0	0	0	0		0	0	0	0	0	0		1.00322	0.99897	0.997577	0.993179	0.995401	0.99315		297.108	299.616	240.546	248.288	205.486	230.747		23.147	30.36	21.015	26.182
241636		282.365	254.394	236.399	239.705	196.324	208.419				0	0	0	0	0	0		0	0	0	0	0	0		0	0	0	0	0	0		1.003	0.998918	0.996953	0.993299	0.994998	0.993728		297.111	299.618	240.074	248.288	205.493	230.731		23.901	30.36	20.614	26.309
241796		301.803	292.135	246.682	258.958	207.374	230.962				0	0	0	0	0	0		0	0	0	0	0	0		0	0	0	0	0	0		1.00251	0.998162	0.996458	0.993964	0.994529	0.993826		301.803	299.653	246.682	258.958	207.374	230.962		23.901	31.172	20.878	26.309
242076		291.639	277.305	228.777	255.555	204.174	220.729				0	0	0	0	0	0		0	0	0	0	0	0		0	0	0	0	0	0		1.00251	0.9984	0.996596	0.994117	0.994411	0.993803		296.616	299.642	239.686	255.555	205.503	230.626		24.139	31.172	20.901	26.259
242236		271.308	281.01	210.172	239.279	185.801	229.863				0	0	0	0	0	0		0	0	0	0	0	0		0	0	0	0	0	0		1.0021	0.999264	0.996569	0.994717	0.994328	0.994015		296.216	299.602	239.554	248.093	205.437	229.863		23.486	31.482	20.228	26.207
242436		289.871	278.479	227.895	246.83	211.44	238.999				0	0	0	0	0	0		0	0	0	0	0	0		0	0	0	0	0	0		1.00217	0.999682	0.996708	0.994485	0.994859	0.994083		296.207	299.583	239.545	248.096	211.44	238.999		23.486	32.503	20.667	26.207
242596		292.683	289.701	243.133	241.649	194.199	229.23				0	0	0	0	0	0		0	0	0	0	0	0		0	0	0	0	0	0		1.00221	0.999447	0.996782	0.994568	0.995716	0.994221		296.203	298.913	238.874	248.095	205.398	229.23		23.944	31.753	20.571	26.207
242756		301.896	294.653	238.311	282.845	183.42	226.871				0	0	0	0	0	0		0	0	0	0	0	0		0	0	0	0	0	0		1.00201	0.999201	0.996736	0.994655	0.995692	0.994052		301.896	299.605	238.774	282.845	205.398	230.039		23.565	32.539	20.266	26.08
243036		284.065	280.54	225.297	259.967	186.277	230.293				0	0	0	0	0	0		0	0	0	0	0	0		0	0	0	0	0	0		1.00173	0.999431	0.996788	0.994601	0.995914	0.994034		295.482	299.594	238.766	259.967	205.278	230.293		23.067	32.539	20.101	26.08
243236		282.651	281.413	229.162	242.231	198.393	213.674				0	0	0	0	0	0		0	0	0	0	0	0		0	0	0	0	0	0		1.00122	0.999769	0.996762	0.994657	0.995801	0.993966		295.15	299.579	238.77	248.094	205.282	229.968		23.124	32.553	20.266	26.207
243436		291.053	283.204	251.165	237.624	227.676	224.807				0	0	0	0	0	0		0	0	0	0	0	0		0	0	0	0	0	0		1.00078	0.999496	0.996732	0.994682	0.995577	0.994972		295.247	299.591	251.165	248.093	227.676	229.929		23.643	32.734	20.413	26.207
243596		309.073	281.369	234.075	241.687	211.505	223.408				0	0	0	0	0	0		0	0	0	0	0	0		0	0	0	0	0	0		1.001	0.999349	0.996858	0.995862	0.99538	0.99383		309.073	298.936	238.3	248.075	211.505	229.973		23.643	31.948	20.413	26.207
243756		279.873	294.473	221.444	227.008	201.243	225.795				0	0	0	0	0	0		0	0	0	0	0	0		0	0	0	0	0	0		1.00112	0.9994	0.996741	0.995441	0.995247	0.994548		294.55	298.924	238.099	248.082	205.302	229.641		23.368	31.948	20.546	26.294
243996		278.618	269.488	253.462	255.656	213.182	229.007				0	0	0	0	0	0		0	0	0	0	0	0		0	0	0	0	0	0		1.0014	0.998563	0.997872	0.99673	0.995067	0.995837		294.518	298.512	253.462	255.656	213.182	229.064		23.369	31.52	20.788	26.294
244156		291.435	283.981	226.636	259.78	232.478	227.636				0	0	0	0	0	0		0	0	0	0	0	0		0	0	0	0	0	0		1.00129	0.998412	0.999052	0.996998	0.994997	0.995751		294.53	298.121	237.834	259.78	232.478	229.07		23.369	32.202	20.983	26.294
244316		289.502	299.568	223.341	252.609	190.46	230.738				0	0	0	0	0	0		0	0	0	0	0	0		0	0	0	0	0	0		1.00106	0.998965	0.998674	0.996831	0.994597	0.995683		294.2	297.756	237.545	252.609	205.103	230.738		23.045	31.918	20.813	26.508
244556		305.09	281.906	229.456	250.415	200.818	237.493				0	0	0	0	0	0		0	0	0	0	0	0		0	0	0	0	0	0		1.00108	0.999499	0.998748	0.996635	0.994595	0.995822		305.09	297.515	237.538	250.415	205.192	237.493		23.045	31.738	21.142	26.593
244716		292.757	269.282	244.029	246.524	187.206	228.306				0	0	0	0	0	0		0	0	0	0	0	0		0	0	0	0	0	0		1.00048	0.999494	0.998753	0.997015	0.994566	0.995736		293.956	297.122	244.029	247.86	204.769	228.734		22.738	31.307	21.099	26.509
244876		277.599	288.211	230.985	231.396	204.187	240.982				0	0	0	0	0	0		0	0	0	0	0	0		0	0	0	0	0	0		1.00026	1.00006	0.998717	0.997382	0.99471	0.995802		293.972	297.047	237.398	247.981	204.182	240.982		24.277	31.706	21.099	26.508
245116		319.979	324.183	256.994	268.437	216.153	231.322				0	0	0	0	0	0		0	0	0	0	0	0		0	0	0	0	0	0		1.0006	0.999974	0.998678	0.997453	0.995122	0.995784		319.979	324.183	256.994	268.437	216.153	231.322		22.912	31.706	21.673	26.508
245316		287.538	306.696	233.683	261.416	200.044	223.8				0	0	0	0	0	0		0	0	0	0	0	0		0	0	0	0	0	0		1.00068	1.0006	0.998528	0.997231	0.995177	0.9961		293.943	306.696	237.306	261.416	204.18	228.692		24.277	31.706	21.959	26.593
245476		280.269	277.642	224.887	235.188	177.636	223.872				0	0	0	0	0	0		0	0	0	0	0	0		0	0	0	0	0	0		1.00037	1.00061	0.999326	0.997436	0.995455	0.996285		293.964	296.433	237.273	247.978	204.179	228.67		24.756	31.091	22.045	26.683
245676		276.398	289.897	231.834	250.997	205.464	217.913				0	0	0	0	0	0		0	0	0	0	0	0		0	0	0	0	0	0		1.00044	1.00077	0.999372	0.99825	0.995377	0.996364		293.959	296.43	237.271	250.997	204.179	228.661		24.756	31.091	22.045	26.683
245836		293.273	308.944	220.615	274.889	190.71	246.857				0	0	0	0	0	0		0	0	0	0	0	0		0	0	0	0	0	0		1.00008	1.0006	0.999489	0.997368	0.995298	0.996239		293.985	308.944	237.267	274.889	204.142	246.857		24.924	31.307	22.045	26.683
246076		299.888	311.017	231.347	267.931	199.656	218.651				0	0	0	0	0	0		0	0	0	0	0	0		0	0	0	0	0	0		0.999657	1.00043	0.99944	0.997077	0.995108	0.996183		299.888	311.017	237.269	267.931	204.145	228.682		25.123	31.706	22.045	27.547
246315		292.87	276.691	246.268	242.277	218.802	220.949				0	0	0	0	0	0		0	0	0	0	0	0		0	0	0	0	0	0		0.999656	1.00015	1.00031	0.998014	0.995106	0.996212		294.022	296.44	246.268	247.953	218.802	228.429		25.123	32.139	22.045	27.547
246476		300.152	341.926	236.204	239.434	194.376	226.041				0	0	0	0	0	0		0	0	0	0	0	0		0	0	0	0	0	0		0.999635	0.99999	1.00032	0.998091	0.995382	0.996108		300.152	341.926	236.867	247.95	203.918	228.437		25.362	32.089	22.293	27.547
246636		313.914	388.746	248.96	240.708	215.114	222.32				0	0	0	0	0	0		0	0	0	0	0	0		0	0	0	0	0	0		0.999133	0.999348	1.00061	0.998892	0.995255	0.995923		313.914	388.746	248.96	247.812	215.114	228.327		25.206	32.303	21.855	27.463
246796		293.37	319.76	247.987	264.578	214.65	240.065				0	0	0	0	0	0		0	0	0	0	0	0		0	0	0	0	0	0		0.998944	0.9996	1.00057	0.998846	0.99513	0.995791		293.493	319.76	247.987	264.578	214.65	240.065		24.818	32.746	21.783	27.463
247076		302.811	321.332	223.978	263.964	201.656	238.585				0	0	0	0	0	0		0	0	0	0	0	0		0	0	0	0	0	0		0.998912	0.99999	1.00068	0.998018	0.995506	0.995952		302.811	321.332	236.264	263.964	203.155	238.585		25.214	32.303	21.663	27.463
247275		313.301	340.373	242.71	295.759	202.812	239.253				0	0	0	0	0	0		0	0	0	0	0	0		0	0	0	0	0	0		0.998919	0.999491	1.00055	0.997553	0.995367	0.995855		313.301	340.373	236.267	295.759	202.963	239.253		25.214	32.303	21.847	27.463
247436		276.664	282.855	218.649	277.285	198.92	206.424				0	0	0	0	0	0		0	0	0	0	0	0		0	0	0	0	0	0		0.998751	0.999453	1.00021	0.998281	0.995306	0.996334		293.351	296.15	236.274	277.285	202.85	228.421		25.214	32.746	21.847	27.463
247595		288.877	268.396	214.432	237.647	198.899	246.92				0	0	0	0	0	0		0	0	0	0	0	0		0	0	0	0	0	0		0.998459	0.999449	1.00051	0.998207	0.995947	0.996279		293.308	296.151	236.267	247.829	202.832	246.92		25.991	32.746	21.946	27.463
247756		297.106	284.707	271.659	248.251	226.621	246.904				0	0	0	0	0	0		0	0	0	0	0	0		0	0	0	0	0	0		0.998307	0.999321	1.00071	0.999014	0.995695	0.996134		293.311	296.097	271.659	247.809	226.621	246.904		25.991	32.739	21.871	27.463
247996		292.908	307.185	228.431	235.548	221.04	262.461				0	0	0	0	0	0		0	0	0	0	0	0		0	0	0	0	0	0		0.998147	0.999358	1.00093	0.999366	0.995646	0.996439		293.313	307.185	236.186	247.605	221.04	262.461		26.036	32.739	21.772	27.242
248156		288.012	305.831	246.795	249.105	221.957	237.644				0	0	0	0	0	0		0	0	0	0	0	0		0	0	0	0	0	0		0.998265	0.99933	1.00102	0.999123	0.99588	0.996561		293.277	305.831	246.795	247.28	221.957	237.644		26.071	32.214	21.707	27.146
248316		319.878	323.147	262.511	287.57	239.079	257.146				0	0	0	0	0	0		0	0	0	0	0	0		0	0	0	0	0	0		0.998348	0.99905	1.00085	0.999813	0.995896	0.996488		319.878	323.147	262.511	287.57	239.079	257.146		25.706	31.296	21.446	27.146
248476		291.483	314.552	257.086	268.024	198.462	241.656				0	0	0	0	0	0		0	0	0	0	0	0		0	0	0	0	0	0		0.997859	0.999302	1.00065	0.998985	0.996614	0.996287		293.143	314.552	257.086	268.024	201.703	241.656		25.706	32.214	20.66	27.146
248636		285.015	285.473	234.993	243.937	200.441	220.159				0	0	0	0	0	0		0	0	0	0	0	0		0	0	0	0	0	0		0.997601	0.999266	1.00082	0.998609	0.996812	0.996306		292.897	294.855	234.987	247.34	201.683	228.097		26.451	31.296	20.66	27.245
248836		377.755	314.297	244.234	260.813	213.479	228.07				0	0	0	0	0	0		0	0	0	0	0	0		0	0	0	0	0	0		0.997272	0.999228	1.00077	0.99908	0.996714	0.99634		377.755	314.297	244.234	260.813	213.479	228.095		26.392	31.116	20.634	27.466
249155		283.776	281.16	226.237	238.06	219.317	227.426				0	0	0	0	0	0		0	0	0	0	0	0		0	0	0	0	0	0		0.99707	0.99953	1.00049	0.9989	0.996684	0.996425		292.857	294.457	234.858	247.306	219.317	228.313		26.549	31.097	20.634	27.466
249316		280.458	308.574	252.773	237.339	208.594	227.914				0	0	0	0	0	0		0	0	0	0	0	0		0	0	0	0	0	0		0.997444	0.999116	1.00046	0.998675	0.997321	0.996566		292.762	308.574	252.773	246.969	208.594	228.405		26.625	31.718	20.634	27.465
249475		285.728	270.66	235.779	249.458	186.143	233.565				0	0	0	0	0	0		0	0	0	0	0	0		0	0	0	0	0	0		0.997456	0.999128	1.00035	0.998798	0.997373	0.996459		292.744	294.459	234.99	246.956	201.678	233.565		26.568	31.718	20.66	27.465
249675		261.194	290.64	216.94	223.216	201.684	214.978				0	0	0	0	0	0		0	0	0	0	0	0		0	0	0	0	0	0		0.997707	0.999267	1.00014	0.998485	0.99839	0.996443		292.739	294.458	234.992	246.989	201.67	228.635		26.568	31.718	20.66	27.465
249835		282.194	297.668	213.363	263.348	196.441	245.188				0	0	0	0	0	0		0	0	0	0	0	0		0	0	0	0	0	0		0.997733	0.999358	1.00015	0.998341	0.998114	0.99655		292.695	293.428	234.933	263.348	201.549	245.188		26.584	30.685	20.634	27.215
250115		316.933	274.099	236.139	217.265	203.787	212.749				0	0	0	0	0	0		0	0	0	0	0	0		0	0	0	0	0	0		0.997938	0.998919	1.00018	0.997599	0.998188	0.996566		316.933	292.972	234.928	246.564	201.544	228.309		26.584	30.373	20.634	27.159
250275		286.323	281.034	212.673	239.866	185.132	203.86				0	0	0	0	0	0		0	0	0	0	0	0		0	0	0	0	0	0		0.998104	0.998747	0.999975	0.998077	0.999646	0.996178		292.693	292.989	234.967	246.556	201.435	228.32		26.584	30.373	20.634	27.201
250476		287.595	297.952	213.023	242.136	181.518	224.429				0	0	0	0	0	0		0	0	0	0	0	0		0	0	0	0	0	0		0.997679	0.998793	1.00028	0.997694	0.999592	0.996424		292.74	292.984	234.211	246.754	201.263	228.415		26.601	30.373	19.891	27.257
250635		311.009	323.332	248.401	279.128	176.818	238.905				0	0	0	0	0	0		0	0	0	0	0	0		0	0	0	0	0	0		0.998069	0.998774	1.00013	0.998173	0.999543	0.996228		311.009	323.332	248.401	279.128	200.876	238.905		26.79	30.373	20.634	29.259
250795		292.614	285.365	229.819	253.688	185.102	213.087				0	0	0	0	0	0		0	0	0	0	0	0		0	0	0	0	0	0		0.998144	0.998293	1.00034	0.997892	0.999464	0.995971		292.692	293.031	234.892	253.688	200.886	228.326		26.773	30.373	20.634	29.317
251075		247.337	243.458	219.095	204.74	188.837	204.746				0	0	0	0	0	0		0	0	0	0	0	0		0	0	0	0	0	0		0.998433	0.998481	1.0004	0.997201	0.999742	0.996156		292.647	293.013	234.879	246.791	200.809	228.321		26.704	30.373	20.634	29.373
251236		277.391	313.254	239.55	246.58	188.877	247.089				0	0	0	0	0	0		0	0	0	0	0	0		0	0	0	0	0	0		0.998477	0.998038	1.00044	0.996934	0.999791	0.99613		292.646	313.254	234.204	246.576	200.464	247.089		27.526	30.373	19.891	29.317
251395		259.969	289.377	227.394	235.237	177.065	215.092				0	0	0	0	0	0		0	0	0	0	0	0		0	0	0	0	0	0		0.998522	0.998568	1.00124	0.996894	1.00043	0.996145		292.645	293.005	234.043	246.576	200.389	228.434		27.526	30.373	19.742	29.317
251595		275.209	277.978	210.848	216.498	190.731	205.018				0	0	0	0	0	0		0	0	0	0	0	0		0	0	0	0	0	0		0.998909	0.998204	1.00218	0.996865	0.99984	0.996292		292.07	293.426	233.821	246.513	200.459	228.424		26.717	30.685	19.655	29.112
251755		250.224	257.889	219.59	219.323	168.469	206.131				0	0	0	0	0	0		0	0	0	0	0	0		0	0	0	0	0	0		0.998902	0.998715	1.00226	0.996845	0.999955	0.996201		292.072	293.356	233.815	246.268	200.808	228.43		26.717	30.685	20.021	28.077
251995		257.973	241.631	215.573	209.81	185.148	203.664				0	0	0	0	0	0		0	0	0	0	0	0		0	0	0	0	0	0		0.999029	0.998697	1.00209	0.996908	0.999838	0.996011		292.041	293.359	233.828	246.248	200.808	228.655		26.717	30.685	20.021	28.077
252195		236.726	256.926	198.368	226.705	161.879	202.82				0	0	0	0	0	0		0	0	0	0	0	0		0	0	0	0	0	0		0.998845	0.998777	1.0024	0.996811	0.999665	0.996075		292.086	293.348	233.717	246.516	200.809	228.652		27.22	30.685	19.765	29.112
252395		251.361	241.062	206.179	194.381	157.371	180.569				0	0	0	0	0	0		0	0	0	0	0	0		0	0	0	0	0	0		0.998694	0.999903	1.0026	0.996869	0.999521	0.996045		291.704	293.196	233.716	246.512	200.809	228.441		27.054	30.685	19.765	29.112
252555		286.142	251.435	223.736	212.427	169.44	194.915				0	0	0	0	0	0		0	0	0	0	0	0		0	0	0	0	0	0		0.998475	0.999693	1.0029	0.996121	0.999452	0.996273		291.715	293.224	233.767	246.354	200.81	228.643		27.067	30.685	20.021	28.077
252715		240.008	262.109	195.468	199.827	183.807	186.243				0	0	0	0	0	0		0	0	0	0	0	0		0	0	0	0	0	0		0.99828	0.999726	1.00306	0.995461	0.999677	0.996575		291.564	293.22	233.754	245.668	200.785	228.629		27.442	30.685	20.36	27.581
252875		249.907	232.874	191.362	175.418	162.225	163.758				0	0	0	0	0	0		0	0	0	0	0	0		0	0	0	0	0	0		0.998273	0.999497	1.00286	0.995321	0.99957	0.996739		291.46	293.756	233.714	244.993	200.809	228.62		27.394	31.134	20.104	26.73
253155		297.574	275.962	236.909	204.139	198.09	187.137				0	0	0	0	0	0		0	0	0	0	0	0		0	0	0	0	0	0		0.998807	0.999765	1.00319	0.995439	0.999606	0.996931		291.19	293.215	233.712	244.975	200.785	228.607		27.854	30.685	20.104	26.73
253315		287.285	241.21	182.4	193.285	163.261	194.49				0	0	0	150	0	150		0	0	0	49.3417	0	46.6148		0	0	0	1	0	1		0.999432	0.999803	1.0031	0.995592	0.999698	0.997095		290.977	293.21	233.698	245.627	200.472	228.386		27.762	30.685	20.083	27.581
253475		241.188	224.185	195.256	190.044	143.313	172.043				0	0	0	0	0	150		0	0	0	0	0	46.6427		0	0	0	0	0	1		0.999353	0.999595	1.00308	0.995771	0.999318	0.99706		290.844	292.909	233.698	245.57	200.125	228.387		27.622	30.373	20.083	27.581
253635		253.754	235.43	215.201	192.373	178.08	182.565				0	0	0	150	0	150		0	0	0	51.1315	0	48.2774		0	0	0	1	0	1		0.999479	0.999527	1.00322	0.995849	0.999299	0.99687		290.839	292.507	233.684	245.546	200.128	228.392		27.968	29.949	20.069	27.581
253795		266.099	244.177	201.097	192.136	174.198	181.275				0	0	0	150	0	150		0	0	0	51.5431	0	49.3838		0	0	0	1	0	1		0.999654	1.00006	1.00307	0.996109	0.999088	0.996767		289.969	292.446	233.623	245.464	200.153	228.3		27.513	30.008	20.096	27.784
254115		268.628	244.243	197.039	186.885	154.767	167.132				0	0	0	150	0	150		0	0	0	50.5506	0	48.0399		0	0	0	1	0	1		0.999865	1.0001	1.00252	0.996367	0.998644	0.997081		289.805	292.445	233.362	246.339	200.206	228.278		27.444	30.008	20.22	28.28
254275		274.522	283.922	217.553	219.713	165.809	190.028				0	0	0	0	0	0		0	0	0	0	0	0		0	0	0	0	0	0		0.999747	1.00006	1.00233	0.996383	0.998008	0.997657		289.807	292.446	233.381	246.338	200.282	228.236		27.821	30.146	20.22	28.28
254475		267.202	254.879	215.287	197.675	159.67	179.871				0	0	0	0	0	150		0	0	0	0	0	46.5454		0	0	0	0	0	1		0.999188	0.999735	1.00172	0.995936	0.997352	0.99711		289.575	292.378	233.249	245.519	200.361	228.05		27.764	30.263	19.915	28.29
254635		257.38	237.877	195.454	187.49	181.199	176.352				0	0	0	0	0	150		0	0	0	0	0	46.0618		0	0	0	0	0	1		0.997937	0.999905	1.00154	0.996335	0.996866	0.996869		289.298	292.195	232.583	245.393	200.023	228.061		27.541	30.909	19.886	28.299
254795		254.656	267.029	219.369	195.245	187.599	173.546				0	0	0	0	0	0		0	0	0	0	0	0		0	0	0	0	0	0		0.997117	0.999692	1.00123	0.995636	0.996524	0.99623		288.953	292.14	232.71	245.613	200.063	228.102		27.683	31.299	19.954	28.743
255075		262.358	255.475	220.534	187.129	171.777	178.083				0	0	0	0	0	0		0	0	0	0	0	0		0	0	0	0	0	0		0.996127	0.999073	1.0007	0.995084	0.995626	0.99539		288.892	292.15	232.931	245.787	199.79	228.163		28.225	31.753	19.954	29.544
255275		272.48	292.372	200.223	221.36	186.406	214.206				0	0	0	0	0	0		0	0	0	0	0	0		0	0	0	0	0	0		0.995435	0.998442	0.999555	0.994966	0.994442	0.994397		288.876	292.161	232.02	245.824	199.925	228.234		28.289	33.083	18.7	29.603
255435		265.91	262.301	203.941	220.321	169.48	183.415				0	0	0	0	0	0		0	0	0	0	0	0		0	0	0	0	0	0		0.994598	0.99754	0.998828	0.994452	0.992677	0.993171		288.877	292.176	231.726	245.124	200.132	228.312		28.659	33.23	18.645	29.78
255595		265.088	248.377	214.616	213.742	163.817	177.324				0	0	0	0	0	0		0	0	0	0	0	0		0	0	0	0	0	0		0.994001	0.996869	0.997549	0.9934	0.99171	0.991875		288.877	292.187	231.791	244.788	200.25	228.349		28.874	33.275	18.831	29.214
255755		253.83	221.43	201.763	193.581	166.093	194.296				0	0	0	0	0	0		0	0	0	0	0	0		0	0	0	0	0	0		0.992892	0.995474	0.995885	0.99237	0.990568	0.991206		288.876	292.155	231.708	244.205	199.995	228.367		28.35	33.319	18.731	29.185
255995		280.466	255.257	230.044	229.33	181.585	211.783				0	0	0	0	0	0		0	0	0	0	0	0		0	0	0	0	0	0		0.992158	0.994399	0.994556	0.990909	0.989031	0.989474		288.876	292.173	231.775	244.588	200.181	228.444		28.389	33.82	18.745	29.214
256155		259.947	258.291	208.93	216.489	180.024	196.265				0	0	0	0	0	0		0	0	0	0	0	0		0	0	0	0	0	0		0.992188	0.993391	0.993367	0.990198	0.987582	0.987997		288.876	292.136	231.67	244.775	200.36	228.548		28.527	33.084	18.986	29.275
256315		271.309	234.872	207.858	196.36	184.098	182.252				0	0	0	0	0	0		0	0	0	0	0	0		0	0	0	0	0	0		0.991336	0.993106	0.991882	0.988783	0.985896	0.987104		288.877	292.156	231.745	245.435	200.172	228.392		29.147	33.277	19.166	29.473
256475		264.572	243.786	213.967	183.625	164.565	180.039				0	0	0	0	0	0		0	0	0	0	0	0		0	0	0	0	0	0		0.990124	0.991806	0.990463	0.987234	0.984654	0.985483		288.876	292.123	231.818	246.173	200.327	228.5		29.002	33.751	19.594	30.519
256675		282.383	277.009	225.208	221.804	188.035	221.994				0	0	0	0	0	0		0	0	0	0	0	0		0	0	0	0	0	0		0.98934	0.991065	0.989535	0.985779	0.982656	0.983567		288.876	291.843	231.699	245.338	200.558	228.632		29.042	33.798	19.349	30.506
256875		268.552	251.936	213.336	200.02	169.855	207.856				0	0	0	0	0	0		0	0	0	0	0	0		0	0	0	0	0	0		0.987614	0.989372	0.988392	0.98451	0.980378	0.981853		288.877	291.393	231.758	245.948	200.463	228.715		29.735	33.855	19.533	30.808
257115		268.867	219.388	223.746	205.953	178.86	184.837				0	0	0	0	0	0		0	0	0	0	0	0		0	0	0	0	0	0		0.986744	0.987946	0.987001	0.983282	0.97851	0.980249		288.876	291.011	231.662	245.009	200.666	228.8		29.471	33.567	19.624	30.755
257275		259.908	262.439	205.311	206.502	171.573	192.46				0	0	0	0	0	0		0	0	0	0	0	0		0	0	0	0	0	0		0.985444	0.986314	0.985121	0.981775	0.976488	0.979126		288.858	291.347	231.762	244.465	200.547	228.695		29.565	34.666	18.844	30.747
257475		281.9	286.142	206.44	208.18	193.089	210.266				0	0	0	0	0	0		0	0	0	0	0	0		0	0	0	0	0	0		0.98412	0.984881	0.983897	0.980585	0.974684	0.980283		288.764	290.99	231.826	244.787	200.746	228.638		29.587	34.64	19.196	31.436
257675		275.488	242.007	211.361	216.045	194.489	209.171				0	0	0	0	0	0		0	0	0	0	0	0		0	0	0	0	0	0		0.982732	0.983473	0.982798	0.978846	0.972798	0.980629		288.853	290.718	232.263	245.749	200.614	228.621		29.905	34.9	19.6	32.326
257835		261.738	248.79	212.361	207.121	178.431	184.3				0	0	0	0	0	0		0	0	0	0	0	0		0	0	0	0	0	0		0.980861	0.982067	0.98102	0.977666	0.970647	0.978666		288.784	290.935	233.076	246.405	200.787	228.717		29.913	34.963	19.858	32.631
258075		259.655	260.836	201.359	207.291	171.792	187.874				0	0	0	0	0	0		0	0	0	0	0	0		0	0	0	0	0	0		0.979307	0.980707	0.97971	0.976075	0.969204	0.976751		288.45	290.676	233.39	246.549	200.674	228.828		29.039	34.839	19.872	32.83
258275		283.22	253.705	231.668	241.198	198.363	205.095				0	0	0	0	0	0		0	0	0	0	0	0		0	0	0	0	0	0		0.978157	0.979782	0.978992	0.974727	0.968438	0.974869		288.144	290.801	232.566	246.573	200.76	228.969		29.209	35.075	20.076	33.956
258475		268.125	262.736	220.753	231.974	184.738	209.345				0	0	0	0	0	0		0	0	0	0	0	0		0	0	0	0	0	0		0.976569	0.977907	0.977075	0.974002	0.966558	0.973044		288.37	291.095	233.327	246.609	200.797	229.102		29.376	35.307	20.647	34.409
258635		264.585	251.19	228.684	209.306	187.595	184.35				0	0	0	0	0	0		0	0	0	0	0	0		0	0	0	0	0	0		0.974834	0.976023	0.97519	0.973107	0.964313	0.971213		288.74	290.902	232.887	246.681	200.79	229.234		30.733	34.993	20.862	34.845
258795		266.371	282.151	194.389	228.961	188.529	207.318				0	0	0	0	0	0		0	0	0	0	0	0		0	0	0	0	0	0		0.973312	0.974444	0.973688	0.971649	0.962108	0.970212		288.854	290.676	232.147	246.573	200.783	229.086		31.486	35.665	21.007	34.872
259075		278.09	298.782	218.21	232.693	181.811	227.53				0	0	0	0	0	0		0	0	0	0	0	0		0	0	0	0	0	0		0.971737	0.97259	0.972618	0.969725	0.960614	0.968292		288.774	290.958	232.65	246.708	200.796	229.003		31.398	35.911	21.397	35.059
259235		299.985	271.209	218.796	231.863	187.38	198.598				0	0	0	0	0	0		0	0	0	0	0	0		0	0	0	0	0	0		0.970449	0.971079	0.97032	0.967576	0.960457	0.967057		288.372	291.23	232.291	246.907	200.648	229.095		31.317	37.434	21.304	35.491
259395		288.964	250.32	222.68	219.365	175.616	211.391				0	0	0	0	0	0		0	0	0	0	0	0		0	0	0	0	0	0		0.969018	0.969203	0.968558	0.965636	0.958534	0.965091		288.139	291.813	231.817	246.797	200.529	229.018		30.748	36.733	21.41	35.734
259595		269.066	259.052	216.611	213.803	181.529	194.267				0	0	0	0	0	0		0	0	0	0	0	0		0	0	0	0	0	0		0.968544	0.96787	0.967734	0.964502	0.959585	0.962855		287.971	291.283	232.078	246.915	200.402	229.185		30.46	36.776	22.429	36.246
259755		284.721	258.905	194.774	201.276	187.77	195.657				0	0	0	0	0	0		0	0	0	0	0	0		0	0	0	0	0	0		0.968483	0.966395	0.966881	0.962945	0.958653	0.961016		287.979	291.746	231.743	247.097	200.131	229.303		30.891	37.021	22.337	36.947
259995		282.912	271.403	218.045	230.431	186.082	231.953				0	0	0	0	0	0		0	0	0	0	0	0		0	0	0	0	0	0		0.967162	0.964772	0.965161	0.961311	0.957329	0.959469		288.073	291.312	231.672	246.941	200.31	229.217		30.967	37.28	22.581	37.51
260155		269.234	268.086	205.588	203.449	159.023	210.454				0	0	0	0	0	0		0	0	0	0	0	0		0	0	0	0	0	0		0.965698	0.963482	0.96353	0.959684	0.955555	0.957647		288.156	290.948	231.53	247.133	200.154	229.329		31.113	37.535	23.096	37.749
260315		249.463	226.586	208.059	205.441	161.01	211.528				0	0	0	0	0	0		0	0	0	0	0	0		0	0	0	0	0	0		0.965383	0.962581	0.962652	0.958695	0.954457	0.956229		288.174	290.638	231.625	247.381	200.305	229.42		31.511	38.287	23.357	37.759
260475		272.509	285.375	211.651	224.051	185.767	225.624				0	0	0	0	0	0		0	0	0	0	0	0		0	0	0	0	0	0		0.964271	0.961525	0.9612	0.957294	0.952786	0.954999		288.067	290.629	231.461	247.068	200.521	229.542		31.571	38.598	23.12	37.957
260715		287.208	254.626	222.733	231.547	175.261	207.478				0	0	0	0	0	0		0	0	0	0	0	0		0	0	0	0	0	0		0.962952	0.960307	0.9594	0.95582	0.950794	0.953083		288.142	290.635	231.656	247.364	200.757	229.718		31.776	39.011	24.49	38.097
260875		267.245	262.498	200.309	214.157	186.485	194.618				0	0	0	0	0	0		0	0	0	0	0	0		0	0	0	0	0	0		0.961637	0.961743	0.958069	0.954259	0.950066	0.952328		288.047	290.628	231.737	247.083	200.503	229.762		32.704	41.297	26.668	40.24
261155		271.252	266.786	222.358	225.101	186.638	217.805				0	0	0	0	0	0		0	0	0	0	0	0		0	0	0	0	0	0		0.960464	0.963017	0.956516	0.953234	0.948041	0.950759		287.847	290.078	231.651	246.858	200.398	229.679		33.493	42.586	26.536	41.178
261315		293.99	302.955	208.449	231.198	194.116	203.535				0	0	0	0	0	0		0	0	0	0	0	0		0	0	0	0	0	0		0.959292	0.963365	0.955111	0.95222	0.946505	0.949975		288.012	290.05	231.485	246.688	200.589	229.732		33.512	43.044	26.666	40.881
261475		253.608	274.102	222.969	221.185	173.47	216.084				0	0	0	0	0	0		0	0	0	0	0	0		0	0	0	0	0	0		0.958396	0.963225	0.953386	0.951105	0.945625	0.949723		288.064	290.061	231.355	246.785	200.695	229.746		33.829	43.11	27.256	43.033
261635		241.79	256.842	212.181	211.53	182.964	206.09				0	0	0	0	0	0		0	0	0	0	0	0		0	0	0	0	0	0		0.957629	0.962335	0.951868	0.950479	0.944371	0.948521		287.832	289.895	231.192	246.589	200.507	229.616		33.36	43.302	27.231	43.773
261795		246.031	265.75	214.333	207.727	181.062	206.799				0	0	0	0	0	0		0	0	0	0	0	0		0	0	0	0	0	0		0.956803	0.961704	0.950945	0.949493	0.942502	0.947217		287.586	289.942	231.304	246.545	200.385	229.727		33.449	43.63	29.026	44.621
262075		278.912	287.287	221.619	224.899	178.652	222.102				0	0	0	0	0	0		0	0	0	0	0	0		0	0	0	0	0	0		0.956008	0.961142	0.949861	0.948551	0.940828	0.945538		287.646	289.988	231.428	246.564	200.598	229.631		35.43	44.111	30.355	45.485
262235		252.55	269.11	187.963	203.89	198.795	197.26				0	0	0	0	0	0		0	0	0	0	0	0		0	0	0	0	0	0		0.95605	0.961036	0.949304	0.947892	0.939674	0.944631		287.544	289.997	231.491	246.429	200.392	229.435		35.314	45.081	31.907	46.214
262395		258.124	246.091	213.628	233.869	183.058	210.619				0	0	0	0	0	0		0	0	0	0	0	0		0	0	0	0	0	0		0.956067	0.960168	0.948624	0.946976	0.938262	0.943755		287.311	290.069	231.239	246.539	200.574	229.525		35.273	44.511	31.624	46.316
262595		263.194	254.384	210.444	222.972	189.426	202.392				0	0	0	0	0	0		0	0	0	0	0	0		0	0	0	0	0	0		0.955278	0.959636	0.948149	0.946062	0.936845	0.94279		287.237	289.891	230.998	245.815	200.75	229.625		35.558	44.263	31.658	46.149
262755		259.01	271.101	195.187	215.244	166.275	209.999				0	0	0	0	0	0		0	0	0	0	0	0		0	0	0	0	0	0		0.954624	0.959143	0.948015	0.945497	0.935422	0.941898		287.254	289.91	230.999	244.611	200.797	229.428		35.869	44.411	31.727	46.357
263035		288.182	268.513	206.465	212.498	205.092	206.932				0	0	0	0	0	0		0	0	0	0	0	0		0	0	0	0	0	0		0.953905	0.958252	0.947493	0.944839	0.934339	0.941212		287.273	289.984	231.03	244.833	200.812	229.5		39.627	47.596	31.96	45.94
263235		285.959	281.912	221.694	230.634	191.531	228.624				0	0	0	0	0	0		0	0	0	0	0	0		0	0	0	0	0	0		0.953191	0.957557	0.946716	0.94395	0.933169	0.941018		287.215	290.041	230.99	245.382	200.791	229.52		39.067	50.043	32.247	48.032
263395		262.848	265.351	213.587	273.694	174.735	214.695				0	0	0	0	0	0		0	0	0	0	0	0		0	0	0	0	0	0		0.953916	0.957193	0.945997	0.94377	0.932105	0.941154		286.295	290.072	230.622	273.694	200.662	229.506		39.059	50.601	34.993	50.57
263555		271.078	273.647	209.172	232.521	190.197	209.985				0	0	0	0	0	0		0	0	0	0	0	0		0	0	0	0	0	0		0.95438	0.957164	0.945011	0.943869	0.931473	0.94056		286.266	289.882	230.952	245.432	200.394	229.568		39.059	50.503	36.16	50.931
263755		252.755	277.691	210.186	212.125	195.161	216.662				0	0	0	0	0	0		0	0	0	0	0	0		0	0	0	0	0	0		0.955388	0.95664	0.944531	0.94346	0.931047	0.939698		286.203	289.892	230.171	244.377	200.06	229.658		39.27	52.501	36.373	50.857
263995		257.075	266.444	211.467	220.033	180.656	214.408				0	0	0	0	0	0		0	0	0	0	0	0		0	0	0	0	0	0		0.954961	0.956502	0.944253	0.943081	0.930209	0.940207		286.047	289.894	230.264	243.588	199.793	229.605		40.261	52.501	38.274	50.804
264155		278.94	276.869	228.76	227.598	191.116	217.241				0	0	0	0	0	0		0	0	0	0	0	0		0	0	0	0	0	0		0.956425	0.956399	0.94544	0.94285	0.929372	0.940637		285.713	289.837	230.002	242.771	199.914	229.11		41.688	52.491	40.494	50.518
264355		250.283	301.319	227.565	240.133	181.392	208.765				0	0	0	0	0	0		0	0	0	0	0	0		0	0	0	0	0	0		0.957811	0.955683	0.946175	0.942306	0.928402	0.940441		284.87	289.855	229.943	242.318	199.667	228.715		42.712	54.156	41.662	50.454
264515		246.636	251.916	220.535	213.865	171.509	219.996				0	0	0	0	0	0		0	0	0	0	0	0		0	0	0	0	0	0		0.959739	0.955441	0.945835	0.942543	0.927551	0.940137		283.77	289.859	229.81	242.255	199.791	228.732		42.402	54.156	41.209	50.211
264715		271.177	256.771	224.78	231.554	189.512	206.957				0	0	0	0	0	0		0	0	0	0	0	0		0	0	0	0	0	0		0.960256	0.955381	0.945338	0.942475	0.926842	0.939569		283.763	289.861	229.656	242.259	199.487	228.577		45.714	54.039	40.996	50.211
264875		254.561	281.238	211.753	234.702	193.849	204.811				0	0	0	0	0	0		0	0	0	0	0	0		0	0	0	0	0	0		0.959746	0.955865	0.944823	0.941885	0.927176	0.939451		283.657	289.457	228.922	242.147	199.066	228.064		47.785	54.425	41.753	49.978
265115		238.117	254.862	215.894	234.536	184.184	209.081				0	0	0	0	0	0		0	0	0	0	0	0		0	0	0	0	0	0		0.95947	0.956948	0.944844	0.941262	0.926621	0.938364		283.202	289.226	228.763	242.037	198.914	228.265		47.685	53.64	41.748	52.106
265315		293.339	253.459	225.874	238.076	184.116	212.95				0	0	0	0	0	0		0	0	0	0	0	0		0	0	0	0	0	0		0.960286	0.956498	0.944869	0.941963	0.927025	0.938145		283.116	289.337	228.762	242.001	198.91	228.309		47.657	53.64	41.641	52.106
265475		255.551	269.79	226.734	236.863	189.976	228.776				0	0	0	0	0	0		0	0	0	0	0	0		0	0	0	0	0	0		0.960333	0.957309	0.945061	0.942156	0.925717	0.938753		283.111	288.429	228.671	241.546	198.9	228.187		47.89	52.956	41.76	51.923
265675		281.417	285.248	212.837	244.788	188.018	205.408				0	0	0	0	0	0		0	0	0	0	0	0		0	0	0	0	0	0		0.96003	0.957106	0.945205	0.942221	0.925746	0.94052		282.78	287.939	228.658	241.504	198.9	227.892		51.662	52.573	41.76	51.612
265835		269.486	260.382	216.154	231.61	190.049	251.357				0	0	0	0	0	0		0	0	0	0	0	0		0	0	0	0	0	0		0.959905	0.956562	0.944534	0.941956	0.92564	0.940292		282.344	287.834	228.465	241.216	198.802	251.357		50.963	55.565	41.668	51.265
266075		254.267	275.001	211.2	223.538	196.396	221.077				0	0	0	0	0	0		0	0	0	0	0	0		0	0	0	0	0	0		0.959262	0.957174	0.944528	0.94205	0.92565	0.939912		282.196	287.771	227.854	240.719	198.483	227.903		50.236	55.565	41.578	51.114
266235		247.482	289.37	227.078	220.534	172.431	207.183				0	0	0	0	0	0		0	0	0	0	0	0		0	0	0	0	0	0		0.958696	0.956815	0.944094	0.941747	0.92417	0.939535		281.96	287.526	227.623	240.772	198.67	227.91		49.06	55.326	41.346	50.948
266435		264.041	270.5	228.894	232.988	207.608	242.532				0	0	0	0	0	0		0	0	0	0	0	0		0	0	0	0	0	0		0.958359	0.956751	0.943916	0.942041	0.923479	0.939168		281.571	287.375	227.493	240.16	198.451	242.532		48.781	54.652	41.336	50.634
266595		266.419	288.649	217.798	209.505	190.268	216.531				0	0	0	0	0	0		0	0	0	0	0	0		0	0	0	0	0	0		0.957973	0.956373	0.943234	0.941854	0.923419	0.939732		280.894	287.286	227.43	239.891	198.345	227.815		48.094	54.574	42.772	50.281
266795		269.684	264.318	209.743	234.222	185.814	212.979				0	0	0	0	0	0		0	0	0	0	0	0		0	0	0	0	0	0		0.959069	0.956255	0.943101	0.941874	0.922931	0.939738		280.459	287.096	227.433	239.801	198.181	227.515		46.237	54.559	42.536	49.4
267075		257.284	306.463	229.792	237.933	195.74	210.334				0	0	0	0	0	0		0	0	0	0	0	0		0	0	0	0	0	0		0.960816	0.957192	0.942192	0.941726	0.922161	0.939728		279.616	306.463	227.393	239.76	198.118	227.171		46.081	54.448	42.483	49.105
267235		256.908	276.829	214.864	203.589	176.473	195.537				0	0	0	0	0	0		0	0	0	0	0	0		0	0	0	0	0	0		0.961541	0.956801	0.942817	0.941617	0.921382	0.939141		279.526	286.947	227.389	238.912	197.579	227.433		46.052	54.448	42.483	48.933
267395		254.261	278.34	227.454	217.004	203.267	225.445				0	0	0	0	0	0		0	0	0	0	0	0		0	0	0	0	0	0		0.961477	0.955354	0.943947	0.941502	0.921039	0.939082		279.209	287.157	227.382	238.954	196.438	225.79		45.168	54.448	42.483	48.386
267555		261.423	273.824	216.197	241.516	198.161	229.406				0	0	0	0	0	0		0	0	0	0	0	0		0	0	0	0	0	0		0.961368	0.955188	0.944702	0.941325	0.921327	0.938614		279.066	287.328	227.1	238.261	196.415	225.492		44.881	54.448	42.161	48.275
267715		259.035	244.701	226.914	217.207	169.465	230.257				0	0	0	0	0	0		0	0	0	0	0	0		0	0	0	0	0	0		0.961233	0.955989	0.945248	0.94119	0.922507	0.939066		278.974	287.114	226.892	238.292	196.396	225.427		44.824	54.319	41.497	48.093
268035		268.891	314.575	239.857	228.566	189.611	206.939				0	0	0	0	0	0		0	0	0	0	0	0		0	0	0	0	0	0		0.961786	0.956803	0.945236	0.941307	0.923581	0.938932		278.916	314.575	239.857	238.265	195.894	225.217		44.749	54.319	41.422	48.093
268235		271.596	305.76	221.32	234.853	194.769	237.673				0	0	0	0	0	0		0	0	0	0	0	0		0	0	0	0	0	0		0.961451	0.95676	0.944939	0.941672	0.92361	0.938819		278.312	305.76	226.354	238.063	195.646	237.673		44.65	52.526	41.394	48.022
268395		254.411	258.082	233.988	239.795	195.921	223.478				0	0	0	0	0	0		0	0	0	0	0	0		0	0	0	0	0	0		0.961215	0.957596	0.946003	0.941523	0.922972	0.938005		277.635	285.432	226.247	238.002	195.208	223.937		43.935	52.3	41.123	48.022
268555		272.665	287.388	241.896	236.655	190.909	227.863				0	0	0	0	0	0		0	0	0	0	0	0		0	0	0	0	0	0		0.961117	0.95755	0.946541	0.940653	0.923164	0.938148		276.215	285.831	241.896	237.961	194.772	224.753		43.256	52.3	40.556	48.022
268715		258.97	293.632	214.766	213.544	192.961	200.203				0	0	0	0	0	0		0	0	0	0	0	0		0	0	0	0	0	0		0.960937	0.957349	0.946387	0.940395	0.923098	0.937954		276.331	285.884	226.047	237.966	194.782	223.955		43.256	52.3	40.556	48.022
268875		302.833	297.552	225.421	267.663	189.893	230.289				0	0	0	0	0	0		0	0	0	0	0	0		0	0	0	0	0	0		0.960818	0.957398	0.946716	0.940916	0.923062	0.938608		302.833	285.871	225.584	267.663	194.788	222.465		43.256	51.842	40.452	47.966
269115		260.651	276.916	242.059	210.795	191.11	213.008				0	0	0	0	0	0		0	0	0	0	0	0		0	0	0	0	0	0		0.960848	0.957288	0.947264	0.940055	0.92319	0.937696		275.341	285.9	242.059	237.972	194.749	222.115		43.256	51.842	40.338	47.966
269315		270.363	287.088	227.375	211.566	184.497	209.487				0	0	0	0	0	0		0	0	0	0	0	0		0	0	0	0	0	0		0.960732	0.956927	0.947441	0.941074	0.923278	0.938731		274.874	285.994	224.925	237.808	194.74	222.018		43.058	52.3	40.337	47.959
269515		269.031	270.419	239.531	248.17	190.12	240.584				0	0	0	0	0	0		0	0	0	0	0	0		0	0	0	0	0	0		0.960902	0.957647	0.948091	0.941189	0.923415	0.938773		275.336	285.371	224.878	237.951	194.456	240.584		43.256	51.842	40.337	47.966
269675		253.21	290.626	224.892	242.321	193.937	204.78				0	0	0	0	0	0		0	0	0	0	0	0		0	0	0	0	0	0		0.960627	0.957146	0.947962	0.94189	0.923765	0.93904		274.898	285.372	224.883	237.749	194.077	222.104		43.058	51.842	40.337	47.959
269835		288.876	279.112	226.253	222.06	185.461	229.696				0	0	0	0	0	0		0	0	0	0	0	0		0	0	0	0	0	0		0.960733	0.957405	0.94781	0.942136	0.923359	0.938969		273.616	285.869	224.764	237.931	193.931	222.304		42.806	52.3	39.393	47.966
270115		279.128	303.185	224.16	237.096	207.08	234.949				0	0	0	0	0	0		0	0	0	0	0	0		0	0	0	0	0	0		0.960837	0.957284	0.947522	0.944976	0.923807	0.93795		273.551	303.185	224.916	237.091	193.916	234.949		42.806	52.3	40.337	47.959
270275		283.736	280.905	213.134	239.754	206.057	225.181				0	0	0	0	0	0		0	0	0	0	0	0		0	0	0	0	0	0		0.961568	0.957272	0.947447	0.946714	0.923867	0.938007		272.545	285.904	225.23	236.73	193.914	222.112		42.638	52.3	40.338	47.61
270435		279.438	291.166	221.591	261.752	199.219	231.852				0	0	0	0	0	0		0	0	0	0	0	0		0	0	0	0	0	0		0.9613	0.957609	0.947225	0.946837	0.924536	0.937891		272.489	285.815	225.246	261.752	193.892	222.113		42.638	52.3	40.338	47.61
270635		257.698	283.238	217.749	251.379	196.397	212.877				0	0	0	0	0	0		0	0	0	0	0	0		0	0	0	0	0	0		0.961115	0.957912	0.947223	0.946859	0.924972	0.938277		272.491	286.587	224.949	251.379	193.877	222.644		42.638	52.3	40.337	47.61
270795		264.907	275.566	224.068	241.993	200.782	197.657				0	0	0	0	0	0		0	0	0	0	0	0		0	0	0	0	0	0		0.961164	0.958256	0.947305	0.94755	0.924927	0.937978		272.566	287.158	225.24	236.669	193.879	222.935		42.806	52.526	40.338	47.61
271035		261.981	290.141	249.294	237.986	183.291	238.414				0	0	0	0	0	0		0	0	0	0	0	0		0	0	0	0	0	0		0.962526	0.95839	0.947379	0.949217	0.92472	0.937962		272.451	287.149	249.294	235.037	193.886	238.414		42.638	52.526	40.338	47.584
271195		257.295	287.551	213.397	238.73	188.167	225.425				0	0	0	0	0	0		0	0	0	0	0	0		0	0	0	0	0	0		0.963589	0.958506	0.947325	0.949227	0.924506	0.937507		272.337	287.141	224.938	235.71	193.893	222.7		42.638	52.526	40.337	47.584
271355		279.04	296.881	227.763	242.933	207.838	231.794				0	0	0	0	0	0		0	0	0	0	0	0		0	0	0	0	0	0		0.963441	0.958753	0.947339	0.95098	0.924276	0.937491		271.936	287.125	224.936	234.832	193.9	222.702		42.638	52.526	40.337	47.584
271515		263.199	263.685	226.355	258.854	194.749	239.113				0	0	0	0	0	0		0	0	0	0	0	0		0	0	0	0	0	0		0.963181	0.958668	0.947405	0.951757	0.923524	0.93775		272.381	287.13	225.222	258.854	193.926	239.113		42.806	52.526	40.338	47.584
271755		279.805	287.968	231	249.579	180.987	212.992				0	0	0	0	0	0		0	0	0	0	0	0		0	0	0	0	0	0		0.963133	0.958825	0.947189	0.951508	0.923518	0.93785		272.5	287.303	225.231	249.579	194.093	223.187		43.058	53.973	40.452	47.61
271995		258.277	289.842	256.98	241.546	196.422	219.68				0	0	0	0	0	0		0	0	0	0	0	0		0	0	0	0	0	0		0.963258	0.959	0.947324	0.951307	0.924005	0.937439		272.499	287.297	256.98	236.202	194.06	223.282		43.058	53.973	40.452	47.91
272155		260.554	287.855	220.649	231.172	186.525	211.98				0	0	0	0	0	0		0	0	0	0	0	0		0	0	0	0	0	0		0.962353	0.959223	0.947392	0.951996	0.924452	0.93655		272.508	287.289	225.222	235.77	194.03	223.5		43.058	53.973	40.452	47.91
272355		247.11	261.281	207.484	203.9	172.786	203.864				0	0	0	0	0	0		0	0	0	0	0	0		0	0	0	0	0	0		0.962593	0.958805	0.946833	0.953577	0.924569	0.936169		272.506	287.304	225.356	234.847	194.293	223.728		43.058	53.973	40.452	47.91
272515		267.546	304.757	205.327	253.46	165.608	197.661				0	0	0	0	0	0		0	0	0	0	0	0		0	0	0	0	0	0		0.963867	0.958793	0.947219	0.953641	0.924961	0.936165		272.493	304.757	225.343	253.46	194.574	223.73		43.058	54.319	40.452	47.959
272675		249.86	258.86	218.422	228.777	151.587	196.907				0	0	0	0	0	0		0	0	0	0	0	0		0	0	0	0	0	0		0.96347	0.958753	0.947763	0.955058	0.92504	0.93648		272.497	287.418	225.325	235.662	194.566	223.542		43.256	54.486	40.452	47.922
272875		241.399	254.942	190.195	193.438	145.593	168.683				0	0	0	0	150	150		0	0	0	0	42.9739	48.5972		0	0	0	0	1	1		0.96342	0.958892	0.948226	0.954853	0.925231	0.937386		272.498	287.558	225.153	235.79	194.547	223.294		43.256	54.559	40.338	47.922
273155		231.022	242.977	189.88	206.934	149.907	159.175				0	0	0	0	150	150		0	0	0	0	49.3053	57.3922		0	0	0	0	1	1		0.963487	0.958805	0.948667	0.955724	0.926059	0.937705		272.497	287.644	225.104	235.25	194.455	224.451		43.256	54.652	40.338	47.922
273315		204.867	250.688	180.197	175.397	135.445	160.444				150	0	150	150	150	150		61.3896	0	46.9091	49.2235	56.6928	66.7985		1	0	1	1	1	1		0.963051	0.958933	0.948986	0.955308	0.925907	0.937443		272.501	287.633	225.069	235.507	194.477	224.608		43.256	50.956	40.338	47.929
273475		196.776	226.307	172.534	163.871	126.596	145.005				150	150	150	150	150	150		70.652	63.5753	54.3805	56.6592	63.9381	76.6419		1	1	1	1	1	1		0.963065	0.962423	0.948921	0.955213	0.926019	0.937661		272.622	287.542	225.277	235.566	194.461	224.477		43.388	50.956	40.452	47.929
273675		196.141	221.723	159.227	176.331	124.216	146.448				150	150	150	150	150	150		80.1022	72.3916	60.1642	65.9376	69.9062	84.3401		1	1	1	1	1	1		0.963123	0.965903	0.949006	0.954366	0.92625	0.937179		273.403	287.365	225.379	236.798	194.707	224.765		43.459	50.956	40.556	47.985
273835		170.021	201.169	161.972	160.411	111.521	119.576				150	150	150	150	150	150		89.3108	80.5108	68.9844	76.2042	76.2018	94.0065		1	1	1	1	1	1		0.962568	0.965955	0.948607	0.954475	0.925602	0.937428		273.858	287.364	225.735	236.79	194.751	224.617		43.935	50.956	41.123	48.056
274075		175.416	205.678	147.007	159.116	127.468	124.259				150	150	150	150	150	150		97.6375	88.1397	74.6359	82.7357	81.6703	100.387		1	1	1	1	1	1		0.962735	0.965553	0.948471	0.955195	0.925498	0.937447		273.849	287.377	225.757	236.739	194.751	224.605		43.935	50.863	41.394	48.056
274275		149.035	165.386	131.418	150.079	105.999	109.661				150	150	150	150	150	150		107.367	96.3275	81.2124	91.7121	88.7912	106.831		1	1	1	1	1	1		0.961946	0.965407	0.948403	0.954851	0.926224	0.937372		275.755	287.382	226.164	236.763	194.766	224.65		44.65	50.863	41.422	48.056
274435		150.764	147.61	126.272	124.039	93.884	97.015				150	150	150	150	150	150		114.719	105.063	87.9088	98.5764	94.5469	113.619		1	1	1	1	1	1		0.962301	0.965313	0.948423	0.954629	0.926308	0.937704		278.046	287.385	226.33	236.779	195.089	225.157		44.749	50.956	41.497	48.238
274595		169.331	190.403	142.755	134.663	100.562	114.412				150	150	150	150	150	150		119.807	111.287	92.5353	102.94	98.657	117.418		1	1	1	1	1	1		0.961744	0.965423	0.94801	0.955381	0.925747	0.937461		278.23	287.382	226.392	236.725	195.177	225.162		44.777	50.956	42.161	48.238
274755		154.982	169.515	122.734	117.066	82.936	92.195				150	150	150	150	150	150		124.838	117.329	98.2845	109.599	103.585	122.765		1	1	1	1	1	1		0.962103	0.965338	0.948044	0.955646	0.925798	0.937566		278.913	287.384	226.659	236.883	195.166	225.16		44.824	50.956	42.483	48.349
275035		156.25	170.706	129.512	122.688	86.115	100.355				150	150	150	150	150	150		128.428	122.999	103.479	114.054	106.841	125.259		1	1	1	1	1	1		0.962173	0.965937	0.948257	0.955527	0.925536	0.937685		278.943	287.24	226.637	236.887	195.223	225.157		44.824	50.863	42.483	48.349
275195		130.426	152.512	119.165	109.829	72.397	88.996				150	150	150	150	150	150		131.432	126.993	107.579	118.823	112.302	129.048		1	1	1	1	1	1		0.963464	0.965868	0.947975	0.955608	0.9253	0.937814		278.929	287.245	226.73	236.885	195.275	225.154		44.824	50.863	42.536	48.349
275395		130.495	154.317	108.344	101.379	72.977	86.315				150	150	150	150	150	150		134.07	129.55	110.902	123.624	116.845	131.861		1	1	1	1	1	1		0.963361	0.966148	0.948328	0.955389	0.925086	0.938383		279.003	287.357	226.877	236.996	195.322	225.142		44.881	50.956	42.772	48.384
275555		147.152	157.68	123.236	117.332	82.184	103.485				150	150	150	150	150	150		136.942	131.368	114.919	126.433	119.824	132.943		1	1	1	1	1	1		0.964613	0.965833	0.948427	0.954878	0.925368	0.939962		278.961	287.368	226.87	237.023	195.26	224.749		44.881	50.029	42.772	48.384
275755		146.318	155.23	97.475	103.265	70.62	87.294				150	150	150	150	150	150		139.848	134.751	118.383	128.667	122.554	134.783		1	1	1	1	1	1		0.964583	0.966696	0.948456	0.955697	0.925119	0.940505		278.918	287.339	226.868	236.98	195.315	224.427		44.824	50.029	42.772	48.384
275995		135.646	138.738	105.943	111.869	76.333	91.979				150	150	150	150	150	150		142.793	138.717	121.615	131.98	124.348	134.857		1	1	1	1	1	1		0.964254	0.967832	0.94881	0.955605	0.924811	0.940457		278.973	287.301	226.846	237.262	195.382	224.456		44.881	50.029	42.772	48.896
276155		147.568	161.644	103.003	107.671	67.921	82.207				150	150	150	150	150	150		145.269	143.342	125.486	135.195	127.489	136.436		1	1	1	1	1	1		0.964842	0.968389	0.948706	0.955628	0.925291	0.940841		279.052	287.278	226.853	237.749	195.277	224.229		45.168	50.029	43.549	49.068
276315		123.433	137.173	95.531	98.245	56.358	77.853				150	150	150	150	150	150		143.889	142.352	126.605	133.652	127.659	135.613		1	1	1	1	1	1		0.964793	0.967926	0.949148	0.955849	0.926247	0.941595		279.174	287.298	226.825	237.744	195.098	223.783		45.735	50.956	43.549	48.144
276475		120.269	127.532	82.735	94.113	61.625	83.735				150	150	150	150	150	150		143.092	144.497	126.405	134.219	126.83	136.399		1	1	1	1	1	1		0.965135	0.967529	0.949401	0.955584	0.926459	0.941607		279.138	287.311	226.982	237.75	195.6	223.776		45.735	50.956	43.549	48.144
276715		138.31	153.208	105.236	111.118	70.84	92.531				150	150	150	150	150	150		143.627	146.245	128.846	136.396	128.165	138.352		1	1	1	1	1	1		0.964733	0.968213	0.949452	0.95562	0.926978	0.942039		279.18	287.39	226.979	237.749	195.487	223.521		45.735	51.1	43.687	48.345
276875		123.171	126.039	87.485	81.489	63.563	89.728				150	150	150	150	150	150		143.86	147.127	129.018	137.26	128.789	138.907		1	1	1	1	1	1		0.964759	0.968495	0.949693	0.955725	0.926835	0.942061		279.496	287.538	226.965	237.747	195.518	223.508		46.081	50.703	43.687	48.439
277155		129.608	120.184	87.206	88.243	51.859	81.27				150	150	150	150	150	150		142.104	145	128.21	136.505	129.344	139.103		1	1	1	1	1	1		0.964495	0.968921	0.950689	0.95606	0.926834	0.942239		279.529	287.591	226.908	237.811	195.518	223.449		46.237	50.942	43.687	49.282
277355		146.205	163.93	106.99	127.7	70.707	96.449				150	150	150	150	150	150		140.472	144.475	127.619	135.759	127.974	139.069		1	1	1	1	1	1		0.964495	0.969124	0.951305	0.956963	0.927103	0.94198		279.529	287.782	226.869	237.784	195.46	223.555		46.237	50.942	43.687	49.282
277515		139.755	131.162	110.533	95.937	82.344	76.117				150	150	150	150	150	150		136.78	141.833	126.53	134.526	126.634	137.819		1	1	1	1	1	1		0.964703	0.96898	0.951359	0.956899	0.926584	0.941926		279.503	287.794	226.865	237.785	195.573	223.587		46.081	50.942	43.687	49.282
277675		141.835	139.027	96.398	94.143	68.082	81.083				150	150	150	150	150	150		133.961	138.968	124.812	132.991	124.347	137.334		1	1	1	1	1	1		0.964504	0.968791	0.951116	0.957072	0.926628	0.941513		279.528	287.948	226.881	237.781	195.835	223.831		46.081	52.029	43.804	49.282
277835		144.362	146.393	95.624	94.563	64.282	80.777				150	150	150	150	150	150		128.156	137.673	123.32	130.549	123.401	136.217		1	1	1	1	1	1		0.964554	0.969185	0.951079	0.956667	0.926523	0.941208		279.521	288.203	226.909	237.79	195.84	224.011		46.081	52.439	43.871	49.282
278075		155.207	163.038	114.854	120.545	70.391	89.157				150	150	150	150	150	150		124.153	133.343	120.316	125.748	122.678	135.958		1	1	1	1	1	1		0.964345	0.969258	0.950852	0.956992	0.926666	0.941579		279.22	288.195	226.869	237.634	195.555	223.792		45.735	52.439	43.804	48.439
278235		165.714	168.335	109.536	115.808	83.369	82.466				150	150	150	150	150	150		121.62	129.148	119.097	122.903	120.538	135.889		1	1	1	1	1	1		0.964076	0.969218	0.950627	0.956735	0.926246	0.941043		279.248	288.2	226.881	237.675	195.647	224.109		46.081	52.439	43.804	48.439
278395		164.007	167.178	107.419	111.769	71.656	92.299				150	150	150	150	150	150		118.43	126.977	117.252	121.988	117.325	134.036		1	1	1	1	1	1		0.965165	0.968872	0.950472	0.956516	0.926183	0.940417		279.135	288.239	226.74	237.709	195.661	224.479		46.081	52.439	43.687	48.439
278595		151.226	159.983	101.385	110.78	86.899	89.736				150	150	150	150	150	150		114.076	120.929	116.534	116.316	117.13	131.185		1	1	1	1	1	1		0.966774	0.968828	0.950868	0.95769	0.925918	0.940486		279.083	288.243	226.73	237.525	195.719	224.438		46.081	52.439	43.687	48.439
278795		202.075	168.035	121.399	137.798	80.938	105.775				150	150	150	150	150	150		111.077	116.991	113.874	111.634	115.451	129.484		1	1	1	1	1	1		0.966716	0.968131	0.950653	0.95736	0.928415	0.940419		279.085	287.981	226.733	237.577	195.174	224.479		45.735	52.029	43.687	48.439
279035		166.698	174.088	120.294	133.988	71.303	93.571				150	150	150	150	150	150		106.038	113.187	111.315	106.405	110.74	124.67		1	1	1	1	1	1		0.966737	0.968765	0.951155	0.95833	0.927811	0.940363		278.99	287.949	226.725	237.425	195.306	224.511		45.168	52.029	43.687	48.439
279195		156.867	166.668	100.424	119.109	74.822	83.099				150	150	150	150	150	150		100.822	110.465	109.085	101.771	107.474	119.664		1	1	1	1	1	1		0.966651	0.969163	0.951446	0.958545	0.929988	0.940363		278.927	287.934	226.721	237.391	194.94	224.511		44.824	52.029	43.687	49.4
279395		180.692	187.957	127.144	137.25	105.453	117.563				150	150	150	150	150	150		97.2337	108.093	105.52	99.1545	105.25	115.569		1	1	1	1	1	1		0.965981	0.969244	0.951101	0.959374	0.930472	0.940736		278.933	287.931	226.726	237.269	194.869	224.29		44.824	52.029	43.687	49.4
279595		185.941	197.836	118.293	157.762	83.836	107.418				150	150	150	150	150	150		95.4118	102.246	103.269	95.825	104.087	112.778		1	1	1	1	1	1		0.966486	0.969082	0.950982	0.960329	0.930112	0.942035		277.786	287.937	226.728	237.212	194.921	223.523		44.777	52.029	43.687	49.4
279755		173.118	182.354	125.503	145.093	85.685	99.411				150	150	150	150	150	150		89.7537	96.2043	97.9004	90.2196	100.764	106.995		1	1	1	1	1	1		0.966436	0.968634	0.951028	0.959988	0.929801	0.942232		277.831	287.954	226.727	237.232	194.967	223.451		44.777	52.029	43.687	49.4
280035		198.387	187.986	123.588	151.556	115.279	133.191				150	150	150	150	150	150		87.2929	91.0598	95.5973	87.6057	98.5398	102.354		1	1	1	1	1	1		0.966123	0.968621	0.951091	0.959419	0.929469	0.942123		278.113	287.954	226.726	237.266	195.015	223.475		44.777	52.029	43.687	50.243
280195		211.346	192.701	139.247	171.122	105.767	144.048				150	150	150	150	150	150		84.2711	87.648	92.8958	85.148	96.108	96.7354		1	1	1	1	1	1		0.966273	0.969623	0.951125	0.960007	0.929519	0.941886		277.978	287.917	226.726	237.231	195.008	223.611		45.255	50.502	43.687	50.243
280395		204.009	194.195	148.595	144.148	107.164	126.812				150	150	150	150	150	150		79.8055	83.2896	87.3607	80.4245	92.4222	91.3121		1	1	1	1	1	1		0.966162	0.96876	0.950961	0.95988	0.929726	0.942395		278.077	287.961	226.728	237.239	194.978	223.414		45.255	50.502	43.687	50.243
280555		180.712	231.209	132.19	147.882	83.789	121.68				150	150	150	150	150	150		77.1986	80.6092	84.8034	76.2112	91.1987	87.49		1	1	1	1	1	1		0.966736	0.969166	0.950234	0.960566	0.929578	0.94352		275.799	287.956	226.752	237.197	195	223.16		45.227	52.029	43.687	50.243
280715		210.27	226.136	160.468	172.094	122.785	151.681				150	150	150	150	150	150		74.4453	78.8904	80.3242	75.7988	89.2069	83.0223		1	1	1	1	1	1		0.966411	0.970441	0.950175	0.960859	0.929217	0.945394		275.888	287.94	226.755	237.18	195.052	222.772		45.227	52.029	43.804	50.243
280875		225.95	224.583	146.756	166.149	105.275	155.185				150	150	150	150	150	150		67.3559	75.4893	76.8073	73.8589	85.9499	79.2629		1	1	1	1	1	1		0.966399	0.970481	0.950176	0.960949	0.929296	0.944998		275.891	287.939	226.755	237.174	195.041	222.833		45.128	52.439	43.804	50.243
281115		195.285	211.524	150.051	160.793	98.331	153.658				150	150	150	150	150	150		61.232	68.9564	73.2332	71.0753	84.2152	75.7299		1	1	1	1	1	1		0.96759	0.971283	0.949976	0.960607	0.929195	0.945246		274.337	287.855	226.766	237.195	195.584	222.795		44.421	52.029	43.804	50.243
281315		201.096	214.533	161.338	170.882	116.015	141.081				150	150	150	150	150	150		59.2122	65.5292	69.2574	69.4739	80.8896	74.6839		1	1	1	1	1	1		0.96847	0.971224	0.950301	0.960425	0.929177	0.944976		274.034	287.857	226.749	237.206	195.588	222.837		44.421	52.439	43.804	50.243
281515		204.785	217.341	155.309	183.588	119.621	158.129				150	150	150	150	150	150		56.3977	59.7037	66.0363	63.5262	78.4403	69.825		1	1	1	1	1	1		0.967561	0.971588	0.950057	0.959504	0.929222	0.945131		274.35	287.83	226.762	237.261	195.579	222.813		45.255	52.439	43.804	50.243
281675		212.902	216.646	167.562	162.414	106.38	155.853				0	150	150	150	150	150		0	58.1642	61.2007	57.7935	73.4745	64.8909		0	1	1	1	1	1		0.967312	0.971468	0.951108	0.958956	0.929328	0.945124		274.461	287.84	226.726	237.327	195.556	222.814		45.255	52.439	43.804	50.243
281835		247.561	219.654	164.316	166.558	122.372	140.177				0	150	150	150	150	150		0	58.2404	59.6819	57.0834	73.3422	63.9636		0	1	1	1	1	1		0.967697	0.971445	0.951139	0.958754	0.929448	0.94484		274.29	287.842	226.854	237.358	195.827	222.863		45.255	52.029	43.871	50.243
282075		262.055	259.738	163.058	182.295	135.199	171.494				0	0	150	150	150	150		0	0	55.7858	55.2505	70.3553	60.968		0	0	1	1	1	1		0.967409	0.97142	0.95063	0.958581	0.928927	0.944602		274.418	287.844	226.881	237.385	195.853	222.916		45.255	52.029	43.871	50.243
282235		231.255	230.282	183.139	188.859	143.218	154.926				0	0	150	150	150	150		0	0	52.5799	51.6748	65.3491	59.6601		0	0	1	1	1	1		0.967209	0.971969	0.95044	0.958788	0.928391	0.944304		275.669	287.798	226.885	237.353	195.877	222.983		45.962	52.029	43.871	49.4
282475		233.414	258.132	184.212	210.036	135.053	179.852				0	0	150	150	150	150		0	0	51.6113	50.2684	63.6869	54.4118		0	0	1	1	1	1		0.967901	0.971739	0.950643	0.959491	0.928439	0.944205		276.522	287.817	226.913	237.702	195.925	223.006		46.061	52.029	43.963	50.243
282635		226.428	248.09	185.743	211.54	139.378	175.829				0	0	150	150	150	150		0	0	48.1953	50.2608	60.3475	54.5032		0	0	1	1	1	1		0.967903	0.972355	0.950243	0.959408	0.928106	0.944081		278.779	287.903	227.114	237.795	195.965	223.034		46.089	52.439	44.428	50.634
282795		220.218	225.262	177.8	180.659	125.204	163.002				0	0	150	0	150	150		0	0	46.546	0	56.5046	51.4759		0	0	1	0	1	1		0.968188	0.972334	0.950393	0.959265	0.927674	0.944203		278.761	287.904	227.38	237.934	196.016	223.892		46.089	52.439	44.551	50.948
283075		241.216	251.672	190.198	187.124	139.115	188.351				0	0	0	0	150	150		0	0	0	0	55.8463	49.8663		0	0	0	0	1	1		0.968165	0.972304	0.950915	0.959228	0.927601	0.944017		278.763	287.955	227.341	237.988	196.025	223.048		46.089	53.023	44.551	51.114
283235		217.486	245.146	185.996	200.922	153.855	168.399				0	0	0	0	150	150		0	0	0	0	53.9239	47.319		0	0	0	0	1	1		0.968058	0.97259	0.950903	0.959135	0.927471	0.943569		278.946	288.164	227.445	237.991	196.04	223.149		46.48	53.788	44.583	51.114
283395		216.013	223.709	172.701	187.145	134.74	200.225				0	0	0	0	150	0		0	0	0	0	54.9122	0		0	0	0	0	1	0		0.968104	0.972626	0.950501	0.958886	0.927563	0.943594		279.044	288.16	227.457	237.999	196.029	224.249		47.047	53.788	44.583	51.114
283595		237.134	237.796	193.697	184.549	156.825	158.717				0	0	0	0	150	150		0	0	0	0	54.6795	44.8677		0	0	0	0	1	1		0.96814	0.973078	0.950456	0.959013	0.927392	0.943326		279.139	288.109	227.574	238.139	196.049	224.406		47.549	53.788	44.695	51.265
283755		258.399	281.145	186.759	195.567	149.411	190.976				0	0	0	0	150	0		0	0	0	0	54.354	0		0	0	0	0	1	0		0.967764	0.973595	0.950038	0.959015	0.927167	0.942935		279.496	288.052	227.78	238.827	196.315	224.636		48.509	53.788	44.808	51.358
283995		210.972	232.736	178.91	179.431	130.113	159.797				0	0	0	0	150	0		0	0	0	0	53.6286	0		0	0	0	0	1	0		0.968073	0.974038	0.95025	0.958682	0.926973	0.942695		279.841	288.003	227.774	239.48	196.326	224.777		48.509	53.788	44.808	51.853
284195		225.116	277.383	199.407	212.065	156.889	201.492				0	0	0	0	150	0		0	0	0	0	51.956	0		0	0	0	0	1	0		0.968173	0.974028	0.950547	0.958627	0.927777	0.942497		280.448	287.933	227.858	238.884	196.396	224.894		48.593	53.023	44.808	51.358
284395		257.504	208.911	187.504	178.961	132.871	190.941				0	0	0	0	150	0		0	0	0	0	51.9371	0		0	0	0	0	1	0		0.96827	0.973882	0.950441	0.95833	0.927931	0.942369		280.886	287.935	227.867	238.953	196.402	224.969		48.76	53.023	44.877	51.358
284555		231.358	242.896	210.642	192.973	138.11	174.962				0	0	0	0	150	0		0	0	0	0	51.5286	0		0	0	0	0	1	0		0.968063	0.973434	0.950819	0.958042	0.928475	0.942159		280.897	287.941	228.089	239.556	196.423	225.18		48.76	53.023	45.129	51.853
284715		227.221	250.501	185.761	204.943	144.964	185.437				0	0	0	0	150	0		0	0	0	0	52.4528	0		0	0	0	0	1	0		0.967938	0.973057	0.950664	0.95759	0.928771	0.942041		281.05	287.945	228.103	239.609	197.97	225.187		48.931	53.023	45.129	52.54
284875		242.933	265.007	216.679	202.72	135.778	177.557				0	0	0	0	150	0		0	0	0	0	50.7943	0		0	0	0	0	1	0		0.967696	0.973161	0.9504	0.958114	0.928713	0.942337		281.082	287.944	228.222	239.77	198.611	225.405		48.931	53.772	45.224	53.067
285155		232.962	278.886	177.897	229.487	160.537	204.43				0	0	0	0	150	0		0	0	0	0	48.4494	0		0	0	0	0	1	0		0.96754	0.972385	0.950368	0.958207	0.929286	0.942244		281.104	287.954	228.623	239.802	199.048	225.413		48.931	53.772	45.224	53.067
285355		264.988	278.428	203.102	225.421	157.318	206.108				0	0	0	0	150	0		0	0	0	0	49.1108	0		0	0	0	0	1	0		0.967087	0.971532	0.950065	0.958063	0.929351	0.94203		281.165	287.965	228.745	239.803	199.295	225.188		50.27	53.772	45.224	52.54
285515		251.606	273.374	183.776	211.453	143.459	193.281				0	0	0	0	150	0		0	0	0	0	47.2647	0		0	0	0	0	1	0		0.967199	0.971245	0.949991	0.957684	0.929451	0.942404		281.436	288.314	228.976	239.776	200.254	225.399		50.27	53.772	46.056	52.54
285675		256.832	291.809	200.621	196.326	152.406	192.948				0	0	0	0	150	0		0	0	0	0	45.2054	0		0	0	0	0	1	0		0.966862	0.970823	0.950193	0.957444	0.930059	0.942056		281.574	291.809	229.294	239.808	201.797	225.186		51.095	53.788	46.158	53.067
285835		254.773	278.015	212.028	214.103	173.185	182.89				0	0	0	0	150	0		0	0	0	0	44.7723	0		0	0	0	0	1	0		0.966648	0.970052	0.950061	0.957013	0.930007	0.942153		283.034	288.447	229.324	240.265	201.846	225.421		51.115	53.788	46.199	53.358
286115		256.127	288.309	210.445	231.681	162.985	197.224				0	0	0	0	150	0		0	0	0	0	41.5565	0		0	0	0	0	1	0		0.966976	0.970286	0.950582	0.95657	0.930477	0.942595		283.753	288.309	229.332	240.764	203.404	225.442		53.078	53.788	46.199	53.508
286275		251.545	266.364	204.688	216.357	156.572	183.467				0	0	0	0	0	0		0	0	0	0	0	0		0	0	0	0	0	0		0.966942	0.970597	0.951206	0.956796	0.930722	0.942393		283.845	288.918	229.351	241.409	203.354	225.443		53.642	55.879	46.199	53.686
286475		257.362	363.442	219.491	242.253	160.6	215.454				0	0	0	0	0	0		0	0	0	0	0	0		0	0	0	0	0	0		0.966647	0.970641	0.950738	0.956668	0.930411	0.942217		283.86	363.442	229.502	242.253	203.824	227.649		53.642	55.879	46.422	54.145
286635		245.41	263.496	197.233	203.903	168.218	190.535				0	0	0	0	0	0		0	0	0	0	0	0		0	0	0	0	0	0		0.966665	0.970548	0.951447	0.957002	0.930544	0.942032		283.998	289.914	229.707	241.539	203.879	227.907		53.924	56.179	46.494	54.209
286795		248.989	244.782	211.191	232.894	155.647	216.878				0	0	0	0	0	0		0	0	0	0	0	0		0	0	0	0	0	0		0.966985	0.97052	0.951384	0.957212	0.93016	0.941866		284.113	289.917	230.009	241.594	203.888	227.999		54.012	56.179	46.494	54.209
287035		260.52	294.458	204.492	237.733	176.447	234.982				0	0	0	0	0	0		0	0	0	0	0	0		0	0	0	0	0	0		0.966754	0.969959	0.950919	0.956492	0.929317	0.941331		284.328	294.458	230.303	237.733	203.906	234.982		54.322	56.179	46.686	54.398
287195		283.935	309.836	232.483	240.792	207.66	217.868				0	0	0	0	0	0		0	0	0	0	0	0		0	0	0	0	0	0		0.966829	0.97005	0.950754	0.956221	0.929676	0.941141		283.935	309.836	232.483	240.792	207.66	229.405		54.689	56.342	46.686	54.464
287355		269.887	267.224	207.261	207.489	196.236	207.255				0	0	0	0	0	0		0	0	0	0	0	0		0	0	0	0	0	0		0.967119	0.970025	0.950819	0.955977	0.930178	0.941519		286.051	290.342	231.113	242.028	196.236	229.467		55.321	56.342	46.717	54.398
287555		289.812	298.326	207.67	243.116	170.927	222.123				0	0	0	0	0	0		0	0	0	0	0	0		0	0	0	0	0	0		0.965961	0.969908	0.95059	0.95585	0.93012	0.941475		289.812	298.326	231.123	243.116	205.32	228.215		55.774	56.393	47.178	54.464
287715		252.955	283.648	195.456	222.949	183.747	207.923				0	0	0	0	0	0		0	0	0	0	0	0		0	0	0	0	0	0		0.96626	0.970179	0.951108	0.956405	0.930283	0.941847		287.193	283.648	231.101	242.32	205.969	229.433		55.892	56.393	47.178	55.142
287995		291.071	269.151	212.735	255.934	182.619	232.651				0	0	0	0	0	0		0	0	0	0	0	0		0	0	0	0	0	0		0.966738	0.96972	0.950977	0.957002	0.930355	0.941965		291.071	290.39	232.298	255.934	206.205	232.651		57.127	56.342	47.566	55.82
288195		246.929	287.602	218.574	211.639	180.637	231.62				0	0	0	0	0	0		0	0	0	0	0	0		0	0	0	0	0	0		0.966886	0.970914	0.951009	0.957258	0.93118	0.941813		287.817	287.602	232.282	242.788	206.551	231.62		58.62	56.342	47.566	55.82
288355		262.224	300.654	200.936	255.293	173.917	234.607				0	0	0	0	0	0		0	0	0	0	0	0		0	0	0	0	0	0		0.967403	0.970879	0.951461	0.957753	0.931712	0.942356		287.927	300.654	232.068	255.293	206.972	234.607		58.66	56.393	47.566	55.974
288555		284.193	294.249	233.822	222.827	181.189	214.083				0	0	0	0	0	0		0	0	0	0	0	0		0	0	0	0	0	0		0.967282	0.970626	0.950967	0.95758	0.93238	0.94216		284.193	294.249	233.822	243.791	207.397	229.844		58.66	56.342	47.657	56.166
288715		260.37	280.559	229.322	220.335	192.948	217.112				0	0	0	0	0	0		0	0	0	0	0	0		0	0	0	0	0	0		0.967137	0.97111	0.951294	0.957496	0.932825	0.942646		287.961	289.859	229.322	243.824	192.948	229.818		58.66	56.342	47.74	56.166
288875		272.163	315.77	234.996	258.395	168.862	225.121				0	0	0	0	0	0		0	0	0	0	0	0		0	0	0	0	0	0		0.967567	0.971442	0.951144	0.957573	0.932961	0.942911		272.163	315.77	234.996	258.395	207.719	225.121		58.819	56.393	47.74	56.19
289155		273.876	299.922	217.462	250.419	173.783	227.736				0	0	0	0	0	0		0	0	0	0	0	0		0	0	0	0	0	0		0.967458	0.971261	0.950565	0.957777	0.933423	0.943136		273.876	299.922	232.737	250.419	207.689	227.736		58.819	56.393	47.913	56.227
289315		273.709	311.618	228.195	214.926	170.339	222.408				0	0	0	0	0	0		0	0	0	0	0	0		0	0	0	0	0	0		0.967487	0.971064	0.950656	0.957691	0.933407	0.943146		273.709	311.618	228.195	245.314	207.69	222.408		58.94	56.489	47.913	56.227
289475		255.193	300.232	239.827	223.645	188.273	222.847				0	0	0	0	0	0		0	0	0	0	0	0		0	0	0	0	0	0		0.967239	0.971126	0.950524	0.957614	0.933781	0.943013		288.836	300.232	239.827	246.625	207.665	222.847		58.94	56.489	47.913	56.227
289675		263.075	296.263	219.913	236.946	187.776	215.676				0	0	0	0	0	0		0	0	0	0	0	0		0	0	0	0	0	0		0.967273	0.97012	0.950986	0.957608	0.933996	0.943151		288.399	296.263	233.4	236.946	207.631	230		58.819	56.489	47.998	56.227
289835		271.205	267.688	217.159	224.17	167.901	216.908				0	0	0	0	0	0		0	0	0	0	0	0		0	0	0	0	0	0		0.967372	0.96982	0.950849	0.957486	0.934422	0.94272		288.379	290.204	233.437	246.704	207.801	229.953		58.94	56.489	48.419	56.227
290075		283.776	275.958	225.326	212.17	161.764	201.392				0	0	0	0	0	0		0	0	0	0	0	0		0	0	0	0	0	0		0.968091	0.969772	0.950733	0.95755	0.934092	0.942984		283.776	290.206	225.326	246.665	207.823	230.002		59.077	56.489	48.419	56.227
290235		306.419	294.342	224.001	231.498	195.876	237.181				0	0	0	0	0	0		0	0	0	0	0	0		0	0	0	0	0	0		0.968228	0.969663	0.950107	0.956992	0.934517	0.943494		306.419	294.342	233.561	247.008	195.876	237.181		59.35	56.393	48.419	56.227
290435		260.827	265.749	213.179	237.797	181.429	213.153				0	0	0	0	0	0		0	0	0	0	0	0		0	0	0	0	0	0		0.967388	0.96917	0.950249	0.955764	0.934724	0.943842		289.099	290.05	233.545	237.797	208.614	229.993		59.35	56.393	48.515	56.19
290595		259.732	240.519	216.379	205.836	168.297	198.694				0	0	0	0	0	0		0	0	0	0	0	0		0	0	0	0	0	0		0.966003	0.969309	0.950662	0.955838	0.935674	0.943621		289.557	290.036	233.814	245.92	209.221	229.995		59.35	56.393	48.55	55.974
290795		328.001	275.844	226.691	207.695	214.438	197.415				0	0	0	0	0	0		0	0	0	0	0	0		0	0	0	0	0	0		0.965861	0.968716	0.951221	0.957153	0.936465	0.943647		328.001	290.204	226.691	245.427	214.438	229.908		60.047	56.393	48.55	55.974
291035		259.967	300.464	211.191	242.46	212.24	220.233				0	0	0	0	0	0		0	0	0	0	0	0		0	0	0	0	0	0		0.965543	0.968327	0.95122	0.956508	0.93759	0.943554		290.025	300.464	234.077	242.46	212.24	229.913		60.827	56.489	49.092	56.19
291235		269.816	281.072	213.32	211.622	170.997	181.178				0	0	0	0	0	0		0	0	0	0	0	0		0	0	0	0	0	0		0.965413	0.968253	0.951101	0.956224	0.937373	0.94358		290.027	291.806	234.09	247.417	210.158	229.615		60.827	56.489	49.092	56.19
291395		287.814	306.956	209.995	228.158	204.641	209.243				0	0	0	0	0	0		0	0	0	0	0	0		0	0	0	0	0	0		0.965517	0.967548	0.950566	0.95649	0.93768	0.943176		287.814	306.956	234.15	245.57	204.641	228.769		60.827	56.646	49.092	55.974
291555		289.987	324.417	201.682	213.995	184.271	229.983				0	0	0	0	0	0		0	0	0	0	0	0		0	0	0	0	0	0		0.965462	0.9672	0.950471	0.956303	0.93623	0.943224		289.987	324.417	234.153	245.632	210.56	229.983		60.836	56.489	48.55	55.974
291755		267.775	258.386	214.305	232.009	189.747	203.092				0	0	0	0	0	0		0	0	0	0	0	0		0	0	0	0	0	0		0.965403	0.967207	0.950412	0.956508	0.936211	0.943032		291.026	292.288	233.842	245.567	210.572	228.855		61.117	56.393	48.55	55.824
291995		292.02	255.622	233.508	225.528	165.325	199.393				0	0	0	0	0	0		0	0	0	0	0	0		0	0	0	0	0	0		0.965667	0.967204	0.950893	0.956884	0.934657	0.943032		292.02	292.29	233.508	245.495	211.546	228.854		61.117	54.344	48.55	55.824
292155		312.723	263.571	234.68	240.393	206.555	212.343				0	0	0	0	0	0		0	0	0	0	0	0		0	0	0	0	0	0		0.965748	0.967511	0.950565	0.956274	0.934126	0.94348		312.723	292.148	234.68	240.393	206.555	228.587		61.117	54.344	48.55	55.824
292315		282.243	251.974	226.396	236.128	190.747	198.924				0	0	0	0	0	0		0	0	0	0	0	0		0	0	0	0	0	0		0.965454	0.967301	0.951128	0.956293	0.93403	0.943617		282.243	292.245	226.396	236.128	212.194	228.506		61.117	54.344	48.55	55.82
292475		304.257	242.554	224.748	214.737	157.396	193.927				0	0	0	0	0	0		0	0	0	0	0	0		0	0	0	0	0	0		0.965856	0.967353	0.951156	0.956697	0.934032	0.943968		304.257	292.221	233.76	245.028	212.194	228.297		61.117	54.344	48.55	55.82
292675		322.092	258.236	229.332	225.241	227.991	203.936				0	0	0	0	0	0		0	0	0	0	0	0		0	0	0	0	0	0		0.96635	0.966188	0.950929	0.956645	0.934011	0.943565		322.092	292.76	229.332	245.029	227.991	228.537		61.23	54.344	48.55	55.82
292875		308.104	281.382	230.316	234.946	198.655	233.438				0	0	0	0	0	0		0	0	0	0	0	0		0	0	0	0	0	0		0.966518	0.967529	0.9514	0.955155	0.933986	0.943029		308.104	292.14	230.316	245.268	198.655	233.438		62.517	54.344	48.55	55.82
293155		276.211	239.534	238.877	222.256	188.703	182.321				0	0	0	0	0	0		0	0	0	0	0	0		0	0	0	0	0	0		0.966801	0.967673	0.95183	0.955379	0.933666	0.941886		276.211	292.073	238.877	245.224	212.207	229.441		61.683	54.344	45.608	54.859
293315		301.111	275.205	229.289	247.395	181.239	208.863				0	0	0	0	0	0		0	0	0	0	0	0		0	0	0	0	0	0		0.966798	0.966508	0.951626	0.954467	0.932246	0.940816		301.111	292.612	229.289	247.395	212.386	229.611		61.386	52.817	44.971	52.284
293475		293.88	256.112	204.363	224.696	185.194	190.913				0	0	0	0	0	0		0	0	0	0	0	0		0	0	0	0	0	0		0.966769	0.966506	0.951916	0.954705	0.932361	0.941169		293.88	292.613	233.677	245.354	212.376	229.555		60.6	51.448	44.535	52.263
293635		266.126	236.205	237.037	231.86	192.202	195.331				0	0	0	0	0	0		0	0	0	0	0	0		0	0	0	0	0	0		0.966354	0.96652	0.952026	0.955157	0.932074	0.94158		292.558	292.606	237.037	245.267	212.402	229.489		56.566	49.348	43.004	50.549
293795		284.466	315.172	246.529	274.005	185.342	196.757				0	0	0	0	0	0		0	0	0	0	0	0		0	0	0	0	0	0		0.966862	0.96775	0.951704	0.95513	0.932453	0.941596		284.466	315.172	246.529	274.005	212.367	229.487		56.463	47.757	42.986	46.439
294075		256.092	279.51	205.114	231.004	168.989	207.024				0	0	0	0	0	0		0	0	0	0	0	0		0	0	0	0	0	0		0.967322	0.967744	0.951794	0.955043	0.932803	0.9421		293.003	292.04	233.69	245.289	212.336	229.848		54.879	46.019	42.751	43.845
294235		263.876	269.043	228.616	207.244	158.649	180.465				0	0	0	0	0	0		0	0	0	0	0	0		0	0	0	0	0	0		0.967674	0.967846	0.951807	0.955159	0.933528	0.942861		293.152	291.993	228.616	245.267	212.648	229.728		54.787	45.543	42.53	43.342
294395		281.008	261.772	201.478	241.613	161.781	202.428				0	0	0	0	0	0		0	0	0	0	0	0		0	0	0	0	0	0		0.967379	0.968143	0.951611	0.955496	0.933811	0.942885		281.008	291.856	234.032	241.613	213.824	229.724		51.682	45.034	41.785	43.086
294635		365.696	261.583	224.625	247.852	176.855	202.506				0	0	0	0	0	0		0	0	0	0	0	0		0	0	0	0	0	0		0.967185	0.967551	0.951635	0.955551	0.933764	0.943038		365.696	293.443	234.029	247.852	213.825	229.7		47.6	46.698	39.124	43.073
294795		285.943	229.754	214.369	196.339	182.929	182.429				0	0	0	0	0	0		0	0	0	0	0	0		0	0	0	0	0	0		0.967339	0.966485	0.951653	0.955529	0.933634	0.943143		285.943	293.813	234.027	245.195	213.886	229.684		46.079	46.783	38.543	38.49
295035		304.905	273.312	239.011	225.286	217.211	217.266				0	0	0	0	0	0		0	0	0	0	0	0		0	0	0	0	0	0		0.967415	0.966069	0.950794	0.955909	0.933209	0.943082		304.905	293.958	239.011	245.123	217.211	229.693		45.904	45.144	35.625	36.692
295235		266.672	326.391	223.884	233.831	181.543	203.215				0	0	0	0	0	0		0	0	0	0	0	0		0	0	0	0	0	0		0.966191	0.965696	0.94917	0.955592	0.93268	0.943135		293.234	326.391	234.204	245.923	214.14	229.685		44.198	44.985	33.866	35.973
295435		296.778	323.684	200.9	237.274	168.423	199.877				0	0	0	0	0	0		0	0	0	0	0	0		0	0	0	0	0	0		0.967256	0.96583	0.949073	0.954333	0.933467	0.943399		296.778	323.684	234.208	246.46	214.62	229.643		44.198	44.393	33.073	35.659
295595		275.386	312.009	215.4	261.952	189.435	206.815				0	0	0	0	0	0		0	0	0	0	0	0		0	0	0	0	0	0		0.967593	0.965138	0.947547	0.954299	0.932427	0.943439		293.415	312.009	234.273	261.952	215.103	229.637		43.822	43.099	32.243	35.023
295755		280.89	309.679	197.079	208.725	173.024	217.553				0	0	0	0	0	0		0	0	0	0	0	0		0	0	0	0	0	0		0.967963	0.965899	0.94806	0.953831	0.932428	0.943503		280.89	309.679	234.435	246.675	215.707	229.627		43.6	43.082	32.099	34.619
295995		245.99	255.915	199.128	217.444	159.475	200.09				0	0	0	0	0	0		0	0	0	0	0	0		0	0	0	0	0	0		0.966499	0.965723	0.947787	0.953334	0.932292	0.943855		294.006	294.327	234.453	246.858	215.732	229.898		43.402	42.783	30.204	34.312
296195		270.371	297.691	226.619	220.83	203.808	207.446				0	0	0	0	0	0		0	0	0	0	0	0		0	0	0	0	0	0		0.966827	0.965998	0.947822	0.953509	0.933317	0.943997		294.191	297.691	234.451	246.813	203.808	229.891		43.1	42.927	29.925	33.942
296355		253.471	302.934	226.883	225.079	189.218	179.118				0	0	0	0	0	0		0	0	0	0	0	0		0	0	0	0	0	0		0.967087	0.966172	0.947572	0.952809	0.93371	0.944386		294.684	302.934	234.47	246.96	216.273	229.988		42.707	41.539	28.711	32.571
296515		261.488	264.572	201.06	219.495	166.883	204.604				0	0	0	0	0	0		0	0	0	0	0	0		0	0	0	0	0	0		0.967069	0.966309	0.946891	0.951822	0.933345	0.944968		294.69	294.416	234.524	247.153	216.291	229.98		42.649	41.371	28.432	32.326
296715		274.047	262.371	219.166	210.029	183.305	199.87				0	0	0	0	0	0		0	0	0	0	0	0		0	0	0	0	0	0		0.967136	0.966386	0.947048	0.952037	0.933687	0.945064		294.668	294.413	234.511	247.111	216.274	229.976		41.279	40.219	28.396	32.12
296875		246.585	252.463	216.908	205.25	186.273	183.641				0	0	0	0	0	0		0	0	0	0	0	0		0	0	0	0	0	0		0.966994	0.966566	0.947026	0.953108	0.933621	0.944855		294.715	294.407	234.513	246.902	216.278	229.984		40.749	39.923	28.296	31.09
297115		261.776	270.944	202.446	215.797	192.304	196.294				0	0	0	0	0	0		0	0	0	0	0	0		0	0	0	0	0	0		0.967262	0.966618	0.94699	0.954004	0.933841	0.945036		294.625	294.405	234.516	246.601	216.267	229.977		40.216	39.453	27.878	29.912
297275		250.547	252.09	219.414	228.187	175.934	230.955				0	0	0	0	0	0		0	0	0	0	0	0		0	0	0	0	0	0		0.965435	0.96637	0.946998	0.953236	0.934113	0.944779		295.237	294.414	234.515	246.877	216.217	230.955		39.721	37.808	27.674	29.786
297434		261.856	256.572	212.456	196.07	185.82	217.822				0	0	0	0	0	0		0	0	0	0	0	0		0	0	0	0	0	0		0.965575	0.96654	0.947107	0.953498	0.934336	0.944073		295.19	295.266	234.716	246.831	216.174	229.991		38.723	37.696	27.064	30.028
297595		270.003	234.105	211.286	182.786	164.899	197.973				0	0	0	0	0	0		0	0	0	0	0	0		0	0	0	0	0	0		0.965534	0.966602	0.947603	0.954436	0.934111	0.943871		295.203	296.092	234.847	246.767	216.217	229.993		38.662	38.297	26.939	29.433
297795		267.181	240.904	217.495	217.083	174.255	194.315				0	0	0	0	0	0		0	0	0	0	0	0		0	0	0	0	0	0		0.966763	0.967033	0.948218	0.95432	0.934178	0.942025		294.792	296.038	234.813	246.775	216.205	230.016		38.662	38.181	26.645	29.433
298075		258.945	243.488	205.604	204.539	164.565	196.112				0	0	0	0	0	0		0	0	0	0	0	0		0	0	0	0	0	0		0.966654	0.966806	0.948607	0.954149	0.933895	0.942287		294.829	296.066	234.948	246.787	216.396	230.008		37.313	38.058	27.099	28.884
298235		288.816	275.252	223.353	225.796	180.388	229.405				0	0	0	0	0	0		0	0	0	0	0	0		0	0	0	0	0	0		0.966678	0.966867	0.948612	0.954068	0.933733	0.94045		288.816	296.059	234.948	246.792	216.716	229.405		36.797	37.808	25.838	28.884
298395		242.758	244.847	207.014	235.441	179.689	198.078				0	0	0	0	0	0		0	0	0	0	0	0		0	0	0	0	0	0		0.9665	0.966602	0.948836	0.953378	0.93429	0.940126		294.88	296.092	234.936	246.849	217.129	230.142		35.825	37.733	25.709	28.611
298595		217.378	246.938	205.066	209.903	169.002	190.965				0	0	0	0	0	0		0	0	0	0	0	0		0	0	0	0	0	0		0.966732	0.967277	0.949757	0.953885	0.934012	0.939961		295.514	296.323	234.885	247.313	217.182	230.153		36.298	36.352	25.513	28.8
298795		273.625	287.929	211.73	231.301	181.099	239.918				0	0	0	0	0	0		0	0	0	0	0	0		0	0	0	0	0	0		0.96674	0.966012	0.949898	0.952899	0.934416	0.940057		295.513	296.402	234.878	247.484	217.105	239.918		35.878	35.012	25.394	28.718
299035		246.387	221.91	190.779	210.631	172.367	201.441				0	0	0	0	0	0		0	0	0	0	0	0		0	0	0	0	0	0		0.965122	0.965628	0.948983	0.952757	0.934837	0.940132		295.741	296.884	234.928	247.893	217.024	230.142		34.979	35.894	25.135	28.754
299195		265.855	254.282	225.005	203.589	184.584	195.319				0	0	0	0	0	0		0	0	0	0	0	0		0	0	0	0	0	0		0.965129	0.96581	0.948983	0.952681	0.934798	0.939917		295.74	297.141	234.928	247.897	217.032	230.156		34.944	36.104	25.087	28.817
299395		270.371	284.232	210.186	214.53	190.11	205.493				0	0	0	0	0	0		0	0	0	0	0	0		0	0	0	0	0	0		0.965087	0.965462	0.949871	0.953065	0.933779	0.939861		295.747	297.169	234.879	248.031	217.234	230.811		34.239	35.644	24.597	29.548
299595		262.014	246.77	215.068	224.218	205.926	198.923				0	0	0	0	0	0		0	0	0	0	0	0		0	0	0	0	0	0		0.966955	0.965042	0.949166	0.953177	0.930978	0.940174		295.483	297.219	234.918	248.027	205.926	230.725		33.876	36.056	23.187	30.083
299755		263.164	284.997	211.844	229.622	193.2	212.656				0	0	0	0	0	0		0	0	0	0	0	0		0	0	0	0	0	0		0.967497	0.965234	0.949639	0.953838	0.929244	0.940083		295.844	297.691	235.407	248.093	218.474	230.75		34.658	35.401	22.955	29.831
299995		225.049	260.038	222.642	221.953	178.897	196.16				0	0	0	0	0	0		0	0	0	0	0	0		0	0	0	0	0	0		0.968686	0.964986	0.949683	0.953756	0.929665	0.940095		295.662	297.739	235.388	248.095	218.364	230.747		34.516	34.939	22.619	28.465
300155		264.361	270.873	196.249	223.768	192.055	196.128				0	0	0	0	0	0		0	0	0	0	0	0		0	0	0	0	0	0		0.967385	0.965405	0.950487	0.953721	0.929078	0.940293		295.863	298.234	235.039	248.096	218.517	230.692		33.621	34.856	22.619	29.013
300315		313.075	279.604	231.123	228.902	204.94	186.998				0	0	0	0	0	0		0	0	0	0	0	0		0	0	0	0	0	0		0.965903	0.965111	0.949684	0.953689	0.928867	0.940263		313.075	298.352	231.123	248.097	204.94	230.7		33.075	34.817	22.546	29.316
300515		268.289	281.206	218.508	226.151	199.332	210.19				0	0	0	0	0	0		0	0	0	0	0	0		0	0	0	0	0	0		0.96542	0.963576	0.949676	0.953726	0.929046	0.940171		296.183	298.678	235.391	248.096	199.332	231.212		32.407	33.465	21.794	29.429
300675		293.287	240.01	213.911	211.975	182.37	205.102				0	0	0	0	0	0		0	0	0	0	0	0		0	0	0	0	0	0		0.965537	0.965065	0.9497	0.953183	0.928743	0.940344		293.287	298.362	235.381	248.152	218.865	231.189		32.294	33.325	20.975	29.236
300875		334.518	276.109	234.457	273.414	203.866	219.675				0	0	0	0	0	0		0	0	0	0	0	0		0	0	0	0	0	0		0.965018	0.963938	0.949339	0.954097	0.928815	0.940451		334.518	299.099	234.457	273.414	203.866	231.5		32.288	34.211	21.028	29.4
301155		278.758	318.745	227.854	250.189	195.092	221.408				0	0	0	0	0	0		0	0	0	0	0	0		0	0	0	0	0	0		0.963767	0.963154	0.94873	0.954275	0.926991	0.940668		278.758	318.745	227.854	250.189	219.536	231.477		32.053	33.191	21.002	29.345
301355		314.008	282.264	236.237	250.33	208.976	235.107				0	0	0	0	0	0		0	0	0	0	0	0		0	0	0	0	0	0		0.962415	0.961462	0.948256	0.954086	0.927121	0.940588		314.008	299.41	236.237	250.33	208.976	235.107		31.801	32.759	20.767	29.345
301515		287.633	297.187	210.579	250.141	186.488	219.308				0	0	0	0	0	0		0	0	0	0	0	0		0	0	0	0	0	0		0.96199	0.959587	0.948664	0.953814	0.926382	0.941399		287.633	297.187	237.582	250.141	220.248	231.883		32.576	32.57	21.025	29.533
301675		296.621	304.785	228.712	244.271	193.772	209.98				0	0	0	0	0	0		0	0	0	0	0	0		0	0	0	0	0	0		0.962406	0.959948	0.948628	0.953174	0.926574	0.940937		296.621	304.785	228.712	244.271	220.23	232.188		32.525	32.611	21.421	29.072
301835		296.447	272.192	218.255	230.079	192.212	229.847				0	0	0	0	0	0		0	0	0	0	0	0		0	0	0	0	0	0		0.962531	0.960007	0.948833	0.953431	0.926691	0.941166		296.447	299.886	238.48	250.1	220.219	229.847		32.574	32.087	21.619	28.789
302075		280.437	262.742	228.11	239.815	194.88	199.652				0	0	0	0	0	0		0	0	0	0	0	0		0	0	0	0	0	0		0.962057	0.959979	0.949181	0.952955	0.926622	0.941313		280.437	300.122	228.11	239.815	220.225	232.367		32.6	33.286	21.904	28.758
302235		290.268	264.162	230.201	268.556	203.925	207.295				0	0	0	0	0	0		0	0	0	0	0	0		0	0	0	0	0	0		0.963305	0.960046	0.94937	0.953076	0.927361	0.941568		290.268	300.219	230.201	268.556	203.925	232.331		32.293	33.521	21.841	28.533
302435		311.909	252.213	247.25	239.408	189.49	209.053				0	0	0	0	0	0		0	0	0	0	0	0		0	0	0	0	0	0		0.963251	0.960297	0.949484	0.952536	0.927885	0.941869		311.909	300.215	247.25	239.408	220.665	232.697		31.799	32.874	21.54	27.944
302595		288.201	276.793	243.931	231.578	228.298	211.705				0	0	0	0	0	0		0	0	0	0	0	0		0	0	0	0	0	0		0.963103	0.958246	0.949585	0.950773	0.928454	0.942535		288.201	300.532	243.931	250.321	228.298	233.1		32.104	32.879	21.676	27.952
302755		284.056	278.292	225.074	231.368	213.823	210.058				0	0	0	0	0	0		0	0	0	0	0	0		0	0	0	0	0	0		0.964243	0.958379	0.950266	0.950524	0.928937	0.94285		284.056	300.523	239.225	250.332	213.823	233.334		32.241	32.398	21.837	27.709
303035		259.613	273.21	244.833	255.885	220.301	233.954				0	0	0	0	0	0		0	0	0	0	0	0		0	0	0	0	0	0		0.963982	0.960888	0.950221	0.950376	0.928895	0.941956		299.438	300.339	244.833	255.885	220.301	233.954		32.284	32.288	21.831	27.591
303195		290.029	280.966	221.42	238.052	215.717	211.433				0	0	0	0	0	0		0	0	0	0	0	0		0	0	0	0	0	0		0.963325	0.958893	0.950906	0.94825	0.929437	0.941907		290.029	300.766	239.748	250.403	215.717	233.393		33.08	32.378	21.926	28.15
303395		273.787	284.981	229.356	276.901	215.695	239.105				0	0	0	0	0	0		0	0	0	0	0	0		0	0	0	0	0	0		0.963948	0.956841	0.951349	0.948308	0.929497	0.941895		301.044	301.341	229.356	276.901	215.695	239.105		32.648	31.943	22.157	27.824
303555		287.821	280.042	234.149	245.594	225.495	220.375				0	0	0	0	0	0		0	0	0	0	0	0		0	0	0	0	0	0		0.963815	0.956807	0.951518	0.948263	0.929746	0.94192		287.821	301.351	234.149	245.594	225.495	233.392		32.559	31.943	22.432	27.288
303755		278.194	262.601	229.51	231.149	218.674	209.151				0	0	0	0	0	0		0	0	0	0	0	0		0	0	0	0	0	0		0.963854	0.956942	0.951902	0.948667	0.929941	0.942008		301.239	301.94	229.51	250.541	218.674	233.442		32.083	31.438	22.53	26.856
304035		302.215	296.95	243.245	239.562	220.05	263.038				0	0	0	0	0	0		0	0	0	0	0	0		0	0	0	0	0	0		0.963694	0.956751	0.952193	0.94878	0.930433	0.942358		302.215	296.95	243.245	250.534	220.05	263.038		31.598	31.438	22.613	26.436
304194		276.231	287.698	236.955	248.104	234.725	217.182				0	0	0	0	0	0		0	0	0	0	0	0		0	0	0	0	0	0		0.963091	0.956255	0.952219	0.949054	0.931045	0.94251		301.31	302.08	236.955	248.104	234.725	233.897		31.495	31.114	22.429	26.303
304354		296.347	278.92	234.26	267.318	199.964	245.238				0	0	0	0	0	0		0	0	0	0	0	0		0	0	0	0	0	0		0.96364	0.95654	0.951632	0.949462	0.931462	0.94243		296.347	302.711	234.26	267.318	199.964	245.238		31.225	31.327	22.224	26.422
304555		302.568	301.475	251.988	248.019	224.488	233.556				0	0	0	0	0	0		0	0	0	0	0	0		0	0	0	0	0	0		0.963732	0.956811	0.950687	0.949956	0.931194	0.942054		302.568	301.475	251.988	248.019	224.488	233.556		31.347	31.806	21.945	26.884
304715		286.233	293.203	254.415	252.565	212.204	234.517				0	0	0	0	0	0		0	0	0	0	0	0		0	0	0	0	0	0		0.963767	0.956515	0.950639	0.949886	0.931106	0.941952		286.233	293.203	254.415	252.565	212.204	234.517		31.297	31.701	21.945	26.743
304875		273.804	288.215	241.671	239.778	209.711	236.088				0	0	0	0	0	0		0	0	0	0	0	0		0	0	0	0	0	0		0.96444	0.956716	0.950917	0.949599	0.930659	0.941679		302.256	303.561	241.671	252.456	209.711	236.088		30.592	31.704	21.661	27.01
305154		294.298	299.772	273.897	257.607	228.302	251.085				0	0	0	0	0	0		0	0	0	0	0	0		0	0	0	0	0	0		0.965075	0.956612	0.951172	0.949987	0.931569	0.941292		294.298	299.772	273.897	257.607	228.302	251.085		30.495	31.76	21.676	27.022
305314		313.308	303.647	242.731	262.972	201.098	227.49				0	0	0	0	0	0		0	0	0	0	0	0		0	0	0	0	0	0		0.964393	0.956746	0.950953	0.949324	0.930378	0.941629		313.308	303.647	242.731	262.972	225.115	227.49		29.949	32.395	21.649	26.525
305474		301.619	278.378	232.731	240.064	193.213	224.293				0	0	0	0	0	0		0	0	0	0	0	0		0	0	0	0	0	0		0.964124	0.957043	0.951542	0.949987	0.930057	0.942342		301.619	303.716	232.731	255.117	225.179	234.6		29.969	32.713	21.257	26.334
305634		297.418	321.86	246.528	250.1	217.977	230.01				0	0	0	0	0	0		0	0	0	0	0	0		0	0	0	0	0	0		0.964738	0.957564	0.951607	0.950488	0.930565	0.942708		297.418	321.86	246.528	250.1	217.977	230.01		30.226	33.124	21.132	26.309
305835		307.859	283.495	239.15	227.817	227.744	243.321				0	0	0	0	0	0		0	0	0	0	0	0		0	0	0	0	0	0		0.964732	0.957691	0.951501	0.950668	0.931194	0.942438		307.859	304.259	239.15	255.289	227.744	243.321		29.632	33.124	20.738	26.312
306074		286.346	304.915	229.536	252.399	210.338	225.395				0	0	0	0	0	0		0	0	0	0	0	0		0	0	0	0	0	0		0.965488	0.958457	0.95225	0.950263	0.931624	0.942947		286.346	304.915	243.663	252.399	210.338	234.706		29.148	32.943	21.868	26.647
306235		307.402	302.753	259.463	274.765	228.188	250.284				0	0	0	0	0	0		0	0	0	0	0	0		0	0	0	0	0	0		0.965092	0.959081	0.952027	0.950799	0.932206	0.943148		307.402	302.753	259.463	274.765	228.188	250.284		29.172	32.943	22.586	27.925
306395		318.178	272.062	244.365	276.756	212.485	235.145				0	0	0	0	0	0		0	0	0	0	0	0		0	0	0	0	0	0		0.964285	0.959637	0.952537	0.949745	0.932566	0.943699		318.178	304.774	244.365	276.756	212.485	235.145		28.253	33	22.342	27.622
306595		297.407	257.67	237.847	266.345	231.021	224.237				0	0	0	0	0	0		0	0	0	0	0	0		0	0	0	0	0	0		0.963645	0.959327	0.952547	0.9488	0.931453	0.941868		297.407	304.784	237.847	266.345	231.021	235.11		28.502	32.858	22.945	27.622
306794		319.299	287.881	245.854	255.907	230.58	248.297				0	0	0	0	0	0		0	0	0	0	0	0		0	0	0	0	0	0		0.963418	0.959156	0.95285	0.948962	0.932016	0.941891		319.299	304.791	245.854	255.907	230.58	248.297		28.431	32.858	23.809	27.622
307034		272.679	277.527	227.937	251.929	232.767	233.181				0	0	0	0	0	0		0	0	0	0	0	0		0	0	0	0	0	0		0.962447	0.958929	0.952787	0.9499	0.932324	0.941846		304.894	304.704	244.081	251.929	232.767	233.181		31.019	32.708	23.809	27.622
307234		305.433	312.581	257.114	255.106	227.95	242.582				0	0	0	0	0	0		0	0	0	0	0	0		0	0	0	0	0	0		0.962677	0.95912	0.952869	0.949989	0.931112	0.942081		305.433	312.581	257.114	255.106	227.95	242.582		30.992	32.858	23.611	27.051
307394		320.3	307.506	251.42	244.977	192.539	244.991				0	0	0	0	0	0		0	0	0	0	0	0		0	0	0	0	0	0		0.961847	0.959286	0.952176	0.949381	0.931838	0.940124		320.3	307.506	251.42	255.714	226.389	244.991		31.08	32.865	23.027	27.273
307554		278.972	283.496	232.064	255.582	206.621	238.295				0	0	0	0	0	0		0	0	0	0	0	0		0	0	0	0	0	0		0.961788	0.959466	0.952309	0.949636	0.931085	0.940083		304.987	304.907	232.064	255.582	227.126	238.295		30.991	33.118	23.026	27.314
307714		313.318	307.689	254.215	273.47	202.999	239.472				0	0	0	0	0	0		0	0	0	0	0	0		0	0	0	0	0	0		0.960845	0.960092	0.95244	0.949632	0.931428	0.940742		313.318	307.689	254.215	273.47	227.158	239.472		31.054	33.168	23.444	27.314
308034		273.014	290.271	221.365	248.6	205.44	204.944				0	0	0	0	0	0		0	0	0	0	0	0		0	0	0	0	0	0		0.960606	0.960546	0.9526	0.95017	0.931834	0.939697		306.013	306.494	244.863	248.6	227.153	236.284		30.74	33.4	23.444	26.544
308194		250.052	271.402	248.746	234.936	200.555	222.449				0	0	0	0	0	0		0	0	0	0	0	0		0	0	0	0	0	0		0.959856	0.960609	0.952632	0.949925	0.93209	0.939343		306.145	306.478	248.746	256.261	227.149	236.312		30.74	33.168	22.919	27.314
308354		285.163	289.368	230.762	238.538	212.048	220.597				0	0	0	0	0	0		0	0	0	0	0	0		0	0	0	0	0	0		0.959453	0.960661	0.953028	0.950348	0.932903	0.939149		306.41	306.465	244.987	257.446	212.048	237.022		31.018	33.168	23.609	26.544
308555		321.874	285.553	219.976	239.412	185.712	231.323				0	0	0	0	0	0		0	0	0	0	0	0		0	0	0	0	0	0		0.95958	0.961079	0.953268	0.950405	0.93303	0.939046		321.874	306.357	244.957	257.444	227.189	231.323		30.872	33.31	24.304	26.421
308715		285.952	269.319	222.743	250.668	213.884	236.313				0	0	0	0	0	0		0	0	0	0	0	0		0	0	0	0	0	0		0.960141	0.961226	0.953681	0.950952	0.933304	0.939164		306.884	306.32	245.27	250.668	213.884	236.313		31.102	33.31	24.353	26.421
308874		282.886	276.576	228.747	231.396	198.937	227.515				0	0	0	0	0	0		0	0	0	0	0	0		0	0	0	0	0	0		0.960119	0.96165	0.953606	0.951163	0.933266	0.939193		306.888	306.845	245.28	257.13	227.181	237.214		31.102	33.542	24.756	26.421
309114		270.517	252.777	242.112	214.724	236.868	190.097				0	0	0	0	0	0		0	0	0	0	0	0		0	0	0	0	0	0		0.960227	0.962126	0.953965	0.951596	0.933372	0.938999		306.865	306.089	242.112	256.899	236.868	237.258		31.102	33.31	24.763	26.019
309274		295.723	298.961	243.468	220.411	220.972	227.619				0	0	0	0	0	0		0	0	0	0	0	0		0	0	0	0	0	0		0.960497	0.962077	0.953679	0.951846	0.933761	0.939652		295.723	298.961	243.468	257.488	220.972	237.161		31.674	33.26	24.763	26.112
309434		303.035	310.79	246.451	245.035	226.489	215.055				0	0	0	0	0	0		0	0	0	0	0	0		0	0	0	0	0	0		0.960609	0.962291	0.954159	0.952122	0.934022	0.939725		303.035	310.79	246.451	257.565	226.489	237.722		31.227	33.323	25.292	26.382
309634		275.825	306.817	216.124	269.674	195.299	218.851				0	0	0	0	0	0		0	0	0	0	0	0		0	0	0	0	0	0		0.961055	0.962182	0.953861	0.953102	0.933761	0.94001		307.205	306.817	245.289	269.674	227.165	237.658		31.383	33.323	25.292	25.904
309834		280.711	290.634	217.602	217.444	200.562	205.686				0	0	0	0	0	0		0	0	0	0	0	0		0	0	0	0	0	0		0.961205	0.962621	0.953563	0.953383	0.933536	0.939909		307.188	306.722	245.296	257.619	227.308	237.681		31.58	33.542	25.292	25.589
310074		294.097	268.602	220.643	251.809	193.432	222.056				0	0	0	0	0	0		0	0	0	0	0	0		0	0	0	0	0	0		0.961249	0.963023	0.953812	0.953656	0.934068	0.939953		294.097	306.92	245.29	251.809	227.706	237.632		31.383	34.553	25.652	25.944
310234		292.878	276.515	233.123	217.77	197.032	214.586				0	0	0	0	0	0		0	0	0	0	0	0		0	0	0	0	0	0		0.960759	0.962778	0.95383	0.953718	0.934127	0.939897		292.878	306.931	245.29	258.879	227.695	237.649		30.469	34.411	25.123	26.73
310434		259.726	240.915	213.347	218.306	191.625	194.531				0	0	0	0	0	0		0	0	0	0	0	0		0	0	0	0	0	0		0.961	0.963025	0.954257	0.953973	0.93325	0.940084		307.211	307.291	245.525	259.477	227.781	237.595		29.692	34.756	24.911	26.819
310634		247.619	248.856	217.201	234.557	192.607	199.647				0	0	0	0	0	0		0	0	0	0	0	0		0	0	0	0	0	0		0.960517	0.963168	0.954226	0.954326	0.933668	0.940688		307.265	307.269	245.79	260.586	227.756	238.059		29.692	34.756	25.002	27.158
310794		278.886	314.158	208.422	230.302	221.159	191.03				0	0	0	0	0	0		0	0	0	0	0	0		0	0	0	0	0	0		0.960158	0.963687	0.954671	0.954697	0.93381	0.940944		307.711	314.158	246.005	260.404	221.159	238.014		29.554	35.455	25.058	27.324
311034		249.519	248.386	202.891	219.075	192.347	202.897				0	0	0	0	0	0		0	0	0	0	0	0		0	0	0	0	0	0		0.96001	0.963572	0.954411	0.954348	0.933676	0.94053		307.854	307.463	246.029	260.576	227.911	238.086		29.975	35.636	24.893	29.001
311194		307.839	275.679	225.491	226.885	199.444	226.802				0	0	0	0	0	0		0	0	0	0	0	0		0	0	0	0	0	0		0.95945	0.96337	0.953789	0.954501	0.933029	0.940869		307.839	307.47	246.085	261.486	227.921	238.027		30.142	35.455	24.863	29.82
311394		287.841	266.566	204.807	230.286	199.056	216.591				0	0	0	0	0	0		0	0	0	0	0	0		0	0	0	0	0	0		0.959895	0.963435	0.95291	0.953595	0.932682	0.940893		307.968	307.173	246.152	261.718	227.926	238.023		30.267	34.756	24.786	29.578
311554		257.195	266.461	207.597	212.629	205.909	209.372				0	0	0	0	0	0		0	0	0	0	0	0		0	0	0	0	0	0		0.960148	0.963284	0.952058	0.954369	0.932459	0.940591		308.073	307.203	246.21	261.52	227.93	238.076		30.632	33.85	24.621	29.631
311714		289.608	269.406	217.767	225.832	213.91	209.883				0	0	0	0	0	0		0	0	0	0	0	0		0	0	0	0	0	0		0.960004	0.963786	0.950039	0.954913	0.933208	0.940274		308.078	307.456	246.338	261.852	213.91	238.365		30.632	34.151	24.621	29.919
311994		300.994	266.829	202.597	211.18	193.972	214.24				0	0	0	0	0	0		0	0	0	0	0	0		0	0	0	0	0	0		0.960372	0.96343	0.949525	0.95638	0.932752	0.938593		300.994	307.468	246.48	261.951	227.925	239.087		29.702	33.891	24.964	29.926
312154		287.79	256.602	227.617	217.326	207.503	203.547				0	0	0	0	0	0		0	0	0	0	0	0		0	0	0	0	0	0		0.961535	0.963209	0.950153	0.957691	0.933166	0.93753		308.022	307.475	246.463	262.079	227.96	239.096		30.632	33.615	24.964	30.116
312354		254.443	266.073	214.902	240.34	207.324	215.206				0	0	0	0	0	0		0	0	0	0	0	0		0	0	0	0	0	0		0.962572	0.963455	0.949912	0.957891	0.93404	0.938125		307.981	307.615	246.469	262.063	227.947	239.225		31.082	33.855	25.478	29.983
312554		302.371	261.847	209.76	214.531	200.854	232.253				0	0	0	0	0	0		0	0	0	0	0	0		0	0	0	0	0	0		0.962331	0.963439	0.948777	0.958684	0.935705	0.939346		302.371	307.972	246.529	262.348	227.922	232.253		31.082	34.008	25.701	30.053
312714		293.12	267.298	234.84	221.494	225.607	228.094				0	0	0	0	0	0		0	0	0	0	0	0		0	0	0	0	0	0		0.961682	0.963817	0.948749	0.959153	0.936	0.940794		307.885	307.913	234.84	262.222	225.607	239.39		29.702	34.008	25.701	30.053
312874		288.837	245.288	218.273	216.132	225.58	207.809				0	0	0	0	0	0		0	0	0	0	0	0		0	0	0	0	0	0		0.963236	0.965484	0.949383	0.96006	0.93781	0.942208		307.951	308.122	246.726	262.124	225.58	239.369		31.082	34.018	26.164	29.955
313154		265.05	322.092	231.607	232.952	178.957	221.249				0	0	0	0	0	0		0	0	0	0	0	0		0	0	0	0	0	0		0.963941	0.966989	0.950218	0.961352	0.938484	0.943647		307.918	322.092	246.589	262.022	227.921	239.228		31.082	34.018	26.293	29.955
313314		292.944	292.216	210.098	215.052	216.692	202.772				0	0	0	0	0	0		0	0	0	0	0	0		0	0	0	0	0	0		0.963524	0.968016	0.951636	0.96292	0.939258	0.944841		307.937	292.216	246.825	261.907	216.692	239.112		31.082	32.774	25.844	29.912
313514		277.325	276.157	223.459	221.76	194.306	210.469				0	0	0	0	0	0		0	0	0	0	0	0		0	0	0	0	0	0		0.963959	0.969312	0.952883	0.964895	0.940751	0.946677		307.917	307.625	246.623	261.978	227.929	239.089		30.92	32.703	25.874	30.735
313674		292.895	290.51	226.706	246.833	220.577	216.026				0	0	0	0	0	0		0	0	0	0	0	0		0	0	0	0	0	0		0.965406	0.970609	0.953483	0.966464	0.941666	0.948125		307.988	307.431	246.527	246.833	220.577	238.987		30.95	32.565	25.874	30.735
313834		241.456	287.859	218.928	233.824	231.719	205.683				0	0	0	0	0	0		0	0	0	0	0	0		0	0	0	0	0	0		0.966052	0.971499	0.954062	0.968352	0.942939	0.949538		307.959	307.368	246.512	260.961	231.719	238.65		30.933	32.565	25.856	30.735
314114		295.304	269.629	217.525	230.719	196.624	210.333				0	0	0	0	0	0		0	0	0	0	0	0		0	0	0	0	0	0		0.96564	0.97278	0.954411	0.970521	0.944533	0.951117		295.304	307.459	246.503	261.197	227.914	238.381		30.69	32.245	25.856	31.034
314274		298.318	296.45	256.99	232.627	216.266	221.552				0	0	0	0	0	0		0	0	0	0	0	0		0	0	0	0	0	0		0.966266	0.974488	0.954844	0.972664	0.946168	0.952664		298.318	296.45	256.99	261.418	216.266	238.324		30.69	31.675	25.679	31.287
314434		269.208	278.526	224.554	230.575	215.743	230.195				0	0	0	0	0	0		0	0	0	0	0	0		0	0	0	0	0	0		0.967791	0.975844	0.956827	0.974526	0.94725	0.95362		307.842	307.124	246.448	260.932	215.743	230.195		30.66	31.675	25.679	31.287
314634		307.996	308.324	219.118	243.846	250.129	219.045				0	0	0	0	0	0		0	0	0	0	0	0		0	0	0	0	0	0		0.969354	0.976816	0.958704	0.976848	0.946854	0.954967		307.996	308.324	246.466	243.846	250.129	238.044		30.69	32.5	25.635	31.148
314794		296.213	293.071	227.108	244.137	216.398	233.389				0	0	0	0	0	0		0	0	0	0	0	0		0	0	0	0	0	0		0.97047	0.978151	0.959817	0.978327	0.947767	0.956536		296.213	293.071	246.448	244.137	216.398	233.389		30.69	32.5	25.635	31.094
315034		260.302	259.878	226.956	237.87	200.961	229.406				0	0	0	0	0	0		0	0	0	0	0	0		0	0	0	0	0	0		0.972061	0.978981	0.96145	0.978712	0.949994	0.957758		307.728	306.893	246.472	260.438	227.352	229.406		30.69	32.5	25.64	31.094
315234		265	267.064	211.582	221.795	205.114	215.268				0	0	0	0	0	0		0	0	0	0	0	0		0	0	0	0	0	0		0.973828	0.980637	0.963222	0.979473	0.951532	0.959496		307.842	306.377	246.503	261.273	227.581	237.756		31.386	31.545	25.437	31.173
315434		271.902	268.204	230.216	216.101	194.683	214.745				0	0	0	0	0	0		0	0	0	0	0	0		0	0	0	0	0	0		0.975476	0.982051	0.964166	0.98119	0.952326	0.960579		307.68	305.802	246.478	259.59	227.444	237.462		31.386	31.585	25.247	31.094
315594		289.499	266.922	218.45	217.033	204.442	220.603				0	0	0	0	0	0		0	0	0	0	0	0		0	0	0	0	0	0		0.975983	0.98336	0.96583	0.982835	0.954297	0.961888		307.732	304.986	246.513	259.589	227.601	237.108		31.533	31.447	25.667	30.643
315754		274.851	276.136	229.191	232.82	202.747	219.799				0	0	0	0	0	0		0	0	0	0	0	0		0	0	0	0	0	0		0.975979	0.984826	0.966465	0.984941	0.956382	0.963968		307.732	305.307	246.804	259.35	227.741	236.687		31.34	31.455	25.518	29.711
315994		277.557	295.887	244.06	246.638	200.945	226.369				0	0	0	0	0	0		0	0	0	0	0	0		0	0	0	0	0	0		0.977535	0.985325	0.966215	0.984778	0.957757	0.965755		307.629	295.887	244.06	246.638	227.508	236.426		30.734	31.455	25.518	29.341
316154		274.846	303.737	250.457	220.511	206.831	214.918				0	0	0	0	0	0		0	0	0	0	0	0		0	0	0	0	0	0		0.978219	0.986041	0.967568	0.985034	0.959546	0.967652		307.578	303.737	250.457	259.332	227.242	236.34		30.729	31.455	25.518	28.626
316394		241.984	261.151	216.123	200.164	191.127	218.623				0	0	0	0	0	0		0	0	0	0	0	0		0	0	0	0	0	0		0.979224	0.986914	0.969646	0.986328	0.961716	0.969359		307.723	304.918	246.78	259.588	227.178	236.274		30.282	31.421	25.257	27.985
316554		280.274	276.879	247.918	231.76	223.25	227.724				0	0	0	0	0	0		0	0	0	0	0	0		0	0	0	0	0	0		0.979247	0.988724	0.971619	0.987273	0.96293	0.971244		307.848	305.178	247.918	259.59	223.25	227.724		30.597	30.527	24.59	27.961
316714		270.988	264.052	226.656	208.394	228.967	212.038				0	0	0	0	0	0		0	0	0	0	0	0		0	0	0	0	0	0		0.980569	0.990278	0.973281	0.988199	0.963023	0.973204		307.839	304.913	246.691	260.448	228.967	236.133		30.597	31.398	24.073	27.974
316874		270.541	293.092	209.288	230.106	218.886	216.02				0	0	0	0	0	0		0	0	0	0	0	0		0	0	0	0	0	0		0.980728	0.992134	0.974868	0.989288	0.963968	0.974706		307.858	293.092	246.918	259.968	218.886	236.066		30.42	31.45	24.246	27.947
317114		301.389	326.027	209.241	264.539	200.675	221.581				0	0	0	0	0	0		0	0	0	0	0	0		0	0	0	0	0	0		0.982411	0.993151	0.976209	0.990327	0.96631	0.975469		301.389	326.027	246.715	264.539	226.897	236.018		30.958	31.32	24.191	28.673
317314		269.914	280.253	214.695	234.361	187.219	216.454				0	0	0	0	0	0		0	0	0	0	0	0		0	0	0	0	0	0		0.984004	0.99442	0.976894	0.991082	0.968383	0.977212		307.985	304.898	246.612	259.894	227.096	235.909		31.145	31.32	23.538	28.657
317474		276.374	298.267	217.33	250.6	184.563	216.29				0	0	0	0	0	0		0	0	0	0	0	0		0	0	0	0	0	0		0.984781	0.994952	0.977804	0.991941	0.969807	0.978617		307.951	298.267	246.943	250.6	226.798	236.016		31.002	29.533	23.033	28.384
317674		273.06	300.182	211.665	247.84	204.611	212.086				0	0	0	0	0	0		0	0	0	0	0	0		0	0	0	0	0	0		0.985467	0.994763	0.97934	0.993201	0.971384	0.98041		307.922	300.182	246.713	247.84	226.485	235.905		30.051	29.106	22.932	28.24
317834		283.858	292.109	211.717	257.438	215.441	234.748				0	0	0	0	0	0		0	0	0	0	0	0		0	0	0	0	0	0		0.986777	0.99609	0.980736	0.994794	0.973211	0.982459		307.865	292.109	246.524	257.438	215.441	234.748		30.051	29.106	22.494	27.98
318114		260.219	292.658	223.194	244.869	188.305	228.076				0	0	0	0	0	0		0	0	0	0	0	0		0	0	0	0	0	0		0.987372	0.997187	0.98216	0.995218	0.974654	0.983902		307.856	292.658	246.761	244.869	226.328	228.076		30.051	28.879	22.673	27.81
318274		314.405	315.401	253.091	296.234	200.474	212.078				0	0	0	0	0	0		0	0	0	0	0	0		0	0	0	0	0	0		0.988515	0.998163	0.983629	0.993906	0.97631	0.985179		314.405	315.401	253.091	296.234	226.19	235.56		29.819	28.676	22.673	27.81
318434		264.464	282.788	211.292	225.663	217.842	204.279				0	0	0	0	0	0		0	0	0	0	0	0		0	0	0	0	0	0		0.989718	0.999197	0.98467	0.994821	0.978011	0.986652		307.842	304.804	246.505	259.589	217.842	235.526		29.819	28.676	22.66	27.81
318594		274.24	308.161	206.494	244.585	194.877	228.522				0	0	0	0	0	0		0	0	0	0	0	0		0	0	0	0	0	0		0.989575	0.999461	0.985986	0.993777	0.979103	0.987274		307.843	308.161	246.666	244.585	226.005	228.522		29.765	28.676	22.655	27.81
318794		279.659	299.279	228.738	243.96	206.61	227.07				0	0	0	0	0	0		0	0	0	0	0	0		0	0	0	0	0	0		0.989147	1.00049	0.987283	0.994674	0.980369	0.988143		307.845	299.279	246.519	243.96	225.936	227.07		29.412	28.649	21.56	27.591
319034		289.144	279.751	213.786	244.89	210.391	232.14				0	0	0	0	0	0		0	0	0	0	0	0		0	0	0	0	0	0		0.989432	1.00124	0.988368	0.994634	0.981827	0.989052		307.889	304.751	246.493	244.89	225.828	232.14		29.208	28.649	22.655	27.563
319194		288.244	269.501	223.181	226.434	221.457	201.825				0	0	0	0	0	0		0	0	0	0	0	0		0	0	0	0	0	0		0.989833	1.00137	0.989173	0.995461	0.981425	0.989826		307.872	304.747	246.474	259.589	221.457	235.16		28.644	28.676	21.56	27.563
319394		290.162	316.348	239.823	289.993	202.864	235.156				0	0	0	0	0	0		0	0	0	0	0	0		0	0	0	0	0	0		0.990404	1.002	0.989513	0.996062	0.978899	0.9908		307.857	316.348	239.823	289.993	226.016	235.156		28.516	28.649	21.657	27.563
319594		268.27	296.37	242.388	245.931	206.851	224.207				0	0	0	0	0	0		0	0	0	0	0	0		0	0	0	0	0	0		0.990999	1.00241	0.990418	0.996993	0.980484	0.991243		307.854	296.37	242.388	245.931	225.93	235.152		28.516	28.676	21.657	27.381
319754		281.043	281.79	221.225	210.19	196.789	231.795				0	0	0	0	0	0		0	0	0	0	0	0		0	0	0	0	0	0		0.992017	1.0025	0.991481	0.997387	0.982041	0.991564		307.847	304.715	246.444	259.454	225.811	231.795		28.43	28.676	21.657	27.381
319994		310.665	278.917	246.114	247.573	226.095	261.006				0	0	0	0	0	0		0	0	0	0	0	0		0	0	0	0	0	0		0.992865	1.00317	0.992364	0.998075	0.983426	0.992491		310.665	304.697	246.114	247.573	226.095	261.006		28.43	28.676	21.657	27.381
320234		321.613	321.75	241.261	255.159	215.99	249.973				0	0	0	0	0	0		0	0	0	0	0	0		0	0	0	0	0	0		0.993777	1.00347	0.992855	0.998573	0.984424	0.992707		321.613	321.75	241.261	255.159	215.99	249.973		28.404	28.879	21.657	27.381
320394		295.959	286.704	235.043	248.107	198.179	243.087				0	0	0	0	0	0		0	0	0	0	0	0		0	0	0	0	0	0		0.994555	1.00376	0.993322	0.999178	0.985916	0.992922		295.959	304.575	235.043	248.107	225.634	243.087		27.747	29.106	21.657	27.381
320554		329.261	311.278	259.806	241.353	208.668	223.912				0	0	0	0	0	0		0	0	0	0	0	0		0	0	0	0	0	0		0.994548	1.00415	0.994184	0.99988	0.987197	0.993519		329.261	311.278	259.806	258.982	225.612	235.144		27.747	29.106	21.657	27.381
320714		266.809	304.692	230.459	240.773	232.15	226.056				0	0	0	0	0	0		0	0	0	0	0	0		0	0	0	0	0	0		0.994764	1.00415	0.995093	1.00044	0.988067	0.993623		307.391	304.692	246.371	258.047	232.15	235.142		27.442	29.106	21.657	26.657
320874		353.027	298.27	232.867	280.346	224.96	235.594				0	0	0	0	0	0		0	0	0	0	0	0		0	0	0	0	0	0		0.995034	1.00431	0.995582	1.00067	0.988569	0.993872		353.027	298.27	232.867	280.346	224.96	235.594		27.442	31.227	21.657	26.685
321114		319.442	331.986	249.954	266.151	223.714	256.3				0	0	0	0	0	0		0	0	0	0	0	0		0	0	0	0	0	0		0.995173	1.00435	0.995922	1.00049	0.989346	0.993595		319.442	331.986	249.954	266.151	223.714	256.3		27.404	31.357	21.722	26.904
321314		370.717	287.819	273.256	241.854	218.566	237.01				0	0	0	0	0	0		0	0	0	0	0	0		0	0	0	0	0	0		0.995294	1.00462	0.996367	1.00054	0.990257	0.993809		370.717	303.703	273.256	258.045	218.566	237.01		27.404	31.398	21.722	27.074
321474		319.04	273.335	224.619	230.044	195.91	222.197				0	0	0	0	0	0		0	0	0	0	0	0		0	0	0	0	0	0		0.995875	1.00501	0.996719	1.00093	0.99116	0.993798		319.04	303.579	246.311	258.04	225.599	235.123		27.49	30.527	22.817	27.334
321674		300.906	322.201	265.224	249.878	235.046	216.917				0	0	0	0	0	0		0	0	0	0	0	0		0	0	0	0	0	0		0.996392	1.00523	0.997126	1.00147	0.992122	0.993783		300.906	322.201	265.224	249.878	235.046	235.124		27.49	30.527	22.817	27.334
321834		321.457	286.023	253.744	235.548	232.287	206.186				0	0	0	0	0	0		0	0	0	0	0	0		0	0	0	0	0	0		0.996863	1.00539	0.997482	1.00176	0.992392	0.99397		321.457	303.564	253.744	258.028	232.287	235.113		28.182	30.527	22.82	27.478
322074		289.66	278.407	246.311	231.605	208.013	206.394				0	0	0	0	0	0		0	0	0	0	0	0		0	0	0	0	0	0		0.99748	1.00587	0.997836	1.0022	0.991577	0.993691		306.903	303.544	246.311	257.743	225.596	235.129		28.412	30.527	23.082	27.703
322234		307.071	302.054	247.982	262.184	227.249	239.379				0	0	0	0	0	0		0	0	0	0	0	0		0	0	0	0	0	0		0.997848	1.00584	0.998089	1.00223	0.99173	0.99373		307.071	302.054	247.982	262.184	227.249	239.379		28.634	30.527	22.933	27.719
322434		280.363	289.502	244.932	245.813	233.932	234.962				0	0	0	0	0	0		0	0	0	0	0	0		0	0	0	0	0	0		0.997872	1.00568	0.998618	1.00247	0.992578	0.993805		306.329	303.552	244.932	245.813	233.932	234.962		28.688	31.511	23.077	27.899
322594		275.642	290.03	228.4	255.589	243.527	238.401				0	0	0	0	0	0		0	0	0	0	0	0		0	0	0	0	0	0		0.998489	1.00576	0.999162	1.00281	0.993107	0.994033		306.305	303.548	246.155	255.589	243.527	238.401		28.92	31.675	23.217	27.961
322794		325.84	308.847	244.148	272.69	221.742	230.006				0	0	0	0	0	0		0	0	0	0	0	0		0	0	0	0	0	0		0.99907	1.00516	0.999268	1.00245	0.993437	0.993435		325.84	308.847	244.148	272.69	221.742	230.006		28.92	31.886	23.26	30.188
323074		324.623	322.661	222.073	265.445	196.852	227.664				0	0	0	0	0	0		0	0	0	0	0	0		0	0	0	0	0	0		0.999151	1.00576	0.999824	1.00304	0.994292	0.993475		324.623	322.661	246.123	265.445	225.557	235.141		29.244	32.221	23.217	31.12
323234		286.396	290.548	231.851	271.47	191.338	214.667				0	0	0	0	0	0		0	0	0	0	0	0		0	0	0	0	0	0		0.999592	1.00598	0.999775	1.00314	0.994896	0.993432		306.261	303.54	246.125	271.47	225.541	234.96		28.92	32.335	23.26	31.173
323394		316.205	306.057	245.298	258.959	234.449	228.808				0	0	0	0	0	0		0	0	0	0	0	0		0	0	0	0	0	0		0.999694	1.00613	1.00026	1.00321	0.995574	0.993402		316.205	306.057	245.298	258.959	234.449	234.962		29.051	33.019	23.371	31.227
323554		332.248	299.929	245.611	259.588	259.609	218.095				0	0	0	0	0	0		0	0	0	0	0	0		0	0	0	0	0	0		1.00016	1.00597	1.00027	1.0032	0.99627	0.993809		332.248	299.929	245.611	259.588	259.609	234.935		29.051	33.019	24.041	31.612
323754		276.113	299.69	228.693	248.094	211.684	237.811				0	0	0	0	0	0		0	0	0	0	0	0		0	0	0	0	0	0		1.00064	1.00528	1.00098	1.00284	0.996519	0.993417		306.351	299.69	246.038	248.094	225.306	237.811		29.375	33.69	24.041	31.677
323994		301.057	314.495	260.62	279.698	218.082	257.978				0	0	0	0	0	0		0	0	0	0	0	0		0	0	0	0	0	0		0.998968	1.00527	1.00115	1.00254	0.996923	0.993254		301.057	314.495	260.62	279.698	218.082	257.978		29.522	33.69	24.227	31.775
324194		308.234	349.637	234.028	272.313	224.82	233.394				0	0	0	0	0	0		0	0	0	0	0	0		0	0	0	0	0	0		0.999301	1.0051	1.00159	1.00285	0.997809	0.993319		308.234	349.637	245.99	272.313	224.82	233.394		29.522	33.69	24.749	31.696
324354		277.611	287.306	225.651	263.809	243.001	217.958				0	0	0	0	0	0		0	0	0	0	0	0		0	0	0	0	0	0		0.999426	1.00533	1.00178	1.00327	0.99828	0.993288		306.886	303.566	245.758	263.809	243.001	234.635		29.846	33.877	24.629	31.696
324514		340.198	341.826	276.539	290.446	227.908	257.594				0	0	0	0	0	0		0	0	0	0	0	0		0	0	0	0	0	0		0.999556	1.00489	1.00171	1.00358	0.998535	0.993498		340.198	341.826	276.539	290.446	227.908	257.594		30.473	33.877	25.032	31.696
324714		297.461	332.406	261.57	278.357	231.552	242.092				0	0	0	0	0	0		0	0	0	0	0	0		0	0	0	0	0	0		0.999591	1.00521	1.00179	1.00314	0.998962	0.993221		297.461	332.406	261.57	278.357	231.552	242.092		30.473	33.877	25.699	31.865
324874		289.54	345.283	260.394	247.285	221.993	265.017				0	0	0	0	0	0		0	0	0	0	0	0		0	0	0	0	0	0		0.999754	1.0051	1.00201	1.00304	0.999691	0.993099		306.864	345.283	260.394	257.208	221.993	265.017		30.734	34.108	25.635	32.328
325154		304.737	288.872	240.517	242.786	195.326	246.793				0	0	0	0	0	0		0	0	0	0	0	0		0	0	0	0	0	0		0.999961	1.00474	1.00201	1.00387	1.00019	0.992775		304.737	303.407	240.517	256.695	224.67	246.793		30.551	34.236	26.438	32.175
325354		297.302	291.614	241.212	246.051	227.125	239.08				0	0	0	0	0	0		0	0	0	0	0	0		0	0	0	0	0	0		1.0003	1.00467	1.00238	1.00392	1.00057	0.992683		306.364	303.412	241.212	256.692	227.125	239.08		30.574	34.331	26.438	34.639
325514		313.615	299.525	229.807	225.11	213.618	220.677				0	0	0	0	0	0		0	0	0	0	0	0		0	0	0	0	0	0		1.00047	1.00466	1.00257	1.00354	1.00075	0.992333		313.615	303.067	245.248	256.717	224.506	233.935		30.734	34.19	26.125	34.808
325674		291.451	303.261	247.321	242.741	221.387	242.747				0	0	0	0	0	0		0	0	0	0	0	0		0	0	0	0	0	0		1.00069	1.00607	1.00286	1.00506	1.00074	0.992625		306.244	303.261	247.321	256.616	221.387	242.747		30.603	34.19	26.125	34.808
325834		303.327	307.409	246.996	251.023	234.772	250.631				0	0	0	0	0	0		0	0	0	0	0	0		0	0	0	0	0	0		0.999202	1.00661	1.00284	1.00666	1.00074	0.993687		303.327	307.409	246.996	251.023	234.772	250.631		30.603	34.524	26.125	34.808
326074		297.991	312.428	234.128	285.254	227.162	227.667				0	0	0	0	0	0		0	0	0	0	0	0		0	0	0	0	0	0		0.999218	1.00662	1.00287	1.00688	1.00061	0.9936		306.24	312.428	244.975	285.254	227.162	233.376		30.798	34.659	26.115	34.353
326274		306.245	328.926	250.696	275.616	232.797	254.827				0	0	0	0	0	0		0	0	0	0	0	0		0	0	0	0	0	0		0.999384	1.00685	1.00302	1.00816	1.0011	0.994154		306.245	328.926	250.696	275.616	232.797	254.827		30.282	34.659	26.124	34.709
326434		305.723	324.718	237.839	257.528	222.173	220.272				0	0	0	0	0	0		0	0	0	0	0	0		0	0	0	0	0	0		0.999828	1.00698	1.00319	1.00674	1.00113	0.993582		305.723	324.718	244.946	257.528	222.173	233.129		30.798	34.524	26.305	34.112
326594		295.55	275.679	241.664	222.377	223.751	218.071				0	0	0	0	0	0		0	0	0	0	0	0		0	0	0	0	0	0		1.00003	1.00697	1.00337	1.00648	1.00131	0.993995		305.722	302.038	241.664	255.597	223.751	232.25		30.282	34.524	26.004	33.984
326754		313.582	294.915	250.917	271.523	240.833	239.402				0	0	0	0	0	0		0	0	0	0	0	0		0	0	0	0	0	0		1.00088	1.00701	1.00364	1.00523	1.00149	0.99392		313.582	302.036	250.917	271.523	240.833	239.402		30.597	34.524	26.004	33.984
327034		299.274	253.354	242.031	225.995	225.679	223.153				0	0	0	0	0	0		0	0	0	0	0	0		0	0	0	0	0	0		1.00086	1.00636	1.0038	1.00623	1.00194	0.993732		306.106	301.858	242.031	255.605	225.679	232.105		30.798	34.159	25.406	34.019
327234		325.173	315.372	251.304	274.903	222.922	242.458				0	0	0	0	0	0		0	0	0	0	0	0		0	0	0	0	0	0		1.00118	1.00623	1.00378	1.00615	1.00223	0.993503		325.173	315.372	251.304	274.903	222.922	242.458		30.798	33.85	25.401	34.035
327434		281.976	316.105	242.203	254.287	203.823	226.988				0	0	0	0	0	0		0	0	0	0	0	0		0	0	0	0	0	0		1.00149	1.00597	1.00375	1.00628	1.00121	0.993787		306.009	316.105	242.203	254.287	222.108	231.253		30.798	33.903	25.401	34.035
327594		288.285	275.906	245.233	226.38	205.343	219.553				0	0	0	0	0	0		0	0	0	0	0	0		0	0	0	0	0	0		1.00191	1.00578	1.00364	1.00763	1.0005	0.9933		305.944	301.593	245.233	255.08	222.146	230.751		30.798	34.516	25.387	33.949
327754		303.202	272.226	241.235	268.666	218.885	207.455				0	0	0	0	0	0		0	0	0	0	0	0		0	0	0	0	0	0		1.00266	1.00567	1.00378	1.00761	1.00053	0.993124		303.202	301.595	241.235	268.666	222.144	230.783		30.603	34.516	25.387	33.949
327994		287.79	300.245	213.292	261.011	215.832	249.218				0	0	0	0	0	0		0	0	0	0	0	0		0	0	0	0	0	0		1.00275	1.00556	1.00385	1.00632	1.00087	0.993674		306.268	300.245	243.972	261.011	222.728	249.218		30.574	34.737	25.357	33.949
328154		311.432	281.077	229.733	225.93	204.622	209.602				0	0	0	0	0	0		0	0	0	0	0	0		0	0	0	0	0	0		1.00263	1.00609	1.00364	1.00484	1.00103	0.994288		311.432	301.684	244.01	255.4	222.692	230.587		30.574	34.756	25.357	33.949
328354		304.707	323.936	236.151	258.053	232.45	218.987				0	0	0	0	0	0		0	0	0	0	0	0		0	0	0	0	0	0		1.00302	1.00682	1.00403	1.00496	1.00126	0.99356		304.707	323.936	244.091	258.053	232.45	230.192		30.574	34.756	25.387	33.949
328554		282.61	330.175	244.129	261.752	238.629	234.631				0	0	0	0	0	0		0	0	0	0	0	0		0	0	0	0	0	0		1.00249	1.00616	1.00326	1.00363	1.00232	0.993874		306.497	330.175	244.129	261.752	238.629	234.631		31.045	34.756	25.387	33.949
328714		275.441	276.364	227.543	263.099	198.132	235.52				0	0	0	0	0	0		0	0	0	0	0	0		0	0	0	0	0	0		1.00247	1.00531	1.00214	1.00291	1.00207	0.993447		306.5	301.726	244.11	263.099	223.047	235.52		31.045	34.756	25.387	34.035
328874		299.612	308.453	259.105	267.139	213.28	224.871				0	0	0	0	0	0		0	0	0	0	0	0		0	0	0	0	0	0		1.00248	1.0052	1.00196	1.00192	1.00096	0.993716		306.905	308.453	259.105	267.139	222.706	230.188		31.246	34.737	25.387	34.019
329154		333.643	301.649	254.926	265.85	220.649	258.079				0	0	0	0	0	0		0	0	0	0	0	0		0	0	0	0	0	0		1.00276	1.00526	1.00257	1.003	1.00118	0.993162		333.643	301.649	254.926	265.85	222.657	258.079		31.246	35.13	25.401	33.984
329314		318.95	330.889	249.943	256.73	231.867	236.45				0	0	0	0	0	0		0	0	0	0	0	0		0	0	0	0	0	0		1.00214	1.00577	1.00287	1.00334	1.00116	0.993132		318.95	330.889	249.943	256.73	231.867	236.45		31.246	34.737	25.387	33.984
329514		312.719	303.509	236.9	259.59	197.495	230.127				0	0	0	0	0	0		0	0	0	0	0	0		0	0	0	0	0	0		1.00217	1.00583	1.0029	1.00272	1.00163	0.993236		312.719	303.509	244.131	259.59	222.085	230.222		31.029	34.516	25.215	33.898
329674		306.239	287.972	235.774	264.038	206.363	225.998				0	0	0	0	0	0		0	0	0	0	0	0		0	0	0	0	0	0		1.0021	1.00587	1.00281	1.0028	1.00269	0.993397		306.239	301.696	244.131	264.038	222.029	230.195		31.029	34.737	25.034	33.316
329834		323.445	294.883	229.778	231.65	206.946	235.894				0	0	0	0	0	0		0	0	0	0	0	0		0	0	0	0	0	0		1.0019	1.00608	1.00277	1.00263	1.00236	0.993842		323.445	301.76	244.144	255.712	222.394	235.894		31.029	34.737	25.039	33.402
330074		317.684	282.553	238.211	255.779	207.299	229.867				0	0	0	0	0	0		0	0	0	0	0	0		0	0	0	0	0	0		1.00142	1.00577	1.0026	1.00267	1.00263	0.993374		317.684	301.768	244.144	255.779	222.334	230.741		31.263	34.737	25.039	33.233
330234		286.885	328.466	234.479	274.123	193.577	253.186				0	0	0	0	0	0		0	0	0	0	0	0		0	0	0	0	0	0		1.00167	1.00546	1.00321	1.00296	1.0025	0.993339		307.506	328.466	244.16	274.123	222.363	253.186		31.261	33.903	25.319	32.125
330440		290.908	306.383	248.938	304.787	208.335	253.969				0	0	0	0	0	0		0	0	0	0	0	0		0	0	0	0	0	0		1.0018	1.00585	1.00318	1.00244	1.00291	0.993272		307.729	306.383	248.938	304.787	222.965	253.969		30.838	33.85	25.264	32.125
330594		310.197	301.571	241.998	295.994	230.679	229.763				0	0	0	0	0	0		0	0	0	0	0	0		0	0	0	0	0	0		1.00245	1.00612	1.00342	1.00173	1.003	0.993413		310.197	301.571	244.431	295.994	230.679	230.731		30.838	33.629	25.312	32.125
330794		305.58	333.575	244.099	250.076	202.888	255.461				0	0	0	0	0	0		0	0	0	0	0	0		0	0	0	0	0	0		1.00284	1.00653	1.00348	1.0022	1.00299	0.993035		305.58	333.575	244.099	256.026	222.957	255.461		30.514	33.317	24.656	31.494
331034		307.999	310.344	260.395	276.95	239.04	258.297				0	0	0	0	0	0		0	0	0	0	0	0		0	0	0	0	0	0		1.00246	1.00685	1.00316	1.00009	1.00228	0.992581		307.999	310.344	260.395	276.95	239.04	258.297		30.671	33.71	24.957	31.72
331194		292.151	289.723	240.488	253.498	203.581	239.938				0	0	0	0	0	0		0	0	0	0	0	0		0	0	0	0	0	0		1.00232	1.00669	1.00311	0.998874	1.00302	0.991693		307.746	302.059	244.954	257.271	222.955	239.938		30.671	33.355	24.848	32.175
331354		319.701	321.258	250.539	255.693	244.913	236.208				0	0	0	0	0	0		0	0	0	0	0	0		0	0	0	0	0	0		1.00202	1.0057	1.00261	0.998804	1.00372	0.991077		319.701	321.258	250.539	257.276	244.913	236.208		30.439	33.76	24.036	32.075
331554		301.572	273.294	246.435	245.272	214.561	233.619				0	0	0	0	0	0		0	0	0	0	0	0		0	0	0	0	0	0		1.00182	1.00507	1.00309	0.998266	1.00381	0.990905		307.799	303.006	246.435	257.317	222.819	231.547		30.439	33.88	24.073	32.075
331754		300.318	283.42	262.214	257.185	228.256	232.239				0	0	0	0	0	0		0	0	0	0	0	0		0	0	0	0	0	0		1.00137	1.0052	1.00315	0.998151	1.00402	0.991323		307.848	302.987	262.214	257.185	228.256	231.41		30.439	33.804	23.411	31.522
331994		291.406	277.739	244.143	273.005	221.517	210.653				0	0	0	0	0	0		0	0	0	0	0	0		0	0	0	0	0	0		1.00129	1.00466	1.00301	0.998273	1.00328	0.991295		307.857	303.067	244.143	273.005	222.929	231.419		30.439	33.649	23.411	31.522
332194		308.301	296.398	245.675	258.005	240.793	224.146				0	0	0	0	0	0		0	0	0	0	0	0		0	0	0	0	0	0		1.00186	1.00354	1.00332	0.998006	1.00277	0.991672		308.301	303.233	245.675	258.005	240.793	231.296		30.385	33.462	23.225	31.522
332354		296.462	293.614	235.601	256.504	225.581	215.524				0	0	0	0	0	0		0	0	0	0	0	0		0	0	0	0	0	0		1.00208	1.00292	1.00341	0.998535	1.00242	0.991469		307.997	303.293	245.228	256.504	225.581	230.514		30.388	32.791	23.096	31.508
332514		284.558	318.48	227.657	262.545	199.392	224.891				0	0	0	0	0	0		0	0	0	0	0	0		0	0	0	0	0	0		1.002	1.00261	1.00344	0.998056	1.00244	0.991516		307.997	318.48	245.225	262.545	222.375	230.506		30.388	32.533	23.096	31.443
332674		301.75	305.511	240.901	277.346	213.176	235.2				0	0	0	0	0	0		0	0	0	0	0	0		0	0	0	0	0	0		1.00231	1.00258	1.00366	0.998013	1.00298	0.991424		307.997	305.511	245.205	277.346	222.256	235.2		30.388	31.993	23.096	31.058
332874		298.229	268.737	241.282	248.729	225.925	220.098				0	0	0	0	0	0		0	0	0	0	0	0		0	0	0	0	0	0		1.00247	1.00273	1.00367	0.998455	1.00355	0.991743		307.997	302.853	245.292	257.48	225.925	230.468		30.388	31.745	23.409	31.058
333154		317.792	306.966	251.005	299.505	209.114	229.341				0	0	0	0	0	0		0	0	0	0	0	0		0	0	0	0	0	0		1.00245	1.00276	1.00401	0.99824	1.00356	0.991835		317.792	306.966	251.005	299.505	222.162	230.453		30.388	32.285	22.842	31.058
333314		307.376	273.465	232.696	247.08	219.373	222.588				0	0	0	0	0	0		0	0	0	0	0	0		0	0	0	0	0	0		1.00152	1.00235	1.00395	0.998372	1.00379	0.992001		307.376	302.91	245.286	257.482	222.149	230.426		30.388	32.285	23.409	31.058
333514		257.48	307.157	252.743	237.612	188.703	218.588				0	0	0	0	0	0		0	0	0	0	0	0		0	0	0	0	0	0		1.00198	1.00186	1.00425	0.998673	1.00411	0.992434		308.095	307.157	252.743	257.474	222.753	231.047		30.623	32.285	23.473	31.058
333674		312.53	301.833	248.747	266.331	227.75	239.912				0	0	0	0	0	0		0	0	0	0	0	0		0	0	0	0	0	0		1.00194	1.00054	1.00429	0.998722	1.00447	0.991578		312.53	303.469	248.747	266.331	227.75	239.912		30.27	32.533	22.906	31.058
333834		299.59	271.851	229.328	230.979	226.353	223.962				0	0	0	0	0	0		0	0	0	0	0	0		0	0	0	0	0	0		1.00213	1.00179	1.0041	0.998501	1.00464	0.991675		308.084	303.376	245.541	257.479	226.353	231.978		30.27	31.993	22.821	31.443
334074		307.635	300.485	247.092	235.747	238.545	220.584				0	0	0	0	0	0		0	0	0	0	0	0		0	0	0	0	0	0		1.00208	1.00249	1.00452	0.998464	1.00416	0.991924		307.635	303.324	247.092	257.48	238.545	231.951		30.27	31.993	22.757	31.443
334274		304.905	317.414	261.369	254.857	232.959	222.245				0	0	0	0	0	0		0	0	0	0	0	0		0	0	0	0	0	0		1.00217	1.00238	1.00464	0.998515	1.00419	0.991313		308.082	317.414	261.369	257.478	232.959	232.016		28.763	31.993	22.757	31.443
334434		277.964	282.318	230.348	253.638	201.151	212.691				0	0	0	0	0	0		0	0	0	0	0	0		0	0	0	0	0	0		1.00223	1.00267	1.00497	0.998768	1.0038	0.991003		308.077	302.863	245.267	257.471	222.149	232.049		28.763	32.285	22.714	31.443
334594		290.601	296.861	240.207	243.786	189.319	229.209				0	0	0	0	0	0		0	0	0	0	0	0		0	0	0	0	0	0		1.00265	1.00282	1.00512	0.998944	1.0044	0.991261		308.048	302.84	245.264	257.467	222.117	231.43		28.763	32.543	22.714	31.443
334754		321.422	288.437	248.122	264.368	214.021	230.733				0	0	0	0	0	0		0	0	0	0	0	0		0	0	0	0	0	0		1.00267	1.00274	1.00495	0.999079	1.00399	0.991282		321.422	302.852	248.122	264.368	222.139	231.423		28.763	32.285	22.757	31.443
335034		317.627	315.519	237.108	268.447	219.574	226.031				0	0	0	0	0	0		0	0	0	0	0	0		0	0	0	0	0	0		1.00292	1.00253	1.00493	0.998879	1.0041	0.991587		317.627	315.519	245.267	268.447	222.133	231.323		28.763	31.745	22.714	31.058
335194		267.581	304.862	255.918	270.882	224.726	216.846				0	0	0	0	0	0		0	0	0	0	0	0		0	0	0	0	0	0		1.00304	1.00243	1.00527	0.999032	1.00468	0.991453		308.021	304.862	255.918	270.882	224.726	231.367		28.763	31.745	22.714	31.004
335394		322.188	344.073	254.025	250.226	225.613	234.584				0	0	0	0	0	0		0	0	0	0	0	0		0	0	0	0	0	0		1.00292	1.00273	1.00494	0.999406	1.00485	0.991826		322.188	344.073	254.025	257.454	225.613	231.962		30.27	31.41	22.574	30.866
335554		330.737	288.289	231.654	260.017	225.292	223.465				0	0	0	0	0	0		0	0	0	0	0	0		0	0	0	0	0	0		1.00332	1.0026	1.00483	0.999975	1.00472	0.991979		330.737	303.316	245.269	260.017	225.292	231.945		28.763	31.658	22.714	30.866
335754		316.181	267.076	234.065	253.539	229.058	203.575				0	0	0	0	0	0		0	0	0	0	0	0		0	0	0	0	0	0		1.00338	1.00268	1.00474	0.999775	1.00489	0.992117		316.181	303.31	245.482	257.444	229.058	232.179		28.605	31.658	22.778	30.866
335994		306.376	300.068	258.114	243.987	209.099	243.735				0	0	0	0	0	0		0	0	0	0	0	0		0	0	0	0	0	0		1.0037	1.00209	1.00463	0.999857	1.00506	0.992093		306.376	303.354	258.114	257.442	222.082	243.735		28.605	31.658	22.757	30.498
336154		285.713	289.756	241.925	235.632	205.607	210.742				0	0	0	0	0	0		0	0	0	0	0	0		0	0	0	0	0	0		1.00369	1.00232	1.00432	1.00002	1.00497	0.991728		308.21	303.337	245.279	257.436	222.087	232.191		28.642	31.283	22.714	30.498
336354		268.69	278.881	230.599	231.733	184.938	217.007				0	0	0	0	0	0		0	0	0	0	0	0		0	0	0	0	0	0		1.00329	1.00286	1.00458	1.00071	1.00554	0.991779		308.235	303.297	245.123	257.384	221.83	232.189		28.642	31.283	22.401	30.498
336554		285.44	280.835	265.716	241.262	208.071	211.896				0	0	0	0	0	0		0	0	0	0	0	0		0	0	0	0	0	0		1.00354	1.00308	1.00463	1.00095	1.00596	0.992107		308.22	303.281	265.716	257.366	221.568	232.179		28.222	31.283	22.444	29.5
336714		283.524	280.339	218.742	243.689	183.705	190.88				0	0	0	0	0	0		0	0	0	0	0	0		0	0	0	0	0	0		1.00363	1.00199	1.005	1.00077	1.00634	0.992374		308.215	303.561	245.086	257.507	221.543	232.171		28.222	31.41	22.401	29.59
336874		275.802	269.86	234.454	209.964	188.193	195.631				0	0	0	0	0	0		0	0	0	0	0	0		0	0	0	0	0	0		1.00348	1.00208	1.00492	1.00069	1.0067	0.992523		308.225	303.355	245.268	257.386	221.519	232.167		28.222	31.283	22.574	30.498
337114		289.595	289.489	251.806	248.317	203.584	173.855				0	0	0	0	0	0		0	0	0	0	0	0		0	0	0	0	0	0		1.00402	1.00247	1.00427	1.00061	1.00688	0.992569		308.187	303.326	251.806	257.392	221.514	232.165		27.985	31.283	22.43	30.498
337314		305.663	279.992	227.978	234.947	210.043	200.851				0	0	0	0	0	0		0	0	0	0	0	0		0	0	0	0	0	0		1.00434	1.00286	1.00459	1.00058	1.00744	0.992637		308.165	303.297	245.274	257.394	221.505	232.163		27.938	31.283	22.417	30.498
337474		310.016	257.309	222.854	240.689	195.156	186.198				0	0	0	0	0	0		0	0	0	0	0	0		0	0	0	0	0	0		1.00377	1.0044	1.00486	1.00043	1.00686	0.99255		310.016	303.106	245.269	257.405	221.515	232.166		27.706	31.658	22.307	30.866
337634		289.782	242.661	230.33	206.761	202.066	172.308				0	0	0	0	0	0		0	0	0	0	0	0		0	0	0	0	0	0		1.00423	1.00503	1.00454	1.00084	1.0065	0.992531		308.173	303.013	245.275	257.071	221.532	231.887		27.706	31.658	22.155	30.613
337834		294.72	279.6	246.276	214.899	204.339	215.295				0	0	0	0	0	0		0	0	0	0	0	0		0	0	0	0	0	0		1.00442	1.00359	1.00454	1.0008	1.00689	0.992766		308.159	303.226	246.276	257.076	221.514	231.862		27.258	31.658	21.537	30.613
338074		277.001	259.248	208.783	232.457	201.492	184.132				0	0	0	0	0	150		0	0	0	0	0	47.2979		0	0	0	0	0	1		1.00459	1.00254	1.00467	1.00054	1.00717	0.992721		307.867	303.32	245.115	256.693	221.509	231.867		27.191	31.658	21.842	30.158
338234		282.604	218.987	222.897	188.897	192.887	174.649				0	0	0	0	0	150		0	0	0	0	0	46.7634		0	0	0	0	0	1		1.00479	1.00284	1.0048	1.00054	1.00705	0.992857		307.845	303.299	245.104	256.693	221.511	231.852		27.191	31.817	21.747	30.158
338434		273.841	271.516	221.887	219.868	200.121	201.667				0	0	0	0	0	150		0	0	0	0	0	49.3285		0	0	0	0	0	1		1.0046	1.00294	1.00468	1.00062	1.00719	0.992933		307.866	302.821	245.115	256.688	221.509	231.844		26.837	31.569	21.224	30.158
338634		283.071	242.85	232.584	219.089	180.225	172.252				0	0	0	0	0	150		0	0	0	0	0	51.367		0	0	0	0	0	1		1.0053	1.00271	1.00454	1.00086	1.00736	0.9931		307.791	302.856	245.127	256.672	221.506	231.827		26.258	31.569	21.747	30.158
338794		279.629	241.058	199.587	205.51	197.006	169.901				0	0	0	0	0	150		0	0	0	0	0	49.6054		0	0	0	0	0	1		1.00545	1.00263	1.00443	0.999979	1.00676	0.993308		307.775	302.868	245.137	256.733	221.517	231.474		26.837	31.745	21.224	30.158
339034		290.185	252.581	223.456	216.52	200.121	179.181				0	0	0	0	0	150		0	0	0	0	0	54.2413		0	0	0	0	0	1		1.00524	1.00189	1.00419	1.00013	1.0067	0.993425		307.798	302.979	245.282	256.721	221.519	231.459		26.837	31.569	20.992	29.79
339194		280.595	259.825	225.427	222.546	188.037	178.314				0	0	0	0	0	150		0	0	0	0	0	53.7582		0	0	0	0	0	1		1.00536	1.00094	1.00433	0.999434	1.00642	0.993347		307.785	302.677	245.279	256.807	221.538	230.745		27.191	31.069	20.992	29.79
339354		254.478	243.932	231.036	205.073	173.691	171.178				0	0	0	0	0	150		0	0	0	0	0	53.0279		0	0	0	0	0	1		1.00575	0.999575	1.00441	0.999824	1.00651	0.993544		307.743	302.825	245.278	256.754	221.532	230.706		27.179	31.069	21.537	29.79
339554		245.311	261.206	207.556	196.966	182.229	161.742				0	0	0	0	0	150		0	0	0	0	0	54.6273		0	0	0	0	0	1		1.00576	0.997733	1.00464	1.00055	1.0064	0.993364		307.743	303.43	245.273	256.693	221.539	230.134		27.179	31.569	21.537	28.792
339714		295.611	270.718	216.219	214.963	194.717	189.807				0	0	0	0	0	150		0	0	0	0	0	55.4141		0	0	0	0	0	1		1.0058	0.997766	1.00465	1.00142	1.00625	0.993358		307.636	303.594	245.117	256.634	221.405	230.008		26.944	31.817	21.224	29.009
339994		270.174	258.36	201.944	208.909	180.007	162.318				0	0	0	0	0	150		0	0	0	0	0	52.8564		0	0	0	0	0	1		1.00602	0.996184	1.00513	1.00149	1.00602	0.993093		307.43	303.528	245.074	256.629	221.414	229.88		27.044	31.569	21.747	29.009
340194		285.576	270.047	218.15	225.01	197.54	187.362				0	0	0	0	0	150		0	0	0	0	0	53.0628		0	0	0	0	0	1		1.00572	0.997318	1.00529	1.00095	1.00596	0.992782		307.453	303.461	245.06	256.666	221.417	229.783		27.276	31.745	21.842	29.79
340394		257.931	258.675	210.425	221.744	170.289	180.619				0	0	0	0	0	150		0	0	0	0	0	54.3746		0	0	0	0	0	1		1.0058	0.999272	1.00526	1.00147	1.00594	0.992589		307.207	302.87	244.764	256.63	221.417	229.789		27.272	31.245	21.777	29.79
340554		268.99	264.361	196.994	218.814	203.908	182.014				0	0	0	0	0	150		0	0	0	0	0	52.2089		0	0	0	0	0	1		1.00586	0.999219	1.00544	1.00152	1.00594	0.992717		307.202	302.533	244.749	256.627	221.272	229.785		27.04	31.487	21.777	29.79
340714		268.747	235.679	211.073	186.483	166.148	161.233				0	0	0	0	0	150		0	0	0	0	0	51.1842		0	0	0	0	0	1		1.00581	0.999462	1.00534	1.0013	1.00597	0.992676		307.09	302.511	244.758	256.221	220.871	229.463		27.013	31.487	21.929	29.932
340874		260.474	267.174	223.037	212.827	201.021	195.911				0	0	0	0	0	150		0	0	0	0	0	51.6957		0	0	0	0	0	1		1.00597	0.999323	1.00461	1.00143	1.00535	0.992579		306.898	302.45	244.562	255.742	220.696	229.35		26.779	31.729	21.628	29.207
341114		264	240.195	216.208	203.771	162.265	174.697				0	0	0	0	0	150		0	0	0	0	0	47.8163		0	0	0	0	0	1		1.00591	0.997505	1.00495	1.00122	1.00556	0.992496		306.901	302.459	244.3	256.238	220.689	229.246		26.779	31.729	21.599	29.932
341274		274.956	226.368	206.711	186.465	176.993	162.395				0	0	0	0	0	150		0	0	0	0	0	48.4717		0	0	0	0	0	1		1.00581	0.995934	1.00522	1.00117	1.00527	0.99226		306.504	302.531	244.277	256.25	220.699	229.255		26.755	31.729	21.599	29.932
341434		264.499	259.6	225.616	220.447	184.903	193.561				0	0	0	150	0	150		0	0	0	51.6977	0	46.953		0	0	0	1	0	1		1.00583	0.995922	1.00521	1.0011	1.0058	0.991983		306.502	302.451	244.145	256.265	220.474	229.266		26.755	31.336	21.4	30.124
341634		293.652	261.472	207.332	200.091	174.827	172.157				0	0	0	0	0	0		0	0	0	0	0	0		0	0	0	0	0	0		1.00605	0.99568	1.0049	1.00113	1.00626	0.991716		306.271	302.452	244.137	256.259	220.008	229.277		26.768	32.007	21.251	30.243
341834		316.864	263.206	219.109	210.04	186.202	183.464				0	0	0	0	0	0		0	0	0	0	0	0		0	0	0	0	0	0		1.00586	0.995621	1.00505	1.00085	1.00601	0.991392		316.864	302.452	244.114	256.32	220.043	229.29		27.211	32.007	21.246	30.509
342114		282.771	251.775	217.379	201.923	178.157	204.175				0	0	0	0	0	0		0	0	0	0	0	0		0	0	0	0	0	0		1.00575	0.995349	1.00476	1.00023	1.00564	0.991321		306.241	302.453	243.604	255.773	219.693	229.064		26.747	31.973	21.275	29.849
342274		274.115	220.112	226.172	204.298	175.693	178.782				0	0	0	0	0	0		0	0	0	0	0	0		0	0	0	0	0	0		1.00515	0.99465	1.00479	1.00019	1.00565	0.992134		306.242	302.457	242.843	255.774	219.437	228.412		26.747	31.973	21.245	30.669
342434		306.847	277.885	215.09	203.605	181.847	195.464				0	0	0	0	0	0		0	0	0	0	0	0		0	0	0	0	0	0		1.00442	0.994716	1.00471	1.0002	1.0055	0.991987		306.847	302.457	242.847	255.969	219.318	227.928		26.74	31.973	21.245	30.871
342634		280.316	302.761	214.215	233.398	197.386	197.517				0	0	0	0	0	0		0	0	0	0	0	0		0	0	0	0	0	0		1.00519	0.994682	1.00458	0.999936	1.00544	0.991186		306.092	302.206	242.585	255.783	219.213	227.723		26.609	31.882	20.062	30.769
342794		267.658	267.317	213.705	226.572	181.096	190.96				0	0	0	0	0	0		0	0	0	0	0	0		0	0	0	0	0	0		1.00528	0.995354	1.00458	0.999956	1.0055	0.991073		305.829	301.779	242.586	255.694	219.211	227.726		26.603	31.789	20.019	30.683
343034		265.964	283.963	206.91	236.541	209.803	196.596				0	0	0	0	0	0		0	0	0	0	0	0		0	0	0	0	0	0		1.00588	0.995388	1.00547	0.999958	1.00528	0.990591		305.785	301.778	242.47	254.867	219.219	227.739		26.603	31.789	20.062	29.847
343234		259.147	272.448	215.688	200.204	188.949	179.083				0	0	0	0	0	0		0	0	0	0	0	0		0	0	0	0	0	0		1.00588	0.995971	1.00614	1.00004	1.00531	0.99017		305.678	301.669	242.221	254.614	219.004	227.662		26.333	31.866	19.977	30.123
343394		265.552	256.756	220.276	209.072	200.953	175.522				0	0	0	0	0	0		0	0	0	0	0	0		0	0	0	0	0	0		1.00523	0.996754	1.00626	1.0002	1.00614	0.990334		305.617	301.647	242.177	254.247	218.557	227.628		26.087	31.866	20.103	29.938
343594		275.202	253.683	219.173	200.724	190.981	194.258				0	0	0	0	0	0		0	0	0	0	0	0		0	0	0	0	0	0		1.00508	0.998229	1.00656	0.999703	1.00766	0.991821		305.621	301.613	242.175	254.317	218.377	226.919		26.087	32.483	20.103	30.313
343754		274.8	257.233	222.769	207.613	191.317	184.548				0	0	0	0	0	0		0	0	0	0	0	0		0	0	0	0	0	0		1.00567	0.999816	1.00627	1.00008	1.00787	0.991974		305.606	300.92	242.05	253.636	218.028	226.619		26.094	32.145	20.001	29.984
343994		263.13	243.896	230.933	206.067	166.866	193.971				0	0	0	0	0	0		0	0	0	0	0	0		0	0	0	0	0	0		1.00591	1.00073	1.00643	1.0013	1.00764	0.991727		305.342	300.459	242.044	253.523	216.771	226.377		26.114	31.748	20.316	30.993
344154		280.079	281.091	229.927	235.046	175.602	207.204				0	0	0	0	0	0		0	0	0	0	0	0		0	0	0	0	0	0		1.00663	1.00051	1.00678	1.00292	1.00704	0.991771		305.275	300.467	242.031	253.203	215.771	226.375		26.034	32.334	20.316	30.952
344314		291.066	266.961	225.622	230.918	207.35	204.318				0	0	0	0	0	0		0	0	0	0	0	0		0	0	0	0	0	0		1.00645	1.0006	1.00669	1.00312	1.00726	0.992081		304.936	300.343	241.998	252.979	215.112	226.145		26.031	32.669	20.286	30.783
344514		271.3	268.151	209.035	223.654	209.143	201.618				0	0	0	0	0	0		0	0	0	0	0	0		0	0	0	0	0	0		1.00628	1.00043	1.00661	1.00277	1.00719	0.991939		304.953	300.35	241.936	252.999	214.897	226.158		26.031	32.669	20.144	30.783
344714		287.68	273.694	217.865	213.154	200.789	202.899				0	0	0	0	0	0		0	0	0	0	0	0		0	0	0	0	0	0		1.00621	1.00046	1.0063	1.00274	1.00728	0.991953		305.314	300.348	241.926	253.001	214.767	226.155		26.114	32.669	20.31	30.783
344874		314.775	274.863	207.418	243.029	185.229	225.957				0	0	0	0	0	0		0	0	0	0	0	0		0	0	0	0	0	0		1.00607	1.00089	1.00583	1.00291	1.00718	0.992276		314.775	300.333	241.927	252.991	214.774	226.009		26.192	33.048	20.364	30.783
345114		284.899	288.285	225.362	236.923	193.748	204.283				0	0	0	0	0	0		0	0	0	0	0	0		0	0	0	0	0	0		1.00579	1.00023	1.00583	1.0025	1.0088	0.992361		305.353	300.357	241.951	253.015	214.233	225.97		26.192	33.048	20.397	30.783
345354		344.017	270.976	241.934	242.902	191.758	203.786				0	0	0	0	0	0		0	0	0	0	0	0		0	0	0	0	0	0		1.00563	0.999523	1.00581	1.00271	1.00958	0.992663		344.017	300.382	241.951	253.003	214.111	225.966		26.133	33.048	20.397	30.783
345514		260.174	243.019	212.272	206.196	200.767	196.232				0	0	0	0	0	0		0	0	0	0	0	0		0	0	0	0	0	0		1.00543	0.999578	1.00542	1.00335	1.00918	0.992727		305.043	300.26	241.928	252.966	213.811	225.744		26.133	32.928	20.801	31
345674		328.411	266.652	232.203	217.364	199.136	199.159				0	0	0	0	0	0		0	0	0	0	0	0		0	0	0	0	0	0		1.0057	0.997976	1.00541	1.0043	1.00893	0.99282		328.411	300.318	241.766	252.734	213.631	225.737		26.216	32.928	20.737	31
345834		290.732	258.436	222.202	229.365	234.94	206.557				0	0	0	0	0	0		0	0	0	0	0	0		0	0	0	0	0	0		1.00554	0.997714	1.00516	1.00418	1.00888	0.992621		305.376	300.237	241.785	252.032	234.94	225.753		26.505	32.902	20.737	30.806
346074		313.574	263.978	220.385	234.164	213.389	178.702				0	0	0	0	0	0		0	0	0	0	0	0		0	0	0	0	0	0		1.0055	0.999351	1.00502	1.00537	1.00905	0.99218		313.574	300.097	241.537	251.344	213.411	225.573		26.482	32.751	20.728	29.98
346274		342.18	290.974	234.15	248.934	209.636	205.684				0	0	0	0	0	0		0	0	0	0	0	0		0	0	0	0	0	0		1.00504	0.997483	1.00521	1.00515	1.00927	0.991971		342.18	299.925	241.781	250.823	213.308	225.585		26.167	32.16	20.737	29.543
346474		339.247	302.447	238.387	243.916	226.696	210.972				0	0	0	0	0	0		0	0	0	0	0	0		0	0	0	0	0	0		1.0053	0.997583	1.0049	1.00488	1.00899	0.991855		339.247	302.447	241.687	251.43	226.696	225.816		26.167	32.751	20.737	29.98
346634		305.265	250.499	219.62	238.2	206.778	204.248				0	0	0	0	0	0		0	0	0	0	0	0		0	0	0	0	0	0		1.00537	0.997689	1.005	1.00479	1.00903	0.991837		304.157	300.173	241.346	250.878	212.724	225.593		26.014	32.751	20.728	29.543
346795		309.08	269.705	252.386	245.604	214.911	226.854				0	0	0	0	0	0		0	0	0	0	0	0		0	0	0	0	0	0		1.00533	0.996092	1.0048	1.00356	1.00921	0.99177		309.08	300.267	252.386	251.068	212.69	225.596		26.014	32.523	20.21	29.543
347074		311.33	299.477	232.003	240.373	241.721	237.32				0	0	0	0	0	0		0	0	0	0	0	0		0	0	0	0	0	0		1.00524	0.998029	1.00486	1.00385	1.00906	0.991954		311.33	300.158	241.207	251.024	241.721	237.32		25.816	32.372	20.085	29.543
347234		281.998	299.066	230.085	264.33	211.158	222.173				0	0	0	0	0	0		0	0	0	0	0	0		0	0	0	0	0	0		1.00477	0.996381	1.00471	1.00417	1.00929	0.992132		303.54	300.221	241.154	264.33	212.154	225.129		25.952	32.372	20.044	29.543
347394		307.142	285.351	232.566	239.797	205.569	206.11				0	0	0	0	0	0		0	0	0	0	0	0		0	0	0	0	0	0		1.00484	0.995755	1.00478	1.00418	1.00927	0.991863		307.142	300.279	241.031	251.341	212.526	225.18		26.15	32.523	19.982	29.543
347594		285.324	306.707	261.107	236.144	194.824	225.689				0	0	0	0	0	0		0	0	0	0	0	0		0	0	0	0	0	0		1.00479	0.995835	1.00466	1.00316	1.00908	0.992491		304.315	306.707	261.107	251.119	212.183	225.062		26.362	32.523	19.935	29.26
347754		289.078	300.219	241.173	230.057	208.134	196.787				0	0	0	0	0	0		0	0	0	0	0	0		0	0	0	0	0	0		1.00505	0.996105	1.00478	1.00239	1.00869	0.992294		304.244	300.245	241.03	251.192	212.236	225.099		26.362	32.372	19.976	29.26
348034		330.819	280.667	256.026	252.966	202.478	228.161				0	0	0	0	0	0		0	0	0	0	0	0		0	0	0	0	0	0		1.00493	0.996202	1.00467	1.0025	1.00869	0.992295		330.819	300.24	256.026	251.182	212.236	225.567		26.743	32.372	19.976	29.26
348194		293.416	303.758	231.588	247.858	198.917	206.669				0	0	0	0	0	0		0	0	0	0	0	0		0	0	0	0	0	0		1.00489	0.996173	1.00448	1.00282	1.00846	0.992293		303.097	303.758	241.051	251.151	212.087	225.78		25.822	32.372	19.976	29.26
348354		298.722	301.742	244.437	265.684	228.609	234.191				0	0	0	0	0	0		0	0	0	0	0	0		0	0	0	0	0	0		1.00504	0.995822	1.00461	1.00265	1.00853	0.992426		303.377	300.107	244.437	265.684	228.609	234.191		25.822	31.781	19.929	29.26
348514		308.745	281.121	234.731	231.566	221.237	218.222				0	0	0	0	0	0		0	0	0	0	0	0		0	0	0	0	0	0		1.00518	0.995865	1.00475	1.00173	1.00854	0.992439		308.745	300.106	240.739	251.255	211.71	225.768		25.243	31.781	19.929	29.26
348674		311.933	298.158	254.839	234.457	217.112	227.75				0	0	0	0	0	0		0	0	0	0	0	0		0	0	0	0	0	0		1.00499	0.99606	1.00484	1.00192	1.00856	0.992389		311.933	299.589	254.839	250.801	211.369	225.772		25.822	31.697	19.704	28.941
348874		338.741	297.472	234.891	244.59	242.316	198.686				0	0	0	0	0	0		0	0	0	0	0	0		0	0	0	0	0	0		1.00499	0.996177	1.00482	1.00154	1.00843	0.991908		338.741	299.406	240.366	250.416	242.316	225.589		25.552	31.637	19.314	28.419
349154		288.775	279.007	250	247.857	219.943	208.583				0	0	0	0	0	0		0	0	0	0	0	0		0	0	0	0	0	0		1.00544	0.996662	1.00505	0.999759	1.00845	0.991974		303.308	299.333	250	250.617	211.241	225.585		25.552	31.377	19.291	28.419
349314		282.909	314.967	238.576	274.198	206.389	226.314				0	0	0	0	0	0		0	0	0	0	0	0		0	0	0	0	0	0		1.00556	0.996746	1.0051	0.999579	1.00846	0.992059		302.818	314.967	240.189	274.198	211.24	225.143		25.845	31.749	19.297	28.482
349474		313.058	318.412	245.95	266.044	220.765	224.575				0	0	0	0	0	0		0	0	0	0	0	0		0	0	0	0	0	0		1.00545	0.99645	1.0055	0.997591	1.00838	0.992422		313.058	318.412	245.95	266.044	211.244	225.075		26.236	31.749	19.297	28.332
349674		291.983	317.172	221.197	258.61	202.848	218.733				0	0	0	0	0	0		0	0	0	0	0	0		0	0	0	0	0	0		1.00595	0.996569	1.00629	0.99743	1.00825	0.992572		302.019	317.172	240.345	258.61	211.251	224.655		25.63	31.892	19.32	28.482
349834		296.036	308.015	236.232	243.291	197.043	223.878				0	0	0	0	0	0		0	0	0	0	0	0		0	0	0	0	0	0		1.00566	0.996426	1.00616	0.997554	1.00825	0.99244		301.781	308.015	240.351	250.186	211.251	224.428		25.648	31.99	19.537	28.332
350074		290.956	307.827	263.863	251.101	204.467	222.212				0	0	0	0	0	0		0	0	0	0	0	0		0	0	0	0	0	0		1.00551	0.996664	1.00653	0.997455	1.00802	0.992661		301.785	307.827	263.863	250.191	211.262	224.414		25.907	31.751	19.537	28.332
350274		296.674	293.921	242.746	249.179	201.765	209.672				0	0	0	0	0	0		0	0	0	0	0	0		0	0	0	0	0	0		1.00579	0.996799	1.00691	0.997948	1.00826	0.992703		301.777	298.803	240.317	250.169	211.377	224.193		25.907	31.082	19.537	28.332
350434		293.562	300.365	239.28	220.989	209.32	206.995				0	0	0	0	0	0		0	0	0	0	0	0		0	0	0	0	0	0		1.00566	0.996952	1.00701	0.997877	1.00818	0.99194		301.737	298.134	240.204	249.752	211.254	224.245		25.477	30.787	19.514	27.435
350634		284.014	291.525	226.138	240.66	214.806	215.578				0	0	0	0	0	0		0	0	0	0	0	0		0	0	0	0	0	0		1.00548	0.996947	1.00721	0.998053	1.00817	0.990949		301.631	297.832	240.047	249.078	211.255	224.1		25.948	30.511	19.582	27.19
350794		344.927	289.796	242.916	275.445	219.287	219.069				0	0	0	0	0	0		0	0	0	0	0	0		0	0	0	0	0	0		1.00534	0.997161	1.0068	0.998144	1.00852	0.991068		344.927	297.384	239.276	275.445	210.574	223.938		25.929	29.9	19.466	27.121
351074		292.035	288.562	228.566	234.038	186.943	199.831				0	0	0	0	0	0		0	0	0	0	0	0		0	0	0	0	0	0		1.0055	0.9971	1.00682	0.998325	1.00866	0.990836		301.344	297.395	239.06	248.798	210.53	223.79		26.12	30.209	19.535	26.985
351234		293.149	288.917	220.741	227.938	236.02	201.042				0	0	0	0	0	0		0	0	0	0	0	0		0	0	0	0	0	0		1.00568	0.997212	1.00694	0.998535	1.00863	0.991587		300.595	296.787	238.565	248.498	236.02	223.122		26.283	29.746	18.733	26.573
351394		277.577	281.665	248.706	244.553	219.168	221.686				0	0	0	0	0	0		0	0	0	0	0	0		0	0	0	0	0	0		1.00601	0.997399	1.00692	0.998402	1.00845	0.99232		299.746	296.761	248.706	248.515	209.99	222.622		26.011	29.746	18.526	26.573
351554		279.471	264.687	225.163	220.622	213.576	208.454				0	0	0	0	0	0		0	0	0	0	0	0		0	0	0	0	0	0		1.00588	0.996875	1.00697	0.998601	1.00825	0.992444		299.358	296.834	237.742	248.051	209.877	222.345		26.011	29.746	18.029	26.114
351714		274.895	296.359	220.547	222.16	191.071	213.363				0	0	0	0	0	0		0	0	0	0	0	0		0	0	0	0	0	0		1.00616	0.997111	1.0074	0.998424	1.00861	0.992606		299.333	296.801	237.257	247.857	209.711	222.328		26.011	30.047	17.84	26.231
351994		335.804	299.333	254.133	253.16	250.522	233.25				0	0	0	0	0	0		0	0	0	0	0	0		0	0	0	0	0	0		1.00591	0.997047	1.00756	0.998551	1.00945	0.992753		335.804	296.806	254.133	247.775	250.522	233.25		24.634	30.008	17.229	26.086
352154		301.213	312.856	242.305	228.784	239.603	234.53				0	0	0	0	0	0		0	0	0	0	0	0		0	0	0	0	0	0		1.00579	0.99684	1.00743	0.998737	1.00945	0.992758		298.878	312.856	237.255	247.32	239.603	234.53		24.695	30.947	17.84	25.454
352314		293.575	280.785	230.39	217.932	191.747	209.593				0	0	0	0	0	0		0	0	0	0	0	0		0	0	0	0	0	0		1.00596	0.996791	1.00748	0.998798	1.00928	0.992707		298.849	296.358	237.252	247.308	209.635	222.181		24.79	30.902	17.84	25.454
352554		282.691	272.506	239.073	234.632	207.333	216.165				0	0	0	0	0	0		0	0	0	0	0	0		0	0	0	0	0	0		1.00637	0.996808	1.00729	0.998083	1.00891	0.992679		298.347	296.289	237.263	246.974	209.434	221.794		24.481	30.245	17.84	25.204
352714		282.753	302.463	223.304	230.441	191.364	226.437				0	0	0	0	0	0		0	0	0	0	0	0		0	0	0	0	0	0		1.00643	0.996884	1.00724	0.997655	1.00884	0.992502		298.772	296.274	237.266	246.801	209.211	222.184		24.79	30.245	17.84	25.106
352874		286.037	263.741	237.293	226.94	218.487	218.8				0	0	0	0	0	0		0	0	0	0	0	0		0	0	0	0	0	0		1.00678	0.996925	1.00757	0.997777	1.00871	0.992752		298.289	296.266	237.023	246.638	209.217	221.783		24.481	30.245	17.229	24.821
353114		292.132	269.088	240.511	230.082	196.908	216.966				0	0	0	0	0	0		0	0	0	0	0	0		0	0	0	0	0	0		1.00687	0.996612	1.00741	0.997834	1.00899	0.992938		297.369	296.315	237.039	246.282	209.203	221.573		23.922	30.97	17.313	24.348
353274		272.793	290.448	214.78	230.542	215.149	208.824				0	0	0	0	0	0		0	0	0	0	0	0		0	0	0	0	0	0		1.00672	0.996548	1.00728	0.998119	1.00843	0.993083		297.401	296.316	237.053	246.608	209.478	221.733		23.827	30.97	17.313	24.821
353434		275.289	273.772	226.063	245.902	196.625	225.504				0	0	0	0	0	0		0	0	0	0	0	0		0	0	0	0	0	0		1.00679	0.996828	1.00728	0.998065	1.00827	0.993427		296.663	295.653	236.754	246.249	209.24	221.55		23.407	31.195	16.83	24.348
353634		271.476	256.465	224.074	230.52	202.441	195.779				0	0	0	0	0	0		0	0	0	0	0	0		0	0	0	0	0	0		1.0067	0.997095	1.00705	0.998085	1.00796	0.993277		296.042	295.647	236.757	246.246	209.127	221.058		22.597	31.195	16.908	24.348
353794		263.935	299.073	242.173	236.916	193.823	241.896				0	0	0	0	0	0		0	0	0	0	0	0		0	0	0	0	0	0		1.00682	0.996624	1.00719	0.998233	1.00904	0.992708		295.9	295.577	236.755	246.225	208.869	241.896		21.874	31.091	16.908	24.348
354114		281.397	311.699	209.3	251.703	213.457	221.554				0	0	0	0	0	0		0	0	0	0	0	0		0	0	0	0	0	0		1.00691	0.996683	1.0071	0.998567	1.00901	0.992474		295.592	311.699	236.756	245.933	208.598	220.074		21.236	30.854	16.908	24.276
354274		292.461	277.915	246.703	241.476	202.96	234.191				0	0	0	0	0	0		0	0	0	0	0	0		0	0	0	0	0	0		1.00774	0.996781	1.00718	0.998795	1.00912	0.992808		295.502	295.465	246.703	245.82	208.862	234.191		21.236	30.854	16.908	24.147
354474		278.891	312.362	211.388	234.074	211.325	229.377				0	0	0	0	0	0		0	0	0	0	0	0		0	0	0	0	0	0		1.00788	0.996955	1.00644	0.998772	1.00909	0.993002		295.486	312.362	236.791	245.821	208.864	219.856		21.236	30.854	16.908	24.147
354634		316.343	275.947	232.692	207.864	212.036	193.853				0	0	0	0	0	0		0	0	0	0	0	0		0	0	0	0	0	0		1.00799	0.996903	1.00701	0.999089	1.00914	0.993214		316.343	295.456	236.708	245.808	208.589	219.768		21.108	30.854	16.723	24.147
354794		292.493	280.171	229.469	232.509	211.419	201.348				0	0	0	0	0	0		0	0	0	0	0	0		0	0	0	0	0	0		1.00786	0.99682	1.00689	0.999182	1.00913	0.992758		294.67	295.221	236.708	245.732	208.516	219.957		21.384	30.505	16.908	24.092
355034		289.196	259.685	220.974	234.223	200.097	215.867				0	0	0	0	0	0		0	0	0	0	0	0		0	0	0	0	0	0		1.00835	0.996953	1.00637	0.999565	1.00931	0.993332		294.649	294.866	236.715	245.725	208.516	219.72		20.811	30.262	16.908	24.092
355194		266.132	303.636	230.695	270.479	187.978	213.6				0	0	0	0	0	0		0	0	0	0	0	0		0	0	0	0	0	0		1.00837	0.99683	1.00648	0.998917	1.00915	0.99368		294.391	294.629	236.713	270.479	208.516	219.055		20.44	29.948	16.908	24.092
355394		299.281	283.421	246.975	219.796	220.408	210.327				0	0	0	0	0	0		0	0	0	0	0	0		0	0	0	0	0	0		1.00852	0.997376	1.00586	0.998796	1.00887	0.993417		293.912	294.835	246.975	245.738	208.516	219.068		19.92	30.262	17.391	24.092
355553		305.969	278.037	244.636	229.492	191.04	201.09				0	0	0	0	0	0		0	0	0	0	0	0		0	0	0	0	0	0		1.0087	0.997678	1.00577	0.998908	1.0088	0.992944		293.608	295.13	237.43	245.736	208.284	219.88		19.77	30.505	18.002	24.092
355714		307.639	280.48	227.615	254.618	203.711	224.367				0	0	0	0	0	0		0	0	0	0	0	0		0	0	0	0	0	0		1.00913	0.996986	1.00607	0.998492	1.00885	0.993687		293.566	294.864	237.388	245.743	208.28	219.055		19.97	30.282	18.002	24.729
355994		294.197	265.412	230.36	220.29	212.506	205.315				0	0	0	0	0	0		0	0	0	0	0	0		0	0	0	0	0	0		1.00914	0.996633	1.00628	0.99842	1.00906	0.993805		293.566	294.891	236.832	245.744	208.256	219.615		20.082	30.665	17.391	24.729
356154		286.27	275.484	241.126	240.179	207.454	200.204				0	0	0	0	0	0		0	0	0	0	0	0		0	0	0	0	0	0		1.00856	0.996668	1.00602	0.998434	1.00815	0.994306		293.568	295.236	237.394	245.834	208.357	220.666		19.97	30.908	18.002	24.784
356314		282.691	285.027	235.583	248.865	213.729	210.705				0	0	0	0	0	0		0	0	0	0	0	0		0	0	0	0	0	0		1.0086	0.996746	1.00625	0.998656	1.00835	0.993434		293.568	295.228	236.838	245.931	208.517	221.549		19.97	30.908	17.391	24.913
356474		285.221	310.122	219.218	243.135	207.265	231.465				0	0	0	0	0	0		0	0	0	0	0	0		0	0	0	0	0	0		1.00865	0.996714	1.00593	0.999055	1.00931	0.994206		293.568	310.122	237.407	245.922	208.516	221.427		19.97	30.908	17.924	24.913
356674		279.636	271.692	223.551	224.495	198.656	207.854				0	0	0	0	0	0		0	0	0	0	0	0		0	0	0	0	0	0		1.00829	0.996919	1.00574	0.999083	1.00837	0.994168		293.617	295.455	237.954	246.104	208.643	221.655		20.343	31.257	18.113	24.348
356874		292.557	298.827	240.172	252.14	201.902	217.614				0	0	0	0	0	0		0	0	0	0	0	0		0	0	0	0	0	0		1.00878	0.997108	1.00554	0.999296	1.00737	0.994225		293.606	295.442	237.992	245.917	208.889	221.653		20.343	31.257	18.113	24.276
357154		286.515	295.472	212.965	238.906	189.373	207.165				0	0	0	0	0	0		0	0	0	0	0	0		0	0	0	0	0	0		1.00883	0.997093	1.00505	0.998549	1.00816	0.994266		293.567	295.443	238.481	245.933	208.658	221.651		20.082	31.257	18.145	24.276
357314		276.947	264.381	241.407	246.447	154.887	209.776				0	0	0	0	0	0		0	0	0	0	0	0		0	0	0	0	0	0		1.00827	0.996935	1.00488	0.998752	1.00714	0.99424		293.569	295.454	238.593	246.151	208.73	222.048		20.082	30.874	18.236	24.348
357514		294.57	294.886	246.53	239.934	201.275	194.715				0	0	0	0	0	0		0	0	0	0	0	0		0	0	0	0	0	0		1.0083	0.997115	1.00486	0.998745	1.00712	0.994624		293.569	295.441	246.53	246.152	208.731	221.991		20.082	30.854	18.236	24.23
357674		279.158	300.882	228.175	262.603	181.952	205.052				0	0	0	0	0	0		0	0	0	0	0	0		0	0	0	0	0	0		1.00895	0.996737	1.00495	0.99897	1.00722	0.994658		293.472	295.574	238.487	262.603	208.896	222.197		19.595	31.091	18.223	24.287
357834		281.055	295.657	219.683	240.266	188.069	218.02				0	0	0	0	0	0		0	0	0	0	0	0		0	0	0	0	0	0		1.0089	0.996926	1.00498	0.998653	1.00805	0.994438		293.475	295.568	238.593	246.772	208.857	222.54		19.595	30.785	18.236	24.572
358074		264.968	309.895	218.073	238.543	196.572	178.947				0	0	0	0	0	0		0	0	0	0	0	0		0	0	0	0	0	0		1.00933	0.996994	1.00504	0.998066	1.00785	0.994352		293.457	309.895	238.653	246.875	208.867	223.103		19.811	30.307	18.325	24.284
358233		282.107	321.571	228.799	227.721	186.109	221.039				0	0	0	0	0	0		0	0	0	0	0	0		0	0	0	0	0	0		1.00942	0.997033	1.00492	0.998146	1.00783	0.994415		293.453	321.571	238.657	247.214	208.867	223.69		19.595	30.411	18.325	23.253
358434		271.134	294.643	217.25	240.676	189.127	189.842				0	0	0	0	0	0		0	0	0	0	0	0		0	0	0	0	0	0		1.00897	0.997004	1.00524	0.998797	1.00795	0.994841		293.566	295.649	238.738	247.55	208.862	223.611		20.14	30.164	18.61	23.639
358594		261.467	246.274	221.634	206.636	182.952	181.288				0	0	0	0	0	0		0	0	0	0	0	0		0	0	0	0	0	0		1.0093	0.996941	1.00533	0.998949	1.00763	0.994318		293.565	295.651	238.906	247.758	208.877	223.708		20.14	29.262	18.733	23.799
358754		286.9	280.695	226.654	236.568	192.703	197.328				0	0	0	0	0	0		0	0	0	0	0	0		0	0	0	0	0	0		1.00894	0.996559	1.00532	0.998865	1.00869	0.994209		293.567	295.682	239.159	247.857	208.827	223.728		20.14	29.262	18.934	23.883
359074		301.847	267.696	230.229	233.638	192.292	211.897				0	0	0	0	0	0		0	0	0	0	0	0		0	0	0	0	0	0		1.00877	0.996586	1.00548	0.998839	1.00861	0.994128		293.567	295.676	239.149	247.857	208.831	224.048		20.533	29.225	18.934	23.68
359234		276.37	283.611	221.191	223.974	196.504	196.968				0	0	0	0	0	0		0	0	0	0	0	0		0	0	0	0	0	0		1.00841	0.997262	1.00531	0.999327	1.00864	0.994044		293.614	295.643	239.365	247.857	208.83	224.054		20.513	29.225	19.527	23.508
359394		303.786	252.204	232.453	229.842	165.436	200.923				0	0	0	0	0	0		0	0	0	0	0	0		0	0	0	0	0	0		1.00845	0.998382	1.00518	0.999319	1.0083	0.993989		293.613	295.615	239.753	247.857	208.846	224.058		20.513	29.031	19.535	23.362
359554		307.371	288.009	218.49	272.397	202.392	203.607				0	0	0	0	0	0		0	0	0	0	0	0		0	0	0	0	0	0		1.00825	0.999092	1.0054	0.999653	1.00803	0.994059		307.371	295.598	239.715	272.397	208.858	224.053		20.533	29.031	19.431	23.362
359714		279.098	290.025	225.334	227.66	201.811	196.248				0	0	0	0	0	0		0	0	0	0	0	0		0	0	0	0	0	0		1.00866	0.999119	1.0053	0.999546	1.00788	0.9937		293.568	295.597	240.115	247.919	208.865	224.342		20.14	28.924	19.349	22.848
360034		285.472	277.187	224.412	226.261	193.084	191.881				0	0	0	0	0	0		0	0	0	0	0	0		0	0	0	0	0	0		1.00821	0.999588	1.00476	1.00006	1.00776	0.993499		293.569	295.586	240.131	247.858	208.871	224.359		20.533	28.924	19.132	22.479
360193		279.549	252.401	213.854	209.75	186.261	194.826				0	0	0	0	0	0		0	0	0	0	0	0		0	0	0	0	0	0		1.00879	0.999288	1.00476	0.999987	1.00773	0.993345		293.567	295.593	240.26	247.86	208.872	224.37		20.533	28.924	19.205	22.479
360393		272.91	275.854	231.535	217.87	182.864	190.191				0	0	0	0	0	0		0	0	0	0	0	0		0	0	0	0	0	0		1.00932	1.00064	1.00451	1.00012	1.00763	0.993373		293.565	295.556	240.271	248.29	208.877	224.369		20.14	28.615	19.018	22.891
360554		264.342	261.522	209.408	216.479	181.689	174.828				0	0	0	0	0	0		0	0	0	0	0	0		0	0	0	0	0	0		1.0091	1.00225	1.00433	0.999622	1.00776	0.993483		293.566	295.506	240.379	248.369	208.871	224.36		20.084	28.615	18.877	22.045
360713		301.731	296.314	236.071	218.696	194.739	200.274				0	0	0	0	0	0		0	0	0	0	0	0		0	0	0	0	0	0		1.00909	1.00215	1.00424	0.998603	1.00815	0.993467		293.566	295.509	240.381	248.541	208.853	224.361		20.084	28.615	18.877	21.734
360873		297.397	292.337	223.879	255.981	209.634	199.564				0	0	0	0	0	0		0	0	0	0	0	0		0	0	0	0	0	0		1.0092	1.0029	1.00425	0.999382	1.00791	0.993119		293.566	295.486	240.381	248.41	208.864	224.385		20.084	28.259	18.823	21.366
361113		286.354	269.968	223.463	220.338	191.021	188.163				0	0	0	0	0	0		0	0	0	0	0	0		0	0	0	0	0	0		1.0091	1.00286	1.00415	0.999432	1.00744	0.992938		293.566	295.487	240.383	248.877	208.886	224.396		20.14	27.88	18.652	21.649
361274		283.95	287.171	236.709	225.379	203.02	209.777				0	0	0	0	0	0		0	0	0	0	0	0		0	0	0	0	0	0		1.00895	1.00364	1.00414	0.999574	1.00673	0.993052		293.567	295.452	240.383	248.874	208.919	224.389		20.14	27.425	18.652	21.649
361474		282.744	281.865	212.71	237.216	186.305	202.545				0	0	0	0	0	0		0	0	0	0	0	0		0	0	0	0	0	0		1.00907	1.00335	1.00426	0.999145	1.00699	0.993062		293.468	295.472	240.482	248.883	209.126	224.656		20.14	27.409	18.516	21.205
361634		302.595	254.938	207.911	217.175	189.392	189.244				0	0	0	0	0	0		0	0	0	0	0	0		0	0	0	0	0	0		1.00864	1.00318	1.00434	0.999172	1.00703	0.992934		293.42	295.477	240.479	248.98	209.305	224.687		19.911	27.334	18.235	21.213
361834		295.908	270.667	221.688	224.349	191.066	184.919				0	0	0	0	0	0		0	0	0	0	0	0		0	0	0	0	0	0		1.0086	1.0028	1.00407	0.998724	1.00693	0.992695		293.42	295.489	240.488	249.005	209.31	224.745		20.446	27.334	17.949	21.025
362073		260.295	243.278	225.867	203.657	189.346	191.751				0	0	0	0	0	0		0	0	0	0	0	0		0	0	0	0	0	0		1.00813	1.00338	1.00416	0.999003	1.00642	0.992499		293.421	295.47	240.485	248.99	209.349	224.792		20.661	26.488	17.949	20.996
362273		279.447	263.514	229.612	206.716	190.04	164.63				0	0	0	0	0	0		0	0	0	0	0	0		0	0	0	0	0	0		1.00797	1.00422	1.00429	0.998956	1.00571	0.99282		293.319	295.411	240.66	249.139	209.415	225.386		20.648	26.488	17.422	21.176
362434		273.664	280.768	218.292	216.914	186.853	198.052				0	0	0	0	0	0		0	0	0	0	0	0		0	0	0	0	0	0		1.00779	1.00455	1.00426	0.999407	1.00581	0.993611		293.333	295.111	240.724	249.131	209.405	225.31		20.652	26.384	17.663	21.182
362634		288.673	259.503	224.923	225.415	207.475	209.266				0	0	0	0	0	0		0	0	0	0	0	0		0	0	0	0	0	0		1.00849	1.00496	1.00411	0.998935	1.00557	0.996828		293.278	295.069	240.724	249.139	209.428	224.566		20.648	26.334	17.575	21.176
362793		255.006	251.295	225.394	208.87	180.062	201.707				0	0	0	0	0	0		0	0	0	0	0	0		0	0	0	0	0	0		1.00887	1.00426	1.00456	0.998755	1.00545	0.996618		293.249	295.141	240.723	249.259	209.21	224.59		20.648	26.334	17.575	21.235
363033		293.424	347.627	234.073	258.076	198.09	234.067				0	0	0	0	0	0		0	0	0	0	0	0		0	0	0	0	0	0		1.00882	1.00507	1.004	0.998658	1.00488	0.999819		293.253	347.627	241.048	258.076	209.24	234.067		20.433	26.384	17.403	20.395
363233		306.611	307.709	208.095	250.579	182.174	226.311				0	0	0	0	0	0		0	0	0	0	0	0		0	0	0	0	0	0		1.00849	1.00538	1.00408	0.998087	1.00466	0.999339		306.611	307.709	241.039	249.302	209.512	226.311		20.2	26.334	17.294	20.025
363393		268.567	260.574	220.637	231.258	172.738	212.917				0	0	0	0	0	0		0	0	0	0	0	0		0	0	0	0	0	0		1.00846	1.00518	1.0038	0.997411	1.00424	0.999018		293.42	295.046	241.167	249.345	209.551	224.807		20.213	26.334	17.188	20.025
363593		284.207	294.329	243.859	247.712	203.196	195.922				0	0	0	0	0	0		0	0	0	0	0	0		0	0	0	0	0	0		1.00837	1.00537	1.00365	0.997371	1.004	0.998672		293.42	295.026	243.859	249.348	209.573	224.889		20.446	25.767	16.878	19.914
363753		273.129	297.863	236.696	229.434	202.506	200.803				0	0	0	0	0	0		0	0	0	0	0	0		0	0	0	0	0	0		1.00839	1.00567	1.00374	0.99751	1.00417	0.998204		293.42	295.309	241.287	250.282	209.636	225		20.213	25.834	16.949	20.027
364033		288.172	292.601	214.694	200.953	206.331	213.085				0	0	0	0	0	0		0	0	0	0	0	0		0	0	0	0	0	0		1.0086	1.00587	1.00371	0.997855	1.00385	0.99782		293.42	295.498	241.287	250.916	209.636	225.091		20.213	25.915	16.949	21.214
364194		310.36	312.454	227.126	231.328	193.6	239.22				0	0	0	0	0	0		0	0	0	0	0	0		0	0	0	0	0	0		1.00827	1.00571	1.00361	0.998475	1.00369	0.997577		310.36	312.454	241.288	251.158	209.636	239.22		20.213	25.719	17.287	21.736
364354		276.688	290.087	230.285	246.732	199.167	229.697				0	0	0	0	0	0		0	0	0	0	0	0		0	0	0	0	0	0		1.00878	1.00555	1.00431	0.998412	1.00345	0.997614		293.419	295.508	241.282	251.16	209.636	229.697		20.213	25.689	16.949	21.667
364513		265.148	275.597	226.22	230.869	203.105	216.409				0	0	0	0	0	0		0	0	0	0	0	0		0	0	0	0	0	0		1.00957	1.00594	1.00418	0.998044	1.00311	0.997112		293.417	295.496	241.283	251.174	209.956	225.259		20.446	25.689	16.485	21.667
364713		290.998	295.576	245.432	240.17	200.813	203.154				0	0	0	0	0	0		0	0	0	0	0	0		0	0	0	0	0	0		1.01038	1.00565	1.00511	0.997686	1.00268	0.996896		293.139	295.505	245.432	251.187	209.991	224.562		20.433	25.689	16.485	21.736
364873		284.032	316.272	233.005	254.141	186.107	231.939				0	0	0	0	0	0		0	0	0	0	0	0		0	0	0	0	0	0		1.01036	1.00512	1.00501	0.99794	1.00292	0.99632		293.14	316.272	241.326	254.141	209.971	231.939		20.648	25.689	16.531	21.736
[truncated: 1,247 more rows]
[truncated: 8 more columns]

## Sheet: Part_2
Time lapsed (ms)		Dig II dx	Dig II sin	Dig III dx	Dig III sin	Dig IV dx	Dig IV sin		Nerve block was applied to dig III sin roughly 5 min before resuming the recording.
[truncated: 6,276 more rows]
[truncated: 8 more columns]
