# Supplementary material for: Data on microcirculatory perfusion dips in the resting nail bed
Source: Data Brief. 2018 Oct 27;21:1232–5. doi: 10.1016/j.dib.2018.10.077 (PMC6231364; doi:10.1016/j.dib.2018.10.077)
Supplement: Supplementary file 3 — Supplementary material [file mmc3.xlsx]

## Sheet: Del1
Time lapsed (ms)		Dig II dx	Dig II sin	Dig III dx	Dig III sin	Dig IV dx	Dig IV sin
0		254.266	337.401	274.177	324.622	265.616	265.503		Session_1 for testsubject_1
80		247.897	295.441	246.243	312.844	247.245	243.005
160		282.803	277.173	237.599	301.235	246.139	247.121
240		238.391	287.702	236.31	295.233	221.125	238.253
320		246.189	282.769	248.884	295.291	235.268	244.11
420		250.168	267.888	260.401	304.066	250.827	232.094
500		232.681	258.657	265.919	292.547	210.215	201.852
600		234.048	272.238	233.775	274.644	226.725	221.882
680		264.585	319.138	251.448	339.083	282.902	238.773
800		274.162	336.359	262.111	341.509	293.747	284.316
880		237.372	334.09	239.734	320.249	246.998	253.393
1000		260.136	298.01	266.448	316.21	244.848	266.1
1080		244.149	301.333	271	304.404	236.866	290.039
1160		252.116	299.177	282.1	314.678	256.128	241.86
1240		234.623	292.968	236.605	284.672	247.964	240.395
1322		254.415	302.45	244.734	290.46	267.902	245.76
1400		215.638	281.296	233.945	284.928	267.859	220.19
1480		230.83	247.163	229.224	290.17	234.041	245.465
1580		228.898	294.778	220.039	266.545	230.439	235.067
1680		229.818	275.644	230.567	285.384	261.841	249.466
1800		300.84	345.252	291.707	342.465	267.96	272.421
1880		255.242	312.416	271.809	325.182	292.546	253.738
2000		245.08	328.074	230.116	334.434	282.179	275.223
2080		254.441	287.127	266.411	326.155	230.803	270.389
2160		248.108	294.296	272.326	330.201	276.659	257.83
2240		249.682	291.483	251.146	314.789	254.266	246.851
2320		266.75	287.655	256.375	316.033	257.299	238.369
2400		249.447	303.639	270.959	288.816	244.154	259.781
2480		223.681	299.457	234.805	270.088	244.709	235.185
2560		228.843	287.262	252.823	302.396	270.515	233.227
2640		256.438	272.464	253.911	308.703	245.514	217.244
2760		254.97	301.408	273.494	310.211	253.864	232.971
2880		282.185	309.781	275.32	352.567	257.389	259.231
3000		262.307	312.827	271.622	291.325	268.444	274.649
3080		254.069	326.555	271.142	332.583	250.355	251.557
3180		274.506	313.357	263.465	347.652	275.395	255.327
3260		248.01	292.129	284.988	320.288	268.296	261.411
3340		238.056	313.489	261.604	337.448	248.354	263.699
3420		246.423	289.767	272.113	313.229	257.484	239.483
3500		226.637	306.222	244.449	308.693	253.534	222.293
3580		229.465	303.341	260.55	295.577	243.038	229.35
3680		247.893	260.171	253.165	293.532	244.644	257.366
3780		249.116	278.823	273.06	333.453	235.622	250.133
3880		282.909	331.925	297.458	345.091	287.299	282.463
4000		269.909	329.929	242.885	329.696	276.108	274.22
4080		263.428	298.186	245.188	310.318	268.791	260.42
4160		241.307	345.068	243.075	308.047	284.371	264.227
4240		261.147	325.304	247.785	315.952	261.957	260.034
4320		262.835	290.594	257.923	314.751	221.683	249.994
4420		233.028	304.067	223.56	304.749	227.931	272.386
4500		248.345	288.677	245.16	321.357	226.042	241.052
4580		219.393	293.605	242.981	292.735	231.556	217.908
4700		245.771	265.169	223.447	294.024	218.908	202.192
4780		303.407	320.354	270.306	343.507	253.781	282.769
4880		258.406	317.944	259.852	353.124	272.832	252.184
5000		276.018	338.339	256.597	319.597	261.955	262.268
5080		258.253	335.168	255.538	332.7	267.636	264.061
5160		267.031	302.766	257.517	332.649	278.303	264.311
5240		226.152	277.373	272.667	291.141	265.898	258.259
5320		253.422	309.519	264.375	317.357	259.18	275.823
5400		248.839	286.748	250.417	317.184	256.089	244.472
5480		236.734	293.266	221.722	320.194	267.038	239.525
5560		219.773	288.683	256.267	302.054	244.874	236.616
5660		221.784	266.465	232.079	289.015	240.158	234.779
5760		247.734	305.129	233.479	310.079	257.594	245.826
5880		284.864	326.523	286.075	325.975	276.559	264.925
6000		284.943	313.837	264.591	315.412	265.508	254.36
6080		253.414	321.277	269.24	310.476	249.433	263.024
6160		257.813	286.078	253.818	352.647	323.248	257.956
6240		264.49	336.05	289.371	322.346	262.294	249.519
6320		255.712	339.177	282.873	280.473	276.34	244.449
6400		231.343	301.417	260.661	311.233	267.735	227.305
6480		259.852	292.34	240.172	311.964	263.957	232.547
6560		251.591	299.209	242.994	325.417	266.864	247.654
6660		247.898	255.191	233.44	277.658	249.992	216.995
6740		230.283	289.524	270.949	314.165	262.651	229.601
6860		266.313	301.173	295.332	353.766	277.395	295.671
7000		265.116	327.335	262.009	361.684	281.304	250.951
7080		251.174	334.348	243.172	314.833	279.897	259.182
7160		254.803	308.589	276.818	343.693	253.163	248.797
7240		268.201	287.94	258.625	344.298	264.806	273.837
7320		252.688	284.16	289.212	320.715	242.935	274.878
7400		246.11	302.326	230.463	326.576	236.854	244.024
7480		254.43	300.754	297.607	328.758	275.412	232.476
7560		267.066	274.959	240.569	301.202	236.832	248.138
7640		243.094	240.32	258.649	297.298	251.839	235.138
7760		265.058	301.757	252.029	311.143	229.016	238.446
7880		260.895	317.57	268.029	351.89	272.554	310.036
8000		290.874	336.01	264.895	337.301	277.279	267.824
8080		262.767	326.003	276.11	346.187	226.141	271.001
8160		288.295	325.023	257.672	348.605	260.989	269.3
8240		276.423	320.136	258.83	326.271	266.097	259.905
8320		273.624	284.465	250.834	318.976	236.717	267.296
8400		244.765	285.336	235.245	319.658	254.425	256.557
8480		254.8	287.415	231.063	288.031	266.159	264.674
8580		254.209	282.221	261.003	304.45	255.275	236.548
8680		254.764	303.626	242.887	286.88	268.369	254.779
8760		269.482	286.239	261.372	296.929	250.224	277.901
8880		277.082	357.992	278.922	356.244	267.641	297.454
9000		299.716	343.501	248.907	337.238	280.919	273.837
9100		265.532	309.345	268.945	317.947	262.617	259.951
9200		261.529	351.601	288.435	327.394	263.155	276.441
9280		261.255	319.05	265.16	310.981	274.376	245.512
9360		260.863	336.662	265.13	316.547	222.704	253.007
9440		242.944	281.508	274.002	341.228	251.217	247.309
9520		232.647	264.103	267.502	298.662	245.371	203.493
9600		249.417	287.008	261.774	340.997	242.664	251.404
9700		234.44	296.536	248.344	318.983	245.204	239.698
9780		260.574	325.188	268.584	341.104	261.409	265.412
9880		292.773	354.58	260.796	365.468	251.914	295.189
10000		283.392	318.236	287.218	339.942	290.315	262.422
10080		286.551	329.347	275.402	328.674	263.162	281.546
10180		244.412	318.27	265.636	333.111	241.185	267.284
10260		251.497	290.995	275.331	315.125	255.481	262.878
10340		259.24	294.537	250.302	325.851	256.707	259.258
10440		253.504	303.117	247.252	338.538	233.236	254.848
10520		251.795	272.995	265.414	337.77	243.703	218.425
10600		259.756	282.944	259.794	285.188	236.741	239.966
10700		246.625	272.824	237.09	292.954	242.438	223.88
10780		231.298	270.423	221.971	285.536	258.06	265.293
10880		304.414	361.525	284.86	348.662	260.412	284.293
11000		274.487	330.165	287.033	346.572	279.351	295.227
11080		265.863	331.378	303.983	347.281	253.522	275.435
11160		263.394	306.162	241.869	336.384	222.684	270.104
11240		275.715	297.186	275.732	329.815	262.936	277.74
11320		249.895	289.495	253.238	328.901	255.078	265.59
11400		234.145	300.468	248.768	304.861	215.507	238.645
11480		230.179	302.4	255.841	318.697	243.797	237.688
11560		226.144	280.936	258.682	282.974	251.576	238.25
11640		249.892	257.077	266.174	291.905	224.206	268.725
11740		241.333	283.755	271.861	303.76	230.53	226.026
11840		281.534	363.28	281.784	328.641	264.127	265.665
12000		258.973	317.178	279.745	327.023	257.576	222.528
12080		254.153	314.764	271.624	337.064	262.004	268.5
12160		253.731	283.81	300.767	318.338	264.53	245.423
12240		224.474	310.857	244.318	322.583	281.94	249.901
12320		239.935	288.74	228.791	303.061	260.961	250.422
12400		236.98	275.14	265.315	290.987	244.305	239.471
12480		242.963	254.492	248.435	277.361	230.901	228.318
12560		200.232	272.278	238.054	275.17	258.362	218.349
12680		253.794	247.708	216.543	273.487	223.361	237.756
12760		268.414	289.808	271.168	322.616	265.623	255.07
12880		234.481	330.3	283.451	328.261	259.19	278.832
13000		303.707	303.654	284.521	345.816	278.153	278.173
13080		268.403	319.953	242.816	309.35	237.286	248.052
13160		264.868	300.932	264.157	321.856	240.054	266.237
13240		248.027	298.213	286.127	328.036	255.876	232.503
13320		250.716	291.288	267.686	332.078	264.184	226.992
13400		262.404	302.658	252.416	312.685	227.902	253.821
13480		234.826	265.438	232.343	299.644	235.5	240.525
13560		238.484	271.402	236.858	316.654	246.537	234.016
13680		231.494	213.07	229.422	290.488	227.941	234.683
13760		284.118	346.117	301.543	353.865	225.386	289.845
13880		277.216	314.26	286.723	356.913	268.189	300.564
14000		252.648	321.497	268.512	340.272	254.163	261.537
14080		254.576	287.148	260.206	317.242	279.593	268.991
14159		230.017	322.187	271.426	337.387	258.477	256.968
14240		271.334	295.421	283.45	312.239	263.366	273.724
14319		254.781	287.234	266.987	314.265	222.517	251.074
14400		246.107	301.219	278.245	331.625	235.932	254.457
14479		245.245	283.332	267.199	303.36	272.417	248.111
14559		233.722	279.573	262.707	285.945	255.604	252.554
14679		246.02	280.435	255.159	322.378	228.487	279.393
14799		275.95	311.779	301.968	344.339	280.726	299.121
14879		299.319	305.476	275.044	329.419	280.427	263.93
15000		283.356	292.714	299.726	328.423	258.628	272.068
15080		248.377	323.061	276.521	347.586	234.464	266.795
15159		256.991	292.406	277.593	297.9	244.308	276.881
15240		259.401	281.404	269.203	302.838	203.586	243.499
15319		232.017	289.473	258.857	308.028	231.98	253.691
15400		224.389	233.131	268.393	318.813	220.082	247.5
15480		235.844	276.469	266.479	287.917	245.095	234.418
15580		252.505	273.233	264.793	302.846	219.296	234.216
15680		267.785	335.004	308.865	344.006	262.442	289.523
15800		266.125	324.078	288.344	302.795	277.804	246.649
15880		270.817	320.633	266.202	332.277	273.64	252.897
16000		263.643	320.273	269.007	312.718	230.097	273.701
16080		269.82	309.614	260.438	318.362	269.256	261.144
16159		250.893	301.306	243.671	297.497	233.322	254.951
16239		238.489	324.548	241.631	294.037	251.42	261.423
16319		249.027	288.854	248.394	295.988	232.424	240.998
16399		244.931	276.576	229.095	290.708	233.125	236.784
16499		238.829	265.549	237.53	322.465	227.776	239.25
16579		248.189	269.852	235.806	319.004	212.344	260.395
16719		280.666	353.895	307.801	356.658	242.159	257.643
16799		288.333	349.636	296.505	335.157	270.265	249.992
16879		276.567	318.753	285.622	343.73	257.706	263.504
16999		286.44	285.48	261.462	309.402	293.2	290.686
17079		252.255	322.238	277.449	348.389	267.255	256.103
17159		245.041	298.966	245.752	299.914	245.054	243.552
17239		256.118	314.14	237.281	327.393	251.474	241.006
17319		258.953	283.141	247.472	295.913	219.632	238.151
17399		224.172	280.953	264.168	300.874	261.612	268.257
17479		235.412	274.064	211.483	310.466	232.679	244.826
17579		241.171	302.122	247.229	315.921	252.932	261.272
17720		282.377	310.797	274.77	338.487	261.592	276.645
17799		290.901	308.619	259.139	324.458	248.603	275.208
17880		269.43	304.982	269.495	334.308	250.365	230.942
17999		235.322	287.329	265.855	315.301	274.619	247.841
18079		235.193	299.633	279.401	328.234	283.487	244.728
18159		241.432	270.427	235.697	301.06	314.494	253.246
18239		212.439	282.813	259.329	272.271	264.338	218.697
18319		224.464	270.24	240.084	311.473	265.607	270.138
18400		232.6	260.761	257.817	279.222	264.632	220.884
18479		247.76	262.776	250.579	283.967	256.711	237.914
18599		257.985	305.764	283.89	347.62	276.68	277.98
18719		283.821	336.035	277.447	338.289	295.276	277.893
18799		280.127	336.66	279.14	341.935	280.947	247.9
18879		281.354	314.382	283.037	333.522	256.406	273.67
18999		278.042	313.417	286.565	296.367	224.717	265.675
19079		255.555	298.503	280.069	318.653	229.399	282.604
19159		235.308	280.024	234.354	288.038	241.006	287.051
19239		265.137	286.395	251.343	308.616	255.098	231.124
19319		220.928	264.241	278.111	303.232	261.234	234.35
19399		240.107	265.979	229.205	278.697	266.442	256.753
19499		227.288	248.428	245.263	274.867	216.301	228.19
19599		286.417	330.111	276.284	294.629	257.934	280.069
19719		268.51	322.328	272.251	348.563	250.172	255.636
19799		280.283	319.693	260.973	343.192	267.704	277.21
19879		277.078	316.069	276.67	347.208	242.034	246.882
19999		258.369	294.232	272.534	309.626	261.57	236.492
20079		262.239	284.354	282.262	316.413	229.936	255.265
20159		231.497	273.457	238.541	321.081	268.763	268.136
20239		252.772	260.528	250.461	278.866	234.388	245.574
20319		237.437	272.326	262.337	287.111	235.443	227.675
20439		233.379	282.333	240.283	300.711	217.516	249.032
20519		305.192	307.575	310.123	335.548	267.045	276.205
20639		270.404	328.618	249.452	338.513	272.381	251.916
20719		270.984	310.919	265.101	339.405	290.587	268.709
20799		260.655	289.783	265.564	307.506	230.229	260.193
20879		274.293	303.92	256.961	296.274	260.04	238.852
20999		249.579	302.695	262.257	322.276	272.662	289.481
21079		245.439	296.845	282.314	309.774	234.637	282.001
21159		231.656	226.883	266.855	282.472	251.365	243.223
21239		230.899	264.232	247.133	287.405	224.959	240.674
21359		255.233	265.611	274.012	284.207	235.663	261.436
21479		283.834	324.546	290.099	329.686	314.501	276.194
21559		287.605	299.333	269.372	311.354	257.351	266.322
21639		265.444	328.751	267.133	347.465	323.724	282.189
21719		274.371	283.017	218.789	312.391	265.434	271.387
21799		262.608	311.969	255.464	292.839	274.488	288.231
21879		271.664	338.29	249.329	301.602	269.274	258.744
21999		260.421	286.286	261.732	301.743	234.033	231.092
22079		261.406	307.454	284.037	302.523	228.881	260.206
22199		235.146	298.036	256.655	299.137	249.067	264.097
22279		250.786	287.38	269.88	303.785	257.541	252.754
22359		268.136	317.954	263.087	357.356	279.552	279.643
22459		288.457	345.765	295.392	364.545	287.599	288.473
22539		284.769	332.643	268.323	339.405	291.362	290.795
22639		264.688	299.385	281.578	316.224	286.476	300.558
22719		250.606	318.776	274.736	295.09	270.036	279.33
22799		268.279	327.367	288.855	324.793	267.491	263.899
22879		252.791	305.189	260.531	331.607	251.356	264.388
22999		275.577	283.232	257.884	340.229	235.378	226.491
23099		246.826	258.386	284.649	310.256	270.515	253.906
23179		254.592	282.575	253.059	310.947	223.516	217.35
23259		225.891	282.137	270.734	289.956	234.297	244.802
23359		251.589	298.607	287.376	339.135	266.561	248.645
23479		276.978	309.915	253.446	328.208	302.108	262.24
23559		280.975	337.407	266.874	339.278	270.871	274.446
23639		271.204	326.333	230.417	376.971	256.229	264.696
23719		249.884	362.156	231.158	362.242	264.221	240.222
23799		255.735	329.761	275.23	311.015	250.34	228.799
23879		277.24	291.596	294.568	309.7	256.738	294.98
23999		254.552	275.598	281.518	302.558	246.112	283.926
24079		250.313	299.097	253.224	323.872	228.965	239.615
24159		224.338	297.776	255.539	311.548	231.658	217.021
24259		270.148	328.126	272.45	363.409	268.495	256.116
24399		283.138	338.509	293.768	374.718	267.453	270.115
24479		283.598	331.685	242.581	361.051	291.289	250.28
24559		268.883	328.425	281.368	362.301	303.12	269.672
24639		255.675	312.492	251.358	341.84	250.368	275.839
24719		269.267	300.437	243.344	294.067	251.311	236.059
24799		287.255	315.405	250.32	331.087	265.829	240.274
24879		283.298	287.411	235.937	306.082	267.012	244.683
24999		238.827	252.936	229.876	305.607	257.564	234.655
25079		259.149	304.591	253.551	306.648	235.891	257.813
25159		215.139	319.244	222.94	301.949	231.786	249.622
25259		215.003	278.495	244.103	286.729	258.993	225.777
25359		263.224	345.855	291.896	343.234	273.269	312.081
25479		263.221	327.775	240.524	347.37	268.718	278.046
25559		262.068	344.968	269.017	346.672	283.597	269.123
25639		279.073	342.577	254.399	323.1	261.329	262.219
25719		249.695	256.557	277.876	310.044	248.39	254.137
25799		240.018	301.565	281.091	334.285	255.38	268.561
25879		255.368	312.188	224.496	306.291	279.271	253.219
25999		249.4	303.469	225.524	321.948	248.939	275.135
26079		240.259	293.722	233.371	310.649	238.202	250.78
26159		217.031	301.235	232.602	271.05	227.836	258.985
26239		238.617	299.416	226.925	291.467	220.085	245.702
26359		264.41	306.038	234.958	319.749	252.573	264.573
26479		279.479	314.231	268.907	320.117	271.006	258.869
26559		257.251	325.831	240.252	334.86	267.414	272.553
26639		262.414	326.509	257.424	317.041	226.664	254.695
26719		249.107	330.697	238.57	300.207	251.172	250.199
26799		253.47	301.022	265.947	352.927	269.549	222.861
26879		235.388	266.141	252.221	314.599	248.659	248.924
26999		229.085	295.751	257.764	313.747	247.875	264.398
27079		258.326	273.99	239.15	292.301	237.656	246.998
27159		236.416	274.733	255.501	273.21	269.022	229.414
27279		227.536	281.954	251.764	285.139	266.975	254.787
27359		251.313	320.606	278.961	341.123	267.238	254.596
27479		251.09	354.716	278.993	329.92	263.806	257.847
27559		269.387	314.713	261.006	357.125	262.899	278.671
27639		299.347	323.118	265.526	340.105	309.861	255.751
27719		261.221	300.922	267.952	323.829	290.195	262.359
27799		277.173	326.186	288.71	348.457	263.407	251.26
27879		265.656	274.171	270.531	309.185	261.445	240.272
27999		272.993	271.35	262.461	292.261	219.078	218.348
28079		243.076	290.082	263.369	300.884	262.559	243.172
28159		211.956	286.119	236.471	305.261	246.049	237.789
28259		228.715	257.415	231.965	286.91	267.485	230.878
28339		256.265	288.331	244.184	306.529	267.295	231.243
28479		269.089	364.422	311.824	310.897	292.798	243.977
28559		300.414	331.568	260.099	329.391	282.4	248.518
28639		264.098	307.763	293.002	347.052	275.764	263.593
28719		262.155	329.092	281.704	335.004	323.554	269.065
28799		232.085	305.431	291.823	334.102	262.706	259.184
28879		249.109	283.861	267.878	319.768	244.565	253.08
28999		262.39	257.579	232.416	312.674	226.897	229.504
29079		240.839	275.242	264.321	316.824	238.313	262.054
29159		233.598	290.679	266.808	300.394	246.646	258.544
29239		237.142	280.182	256.121	266.564	249.745	246.181
29319		229.89	258.403	251.994	279.07	235.95	248.516
29439		246.302	289.775	239.182	314.764	226.666	242.722
29559		286.237	338.473	272.866	362.791	311.231	252.973
29639		282.92	299.606	272.568	348.639	279.292	270.204
29719		259.754	304.956	252.252	332.854	236.07	276.089
29799		246.774	305.182	250.091	316.21	253.283	241.452
29879		254.303	309.014	244.41	287.379	264.319	250.52
29999		259.768	275.311	272.428	315.702	248.87	229.249
30079		225.741	286.885	216.438	279.818	252.997	249.65
30159		218.053	306.018	269.724	286.025	248.827	240.426
30239		234.486	250.769	250.208	299.753	244.438	238.147
30339		240.271	289.914	250.498	288.003	262.026	233.756
30439		295.867	299.411	277.524	371.44	266.185	262.322
30559		277.453	289.851	278.517	361.781	280.202	255.452
30642		273.015	359.65	244.611	330.568	283.539	272.804
30719		277.702	322.257	249.173	295.344	282.879	263.631
30799		263.114	313.245	235.68	330.234	270.23	268.052
30879		277.144	298.661	270.382	306.462	286.527	227.79
30999		237.122	263.399	239.556	288.487	240.144	221.506
31079		241.132	301.796	252.114	295.536	243.958	243.886
31159		243.216	275.242	253.199	298.292	263.098	244.713
31239		215.701	272.024	252.095	287.112	240.28	218.662
31339		228.677	265.825	214.158	292.32	236.76	237.067
31439		271.213	325.264	294.214	343.758	278.611	283.184
31559		250.785	323.231	260.492	336.447	321.49	280.759
31639		272.439	324.201	290.895	344.973	293.739	291.825
31719		256.467	314.313	256.247	319.351	305.669	266.689
31799		276.294	282.67	225.115	315.534	257.025	268.045
31879		265.839	311.759	232.457	333.241	249.155	262.006
31999		260.164	276.432	261.014	313.503	237.625	249.252
32079		241.982	274.794	263.66	285.806	220.685	247.951
32199		242.876	276.046	235.701	344.967	245.893	252.462
32279		253.688	280.18	241.019	272.21	252.761	258.112
32359		267.724	290.664	280.528	318.735	234.133	259.033
32459		278.682	380.739	285.241	353.507	299.493	277.198
32539		266.303	353.653	282.368	340.608	275.499	295.521
32619		292.297	339.808	264.495	354.593	281.162	255.801
32719		273.094	335.862	302.441	317.96	271.25	249.596
32799		280.92	265.697	264.77	311.121	225.18	217.456
32879		249.402	303.866	244.782	328.181	239.973	252.803
32999		249.531	272.207	261.077	274.831	234.777	239.993
33079		257.312	293.276	247.125	297.517	253.127	240.529
33159		233.192	299.948	256.343	284.825	265.82	230.351
33259		262.589	309.964	278.582	312.247	292.17	262.962
33379		290.425	308.063	279.665	341.17	285.34	246.92
33459		279.862	298.531	276.594	332.103	281.233	295.985
33539		276.44	352.618	241.687	346.93	276.169	254.488
33619		299.841	318.505	210.956	288.8	296.584	242.428
33699		268.338	323.467	251.205	320.301	297.755	274.271
33779		253.422	317.109	258.412	315.916	274.579	253.153
33859		268.156	336.652	259.217	311.64	260.877	271.917
33999		236.542	283.432	234.827	307.134	285.433	280.468
34079		252.695	257.14	246.714	292.514	270.4	256.832
34199		246.535	298.483	296.511	365.491	279.973	281.474
34319		296.572	332.19	284.159	318.755	310.565	270.043
34399		318.258	310.716	267.402	303.584	300.915	278.712
34479		301.723	343.617	278.2	352.834	272.632	264.432
34559		290.517	290.391	250.784	352.369	278.938	274.509
34639		264.533	314.316	228.832	320.585	274.014	255.098
34719		252.419	316.057	258.05	336.117	311.911	248.409
34799		250.453	312.352	245.277	332.989	283.454	254.096
34879		243.929	312.29	219.436	302.145	243.586	250.107
34999		272.524	294.131	220.034	320.912	251.463	253.964
35119		241.806	293.421	239.589	320.624	235.138	250.82
35199		270.807	314.113	235.239	366.085	239.859	286.173
35319		287.365	305.152	291.262	318.095	316.865	288.062
35399		275.938	326.055	276.771	352.62	319.834	274.753
35479		286.182	325.544	277.389	339.254	276.736	288.549
35559		272.973	304.624	219.682	326.609	291.453	271.857
35639		271.432	315.453	229.849	333.434	269.528	258.919
35719		259.159	288.599	254.658	334.234	255.419	242.904
35799		243.814	302.269	258.344	341.986	264.368	259.491
35879		253.769	299.103	246.647	319.763	251.494	261.402
35999		239.701	289.243	230.684	305.31	262.811	264.574
36079		257.329	290.314	231.267	305.372	261.96	247.748
36159		301.227	331.98	268.226	367.508	314.943	310.134
36279		265.126	343.42	239.908	339.92	291.712	285.428
36359		277.981	325.218	273.368	371.328	284.279	296.94
36439		290.172	306.171	224.404	300.966	257.842	280.604
36519		253.906	300.318	227.065	342.237	281.422	278.483
36599		252.276	294.729	202.3	307.214	243.589	246.845
36679		248.709	287.851	245.051	302.256	290.599	276.676
36759		243.597	282.819	209.512	313.069	237.286	254.903
36839		214.779	253.996	247.489	298.529	242.894	247.901
36999		243.531	276.661	236.16	322.535	247.648	230.451
37119		297.596	348.863	261.603	339.559	289.635	291.684
37199		271.293	329.966	224.564	314.41	260.997	293.053
37279		270.972	309.545	268.24	337.766	283.823	308.548
37359		233.172	350.329	243.979	330.411	292.738	292.608
37439		246.761	336.481	206.13	330.195	282.626	258.003
37519		264.569	301.207	236.408	305.754	275.48	254.299
37599		241.951	298.248	238.954	335.537	282.889	226.559
37679		253.715	289.637	265.785	307.707	247.678	228.939
37759		241.625	282.219	258.896	310.778	237.47	225.404
37879		236.561	268.191	253.437	295.675	238.212	239.778
37999		310.531	373.331	274.567	363.93	276.199	283.866
38079		282.917	336.984	288.755	340.664	272.846	271.458				Peak detection							AUC							Time							a							PU(a)							Perfusion variability
38159		279.233	342.669	254.573	368.282	298.619	257.698
38239		262.584	324.18	266.362	325.521	268.709	259.487				Dig II dx	Dig II sin	Dig III dx	Dig III sin	Dig IV dx	Dig IV sin		Dig II dx	Dig II sin	Dig III dx	Dig III sin	Dig IV dx	Dig IV sin		Dig II dx	Dig II sin	Dig III dx	Dig III sin	Dig IV dx	Dig IV sin		Dig II dx	Dig II sin	Dig III dx	Dig III sin	Dig IV dx	Dig IV sin		Dig II dx	Dig II sin	Dig III dx	Dig III sin	Dig IV dx	Dig IV sin		Dig II dx	Dig II sin	Dig III dx	Dig III sin
38319		257.051	322.908	243.893	312.499	272.85	241.496
38399		233.313	286.361	253.575	331.816	259.523	245.289				0	0	0	0	0	0		0	0	0	0	0	0		0	0	0	0	0	0		1.00344	1.0013	0.996541	1.00248	1.0005	1.00258		269.633	318.215	271.009	334.312	273.255	272.546		30.212	38.149	31.2315	35.6377
38479		241.987	249.429	270.755	319.721	268.015	251.974				0	0	0	0	0	0		0	0	0	0	0	0		0	0	0	0	0	0		1.00363	1.00178	0.996649	1.00255	1.00091	1.00336		269.562	318.211	271.373	334.427	272.937	272.534		30.212	38.1087	31.228	35.737
38559		232.387	286.717	295.399	319.856	245.582	252.1				0	0	0	0	0	0		0	0	0	0	0	0		0	0	0	0	0	0		1.00352	1.00168	0.996538	1.00248	1.00089	1.00325		269.604	318.212	295.399	334.433	272.939	272.536		30.212	38.149	31.2783	35.737
38639		222.189	258.851	267.459	293.336	251.809	252.86				0	0	0	0	0	0		0	0	0	0	0	0		0	0	0	0	0	0		1.00345	1.00162	0.996339	1.00252	1.00091	1.00307		269.63	318.212	271.454	334.429	272.938	272.539		30.212	38.149	31.2783	35.737
38739		228.128	289.409	239.126	304.982	242.738	246.532				0	0	0	0	0	0		0	0	0	0	0	0		0	0	0	0	0	0		1.00347	1.00142	0.996461	1.00244	1.00104	1.00314		269.623	318.214	271.422	334.437	272.928	272.538		30.117	38.149	31.2783	35.737
38819		265.268	318.594	256.529	341.452	249.552	263.979				0	0	0	0	0	0		0	0	0	0	0	0		0	0	0	0	0	0		1.0033	1.00133	0.996415	1.00238	1.00101	1.00305		269.687	318.214	271.434	341.452	272.93	272.539		30.212	38.149	31.2783	35.737
38999		282.096	364.473	304.793	306.667	260.586	249.798				0	0	0	0	0	0		0	0	0	0	0	0		0	0	0	0	0	0		1.00332	1.0012	0.996464	1.00239	1.00094	1.00238		282.096	364.473	304.793	334.314	272.849	272.522		30.212	38.3173	31.2315	35.6377
39079		296.91	327.369	262.593	325.953	269.914	270.06				0	0	0	0	0	0		0	0	0	0	0	0		0	0	0	0	0	0		1.00336	1.00074	0.99648	1.0024	1.00108	1.00269		296.91	327.369	270.821	334.287	272.848	270.06		30.212	38.2692	31.2087	35.5263
39159		255.72	307.728	239.63	337.269	272.974	262.469				0	0	0	0	0	0		0	0	0	0	0	0		0	0	0	0	0	0		1.00342	1.00068	0.996605	1.00255	1.00078	1.00247		269.412	318.164	270.763	337.269	272.974	272.467		30.0915	38.2625	31.0512	35.466
39239		265.103	312.08	241.667	307.799	252.762	266.528				0	0	0	0	0	0		0	0	0	0	0	0		0	0	0	0	0	0		1.00353	1.00066	0.996648	1.00251	1.00099	1.00216		269.305	318.168	270.74	334.272	272.784	272.489		29.6705	38.6477	30.9	35.466
39319		262.29	328.849	269.161	344.384	250.273	238.649				0	0	0	0	0	0		0	0	0	0	0	0		0	0	0	0	0	0		1.00372	1.00097	0.996867	1.00248	1.0011	1.00244		269.268	328.849	270.558	344.384	272.771	272.469		29.5288	39.159	30.8553	35.3372
39399		239.778	290.992	233.271	292.982	235.725	227.65				0	0	0	0	0	0		0	0	0	0	0	0		0	0	0	0	0	0		1.00369	1.00122	0.996787	1.00242	1.00115	1.00194		269.268	318.084	270.568	334.275	272.766	272.384		29.641	39.159	30.8553	35.466
39499		240.204	281.396	221.219	289.71	230.274	223.006				0	0	0	0	0	0		0	0	0	0	0	0		0	0	0	0	0	0		1.0041	1.00103	0.996932	1.00232	1.00096	1.00229		269.265	318.113	270.736	334.278	272.786	271.911		29.5288	39.492	30.8498	35.466
39599		246.495	280.514	253.765	278.242	236.974	236.075				0	0	0	0	0	0		0	0	0	0	0	0		0	0	0	0	0	0		1.00398	1.00096	0.997023	1.00224	1.00087	1.0021		269.266	318.123	270.735	334.28	272.796	271.917		29.641	39.8982	30.9	35.8073
39679		211.438	287.899	224.328	296.059	235.632	251.699				0	0	0	0	0	0		0	0	0	0	0	0		0	0	0	0	0	0		1.00375	1.00074	0.997073	1.0021	1.00068	1.00201		269.267	318.156	270.533	334.285	272.817	271.94		29.641	39.8982	30.9698	35.946
39759		234.743	259.315	245.351	300.459	231.693	260.14				0	0	0	0	0	0		0	0	0	0	0	0		0	0	0	0	0	0		1.00349	1.0006	0.997027	1.00222	1.00062	1.00202		269.271	318.176	270.735	334.281	272.824	271.938		29.6658	39.8982	30.9	35.8073
39859		285.915	335.954	270.783	359.351	268.046	325.549				0	0	0	0	0	0		0	0	0	0	0	0		0	0	0	0	0	0		1.0037	1.00045	0.996877	1.0022	1.00092	1.00181		285.915	335.954	270.737	359.351	272.791	325.549		29.641	39.8982	31.0145	35.8073
40000		277.928	310.916	264.441	358.276	291.744	299.64				0	0	0	0	0	0		0	0	0	0	0	0		0	0	0	0	0	0		1.00389	1.00044	0.997037	1.00249	1.00119	1.00164		277.928	317.943	270.735	358.276	291.744	299.64		29.641	39.7095	31.0145	35.5263
40079		248.475	313.758	266.954	314.676	260.179	255.135				0	0	0	0	0	0		0	0	0	0	0	0		0	0	0	0	0	0		1.00362	1.00067	0.997138	1.00258	1.00104	1.00148		269.3	316.949	270.527	334.27	272.778	272.417		29.8898	39.0132	30.9698	35.466
40159		258.473	283.07	230.618	296.09	245.418	247.742				0	0	0	0	0	0		0	0	0	0	0	0		0	0	0	0	0	0		1.00331	1.00069	0.997308	1.00293	1.00118	1.00117		269.274	316.067	270.513	334.26	272.763	272.316		29.641	38.022	30.9698	35.466
40239		270.61	298.639	242.606	322.801	257.034	275.232				0	0	0	0	0	0		0	0	0	0	0	0		0	0	0	0	0	0		1.0034	1.00073	0.997483	1.00277	1.00135	1.0006		269.258	315.943	270.393	334.181	272.744	275.232		29.5397	38.013	30.8655	35.456
40319		248.941	287.888	251.992	325.073	270.211	254.212				0	0	0	0	0	0		0	0	0	0	0	0		0	0	0	0	0	0		1.00352	1.00041	0.997315	1.00272	1.00116	1.00057		269.258	316.064	270.364	334.247	272.764	272.483		29.5397	38.5938	30.556	35.456
40399		231.316	280.241	239.454	312.323	234.978	256.512				0	0	0	0	0	0		0	0	0	0	0	0		0	0	0	0	0	0		1.00397	1.00017	0.997252	1.00296	1.00092	1.00043		269.237	316.214	270.212	334.244	272.791	272.493		29.5397	38.7063	30.4617	35.456
40479		248.59	275.078	236.15	293.84	239.394	252.343				0	0	0	0	0	0		0	0	0	0	0	0		0	0	0	0	0	0		1.00397	1.00004	0.99736	1.0028	1.00078	1.00103		269.237	316.295	270.188	334.246	272.807	272.45		29.4275	38.5938	30.3472	35.7973
40579		239.924	261.669	273.451	277.676	243.011	246.602				0	0	0	0	0	0		0	0	0	0	0	0		0	0	0	0	0	0		1.00402	1.00007	0.99739	1.00273	1.00078	1.00098		269.232	316.275	270.358	334.247	272.806	272.453		29.5397	38.013	30.4415	35.7973
40659		248.507	249.757	212.967	298.93	251.58	245.788				0	0	0	0	0	0		0	0	0	0	0	0		0	0	0	0	0	0		1.00389	0.999961	0.997505	1.00252	1.00095	1.00138		269.245	316.344	270.348	334.25	272.787	272.424		29.5397	38.013	30.4415	35.7973
40739		250.737	287.033	247.488	319.093	270.821	264.762				0	0	0	0	0	0		0	0	0	0	0	0		0	0	0	0	0	0		1.00364	0.999787	0.997495	1.00242	1.00071	1.0009		269.257	316.454	270.349	334.251	272.813	272.459		29.5397	38.5938	30.4415	35.936
40879		260.426	323.818	301.801	315.117	253.515	268.297				0	0	0	0	0	0		0	0	0	0	0	0		0	0	0	0	0	0		1.00357	0.999747	0.997352	1.00257	1.00026	1.00094		269.11	323.818	301.801	334.197	272.846	272.333		29.5225	38.5938	30.4617	35.966
40999		260.993	292.106	281.906	339.708	263.201	241.366				0	0	0	0	0	0		0	0	0	0	0	0		0	0	0	0	0	0		1.00347	1.00012	0.997707	1.00255	1.00024	1.00099		269.042	316.244	281.906	339.708	272.846	272.329		29.5082	38.5938	30.556	35.966
41079		243.05	321.161	276.706	334.973	267.723	257.115				0	0	0	0	0	0		0	0	0	0	0	0		0	0	0	0	0	0		1.00363	1.00047	0.997586	1.00278	0.999947	1.00048		269	321.161	276.706	333.829	272.714	272.451		29.3802	39.594	30.556	35.9427
41179		256.917	309.588	308.998	314.492	264.024	237.509				0	0	0	0	0	0		0	0	0	0	0	0		0	0	0	0	0	0		1.00373	1.00041	0.997766	1.00282	0.999898	1.00023		268.998	317.111	308.998	333.813	272.719	272.459		29.3802	39.594	30.8655	35.9427
41259		251.083	266.899	255.85	311.848	265.331	237.416				0	0	0	0	0	0		0	0	0	0	0	0		0	0	0	0	0	0		1.00388	1.00055	0.997786	1.00294	0.999661	1.00034		268.99	317.029	270.475	334.168	272.745	272.456		29.3802	39.594	30.9698	35.9127
41339		223.032	318.209	248.444	342.989	243.124	250.816				0	0	0	0	0	0		0	0	0	0	0	0		0	0	0	0	0	0		1.00392	1.00068	0.997704	1.00289	0.999593	1.00049		268.988	316.944	270.481	342.989	272.738	272.45		29.3802	39.594	30.9698	35.9127
41419		211.151	306.99	259.51	317.359	272.039	277.403				0	0	0	0	0	0		0	0	0	0	0	0		0	0	0	0	0	0		1.0038	1.00061	0.997669	1.00253	0.99948	1.00059		268.996	316.991	270.392	334.2	272.752	277.403		29.3802	39.594	30.8655	35.966
41499		216.095	294.433	214.961	317.763	236.911	281.697				0	0	0	0	0	0		0	0	0	0	0	0		0	0	0	0	0	0		1.00378	1.00076	0.997697	1.00248	0.999693	1.00053		268.997	316.894	270.391	334.204	272.725	281.697		29.3555	39.594	30.8655	35.966
41579		229.537	263.799	259.718	288.164	224.131	235.245				0	0	0	0	0	0		0	0	0	0	0	0		0	0	0	0	0	0		1.00376	1.00063	0.997641	1.00219	0.999478	1.00044		268.997	316.974	270.392	334.227	272.752	272.453		29.3555	39.458	30.8655	35.966
41659		250.319	284.497	264.03	291.842	241.253	260.653				0	0	0	0	0	0		0	0	0	0	0	0		0	0	0	0	0	0		1.00364	1.00078	0.997591	1.00217	0.999536	1.0004		269	316.883	270.341	334.228	272.745	272.455		29.3555	39.458	30.556	35.966
41799		267.483	325.139	267.24	302.785	269.582	255.181				0	0	0	0	0	0		0	0	0	0	0	0		0	0	0	0	0	0		1.00353	1.0007	0.997659	1.0025	0.999768	1.00047		268.9	325.139	270.121	334.202	272.555	272.369		29.295	38.5832	30.4617	35.966
41879		245.118	323.706	283.833	349.554	251.656	254.33				0	0	0	0	0	0		0	0	0	0	0	0		0	0	0	0	0	0		1.00328	1.00046	0.997882	1.00257	0.999715	1.00045		268.502	323.706	283.833	349.554	272.559	272.37		29.4135	38.6125	30.4617	35.966
41999		258.409	318.221	265.585	299.153	258.014	263.776				0	0	0	0	0	0		0	0	0	0	0	0		0	0	0	0	0	0		1.00347	1.00046	0.997884	1.00256	0.999606	1.0003		268.904	315.452	270.072	333.918	272.276	272.254		29.4535	37.8965	30.4617	35.9427
42079		253.222	288.851	223.146	311.444	265.781	261.989				0	0	0	0	0	0		0	0	0	0	0	0		0	0	0	0	0	0		1.00366	1.00047	0.997884	1.00256	0.999632	1.0006		268.891	315.451	270.071	333.918	272.269	272.359		29.4535	37.8965	30.3472	35.9427
42159		260.874	296.696	238.905	312.269	274.125	272.494				0	0	0	0	0	0		0	0	0	0	0	0		0	0	0	0	0	0		1.00378	1.00073	0.998264	1.00245	0.999603	1.00064		268.883	315.444	269.987	333.962	274.125	272.494		29.4535	37.8965	30.3472	35.8895
42239		238.021	280.287	224.233	289.888	240.35	237.275				0	0	0	0	0	0		0	0	0	0	0	0		0	0	0	0	0	0		1.00378	1.00089	0.99785	1.00219	0.999544	1.00052		268.342	315.211	270.079	334.065	272.049	272.238		29.4135	37.7095	30.3472	35.8895
42319		237.809	259.949	219.108	287.747	257.273	245.471				0	0	0	0	0	0		0	0	0	0	0	0		0	0	0	0	0	0		1.00376	1.00085	0.997796	1.00216	0.999408	1.00046		268.347	315.225	270.091	334.078	272.329	272.37		29.4135	37.8032	30.3472	35.8895
42399		236.5	264.542	269.181	288.148	282.441	268.587				0	0	0	0	0	0		0	0	0	0	0	0		0	0	0	0	0	0		1.00366	1.00066	0.997968	1.00226	0.999222	1.00036		268.38	315.303	269.878	334.036	282.441	272.376		29.4135	37.8032	30.3338	35.9427
42499		221.796	271.953	241.206	287.323	239.395	239.965				0	0	0	0	0	0		0	0	0	0	0	0		0	0	0	0	0	0		1.00363	1.00093	0.998067	1.0023	0.99951	1.00029		268.39	315.194	269.878	334.023	272.302	272.379		29.255	38.0927	30.3338	36.141
42579		244.157	259.755	241.002	307.425	241.007	246.691				0	0	0	0	0	0		0	0	0	0	0	0		0	0	0	0	0	0		1.00352	1.0013	0.997814	1.00225	0.999536	1.00036		268.425	315.04	270.086	334.041	272.295	272.376		29.4135	38.0927	30.3338	36.141
42679		292.147	330.244	271.257	354.484	264.062	275.168				0	0	0	0	0	0		0	0	0	0	0	0		0	0	0	0	0	0		1.00347	1.00126	0.997818	1.00216	0.999259	1.00093		292.147	330.244	270.085	354.484	272.053	275.168		29.754	37.5618	30.3338	36.6988
42799		266.978	336.114	270.248	346.614	244.645	271.867				0	0	0	0	0	0		0	0	0	0	0	0		0	0	0	0	0	0		1.0033	1.00159	0.997829	1.00244	0.999125	1.00146		268.339	336.114	269.869	346.614	272.015	271.867		29.742	37.427	30.3168	36.4398
42879		282.424	336.981	249.769	320.763	271.3	260.845				0	0	0	0	0	0		0	0	0	0	0	0		0	0	0	0	0	0		1.0035	1.00105	0.997668	1.00233	0.999318	1.00147		282.424	336.981	270.118	333.206	271.836	271.886		29.742	37.427	30.3338	36.4398
42999		278.676	305.821	244.119	334.469	263.391	257.479				0	0	0	0	0	0		0	0	0	0	0	0		0	0	0	0	0	0		1.00362	1.00116	0.997738	1.00232	0.999491	1.00154		278.676	314.537	270.103	333.408	271.493	271.884		29.742	37.8978	30.3338	36.9737
43079		260.942	326.493	223.347	315.995	245.203	262.585				0	0	0	0	0	0		0	0	0	0	0	0		0	0	0	0	0	0		1.00367	1.00102	0.997945	1.00234	0.999643	1.0012		268.375	326.493	270.056	333.406	271.461	271.894		29.836	37.8978	30.3338	36.6988
43159		253.298	293.243	220.966	335.013	266.788	248.637				0	0	0	0	0	0		0	0	0	0	0	0		0	0	0	0	0	0		1.00392	1.00098	0.998031	1.00229	0.999731	1.00087		268.84	314.315	270.037	333.411	271.443	272.071		29.876	37.427	30.3338	36.9737
43239		223.45	313.693	232.269	300.079	253.748	254.703				0	0	0	0	0	0		0	0	0	0	0	0		0	0	0	0	0	0		1.00382	1.00114	0.998147	1.00232	0.99992	1.00123		268.994	314.315	270.011	333.408	271.404	272.027		29.9612	37.427	30.3338	36.9737
43319		222.629	274.529	256.879	279.863	234.882	237.993				0	0	0	0	0	0		0	0	0	0	0	0		0	0	0	0	0	0		1.0035	1.00103	0.998156	1.00236	0.999777	1.00108		268.902	314.315	270.296	333.202	271.433	272.045		29.876	37.427	30.4392	36.4398
43399		217.334	270.52	253.565	268.285	245.036	253.212				0	0	0	0	0	0		0	0	0	0	0	0		0	0	0	0	0	0		1.00349	1.00117	0.998212	1.00251	0.999657	1.00092		268.902	314.315	269.997	333.178	271.458	272.21		29.876	37.091	30.3338	36.4398
43479		228.829	272.473	238.598	286.488	229.834	253.653				0	0	0	0	0	0		0	0	0	0	0	0		0	0	0	0	0	0		1.00362	1.00096	0.998036	1.00275	0.999533	1.00118		268.894	314.315	270.036	333.142	271.484	272.192		29.876	37.091	30.3338	36.7812
43559		212.698	250.275	205.391	283.271	241.865	229.232				0	0	0	0	0	0		0	0	0	0	0	0		0	0	0	0	0	0		1.00359	1.00145	0.997795	1.00293	0.999425	1.00126		268.896	314.314	269.87	333.116	271.507	272.309		29.876	37.091	30.4313	36.7812
43679		269.031	331.576	289.831	376.306	275.299	272.63				0	0	0	0	0	0		0	0	0	0	0	0		0	0	0	0	0	0		1.00359	1.00193	0.997726	1.00304	0.999539	1.00182		268.896	331.576	289.831	376.306	275.299	272.63		29.876	37.427	30.3377	36.4695
43799		232.379	304.857	237.693	334.319	259.147	258.971				0	0	0	0	0	0		0	0	0	0	0	0		0	0	0	0	0	0		1.0036	1.00186	0.997762	1.00296	0.999934	1.00248		268.397	314.313	269.853	332.92	271.264	272.219		29.977	37.5213	30.3377	37.207
43879		258.857	294.658	245.437	334.467	265.896	238.074				0	0	0	0	0	0		0	0	0	0	0	0		0	0	0	0	0	0		1.00357	1.00242	0.9977	1.00293	0.999878	1.00253		268.338	314.208	269.854	332.847	271.266	272.074		29.883	37.5027	30.4817	37.0797
43999		243.496	310.56	223.353	314.956	232.347	278.327				0	0	0	0	0	0		0	0	0	0	0	0		0	0	0	0	0	0		1.00366	1.00186	0.997672	1.00303	0.999771	1.00213		268.338	314.243	269.854	332.846	271.269	278.327		29.883	37.5027	30.3377	37.0797
44079		249.768	286.137	216.757	302.376	252.351	258.478				0	0	0	0	0	0		0	0	0	0	0	0		0	0	0	0	0	0		1.00358	1.00115	0.997854	1.00302	0.999811	1.00155		268.338	314.179	269.852	332.433	271.426	272.167		29.883	37.4405	30.2232	36.9155
44159		226.062	299.183	268.093	319.687	248.328	243.654				0	0	0	0	0	0		0	0	0	0	0	0		0	0	0	0	0	0		1.00342	1.00119	0.997685	1.00288	0.99977	1.00101		268.456	313.95	269.8	332.494	271.435	272.204		29.977	37.3315	29.7862	36.9155
44239		227.242	297.645	229.337	305.422	214.872	264.539				0	0	0	0	0	0		0	0	0	0	0	0		0	0	0	0	0	0		1.00321	1.00124	0.997735	1.00297	0.999839	1.00085		268.339	313.939	269.512	332.455	271.421	272.074		29.883	37.4822	29.6355	36.9155
44319		257.527	308.033	243.981	271.81	240.171	244.006				0	0	0	0	0	0		0	0	0	0	0	0		0	0	0	0	0	0		1.0032	1.00192	0.997896	1.00299	1.00012	1.0009		268.339	313.796	269.171	332.446	271.362	271.903		29.883	37.3315	29.5885	36.9155
44399		221.725	277.427	222.432	281.914	259.114	222.442				0	0	0	0	0	0		0	0	0	0	0	0		0	0	0	0	0	0		1.0034	1.00254	0.997805	1.0031	1.00029	1.00105		268.338	313.745	269.489	332.399	271.327	272.049		29.883	37.3315	29.6355	37.185
44520		245.644	281.992	223.938	282.083	243.806	238.535				0	0	0	0	0	0		0	0	0	0	0	0		0	0	0	0	0	0		1.00355	1.00245	0.997847	1.00346	1.00024	1.00112		268.338	313.748	269.476	332.245	271.336	272.196		29.883	37.3315	29.6355	37.185
44599		255.478	265.455	248.284	320.908	254.945	250.267				0	0	0	0	0	0		0	0	0	0	0	0		0	0	0	0	0	0		1.00348	1.00234	0.997861	1.00332	1.00001	1.00116		268.198	313.707	269.172	331.894	271.384	272.193		29.4472	37.0358	29.5885	37.2025
44719		266.411	313.349	287.91	307.84	271.648	263.056				0	0	0	0	0	0		0	0	0	0	0	0		0	0	0	0	0	0		1.00354	1.00236	0.997813	1.00342	1.0001	1.00129		268.158	313.639	287.91	331.561	271.367	272.185		29.3868	36.9103	29.5085	36.6467
44799		265.993	302.684	277.73	325.865	265.009	250.819				0	0	0	0	0	0		0	0	0	0	0	0		0	0	0	0	0	0		1.00354	1.00291	0.997507	1.00349	1.00011	1.00132		267.785	313.299	277.73	331.461	271.259	272.182		29.258	36.886	29.623	36.2475
44879		269.256	297.841	246.88	311.283	255.695	267.136				0	0	0	0	0	0		0	0	0	0	0	0		0	0	0	0	0	0		1.00364	1.0031	0.997529	1.00353	1.00033	1.00124		267.759	313.218	269.082	331.216	271.018	272.188		29.258	36.624	29.5185	36.0475
44999		257.392	311.914	243.123	295.369	260.695	240.694				0	0	0	0	0	0		0	0	0	0	0	0		0	0	0	0	0	0		1.00377	1.00324	0.997769	1.00357	1.00028	1.00142		268.156	313.278	269.069	331.208	271.026	272.176		29.3868	36.886	29.5185	36.0475
45079		257.567	281.037	247.086	279.802	255.29	259.301				0	0	0	0	0	0		0	0	0	0	0	0		0	0	0	0	0	0		1.00393	1.00295	0.997844	1.00333	1.00025	1.00145		268.119	313.519	269.065	331.248	271.031	272.294		29.3868	36.9103	29.5185	35.9327
45159		231.803	318.377	252.193	281.482	243.958	260.044				0	0	0	0	0	0		0	0	0	0	0	0		0	0	0	0	0	0		1.00391	1.00313	0.997874	1.00329	1.00022	1.00144		267.705	313.481	269.063	331.255	271.035	272.405		29.258	36.9103	29.5185	35.9327
45239		249.814	239.568	236.34	300.904	219.916	231.842				0	0	0	0	0	0		0	0	0	0	0	0		0	0	0	0	0	0		1.00395	1.00266	0.997878	1.00307	0.999673	1.00153		267.463	313.704	269.063	331.291	271.115	272.4		29.207	37.0358	29.5185	35.9327
45319		225.992	280.14	246.018	264.342	225.295	218.058				0	0	0	0	0	0		0	0	0	0	0	0		0	0	0	0	0	0		1.00388	1.00263	0.997676	1.00303	0.999661	1.00167		267.471	313.704	269.074	331.299	271.116	272.464		29.1302	36.9527	29.5185	35.9327
45399		212.181	253.342	229.868	282.315	237.501	217.572				0	0	0	0	0	0		0	0	0	0	0	0		0	0	0	0	0	0		1.0039	1.00334	0.997724	1.00283	1.00011	1.0014		267.706	313.697	269.071	331.332	271.051	272.471		29.1812	36.9527	29.5185	35.9327
45499		222.6	262.749	237.653	295.276	232.065	253.067				0	0	0	0	0	0		0	0	0	0	0	0		0	0	0	0	0	0		1.00403	1.0035	0.998103	1.00286	0.99995	1.00138		267.688	313.406	269.051	331.328	271.074	272.471		29.0402	36.9103	29.404	36.0475
45599		276.236	339.338	292.076	318.638	280.974	272.683				0	0	0	0	0	0		0	0	0	0	0	0		0	0	0	0	0	0		1.00392	1.00396	0.998161	1.00285	0.999664	1.00139		276.236	339.338	292.076	331.328	280.974	272.683		29.0402	37.061	29.404	36.0475
45719		263.157	318.934	255.56	302.265	276.849	317.507				0	0	0	0	0	0		0	0	0	0	0	0		0	0	0	0	0	0		1.00396	1.00499	0.997982	1.00296	0.999609	1.00134		267.698	313.212	268.958	330.967	276.849	317.507		29.0402	37.0367	29.296	35.9387
45799		252.723	326.065	264.921	293.431	259.786	300.148				0	0	0	0	0	0		0	0	0	0	0	0		0	0	0	0	0	0		1.00391	1.00503	0.998148	1.0028	0.999912	1.0014		267.706	326.065	268.947	330.685	270.993	300.148		29.0402	36.7747	29.44	35.718
45879		263.146	305.524	260.431	299.097	246.227	262.983				0	0	0	0	0	0		0	0	0	0	0	0		0	0	0	0	0	0		1.00395	1.00425	0.998175	1.00289	0.999968	1.00144		268.112	312.966	268.737	330.674	270.887	272.404		29.169	36.7747	29.3692	35.718
45999		279.482	289.931	232.897	298.968	270.158	224.092				0	0	0	0	0	0		0	0	0	0	0	0		0	0	0	0	0	0		1.00403	1.00442	0.998154	1.00309	0.999666	1.00157		279.482	312.881	268.978	330.935	270.912	272.466		29.169	36.7747	29.537	35.9387
46079		236.907	284.628	287.371	288.3	220.9	265.39				0	0	0	0	0	0		0	0	0	0	0	0		0	0	0	0	0	0		1.0042	1.00454	0.998277	1.00311	0.999952	1.00182		268.164	313.224	287.371	331.285	270.888	272.5		29.3347	36.886	29.3692	36.0475
46159		243.759	271.895	256.029	286.488	287.946	288.455				0	0	0	0	0	0		0	0	0	0	0	0		0	0	0	0	0	0		1.00426	1.00394	0.998352	1.0033	1.00004	1.00186		268.289	313.339	268.543	331.253	287.946	288.455		29.836	36.9103	29.3028	36.0475
46239		250.937	276.658	221.009	274.959	282.954	253.823				0	0	0	0	0	0		0	0	0	0	0	0		0	0	0	0	0	0		1.00416	1.00378	0.998362	1.00335	1.00005	1.00199		268.34	313.349	268.542	331.245	282.954	272.558		29.836	36.9103	29.2058	36.0475
46338		233.997	259.353	228.609	314.332	264.818	260.76				0	0	0	0	0	0		0	0	0	0	0	0		0	0	0	0	0	0		1.00418	1.00378	0.998343	1.00336	0.999846	1.00197		268.34	313.349	268.543	331.244	270.831	272.53		29.836	36.9103	29.0618	36.0475
46419		224.001	263.809	225.368	279.825	212.028	246.316				0	0	0	0	0	0		0	0	0	0	0	0		0	0	0	0	0	0		1.00426	1.00372	0.998453	1.00303	1.00009	1.00177		268.339	313.361	268.534	331.299	270.827	272.533		29.836	36.9103	29.0618	36.1102
46499		223.406	283.086	239.154	284.992	254.538	248.312				0	0	0	0	0	0		0	0	0	0	0	0		0	0	0	0	0	0		1.00394	1.00398	0.998781	1.00292	1.00028	1.00183		268.34	313.337	268.509	331.317	270.823	272.532		29.836	36.9103	28.9472	36.1102
46639		291.131	344.31	267.306	324.666	306.263	280.44				0	0	0	0	0	0		0	0	0	0	0	0		0	0	0	0	0	0		1.00373	1.00383	0.998934	1.0028	1.0004	1.00173		291.131	344.31	268.505	331.337	306.263	280.44		29.836	36.9103	28.897	36.1102
46719		290.172	318.767	263.184	326.609	296.12	266.385				0	0	0	0	0	0		0	0	0	0	0	0		0	0	0	0	0	0		1.00347	1.0044	0.998909	1.00259	1.00062	1.00182		290.172	313.311	268.506	331.372	296.12	272.566		29.977	37.061	28.8813	36.2102
46799		258.861	301.159	261.275	338.328	278.794	223.927				0	0	0	0	0	0		0	0	0	0	0	0		0	0	0	0	0	0		1.00333	1.00517	0.99891	1.00269	1.00066	1.00186		268.339	313.207	268.445	338.328	278.794	272.564		29.4847	37.0955	28.716	36.2102
46879		266.331	277.676	221.235	324.186	270.987	236.032				0	0	0	0	0	0		0	0	0	0	0	0		0	0	0	0	0	0		1.00326	1.0042	0.998953	1.00276	1.00049	1.00183		268.339	312.987	268.505	331.343	270.987	272.544		29.4847	36.8335	28.897	36.2102
46999		268.167	288.401	247.869	313.839	273.866	233.161				0	0	0	0	0	0		0	0	0	0	0	0		0	0	0	0	0	0		1.00339	1.00351	0.999081	1.0029	1.00011	1.00168		268.343	313.206	268.501	331.474	273.866	272.553		29.977	36.8335	28.897	36.525
47079		241.078	294.693	242.13	306.407	258.233	254.114				0	0	0	0	0	0		0	0	0	0	0	0		0	0	0	0	0	0		1.00355	1.00309	0.999248	1.00283	1.00013	1.00175		268.44	312.7	268.497	331.476	270.474	272.549		30.017	36.6695	28.8813	36.525
47158		249.497	279.133	242.947	284.164	257.622	260.327				0	0	0	0	0	0		0	0	0	0	0	0		0	0	0	0	0	0		1.00356	1.00253	0.999314	1.00283	1.00013	1.00173		268.435	313.233	268.495	331.332	270.472	272.55		30.017	36.8335	28.8813	36.2102
47239		239.045	271.682	227.359	284.993	248.187	243.072				0	0	0	0	0	0		0	0	0	0	0	0		0	0	0	0	0	0		1.00364	1.00261	0.999408	1.00291	1.00044	1.00174		268.406	313.317	268.493	331.319	270.398	272.641		29.876	37.0367	28.8813	36.2102
47338		243.224	273.17	232.373	309.657	267.911	228.678				0	0	0	0	0	0		0	0	0	0	0	0		0	0	0	0	0	0		1.00358	1.00256	0.999522	1.00292	1.00037	1.00174		268.43	313.321	268.49	331.474	270.413	272.709		29.794	37.0367	28.8813	36.525
47439		243.137	283.652	235.834	320.663	251.114	279.296				0	0	0	0	0	0		0	0	0	0	0	0		0	0	0	0	0	0		1.00343	1.00222	0.999714	1.0028	1.00052	1.00151		268.486	313.341	268.485	331.476	270.39	279.296		29.794	36.886	28.8813	36.425
47559		261.435	338.496	262.852	363.772	259.967	276.652				0	0	0	0	0	0		0	0	0	0	0	0		0	0	0	0	0	0		1.00342	1.002	0.999506	1.00279	1.0005	1.00166		268.491	338.496	268.49	363.772	270.391	276.652		29.4535	36.83	28.897	36.3622
47639		271.038	287.803	238.282	324.145	268.964	275.03				0	0	0	0	0	0		0	0	0	0	0	0		0	0	0	0	0	0		1.00362	1.002	0.999808	1.00289	1.00108	1.0017		271.038	313.369	268.483	331.475	270.333	275.03		29.4535	36.83	28.897	36.3622
47719		272.737	301.247	249.904	326.782	256.484	282.053				0	0	0	0	0	0		0	0	0	0	0	0		0	0	0	0	0	0		1.0036	1.0017	0.999709	1.00302	1.00168	1.00172		272.737	313.27	268.336	331.301	270.272	282.053		29.4535	36.568	28.7662	36.1102
47799		255.934	288.867	260.22	345.245	268.277	269.85				0	0	0	0	0	0		0	0	0	0	0	0		0	0	0	0	0	0		1.00361	1.00216	0.999554	1.0029	1.00193	1.00179		268.417	313.167	268.233	345.245	270.246	269.85		29.4535	36.46	28.8135	36.2102
47879		270.596	274.156	259.127	338.247	251.919	281.495				0	0	0	0	0	0		0	0	0	0	0	0		0	0	0	0	0	0		1.00331	1.00195	0.999736	1.00306	1.00206	1.00178		270.596	312.427	268.232	338.247	270.233	281.495		29.754	36.3995	28.9575	36.1015
47999		226.321	258.206	269.86	289.729	222.896	272.373				0	0	0	0	0	0		0	0	0	0	0	0		0	0	0	0	0	0		1.00335	1.00121	0.999692	1.003	1.00202	1.00181		268.339	312.323	268.232	330.662	270.212	272.373		29.2617	35.7527	28.9575	35.8807
48078		249.397	266.888	261.474	297.194	243.203	223.658				0	0	0	0	0	0		0	0	0	0	0	0		0	0	0	0	0	0		1.00364	1.00064	0.999635	1.00288	1.00206	1.00217		268.341	313.086	268.233	330.676	270.159	272.681		29.754	36.3995	28.9575	35.8807
48158		222.984	270.193	238.301	289.881	251.612	236.051				0	0	0	0	0	0		0	0	0	0	0	0		0	0	0	0	0	0		1.00341	1.00045	1.0001	1.00276	1.00173	1.002		268.343	313.183	268.118	330.506	270.17	272.69		29.754	36.3995	28.9513	35.508
48238		248.755	276.385	236.724	288.375	241.107	240.452				0	0	0	0	0	0		0	0	0	0	0	0		0	0	0	0	0	0		1.00329	1.00023	0.999926	1.00298	1.0017	1.00204		268.539	313.257	268.044	330.486	270.171	272.844		29.794	36.404	28.8942	35.508
48359		253.369	296.155	265.373	317.238	259.266	270.51				0	0	0	0	0	0		0	0	0	0	0	0		0	0	0	0	0	0		1.00342	1.00029	1.00026	1.00299	1.00206	1.0022		268.489	313.253	268.03	330.485	270.159	270.51		29.794	36.404	28.8942	35.408
48479		270.944	321.071	257.859	316.836	262.269	278.791				0	0	0	0	0	0		0	0	0	0	0	0		0	0	0	0	0	0		1.00333	1.0003	1.00055	1.00277	1.00171	1.00216		270.944	321.071	268.013	330.505	270.17	278.791		29.876	36.404	28.9582	35.408
48559		251.38	329.05	265.124	331.455	279.923	274.429				0	0	0	0	0	0		0	0	0	0	0	0		0	0	0	0	0	0		1.00339	1.00093	1.00051	1.00294	1.00149	1.00229		268.501	329.05	268.016	330.49	279.923	274.429		29.876	36.404	28.8942	35.408
48638		271.256	305.769	232.795	336.759	269.367	282.288				0	0	0	0	0	0		0	0	0	0	0	0		0	0	0	0	0	0		1.00326	1.00155	1.00059	1.00342	1.00165	1.00227		271.256	313.214	268.009	336.759	270.172	282.288		29.794	36.375	28.8942	35.3452
48719		246.52	301.92	201.173	334.288	296.545	258.28				0	0	0	0	0	0		0	0	0	0	0	0		0	0	0	0	0	0		1.00324	1.00252	1.00103	1.00347	1.00172	1.0027		268.559	312.985	267.971	330.44	296.545	272.761		29.794	36.375	28.9582	35.408
48799		238.87	307.255	232.032	309.587	305.304	217.693				0	0	0	0	0	0		0	0	0	0	0	0		0	0	0	0	0	0		1.00303	1.00242	1.00123	1.00354	1.00158	1.0032		268.345	312.34	267.675	330.434	305.304	272.725		29.836	36.3435	28.972	35.408
48879		236.919	293.421	286.643	314.762	227.75	225.774				0	0	0	0	0	0		0	0	0	0	0	0		0	0	0	0	0	0		1.00301	1.00133	1.00117	1.00351	1.00159	1.00332		268.339	312.318	286.643	330.436	269.681	272.716		29.3437	35.6967	28.972	35.408
49019		219.841	277.016	256.07	307.304	267.217	229.33				0	0	0	0	0	0		0	0	0	0	0	0		0	0	0	0	0	0		1.00314	1.00135	1.00111	1.00352	1.0014	1.00316		268.345	312.318	267.436	330.261	269.55	273.249		29.836	35.6967	28.6565	35.1557
49098		225.356	266.488	229.934	298.367	258.978	252.229				0	0	0	0	0	0		0	0	0	0	0	0		0	0	0	0	0	0		1.00286	1.00071	1.00115	1.00372	1.00084	1.00273		268.704	312.285	267.434	330.24	269.488	273.56		29.8898	35.4385	28.6565	35.1557
49199		271.593	264.978	261.788	315.662	231.752	274.012				0	0	0	0	0	0		0	0	0	0	0	0		0	0	0	0	0	0		1.00291	1.00007	1.00116	1.00374	1.00065	1.00267		271.593	312.527	267.359	330.196	269.506	274.012		29.8078	35.6967	28.509	34.9875
49279		243.216	292.495	254.928	346.633	248.666	251.937				0	0	0	0	0	0		0	0	0	0	0	0		0	0	0	0	0	0		1.0027	1.00016	1.00072	1.00379	1.00065	1.0028		269.019	312.482	267.304	346.633	269.506	273.506		29.9205	35.6967	28.4228	34.9875
49399		275.251	338.767	259.523	339.345	284.162	298.821				0	0	0	0	0	0		0	0	0	0	0	0		0	0	0	0	0	0		1.00281	1.0003	1.00086	1.00389	1.00066	1.00276		275.251	338.767	267.303	339.345	284.162	298.821		29.9205	35.6678	28.3875	35.1557
49479		271.542	345.214	299.621	352.345	296.466	301.262				0	0	0	0	0	0		0	0	0	0	0	0		0	0	0	0	0	0		1.00281	1.00073	1.0007	1.00377	1.00074	1.00262		271.542	345.214	299.621	352.345	296.466	301.262		29.9952	35.5755	28.3875	35.1557
49559		287.912	335.041	246.303	365.348	264.895	277.996				0	0	0	0	0	0		0	0	0	0	0	0		0	0	0	0	0	0		1.00308	1.00062	1.00092	1.00372	1.00067	1.00307		287.912	335.041	267.303	365.348	269.504	277.996		29.9205	35.5755	28.4228	35.1557
49639		288.669	292.14	270.886	326.64	227.254	274.448				0	0	0	0	0	0		0	0	0	0	0	0		0	0	0	0	0	0		1.003	1.00117	1.00063	1.00374	1.00035	1.00311		288.669	312.324	267.305	330.239	269.53	274.448		29.6228	35.5755	28.4228	35.1557
49719		248.019	269.234	285.305	342.899	271.933	258.296				0	0	0	0	0	0		0	0	0	0	0	0		0	0	0	0	0	0		1.00306	1.00226	1.00012	1.00432	1.0004	1.00306		269.011	312.287	285.305	342.899	271.933	273.318		29.4853	35.2395	28.4228	35.1557
49799		269.504	307.931	268.647	318.934	265.599	283.378				0	0	0	0	0	0		0	0	0	0	0	0		0	0	0	0	0	0		1.00303	1.0034	1.00042	1.00488	1.00043	1.00301		269.504	312.266	267.306	330.209	269.582	283.378		29.6228	35.5755	28.453	35.1557
49878		265.111	306.985	239.302	325.024	238.998	285.279				0	0	0	0	0	0		0	0	0	0	0	0		0	0	0	0	0	0		1.00303	1.00221	1.00033	1.00484	1.00026	1.00303		268.64	312.288	267.296	330.163	269.613	285.279		29.51	35.5755	28.4207	34.9875
49999		226.985	268.487	236.685	303.49	244.482	248.392				0	0	0	0	0	0		0	0	0	0	0	0		0	0	0	0	0	0		1.00301	1.00224	0.999895	1.00432	1.00026	1.0031		268.645	312.287	267.298	330.179	269.533	274.025		29.51	35.5755	28.4207	34.9875
50078		227.516	313.709	248.661	309.971	244.184	249.338				0	0	0	0	0	0		0	0	0	0	0	0		0	0	0	0	0	0		1.00316	1.00243	0.999349	1.00434	1.0001	1.00302		269.009	312.34	267.367	329.746	269.644	273.348		29.6228	36.2223	28.453	34.8155
50198		211.526	283.425	245.887	314.254	245.272	262.377				0	0	0	0	0	0		0	0	0	0	0	0		0	0	0	0	0	0		1.00328	1.00143	0.999959	1.00378	0.999732	1.00299		269.007	312.688	267.332	330.195	270.014	273.369		29.6228	36.2223	28.453	34.9875
50318		297.195	357.342	330.834	350.724	293.061	269.545				0	0	0	0	0	0		0	0	0	0	0	0		0	0	0	0	0	0		1.00303	1.0006	1.00008	1.00387	0.99956	1.00304		297.195	357.342	330.834	350.724	293.061	269.545		29.7155	36.2223	28.5392	34.9247
50399		287.783	301.479	262.071	335.521	292.099	261.866				0	0	0	0	0	0		0	0	0	0	0	0		0	0	0	0	0	0		1.00305	1.00056	1.00047	1.00384	0.999709	1.00303		287.783	313.129	267.306	335.521	292.099	273.344		29.7155	36.2223	28.5715	34.9247
50479		275.543	321.027	266.099	370.584	267.44	279.33				0	0	0	0	0	0		0	0	0	0	0	0		0	0	0	0	0	0		1.00296	1.00019	1.00067	1.00455	1.00008	1.00314		275.543	321.027	267.304	370.584	270.169	279.33		29.578	36.2223	28.5715	34.9247
50559		241.165	312.259	292.179	322.612	258.031	264.127				0	0	0	0	0	0		0	0	0	0	0	0		0	0	0	0	0	0		1.003	1.00105	1.00094	1.00499	1.00012	1.00329		269.083	312.88	292.179	330.159	270.168	273.153		29.5143	36.3145	28.5393	34.9247
50639		258.547	283.356	291.399	317.195	249.05	255.361				0	0	0	0	0	0		0	0	0	0	0	0		0	0	0	0	0	0		1.00333	1.00096	1.00101	1.0055	1.00055	1.00331		269.061	312.924	291.399	330.128	270.138	273.14		29.5143	36.2223	28.657	34.9247
50719		253.445	270.946	247.027	297.063	263.486	280.723				0	0	0	0	0	0		0	0	0	0	0	0		0	0	0	0	0	0		1.00337	1.00085	1.00068	1.00593	1.00066	1.00327		269.058	312.982	267.286	329.822	270.203	280.723		29.5143	36.3145	28.774	34.9247
50798		226.94	287.766	284.153	294.155	260.612	261.386				0	0	0	0	0	0		0	0	0	0	0	0		0	0	0	0	0	0		1.00344	1.0019	1.0006	1.0058	1.00084	1.00324		269.004	312.452	284.153	328.878	270.198	273.188		29.4853	36.3145	28.73	34.8155
50879		238.979	304.158	261.826	274.258	259.736	279.37				0	0	0	0	0	0		0	0	0	0	0	0		0	0	0	0	0	0		1.00344	1.00088	1.00074	1.00596	1.00115	1.0032		268.481	313.232	267.157	328.85	270.052	279.37		29.3725	36.375	28.69	34.8155
50999		227.003	298.618	233.038	294.546	259.708	257.512				0	0	0	0	0	0		0	0	0	0	0	0		0	0	0	0	0	0		1.0034	1.001	1.00073	1.00557	1.00105	1.00321		268.497	312.905	267.159	328.918	270.066	273.129		29.3725	36.3145	28.69	34.8155
51079		232.673	264.81	269.877	309.888	257.106	283.917				0	0	0	0	0	0		0	0	0	0	0	0		0	0	0	0	0	0		1.00318	1.00016	1.00059	1.00517	1.0011	1.00334		268.58	312.482	267.236	330.153	269.779	283.917		29.3725	35.6678	28.73	34.9752
51198		255.69	341.909	272.375	342.916	283.945	282.271				0	0	0	0	0	0		0	0	0	0	0	0		0	0	0	0	0	0		1.0037	0.999349	1.0007	1.00475	1.00123	1.00344		268.999	341.909	272.375	342.916	283.945	282.271		29.4853	35.4095	28.613	34.9752
51279		284.817	286.692	265.814	360.233	280.615	268.338				0	0	0	0	0	0		0	0	0	0	0	0		0	0	0	0	0	0		1.00372	0.999512	1.00092	1.00489	1.00133	1.00289		284.817	312.324	267.13	360.233	280.615	274.164		29.3725	35.4385	28.573	34.9752
51359		269.291	273.936	298.945	346.851	285.37	295.812				0	0	0	0	0	0		0	0	0	0	0	0		0	0	0	0	0	0		1.00375	0.999452	1.0011	1.00488	1.00151	1.00231		268.998	312.326	298.945	346.851	285.37	295.812		29.4215	35.4095	28.573	34.8605
51439		256.005	301.725	292.002	327.312	251.52	274.044				0	0	0	0	0	0		0	0	0	0	0	0		0	0	0	0	0	0		1.00386	1.00011	1.00097	1.0054	1.0016	1.00275		268.966	312.301	292.002	328.988	269.414	274.044		29.4215	35.4385	28.69	34.798
51519		298.717	260.017	286.925	339.876	257.236	282.105				0	0	0	0	0	0		0	0	0	0	0	0		0	0	0	0	0	0		1.00355	1.00102	1.00064	1.00585	1.00173	1.00323		298.717	312.279	286.925	339.876	269.402	282.105		29.4215	35.4385	28.9175	34.798
51598		251.102	302.588	286.154	328.417	248.756	271.406				0	0	0	0	0	0		0	0	0	0	0	0		0	0	0	0	0	0		1.00355	1.00191	1.0006	1.00569	1.00179	1.00263		269.002	312.262	286.154	328.898	269.396	271.406		29.3968	35.4385	29.079	34.798
51698		248.082	287.103	285.608	300.145	240.779	269.998				0	0	0	0	0	0		0	0	0	0	0	0		0	0	0	0	0	0		1.0036	1.00203	1.00084	1.00621	1.00157	1.0033		269.043	312.292	285.608	328.806	269.418	274.286		29.3773	35.6678	28.9575	34.5473
51778		239.767	281.233	275.148	301.275	239.942	266.968				0	0	0	0	0	0		0	0	0	0	0	0		0	0	0	0	0	0		1.00363	1.00206	1.00066	1.00613	1.00138	1.0029		269.037	312.26	275.148	328.628	269.435	274.299		29.2845	35.4095	28.9175	34.2955
51858		235.213	282.846	236.539	308.071	219.99	261.438				0	0	0	0	0	0		0	0	0	0	0	0		0	0	0	0	0	0		1.00368	1.00107	1.00088	1.00607	1.00167	1.00261		269.098	312.278	267.23	328.546	269.351	274.308		29.3773	35.4095	28.9575	34.2033
52018		220.726	239.385	236.006	276.577	225.24	258.159				0	0	0	0	0	0		0	0	0	0	0	0		0	0	0	0	0	0		1.00367	1.00108	1.0009	1.00627	1.00168	1.00243		269.035	312.188	267.133	328.306	269.071	274.27		29.2845	35.3708	28.9175	33.5345
52098		282.556	313.199	313.587	335.276	263.041	304.243				0	0	0	0	0	0		0	0	0	0	0	0		0	0	0	0	0	0		1.00356	1.00016	1.00095	1.00624	1.00176	1.00243		282.556	312.107	313.587	335.276	268.968	304.243		29.2845	35.2288	28.9175	33.6075
52218		263.486	323.571	310.143	324.718	255.067	282.787				0	0	0	0	0	0		0	0	0	0	0	0		0	0	0	0	0	0		1.00362	1.00016	1.001	1.00625	1.0018	1.00243		269	323.571	310.143	328.31	268.967	282.787		29.2198	35.2577	28.69	33.6075
52298		263.093	334.601	307.944	331.492	282.193	272.528				0	0	0	0	0	0		0	0	0	0	0	0		0	0	0	0	0	0		1.00362	1.00051	1.00108	1.00632	1.00164	1.00248		269	334.601	307.944	327.935	282.193	272.528		29.332	35.2968	28.573	33.081
52378		252.761	276.905	271.692	330.77	289.437	289.488				0	0	0	0	0	0		0	0	0	0	0	0		0	0	0	0	0	0		1.00349	1.00113	1.00087	1.00653	1.00152	1.0023		269.003	312.066	271.692	327.874	289.437	289.488		29.332	35.2968	28.573	33.081
52458		238.277	318.204	291.42	322.877	277.072	275.845				0	0	0	0	0	0		0	0	0	0	0	0		0	0	0	0	0	0		1.00343	1.00202	1.00095	1.00629	1.00168	1.00214		269.004	312.048	291.42	327.945	277.072	275.845		29.3568	35.2968	28.573	33.081
52538		255.414	282.282	269.105	311.681	260.816	248.641				0	0	0	0	0	0		0	0	0	0	0	0		0	0	0	0	0	0		1.00331	1.00321	1.00094	1.00614	1.00165	1.00232		269.006	311.959	267.229	327.54	268.969	274.415		29.4205	35.2577	28.4953	32.9912
52618		240.552	275.643	258.959	269.121	255.662	244.446				0	0	0	0	0	0		0	0	0	0	0	0		0	0	0	0	0	0		1.00361	1.00218	1.00112	1.00629	1.00175	1.00249		269.037	312.078	267.272	327.943	269.058	274.444		29.4853	35.3997	28.5393	33.008
52698		230.904	273.599	244.961	276.325	250.247	240.862				0	0	0	0	0	0		0	0	0	0	0	0		0	0	0	0	0	0		1.00366	1.00209	1.00132	1.00624	1.00218	1.00232		269.098	312.08	267.265	328.13	269.328	274.445		29.578	35.3997	28.5393	33.008
52778		236.782	265.579	223.243	273.33	269.346	243.984				0	0	0	0	0	0		0	0	0	0	0	0		0	0	0	0	0	0		1.00364	1.00098	1.00146	1.00624	1.00218	1.0025		269.036	312.069	267.261	328.13	268.981	274.443		29.4853	35.2577	28.5393	33.008
52879		227.327	293.258	208.999	319.962	239.673	229.407				0	0	0	0	0	0		0	0	0	0	0	0		0	0	0	0	0	0		1.00396	0.999975	1.00155	1.00627	1.00229	1.00243		269.088	312.056	267.258	327.89	268.98	274.444		29.578	35.1882	28.5393	32.9183
52999		201.243	239.17	216.696	275.362	270.85	257.774				0	0	0	0	0	0		0	0	0	0	0	0		0	0	0	0	0	0		1.00399	0.999976	1.00211	1.00618	1.00218	1.00224		269.027	311.949	267.24	327.532	268.981	274.446		29.4853	35.0802	28.657	32.764
53118		262.294	321.96	267.205	332.839	284.195	275.236				0	0	0	0	0	0		0	0	0	0	0	0		0	0	0	0	0	0		1.00401	0.999946	1.00239	1.0058	1.00232	1.0022		268.946	321.96	267.161	327.615	284.195	275.236		29.4205	34.2985	28.73	32.764
53238		266.725	286.713	322.473	328.935	313.679	291.369				0	0	0	0	0	0		0	0	0	0	0	0		0	0	0	0	0	0		1.00395	1.00003	1.00243	1.00568	1.00232	1.00197		268.601	311.145	322.473	327.641	313.679	291.369		29.4978	34.2695	28.73	32.764
53318		285.824	312.047	290.672	324.838	301.564	295.52				0	0	0	0	0	0		0	0	0	0	0	0		0	0	0	0	0	0		1.00394	1.00007	1.00238	1.00579	1.00246	1.0021		285.824	311.126	290.672	327.286	301.564	295.52		29.4978	34.2695	28.73	32.837
53398		270.261	272.014	264.338	282.848	279.323	283.086				0	0	0	0	0	0		0	0	0	0	0	0		0	0	0	0	0	0		1.00394	1.00097	1.00196	1.00598	1.00235	1.00184		268.602	310.851	267.208	327.269	279.323	283.086		29.7955	34.2695	28.9575	32.764
53478		268.34	267.63	257.224	310.264	240.235	267.242				0	0	0	0	0	0		0	0	0	0	0	0		0	0	0	0	0	0		1.00371	1.00093	1.00189	1.0059	1.00244	1.00186		268.643	310.855	267.209	327.276	268.978	274.535		29.7955	34.2695	28.9575	32.764
53561		264.803	278.786	244.958	313.723	267.944	251.078				0	0	0	0	0	0		0	0	0	0	0	0		0	0	0	0	0	0		1.0037	1.00003	1.00176	1.00585	1.0027	1.00193		268.999	311.945	267.251	327.28	269.216	274.694		29.558	35.0513	29.0015	32.5133
53638		256.455	280.155	259.632	338.426	242.19	259.219				0	0	0	0	0	0		0	0	0	0	0	0		0	0	0	0	0	0		1.00355	1.00002	1.00199	1.00583	1.00254	1.00202		269.002	312.055	267.243	338.426	268.977	274.712		29.558	35.1593	29.0015	32.5133
53718		237.66	262.524	270.397	308.574	261.441	254.075				0	0	0	0	0	0		0	0	0	0	0	0		0	0	0	0	0	0		1.00374	0.999192	1.00225	1.00576	1.00262	1.00208		268.998	312.211	270.397	327.102	268.976	274.753		29.558	35.2288	29.0015	32.2025
53798		246.37	246.585	210.371	276.125	244.454	257.576				0	0	0	0	0	0		0	0	0	0	0	0		0	0	0	0	0	0		1.00382	0.99913	1.00255	1.00545	1.00251	1.00242		268.988	312.283	267.231	326.788	268.978	274.745		29.558	35.3708	29.0015	31.829
53878		239.265	263.304	247.883	295.159	261.693	255.829				0	0	0	0	0	0		0	0	0	0	0	0		0	0	0	0	0	0		1.00376	0.999099	1.00264	1.0053	1.0024	1.00224		268.632	312.221	267.277	326.821	268.979	274.805		29.4978	35.2288	29.0337	31.829
53998		241.603	259.218	218.726	293.818	230.896	218.99				0	0	0	0	0	0		0	0	0	0	0	0		0	0	0	0	0	0		1.00367	0.999142	1.00269	1.00539	1.00252	1.00184		268.37	312.072	267.302	327.175	268.977	274.844		29.4562	35.1593	28.8925	32.1033
54098		242.844	330.766	291.684	340.483	291.027	274.325				0	0	0	0	0	0		0	0	0	0	0	0		0	0	0	0	0	0		1.00374	0.999156	1.00275	1.00552	1.00212	1.00176		268.359	330.766	291.684	340.483	291.027	274.325		29.4562	35.0513	28.996	32.414
54218		268.997	322.844	247.713	350.835	292.804	293.258				0	0	0	0	0	0		0	0	0	0	0	0		0	0	0	0	0	0		1.00371	0.999186	1.00277	1.00552	1.00228	1.00173		268.364	322.844	267.436	350.835	292.804	293.258		29.4562	34.2695	29.2588	32.414
54298		263.198	292.427	253.858	324.632	272.506	253.068				0	0	0	0	0	0		0	0	0	0	0	0		0	0	0	0	0	0		1.00387	0.999138	1.00246	1.00529	1.00272	1.00183		268.351	310.869	267.446	327.353	272.506	275.052		29.754	33.87	29.4863	32.5133
54378		241.055	279.699	261.898	326.638	243.043	279.465				0	0	0	0	0	0		0	0	0	0	0	0		0	0	0	0	0	0		1.00404	0.999331	1.00235	1.00521	1.00257	1.00176		268.35	310.846	267.665	327.37	268.82	279.465		29.4562	33.87	29.5175	32.764
54458		283.399	284.036	246.795	308.486	276.831	263.062				0	0	0	0	0	0		0	0	0	0	0	0		0	0	0	0	0	0		1.00412	0.999387	1.00262	1.00537	1.00277	1.00176		283.399	311.532	267.924	327.71	276.831	275.181		29.4978	34.1773	29.5845	32.6675
54538		248.825	292.828	290.922	339.412	256.252	253.139				0	0	0	0	0	0		0	0	0	0	0	0		0	0	0	0	0	0		1.00423	0.99947	1.00261	1.00578	1.00271	1.00189		268.899	311.482	290.922	339.412	268.603	275.176		29.558	34.1773	29.583	32.6675
54618		231.263	277.743	229.085	298.298	244.537	226.056				0	0	0	0	0	0		0	0	0	0	0	0		0	0	0	0	0	0		1.00426	0.999494	1.00286	1.00606	1.0028	1.00219		268.893	311.468	267.879	327.937	268.587	275.228		29.558	34.1773	29.583	32.7573
54698		229.867	265.861	259.016	310.13	247.846	219.413				0	0	0	0	0	0		0	0	0	0	0	0		0	0	0	0	0	0		1.00412	0.999559	1.00289	1.00613	1.00293	1.00199		268.923	311.982	267.873	327.922	268.348	275.232		29.558	34.959	29.583	32.7573
54778		241.24	252.513	255.185	279.215	242.351	248.563				0	0	0	0	0	0		0	0	0	0	0	0		0	0	0	0	0	0		1.00416	0.999435	1.00279	1.00611	1.00243	1.00225		268.565	311.503	267.601	327.548	268.231	275.236		29.4978	34.1773	29.5175	32.9183
54858		220.844	266.697	241.809	284.282	229.611	230.443				0	0	0	0	0	0		0	0	0	0	0	0		0	0	0	0	0	0		1.00389	0.999224	1.00282	1.00616	1.00234	1.00232		268.351	311.63	267.885	327.254	268.244	275.235		29.4562	34.1773	29.583	32.764
54998		252.464	243.402	268.024	305.513	240.88	261.74				0	0	0	0	0	0		0	0	0	0	0	0		0	0	0	0	0	0		1.00369	0.999329	1.00292	1.00564	1.00235	1.00204		268.367	310.792	267.866	327.298	268.041	275.243		29.754	33.6608	29.466	32.764
55118		280.856	307.986	268.467	317.961	304.254	249.308				0	0	0	0	0	0		0	0	0	0	0	0		0	0	0	0	0	0		1.00352	0.999284	1.00244	1.00618	1.00237	1.00197		280.856	310.426	267.959	327.008	304.254	275.48		29.8287	33.3505	29.466	32.4533
55198		243.964	303.135	253.137	304.8	260.557	260.355				0	0	0	0	0	0		0	0	0	0	0	0		0	0	0	0	0	0		1.00334	0.999313	1.00253	1.00628	1.00243	1.00199		268.423	310.017	267.94	326.715	267.937	275.475		29.9387	32.9975	29.466	32.1528
55278		239.211	273.107	258.138	331.173	235.31	274.692				0	0	0	0	0	0		0	0	0	0	0	0		0	0	0	0	0	0		1.00327	0.999235	1.00264	1.00642	1.0024	1.00197		268.435	309.755	267.919	326.703	267.938	274.692		29.977	32.8615	29.466	32.1528
55358		228.887	260.867	243.769	310.996	238.799	243.834				0	0	0	0	0	0		0	0	0	0	0	0		0	0	0	0	0	0		1.00309	0.999188	1.00257	1.00636	1.0025	1.00187		268.345	310.044	268.074	326.708	267.998	275.877		29.6917	32.9975	29.391	32.1528
55438		232.191	282.18	279.606	285.755	253.751	258.648				0	0	0	0	0	0		0	0	0	0	0	0		0	0	0	0	0	0		1.00309	0.999114	1.00245	1.00638	1.00262	1.00191		268.465	310.061	279.606	326.963	268.036	275.871		29.977	32.9975	29.4135	32.5263
55518		240.236	262.647	289.006	288.23	216.379	237.332				0	0	0	0	0	0		0	0	0	0	0	0		0	0	0	0	0	0		1.00295	0.998902	1.00254	1.00612	1.00239	1.00188		268.346	309.767	289.006	327.021	268.041	275.502		29.6917	32.8615	29.3525	32.5263
55598		225.323	276.861	232.805	289.083	222.478	262.255				0	0	0	0	0	0		0	0	0	0	0	0		0	0	0	0	0	0		1.0028	0.99887	1.00245	1.00596	1.00249	1.00188		268.319	310.115	268.136	327.057	267.998	275.263		29.4512	32.9975	29.295	32.5263
55678		217.3	249.507	235.756	287.702	226.707	227.417				0	0	0	0	0	0		0	0	0	0	0	0		0	0	0	0	0	0		1.0025	0.998881	1.00251	1.00602	1.00254	1.00194		268.259	309.767	268.076	326.737	267.935	275.256		29.3732	32.8615	29.2725	32.1528
55758		195.562	268.576	283.521	306.916	238.266	241.468				0	0	0	0	0	0		0	0	0	0	0	0		0	0	0	0	0	0		1.00278	0.998865	1.00257	1.00615	1.00255	1.00191		267.939	309.768	283.521	326.639	267.86	275.232		29.332	32.8615	29.2298	31.776
55858		244.591	248.232	221.526	286.956	223.377	213.186				0	0	0	0	0	0		0	0	0	0	0	0		0	0	0	0	0	0		1.00288	0.998845	1.00204	1.00623	1.00276	1.00185		267.55	309.769	268.026	326.639	267.691	275.233		29.2735	32.8615	29.1995	31.776
55998		285.561	306.292	311.095	350.648	248.913	276.958				0	0	0	0	0	0		0	0	0	0	0	0		0	0	0	0	0	0		1.00284	0.998876	1.00245	1.00615	1.00307	1.0019		285.561	309.704	311.095	350.648	267.612	276.958		28.9492	32.7525	29.1995	31.7412
56118		272.361	298.902	244.948	328.636	272.059	285.317				0	0	0	0	0	0		0	0	0	0	0	0		0	0	0	0	0	0		1.00273	0.998773	1.00259	1.0059	1.00299	1.0017		272.361	309.712	267.93	326.532	267.615	285.317		29.1985	32.7915	29.2298	31.5327
56198		255.984	309.553	246.445	357.745	251.667	272.245				0	0	0	0	0	0		0	0	0	0	0	0		0	0	0	0	0	0		1.00236	0.998786	1.00251	1.0059	1.00258	1.00175		267.452	309.711	267.946	357.745	267.628	275.233		29.35	32.9075	29.3483	31.4155
56278		244.562	284.52	258.834	319.143	228.004	281.705				0	0	0	0	0	0		0	0	0	0	0	0		0	0	0	0	0	0		1.00243	0.998888	1.00242	1.00585	1.00279	1.00173		267.444	309.767	267.961	326.542	267.621	281.705		29.35	33.0165	29.3483	31.6185
56358		244.512	273.52	257.564	334.255	225.368	266.909				0	0	0	0	0	0		0	0	0	0	0	0		0	0	0	0	0	0		1.00227	0.998925	1.00273	1.00582	1.0027	1.00166		267.462	310.103	268.067	326.547	267.694	275.233		29.35	33.1525	29.2725	31.6185
56438		241.127	260.189	261.986	305.095	224.938	233.217				0	0	0	0	0	0		0	0	0	0	0	0		0	0	0	0	0	0		1.00229	0.998919	1.00299	1.00581	1.0023	1.00179		267.46	310.104	268.119	326.632	267.888	275.275		29.35	33.1525	29.2648	31.944
56518		244.556	278.815	246.911	280.941	208.705	247.396				0	0	0	0	0	0		0	0	0	0	0	0		0	0	0	0	0	0		1.00232	0.998776	1.00294	1.00596	1.00221	1.00168		267.28	310.136	268.058	326.63	267.717	275.233		29.116	33.1525	29.2423	31.944
56598		221.096	292.996	271.171	289.464	232.245	263.803				0	0	0	0	0	0		0	0	0	0	0	0		0	0	0	0	0	0		1.00223	0.998785	1.00286	1.00591	1.00254	1.00174		267.282	309.771	271.171	326.532	267.629	275.182		29.3015	33.0165	29.2423	31.6185
56678		228.191	274.433	244.681	280.554	233.979	234.252				0	0	0	0	0	0		0	0	0	0	0	0		0	0	0	0	0	0		1.00224	0.998924	1.00288	1.00594	1.00221	1.00165		267.232	309.701	267.875	326.294	267.58	275.066		29.1222	32.9075	29.1995	31.4155
56798		211.02	260.318	249.59	295.712	217.559	257.352				0	0	0	0	0	0		0	0	0	0	0	0		0	0	0	0	0	0		1.00245	0.998956	1.00296	1.00607	1.00223	1.00191		267.146	309.698	268.058	326.502	267.578	274.835		29.037	32.9075	29.222	31.6185
56878		237.635	280.43	234.132	278.828	186.413	243.878				0	0	0	0	0	0		0	0	0	0	0	0		0	0	0	0	0	0		1.00236	0.999036	1.0029	1.00601	1.00228	1.00193		267.152	309.692	268.06	326.292	267.416	274.72		29.282	32.9075	29.222	31.4155
56998		254.041	370.593	326.055	350.644	241.984	267.774				0	0	0	0	0	0		0	0	0	0	0	0		0	0	0	0	0	0		1.00227	0.998993	1.00268	1.00603	1.00258	1.00196		267.156	370.593	326.055	350.644	267.376	274.718		29.4783	32.9592	29.222	31.4767
57078		247.034	361.421	261.511	314.019	267.59	272.454				0	0	0	0	0	0		0	0	0	0	0	0		0	0	0	0	0	0		1.00191	0.998989	1.00254	1.00588	1.00289	1.00186		267.174	361.421	268.075	326.295	267.179	274.694		29.5962	32.9798	29.2423	31.523
57158		245.145	277.902	288.882	309.749	262.961	269.261				0	0	0	0	0	0		0	0	0	0	0	0		0	0	0	0	0	0		1.0016	0.999036	1.00229	1.00566	1.0032	1.00177		267.187	309.692	288.882	326.301	267.164	274.695		29.794	33.0845	29.2423	31.6595
57238		278.218	295.883	275.58	342.199	260.361	272.129				0	0	0	0	0	0		0	0	0	0	0	0		0	0	0	0	0	0		1.00131	0.998889	1.00229	1.00564	1.00295	1.00194		278.218	309.703	275.58	342.199	267.176	274.694		29.794	32.9798	29.2423	31.6595
57318		261.108	294.498	260.751	322.353	243.275	300.617				0	0	0	0	0	0		0	0	0	0	0	0		0	0	0	0	0	0		1.00149	0.998725	1.0023	1.00566	1.00312	1.00172		267.192	309.715	268.141	326.576	267.168	300.617		29.794	32.9798	29.248	31.8625
57398		263.582	281.884	269.843	262.992	239.946	274.71				0	0	0	0	0	0		0	0	0	0	0	0		0	0	0	0	0	0		1.0017	0.998656	1.00221	1.00567	1.00323	1.00187		267.095	309.595	268.154	326.574	267.163	274.71		29.728	32.922	29.3235	31.8625
57478		240.664	263.872	257.45	281.825	249.771	264.793				0	0	0	0	0	0		0	0	0	0	0	0		0	0	0	0	0	0		1.00146	0.998711	1.00246	1.00578	1.00336	1.00183		267.014	309.591	268.153	326.633	267.156	274.432		30.1803	32.922	29.302	32.188
57558		234.872	303.873	262.464	265.55	217.131	237.555				0	0	0	0	0	0		0	0	0	0	0	0		0	0	0	0	0	0		1.00142	0.998709	1.00241	1.00584	1.00348	1.00178		266.826	309.591	268.153	326.632	266.912	274.433		30.126	32.922	29.3807	32.188
57638		243.201	258.222	247.539	277.741	216.022	249.286				0	0	0	0	0	0		0	0	0	0	0	0		0	0	0	0	0	0		1.00138	0.998702	1.00221	1.00581	1.0033	1.00189		266.833	309.554	268.275	326.55	266.809	274.338		30.126	32.8615	29.519	32.2432
57718		230.807	277.718	250.087	306.986	238.169	229.229				0	0	0	0	0	0		0	0	0	0	0	0		0	0	0	0	0	0		1.00125	0.998582	1.00212	1.00578	1.00321	1.00192		266.853	309.491	268.282	326.298	266.535	274.336		30.275	32.535	29.385	32.0402
57818		200.004	252.743	241.991	299.773	240.142	260.411				0	0	0	0	0	0		0	0	0	0	0	0		0	0	0	0	0	0		1.00118	0.99861	1.00212	1.00578	1.00352	1.00192		266.863	309.49	268.282	326.298	265.974	274.336		30.456	32.7635	29.321	32.0402
57998		288.987	308.557	255.399	311.9	240.636	260.021				0	0	0	0	0	0		0	0	0	0	0	0		0	0	0	0	0	0		1.00108	0.998442	1.00225	1.00586	1.00347	1.00187		288.987	309.497	268.272	326.195	265.802	274.339		30.6878	33.0852	29.203	32.1902
58082		272.09	289.034	244.498	308.604	257.551	297.01				0	0	0	0	0	0		0	0	0	0	0	0		0	0	0	0	0	0		1.00096	0.998383	1.00217	1.00591	1.00352	1.00201		272.09	309.499	268.278	326.185	265.799	297.01		31.3773	33.3553	29.321	32.5623
58158		266.091	297.347	248.544	325.06	238.682	236.131				0	0	0	0	0	0		0	0	0	0	0	0		0	0	0	0	0	0		1.00067	0.998878	1.00248	1.00588	1.00408	1.00219		266.94	309.441	268.254	326.19	265.75	274.322		31.776	33.3985	29.321	32.804
58238		247.492	287.437	259.945	320.798	235.426	239.158				0	0	0	0	0	0		0	0	0	0	0	0		0	0	0	0	0	0		1.00058	0.998897	1.00245	1.00601	1.00347	1.00219		266.954	309.547	268.257	326.293	265.988	274.423		31.776	33.7865	29.321	32.841
58318		246.554	272.692	264.678	327.168	280.539	279.404				0	0	0	0	0	0		0	0	0	0	0	0		0	0	0	0	0	0		1.00067	0.998931	1.00282	1.0059	1.00357	1.00226		266.94	309.545	268.151	326.186	280.539	279.404		31.776	33.7865	29.1827	32.804
58398		267.166	298.409	253.123	289.023	258.616	227.533				0	0	0	0	0	0		0	0	0	0	0	0		0	0	0	0	0	0		1.00059	0.999038	1.00284	1.00587	1.00347	1.00187		266.693	309.541	268.124	326.192	265.991	274.432		31.5625	33.7865	29.0395	32.804
58478		246.502	273.32	258.24	285.419	254.68	234.3				0	0	0	0	0	0		0	0	0	0	0	0		0	0	0	0	0	0		1.00064	0.998291	1.00274	1.00571	1.00353	1.0017		266.401	309.563	268.127	325.941	265.973	274.433		31.2638	33.7865	29.0395	32.7817
58558		230.453	286.865	276.889	301.736	239.169	224.255				0	0	0	0	0	0		0	0	0	0	0	0		0	0	0	0	0	0		1.00066	0.998423	1.0027	1.00584	1.00335	1.0017		266.4	309.56	276.889	325.934	265.81	274.433		31.2638	33.7865	29.0395	32.7817
58638		233.806	279.67	243.729	291.125	227.755	242.347				0	0	0	0	0	0		0	0	0	0	0	0		0	0	0	0	0	0		1.00059	0.998304	1.00267	1.00583	1.00358	1.00172		266.403	309.502	268.129	325.935	265.627	274.433		31.3005	33.3553	29.1085	32.8098
58718		222.69	253.728	266.583	293.128	232.25	227.361				0	0	0	0	0	0		0	0	0	0	0	0		0	0	0	0	0	0		1.00038	0.998335	1.00264	1.00596	1.00358	1.0016		266.418	309.501	268.13	325.699	265.627	274.435		31.3005	33.3985	29.1085	32.5745
58838		293.79	323.017	287.056	369.993	251.608	251.091				0	0	0	0	0	0		0	0	0	0	0	0		0	0	0	0	0	0		1.0002	0.998158	1.00262	1.00588	1.00344	1.00172		293.79	323.017	287.056	369.993	265.6	274.433		31.429	33.3553	29.0715	32.6852
58998		264.408	324.24	279.878	353.66	254.622	282.865				0	0	0	0	0	0		0	0	0	0	0	0		0	0	0	0	0	0		1.00006	0.998033	1.00238	1.0057	1.00347	1.00166		266.479	324.24	279.878	353.66	265.6	282.865		31.429	33.3985	29.1793	32.923
59078		272.095	323.323	285.416	324.6	258.545	304.059				0	0	0	0	0	0		0	0	0	0	0	0		0	0	0	0	0	0		0.999429	0.998126	1.00192	1.00551	1.00356	1.00185		272.095	323.323	285.416	325.851	265.6	304.059		31.429	33.3985	29.1995	32.923
59158		275.375	285.409	274.844	284.057	245.059	276.818				0	0	0	0	0	0		0	0	0	0	0	0		0	0	0	0	0	0		1.00011	0.998248	1.00194	1.00542	1.00406	1.00152		275.375	309.505	274.844	325.868	265.554	276.818		31.3005	33.3985	29.1995	32.923
59238		273.081	293.961	241.465	299.137	248.17	256.509				0	0	0	0	0	0		0	0	0	0	0	0		0	0	0	0	0	0		1.00013	0.998219	1.0022	1.00539	1.00406	1.00192		273.081	309.108	268.089	325.869	265.605	274.474		31.5993	33.1323	29.2423	32.923
59318		254.744	300.669	271.819	299.693	231.729	260.163				0	0	0	0	0	0		0	0	0	0	0	0		0	0	0	0	0	0		1.00011	0.998094	1.0021	1.00547	1.0042	1.00195		266.469	309.15	271.819	325.954	265.604	274.469		31.3005	33.1323	29.1995	33.1583
59398		256.409	283.573	268.51	307.375	245.241	276.09				0	0	0	0	0	0		0	0	0	0	0	0		0	0	0	0	0	0		0.99998	0.998314	1.00211	1.00546	1.00492	1.00174		266.352	308.806	268.022	326.265	265.418	276.09		31.162	32.995	29.1995	33.1805
59478		253.663	301.094	259.746	295.212	235.336	253.676				0	0	0	0	0	0		0	0	0	0	0	0		0	0	0	0	0	0		0.999978	0.998208	1.00221	1.00549	1.00534	1.00202		266.352	308.817	268.088	325.86	265.296	274.693		31.162	33.1243	29.2423	33.1583
59558		235.23	295.227	218.203	280.171	243.992	276.081				0	0	0	0	0	0		0	0	0	0	0	0		0	0	0	0	0	0		0.999935	0.997925	1.00204	1.0055	1.00495	1.00223		266.354	308.697	268.095	325.858	265.305	276.081		31.162	33.377	29.2423	33.1583
59658		267.286	249.505	246.721	297.84	236.045	242.757				0	0	0	0	0	0		0	0	0	0	0	0		0	0	0	0	0	0		0.999994	0.998242	1.00212	1.00552	1.00482	1.00227		266.351	308.581	268.02	325.274	265.308	274.667		31.162	33.0155	29.1995	33.0258
59738		228.225	264.983	247.724	275.418	246.446	243.26				0	0	0	0	0	0		0	0	0	0	0	0		0	0	0	0	0	0		1.00006	0.99819	1.00187	1.00564	1.00489	1.00235		266.348	308.583	268.033	325.26	265.306	274.654		31.162	33.1885	29.1995	32.923
59838		247.63	257.916	236.181	261.917	215.971	198.874				0	0	0	0	0	0		0	0	0	0	0	0		0	0	0	0	0	0		1.00064	0.998162	1.00195	1.00571	1.00489	1.00251		266.299	308.585	268.03	325.252	265.306	274.632		31.2905	33.4288	29.1793	32.6852
60018		282.555	337.792	264.665	335.368	239.587	267.952				0	0	0	0	0	0		0	0	0	0	0	0		0	0	0	0	0	0		1.00049	0.999084	1.00158	1.00557	1.00495	1.0026		282.555	337.792	268.045	335.368	265.305	274.619		31.2905	33.4288	29.1995	32.6852
60098		265.72	305.373	250.029	319.189	273.251	265.459				0	0	0	0	0	0		0	0	0	0	0	0		0	0	0	0	0	0		1.0002	1.00071	1.00173	1.00535	1.00508	1.00237		266.341	308.089	268.039	325.323	273.251	274.652		31.2905	33.706	29.1995	32.923
60178		269.465	295.159	260.477	326.265	238.626	262.022				0	0	0	0	0	0		0	0	0	0	0	0		0	0	0	0	0	0		1.00016	1.00064	1.00178	1.00529	1.00464	1.00228		269.465	308.496	268.103	325.908	265.312	274.666		31.162	33.7903	29.2423	33.1583
60258		264.665	275.24	239.866	305.908	250.757	259.092				0	0	0	0	0	0		0	0	0	0	0	0		0	0	0	0	0	0		1.00005	0.998939	1.00147	1.00541	1.00467	1.00243		266.144	308.626	268.05	325.879	265.311	274.643		30.962	33.7903	29.1995	33.1583
60338		245.816	288.503	258.474	313.845	250.642	253.667				0	0	0	0	0	0		0	0	0	0	0	0		0	0	0	0	0	0		1.00009	0.998939	1.00152	1.0054	1.00459	1.00268		266.138	308.626	268.047	325.882	265.157	274.607		30.962	33.7903	29.1995	33.1583
60418		241.016	286.652	272.018	295.494	241.75	287.249				0	0	0	0	0	0		0	0	0	0	0	0		0	0	0	0	0	0		1.0003	1.00069	1.00155	1.00546	1.00449	1.00279		266.108	308.09	272.018	325.869	265.174	287.249		31.0905	33.4288	29.1995	33.1583
60498		233.566	297.569	240.457	296.88	234.704	295.439				0	0	0	0	0	0		0	0	0	0	0	0		0	0	0	0	0	0		1.00051	1.00057	1.00136	1.00543	1.00467	1.00284		266.09	308.095	268.054	325.874	265.311	295.439		31.2648	33.706	29.1995	33.1583
60578		241.853	301.456	252.897	285.383	213.809	268.889				0	0	0	0	0	0		0	0	0	0	0	0		0	0	0	0	0	0		1.00049	1.00167	1.00168	1.0054	1.00464	1.00303		266.069	308.05	268.041	325.882	265.312	274.556		31.1905	33.77	29.1995	33.1583
60678		225.463	290.293	246.315	313.157	247.262	248.315				0	0	0	0	0	0		0	0	0	0	0	0		0	0	0	0	0	0		1.00041	1.00218	1.00231	1.00543	1.00444	1.00289		266.072	308.031	267.996	325.876	265.316	274.577		31.2897	33.8513	29.1995	33.1583
60778		246.662	286.163	233.881	314.647	264.42	254.959				0	0	0	0	0	0		0	0	0	0	0	0		0	0	0	0	0	0		1.00026	1.00218	1.00257	1.00532	1.00488	1.0027		266.074	308.031	267.963	326.156	265.306	274.604		31.2897	33.8513	29.2298	33.1583
60858		270.901	280.13	240.753	286.802	216.575	230.854				0	0	0	0	0	0		0	0	0	0	0	0		0	0	0	0	0	0		1.00041	1.00214	1.0031	1.00514	1.00484	1.00283		270.901	308.032	267.893	326.169	265.307	274.585		31.2897	34.114	29.2298	33.261
60998		269.144	327.011	243.778	340.973	259.261	284.526				0	0	0	0	0	0		0	0	0	0	0	0		0	0	0	0	0	0		1.00028	1.00236	1.00327	1.005	1.00444	1.00291		269.144	327.011	267.733	340.973	265.316	284.526		31.677	33.8513	29.2827	33.261
61078		284.296	332.55	251.812	325.28	259.031	276.403				0	0	0	0	0	0		0	0	0	0	0	0		0	0	0	0	0	0		1.00119	1.00218	1.00323	1.00493	1.00443	1.00275		284.296	332.55	267.736	326.264	265.316	276.403		31.677	33.77	29.1642	33.261
61158		249.734	332.223	247.563	316.664	263.124	283.369				0	0	0	0	0	0		0	0	0	0	0	0		0	0	0	0	0	0		1.00122	1.00217	1.00355	1.00497	1.0043	1.00278		266.082	332.223	267.716	326.264	265.319	283.369		31.7512	33.77	29.2827	33.261
61238		253.25	318.858	234.157	322.364	259.635	269.773				0	0	0	0	0	0		0	0	0	0	0	0		0	0	0	0	0	0		1.00016	1.00206	1.00391	1.00504	1.00467	1.00277		266.128	318.858	267.562	326.275	265.311	274.77		31.7512	33.605	29.102	33.2833
61318		261.658	284.524	222.542	306.056	260.788	285.66				0	0	0	0	0	0		0	0	0	0	0	0		0	0	0	0	0	0		1.00118	1.00255	1.00371	1.00526	1.00521	1.00284		266.082	307.971	267.317	326.263	265.299	285.66		31.7512	33.605	28.9695	33.261
61398		269.33	280.173	250.298	315.956	252	219.498				0	0	0	0	0	0		0	0	0	0	0	0		0	0	0	0	0	0		1.00236	1.00256	1.00378	1.00529	1.00462	1.003		269.33	307.887	267.295	326.158	265.152	274.756		32.103	33.5528	28.8543	33.0258
61478		243.382	262.402	257.108	281.311	257.033	247.696				0	0	0	0	0	0		0	0	0	0	0	0		0	0	0	0	0	0		1.00242	1.00261	1.00395	1.00509	1.00458	1.00309		266.057	307.718	267.236	326.172	265.159	274.848		32.1495	33.4998	28.6167	33.3857
61558		233.631	253.785	252.118	293.467	226.526	222.577				0	0	0	0	0	0		0	0	0	0	0	0		0	0	0	0	0	0		1.00234	1.00268	1.00394	1.00491	1.00507	1.00298		266.06	307.712	267.237	326.184	264.922	274.855		32.1495	33.4998	28.6167	33.9728
61638		242.293	294.778	210.23	304.804	244.735	240.959				0	0	0	0	0	0		0	0	0	0	0	0		0	0	0	0	0	0		1.00269	1.00263	1.00379	1.00484	1.00523	1.00321		266.044	307.582	267.24	325.969	264.912	274.842		32.103	33.3667	28.7345	33.8668
61718		244.073	293.888	232.846	314.762	243.316	245.93				0	0	0	0	0	0		0	0	0	0	0	0		0	0	0	0	0	0		1.00282	1.00257	1.00376	1.00487	1.00516	1.00322		266.038	307.584	267.241	325.965	264.832	274.743		31.7363	33.448	28.8515	33.8668
61838		275.907	342.343	231.617	338.133	251.541	281.606				0	0	0	0	0	0		0	0	0	0	0	0		0	0	0	0	0	0		1.00298	1.00256	1.00355	1.00473	1.00557	1.00297		275.907	342.343	267.247	338.133	264.809	281.606		31.7363	33.448	28.7345	33.8668
61998		276.128	332.425	288.948	363.047	258.53	300.537				0	0	0	0	0	0		0	0	0	0	0	0		0	0	0	0	0	0		1.0029	1.0027	1.0033	1.0047	1.00561	1.00308		276.128	332.425	288.948	363.047	264.805	300.537		31.364	33.3667	28.7345	33.2797
62078		280.864	322.564	254.955	333.117	251.343	310.484				0	0	0	0	0	0		0	0	0	0	0	0		0	0	0	0	0	0		1.00317	1.00248	1.00344	1.00486	1.00553	1.00314		280.864	322.564	267.251	333.117	264.813	310.484		31.364	33.3667	28.7345	33.0258
62158		276.362	331.546	252.187	337.977	250.123	289.148				0	0	0	0	0	0		0	0	0	0	0	0		0	0	0	0	0	0		1.00343	1.00252	1.00338	1.00465	1.00554	1.00327		276.362	331.546	267.226	337.977	264.659	289.148		31.2897	33.3667	28.7345	33.261
62238		268.352	305.224	260.205	306.363	253.745	276.784				0	0	0	0	0	0		0	0	0	0	0	0		0	0	0	0	0	0		1.00301	1.00217	1.0034	1.0045	1.00566	1.00308		268.352	307.545	266.986	326.264	264.655	276.784		31.2897	33.1957	28.774	33.261
62318		253.859	301.098	249.089	312.391	265.606	235.116				0	0	0	0	0	0		0	0	0	0	0	0		0	0	0	0	0	0		1.00312	1.00197	1.00347	1.00443	1.00554	1.0031		266.024	307.416	266.974	326.264	264.812	274.955		31.364	33.1175	28.774	33.261
62398		246.967	307.551	228.154	288.846	241.704	256.928				0	0	0	0	0	0		0	0	0	0	0	0		0	0	0	0	0	0		1.00335	1.00194	1.00326	1.00453	1.00566	1.00303		266.013	307.419	267.009	326.287	264.655	274.96		31.364	33.1175	28.774	33.2833
62478		223.072	289.09	239.599	291.52	216.152	242.557				0	0	0	0	0	0		0	0	0	0	0	0		0	0	0	0	0	0		1.00325	1.00193	1.00298	1.00452	1.00564	1.00307		266.018	307.556	267.057	326.287	264.586	275.088		31.7363	33.1957	29.0015	33.2833
62558		214.788	298.983	242.582	289.103	244.495	216.778				0	0	0	0	0	0		0	0	0	0	0	0		0	0	0	0	0	0		1.00313	1.00203	1.00283	1.0045	1.00569	1.00313		266.023	307.553	267.082	326.288	264.583	275.083		32.103	33.1957	29.0015	33.1805
62638		235.756	264.374	253.816	285.466	226.072	283.087				0	0	0	0	0	0		0	0	0	0	0	0		0	0	0	0	0	0		1.003	1.00199	1.00281	1.00431	1.00564	1.00335		266.029	307.554	267.084	326.292	264.586	283.087		32.1495	33.1407	28.774	33.1805
62718		255.059	258.749	238.793	297.968	218.589	229.36				0	0	0	0	0	0		0	0	0	0	0	0		0	0	0	0	0	0		1.00274	1.00173	1.00279	1.00411	1.0056	1.00329		266.042	307.561	266.783	326.297	264.469	275.07		32.2018	33.1407	28.9312	32.9427
62838		262.949	310.142	277.608	333.27	263.714	263.151				0	0	0	0	0	0		0	0	0	0	0	0		0	0	0	0	0	0		1.00265	1.00186	1.0031	1.00372	1.00573	1.00322		266.046	307.557	277.608	333.27	264.465	275.076		32.2018	33.1407	29.0927	32.9427
62998		276.989	324.679	255.049	346.118	265.293	269.54				0	0	0	0	0	0		0	0	0	0	0	0		0	0	0	0	0	0		1.0025	1.0018	1.00256	1.00361	1.00619	1.00325		276.989	324.679	266.973	346.118	264.451	275.187		32.2018	33.2857	29.0927	32.9508
63078		279.123	305.394	256.877	320.646	268.982	239.192				0	0	0	0	0	0		0	0	0	0	0	0		0	0	0	0	0	0		1.00244	1.00161	1.00304	1.00347	1.0059	1.00334		279.123	307.564	266.731	326.614	264.46	275.232		32.1275	33.1147	28.9105	32.9508
63178		256.418	330.095	251.094	327.687	256.062	270.005				0	0	0	0	0	0		0	0	0	0	0	0		0	0	0	0	0	0		1.00259	1.00157	1.00251	1.00339	1.00516	1.0034		265.912	330.095	266.838	326.376	264.496	275.284		32.1275	33.0365	28.9105	32.9427
63258		253.206	317.676	257.517	301.916	245.663	295.207				0	0	0	0	0	0		0	0	0	0	0	0		0	0	0	0	0	0		1.00281	1.00171	1.00233	1.00355	1.0049	1.00336		265.877	317.676	266.874	326.613	264.516	295.207		32.1275	33.0365	28.9105	32.9508
63338		244.298	276.869	250.452	333.837	239.579	277.351				0	0	0	0	0	0		0	0	0	0	0	0		0	0	0	0	0	0		1.00259	1.00231	1.0021	1.0036	1.00491	1.00371		265.606	307.393	266.922	333.837	264.62	277.351		32.0635	33.0365	29.3623	32.9508
63418		254.72	297.979	232.718	299.606	237.368	263.372				0	0	0	0	0	0		0	0	0	0	0	0		0	0	0	0	0	0		1.00251	1.00226	1.00216	1.00371	1.00501	1.00357		265.925	307.302	266.91	326.638	264.705	275.453		32.1275	32.9162	28.9105	32.9993
63498		242.497	304.045	216.899	311.446	222.073	256.848				0	0	0	0	0	0		0	0	0	0	0	0		0	0	0	0	0	0		1.00249	1.00177	1.0024	1.00376	1.00521	1.0036		265.928	307.323	266.979	326.638	264.687	275.489		32.1275	32.9162	28.9312	32.9993
63578		238.439	309.484	241.45	289.385	245.615	230.108				0	0	0	0	0	0		0	0	0	0	0	0		0	0	0	0	0	0		1.00244	1.00242	1.00236	1.00372	1.00519	1.00357		265.937	307.289	266.981	326.638	264.689	275.493		32.0753	32.8028	28.7037	32.9993
63658		257.688	297.666	238.908	295.133	245.008	239.78				0	0	0	0	0	0		0	0	0	0	0	0		0	0	0	0	0	0		1.00248	1.00242	1.00243	1.00367	1.0052	1.00327		265.93	307.289	266.978	326.638	264.688	275.537		32.0753	32.5455	28.7037	32.9993
63738		245.847	254.366	213.327	288.24	248.497	255.702				0	0	0	0	0	0		0	0	0	0	0	0		0	0	0	0	0	0		1.0026	1.00242	1.00232	1.00371	1.00549	1.0034		265.912	307.289	266.983	326.638	264.661	275.519		32.0753	32.1807	28.9312	32.8885
63818		199.983	298.946	225.481	298.493	242.492	251.817				0	0	0	0	0	0		0	0	0	0	0	0		0	0	0	0	0	0		1.00297	1.00215	1.00211	1.00368	1.00598	1.00318		265.851	307.296	266.992	326.638	264.643	275.757		32.0288	31.7865	29.0927	32.6243
63998		263.393	297.418	267.295	330.144	244.689	251.343				0	0	0	0	0	0		0	0	0	0	0	0		0	0	0	0	0	0		1.00309	1.00209	1.0023	1.00369	1.00603	1.00317		266.025	307.303	267.179	326.641	264.767	275.931		31.7363	31.7933	29.0015	32.4303
64078		294.789	313.614	258.718	324.942	251.266	299.305				0	0	0	0	0	0		0	0	0	0	0	0		0	0	0	0	0	0		1.0031	1.00181	1.00227	1.00363	1.0059	1.00326		294.789	313.614	266.985	326.642	264.646	299.305		31.662	31.6798	28.9312	32.4303
64158		273.699	322.372	238.655	318.158	256.049	225.068				0	0	0	0	0	0		0	0	0	0	0	0		0	0	0	0	0	0		1.00301	1.00178	1.00235	1.00364	1.00694	1.00355		273.699	322.372	266.981	326.638	264.608	276.082		31.2897	31.6798	28.661	32.2468
64238		271.061	323.054	221.599	312.144	240.973	282.406				0	0	0	0	0	0		0	0	0	0	0	0		0	0	0	0	0	0		1.00248	1.00172	1.00225	1.00359	1.00693	1.00325		271.061	323.054	266.986	326.638	264.491	282.406		31.2897	31.6798	28.9312	32.2468
64318		280.404	270.549	241.492	298.749	252.48	253.308				0	0	0	0	0	0		0	0	0	0	0	0		0	0	0	0	0	0		1.00234	1.00175	1.00227	1.00357	1.0075	1.00319		280.404	307.264	267.183	326.643	264.463	275.927		31.2897	31.6495	28.7313	32.4303
64398		222.836	286.843	235.931	301.232	262.043	249.876				0	0	0	0	0	0		0	0	0	0	0	0		0	0	0	0	0	0		1.00241	1.00166	1.00238	1.00339	1.00718	1.00313		265.943	307.266	267.28	326.646	264.473	275.936		31.2897	31.6495	28.6167	32.4303
64478		235.117	278.542	256	297.151	256.863	253.265				0	0	0	0	0	0		0	0	0	0	0	0		0	0	0	0	0	0		1.00238	1.0018	1.00247	1.00362	1.00703	1.00308		265.947	307.262	267.158	326.643	264.484	275.943		31.1905	31.7563	28.5393	32.4303
64558		248.962	294.22	220.92	296.268	223.698	230.008				0	0	0	0	0	0		0	0	0	0	0	0		0	0	0	0	0	0		1.00235	1.0017	1.00258	1.0035	1.00684	1.00291		265.952	307.265	267.144	326.644	264.498	275.966		31.0163	31.79	28.4185	32.8077
64638		241.09	282.669	228.239	289.74	251.301	223.917				0	0	0	0	0	0		0	0	0	0	0	0		0	0	0	0	0	0		1.00244	1.00188	1.00256	1.0037	1.00673	1.00319		265.937	307.02	267.146	326.641	264.506	275.927		31.1905	32.1175	28.5393	32.4303
64718		219.625	273.824	212.738	297.607	234.674	224.683				0	0	0	0	0	0		0	0	0	0	0	0		0	0	0	0	0	0		1.00239	1.00196	1.00263	1.0037	1.00675	1.00315		265.946	307.006	267.137	326.641	264.505	275.933		31.1905	32.4822	28.4185	32.4303
64818		256.841	307.597	241.689	321.314	258.675	222.092				0	0	0	0	0	0		0	0	0	0	0	0		0	0	0	0	0	0		1.00245	1.00205	1.00254	1.00379	1.00659	1.00316		265.936	306.992	267.149	326.64	264.517	275.931		31.2897	32.7655	28.3702	32.2432
64998		273.327	305.619	237.396	305.807	268.418	286.238				0	0	0	0	0	0		0	0	0	0	0	0		0	0	0	0	0	0		1.00274	1.00197	1.0025	1.00382	1.00647	1.00342		273.327	307.005	267.153	326.64	264.525	286.238		31.2897	32.4822	28.3702	32.2432
65078		274.152	307.406	271.561	375.146	263.301	267.012				0	0	0	0	0	0		0	0	0	0	0	0		0	0	0	0	0	0		1.00277	1.00188	1.00248	1.00385	1.00644	1.00348		274.152	307.02	271.561	375.146	264.443	276.126		31.2257	32.4822	28.3	32.5687
65158		267.609	319.469	261.562	322.369	262.884	230.746				0	0	0	0	0	0		0	0	0	0	0	0		0	0	0	0	0	0		1.00273	1.00191	1.0026	1.00373	1.00667	1.00324		265.334	319.469	266.971	326.669	264.205	276.155		31.021	32.4822	28.3	32.7558
65238		279.784	288.831	262.538	302.712	243.317	244.74				0	0	0	0	0	0		0	0	0	0	0	0		0	0	0	0	0	0		1.00235	1.00184	1.00263	1.00376	1.00658	1.00312		279.784	307.027	267.137	326.667	264.22	276.336		31.021	32.7655	28.3702	32.7558
65318		248.228	294.271	243.857	333.514	259.279	258.684				0	0	0	0	0	0		0	0	0	0	0	0		0	0	0	0	0	0		1.00244	1.00189	1.00262	1.00355	1.00658	1.00292		265.641	306.649	267.139	333.514	264.438	276.349		31.2897	32.6075	28.3702	32.7558
65398		239.074	288.951	259.876	297.255	217.434	263.081				0	0	0	0	0	0		0	0	0	0	0	0		0	0	0	0	0	0		1.00251	1.00186	1.00258	1.00371	1.00653	1.0028		265.625	306.657	267.144	326.671	264.44	276.357		31.2897	32.6888	28.3702	32.5687
65478		249.681	309.714	227.741	302.321	267.643	248.983				0	0	0	0	0	0		0	0	0	0	0	0		0	0	0	0	0	0		1.00259	1.00187	1.00263	1.0042	1.00643	1.00294		265.608	306.553	267.137	326.66	264.443	276.527		31.1905	32.3348	28.3702	32.188
65558		239.644	281.635	258.664	276.719	260.047	225.299				0	0	0	0	0	0		0	0	0	0	0	0		0	0	0	0	0	0		1.00297	1.00181	1.00258	1.00411	1.00641	1.00277		265.522	306.668	267.144	326.661	264.444	276.552		31.2897	32.6075	28.3702	32.5687
65638		249.95	292.639	257.577	276.578	285.766	226.817				0	0	0	0	0	0		0	0	0	0	0	0		0	0	0	0	0	0		1.00297	1.00171	1.00254	1.00422	1.0063	1.00272		265.521	306.691	267.149	326.659	285.766	276.559		31.1905	32.6888	28.4185	32.5687
65718		232.801	256.255	228.476	303.661	267.136	240.416				0	0	0	0	0	0		0	0	0	0	0	0		0	0	0	0	0	0		1.00292	1.00173	1.00248	1.00429	1.00649	1.00275		265.533	306.686	267.156	326.658	264.441	276.556		31.1905	32.6075	28.3702	32.188
65838		250.101	322.376	238.934	321.196	285.813	268.488				0	0	0	0	0	0		0	0	0	0	0	0		0	0	0	0	0	0		1.00319	1.00181	1.00234	1.00444	1.00673	1.00267		265.472	322.376	267.174	326.656	285.813	276.566		31.1905	32.5525	28.3702	32.5687
65998		269.413	305.961	275.807	337.396	268.863	279.238				0	0	0	0	0	0		0	0	0	0	0	0		0	0	0	0	0	0		1.00345	1.00151	1.00235	1.00466	1.00667	1.00265		269.413	306.565	275.807	337.396	264.205	279.238		31.1905	32.1985	28.3	32.7705
66078		275.379	336.416	276.123	322.758	289.057	261.233				0	0	0	0	0	0		0	0	0	0	0	0		0	0	0	0	0	0		1.00352	1.00155	1.00231	1.00456	1.00662	1.00266		275.379	336.416	276.123	326.99	289.057	276.568		31.2648	32.1985	28.3	33.1472
66158		259.329	309.772	248.386	348.356	285.745	233.569				0	0	0	0	0	0		0	0	0	0	0	0		0	0	0	0	0	0		1.00331	1.00152	1.0024	1.0045	1.00645	1.00265		266.077	306.565	267.166	348.356	285.745	276.367		31.5433	32.1985	28.3702	33.068
66238		277.169	304.918	285.346	308.367	273.955	240.285				0	0	0	0	0	0		0	0	0	0	0	0		0	0	0	0	0	0		1.0035	1.00168	1.00261	1.00453	1.00625	1.00274		277.169	306.559	285.346	327.521	273.955	276.361		31.9258	32.1985	28.4027	33.185
66318		243.911	276.071	237.21	299.352	253.386	223.765				0	0	0	0	0	0		0	0	0	0	0	0		0	0	0	0	0	0		1.00397	1.00159	1.00258	1.00436	1.00635	1.00271		266.033	306.562	267.303	327.56	263.978	276.363		31.5433	32.1985	28.349	33.185
66398		267.238	298.166	228.929	290.505	244.374	254.621				0	0	0	0	0	0		0	0	0	0	0	0		0	0	0	0	0	0		1.00396	1.00158	1.00262	1.00437	1.0067	1.00241		266.034	306.563	267.267	327.626	263.922	276.383		31.5433	32.1985	28.2312	33.0485
66478		266.072	274.449	254.07	279.862	264.113	245.916				0	0	0	0	0	0		0	0	0	0	0	0		0	0	0	0	0	0		1.00397	1.00165	1.00255	1.00447	1.00684	1.00229		266.089	306.703	267.271	327.615	263.74	276.39		31.9258	32.2692	28.4027	33.0023
66558		238.942	299.261	228.707	299.577	237.657	242.508				0	0	0	0	0	0		0	0	0	0	0	0		0	0	0	0	0	0		1.004	1.0014	1.00249	1.00453	1.00688	1.00226		266.089	306.761	267.274	327.609	263.581	276.392		31.9258	32.2692	28.2312	32.965
66638		244.859	263.279	223.527	283.16	280.805	238.454				0	0	0	0	0	0		0	0	0	0	0	0		0	0	0	0	0	0		1.00422	1.00134	1.00256	1.00416	1.0068	1.00227		266.086	306.776	267.27	327.648	280.805	276.392		31.7515	32.221	28.0652	32.965
66738		234.891	290.676	258.346	285.545	240.552	246.621				0	0	0	0	0	0		0	0	0	0	0	0		0	0	0	0	0	0		1.00422	1.00142	1.00259	1.00426	1.00681	1.00232		266.086	306.756	267.268	327.638	263.5	276.388		31.7515	32.221	27.8055	32.8992
66838		254.993	315.686	250.835	346.091	254.506	272.375				0	0	0	0	0	0		0	0	0	0	0	0		0	0	0	0	0	0		1.00492	1.00121	1.00245	1.00422	1.00716	1.0024		266.078	315.686	267.276	346.091	263.487	276.383		31.7515	32.3908	27.8055	32.7502
66998		296.339	295.706	263.511	334.321	282.614	270.507				0	0	0	0	0	0		0	0	0	0	0	0		0	0	0	0	0	0		1.0051	1.00111	1.00217	1.00385	1.00704	1.00249		296.339	306.828	267.291	334.321	282.614	276.377		31.7515	32.3908	27.9233	33.016
67078		275.605	300.702	280.261	333.418	238.415	283.534				0	0	0	0	0	0		0	0	0	0	0	0		0	0	0	0	0	0		1.00495	1.00113	1.00219	1.004	1.00708	1.00245		275.605	306.578	280.261	333.418	263.422	283.534		31.7515	32.0368	27.9233	33.1702
67158		294.717	299.11	255.108	328.616	225.491	290.696				0	0	0	0	0	0		0	0	0	0	0	0		0	0	0	0	0	0		1.00502	1.0011	1.002	1.00401	1.0074	1.00246		294.717	306.579	267.301	328.121	263.291	290.696		32.027	32.0368	27.9233	33.1702
67238		256.02	276.729	250.048	299.02	238.066	267.579				0	0	0	0	0	0		0	0	0	0	0	0		0	0	0	0	0	0		1.00508	1.00102	1.00189	1.00444	1.00721	1.00243		266.24	306.848	267.308	328.106	263.22	276.381		32.0793	32.3908	27.6488	33.1702
67318		272.729	279.14	245.9	319.877	237.288	275.451				0	0	0	0	0	0		0	0	0	0	0	0		0	0	0	0	0	0		1.00457	1.00106	1.0018	1.00432	1.00721	1.00252		272.729	306.839	267.434	328.11	263.123	275.451		32.0793	32.3908	27.8135	33.1702
67398		252.243	275.681	236.756	296.034	218.646	236.55				0	0	0	0	0	0		0	0	0	0	0	0		0	0	0	0	0	0		1.00396	1.00108	1.00181	1.00469	1.00688	1.00245		266.656	306.835	267.433	328.097	263.236	276.38		32.0793	32.3908	27.8135	33.1702
67478		256.889	270.737	211.953	298.381	242.222	236.981				0	0	0	0	0	0		0	0	0	0	0	0		0	0	0	0	0	0		1.00391	1.00104	1.00183	1.00469	1.00659	1.00264		266.676	306.843	267.431	328.097	263.249	276.367		32.0793	32.5525	27.8135	33.052
67558		252.645	270.422	236.161	277.978	246.385	272.152				0	0	0	0	0	0		0	0	0	0	0	0		0	0	0	0	0	0		1.00383	1.00101	1.00183	1.00474	1.00649	1.00245		266.706	306.851	267.432	328.095	263.254	276.38		32.2535	32.5525	27.8135	32.9385
67678		271.286	322.799	301.941	303.989	261.513	254.111				0	0	0	0	0	0		0	0	0	0	0	0		0	0	0	0	0	0		1.00393	1.00099	1.00184	1.00475	1.0064	1.00236		271.286	322.799	301.941	328.095	263.169	276.386		32.2535	32.3908	27.3035	32.9385
67798		269.095	303.636	258.42	300.32	281.306	286.346				0	0	0	0	0	0		0	0	0	0	0	0		0	0	0	0	0	0		1.00392	1.00095	1.00202	1.00486	1.00622	1.00244		269.095	306.864	267.411	328.091	281.306	286.346		32.2535	32.5525	26.9338	33.052
67878		283.009	322.895	301.046	320.479	254.657	291.333				0	0	0	0	0	0		0	0	0	0	0	0		0	0	0	0	0	0		1.00388	1.00129	1.00191	1.00516	1.00617	1.0027		283.009	322.895	301.046	328.08	263.269	291.333		32.2977	32.5525	27.049	33.052
67998		260.772	303.64	255.066	294.665	229.629	274.264				0	0	0	0	0	0		0	0	0	0	0	0		0	0	0	0	0	0		1.00369	1.00122	1.00199	1.00523	1.00608	1.00275		267.076	307.126	267.59	328.152	263.187	274.264		32.2977	32.7655	26.8565	33.052
68078		261.536	297.887	262.158	293.772	248.235	269.231				0	0	0	0	0	0		0	0	0	0	0	0		0	0	0	0	0	0		1.00349	1.0012	1.0019	1.00516	1.00587	1.00256		266.785	307.277	267.597	328.317	263.199	276.373		32.2535	32.7985	26.8565	33.1325
68158		247.228	269.777	244.555	317.92	251.361	272.954				0	0	0	0	0	0		0	0	0	0	0	0		0	0	0	0	0	0		1.0033	1.00138	1.00202	1.00501	1.00585	1.00276		266.823	307.3	267.588	328.174	263.201	276.36		32.2535	32.8288	26.8565	33.052
68238		230.855	275.726	240.911	304.106	258.528	279.044				0	0	0	0	0	0		0	0	0	0	0	0		0	0	0	0	0	0		1.00376	1.00147	1.00181	1.00496	1.00591	1.00278		266.1	307.341	267.603	328.087	263.281	279.044		32.2012	32.7805	26.8565	32.8977
68338		264.877	261.935	248.546	308.287	263.418	262.028				0	0	0	0	0	0		0	0	0	0	0	0		0	0	0	0	0	0		1.00339	1.00148	1.00174	1.00513	1.00593	1.0026		266.805	307.341	267.441	328.163	263.28	276.37		32.0793	32.6107	26.9308	32.9385
68418		224.662	264.802	244.864	277.995	235.075	239.828				0	0	0	0	0	0		0	0	0	0	0	0		0	0	0	0	0	0		1.0036	1.00161	1.0018	1.00516	1.00608	1.00242		267.079	307.333	267.434	328.16	263.273	276.709		32.1235	32.34	26.9308	33.052
68498		234.532	288.57	267.702	312.664	250.131	288.854				0	0	0	0	0	0		0	0	0	0	0	0		0	0	0	0	0	0		1.00359	1.00164	1.00183	1.0051	1.00599	1.00267		267.079	307.331	267.702	328.165	263.277	288.854		31.995	32.2175	26.9308	33.052
68638		300.184	348.855	287.947	346.015	294.463	295.112				0	0	0	0	0	0		0	0	0	0	0	0		0	0	0	0	0	0		1.00361	1.00161	1.00206	1.00511	1.00638	1.00269		300.184	348.855	287.947	346.015	294.463	295.112		32.1235	32.2175	26.7413	33.052
68718		281.244	306.545	301.747	328.069	324.826	268.522				0	0	0	0	0	0		0	0	0	0	0	0		0	0	0	0	0	0		1.00363	1.00162	1.002	1.00511	1.00624	1.00263		281.244	307.332	301.747	328.164	324.826	276.807		32.2977	32.34	26.7413	33.1702
68798		268.628	304.61	305.076	345.096	263.553	301.635				0	0	0	0	0	0		0	0	0	0	0	0		0	0	0	0	0	0		1.00352	1.00162	1.00191	1.00496	1.00628	1.00257		266.778	307.299	305.076	345.096	263.263	301.635		32.3527	32.4973	26.8565	33.3192
68878		302.516	303.729	279.909	319.09	296.009	279.07				0	0	0	0	0	0		0	0	0	0	0	0		0	0	0	0	0	0		1.00348	1.00159	1.00207	1.00505	1.00637	1.00273		302.516	307.299	279.909	328.17	296.009	279.07		32.397	32.4973	26.989	33.3192
68998		251.525	301.448	232.607	314.319	272.495	259.291				0	0	0	0	0	0		0	0	0	0	0	0		0	0	0	0	0	0		1.00331	1.00191	1.00204	1.00486	1.00648	1.00281		267.089	307.314	267.813	328.189	272.495	276.356		32.397	32.6107	27.0645	33.3192
69078		248.234	277.883	216.955	315.183	241.207	264.107				0	0	0	0	0	0		0	0	0	0	0	0		0	0	0	0	0	0		1.00324	1.00183	1.00199	1.00469	1.00678	1.00274		267.092	307.429	268.032	328.205	263.147	276.638		32.397	32.731	27.032	33.3192
69158		223.87	295.254	251.335	316.521	255.42	274.81				0	0	0	0	0	0		0	0	0	0	0	0		0	0	0	0	0	0		1.00325	1.00146	1.002	1.00471	1.00706	1.00286		267.142	307.461	268.148	328.203	263.047	274.81		32.463	32.731	26.863	33.3192
69238		244.599	286.336	264.656	288.709	249.702	241.118				0	0	0	0	0	0		0	0	0	0	0	0		0	0	0	0	0	0		1.00324	1.00131	1.00203	1.00474	1.00705	1.0031		267.189	307.474	268.148	328.2	263.131	276.798		32.5798	32.731	26.863	33.3192
69318		232.343	276.585	219.253	298.1	264.599	237.872				0	0	0	0	0	0		0	0	0	0	0	0		0	0	0	0	0	0		1.00337	1.00143	1.00204	1.00468	1.00697	1.00321		267.184	307.463	268.158	328.207	263.051	276.866		32.4805	32.731	27.0062	33.3192
69418		264.89	298.523	242.879	314.576	293.826	266.54				0	0	0	0	0	0		0	0	0	0	0	0		0	0	0	0	0	0		1.00371	1.00148	1.00202	1.00467	1.00692	1.00333		267.169	307.459	268.16	328.208	293.826	276.989		32.3063	32.4603	27.0062	33.3192
69538		281.625	328.561	279.653	319.726	298.064	282.405				0	0	0	0	0	0		0	0	0	0	0	0		0	0	0	0	0	0		1.00331	1.00137	1.002	1.0047	1.00687	1.00323		281.625	328.561	279.653	328.205	298.064	282.405		32.1895	32.3378	27.2122	33.385
69618		268.289	321.307	311.525	310.838	263.222	280.793				0	0	0	0	0	0		0	0	0	0	0	0		0	0	0	0	0	0		1.00336	1.00153	1.00192	1.00473	1.00688	1.00327		267.14	321.307	311.525	328.095	263.141	280.793		32.1895	32.3378	27.3392	33.2308
69698		287.24	316.19	317.81	318.242	326.845	287.184				0	0	0	0	0	0		0	0	0	0	0	0		0	0	0	0	0	0		1.00341	1.00161	1.00179	1.00466	1.00698	1.00332		287.24	316.19	317.81	328.049	326.845	287.184		32.1235	32.2175	27.4582	33.126
69778		271.395	337.008	314.334	326.305	278.107	317.065				0	0	0	0	0	0		0	0	0	0	0	0		0	0	0	0	0	0		1.00355	1.00153	1.00174	1.00467	1.00666	1.00342		271.395	337.008	314.334	327.85	278.107	317.065		32.0793	32.2265	27.315	33.0178
69858		263.702	283.794	273.067	333.339	291.636	284.11				0	0	0	0	0	0		0	0	0	0	0	0		0	0	0	0	0	0		1.00364	1.00172	1.00199	1.00447	1.00675	1.00355		266.754	307.298	273.067	333.339	291.636	284.11		32.0793	32.2265	27.315	33.0178
69998		265.337	308.932	275.808	334.308	284.477	263.984				0	0	0	0	0	0		0	0	0	0	0	0		0	0	0	0	0	0		1.00366	1.0016	1.00182	1.00455	1.00672	1.00348		266.749	307.299	275.808	334.308	284.477	276.472		32.0793	32.2265	27.278	33.1723
70078		245.843	308.101	276.442	329.586	269.072	270.048				0	0	0	0	0	0		0	0	0	0	0	0		0	0	0	0	0	0		1.00368	1.00145	1.00186	1.00452	1.00642	1.00335		266.745	307.299	276.442	329.586	269.072	276.5		32.0793	32.104	27.1835	33.1723
70158		248.207	278.492	268.154	302.751	244.892	280.268				0	0	0	0	0	0		0	0	0	0	0	0		0	0	0	0	0	0		1.0037	1.00156	1.00176	1.00438	1.0067	1.00341		266.741	307.085	268.154	328.055	262.983	280.268		32.0793	32.0738	26.989	33.1723
70238		238.587	297.38	230.648	284.425	243.179	253.72				0	0	0	0	0	0		0	0	0	0	0	0		0	0	0	0	0	0		1.00381	1.00158	1.00184	1.00436	1.00644	1.00358		267.066	306.815	267.839	328.056	263.077	276.114		32.1235	32.0738	27.0645	33.1723
70338		250.019	290.487	270.53	287.705	209.301	286.539				0	0	0	0	0	0		0	0	0	0	0	0		0	0	0	0	0	0		1.00357	1.0016	1.00208	1.00444	1.00655	1.00355		267.08	306.808	270.53	328.106	263.16	286.539		32.1235	31.79	27.032	33.3143
70438		282.649	330.673	307.717	362.564	304.019	294.2				0	0	0	0	0	0		0	0	0	0	0	0		0	0	0	0	0	0		1.00371	1.00141	1.00218	1.00436	1.00655	1.00359		282.649	330.673	307.717	362.564	304.019	294.2		31.995	31.5518	27.032	33.3143
70518		280.925	278.367	268.148	389.534	266.863	292.905				0	0	0	0	0	0		0	0	0	0	0	0		0	0	0	0	0	0		1.00419	1.0014	1.0021	1.00478	1.00655	1.00356		280.925	306.569	268.148	389.534	263.16	292.905		31.9582	31.6618	27.159	33.3143
70598		273.883	313.892	297.399	371.235	283.515	307.922				0	0	0	0	0	0		0	0	0	0	0	0		0	0	0	0	0	0		1.00413	1.00135	1.00219	1.00455	1.00653	1.00357		273.883	313.892	297.399	371.235	283.515	307.922		31.9507	31.65	27.0645	33.1723
70698		271.121	312.895	248.307	309.719	253.293	284.515				0	0	0	0	0	0		0	0	0	0	0	0		0	0	0	0	0	0		1.00416	1.00139	1.00212	1.00471	1.00639	1.00355		271.121	312.895	267.804	327.842	262.998	284.515		31.8985	31.65	27.1835	33.1543
70798		245.188	302.527	258.063	289.961	260.684	301.525				0	0	0	0	0	0		0	0	0	0	0	0		0	0	0	0	0	0		1.00421	1.00138	1.00216	1.00459	1.0064	1.00344		266.086	306.386	268.016	327.865	262.919	301.525		31.623	31.613	27.278	33.1543
70878		261.705	307.772	275.143	305.847	269.155	252.051				0	0	0	0	0	0		0	0	0	0	0	0		0	0	0	0	0	0		1.00425	1.00133	1.002	1.00461	1.00638	1.00313		266.39	306.222	275.143	327.861	269.155	276.168		31.8985	31.4382	27.1835	33.1543
70998		214.285	295.393	262.574	315.812	235.669	267.283				0	0	0	0	0	0		0	0	0	0	0	0		0	0	0	0	0	0		1.00426	1.00084	1.00193	1.00452	1.00607	1.00302		266.663	306.26	267.828	328.052	262.934	276.181		31.9507	31.4382	27.1835	33.3088
71078		213.574	257.552	256.393	300.867	230.88	279.401				0	0	0	0	0	0		0	0	0	0	0	0		0	0	0	0	0	0		1.00417	1.00052	1.00181	1.00447	1.00598	1.00303		266.674	306.284	267.843	328.105	262.871	279.401		31.9507	31.233	27.373	33.4508
71158		221.252	274.872	250.937	285.631	221.793	263.825				0	0	0	0	0	0		0	0	0	0	0	0		0	0	0	0	0	0		1.00468	1.00031	1.00193	1.00425	1.0058	1.0027		266.608	306.306	267.712	328.112	262.876	276.087		31.914	31.233	27.1785	33.3143
71238		215.006	283.341	231.13	299.507	237.203	253.766				0	0	0	0	0	0		0	0	0	0	0	0		0	0	0	0	0	0		1.00504	1.00008	1.00185	1.00458	1.00585	1.00274		266.562	306.338	267.717	328.101	262.874	275.991		31.914	31.233	27.1785	33.268
71358		260.97	341.329	284.438	323.822	285.86	277.074				0	0	0	0	0	0		0	0	0	0	0	0		0	0	0	0	0	0		1.00512	1.00019	1.00203	1.00452	1.00585	1.00285		266.551	341.329	284.438	328.103	285.86	277.074		31.914	31.233	26.989	33.2308
71438		276.321	305.535	268.471	348.046	275.015	269.247				0	0	0	0	0	0		0	0	0	0	0	0		0	0	0	0	0	0		1.00506	1.00012	1.00202	1.00446	1.00578	1.00279		276.321	306.332	268.471	348.046	275.015	275.788		31.843	31.233	26.8565	33.2308
71518		264.407	304.271	274.174	343.493	257.639	243.679				0	0	0	0	0	0		0	0	0	0	0	0		0	0	0	0	0	0		1.00487	1.00001	1.00242	1.00449	1.00579	1.00278		266.584	306.194	274.174	343.493	262.831	275.608		31.914	31.2857	26.9308	33.126
71598		229.39	316.51	246.45	318.581	232.116	257.454				0	0	0	0	0	0		0	0	0	0	0	0		0	0	0	0	0	0		1.00542	0.999869	1.00235	1.00446	1.00625	1.00286		266.104	316.51	267.387	327.893	262.767	275.597		31.8985	31.3637	27.1467	33.0178
71678		255.227	301	255.187	309.897	253.53	252.387				0	0	0	0	0	0		0	0	0	0	0	0		0	0	0	0	0	0		1.00551	1.00003	1.00259	1.00475	1.00676	1.00296		266.069	306.343	267.268	327.834	262.693	275.582		31.623	31.4382	26.982	33.0178
71758		243.715	311.298	264.489	312.53	253.022	235.609				0	0	0	0	0	0		0	0	0	0	0	0		0	0	0	0	0	0		1.00562	1.00015	1.00247	1.00481	1.00681	1.00296		266.089	306.52	267.158	327.822	262.691	275.582		31.8985	31.613	26.856	33.0178
71838		232.861	279.573	258.534	311.314	252.036	271.8				0	0	0	0	0	0		0	0	0	0	0	0		0	0	0	0	0	0		1.00562	1.00021	1.00263	1.00488	1.00672	1.0024		266.089	306.552	266.97	327.808	262.753	275.663		31.8985	31.4448	26.9182	33.0178
71998		217.614	286.333	234.316	284.476	222.962	233.185				0	0	0	0	0	0		0	0	0	0	0	0		0	0	0	0	0	0		1.00546	1.00092	1.00325	1.00501	1.00659	1.00243		266.095	306.536	266.858	327.781	262.757	275.818		31.8985	31.4448	27.2205	33.0178
72078		219.357	255.722	232.207	264.807	219.039	214.062				0	0	0	0	0	0		0	0	0	0	0	0		0	0	0	0	0	0		1.00586	1.00074	1.00236	1.00491	1.00645	1.0024		266.087	306.592	266.815	327.802	262.761	275.82		31.8985	31.6618	27.1148	33.0178
72178		184.792	247.913	234.899	273.793	191.213	218.425				0	0	0	0	0	0		0	0	0	0	0	0		0	0	0	0	0	0		1.00561	1.00084	1.00259	1.00467	1.0062	1.0024		266.09	306.588	266.694	328.049	262.769	275.82		31.8985	31.6618	27.0275	33.1093
72278		249.204	328.995	244.327	328.129	247.696	273.064				0	0	0	0	0	0		0	0	0	0	0	0		0	0	0	0	0	0		1.00578	1.0007	1.00254	1.00469	1.00606	1.00242		266.088	328.995	266.698	328.129	262.773	276.036		31.8857	31.6618	26.543	33.1093
72398		267.073	315.076	305.993	319.61	280.327	264.648				0	0	0	0	0	0		0	0	0	0	0	0		0	0	0	0	0	0		1.00602	1.00062	1.00349	1.00507	1.00613	1.00242		266.085	315.076	305.993	328.039	280.327	276.035		31.8857	31.5518	26.3863	33.063
72478		247.847	304.048	310.184	332.369	275.469	301.54				0	0	0	0	0	0		0	0	0	0	0	0		0	0	0	0	0	0		1.00613	1.00078	1.00414	1.00502	1.00648	1.00306		266.015	306.539	310.184	332.369	275.469	301.54		31.7515	31.4448	26.453	32.9607
72558		264.119	318.393	257.543	342.45	260.856	273.025				0	0	0	0	0	0		0	0	0	0	0	0		0	0	0	0	0	0		1.006	1.00032	1.00416	1.00492	1.00632	1.00306		266.026	318.393	265.721	342.45	262.709	275.568		31.9258	31.4078	26.7975	33.007
72638		221.727	301.246	267.583	318.942	246.778	254.014				0	0	0	0	0	0		0	0	0	0	0	0		0	0	0	0	0	0		1.00578	1.00041	1.00412	1.00479	1.00634	1.00274		266.045	306.294	265.571	327.583	262.364	275.614		32.0095	31.4382	26.4425	33.068
72718		242.018	295.263	255.637	306.777	264.662	268.955				0	0	0	0	0	0		0	0	0	0	0	0		0	0	0	0	0	0		1.00593	1.00063	1.00397	1.00477	1.00637	1.00265		266.086	306.487	265.598	327.585	262.354	275.459		32.285	31.613	26.4425	33.068
72798		245.193	288.447	271.84	339.859	266.405	258.136				0	0	0	0	0	0		0	0	0	0	0	0		0	0	0	0	0	0		1.00584	1.00054	1.00444	1.00491	1.00619	1.00261		266.416	306.499	271.84	339.859	262.42	275.385		32.3372	31.613	26.1753	33.1435
72878		210.153	284.577	231.421	299.79	227.691	244.403				0	0	0	0	0	0		0	0	0	0	0	0		0	0	0	0	0	0		1.00563	1.0007	1.00436	1.00468	1.00578	1.00263		266.704	306.54	264.988	328.048	262.568	275.459		32.3815	31.65	25.9845	33.2458
72998		219.804	253.007	205.521	281.907	235.259	226.266				0	0	0	0	0	0		0	0	0	0	0	0		0	0	0	0	0	0		1.00535	1.00057	1.00439	1.0046	1.00586	1.00286		266.752	306.598	265.267	328.1	262.726	275.458		32.3815	31.867	26.1753	33.222
73118		192.889	262.067	229.091	257.493	213.113	222.554				0	0	0	0	0	0		0	0	0	0	0	0		0	0	0	0	0	0		1.00542	0.999856	1.00428	1.0048	1.00577	1.00295		267.075	306.836	265.279	328.093	262.729	275.584		32.3638	31.6618	26.3462	33.1757
73198		186.439	257.626	223.804	264.338	254.316	221.413				0	0	0	0	0	0		0	0	0	0	0	0		0	0	0	0	0	0		1.00553	0.999844	1.00373	1.00483	1.00562	1.00276		267.129	307.299	265.634	328.092	262.625	275.934		32.4805	32.0738	26.5917	33.1385
73278		223.237	288.546	246.271	300.767	257.102	253.697				0	0	0	0	0	0		0	0	0	0	0	0		0	0	0	0	0	0		1.00566	0.999831	1.00446	1.00472	1.00538	1.0028		267.162	307.339	265.512	328.096	262.743	275.924		32.669	32.104	26.4425	33.1385
73398		241.955	307.303	281.245	346.042	253.503	264.669				0	0	0	0	0	0		0	0	0	0	0	0		0	0	0	0	0	0		1.00578	0.999983	1.00447	1.00468	1.00515	1.00199		267.16	307.444	281.245	346.042	262.69	276.082		32.5277	31.9337	26.1515	33.0727
73478		248.104	302.159	268.284	335.987	272.212	245.479				0	0	0	0	0	0		0	0	0	0	0	0		0	0	0	0	0	0		1.00564	1.00058	1.00396	1.0047	1.00518	1.00149		267.163	307.302	268.284	335.987	272.212	276.163		32.669	31.8202	25.735	32.96
73558		226.876	323.141	242.858	348.952	244.816	259.448				0	0	0	0	0	0		0	0	0	0	0	0		0	0	0	0	0	0		1.0055	1.00081	1.00331	1.00468	1.005	1.00148		267.165	323.141	265.2	348.952	262.048	276.084		32.8432	32.104	25.5442	32.8577
73638		227.893	298.253	271.835	330.268	248.326	275.23				0	0	0	0	0	0		0	0	0	0	0	0		0	0	0	0	0	0		1.00543	1.00036	1.00242	1.00472	1.00504	1.00143		267.132	307.307	271.835	330.268	261.947	275.856		32.4805	32.104	25.2925	32.8577
73718		228.202	278.71	287.137	281.687	214.067	229.65				0	0	0	0	0	0		0	0	0	0	0	0		0	0	0	0	0	0		1.0055	1.00031	1.00218	1.00469	1.0051	1.00146		267.13	307.31	287.137	328.048	261.742	275.849		32.4805	31.8202	25.5442	32.811
73798		207.9	265.021	267.806	303.679	240.047	235.515				0	0	0	0	0	0		0	0	0	0	0	0		0	0	0	0	0	0		1.00544	1.00046	1.00194	1.00481	1.00471	1.00167		267.132	307.403	265.361	328.092	261.793	276.083		32.4805	31.8045	25.5442	32.9237
73878		210.466	269.203	247.464	303.926	252.467	233.987				0	0	0	0	0	0		0	0	0	0	0	0		0	0	0	0	0	0		1.00548	1.00038	1.00193	1.00471	1.00424	1.00186		267.166	307.552	265.642	328.184	261.644	276.118		32.8432	31.9248	25.735	33.1702
73998		224.877	235.954	249.601	292.597	204.429	249.099				0	0	0	0	0	0		0	0	0	0	0	0		0	0	0	0	0	0		1.00535	1.00021	1.00188	1.00459	1.00419	1.00173		267.171	307.557	265.801	328.1	261.861	276.135		32.8432	31.9248	26.1515	32.9237
74078		209.815	237.909	232.387	284.678	224.455	249.989				0	0	0	0	0	0		0	0	0	0	0	0		0	0	0	0	0	0		1.00525	1.00022	1.00189	1.0045	1.00408	1.00173		267.175	307.556	265.798	328.103	262.02	276.134		32.8432	31.889	26.1515	33.0727
74198		205.967	258.207	241.017	289.273	233.371	248.299				0	0	0	0	0	0		0	0	0	0	0	0		0	0	0	0	0	0		1.00519	1.00019	1.00146	1.00444	1.00414	1.00169		267.178	307.621	265.905	328.106	262.058	276.139		32.8432	31.926	25.8748	33.0727
74278		254.648	325.72	266.922	371.765	267.255	315.632				0	0	0	0	0	0		0	0	0	0	0	0		0	0	0	0	0	0		1.00514	1.00021	1.00193	1.00446	1.00413	1.00168		267.18	325.72	265.787	371.765	262.058	315.632		32.8432	31.68	26.1515	32.9237
74358		294.126	325.717	254.199	323.955	282.527	288.505				0	0	0	0	0	0		0	0	0	0	0	0		0	0	0	0	0	0		1.00507	1.0009	1.00202	1.0044	1.00388	1.00134		294.126	325.717	265.765	328.107	282.527	288.505		32.927	31.5777	26.1515	32.8055
74438		265.33	335.127	255.037	341.278	280.069	260.26				0	0	0	0	0	0		0	0	0	0	0	0		0	0	0	0	0	0		1.00503	1.00088	1.00192	1.00435	1.00389	1.00198		267.185	335.127	265.791	341.278	280.069	276.104		33.151	31.4995	26.1515	32.811
74518		265.252	321.244	257.47	321.403	270.773	261.313				0	0	0	0	0	0		0	0	0	0	0	0		0	0	0	0	0	0		1.00519	1.00042	1.00177	1.00443	1.00391	1.00207		267.178	321.244	266.244	328.054	270.773	276.093		33.151	31.4995	26.489	32.811
74598		242.62	329.249	241.151	299.309	260.889	255.684				0	0	0	0	0	0		0	0	0	0	0	0		0	0	0	0	0	0		1.00542	0.999929	1.00166	1.00447	1.00384	1.00208		267.239	329.249	266.271	328.105	261.9	276.092		33.562	31.5777	26.489	32.9237
74718		220.686	308.761	233.938	285.786	245.542	220.084				0	0	0	0	0	0		0	0	0	0	0	0		0	0	0	0	0	0		1.00532	0.999868	1.00177	1.00423	1.00356	1.00177		267.315	307.787	266.6	328.113	262.045	276.083		33.7263	31.7208	26.5717	32.9237
74798		221.414	266.143	245.51	303.017	235.429	227.272				0	0	0	0	0	0		0	0	0	0	0	0		0	0	0	0	0	0		1.00548	0.999635	1.00172	1.00429	1.00344	1.00177		267.286	307.794	266.686	328.214	262.047	276.129		33.7263	31.7208	26.6465	33.1702
74878		210.548	308.635	241.381	273.337	213.393	245.145				0	0	0	0	0	0		0	0	0	0	0	0		0	0	0	0	0	0		1.00541	1.00021	1.00179	1.004	1.0035	1.00158		267.62	307.778	266.599	328.121	262.046	276.153		33.7263	31.7208	26.5717	32.9237
74998		211.022	260.014	203.669	266.936	222.876	239.381				0	0	0	0	0	0		0	0	0	0	0	0		0	0	0	0	0	0		1.00519	1.0009	1.00184	1.00392	1.00347	1.00146		267.655	307.722	266.681	328.124	262.046	276.167		33.5023	31.7208	26.3698	33.0727
75098		196.883	256.204	230.424	279.489	226.313	232.497				0	0	0	0	0	0		0	0	0	0	0	0		0	0	0	0	0	0		1.00525	1.00114	1.00194	1.00377	1.00329	1.00216		267.646	307.697	266.676	328.13	262.049	276.09		33.4185	31.4307	26.3698	33.1385
75198		243.897	293.875	261.818	321.369	238.694	274.904				0	0	0	0	0	0		0	0	0	0	0	0		0	0	0	0	0	0		1.00531	1.00139	1.00216	1.00363	1.00317	1.002		267.636	307.671	266.667	328.14	262.284	274.904		33.4185	31.4307	26.6465	33.1385
75318		274.258	305.742	304.194	333.75	289.743	255.832				0	0	0	0	0	0		0	0	0	0	0	0		0	0	0	0	0	0		1.00529	1.0014	1.00217	1.00352	1.00314	1.00226		274.258	307.669	304.194	333.75	289.743	276.089		33.2443	31.2332	26.6465	33.1385
75398		257.599	323.978	242.217	342.653	252.482	264.561				0	0	0	0	0	0		0	0	0	0	0	0		0	0	0	0	0	0		1.0053	1.00127	1.00234	1.00351	1.003	1.00221		267.638	323.978	266.658	342.653	262.346	276.089		33.2443	31.2332	26.6465	33.1823
75478		254.984	286.653	258.462	326.666	254.102	281.979				0	0	0	0	0	0		0	0	0	0	0	0		0	0	0	0	0	0		1.00562	1.00117	1.00239	1.00351	1.00303	1.00219		267.582	307.694	266.655	326.666	262.335	281.979		33.2443	31.2332	26.6465	33.1823
75558		249.296	262.416	278.329	295.594	253.547	258.027				0	0	0	0	0	0		0	0	0	0	0	0		0	0	0	0	0	0		1.00573	1.0011	1.00261	1.00343	1.00307	1.00226		267.847	307.8	278.329	328.154	262.704	276.089		33.315	31.339	26.7365	33.2933
75638		238.918	246.39	255.879	310.645	258.158	254.818				0	0	0	0	0	0		0	0	0	0	0	0		0	0	0	0	0	0		1.00556	1.00095	1.00276	1.0033	1.00305	1.00235		268.081	308.012	266.794	328.086	262.762	276.089		33.431	31.522	26.8237	33.1805
75718		240.523	283.458	251.215	287.344	231.57	249.325				0	0	0	0	0	0		0	0	0	0	0	0		0	0	0	0	0	0		1.00557	1.00075	1.00294	1.00357	1.00326	1.00227		268.277	308.044	266.875	328.076	262.805	276.272		33.461	31.387	26.952	33.1805
75798		241.394	254.954	208.789	309.181	235.108	253.601				0	0	0	0	0	0		0	0	0	0	0	0		0	0	0	0	0	0		1.00552	1.0008	1.003	1.00354	1.00311	1.002		268.283	308.453	266.872	328.078	262.81	276.299		33.366	31.7485	26.952	33.08
75878		209.299	260.584	254.935	297.182	235.463	244.536				0	0	0	0	0	0		0	0	0	0	0	0		0	0	0	0	0	0		1.00544	1.00072	1.00298	1.00354	1.00288	1.00181		268.29	308.475	266.782	328.078	262.817	276.312		33.461	31.7095	26.8237	33.08
76018		241.226	284.036	226.012	283.154	241.268	246.984				0	0	0	0	0	0		0	0	0	0	0	0		0	0	0	0	0	0		1.00515	1.00076	1.00319	1.00356	1.00285	1.00151		268.301	308.464	266.861	328.077	262.818	276.331		33.366	31.7425	26.6753	33.08
76118		223.219	230.721	208.789	270.814	204.66	216.706				0	0	0	0	0	0		0	0	0	0	0	0		0	0	0	0	0	0		1.0053	1.00133	1.00324	1.00353	1.00276	1.00145		268.295	308.308	266.859	328.078	262.82	276.335		33.366	31.3505	26.6018	33.0533
76198		235.516	317.15	273.765	336.301	255.537	267.423				0	0	0	0	0	0		0	0	0	0	0	0		0	0	0	0	0	0		1.0053	1.00149	1.0032	1.00342	1.00247	1.00162		268.296	317.15	273.765	336.301	262.829	276.324		33.325	31.3505	26.547	33.0533
76278		258.369	337.354	255.879	335.436	269.496	295.556				0	0	0	0	0	0		0	0	0	0	0	0		0	0	0	0	0	0		1.00519	1.00131	1.0033	1.00319	1.00246	1.00179		268.299	337.354	266.765	335.436	269.496	295.556		33.366	31.3505	26.4735	33.0533
76358		268.446	312.053	263.287	343.561	262.74	326.805				0	0	0	0	0	0		0	0	0	0	0	0		0	0	0	0	0	0		1.00522	1.00129	1.0035	1.00301	1.00253	1.00164		268.446	312.053	266.755	343.561	262.873	326.805		33.1948	31.3505	26.4735	32.951
76478		234.003	292.841	261.753	311.866	242.178	275.463				0	0	0	0	0	0		0	0	0	0	0	0		0	0	0	0	0	0		1.00537	1.00128	1.00335	1.0029	1.00259	1.00103		268.103	308.595	266.763	327.866	262.871	275.463		33.1948	31.4405	26.4735	32.8755
76558		223.88	265.01	223.356	297.587	273.165	239.108				0	0	0	0	0	0		0	0	0	0	0	0		0	0	0	0	0	0		1.00515	1.00097	1.00338	1.00279	1.0027	1.001		268.301	308.609	266.761	327.615	273.165	276.365		33.366	31.4405	26.4735	32.8313
76638		259.328	258.125	250.055	296.884	259.715	256.645				0	0	0	0	0	0		0	0	0	0	0	0		0	0	0	0	0	0		1.00514	1.00098	1.00327	1.00272	1.00266	1.00123		268.371	308.609	266.857	327.653	263.069	276.35		33.5523	31.4405	26.6018	32.8313
76718		223.446	267.503	246.935	303.351	291.134	208.935				0	0	0	0	0	0		0	0	0	0	0	0		0	0	0	0	0	0		1.00501	1.00091	1.00331	1.00242	1.00244	1.00089		268.378	308.612	266.855	327.579	291.134	276.677		33.5523	31.4405	26.6018	32.5643
76798		227.083	287.418	231.275	326.145	252.169	224.413				0	0	0	0	0	0		0	0	0	0	0	0		0	0	0	0	0	0		1.00495	1.00082	1.00322	1.00248	1.00251	1.00082		268.381	308.616	266.86	327.576	263.198	276.693		33.5523	31.0417	26.6753	32.5643
76878		235.319	257.898	232.186	281.391	238.542	245.252				0	0	0	0	0	0		0	0	0	0	0	0		0	0	0	0	0	0		1.00498	1.00069	1.00317	1.0027	1.00239	1.00099		268.379	308.622	266.863	327.565	263.205	276.806		33.5523	31.0417	26.6753	32.5367
76998		215.354	276.447	222.005	284.237	214.047	243.066				0	0	0	0	0	0		0	0	0	0	0	0		0	0	0	0	0	0		1.0049	1.00046	1.00306	1.003	1.00216	1.00103		268.384	308.633	266.778	327.55	263.218	276.805		33.5523	31.0417	26.8237	32.5367
77078		251.705	301.445	262.287	326.263	250.855	266.532				0	0	0	0	0	0		0	0	0	0	0	0		0	0	0	0	0	0		1.00487	1.00049	1.00307	1.0036	1.00213	1.00094		268.386	308.632	266.778	326.263	263.22	276.807		33.5112	30.8247	26.8237	32.471
77198		268.767	297.823	226.875	324.532	266.766	305.212				0	0	0	0	0	0		0	0	0	0	0	0		0	0	0	0	0	0		1.00495	1.00038	1.00303	1.00402	1.00205	1.00091		268.767	308.638	266.779	327.499	266.766	305.212		33.502	30.8247	27.1148	32.5367
77278		261.589	297.806	253.656	361.016	232.145	278.22				0	0	0	0	0	0		0	0	0	0	0	0		0	0	0	0	0	0		1.00499	1.0003	1.00296	1.00396	1.00214	1.00091		268.379	308.644	266.783	361.016	263.219	278.22		33.5112	31.0417	26.8237	32.5367
77358		251.06	282.296	258.52	312.295	247.02	252.452				0	0	0	0	0	0		0	0	0	0	0	0		0	0	0	0	0	0		1.005	0.999681	1.00294	1.00357	1.00221	1.00091		268.497	308.591	266.784	327.522	263.296	276.808		33.7695	30.9518	26.8237	32.5367
77438		234.063	307.297	243.317	308.806	264.473	253.717				0	0	0	0	0	0		0	0	0	0	0	0		0	0	0	0	0	0		1.00521	0.999597	1.00305	1.00341	1.00226	1.00127		268.65	308.325	266.87	327.53	263.293	276.941		33.8527	30.5903	26.952	32.5367
77518		230.67	291.616	253.715	286.298	228.932	275.708				0	0	0	0	0	0		0	0	0	0	0	0		0	0	0	0	0	0		1.00508	0.999673	1.00277	1.00321	1.00217	1.00132		268.66	308.304	266.793	327.54	263.297	275.708		33.8527	30.5903	26.8237	32.5367
77598		235.348	269.853	248.972	277.081	242.437	236.738				0	0	0	0	0	0		0	0	0	0	0	0		0	0	0	0	0	0		1.00493	0.999646	1.00279	1.00326	1.00208	1.00153		268.673	308.593	266.711	327.537	263.302	277.167		33.8527	30.9518	26.7365	32.5367
77678		244.672	274.517	230.34	314.453	246.492	252.4				0	0	0	0	0	0		0	0	0	0	0	0		0	0	0	0	0	0		1.00506	0.999588	1.00286	1.00336	1.00201	1.00168		268.847	308.596	266.789	327.618	263.307	277.069		34.013	30.9518	26.8237	32.8037
77758		244.571	272.047	223.967	295.321	224.185	268.899				0	0	0	0	0	0		0	0	0	0	0	0		0	0	0	0	0	0		1.00532	0.9995	1.00288	1.00302	1.00211	1.00169		268.798	308.6	266.707	327.842	263.3	277.069		34.013	30.9518	26.7365	32.7822
77878		212.474	295.86	256.304	297.119	212.478	266.736				0	0	0	0	0	0		0	0	0	0	0	0		0	0	0	0	0	0		1.0053	0.999402	1.00298	1.00285	1.00207	1.00179		268.802	308.604	266.782	327.877	263.42	277.124		34.013	30.9518	26.8237	32.6332
77998		264.841	294.013	256.583	308.24	222.137	278.972				0	0	0	0	0	0		0	0	0	0	0	0		0	0	0	0	0	0		1.00501	0.999371	1.00308	1.00249	1.00186	1.00185		268.858	308.606	266.777	327.95	263.437	278.972		34.0037	30.9518	26.8237	32.515
78118		237.923	297.428	247.283	368.929	257.953	283.963				0	0	0	0	0	0		0	0	0	0	0	0		0	0	0	0	0	0		1.00503	0.999429	1.00315	1.00258	1.00171	1.00179		268.853	308.603	266.773	368.929	263.449	283.963		34.0037	30.7348	26.8237	32.181
78198		244.023	333.986	262.59	337.619	240.832	284.876				0	0	0	0	0	0		0	0	0	0	0	0		0	0	0	0	0	0		1.00505	0.999324	1.00329	1.00274	1.00153	1.00193		268.85	333.986	266.766	337.619	263.463	284.876		33.8768	30.828	26.8237	32.181
78278		253.82	298.872	233.865	332.921	245.749	265.988				0	0	0	0	0	0		0	0	0	0	0	0		0	0	0	0	0	0		1.00519	0.999179	1.00327	1.00295	1.00172	1.0019		269.103	308.728	266.857	332.921	263.589	277.106		33.8762	30.671	26.952	32.2565
78358		271.611	295.932	244.704	313.94	268.534	264.343				0	0	0	0	0	0		0	0	0	0	0	0		0	0	0	0	0	0		1.00534	0.999102	1.00324	1.00305	1.00191	1.00194		271.611	308.787	266.945	328.095	268.534	277.386		33.8762	30.7738	27.2062	32.3588
78438		245.318	285.465	234.916	344.178	238.957	251.742				0	0	0	0	0	0		0	0	0	0	0	0		0	0	0	0	0	0		1.00549	0.99894	1.00334	1.00297	1.00182	1.00161		269.093	308.79	267.07	344.178	263.736	277.154		33.8762	30.7738	27.3323	32.4715
78518		232.764	315.515	230.921	301.14	243.663	289.522				0	0	0	0	0	0		0	0	0	0	0	0		0	0	0	0	0	0		1.00559	0.999089	1.0035	1.00276	1.00177	1.0016		269.141	315.515	267.043	328.203	263.9	289.522		34.0615	30.833	27.3323	32.4715
78598		232.89	276.039	230.511	319.317	235.315	248.65				0	0	0	0	0	0		0	0	0	0	0	0		0	0	0	0	0	0		1.00527	0.99907	1.00371	1.00282	1.00174	1.00126		269.34	309.371	267.004	328.198	263.905	277.746		34.6907	31.0725	27.3323	32.4715
78698		204.927	278.42	253.654	276.73	225.453	251.552				0	0	0	0	0	0		0	0	0	0	0	0		0	0	0	0	0	0		1.00531	0.998758	1.0038	1.00278	1.00172	1.00111		269.338	309.473	267.292	328.201	263.908	277.749		34.6907	31.005	27.497	32.4715
78778		222.182	254.399	229.644	309.366	226.164	246.647				0	0	0	0	0	0		0	0	0	0	0	0		0	0	0	0	0	0		1.00571	0.998742	1.00374	1.00293	1.00192	1.00109		269.304	309.476	267.298	328.273	263.876	277.749		34.6907	31.005	27.788	32.6595
78878		225.577	227.072	235.469	287.571	221.24	258.986				0	0	0	0	0	0		0	0	0	0	0	0		0	0	0	0	0	0		1.00516	0.998574	1.00351	1.00303	1.00183	1.00111		269.345	309.477	267.313	328.437	263.89	277.749		34.6907	31.005	27.788	32.7445
78998		261.082	319.596	266.992	340.066	239.232	288.463				0	0	0	0	0	0		0	0	0	0	0	0		0	0	0	0	0	0		1.00445	0.998617	1.00365	1.00319	1.00175	1.00092		269.38	319.596	267.304	340.066	263.904	288.463		34.5333	31.005	27.788	32.7445
79117		259.777	295.968	248.597	335.353	259.481	282.648				0	0	0	0	0	0		0	0	0	0	0	0		0	0	0	0	0	0		1.00445	0.998714	1.00357	1.00319	1.00166	1.00087		269.38	309.476	267.426	335.353	263.918	282.648		34.483	31.005	27.9033	32.7445
79198		278.252	304.501	276.665	326.299	258.72	286.338				0	0	0	0	0	0		0	0	0	0	0	0		0	0	0	0	0	0		1.00376	0.998797	1.00369	1.00335	1.00149	1.00095		278.252	309.46	276.665	326.299	263.944	286.338		34.4458	31.005	27.9033	32.227
79278		301.7	326.499	254.43	339.08	278.863	262.262				0	0	0	0	0	0		0	0	0	0	0	0		0	0	0	0	0	0		1.00323	0.99882	1.00386	1.00341	1.00159	1.00071		301.7	326.499	267.398	339.08	278.863	277.755		34.4458	30.7655	27.9033	32.227
79358		255.059	291.091	214.07	341.078	267.653	308.665				0	0	0	0	0	0		0	0	0	0	0	0		0	0	0	0	0	0		1.0027	0.998777	1.00363	1.00345	1.0015	1.00088		269.446	308.793	267.419	341.078	267.653	308.665		34.4458	30.7063	27.9033	31.9595
79438		270.905	278.073	245.198	342.45	281.36	265.873				0	0	0	0	0	0		0	0	0	0	0	0		0	0	0	0	0	0		1.00271	0.998831	1.00362	1.00348	1.0015	1.00085		270.905	308.792	267.305	342.45	281.36	277.634		33.8165	30.7063	27.9373	31.9595
79518		235.807	297.118	274.318	343.248	288.07	281.387				0	0	0	0	0	0		0	0	0	0	0	0		0	0	0	0	0	0		1.0037	0.998077	1.00359	1.00349	1.00165	1.00094		269.153	308.85	274.318	343.248	288.07	281.387		33.6312	30.7063	27.9373	32.071
79598		251.668	289.667	247.146	300.803	232.402	252.54				0	0	0	0	0	0		0	0	0	0	0	0		0	0	0	0	0	0		1.00276	0.997977	1.00367	1.0035	1.00175	1.00095		269.125	308.858	267.415	328.347	264.431	277.751		33.556	30.7063	28.0525	32.071
79680		221.342	294.28	260.682	291.024	233.624	262.496				0	0	0	0	0	0		0	0	0	0	0	0		0	0	0	0	0	0		1.00281	0.998658	1.00346	1.00353	1.00174	1.00108		269.123	308.802	267.437	328.343	264.431	277.749		33.556	30.7063	28.0525	32.071
79758		232.023	278.44	227.256	295.244	236.711	245.339				0	0	0	0	0	0		0	0	0	0	0	0		0	0	0	0	0	0		1.00385	0.998028	1.00374	1.00368	1.0017	1.00103		269.082	308.854	267.298	328.313	264.432	277.75		33.556	30.7063	27.9373	32.071
79877		236.919	275.651	232.557	308.573	225.955	278.623				0	0	0	0	0	0		0	0	0	0	0	0		0	0	0	0	0	0		1.00395	0.998619	1.00366	1.00355	1.00159	1.00094		269.063	308.805	267.303	328.339	264.436	278.623		33.556	30.7063	28.1082	31.8938
79998		281.453	318.187	296.606	349.056	275.87	276.293				0	0	0	0	0	0		0	0	0	0	0	0		0	0	0	0	0	0		1.00331	0.998679	1.00382	1.00372	1.00158	1.00104		281.453	318.187	296.606	349.056	275.87	276.293		33.5627	30.7655	28.0525	31.9808
80078		263.604	295.724	265.148	335.683	263.849	283.17				0	0	0	0	0	0		0	0	0	0	0	0		0	0	0	0	0	0		1.00343	0.998761	1.00398	1.00389	1.00164	1.00096		269.347	308.932	267.39	335.683	264.507	283.17		33.748	30.5987	28.2148	32.0777
80157		265.301	277.345	266.829	324.584	249.149	248.042				0	0	0	0	0	0		0	0	0	0	0	0		0	0	0	0	0	0		1.00342	0.998155	1.00391	1.00399	1.00173	1.00074		269.348	309.126	267.395	329.094	264.5	278.359		33.5665	30.4855	28.4808	32.3442
80238		251.913	304.695	235.345	329.129	248.112	266.236				0	0	0	0	0	0		0	0	0	0	0	0		0	0	0	0	0	0		1.0031	0.997609	1.00403	1.00405	1.00174	1.0001		269.434	309.481	267.556	329.129	264.499	278.436		34.1958	30.633	28.3783	32.4887
80318		263.691	306.603	283.518	330.322	253.813	260.076				0	0	0	0	0	0		0	0	0	0	0	0		0	0	0	0	0	0		1.00314	0.997656	1.00399	1.00405	1.00168	1.00008		269.433	309.481	283.518	330.322	264.504	278.438		34.1958	30.633	28.3783	32.2817
80397		264.791	297.172	268.917	325.99	211.397	243.987				0	0	0	0	0	0		0	0	0	0	0	0		0	0	0	0	0	0		1.00257	0.99755	1.00403	1.00404	1.00174	1.00011		269.45	309.482	268.917	329.088	264.431	278.435		34.1958	30.633	28.3783	32.2817
80478		245.504	270.22	262.992	311.777	226.005	267.189				0	0	0	0	0	0		0	0	0	0	0	0		0	0	0	0	0	0		1.00291	0.997791	1.00427	1.00399	1.00179	1.0008		269.373	309.481	267.668	329.095	264.496	278.353		34.3773	30.633	28.6362	32.3442
80558		235.758	275.598	249.587	288.105	209.631	224.836				0	0	0	0	0	0		0	0	0	0	0	0		0	0	0	0	0	0		1.00343	0.997805	1.0043	1.00413	1.00177	1.00116		269.347	309.481	267.665	329.075	264.497	278.316		34.3773	30.589	28.6362	32.3442
80638		230.437	264.545	230.152	308.783	210.145	242.646				0	0	0	0	0	0		0	0	0	0	0	0		0	0	0	0	0	0		1.00351	0.997824	1.00428	1.00433	1.00158	1.00098		269.343	309.48	267.667	329.05	264.511	278.334		34.4458	30.589	28.9022	32.3442
80718		230.814	248.739	255.751	291.926	223.755	239.116				0	0	0	0	0	0		0	0	0	0	0	0		0	0	0	0	0	0		1.00343	0.997884	1.00435	1.00439	1.00129	1.00122		269.347	309.48	267.523	329.042	264.533	278.31		34.483	30.589	28.7423	32.2817
80818		229.712	273.644	253.843	308.651	227.792	225.604				0	0	0	0	0	0		0	0	0	0	0	0		0	0	0	0	0	0		1.00342	0.99796	1.00466	1.00463	1.00147	1.00095		269.548	309.55	267.64	329.125	264.622	278.337		35.0395	30.999	29.0002	32.4547
80998		241.396	281.432	263.884	309.508	251.407	297.855				0	0	0	0	0	0		0	0	0	0	0	0		0	0	0	0	0	0		1.00309	0.99816	1.00465	1.00436	1.00135	1.00116		269.825	309.656	267.641	329.127	264.815	297.855		35.0395	31.04	29.0002	32.3902
81077		260.755	309.624	266.74	340.474	262.79	282.137				0	0	0	0	0	0		0	0	0	0	0	0		0	0	0	0	0	0		1.00266	0.998226	1.00448	1.00433	1.00142	1.00075		269.922	309.624	266.74	340.474	265.124	282.137		34.971	31.04	29.0002	32.8397
81178		257.488	290.586	275.612	279.773	262.84	258.626				0	0	0	0	0	0		0	0	0	0	0	0		0	0	0	0	0	0		1.00235	0.998405	1.00423	1.0044	1.00138	1.0008		270.695	309.726	275.612	329.553	265.13	279.013		35.0387	31.1675	28.9022	32.9372
81257		273.144	254.998	267.403	305.106	238.803	291.415				0	0	0	0	0	0		0	0	0	0	0	0		0	0	0	0	0	0		1.0022	0.998698	1.0043	1.00438	1.0014	1.00089		273.144	309.783	267.403	329.947	265.127	291.415		34.972	31.2495	28.9393	32.7833
81338		268.091	259.718	263.181	314.501	269.485	267.041				0	0	0	0	0	0		0	0	0	0	0	0		0	0	0	0	0	0		1.00228	0.99858	1.00439	1.00436	1.00132	1.00105		268.091	309.81	268.025	329.952	269.485	279.037		35.0807	31.2495	29.0835	32.7833
81418		246.181	259.987	259.257	306.15	241.21	229.395				0	0	0	0	0	0		0	0	0	0	0	0		0	0	0	0	0	0		1.00264	0.998501	1.00436	1.00442	1.00127	1.001		269.926	309.827	268.032	330.221	265.148	279.037		34.972	31.2495	29.0835	33.0202
81498		239.969	298.318	266.162	300.364	231.496	286.783				0	0	0	0	0	0		0	0	0	0	0	0		0	0	0	0	0	0		1.00259	0.998446	1.00435	1.00435	1.00123	1.00099		270.11	309.725	268.033	330.226	265.156	286.783		34.972	31.1675	29.0835	33.0202
81578		232.93	313.652	230.434	276.079	234.886	265.108				0	0	0	0	0	0		0	0	0	0	0	0		0	0	0	0	0	0		1.00305	0.998438	1.00446	1.00449	1.0012	1.00109		270.087	313.652	268.012	330.278	265.161	279.036		35.0405	31.04	29.035	33.7217
81658		236.955	257.017	236.824	294.331	250.221	222.112				0	0	0	0	0	0		0	0	0	0	0	0		0	0	0	0	0	0		1.00321	0.998584	1.00465	1.0046	1.00123	1.00114		270.363	309.72	268.151	330.305	265.301	279.002		35.1492	31.1675	28.98	33.946
81738		219.391	285.75	243.183	297.564	235.575	258.294				0	0	0	0	0	0		0	0	0	0	0	0		0	0	0	0	0	0		1.00291	0.998611	1.00461	1.00471	1.0013	1.00112		270.86	309.803	268.151	330.702	265.3	279.036		35.2812	31.2495	28.98	34.0718
81838		231.552	284.013	233.802	286.095	239.372	274.826				0	0	0	0	0	0		0	0	0	0	0	0		0	0	0	0	0	0		1.00306	0.998388	1.00474	1.00505	1.00131	1.00076		270.852	310.209	268.151	331.233	265.3	279.065		35.2812	31.335	29.2108	34.3615
81998		291.244	301.827	250.3	370.026	253.917	254.757				0	0	0	0	0	0		0	0	0	0	0	0		0	0	0	0	0	0		1.00281	0.998271	1.0047	1.00515	1.00139	1.00081		291.244	310.693	268.214	370.026	265.432	279.064		35.2127	31.5507	29.3932	34.6042
82077		280.353	322.406	255.322	339.513	246.323	280.192				0	0	0	0	0	0		0	0	0	0	0	0		0	0	0	0	0	0		1.00264	0.998474	1.00431	1.00519	1.00153	1.0003		280.353	322.406	268.243	339.513	265.409	280.192		35.2127	31.9932	29.1625	34.6042
82157		267.131	316.813	279.239	329.122	284.256	271.007				0	0	0	0	0	0		0	0	0	0	0	0		0	0	0	0	0	0		1.00275	0.998686	1.00459	1.00522	1.00151	1.00047		267.131	316.813	279.239	329.122	284.256	279.069		35.2127	31.9932	29.0135	34.6042
82237		289.757	291.855	300.377	328.898	251.502	258.428				0	0	0	0	0	0		0	0	0	0	0	0		0	0	0	0	0	0		1.00275	0.998568	1.0048	1.0049	1.00142	1.00045		289.757	310.717	300.377	328.898	265.428	279.044		35.0807	31.8302	28.6145	34.3407
82317		247.643	285.094	282.83	299.925	238.432	264.372				0	0	0	0	0	0		0	0	0	0	0	0		0	0	0	0	0	0		1.00277	0.998584	1.00444	1.00494	1.00141	1.00023		270.101	310.469	282.83	331.126	265.43	279.027		35.0405	31.5507	28.432	33.9815
82397		265.051	297.719	245.164	327.512	252.507	274.978				0	0	0	0	0	0		0	0	0	0	0	0		0	0	0	0	0	0		1.00278	0.998939	1.00361	1.00502	1.00132	1.00038		269.895	310.1	268.167	327.512	265.445	278.973		34.5095	31.1965	28.432	33.8557
82477		274.05	321.936	232.433	311.64	240.494	286.053				0	0	0	0	0	0		0	0	0	0	0	0		0	0	0	0	0	0		1.00277	0.998969	1.00313	1.00527	1.00142	1.00059		274.05	321.936	268.357	330.415	265.622	286.053		34.2765	31.1965	28.6145	33.8557
82557		246.873	296.27	254.833	311.709	237.586	239.644				0	0	0	0	0	0		0	0	0	0	0	0		0	0	0	0	0	0		1.00271	0.998946	1.00292	1.00525	1.00162	1.00047		269.911	310.413	268.379	331.117	265.712	279.023		34.5095	31.5507	28.6145	33.9815
82657		246.19	274.71	246.403	319.862	233.25	238.354				0	0	0	0	0	0		0	0	0	0	0	0		0	0	0	0	0	0		1.00229	0.998993	1.00323	1.00543	1.00147	1.00046		270.125	310.404	268.345	331.17	265.975	279.044		35.0405	31.5507	28.6145	34.3407
82738		228.757	272.812	255.946	304.396	218.804	259.666				0	0	0	0	0	0		0	0	0	0	0	0		0	0	0	0	0	0		1.00196	0.99911	1.00327	1.00531	1.00162	1.00051		270.82	310.603	268.341	331.189	266.174	279.043		35.1492	31.8302	28.6145	34.0822
82817		234.01	250.48	222.897	299.068	241.143	242.348				0	0	0	0	0	0		0	0	0	0	0	0		0	0	0	0	0	0		1.00216	0.999221	1.00298	1.00516	1.00175	1.00061		270.901	311.113	268.539	331.214	266.282	279.042		35.2127	32.141	28.542	33.9805
83018		296.888	346.697	268.613	346.597	274.267	277.76				0	0	0	0	0	0		0	0	0	0	0	0		0	0	0	0	0	0		1.00225	0.999295	1.003	1.00494	1.00176	1.00042		296.888	346.697	268.613	346.597	274.267	277.76		35.2127	32.141	28.869	34.1393
83098		278.096	284.715	263.352	357.08	249.249	241.769				0	0	0	0	0	0		0	0	0	0	0	0		0	0	0	0	0	0		1.00216	0.999265	1.00292	1.00505	1.00172	1.00053		278.096	311.096	268.543	357.08	266.283	279.021		35.2127	31.7765	29.3405	34.0673
83177		274.11	301.831	245.199	349.193	246.301	264.961				0	0	0	0	0	0		0	0	0	0	0	0		0	0	0	0	0	0		1.00226	0.999188	1.00274	1.0055	1.0018	1.00031		274.11	311.126	268.559	349.193	266.339	279.046		35.2127	31.624	29.3405	33.8825
83258		270.812	314.86	265.334	310.599	223.187	263.956				0	0	0	0	0	0		0	0	0	0	0	0		0	0	0	0	0	0		1.00272	0.999136	1.00296	1.00509	1.00173	1.00039		270.812	314.86	268.375	331.227	266.34	279.044		35.2127	31.624	29.086	33.619
83337		282.042	275.179	278.602	313.261	262.678	255.199				0	0	0	0	0	0		0	0	0	0	0	0		0	0	0	0	0	0		1.00293	0.999416	1.00292	1.00529	1.00179	1.00052		282.042	311.037	278.602	331.193	266.362	279.068		35.2127	31.624	29.3405	33.619
83418		258.077	286.998	245.161	305.005	266.136	261.344				0	0	0	0	0	0		0	0	0	0	0	0		0	0	0	0	0	0		1.00305	0.999605	1.00274	1.00515	1.00217	1.0005		270.852	311.414	268.8	331.455	266.136	279.069		35.2127	32.1725	29.529	33.8825
83498		254.472	251.261	259.689	297.276	260.98	258.439				0	0	0	0	0	0		0	0	0	0	0	0		0	0	0	0	0	0		1.00319	0.999706	1.00286	1.0051	1.00216	1.00052		270.96	311.399	268.975	331.572	266.356	279.068		35.299	32.1725	29.9385	34.1833
83578		228.622	269.435	239.221	298.614	224.216	214.568				0	0	0	0	0	0		0	0	0	0	0	0		0	0	0	0	0	0		1.00332	0.999464	1.00299	1.005	1.00215	1.00054		271.077	311.018	269.228	331.951	266.356	279.068		35.45	31.624	30.2375	34.6378
83658		248.126	286.727	241.755	302.132	232.031	244.087				0	0	0	0	0	0		0	0	0	0	0	0		0	0	0	0	0	0		1.00286	0.99936	1.00295	1.0051	1.00218	1.00045		271.094	311.059	269.622	331.935	266.356	279.069		35.45	31.4853	30.4508	34.6378
83757		235.882	273.667	241.429	286.9	223.297	258.099				0	0	0	0	0	0		0	0	0	0	0	0		0	0	0	0	0	0		1.00234	0.999586	1.00285	1.0045	1.00238	1.00048		271.112	310.971	269.64	332.277	266.353	279.069		35.45	31.4853	30.4508	34.8233
83858		284.855	356.556	277.16	362.746	267.405	308.25				0	0	0	0	0	0		0	0	0	0	0	0		0	0	0	0	0	0		1.002	0.999566	1.0027	1.00461	1.00248	1.00071		284.855	356.556	277.16	362.746	267.405	308.25		35.45	31.624	30.4508	35.008
83997		299.743	327.997	251.94	328.294	213.066	281.747				0	0	0	0	0	0		0	0	0	0	0	0		0	0	0	0	0	0		1.00225	0.999746	1.00269	1.00455	1.00241	1.00098		299.743	327.997	269.672	328.294	266.353	281.747		35.45	31.624	30.4508	35.008
84077		256.19	334.97	259.111	349.636	239.199	279.236				0	0	0	0	0	0		0	0	0	0	0	0		0	0	0	0	0	0		1.00239	0.999728	1.00279	1.00454	1.00248	1.00085		271.11	334.97	269.654	349.636	266.352	279.236		35.45	31.7765	29.9793	35.008
84157		255.082	331.075	248.843	319.356	276.095	245.142				0	0	0	0	0	0		0	0	0	0	0	0		0	0	0	0	0	0		1.00236	0.999761	1.0028	1.0047	1.00262	1.00105		271.112	331.075	269.909	332.621	276.095	279.173		35.45	32.1725	29.8785	35.035
84237		245.148	322.045	261.529	324.793	285.142	280.052				0	0	0	0	0	0		0	0	0	0	0	0		0	0	0	0	0	0		1.00246	0.999733	1.00292	1.00397	1.00252	1.00083		271.25	322.045	269.894	333.065	285.142	280.052		35.4042	32.4803	29.4795	35.1183
84317		274.445	306.049	240.469	346.733	256.761	268.972				0	0	0	0	0	0		0	0	0	0	0	0		0	0	0	0	0	0		1.00256	0.999703	1.003	1.00347	1.00262	1.00095		274.445	312.121	269.884	346.733	266.399	279.287		35.4042	32.908	29.4795	35.2493
84397		285.42	280.167	253.445	292.766	247.384	283.376				0	0	0	0	0	0		0	0	0	0	0	0		0	0	0	0	0	0		1.00264	0.999879	1.00301	1.00266	1.0025	1.00111		285.42	312.105	269.883	333.392	266.401	283.376		35.4042	32.908	29.4795	35.2493
84477		259.038	281.763	236.799	278.281	235.226	292.683				0	0	0	0	0	0		0	0	0	0	0	0		0	0	0	0	0	0		1.0026	0.999734	1.00291	1.00268	1.00265	1.0012		271.236	311.748	269.896	333.481	266.505	292.683		35.4042	32.4803	29.4795	35.4978
84557		228.794	280.721	252.452	281.371	240.528	251.963				0	0	0	0	0	0		0	0	0	0	0	0		0	0	0	0	0	0		1.00237	0.999559	1.00285	1.00275	1.00273	1.00135		271.259	311.42	269.903	333.477	266.497	279.27		35.4042	32.1725	29.2895	35.4978
84637		220.63	271.153	260.879	287.189	228.313	231.745				0	0	0	0	0	0		0	0	0	0	0	0		0	0	0	0	0	0		1.0024	0.999594	1.00317	1.00279	1.0026	1.0012		271.082	311.415	269.864	333.475	266.509	279.276		35.2685	32.1725	29.4795	35.4978
84717		218.107	249.88	274.234	270.411	251.133	228.243				0	0	0	0	0	0		0	0	0	0	0	0		0	0	0	0	0	0		1.00234	0.999739	1.00309	1.00286	1.00244	1.00091		271.089	311.746	274.234	333.47	266.523	279.289		34.5992	32.4803	29.4645	35.4978
84837		278.514	323.144	301.959	332.152	275.487	258.365				0	0	0	0	0	0		0	0	0	0	0	0		0	0	0	0	0	0		1.00244	0.999828	1.00318	1.0029	1.0024	1.00087		278.514	323.144	301.959	332.152	275.487	279.29		34.3672	32.4803	29.5677	35.3543
84997		270.05	355.428	272.912	335.24	282.974	274.715				0	0	0	0	0	0		0	0	0	0	0	0		0	0	0	0	0	0		1.00232	0.999889	1.00362	1.00321	1.00283	1.00042		270.05	355.428	272.912	335.24	282.974	279.401		34.503	32.4803	29.599	35.5712
85077		265.924	326.108	271.696	331.448	246.858	292.606				0	0	0	0	0	0		0	0	0	0	0	0		0	0	0	0	0	0		1.00233	0.999386	1.00368	1.0031	1.00298	0.999864		271.38	326.108	271.696	331.448	266.812	292.606		34.665	32.4803	29.528	35.5072
85157		274.785	294.649	270.643	306.654	248.615	291.131				0	0	0	0	0	0		0	0	0	0	0	0		0	0	0	0	0	0		1.00213	0.999745	1.00363	1.00318	1.00286	0.999916		274.785	311.744	270.643	333.852	266.934	291.131		34.5907	32.3415	29.4582	35.3927
85237		275.992	296.243	270.877	328.03	281.758	253.208				0	0	0	0	0	0		0	0	0	0	0	0		0	0	0	0	0	0		1.00203	0.999666	1.00363	1.00312	1.00261	1.00004		275.992	311.769	270.877	333.862	281.758	280.083		34.7375	32.3415	29.4582	35.3927
85317		239.162	283.533	270.23	318.265	257.743	284.979				0	0	0	0	0	0		0	0	0	0	0	0		0	0	0	0	0	0		1.00218	0.999716	1.00374	1.00314	1.00261	1.00021		271.6	311.753	270.23	334.14	266.953	284.979		34.7375	32.3415	29.3738	35.4265
85397		245.575	306.515	234.321	319.877	278.68	293.842				0	0	0	0	0	0		0	0	0	0	0	0		0	0	0	0	0	0		1.00243	0.999337	1.00393	1.00321	1.00254	1.00026		271.373	312.157	270.521	334.128	278.68	293.842		34.5907	32.7692	29.3738	35.4265
85477		260.022	295.773	237.03	294.521	232.831	263.031				0	0	0	0	0	0		0	0	0	0	0	0		0	0	0	0	0	0		1.00242	0.999261	1.00391	1.00315	1.0026	1.00034		271.374	311.894	270.634	334.138	266.954	279.87		34.5907	32.4803	29.389	35.4265
85557		249.047	279.2	239.701	301.135	245.381	248.895				0	0	0	0	0	0		0	0	0	0	0	0		0	0	0	0	0	0		1.00246	0.999107	1.00395	1.00317	1.00267	1.00027		271.372	311.942	270.632	334.135	267.088	279.878		34.5907	32.6328	29.389	35.4265
85657		250.522	288.81	234.06	285.867	277.507	252.776				0	0	0	0	0	0		0	0	0	0	0	0		0	0	0	0	0	0		1.0024	0.999034	1.00401	1.00309	1.00265	1.00015		271.375	312.186	270.627	334.313	277.507	279.892		34.5907	33.0605	29.389	35.593
85757		236.099	257.506	243.688	288.383	192.638	234.557				0	0	0	0	0	0		0	0	0	0	0	0		0	0	0	0	0	0		1.00168	0.99925	1.00427	1.00309	1.00246	1.00005		271.448	312.602	270.692	334.313	267.105	280.083		34.5907	33.3195	29.445	35.4555
85837		286.356	350.773	253.291	339.598	249.6	257.341				0	0	0	0	0	0		0	0	0	0	0	0		0	0	0	0	0	0		1.00112	0.999278	1.0043	1.0032	1.00245	1.00002		286.356	350.773	270.718	339.598	266.965	280.198		34.7375	33.768	29.555	35.8343
85997		274.707	304.417	249.852	358.326	274.985	271.607				0	0	0	0	0	0		0	0	0	0	0	0		0	0	0	0	0	0		1.00112	0.99941	1.0043	1.00327	1.00225	1.00021		274.707	313.352	270.718	358.326	274.985	280.224		35.3105	34.0518	29.555	35.7263
86077		266.505	296.812	265.747	331.162	276.077	261.115				0	0	0	0	0	0		0	0	0	0	0	0		0	0	0	0	0	0		1.00114	0.999186	1.0043	1.00315	1.00238	1.00052		271.945	313.453	270.718	331.162	276.077	280.216		35.3105	34.0518	29.555	35.9112
86157		275.226	291.831	251.235	317.507	251.912	245.11				0	0	0	0	0	0		0	0	0	0	0	0		0	0	0	0	0	0		1.0011	0.999319	1.00419	1.00331	1.00238	1.00061		275.226	313.661	270.719	334.9	266.971	280.262		34.9467	34.4705	29.2985	35.9875
86237		273.395	281.46	269.459	317.256	265.879	246.259				0	0	0	0	0	0		0	0	0	0	0	0		0	0	0	0	0	0		1.00102	0.999483	1.00412	1.00344	1.00242	1.00074		273.395	313.66	269.459	335.189	265.879	280.317		34.9467	34.4705	29.2985	36.093
86317		227.74	285.399	285.021	329.496	274.146	263.736				0	0	0	0	0	0		0	0	0	0	0	0		0	0	0	0	0	0		1.00126	0.999431	1.00427	1.00328	1.00234	1.00097		271.904	313.752	285.021	329.496	274.146	280.309		34.9467	34.5172	29.112	35.9875
86397		242.471	252.629	248.038	318.223	249.373	242.502				0	0	0	0	0	0		0	0	0	0	0	0		0	0	0	0	0	0		1.00193	0.998862	1.00443	1.00352	1.00248	1.00092		271.611	313.665	270.685	335.186	266.718	280.311		34.3738	34.4705	29.112	36.093
86477		235.561	274.922	225.015	308.715	236.461	269.284				0	0	0	0	0	0		0	0	0	0	0	0		0	0	0	0	0	0		1.00198	0.999039	1.00449	1.00361	1.00252	1.00084		271.611	313.664	270.683	335.183	266.516	280.314		34.7375	34.4705	29.112	36.093
86557		232.345	265.495	250.333	326.759	217.795	250.65				0	0	0	0	0	0		0	0	0	0	0	0		0	0	0	0	0	0		1.00131	0.998971	1.00453	1.00384	1.00242	1.00127		271.611	313.792	270.593	335.238	266.402	280.504		34.6998	34.5172	29.056	36.217
86637		246.673	282.654	224.791	290.394	225.207	248.455				0	0	0	0	0	0		0	0	0	0	0	0		0	0	0	0	0	0		1.00146	0.999124	1.00456	1.00412	1.00245	1.00131		271.777	313.778	270.591	335.33	266.401	280.494		35.0645	34.3785	28.628	36.4783
86757		261.145	279.905	273.815	334.795	246.052	288.073				0	0	0	0	0	0		0	0	0	0	0	0		0	0	0	0	0	0		1.00143	0.999369	1.00464	1.00426	1.00256	1.00119		271.783	313.862	273.815	334.795	266.513	288.073		35.0645	34.5075	28.3438	36.5563
86877		274.61	306.163	255.699	322.531	231.077	267.621				0	0	0	0	0	0		0	0	0	0	0	0		0	0	0	0	0	0		1.00151	0.999549	1.00462	1.0044	1.0025	1.00121		274.61	313.917	270.587	335.592	266.518	280.515		35.0645	34.521	28.3438	36.5863
86997		279.408	295.092	274.529	336.593	252.506	259.981				0	0	0	0	0	0		0	0	0	0	0	0		0	0	0	0	0	0		1.0016	0.999516	1.00486	1.00457	1.0025	1.00143		279.408	314.437	274.529	336.593	266.518	280.47		35.0645	34.787	28.2963	36.4265
87077		253.386	296.514	238.453	330.286	261.914	241.279				0	0	0	0	0	0		0	0	0	0	0	0		0	0	0	0	0	0		1.00154	0.99934	1.00484	1.00473	1.00236	1.00143		271.756	314.534	270.669	330.286	266.402	280.469		35.0645	34.643	28.2963	36.5182
87157		244.464	303.707	242.775	313.968	249.717	260.622				0	0	0	0	0	0		0	0	0	0	0	0		0	0	0	0	0	0		1.00204	0.999411	1.00488	1.00487	1.00252	1.00143		271.625	314.99	270.667	336.025	266.401	280.47		35.0645	35.387	28.3998	36.6745
87237		240.463	294.449	252.594	296.006	239.313	267.599				0	0	0	0	0	0		0	0	0	0	0	0		0	0	0	0	0	0		1.00186	0.999415	1.00509	1.0048	1.00236	1.00141		271.673	314.492	270.658	335.804	266.531	280.728		35.1387	34.643	28.3998	36.5182
87317		232.852	285.484	245.417	298.496	224.999	234.847				0	0	0	0	0	0		0	0	0	0	0	0		0	0	0	0	0	0		1.00182	0.999192	1.00518	1.00481	1.0021	1.00164		271.611	314.615	270.655	335.801	266.553	280.713		35.006	34.787	28.3998	36.5182
87397		239.322	266.124	243.317	302.424	228.984	244.341				0	0	0	0	0	0		0	0	0	0	0	0		0	0	0	0	0	0		1.00167	0.998955	1.00505	1.00481	1.002	1.00184		271.45	314.747	270.558	335.802	266.566	280.382		35.5662	34.8462	28.3438	36.5832
87477		221.217	252.702	232.384	280.569	236.848	238.507				0	0	0	0	0	0		0	0	0	0	0	0		0	0	0	0	0	0		1.00125	0.999398	1.00512	1.00505	1.00198	1.00196		271.504	314.992	270.553	336.014	266.568	280.358		35.5662	35.5902	28.3438	36.7982
87557		234.594	268.437	235.727	291.04	233.238	251.849				0	0	0	0	0	0		0	0	0	0	0	0		0	0	0	0	0	0		1.00126	0.999637	1.00543	1.00516	1.00221	1.00164		271.503	315.129	270.645	336.133	266.544	280.425		35.5662	35.7215	28.3998	36.8205
87677		245.922	328.8	242.861	354.548	246.89	300.653				0	0	0	0	0	0		0	0	0	0	0	0		0	0	0	0	0	0		1.00128	0.999868	1.00569	1.00518	1.00215	1.00186		271.5	328.8	270.703	354.548	266.549	300.653		35.5662	35.5775	28.5862	36.8855
87797		278.999	330.13	259.102	323.569	249.543	262.286				0	0	0	0	0	0		0	0	0	0	0	0		0	0	0	0	0	0		1.00132	0.999885	1.00567	1.00512	1.00199	1.0018		278.999	330.13	270.704	336.138	266.568	280.702		35.5662	35.4053	28.4827	36.8205
87877		291.407	319.488	233.031	354.278	271.383	307.568				0	0	0	0	0	0		0	0	0	0	0	0		0	0	0	0	0	0		1.0013	0.999761	1.00567	1.00507	1.00203	1.00198		291.407	319.488	270.704	354.278	271.383	307.568		35.7477	35.4562	28.446	36.7618
87997		255.085	282.534	210.419	357.241	226.219	300.626				0	0	0	0	0	0		0	0	0	0	0	0		0	0	0	0	0	0		1.00187	0.999579	1.00553	1.00496	1.0017	1.00187		271.424	315.427	270.71	357.241	266.603	300.626		35.8162	35.2742	28.4015	36.7618
88077		246.344	322.073	265.631	327.421	255.485	249.729				0	0	0	0	0	0		0	0	0	0	0	0		0	0	0	0	0	0		1.00246	0.999309	1.00553	1.00473	1.0017	1.00199		271.335	322.073	270.71	336.185	266.604	280.803		35.8162	35.3005	28.3715	36.7618
88157		261.67	293.735	246.127	328.251	258.43	241.755				0	0	0	0	0	0		0	0	0	0	0	0		0	0	0	0	0	0		1.00237	0.999135	1.00543	1.00478	1.00171	1.00197		271.35	315.304	270.712	328.251	266.439	280.691		35.8677	35.4053	28.3715	36.8205
88237		248.514	298.035	244.643	323.719	250.472	277.067				0	0	0	0	0	0		0	0	0	0	0	0		0	0	0	0	0	0		1.00235	0.999196	1.00524	1.00484	1.0016	1.00171		271.088	315.159	270.653	336.171	266.449	277.067		35.7057	35.2825	28.2595	36.8205
88317		227.779	303.925	242.505	303.021	251.067	254.004				0	0	0	0	0	0		0	0	0	0	0	0		0	0	0	0	0	0		1.00235	0.999267	1.00526	1.00492	1.00166	1.00164		271.088	315.293	270.652	336.162	266.609	280.424		35.7057	35.4053	28.2963	36.7618
88397		229.835	269.616	224.015	303.348	240.198	223.794				0	0	0	0	0	0		0	0	0	0	0	0		0	0	0	0	0	0		1.00246	0.999405	1.00527	1.00487	1.00171	1.00195		271.335	315.446	270.713	336.167	266.603	280.693		35.8677	35.561	28.4528	36.42
88477		216.612	297.622	238.433	288.162	262.062	226.73				0	0	0	0	0	0		0	0	0	0	0	0		0	0	0	0	0	0		1.00241	0.999586	1.00552	1.00487	1.00165	1.00202		271.57	315.584	270.721	336.168	266.61	280.688		35.9768	35.6227	28.6778	36.42
88577		195.969	271.914	240.199	267.49	226.799	260.827				0	0	0	0	0	0		0	0	0	0	0	0		0	0	0	0	0	0		1.00173	0.99959	1.00545	1.00471	1.00153	1.00171		271.611	315.583	270.757	336.187	266.799	280.708		35.9253	35.572	28.7648	36.42
88677		293.834	337.829	273.541	362.173	284.031	268.042				0	0	0	0	0	0		0	0	0	0	0	0		0	0	0	0	0	0		1.00127	0.999581	1.00547	1.0045	1.00139	1.00082		293.834	337.829	273.541	362.173	284.031	280.766		35.9253	35.4262	28.7648	36.42
88797		282.372	316.502	235.382	345.117	283.344	263.74				0	0	0	0	0	0		0	0	0	0	0	0		0	0	0	0	0	0		1.00102	0.999295	1.00513	1.00433	1.00115	1.0008		282.372	316.502	270.78	345.117	283.344	280.768		35.8568	35.0855	28.8015	36.1483
88877		287.479	339.137	254.002	344.014	222.644	281.056				0	0	0	0	0	0		0	0	0	0	0	0		0	0	0	0	0	0		1.00086	0.999237	1.00507	1.00452	1.00092	1.00073		287.479	339.137	270.784	344.014	266.834	281.056		35.6753	35.0855	28.905	36.1483
88997		258.355	319.947	282.816	337.965	285.179	247.12				0	0	0	0	0	0		0	0	0	0	0	0		0	0	0	0	0	0		1.00152	0.999034	1.005	1.00433	1.00102	1.00065		271.469	319.947	282.816	337.965	285.179	280.321		35.5662	35.2597	28.7813	36.061
89077		301.621	301.389	234.574	306.168	250.949	288.125				0	0	0	0	0	0		0	0	0	0	0	0		0	0	0	0	0	0		1.00156	0.998996	1.0047	1.00459	1.0011	1.00145		301.621	315.489	270.716	336.043	266.493	288.125		35.4042	35.2597	28.8405	36.3328
89157		281.787	312.213	266.67	326.685	241.495	279.025				0	0	0	0	0	0		0	0	0	0	0	0		0	0	0	0	0	0		1.00236	0.998863	1.00447	1.00472	1.00105	1.00141		281.787	312.213	270.684	335.818	266.497	279.025		35.4042	35.4055	28.684	36.4595
89237		271.611	313.666	247.04	315.657	275.889	255.897				0	0	0	0	0	0		0	0	0	0	0	0		0	0	0	0	0	0		1.00245	0.999174	1.00445	1.00463	1.00112	1.00153		271.611	313.666	270.598	336.04	275.889	280.289		35.1447	35.572	28.628	36.6745
89317		243.799	339.212	247.607	309.117	228.29	275.224				0	0	0	0	0	0		0	0	0	0	0	0		0	0	0	0	0	0		1.00195	0.999386	1.00439	1.00439	1.00114	1.00087		271.145	339.212	270.687	336.227	266.397	280.587		35.4042	35.7125	28.3998	36.7618
89397		223.439	281.967	263.035	321.503	247.96	278.392				0	0	0	0	0	0		0	0	0	0	0	0		0	0	0	0	0	0		1.00141	0.999552	1.00451	1.00439	1.00116	1.00078		271.483	315.887	270.717	336.482	266.397	278.392		35.5662	35.7192	28.4528	37.064
89477		225.624	240.116	255.381	317.915	224.585	252.901				0	0	0	0	0	0		0	0	0	0	0	0		0	0	0	0	0	0		1.00151	0.99983	1.00457	1.00465	1.00117	1.00022		271.611	316.045	270.717	336.589	266.397	280.696		35.006	35.8995	28.5563	37.32
89557		257.099	307.819	263.147	326.552	240.093	261.262				0	0	0	0	0	0		0	0	0	0	0	0		0	0	0	0	0	0		1.0016	0.999987	1.00478	1.00457	1.00136	1.0002		271.739	307.819	270.735	336.589	266.47	280.798		35.3707	35.8995	28.7813	37.32
89717		281.076	305.821	271.392	360.485	249.454	290.808				0	0	0	0	0	0		0	0	0	0	0	0		0	0	0	0	0	0		1.00161	0.999747	1.00479	1.00448	1.00125	1.00018		281.076	316.056	271.392	360.485	266.48	290.808		35.1387	35.5587	28.8015	37.32
89797		278.484	331.828	254.693	341.901	257.784	320.577				0	0	0	0	0	0		0	0	0	0	0	0		0	0	0	0	0	0		1.00163	0.999618	1.00484	1.00456	1.00111	1.00034		278.484	331.828	270.801	341.901	266.398	320.577		35.1387	35.5587	28.8015	37.32
89877		281.97	311.536	275.436	334.036	231.93	304.708				0	0	0	0	0	0		0	0	0	0	0	0		0	0	0	0	0	0		1.00155	0.999639	1.00463	1.00475	1.00092	1.00018		281.97	311.536	275.436	334.036	266.387	304.708		35.006	35.7192	28.6778	37.3787
89997		265.876	295.747	269.023	315.648	268.233	267.471				0	0	0	0	0	0		0	0	0	0	0	0		0	0	0	0	0	0		1.00162	0.999687	1.00463	1.00497	1.00098	1.00081		271.611	315.718	269.023	336.587	268.233	280.601		35.006	35.7125	28.6778	37.3787
90077		259.012	306.481	272.286	294.606	274.877	253.825				0	0	0	0	0	0		0	0	0	0	0	0		0	0	0	0	0	0		1.00212	0.99974	1.00443	1.0049	1.00105	1.00158		271.391	315.571	272.286	336.588	274.877	280.315		34.897	35.6227	28.4528	37.3787
90157		261.804	309.476	254.167	294.926	279.528	251.995				0	0	0	0	0	0		0	0	0	0	0	0		0	0	0	0	0	0		1.00192	0.999496	1.00421	1.00484	1.00091	1.00185		271.172	309.476	270.695	336.588	279.528	280.274		35.5662	35.561	28.3998	37.3787
90237		252.176	291.618	236.817	297.355	241.779	242.288				0	0	0	0	0	0		0	0	0	0	0	0		0	0	0	0	0	0		1.00122	0.999701	1.00406	1.00493	1.00089	1.00212		271.377	315.574	270.625	336.698	266.316	280.267		35.5662	35.7275	28.5698	37.6565
90317		232.988	281.293	221.509	300.764	217.788	206.751				0	0	0	0	0	0		0	0	0	0	0	0		0	0	0	0	0	0		1.0014	0.999678	1.00413	1.00481	1.00102	1.00226		271.611	315.576	270.62	336.98	266.311	280.305		35.6753	35.7275	28.5698	37.6565
90397		222.272	295.083	280.776	289.742	227.336	254.079				0	0	0	0	0	0		0	0	0	0	0	0		0	0	0	0	0	0		1.00149	0.999759	1.00448	1.0044	1.00112	1.0019		271.611	315.711	280.776	337.018	266.213	280.311		35.6753	35.868	28.5698	37.6565
90557		289.023	352.753	298.759	341.058	265.647	277.733				0	0	0	0	0	0		0	0	0	0	0	0		0	0	0	0	0	0		1.0016	0.999975	1.00459	1.0044	1.00113	1.00117		289.023	352.753	298.759	341.058	265.647	277.733		35.6753	35.7632	28.5698	37.8518
90637		292.342	339.29	260.803	341.268	251.961	249.582				0	0	0	0	0	0		0	0	0	0	0	0		0	0	0	0	0	0		1.00141	0.999887	1.00421	1.00429	1.00151	1.00096		292.342	339.29	270.614	341.268	266.343	280.567		35.6753	35.7632	28.3438	37.793
90717		286.156	321.074	284.923	322.728	272.85	261.978				0	0	0	0	0	0		0	0	0	0	0	0		0	0	0	0	0	0		1.00159	0.999813	1.00391	1.00455	1.0016	1.00172		286.156	321.074	284.923	337.118	272.85	280.313		36.04	35.7632	28.3438	37.4513
90797		288.682	302.439	270.755	351.328	273.361	286.125				0	0	0	0	0	0		0	0	0	0	0	0		0	0	0	0	0	0		1.00155	0.999679	1.00369	1.00453	1.00155	1.00198		288.682	315.576	270.755	351.328	273.361	286.125		35.6753	35.7275	28.3285	37.256
90877		267.889	290.301	245.838	317.406	250.157	266.131				0	0	0	0	0	0		0	0	0	0	0	0		0	0	0	0	0	0		1.00145	0.999765	1.00363	1.00481	1.00127	1.00208		267.889	315.569	270.448	336.72	266.301	280.192		35.5662	35.6227	28.5545	37.32
90997		257.653	284.116	269.995	285.619	254.088	262.376				0	0	0	0	0	0		0	0	0	0	0	0		0	0	0	0	0	0		1.00149	0.999753	1.00343	1.00495	1.00115	1.00209		270.983	315.57	269.995	336.587	266.21	280.053		35.1987	35.6227	28.728	37.2413
91077		262.327	289.287	242.583	285.059	254.288	239.327				0	0	0	0	0	0		0	0	0	0	0	0		0	0	0	0	0	0		1.00156	0.999784	1.00364	1.00486	1.00118	1.00207		270.905	315.567	270.247	336.588	266.208	279.863		35.0368	35.6227	28.8977	37.3062
91157		235.344	259.984	235.998	282.231	268.222	222.289				0	0	0	0	0	0		0	0	0	0	0	0		0	0	0	0	0	0		1.00142	0.999835	1.00382	1.00502	1.00118	1.00203		270.905	315.563	270.224	336.587	268.222	279.419		35.2183	35.6227	28.9867	37.3062
91237		244.671	290.29	245.945	280.547	242.8	250.429				0	0	0	0	0	0		0	0	0	0	0	0		0	0	0	0	0	0		1.0015	0.999842	1.00354	1.00521	1.00115	1.00214		270.905	315.563	270.029	336.586	266.21	279.849		35.2183	35.6227	28.8098	37.3062
91337		245.451	260.167	274.084	290.233	216.862	247.677				0	0	0	0	0	0		0	0	0	0	0	0		0	0	0	0	0	0		1.00172	1.00008	1.0035	1.00529	1.00127	1.00201		271.061	315.683	274.084	336.629	266.301	279.871		35.5662	35.7632	28.9867	37.4437
91477		288.683	313.811	282.043	319.876	289.805	244.157				0	0	0	0	0	0		0	0	0	0	0	0		0	0	0	0	0	0		1.00176	1.00009	1.00372	1.00546	1.00129	1.00185		288.683	313.811	282.043	336.919	289.805	279.889		34.897	35.865	28.9867	37.7215
91557		284.984	319.022	294.156	286.945	287.284	241.791				0	0	0	0	0	0		0	0	0	0	0	0		0	0	0	0	0	0		1.00178	1.00042	1.00368	1.00542	1.00125	1.00135		284.984	319.022	294.156	337.078	287.284	280.114		34.774	35.9775	29.2432	37.8518
91637		272.198	321.253	285.217	314.429	286.065	249.743				0	0	0	0	0	0		0	0	0	0	0	0		0	0	0	0	0	0		1.00235	1.00033	1.00373	1.00576	1.00108	1.00214		272.198	321.253	285.217	337.05	286.065	280.047		34.6998	35.9775	29.0408	37.793
91717		273.038	296.023	269.789	295.198	293.724	281.158				0	0	0	0	0	0		0	0	0	0	0	0		0	0	0	0	0	0		1.00249	1.00038	1.00335	1.00596	1.00074	1.00205		273.038	315.805	269.789	337.031	293.724	281.158		34.6998	35.7192	28.9867	37.793
91797		263.307	317.396	277.015	311.572	261.523	267.037				0	0	0	0	0	0		0	0	0	0	0	0		0	0	0	0	0	0		1.00231	1.00037	1.00316	1.00594	1.00042	1.00202		270.905	317.396	277.015	336.829	266.136	280.193		34.5907	35.7192	28.9867	37.5977
91877		221.48	282.691	241.076	291.764	223.123	261.77				0	0	0	0	0	0		0	0	0	0	0	0		0	0	0	0	0	0		1.00223	1.00042	1.00349	1.00603	1.00028	1.00226		270.905	315.8	270.036	336.59	266.147	280.178		34.665	35.7192	29.0662	37.32
91997		256.757	265.119	271.395	294.682	236.004	267.722				0	0	0	0	0	0		0	0	0	0	0	0		0	0	0	0	0	0		1.00215	1.00045	1.00361	1.00593	1.00021	1.00249		270.905	315.65	271.395	336.591	266.153	280.159		34.5907	35.7125	29.1428	37.3787
92077		233.16	281.397	243.657	300.58	262.502	245.62				0	0	0	0	0	0		0	0	0	0	0	0		0	0	0	0	0	0		1.00252	1.00043	1.00367	1.00584	1.00013	1.00226		270.905	315.652	270.011	336.591	262.502	280.179		34.665	35.7632	29.1428	37.4437
92177		241.171	276.064	233.494	314.386	218.462	253.16				0	0	0	0	0	0		0	0	0	0	0	0		0	0	0	0	0	0		1.00267	1.0006	1.00395	1.00578	1.00013	1.00221		271.371	315.785	270.207	336.592	266.159	280.216		34.774	35.9157	29.3197	37.4437
92257		214.373	257.405	247.369	264.245	266.387	254.705				0	0	0	0	0	0		0	0	0	0	0	0		0	0	0	0	0	0		1.00228	1.00055	1.00399	1.0055	1.00029	1.0015		271.534	315.789	270.405	336.593	266.387	280.316		34.6998	35.865	29.3738	37.4437
92337		244.978	278.033	289.978	316.222	248.112	267.76				0	0	0	0	0	0		0	0	0	0	0	0		0	0	0	0	0	0		1.00228	1.00077	1.00427	1.00526	1.00021	1.00088		271.532	315.77	289.978	336.634	266.276	280.324		34.417	35.865	29.2972	37.3787
92477		283.297	317.727	262.884	314.16	289.941	292.226				0	0	0	0	0	0		0	0	0	0	0	0		0	0	0	0	0	0		1.00237	1.00091	1.00424	1.00502	1.00022	1.00104		283.297	317.727	270.376	336.68	289.941	292.226		34.249	35.7192	29.0408	37.32
92557		278.157	318.754	247.103	304.548	292.616	279.31				0	0	0	0	0	0		0	0	0	0	0	0		0	0	0	0	0	0		1.00237	1.0011	1.00438	1.00504	1.00015	1.00121		278.157	318.754	270.359	336.676	292.616	279.31		34.0765	35.3785	29.0408	37.32
92637		280.833	287.943	271.257	327.595	266.554	307.187				0	0	0	0	0	0		0	0	0	0	0	0		0	0	0	0	0	0		1.00228	1.00092	1.0046	1.00495	0.999985	1.00117		280.833	315.612	271.257	336.694	266.554	307.187		34.249	35.226	29.0408	37.32
92717		259.562	270.362	243.118	312.691	265.009	311.487				0	0	0	0	0	0		0	0	0	0	0	0		0	0	0	0	0	0		1.00215	1.00098	1.00429	1.00499	0.999729	1.00099		271.59	315.607	270.37	336.687	265.009	311.487		34.417	35.5668	29.0408	37.3787
92797		253.343	308.099	227.904	297.945	236.562	267.37				0	0	0	0	0	0		0	0	0	0	0	0		0	0	0	0	0	0		1.00252	1.00098	1.00422	1.00522	0.999626	1.00097		271.433	308.099	270.169	336.641	266.027	280.322		34.6998	35.5668	28.9867	37.4437
92877		262.515	299.563	259.949	304.159	235.744	284.908				0	0	0	0	0	0		0	0	0	0	0	0		0	0	0	0	0	0		1.00242	1.00098	1.00467	1.00534	0.9994	1.00087		271.476	315.456	270.106	336.586	266.055	284.908		34.774	35.572	28.9867	37.429
92997		220.677	306.81	237.702	292.296	206.529	252.334				0	0	0	0	0	0		0	0	0	0	0	0		0	0	0	0	0	0		1.00282	1.00101	1.00421	1.00526	0.999302	1.00083		271.305	315.453	270.171	336.586	266.067	280.324		34.774	35.572	28.9867	37.8143
93077		237.498	305.268	244.206	298.152	241.436	238.04				0	0	0	0	0	0		0	0	0	0	0	0		0	0	0	0	0	0		1.0022	1.00083	1.00421	1.0053	0.999351	1.0007		271.568	315.619	270.38	336.626	266.061	280.326		34.774	35.7125	29.0408	37.9517
93157		245.439	266.528	227.347	291.597	255.691	246.506				0	0	0	0	0	0		0	0	0	0	0	0		0	0	0	0	0	0		1.00197	1.00089	1.00408	1.00511	0.99943	1.00069		271.643	315.759	270.188	336.587	266.051	280.326		35.1387	35.865	28.9867	37.8143
93237		227.13	246.173	256.325	282.05	243.289	252.642				0	0	0	0	0	0		0	0	0	0	0	0		0	0	0	0	0	0		1.00216	1.00089	1.0044	1.00472	0.999743	1.001		272.03	315.759	270.145	336.589	266.189	280.559		35.3878	35.865	28.8977	37.8143
93357		284.593	300.601	298.921	338.392	275.981	275.176				0	0	0	0	0	0		0	0	0	0	0	0		0	0	0	0	0	0		1.00219	1.00112	1.00447	1.00481	0.999685	1.00095		284.593	315.739	298.921	338.392	275.981	280.57		35.105	35.7192	28.728	37.8143
93477		297.293	303.782	272.52	310.995	275.384	320.114				0	0	0	0	0	0		0	0	0	0	0	0		0	0	0	0	0	0		1.00229	1.00103	1.00454	1.00468	0.999777	1.00096		297.293	315.907	272.52	336.589	275.384	320.114		35.105	35.6368	28.5005	37.429
93557		262.322	292.96	262.537	317.327	228.703	284.492				0	0	0	0	0	0		0	0	0	0	0	0		0	0	0	0	0	0		1.00224	1.00124	1.00491	1.00458	0.999794	1.00065		272.01	315.886	270.074	336.589	266.293	284.492		34.937	35.4192	28.2745	37.2425
93637		273.732	322.66	265.624	336.094	256.805	302.679				0	0	0	0	0	0		0	0	0	0	0	0		0	0	0	0	0	0		1.00199	1.00162	1.00555	1.00463	0.999673	1.00031		273.732	322.66	269.986	336.094	266.298	302.679		34.937	35.4192	28.5005	37.2425
93717		276.11	297.506	277.35	354.479	262.199	260.055				0	0	0	0	0	0		0	0	0	0	0	0		0	0	0	0	0	0		1.00181	1.00172	1.00536	1.00454	0.99962	1.00021		276.11	315.838	277.35	354.479	266.3	280.843		35.105	35.4192	28.551	37.2915
93797		248.379	296.616	264.195	331.873	243.7	267.858				0	0	0	0	0	0		0	0	0	0	0	0		0	0	0	0	0	0		1.00186	1.00176	1.00554	1.00445	0.999608	1.00055		272.068	315.834	269.776	331.873	266.2	280.817		35.105	35.6368	28.551	37.6767
93877		259.32	265.22	284.111	311.989	268.246	280.218				0	0	0	0	0	0		0	0	0	0	0	0		0	0	0	0	0	0		1.00194	1.00176	1.00529	1.00441	0.999617	1.00055		272.061	315.683	284.111	336.224	268.246	280.218		34.937	35.7192	28.728	37.3935
93997		251.193	285.53	247.801	321.327	203.817	273.858				0	0	0	0	0	0		0	0	0	0	0	0		0	0	0	0	0	0		1.00217	1.00194	1.00521	1.00447	0.999731	1.00046		272.191	315.817	269.821	336.217	266.296	280.945		35.421	35.9775	28.551	37.3935
94097		243.478	291.663	265.61	307.753	207.178	262.614				0	0	0	0	0	0		0	0	0	0	0	0		0	0	0	0	0	0		1.00226	1.00184	1.0052	1.00467	0.999943	1.00048		272.958	316.049	269.822	336.436	266.341	280.943		35.4112	36.0888	28.551	37.2915
94177		249.213	262.08	241.219	307.983	210.547	257.468				0	0	0	0	0	0		0	0	0	0	0	0		0	0	0	0	0	0		1.00191	1.00193	1.0047	1.00477	0.999983	1.00048		273.05	316.02	269.883	336.418	266.365	280.944		35.307	35.8712	28.551	37.2915
94277		294.257	308.794	270.712	383.499	282.297	275.985				0	0	0	0	0	0		0	0	0	0	0	0		0	0	0	0	0	0		1.00138	1.00164	1.00451	1.00489	1.00017	1.00042		294.257	308.794	270.712	383.499	282.297	280.948		35.2095	35.8197	28.728	37.2915
94377		303.377	330.517	277.961	358.489	279.097	291.229				0	0	0	0	0	0		0	0	0	0	0	0		0	0	0	0	0	0		1.00138	1.00142	1.00438	1.00492	1.00003	1.00022		303.377	330.517	277.961	358.489	279.097	291.229		34.5127	35.6658	28.728	37.105
94457		307.929	307.468	287.508	343.89	254.788	273.648				0	0	0	0	0	0		0	0	0	0	0	0		0	0	0	0	0	0		1.00135	1.00165	1.00445	1.00498	1.00019	1.00041		307.929	316.109	287.508	343.89	266.386	280.948		34.1058	35.3487	28.728	37.105
94537		293.031	337.133	249.096	320.037	283.844	298.252				0	0	0	0	0	0		0	0	0	0	0	0		0	0	0	0	0	0		1.00149	1.00197	1.00445	1.0048	1.00008	1.00039		293.031	337.133	270.136	336.414	283.844	298.252		33.9375	35.1818	28.728	37.045
94637		291.333	310.449	251.578	326.021	255.466	282.933				0	0	0	0	0	0		0	0	0	0	0	0		0	0	0	0	0	0		1.0014	1.00244	1.00447	1.00476	1	1.00051		291.333	310.449	270.135	336.182	266.364	282.933		33.9375	34.8967	28.728	36.7618
94717		265.159	306.737	292.138	326.682	285.055	296.54				0	0	0	0	0	0		0	0	0	0	0	0		0	0	0	0	0	0		1.00149	1.0024	1.00448	1.0046	1.00012	1.00057		272.498	315.628	292.138	336.201	285.055	296.54		33.7953	34.6385	28.728	36.7618
94797		240.1	295.745	232.691	350.452	245.424	272.668				0	0	0	0	0	0		0	0	0	0	0	0		0	0	0	0	0	0		1.00143	1.00198	1.00463	1.00459	1.00001	1.00082		273.08	315.525	270.33	350.452	266.285	280.919		33.9375	34.486	28.782	36.6745
94877		256.124	258.402	255.654	344.807	256.452	256.756				0	0	0	0	0	0		0	0	0	0	0	0		0	0	0	0	0	0		1.00136	1.00191	1.00487	1.00464	1.00008	1.00104		273.254	315.531	270.505	344.807	266.282	280.948		34.1652	34.486	28.7973	36.7618
94997		251.745	287.819	273.411	303.418	222.067	268.446				0	0	0	0	0	0		0	0	0	0	0	0		0	0	0	0	0	0		1.00104	1.00189	1.00543	1.00465	1.00026	1.00092		273.495	315.382	273.411	336.194	266.337	280.948		34.3285	34.3455	28.5698	36.6998
95077		247.846	292.166	271.768	294.436	226.225	244.197				0	0	0	0	0	0		0	0	0	0	0	0		0	0	0	0	0	0		1.00098	1.00194	1.00548	1.0048	1.00049	1.00091		273.5	315.377	271.768	336.177	266.332	280.948		34.3285	34.3455	28.3438	36.4035
95157		262.352	276.19	244.484	306.063	259.751	258.701				0	0	0	0	0	0		0	0	0	0	0	0		0	0	0	0	0	0		1.00041	1.00174	1.00543	1.00489	1.00013	1.00073		273.554	315.395	270.436	336.165	266.339	280.948		34.28	34.3455	28.3438	36.4035
95277		294.474	307.243	287.137	349.376	266.993	260.859				0	0	0	0	0	0		0	0	0	0	0	0		0	0	0	0	0	0		1.00003	1.00179	1.00501	1.00495	0.999848	1.00084		294.474	315.39	287.137	349.376	266.993	280.948		33.7905	34.3455	28.2985	36.4035
95357		268.512	279.389	275.656	326.323	257.45	291.264				0	0	0	0	0	0		0	0	0	0	0	0		0	0	0	0	0	0		1.00028	1.00188	1.00454	1.00498	0.999986	1.00084		273.568	315.382	275.656	336.155	266.364	291.264		33.6153	34.3455	28.2812	36.4035
95437		260.713	333.415	236.314	320.53	252.51	264.465				0	0	0	0	0	0		0	0	0	0	0	0		0	0	0	0	0	0		1.00023	1.00183	1.00457	1.00505	1.00026	1.00082		273.573	333.415	270.68	336.146	266.386	280.948		33.6153	34.3455	28.2812	36.1483
95517		248.345	302.244	278.38	341.735	286.029	280.329				0	0	0	0	0	0		0	0	0	0	0	0		0	0	0	0	0	0		0.999932	1.0015	1.00417	1.00499	1.00017	1.00082		273.605	315.417	278.38	341.735	286.029	280.329		33.6153	34.3455	28.2812	36.4315
95597		263.402	303.491	288.361	298.545	240.324	259.079				0	0	0	0	0	0		0	0	0	0	0	0		0	0	0	0	0	0		0.99976	1.00121	1.00446	1.00479	1.00035	1.00077		273.624	315.443	288.361	336.416	266.386	280.948		33.6153	34.3455	28.2812	36.4315
95677		264.178	286.538	276.8	319.322	243.452	266.484				0	0	0	0	0	0		0	0	0	0	0	0		0	0	0	0	0	0		0.999818	1.00081	1.00461	1.00476	1.00039	1.00092		273.617	315.48	276.8	336.181	266.389	281.023		33.6153	34.3455	28.416	36.1483
95757		245.723	298.932	250.597	301.23	242.262	229.834				0	0	0	0	0	0		0	0	0	0	0	0		0	0	0	0	0	0		0.999864	1.00032	1.00475	1.00464	1.00066	1.00091		273.837	315.662	270.735	336.196	266.53	280.948		33.829	34.486	28.641	36.1483
95857		238.022	279.365	236.254	317.713	226.63	237.455				0	0	0	0	0	0		0	0	0	0	0	0		0	0	0	0	0	0		0.999953	0.999961	1.005	1.00463	1.00067	1.00077		274.067	315.693	270.731	336.197	266.529	280.948		34.0825	34.319	28.641	36.1483
95997		277.066	317.582	284.452	350.129	270.581	292.713				0	0	0	0	0	0		0	0	0	0	0	0		0	0	0	0	0	0		1.00005	0.999771	1.00498	1.00485	1.00092	1.0009		277.066	317.582	284.452	350.129	270.581	292.713		34.122	34.2668	28.641	36.1483
96097		283.581	308.879	239.256	348.695	263.467	268.788				0	0	0	0	0	0		0	0	0	0	0	0		0	0	0	0	0	0		0.99998	0.999914	1.00511	1.00495	1.00093	1.00106		283.581	308.879	270.782	348.695	266.702	280.948		34.122	34.2668	28.7648	36.1483
96177		268.665	299.982	235.874	347.704	257.297	281.53				0	0	0	0	0	0		0	0	0	0	0	0		0	0	0	0	0	0		1.00006	1.00007	1.00523	1.00514	1.00109	1.00112		274.182	315.684	270.914	347.704	266.681	281.53		34.122	34.2668	28.8365	36.1483
96257		285.173	324.178	283.037	340.687	242.66	273.119				0	0	0	0	0	0		0	0	0	0	0	0		0	0	0	0	0	0		1.00003	1	1.00525	1.0052	1.00107	1.0012		285.173	324.178	283.037	340.687	266.683	280.948		34.122	34.237	28.8365	35.9563
96337		273.553	333.333	260.889	302.149	260.162	252.798				0	0	0	0	0	0		0	0	0	0	0	0		0	0	0	0	0	0		1.00007	1.00011	1.00497	1.0052	1.00083	1.00137		273.553	333.333	270.955	336.128	266.713	280.948		34.2113	34.3895	28.8145	35.881
96417		259.246	305.094	251.586	310.136	241.351	258.559				0	0	0	0	0	0		0	0	0	0	0	0		0	0	0	0	0	0		1.00001	1.00035	1.00465	1.00523	1.00091	1.00129		274.192	315.807	271.003	336.124	266.704	280.948		34.122	34.1553	28.6657	35.7895
96497		210.78	293.651	301.365	289.076	266.335	258.928				0	0	0	0	0	0		0	0	0	0	0	0		0	0	0	0	0	0		0.999922	1.00048	1.0047	1.00521	1.00077	1.00126		274.453	315.796	301.365	335.747	266.335	281.002		34.0797	34.1553	28.5637	35.7895
96577		246.788	291.235	267.109	299.875	243.8	237.207				0	0	0	0	0	0		0	0	0	0	0	0		0	0	0	0	0	0		0.99992	1.00077	1.00476	1.00505	1.00106	1.00121		274.453	315.77	267.109	336.13	266.685	280.948		34.0797	34.1553	28.5637	35.7895
96657		233.199	300.176	235.793	299.196	223.047	235.805				0	0	0	0	0	0		0	0	0	0	0	0		0	0	0	0	0	0		0.99986	1.00072	1.00476	1.00505	1.00111	1.00134		274.454	315.774	270.806	335.785	266.863	280.948		34.0797	34.1553	28.5637	35.7022
96758		225.952	290.758	233.878	300.912	196.061	284.184				0	0	0	0	0	0		0	0	0	0	0	0		0	0	0	0	0	0		0.999849	1.00074	1.00518	1.00505	1.0005	1.00131		274.455	315.773	270.776	335.785	266.99	284.184		33.9267	34.1553	28.5637	35.7022
96857		276.841	340.402	280.067	382.174	284.273	284.291				0	0	0	0	0	0		0	0	0	0	0	0		0	0	0	0	0	0		0.999806	1.00075	1.00538	1.00514	1.00113	1.00141		276.841	340.402	280.067	382.174	284.273	284.291		33.9267	33.9588	28.5535	35.595
96997		269.668	345.608	267.107	315.277	265.308	301.735				0	0	0	0	0	0		0	0	0	0	0	0		0	0	0	0	0	0		1.00009	1.00085	1.00512	1.00517	1.00124	1.00146		274.45	345.608	267.107	336.121	265.308	301.735		34.0797	33.8863	28.5535	35.595
97077		257.302	309.48	262.468	339.891	271.661	288.286				0	0	0	0	0	0		0	0	0	0	0	0		0	0	0	0	0	0		1.0001	1.00097	1.00528	1.00511	1.00107	1.00161		274.45	309.48	270.907	339.891	271.661	288.286		33.9267	33.7532	28.6555	35.7895
97157		284.727	328.741	267.159	353.805	253.226	298.3				0	0	0	0	0	0		0	0	0	0	0	0		0	0	0	0	0	0		1.00014	1.00086	1.00543	1.00497	1.00129	1.00163		284.727	328.741	267.159	353.805	266.846	298.3		33.9267	33.8863	28.5532	35.881
97237		269.037	381.845	281.874	350.357	248.835	289.127				0	0	0	0	0	0		0	0	0	0	0	0		0	0	0	0	0	0		1.00013	1.00087	1.00522	1.00503	1.00112	1.00152		274.45	381.845	281.874	350.357	266.862	289.127		33.9267	33.7532	28.4132	35.7895
97337		278.376	315.339	284.506	343.896	251.821	297.65				0	0	0	0	0	0		0	0	0	0	0	0		0	0	0	0	0	0		0.999976	1.0012	1.0053	1.005	1.00073	1.00155		278.376	315.339	284.506	343.896	266.981	297.65		33.563	33.8462	28.377	35.8782
97417		250.885	322.984	244.5	331.487	245.319	275.645				0	0	0	0	0	0		0	0	0	0	0	0		0	0	0	0	0	0		0.999852	1.00131	1.00543	1.00493	1.0007	1.00154		274.643	322.984	271.14	331.487	266.982	281.09		33.69	34.2982	28.377	36.0158
97517		270.135	296.17	243.277	322.261	256.484	280.683				0	0	0	0	0	0		0	0	0	0	0	0		0	0	0	0	0	0		1.00024	1.00129	1.0053	1.00484	1.00152	1.0016		270.135	316.599	271.149	336.599	266.952	280.683		33.69	34.454	28.3312	36.0158
97597		231.399	287.679	239.309	341.414	258.759	278.656				0	0	0	0	0	0		0	0	0	0	0	0		0	0	0	0	0	0		1.00015	1.00114	1.00516	1.00505	1.00179	1.00135		274.625	316.617	271.159	341.414	266.942	278.656		33.69	34.6192	28.3312	36.0727
97717		277.417	356.355	300.666	354.843	271.761	278.019				0	0	0	0	0	0		0	0	0	0	0	0		0	0	0	0	0	0		1.00009	1.00116	1.00514	1.00521	1.00179	1.00152		277.417	356.355	300.666	354.843	271.761	278.019		33.69	34.6192	28.416	36.0727
97797		278.009	318.42	264.547	341.818	246.366	279.861				0	0	0	0	0	0		0	0	0	0	0	0		0	0	0	0	0	0		1.00012	1.00116	1.00492	1.00528	1.0018	1.00154		278.009	318.42	271.301	341.818	266.942	279.861		33.4868	34.6192	28.416	36.0727
97877		245.204	312.769	238.265	372.972	236.634	288.792				0	0	0	0	0	0		0	0	0	0	0	0		0	0	0	0	0	0		1.00047	1.00118	1.00484	1.00533	1.00173	1.00142		274.605	312.769	271.307	372.972	267.039	288.792		33.4868	34.7523	28.416	35.8782
97997		266.117	327.27	285.495	334.417	275.552	259.995				0	0	0	0	0	0		0	0	0	0	0	0		0	0	0	0	0	0		1.00073	1.00116	1.00499	1.00532	1.0017	1.00149		274.584	327.27	285.495	334.417	275.552	281.438		33.2945	34.7523	28.575	35.8188
98077		256.823	326.157	259.116	331.11	250.029	273.451				0	0	0	0	0	0		0	0	0	0	0	0		0	0	0	0	0	0		1.00066	1.00116	1.00502	1.00531	1.00179	1.00156		274.59	326.157	271.393	331.11	267.032	281.432		33.2945	34.7523	28.5417	35.8782
98157		252.833	287.833	248.33	325.229	258.798	256.651				0	0	0	0	0	0		0	0	0	0	0	0		0	0	0	0	0	0		1.0006	1.001	1.00478	1.00537	1.00182	1.00152		274.595	316.634	271.393	336.586	267.028	281.436		33.4868	34.7523	28.5315	35.8782
98237		268.915	310.646	242.442	317.117	241.713	269.516				0	0	0	0	0	0		0	0	0	0	0	0		0	0	0	0	0	0		1.00075	1.00142	1.00485	1.00518	1.0012	1.00181		274.688	310.646	271.436	336.586	267.299	281.563		33.3748	34.7863	28.715	35.8188
98317		235.629	289.757	261.518	304.999	258.017	262.481				0	0	0	0	0	0		0	0	0	0	0	0		0	0	0	0	0	0		1.00078	1.00163	1.00508	1.00536	1.00082	1.00188		274.731	316.745	271.552	336.586	267.399	281.73		33.4093	34.9515	29.1372	35.8188
98437		237.042	279.934	267.652	311.508	252.959	260.422				0	0	0	0	0	0		0	0	0	0	0	0		0	0	0	0	0	0		1.00059	1.00199	1.0052	1.00554	1.00104	1.00213		274.78	316.837	267.652	336.235	267.396	281.723		33.2258	35.2868	29.1372	35.6078
98517		265.909	315.967	270.721	362.87	266.268	311.713				0	0	0	0	0	0		0	0	0	0	0	0		0	0	0	0	0	0		1.00055	1.00184	1.00516	1.00575	1.00111	1.0025		274.825	315.967	270.721	362.87	266.268	311.713		33.265	34.9515	29.1372	35.518
98637		302.133	359.373	256.047	335.176	282.544	302.737				0	0	0	0	0	0		0	0	0	0	0	0		0	0	0	0	0	0		1.00066	1.00192	1.00516	1.00602	1.001	1.00286		302.133	359.373	271.709	335.176	282.544	302.737		33.3785	34.9515	29.1923	35.518
98717		293.383	307.52	245.322	352.843	267.382	288.449				0	0	0	0	0	0		0	0	0	0	0	0		0	0	0	0	0	0		1.00066	1.00205	1.00517	1.00615	1.00101	1.00286		293.383	316.822	271.709	352.843	267.382	288.449		33.3785	35.2868	29.1923	35.6078
98797		275.446	318.338	234.336	320.955	271.49	271.674				0	0	0	0	0	0		0	0	0	0	0	0		0	0	0	0	0	0		1.0007	1.00206	1.00522	1.00592	1.00092	1.00278		275.446	318.338	271.707	335.987	271.49	282.127		33.3785	35.3593	29.1387	35.518
98877		288.345	327.597	270.43	317.391	271.488	274.889				0	0	0	0	0	0		0	0	0	0	0	0		0	0	0	0	0	0		1.00074	1.00207	1.0052	1.00578	1.00085	1.00281		288.345	327.597	270.43	336.021	271.488	281.958		32.857	35.3593	29.1387	35.7125
98997		235.699	290.499	225.561	333.083	249.579	262.684				0	0	0	0	0	0		0	0	0	0	0	0		0	0	0	0	0	0		1.00059	1.00191	1.00528	1.00574	1.00095	1.00283		274.853	316.855	271.827	333.083	267.326	281.953		32.857	35.3593	29.123	35.804
99097		231.093	294.657	212.906	302.174	237.811	255.865				0	0	0	0	0	0		0	0	0	0	0	0		0	0	0	0	0	0		1.0005	1.00171	1.00535	1.00572	1.00087	1.00276		274.855	316.899	271.806	336.034	267.334	281.969		32.857	35.3593	29.123	35.804
99177		270.721	305.1	219.432	311.955	266.357	286.838				0	0	0	0	0	0		0	0	0	0	0	0		0	0	0	0	0	0		1.00055	1.00168	1.00526	1.00571	1.00102	1.00307		274.854	316.906	271.834	336.037	266.357	286.838		32.5337	35.3593	29.123	35.8793
99257		237.692	304.173	250.887	323.988	262.129	274.882				0	0	0	0	0	0		0	0	0	0	0	0		0	0	0	0	0	0		1.00025	1.00182	1.00534	1.00547	1.00115	1.00304		275.233	317.225	271.809	336.094	267.395	282.124		32.6	35.4863	28.9355	35.804
99357		297.714	352.199	272.421	362.948	273.18	280.948				0	0	0	0	0	0		0	0	0	0	0	0		0	0	0	0	0	0		1.00009	1.00189	1.00563	1.00512	1.00111	1.00316		297.714	352.199	272.421	362.948	273.18	280.948		32.6568	35.4863	29.076	35.804
99457		287.017	331.279	290.112	359.794	313.502	263.258				0	0	0	0	0	0		0	0	0	0	0	0		0	0	0	0	0	0		1.00038	1.00193	1.00564	1.005	1.00107	1.00339		287.017	331.279	290.112	359.794	313.502	282.119		32.708	35.662	29.076	35.8938
99557		277.779	329.767	292.293	357.397	258.838	278.799				0	0	0	0	0	0		0	0	0	0	0	0		0	0	0	0	0	0		1.00062	1.00188	1.00551	1.00529	1.00123	1.00339		277.779	329.767	292.293	357.397	267.583	282.119		32.708	35.662	28.9355	35.8938
99637		277.785	303.586	274.441	342.524	254.032	288.762				0	0	0	0	0	0		0	0	0	0	0	0		0	0	0	0	0	0		1.00073	1.00187	1.00538	1.00559	1.00124	1.00334		277.785	317.219	274.441	342.524	267.457	288.762		32.708	35.4863	29.076	35.8793
99717		262.202	300.042	276.876	349.045	248.477	278.739				0	0	0	0	0	0		0	0	0	0	0	0		0	0	0	0	0	0		1.0008	1.00182	1.00542	1.00568	1.00117	1.00333		275.417	317.226	276.876	349.045	267.395	282.119		32.892	35.4863	29.0015	35.869
99797		257.643	294.499	221.633	336.585	250.451	235.77				0	0	0	0	0	0		0	0	0	0	0	0		0	0	0	0	0	0		1.00069	1.00184	1.00544	1.0059	1.00128	1.00334		275.425	317.425	272.423	336.585	267.393	282.119		32.892	35.529	29.2525	35.8003
99877		252.503	276.615	222.697	285.227	240.378	254.832				0	0	0	0	0	0		0	0	0	0	0	0		0	0	0	0	0	0		1.00068	1.00171	1.00562	1.00582	1.00158	1.0033		275.426	317.439	272.242	335.227	267.259	282.12		32.6795	35.662	29.0015	35.8598
99997		249.472	285.187	256.552	270.504	226.53	259.192				0	0	0	0	0	0		0	0	0	0	0	0		0	0	0	0	0	0		1.00071	1.00163	1.00549	1.00611	1.00135	1.00347		275.424	317.447	272.282	335.216	267.283	282.117		32.6795	35.662	29.076	35.8598
100077		244.625	259.437	252.183	293.778	253.822	268.733				0	0	0	0	0	0		0	0	0	0	0	0		0	0	0	0	0	0		1.00067	1.0018	1.00567	1.00629	1.00139	1.00339		275.427	317.428	272.226	335.209	267.279	282.119		32.4913	35.662	29.076	35.6045
100177		270.905	345.254	294.329	349.008	302.288	304.209				0	0	0	0	0	0		0	0	0	0	0	0		0	0	0	0	0	0		1.00072	1.00191	1.0056	1.00625	1.00142	1.00364		275.423	345.254	294.329	349.008	302.288	304.209		32.4913	35.529	29.076	35.6045
100297		278.153	313.94	245.6	336.918	261.555	282.113				0	0	0	0	0	0		0	0	0	0	0	0		0	0	0	0	0	0		1.00107	1.00194	1.00588	1.00626	1.00114	1.00382		278.153	313.94	272.389	336.918	267.305	282.113		32.7278	35.3752	29.2525	35.8003
100377		268.206	320.745	246.296	369.348	275.719	320.138				0	0	0	0	0	0		0	0	0	0	0	0		0	0	0	0	0	0		1.00136	1.00208	1.00591	1.00597	1.00078	1.00371		275.602	320.745	272.154	369.348	275.719	320.138		32.7278	35.3752	29.0015	35.6045
100457		274.856	336.592	253.652	320.527	255.005	287.876				0	0	0	0	0	0		0	0	0	0	0	0		0	0	0	0	0	0		1.00171	1.00197	1.00594	1.00593	1.00069	1.00386		274.856	336.592	272.384	335.1	267.401	287.876		32.861	35.6905	29.2525	35.6045
100537		274.473	309.642	217.378	339.388	292.238	278.958				0	0	0	0	0	0		0	0	0	0	0	0		0	0	0	0	0	0		1.00177	1.0018	1.00589	1.0057	1.00094	1.00374		274.473	317.785	272.496	339.388	292.238	278.958		32.884	35.4995	29.4187	35.6045
100617		255.369	301.144	248.167	301.313	233.347	287.498				0	0	0	0	0	0		0	0	0	0	0	0		0	0	0	0	0	0		1.00175	1.00169	1.00546	1.00608	1.00094	1.00385		275.999	317.804	272.521	335.075	267.398	287.498		32.9295	35.6905	29.0225	35.6045
100697		248.342	277.947	233.998	324.281	241.866	265.251				0	0	0	0	0	0		0	0	0	0	0	0		0	0	0	0	0	0		1.00186	1.00151	1.00517	1.00632	1.00095	1.00411		276.036	317.84	272.439	335.035	267.398	282.224		33.1768	36.0343	28.8563	35.8598
100777		242.907	315.653	279.522	325.911	258.652	265.291				0	0	0	0	0	0		0	0	0	0	0	0		0	0	0	0	0	0		1.0018	1.0016	1.00531	1.00621	1.00097	1.00427		276.039	315.653	279.522	335.054	267.397	282.214		33.1768	36.0343	29.0225	36.156
100857		248.586	275.083	272.605	321.807	246.945	254.529				0	0	0	0	0	0		0	0	0	0	0	0		0	0	0	0	0	0		1.0018	1.00162	1.00531	1.00615	1.00132	1.0043		276.039	317.819	272.605	335.063	267.393	282.212		33.1768	36.0343	29.0225	36.156
100997		283.263	310.774	300.874	362.123	288.183	299.735				0	0	0	0	0	0		0	0	0	0	0	0		0	0	0	0	0	0		1.00163	1.00152	1.00542	1.00621	1.0008	1.00419		283.263	310.774	300.874	362.123	288.183	299.735		33.041	36.0343	29.0225	35.8598
101077		281.877	311.047	249.168	321.17	277.788	274.391				0	0	0	0	0	0		0	0	0	0	0	0		0	0	0	0	0	0		1.0013	1.00154	1.00539	1.00588	1.00081	1.00408		281.877	311.047	272.524	335.108	277.788	282.226		32.8607	35.6905	28.827	35.8598
101157		260.445	290.857	258.742	340.864	287.798	288.674				0	0	0	0	0	0		0	0	0	0	0	0		0	0	0	0	0	0		1.00131	1.00181	1.00525	1.00573	1.0007	1.00403		276.064	318.1	272.647	340.864	287.798	288.674		32.5935	35.7345	29.1715	35.921
101237		275.293	304.949	264.468	314.864	259.02	286.458				0	0	0	0	0	0		0	0	0	0	0	0		0	0	0	0	0	0		1.00031	1.00187	1.00513	1.00582	1.00087	1.00436		275.293	318.09	272.929	335.227	267.48	286.458		33.0855	35.6768	29.3375	35.921
101317		281.951	309.99	276.807	341.766	278.055	265.704				0	0	0	0	0	0		0	0	0	0	0	0		0	0	0	0	0	0		0.99905	1.00201	1.00529	1.0055	1.00103	1.00416		281.951	318.066	276.807	341.766	278.055	282.221		32.8057	35.5385	29.3375	35.921
101397		247.831	327.567	281.161	337.474	249.3	269.985				0	0	0	0	0	0		0	0	0	0	0	0		0	0	0	0	0	0		0.999071	1.0022	1.00511	1.00546	1.00097	1.00416		277.051	327.567	281.161	337.474	267.474	282.215		32.8057	35.6188	29.3375	35.7253
101477		265.299	274.821	274.218	302.319	248.261	245.739				0	0	0	0	0	0		0	0	0	0	0	0		0	0	0	0	0	0		0.99895	1.00218	1.0051	1.0058	1.00092	1.00455		277.057	318.323	274.218	335.122	267.477	282.185		32.8057	35.6188	29.1715	35.5908
101557		304.007	267.543	255.895	310.56	268.154	243.638				0	0	0	0	0	0		0	0	0	0	0	0		0	0	0	0	0	0		1.00023	1.00216	1.0051	1.00606	1.00104	1.00459		304.007	318.327	272.674	335.079	268.154	281.937		32.8057	35.6188	29.1715	35.7253
101677		240.546	360.328	253.357	339.35	212.729	240.959				0	0	0	0	0	0		0	0	0	0	0	0		0	0	0	0	0	0		1.00145	1.00187	1.00499	1.00616	1.00128	1.00472		276.898	360.328	272.694	339.35	267.393	282.171		32.8057	35.6188	29.367	35.8598
101781		263.957	332.638	284.632	334.152	262.633	280.948				0	0	0	0	0	0		0	0	0	0	0	0		0	0	0	0	0	0		1.00137	1.00165	1.00503	1.00609	1.00129	1.0048		276.905	332.638	284.632	334.152	267.393	280.948		33.2157	35.6188	29.367	36.156
101877		283.805	318.588	272.995	368.914	266.386	290.464				0	0	0	0	0	0		0	0	0	0	0	0		0	0	0	0	0	0		1.00017	1.00176	1.00508	1.00618	1.00124	1.00474		283.805	318.588	272.995	368.914	266.386	290.464		32.8057	35.6188	29.367	36.218
101997		284.212	335.583	258.47	334.014	254.496	308.76				0	0	0	0	0	0		0	0	0	0	0	0		0	0	0	0	0	0		0.998955	1.00193	1.0054	1.00599	1.00121	1.00455		284.212	335.583	272.916	334.014	267.459	308.76		32.7665	35.6983	29.3375	36.156
102077		263.931	298.841	263.63	342.56	279.327	259.07				0	0	0	0	0	0		0	0	0	0	0	0		0	0	0	0	0	0		0.998895	1.00193	1.00563	1.006	1.00112	1.00434		277.5	318.427	272.884	342.56	279.327	282.201		33.0043	35.5773	29.173	35.8185
102157		265.657	322.035	262.294	354.058	269.644	288.991				0	0	0	0	0	0		0	0	0	0	0	0		0	0	0	0	0	0		0.9981	1.00205	1.00563	1.00576	1.00091	1.00421		277.781	322.035	272.884	354.058	269.644	288.991		33.1162	35.6885	29.1135	35.5908
102237		260.522	330.422	239.391	351.338	228.499	302.381				0	0	0	0	0	0		0	0	0	0	0	0		0	0	0	0	0	0		0.998125	1.00206	1.00559	1.0054	1.00093	1.00411		277.781	330.422	272.891	351.338	267.476	302.381		32.991	35.6885	29.0023	35.4125
102337		250.045	321.214	242.533	314.987	255.263	252.898				0	0	0	0	0	0		0	0	0	0	0	0		0	0	0	0	0	0		0.997136	1.00227	1.00535	1.00552	1.00093	1.00379		277.771	321.214	272.918	334.89	267.477	282.603		32.855	35.6885	29.0023	35.202
102457		247.791	306.122	283.432	383.079	273.189	247.301				0	0	0	0	0	0		0	0	0	0	0	0		0	0	0	0	0	0		0.99757	1.00229	1.00508	1.00558	1.00091	1.00368		277.482	318.41	283.432	383.079	273.189	282.615		32.569	35.5773	29.0023	34.6775
102557		234.026	289.618	254.655	339.333	229.549	244.407				0	0	0	0	0	0		0	0	0	0	0	0		0	0	0	0	0	0		0.997546	1.00262	1.00505	1.00594	1.00067	1.00352		277.483	318.394	272.681	339.333	267.493	282.632		32.569	35.6983	28.8362	34.6775
102637		272.047	353.942	267.23	361.988	261.249	306.385				0	0	0	0	0	0		0	0	0	0	0	0		0	0	0	0	0	0		0.997426	1.00294	1.0055	1.0062	1.00038	1.00332		272.047	353.942	272.518	361.988	267.522	306.385		32.4235	35.6983	28.4917	34.8558
102717		287.028	309.076	267.131	364.139	256.575	270.207				0	0	0	0	0	0		0	0	0	0	0	0		0	0	0	0	0	0		0.997546	1.00306	1.00562	1.00633	1.00042	1.00318		287.028	318.373	272.41	364.139	267.508	282.668		32.569	35.8365	28.3255	34.8558
102797		245.298	326.847	248.848	350.489	269.038	274.152				0	0	0	0	0	0		0	0	0	0	0	0		0	0	0	0	0	0		0.997496	1.00328	1.00584	1.00608	1.00027	1.00338		277.486	326.847	272.392	350.489	269.038	282.647		32.569	35.8942	28.3255	35.0835
102877		265.573	328.098	262.031	344.717	239.402	274.116				0	0	0	0	0	0		0	0	0	0	0	0		0	0	0	0	0	0		0.997411	1.00301	1.00551	1.00609	1.00008	1.00306		277.49	328.098	272.418	344.717	267.637	282.536		32.569	35.8148	27.9013	35.0835
102997		243.294	315.19	294.546	311.986	227.735	259.523				0	0	0	0	0	0		0	0	0	0	0	0		0	0	0	0	0	0		0.997829	1.00274	1.00584	1.00613	1.0001	1.00324		277.658	315.19	294.546	334.76	267.631	282.662		32.855	35.8148	28.0675	35.0835
103077		241.628	297.735	239.328	360.765	259.108	274.749				0	0	0	0	0	0		0	0	0	0	0	0		0	0	0	0	0	0		0.998153	1.00264	1.00572	1.00619	1.00028	1.00327		277.781	318.394	272.506	360.765	268.16	282.829		32.991	35.8365	28.0675	35.0835
103157		222.095	318.495	238.064	362.751	250.264	254.941				0	0	0	0	0	0		0	0	0	0	0	0		0	0	0	0	0	0		0.998342	1.00233	1.00601	1.00604	1.00037	1.00311		277.84	318.495	272.578	362.751	268.156	282.844		33.121	35.6983	28.412	35.0835
103237		218.847	295.718	258.149	299.785	272.795	282.245				0	0	0	0	0	0		0	0	0	0	0	0		0	0	0	0	0	0		0.998327	1.00241	1.00618	1.00579	1.00017	1.00317		278.031	318.405	272.57	334.778	272.795	282.245		32.9398	35.5773	28.254	34.8558
103317		232.89	259.603	245.584	312.636	266.931	254.232				0	0	0	0	0	0		0	0	0	0	0	0		0	0	0	0	0	0		0.998352	1.00245	1.00617	1.00587	1.00017	1.00355		278.03	318.403	272.57	334.656	267.604	282.994		32.9398	35.5773	28.254	34.6523
103417		214.434	251.232	243.146	294.431	254.717	257.697				0	0	0	0	0	0		0	0	0	0	0	0		0	0	0	0	0	0		0.997971	1.00251	1.00608	1.00584	1.00026	1.00375		278.076	318.4	272.803	334.482	268.16	282.94		32.9398	35.6983	28.42	34.424
103517		281.543	363.778	266.691	372.004	264.473	300.707				0	0	0	0	0	0		0	0	0	0	0	0		0	0	0	0	0	0		0.998454	1.00284	1.00612	1.00574	1.00029	1.00388		281.543	363.778	272.796	372.004	268.159	300.707		32.9398	35.6983	28.578	34.5075
103597		267.133	315.801	301.413	340.303	250.45	268.833				0	0	0	0	0	0		0	0	0	0	0	0		0	0	0	0	0	0		0.998523	1.00315	1.00619	1.00561	1.00041	1.00386		278.154	315.801	301.413	340.303	268.154	283.355		33.1438	35.6983	28.8098	34.8575
103677		275.319	314.425	301.59	299.175	265.929	242.344				0	0	0	0	0	0		0	0	0	0	0	0		0	0	0	0	0	0		0.998504	1.0031	1.00625	1.00568	1.00056	1.00398		275.319	314.425	301.59	334.384	268.1	283.323		32.9398	35.5773	28.578	34.967
103797		250.059	329.351	251.82	333.703	223.651	309.036				0	0	0	0	0	0		0	0	0	0	0	0		0	0	0	0	0	0		0.998689	1.00307	1.00655	1.00563	1.00051	1.00408		278.014	329.351	272.719	334.394	268.12	309.036		32.9398	35.6983	28.5255	35.0358
103877		231.034	316.719	259.014	311.22	248.238	261.199				0	0	0	0	0	0		0	0	0	0	0	0		0	0	0	0	0	0		0.998701	1.00306	1.00642	1.00553	1.0006	1.00405		278.013	316.719	272.741	334.408	268.085	283.307		32.9398	35.5773	29.0023	34.967
103997		232.368	312.969	253.476	297.006	227.983	282.476				0	0	0	0	0	0		0	0	0	0	0	0		0	0	0	0	0	0		0.998776	1.00288	1.00653	1.0054	1.00067	1.00401		278.151	312.969	272.943	334.421	268.058	282.476		32.9395	35.2432	28.7572	34.8575
104077		243.773	253.132	271.137	322.566	245.826	244.458				0	0	0	0	0	0		0	0	0	0	0	0		0	0	0	0	0	0		0.998515	1.00299	1.0066	1.00546	1.00058	1.00381		278.164	318.538	271.137	334.418	268.09	284.109		33.0485	35.4335	28.7572	34.8575
104157		218.437	261.408	255.942	295.913	228.853	270.858				0	0	0	0	0	0		0	0	0	0	0	0		0	0	0	0	0	0		0.99847	1.00295	1.0069	1.00566	1.00073	1.00371		278.21	318.67	273.062	334.388	268.209	284.188		32.979	35.487	28.6663	34.5075
104237		244.446	279.992	231.085	307.363	255.016	270.423				0	0	0	0	0	0		0	0	0	0	0	0		0	0	0	0	0	0		0.998533	1.00295	1.00698	1.00581	1.00059	1.00391		278.163	318.67	272.922	334.129	268.215	284.069		32.964	35.487	28.5465	34.414
104337		269.801	320.533	235.887	332.793	275.24	273.257				0	0	0	0	0	0		0	0	0	0	0	0		0	0	0	0	0	0		0.998819	1.00311	1.00699	1.00545	1.001	1.00392		278.157	320.533	273.04	334.156	275.24	284.179		32.964	35.2885	28.6663	34.414
104457		281.916	331.403	276.547	316.995	264.6	333.508				0	0	0	0	0	0		0	0	0	0	0	0		0	0	0	0	0	0		0.998777	1.00309	1.00708	1.00543	1.00108	1.00399		281.916	331.403	276.547	334.039	268.195	333.508		32.979	35.0983	28.8228	34.2387
104537		275.801	334.524	299.961	302.624	255.463	260.314				0	0	0	0	0	0		0	0	0	0	0	0		0	0	0	0	0	0		0.998911	1.00323	1.0071	1.00568	1.00097	1.00402		275.801	334.524	299.961	334.033	267.941	284.175		33.0225	34.987	28.9272	34.5888
104617		258.482	280.563	278.797	327.676	267.204	266.391				0	0	0	0	0	0		0	0	0	0	0	0		0	0	0	0	0	0		0.998826	1.00341	1.00702	1.00575	1.00091	1.00398		278.234	318.115	278.797	334.032	267.204	284.176		32.938	34.9075	28.9272	34.6982
104697		266.074	281.924	249.656	315.317	258.655	265.324				0	0	0	0	0	0		0	0	0	0	0	0		0	0	0	0	0	0		0.999005	1.00335	1.00674	1.00556	1.00067	1.0041		278.23	318.125	273.842	333.998	268.056	284.172		33.065	34.9075	28.916	34.654
104777		259.454	306.496	236.564	318.262	257.476	265.568				0	0	0	0	0	0		0	0	0	0	0	0		0	0	0	0	0	0		0.998849	1.00336	1.00657	1.00553	1.0006	1.00422		278.202	318.124	273.852	334.003	268.084	284.167		33.0215	34.4685	28.916	34.5852
104857		263.882	282.863	228.522	303.037	256.88	251.576				0	0	0	0	0	0		0	0	0	0	0	0		0	0	0	0	0	0		0.998809	1.00307	1.00569	1.00559	1.00065	1.00446		278.203	318.173	273.907	333.993	268.065	284.158		33.2677	33.8428	28.8972	34.4758
104997		250.496	277.964	256.295	334.893	248.906	266.235				0	0	0	0	0	0		0	0	0	0	0	0		0	0	0	0	0	0		0.998881	1.00325	1.00514	1.00568	1.00092	1.00445		278.233	318.364	274.111	333.977	268.201	284.159		33.065	33.439	28.9095	34.1257
105097		246.382	305.6	209.723	281.26	227.714	246.929				0	0	0	0	0	0		0	0	0	0	0	0		0	0	0	0	0	0		0.999067	1.00326	1.00476	1.0058	1.00092	1.00436		278.311	318.363	274.225	334.032	268.202	284.162		32.984	33.2653	28.9683	34.011
105197		247.552	259.7	257.188	284.36	241.577	249.007				0	0	0	0	0	0		0	0	0	0	0	0		0	0	0	0	0	0		0.999312	1.00335	1.00397	1.00573	1.00104	1.00449		278.36	318.359	274.241	334.033	268.197	284.157		32.937	33.1503	29.1028	34.011
105277		266.043	333.108	243.181	337.152	273.914	300.025				0	0	0	0	0	0		0	0	0	0	0	0		0	0	0	0	0	0		0.999336	1.00349	1.00317	1.00585	1.00089	1.00457		278.359	333.108	274.251	337.152	273.914	300.025		32.937	33.0708	29.1028	34.011
105397		284.514	333.834	275.13	339.14	263.275	300.888				0	0	0	0	0	0		0	0	0	0	0	0		0	0	0	0	0	0		0.999058	1.0035	1.00347	1.00599	1.00096	1.00463		284.514	333.834	275.13	339.14	267.467	300.888		32.937	33.0708	29.1268	33.898
105477		282.727	333.503	280.342	343.392	262.902	264.138				0	0	0	0	0	0		0	0	0	0	0	0		0	0	0	0	0	0		0.998933	1.0034	1.00286	1.00592	1.00103	1.00465		282.727	333.503	280.342	343.392	267.462	283.768		32.9992	32.9905	29.1268	34.1257
105557		283.254	347.917	241.988	376.536	260.971	280.309				0	0	0	0	0	0		0	0	0	0	0	0		0	0	0	0	0	0		0.998723	1.00336	1.0035	1.00591	1.00083	1.00489		283.254	347.917	274.293	376.536	267.477	280.309		32.9992	32.9905	29.1268	34.1257
105637		287.629	292.662	302.367	293.915	286.148	280.829				0	0	0	0	0	0		0	0	0	0	0	0		0	0	0	0	0	0		0.998687	1.0034	1.00344	1.00584	1.00095	1.0049		287.629	317.801	302.367	333.948	286.148	280.829		32.9992	33.1055	29.1268	34.1257
105717		256.741	299.44	274.263	293.983	247.874	278.227				0	0	0	0	0	0		0	0	0	0	0	0		0	0	0	0	0	0		0.998694	1.00343	1.00284	1.00558	1.00099	1.0049		278.498	317.794	274.263	333.994	267.321	283.378		32.955	33.1055	29.1268	34.4758
105799		253.268	297.7	255.006	306.82	260.233	294.801				0	0	0	0	0	0		0	0	0	0	0	0		0	0	0	0	0	0		0.998601	1.0035	1.00277	1.00559	1.00078	1.00516		278.521	317.781	274.37	333.994	267.159	294.801		32.9992	33.1055	29.1268	34.5852
105877		229.202	277.564	266.867	291.358	256.481	270.723				0	0	0	0	0	0		0	0	0	0	0	0		0	0	0	0	0	0		0.998754	1.00364	1.00247	1.00573	1.00087	1.00537		278.899	318.075	274.444	334.033	267.147	283.353		33.1842	33.1858	29.2065	34.5888
105997		247.644	276.41	291.815	311.931	242.124	261.787				0	0	0	0	0	0		0	0	0	0	0	0		0	0	0	0	0	0		0.998635	1.00363	1.00255	1.0058	1.00117	1.0053		278.907	318.077	291.815	334.032	267.109	283.356		33.4812	33.0708	29.0633	34.5888
106077		248.861	269.411	248.375	302.38	244.243	261.776				0	0	0	0	0	0		0	0	0	0	0	0		0	0	0	0	0	0		0.998939	1.0038	1.00279	1.0059	1.00099	1.00545		278.988	318.334	274.443	334.03	267.132	283.449		33.521	33.1503	29.0095	34.2387
106197		220.886	250.835	238.821	316.547	227.599	247.254				0	0	0	0	0	0		0	0	0	0	0	0		0	0	0	0	0	0		0.999203	1.00403	1.00292	1.00606	1.00053	1.00547		279.015	318.408	274.443	334.028	267.37	283.439		33.5565	33.1668	28.827	34.011
106277		267.141	331.907	237.715	340.919	261.898	311.56				0	0	0	0	0	0		0	0	0	0	0	0		0	0	0	0	0	0		0.999236	1.00392	1.00274	1.00596	1.00062	1.00528		278.97	331.907	274.497	340.919	267.493	311.56		33.4768	33.0555	29.1302	33.898
106397		285.3	311.013	286.03	337.076	276.404	288.987				0	0	0	0	0	0		0	0	0	0	0	0		0	0	0	0	0	0		0.999188	1.00396	1.00272	1.00593	1.00064	1.00519		285.3	318.308	286.03	337.076	276.404	288.987		33.4768	33.0555	29.1302	33.9062
106477		249.867	330.202	314.843	321.868	254.291	271.27				0	0	0	0	0	0		0	0	0	0	0	0		0	0	0	0	0	0		0.99912	1.00379	1.00246	1.00593	1.00122	1.00523		278.977	330.202	314.843	333.602	267.297	284.129		33.4768	33.1503	29.1302	33.9062
106557		264.337	299.459	265.734	343.155	270.36	287.234				0	0	0	0	0	0		0	0	0	0	0	0		0	0	0	0	0	0		0.999126	1.00377	1.00244	1.00595	1.0013	1.00523		278.977	318.339	274.512	343.155	270.36	287.234		33.4768	33.1503	29.1302	33.9062
106637		254.484	297.505	242.564	314.674	318.993	271.42				0	0	0	0	0	0		0	0	0	0	0	0		0	0	0	0	0	0		0.999083	1.00385	1.00245	1.00604	1.0012	1.00546		278.979	318.327	274.511	333.579	318.993	284.121		33.521	33.1503	29.299	33.9062
106717		290.302	288.911	264.879	305.54	269.798	259.227				0	0	0	0	0	0		0	0	0	0	0	0		0	0	0	0	0	0		0.999009	1.00388	1.00247	1.00606	1.0011	1.00547		290.302	318.322	274.444	333.575	269.798	284.12		33.521	33.2653	28.9958	34.2563
106797		257.638	277.786	249.241	328.198	231.906	246.759				0	0	0	0	0	0		0	0	0	0	0	0		0	0	0	0	0	0		0.999088	1.00382	1.0025	1.006	1.00129	1.00541		278.979	318.332	274.444	333.586	267.094	284.122		33.521	33.0865	29.0095	34.3657
106877		237.83	292.225	241.765	293.767	228.603	252.368				0	0	0	0	0	0		0	0	0	0	0	0		0	0	0	0	0	0		0.999315	1.0041	1.0026	1.00603	1.00115	1.0055		278.965	318.404	274.504	333.912	267.112	284.183		33.4768	33.111	29.299	34.5852
106997		243.125	282.13	223.578	290.717	240.697	249.487				0	0	0	0	0	0		0	0	0	0	0	0		0	0	0	0	0	0		0.999409	1.00433	1.00253	1.00618	1.00136	1.00541		279.012	318.47	274.757	333.885	267.282	284.188		33.5393	32.5337	29.5573	34.5852
107077		239.305	287.717	227.732	294.839	264.244	246.895				0	0	0	0	0	0		0	0	0	0	0	0		0	0	0	0	0	0		0.999745	1.00457	1.00251	1.0061	1.00135	1.0055		279.177	318.544	274.76	333.899	267.283	284.29		33.6525	32.4225	29.3853	34.4758
107157		218.86	284.756	233.98	299.094	232.862	237.307				0	0	0	0	0	0		0	0	0	0	0	0		0	0	0	0	0	0		0.999544	1.00433	1.0027	1.006	1.00112	1.00555		279.223	318.558	274.725	333.619	267.307	284.286		33.6525	32.344	29.3853	34.2563
107257		243.089	308.779	254.957	312.333	269.531	284.817				0	0	0	0	0	0		0	0	0	0	0	0		0	0	0	0	0	0		0.999496	1.00436	1.00251	1.00598	1.00072	1.00574		279.235	318.556	274.759	333.623	269.531	284.817		33.6525	32.4225	29.3853	34.2563
107337		298.568	341.046	290.422	346.002	286.637	276.851				0	0	0	0	0	0		0	0	0	0	0	0		0	0	0	0	0	0		0.99954	1.00431	1.00226	1.00599	1.00072	1.00575		298.568	341.046	290.422	346.002	286.637	284.593		33.5393	32.7322	29.3853	34.103
107417		268.693	316.705	242.502	352.585	261.702	270.372				0	0	0	0	0	0		0	0	0	0	0	0		0	0	0	0	0	0		0.999276	1.00441	1.00228	1.00613	1.00033	1.00577		279.014	316.705	275.098	352.585	267.388	284.591		33.5393	32.7322	29.366	34.2563
107497		300.203	322.861	209.924	358.932	264.969	321.999				0	0	0	0	0	0		0	0	0	0	0	0		0	0	0	0	0	0		0.99917	1.00449	1.00238	1.00601	1.00016	1.0058		300.203	322.861	275.08	358.932	267.402	321.999		33.5393	33.4998	29.247	34.3657
107577		252.953	306.869	275.914	305.206	257.205	256.893				0	0	0	0	0	0		0	0	0	0	0	0		0	0	0	0	0	0		0.999073	1.00449	1.00222	1.006	1.00007	1.00573		279.017	318.549	275.914	333.62	267.408	284.594		33.5393	33.5865	29.247	34.3657
107657		252.392	294.029	263.177	309.06	263.661	276.937				0	0	0	0	0	0		0	0	0	0	0	0		0	0	0	0	0	0		0.999147	1.00429	1.00211	1.00605	1.0001	1.00575		279.016	318.56	275.127	333.613	267.406	284.592		33.5393	33.7652	29.247	34.2563
107777		258.617	311.741	262.554	321.151	252.702	290.742				0	0	0	0	0	0		0	0	0	0	0	0		0	0	0	0	0	0		0.999073	1.00396	1.00234	1.00604	0.999983	1.00589		279.017	318.578	275.087	333.614	267.415	290.742		33.5393	33.7652	29.247	34.3657
107857		229.66	280.937	240.987	299.991	239.612	255.4				0	0	0	0	0	0		0	0	0	0	0	0		0	0	0	0	0	0		0.999254	1.00411	1.00234	1.00616	1.00002	1.00578		279.014	318.722	275.256	333.888	267.593	284.59		33.3665	33.573	29.224	34.4758
107997		237.39	272.45	222.024	291.387	230.031	249.634				0	0	0	0	0	0		0	0	0	0	0	0		0	0	0	0	0	0		0.999265	1.00432	1.00224	1.00617	0.999945	1.00562		279.014	318.933	275.265	334.027	267.949	284.799		33.2887	32.8718	29.224	34.2387
108097		231.945	275.402	254.19	295.893	256.204	267.543				0	0	0	0	0	0		0	0	0	0	0	0		0	0	0	0	0	0		0.999203	1.00425	1.0023	1.00621	0.999875	1.00533		279.015	318.708	275.3	333.88	268.176	284.629		33.2887	33.573	29.2372	34.1257
108197		279.021	337.065	302.669	327.791	260.126	318.702				0	0	0	0	0	0		0	0	0	0	0	0		0	0	0	0	0	0		0.999382	1.00421	1.00236	1.0058	0.999867	1.0053		279.021	337.065	302.669	333.954	268.176	318.702		33.2145	33.552	29.2372	34.1257
108317		267.827	314.161	277.35	314.461	285.646	285.66				0	0	0	0	0	0		0	0	0	0	0	0		0	0	0	0	0	0		0.999684	1.00429	1.00206	1.0062	0.999273	1.0052		278.889	318.472	277.35	333.589	285.646	285.66		33.1692	33.3535	28.8177	33.9062
108397		265.794	286.615	253.031	320.907	251.572	269.195				0	0	0	0	0	0		0	0	0	0	0	0		0	0	0	0	0	0		0.999608	1.00441	1.002	1.00633	0.999594	1.00506		278.89	318.467	275.448	333.381	268.009	284.34		33.1692	33.3535	28.7408	34.103
108477		252.68	287.184	243.019	318.057	263.037	301.39				0	0	0	0	0	0		0	0	0	0	0	0		0	0	0	0	0	0		0.999587	1.00441	1.00203	1.00634	0.999387	1.005		278.89	318.39	275.667	333.381	268.045	301.39		33.1692	33.3765	28.966	34.103
108557		241.077	292.61	239.916	297.65	262.429	271.682				0	0	0	0	0	0		0	0	0	0	0	0		0	0	0	0	0	0		0.99959	1.00471	1.00196	1.00633	0.999231	1.00477		278.89	318.375	275.676	333.381	268.071	284.375		33.1692	33.517	28.9205	34.103
108637		229.178	298.765	246.068	322.628	224.111	242.284				0	0	0	0	0	0		0	0	0	0	0	0		0	0	0	0	0	0		0.999478	1.00467	1.00193	1.00617	0.999746	1.00503		278.891	318.377	275.681	333.391	267.983	284.343		33.247	33.517	28.8585	34.2125
108717		230.21	273.617	279.225	289.88	234.965	265.072				0	0	0	0	0	0		0	0	0	0	0	0		0	0	0	0	0	0		0.999418	1.00462	1.00191	1.00617	0.999639	1.00502		278.892	318.379	279.225	333.391	268.001	284.345		33.247	33.7738	28.6432	34.2125
108797		230.442	292.927	243.452	279.171	239.042	274.784				0	0	0	0	0	0		0	0	0	0	0	0		0	0	0	0	0	0		0.999159	1.00482	1.0021	1.00649	0.999031	1.00501		278.895	318.449	275.913	333.542	268.106	284.525		33.1692	33.7072	28.7532	34.3657
108877		225.52	278.701	251.613	290.558	208.927	264.819				0	0	0	0	0	0		0	0	0	0	0	0		0	0	0	0	0	0		0.999135	1.00478	1.00216	1.00656	0.998958	1.00512		278.993	318.451	276.036	333.532	268.213	284.655		33.2057	33.964	29.0728	34.2563
108997		233.047	289.81	255.451	293.227	238.923	255.964				0	0	0	0	0	0		0	0	0	0	0	0		0	0	0	0	0	0		0.999086	1.00465	1.00195	1.00637	0.998813	1.00501		278.997	318.457	276.084	333.561	268.233	284.668		32.8625	33.7072	28.961	33.9062
109137		266.058	321.958	290.714	347.278	263.716	278.316				0	0	0	0	0	0		0	0	0	0	0	0		0	0	0	0	0	0		0.999028	1.00438	1.00193	1.00606	0.999301	1.00512		278.897	321.958	290.714	347.278	268.199	284.655		32.8173	33.7072	28.961	33.753
109217		286.266	353.617	263.606	320.925	279.559	272.332				0	0	0	0	0	0		0	0	0	0	0	0		0	0	0	0	0	0		0.999105	1.00436	1.00182	1.00588	0.999653	1.00504		286.266	353.617	276.534	333.271	279.559	284.84		32.8173	33.7072	28.8045	33.7075
109297		276.989	296.741	253.369	327.279	313.026	314.911				0	0	0	0	0	0		0	0	0	0	0	0		0	0	0	0	0	0		0.999062	1.00471	1.00156	1.00578	0.999674	1.00502		276.989	318.375	276.536	333.031	313.026	314.911		32.5152	33.7738	28.8045	33.8188
109377		245.725	293.676	266.626	295.948	252.812	240.039				0	0	0	0	0	0		0	0	0	0	0	0		0	0	0	0	0	0		0.999004	1.00484	1.00117	1.00589	0.99963	1.00502		278.819	318.159	276.311	332.738	267.678	284.841		32.8585	33.8443	28.7825	33.5393
109457		236.223	330.715	251.92	327.306	285.756	277.699				0	0	0	0	0	0		0	0	0	0	0	0		0	0	0	0	0	0		0.999104	1.00503	1.00152	1.00592	0.999451	1.00488		278.461	330.715	276.21	332.735	285.756	284.684		32.6872	34.1595	28.491	33.5393
109557		244.404	280.737	245.231	319.212	243.366	284.612				0	0	0	0	0	0		0	0	0	0	0	0		0	0	0	0	0	0		0.999269	1.00483	1.00181	1.00587	0.999356	1.00512		278.361	318.161	276.124	332.741	267.737	284.612		32.7028	34.376	28.7825	33.6488
109637		224.527	294.289	229.075	328.16	243.741	264.767				0	0	0	0	0	0		0	0	0	0	0	0		0	0	0	0	0	0		0.999434	1.00492	1.00167	1.00587	0.999387	1.00506		278.357	318.145	276.166	332.741	267.46	284.663		32.8755	34.5498	28.7825	33.6488
109717		216.807	291.558	224.056	287.033	233.437	245.302				0	0	0	0	0	0		0	0	0	0	0	0		0	0	0	0	0	0		0.999536	1.00483	1.00154	1.00617	0.999575	1.00497		278.433	318.161	276.536	332.964	267.446	284.673		32.765	34.5498	28.513	33.9282
109797		246.182	279.401	254.324	281.172	233.507	258.414				0	0	0	0	0	0		0	0	0	0	0	0		0	0	0	0	0	0		1.00002	1.00496	1.00139	1.00624	0.99972	1.00503		278.579	318.363	276.564	332.953	267.658	284.841		32.8672	34.4873	28.5962	33.9282
109877		260.143	260.568	274.835	304.147	240.157	243.452				0	0	0	0	0	0		0	0	0	0	0	0		0	0	0	0	0	0		1.00018	1.00485	1.00134	1.00647	0.999739	1.00518		278.883	318.448	274.835	333.185	267.984	284.949		33.1605	34.461	28.7578	34.167
109997		294.839	344.495	266.899	329.412	270.912	314.49				0	0	0	0	0	0		0	0	0	0	0	0		0	0	0	0	0	0		1.00013	1.00489	1.00166	1.00632	0.99977	1.00538		294.839	344.495	276.643	333.206	270.912	314.49		33.1605	34.461	29.0823	34.167
110077		289.087	326.689	288.322	346.5	267.508	277.339				0	0	0	0	0	0		0	0	0	0	0	0		0	0	0	0	0	0		1.0001	1.00498	1.00157	1.00611	0.999922	1.00514		289.087	326.689	288.322	346.5	267.508	284.953		32.8585	34.6595	29.0823	33.997
110157		268.28	292.784	256.406	318.493	270.853	261.199				0	0	0	0	0	0		0	0	0	0	0	0		0	0	0	0	0	0		1.00022	1.00524	1.00119	1.00604	0.999941	1.00512		278.437	318.43	276.702	332.718	270.853	284.836		32.7775	34.461	29.0823	33.7768
110237		267.968	301.631	285.604	324.511	295.754	275.291				0	0	0	0	0	0		0	0	0	0	0	0		0	0	0	0	0	0		1.00015	1.00566	1.00087	1.00603	1.00001	1.00501		278.337	318.411	285.604	332.465	295.754	284.842		32.625	34.6775	29.1048	33.6308
110319		254.197	297.61	264.21	312.61	216.183	264.967				0	0	0	0	0	0		0	0	0	0	0	0		0	0	0	0	0	0		1.00012	1.00577	1.0012	1.00603	1.00021	1.00528		278.337	318.406	276.804	332.465	268.162	284.935		32.7028	34.6775	29.362	33.6308
110397		239.987	289.503	230.805	297.614	248.54	243.118				0	0	0	0	0	0		0	0	0	0	0	0		0	0	0	0	0	0		1.00016	1.00574	1.00073	1.00603	1.00017	1.00551		278.336	318.407	276.806	332.466	267.911	285.136		32.8755	34.8512	29.362	33.5715
110477		247.392	295.27	233.168	316.82	230.906	273.561				0	0	0	0	0	0		0	0	0	0	0	0		0	0	0	0	0	0		1.00024	1.00573	1.00083	1.00609	1.00016	1.00565		278.334	318.408	276.805	332.454	267.563	285.117		32.8928	34.96	29.362	33.5715
110557		259.277	278.482	246.799	320.435	221.103	249.988				0	0	0	0	0	0		0	0	0	0	0	0		0	0	0	0	0	0		1.00034	1.00576	1.00055	1.00622	1.00022	1.00581		278.331	318.406	276.806	332.43	267.55	285.095		32.937	35.309	29.1048	33.5715
110657		270.428	303.325	248.125	313.28	226.798	281.727				0	0	0	0	0	0		0	0	0	0	0	0		0	0	0	0	0	0		1.00084	1.00617	1.00089	1.00661	1.00003	1.00613		278.305	318.464	276.857	332.644	267.934	281.727		32.8928	35.1585	28.8668	33.7175
110797		293.946	312.689	282.03	317.251	253.058	321.123				0	0	0	0	0	0		0	0	0	0	0	0		0	0	0	0	0	0		1.0002	1.00612	1.00117	1.00667	0.999547	1.0063		293.946	318.553	282.03	332.879	268.154	321.123		33.0367	35.1795	28.8668	33.9282
110877		299.523	328.883	295.071	345	276.47	302.272				0	0	0	0	0	0		0	0	0	0	0	0		0	0	0	0	0	0		1.00027	1.00626	1.00093	1.00681	0.99995	1.00628		299.523	328.883	295.071	345	276.47	302.272		32.8755	35.1585	28.7803	33.9282
110997		293.592	315.363	247.475	321.469	273.922	269.112				0	0	0	0	0	0		0	0	0	0	0	0		0	0	0	0	0	0		0.999234	1.00614	1.00061	1.00674	1.00001	1.00618		293.592	315.363	276.806	332.627	273.922	286.075		32.7933	35.309	28.7803	33.6488
111077		235.637	287.785	254.292	307.633	263.376	277.643				0	0	0	0	0	0		0	0	0	0	0	0		0	0	0	0	0	0		1.00031	1.00607	1.00069	1.00671	0.999987	1.00623		278.207	318.237	276.765	332.873	268.153	286.072		32.7472	35.1187	28.7578	33.9282
111157		264.437	258.983	263.232	307.225	252.003	270.977				0	0	0	0	0	0		0	0	0	0	0	0		0	0	0	0	0	0		1.00052	1.00615	1.00079	1.00681	0.999982	1.00623		278.157	318.225	276.805	332.856	267.942	285.851		32.7037	35.1187	28.7803	33.9282
111257		255.372	282.967	279.923	292.771	282.876	251.1				0	0	0	0	0	0		0	0	0	0	0	0		0	0	0	0	0	0		1.00049	1.0062	1.0006	1.00684	1.00061	1.00631		278.157	318.215	279.923	332.85	282.876	285.835		32.721	35.1187	28.6678	33.9282
111337		249.16	275.963	256.849	299.78	238.481	258.603				0	0	0	0	0	0		0	0	0	0	0	0		0	0	0	0	0	0		1.00049	1.00603	1.0006	1.00668	1.00056	1.00623		278.157	318.244	276.806	332.878	267.838	285.853		32.7652	35.1187	28.6678	33.8188
111437		230.406	271.556	239.385	327.768	269.027	239.724				0	0	0	0	0	0		0	0	0	0	0	0		0	0	0	0	0	0		1.00069	1.00592	1.00074	1.00657	1.00042	1.00633		278.156	318.263	276.806	332.897	269.027	285.832		32.8945	35.289	28.535	33.8188
111517		261.48	311.566	264.221	339.905	254.907	267.367				0	0	0	0	0	0		0	0	0	0	0	0		0	0	0	0	0	0		1.00069	1.00598	1.00103	1.0067	1.00039	1.00647		278.156	318.253	276.804	339.905	267.515	285.803		32.8945	35.289	28.4605	33.4688
111637		291.416	310.494	305.948	318.78	295.049	265.43				0	0	0	0	0	0		0	0	0	0	0	0		0	0	0	0	0	0		1.00014	1.00582	1.00092	1.00714	1.00005	1.00701		291.416	318.403	305.948	333.088	295.049	286.048		32.8087	35.4793	28.4998	33.5088
111717		254.079	319.017	312.477	334.5	270.129	293.366				0	0	0	0	0	0		0	0	0	0	0	0		0	0	0	0	0	0		1.00044	1.00594	1.00092	1.00751	1.00022	1.00726		278.235	319.017	312.477	333.281	270.129	293.366		32.8548	35.5075	28.6877	33.5025
111797		285.211	317.192	297.121	319.658	300.673	270.048				0	0	0	0	0	0		0	0	0	0	0	0		0	0	0	0	0	0		1.00065	1.00568	1.00109	1.00755	1.00037	1.00725		285.211	317.192	297.121	333.411	300.673	286.44		32.8087	35.5285	28.6877	33.722
111877		274.737	298.97	298.346	291.407	244.606	277.647				0	0	0	0	0	0		0	0	0	0	0	0		0	0	0	0	0	0		1.00061	1.00572	1.00089	1.00741	1.00102	1.00715		274.737	318.484	298.346	333.42	267.738	286.463		32.7652	35.5247	28.547	33.722
111996		278.235	310.347	267.798	304.576	290.807	259.926				0	0	0	0	0	0		0	0	0	0	0	0		0	0	0	0	0	0		1.00061	1.00619	1.00091	1.00727	1.00101	1.00723		278.235	318.386	276.805	333.429	290.807	286.444		32.7652	35.309	28.4605	33.898
112076		258.93	289.342	276.041	299.1	260.987	258.848				0	0	0	0	0	0		0	0	0	0	0	0		0	0	0	0	0	0		1.00055	1.00629	1.00095	1.00707	1.00086	1.00715		278.157	318.381	276.041	333.451	267.335	286.843		32.8945	35.4793	28.4605	33.722
112157		246.571	269.75	281.689	331.827	241.415	246.182				0	0	0	0	0	0		0	0	0	0	0	0		0	0	0	0	0	0		1.00064	1.00664	1.00103	1.00685	1.00077	1.00723		278.156	318.364	281.689	333.486	267.345	286.827		33.0175	35.8582	28.5125	33.898
112237		239.001	307.929	251.021	323.058	213.706	262.488				0	0	0	0	0	0		0	0	0	0	0	0		0	0	0	0	0	0		1.0006	1.00663	1.00126	1.00689	1.00082	1.00734		278.157	318.364	276.693	333.48	267.339	286.801		33.0175	35.8582	28.5125	33.898
112336		236.363	319.091	259.971	306.86	202.066	255.361				0	0	0	0	0	0		0	0	0	0	0	0		0	0	0	0	0	0		1.00088	1.0066	1.00136	1.00667	1.00065	1.00729		278.156	319.091	276.681	333.513	267.357	286.813		33.0175	35.8582	28.6453	33.898
112437		270.246	309.822	267.078	306.192	251.921	247.606				0	0	0	0	0	0		0	0	0	0	0	0		0	0	0	0	0	0		1.00094	1.00654	1.00141	1.00655	1.0008	1.00722		278.156	318.369	276.674	333.534	267.342	286.828		33.0175	35.8582	28.5125	34.1257
112557		275.972	331.073	261.877	308.32	269.064	287.664				0	0	0	0	0	0		0	0	0	0	0	0		0	0	0	0	0	0		1.00112	1.00664	1.00135	1.00678	1.00105	1.00727		275.972	331.073	276.803	333.776	269.064	287.664		32.938	35.695	28.4605	34.2387
112637		271.825	367.854	254.125	336.24	251.376	257.213				0	0	0	0	0	0		0	0	0	0	0	0		0	0	0	0	0	0		1.0014	1.00687	1.00151	1.00702	1.00056	1.00709		278.217	367.854	276.802	336.24	267.837	287.174		32.8548	35.647	28.4133	34.075
112717		256.984	288.34	248.525	325.158	296.059	289.097				0	0	0	0	0	0		0	0	0	0	0	0		0	0	0	0	0	0		1.0016	1.00682	1.0012	1.00714	1.00019	1.0072		278.262	318.623	276.804	334.017	296.059	289.097		32.8785	35.7517	28.4133	34.075
112797		245.694	290.279	250.878	320.759	272.249	271.023				0	0	0	0	0	0		0	0	0	0	0	0		0	0	0	0	0	0		1.00134	1.00678	1.00117	1.00691	1.00063	1.00694		278.219	318.627	276.804	334.035	272.249	286.883		32.7963	35.7517	28.4133	34.075
112877		239.988	297.802	242.624	343.338	247.12	258.678				0	0	0	0	0	0		0	0	0	0	0	0		0	0	0	0	0	0		1.00146	1.00678	1.00093	1.00685	1.00068	1.00706		278.216	318.689	276.805	343.338	267.812	286.861		32.7963	36.5205	28.3247	34.4385
112997		231.647	293.59	266.683	293.958	225.79	270.844				0	0	0	0	0	0		0	0	0	0	0	0		0	0	0	0	0	0		1.00152	1.00706	1.00099	1.00668	1.00109	1.00707		278.171	318.617	276.853	334.054	267.723	286.482		32.8087	36.5205	28.495	34.4385
113076		247.557	293.69	282.566	275.287	217.723	259.031				0	0	0	0	0	0		0	0	0	0	0	0		0	0	0	0	0	0		1.00154	1.00728	1.00093	1.00661	1.001	1.00686		278.17	318.583	282.566	334.06	267.742	286.088		32.8087	36.2742	28.4418	34.4385
113157		236.899	267.966	245.345	274.659	282.572	272.175				0	0	0	0	0	0		0	0	0	0	0	0		0	0	0	0	0	0		1.00158	1.00741	1.00088	1.00652	1.00113	1.00669		278.169	318.575	276.857	334.067	282.572	286.135		32.8087	36.5205	28.4418	34.4385
113237		231.582	304.073	266.26	302.226	252.863	282.486				0	0	0	0	0	0		0	0	0	0	0	0		0	0	0	0	0	0		1.00164	1.0073	1.00087	1.00646	1.00079	1.00689		278.167	318.581	276.857	334.072	267.788	282.486		32.938	36.8695	28.495	34.7885
113357		278.9	331.963	277.954	356.28	302.58	277.175				0	0	0	0	0	0		0	0	0	0	0	0		0	0	0	0	0	0		1.00175	1.00727	1.00077	1.00623	1.00074	1.00704		278.9	331.963	277.954	356.28	302.58	286.042		32.938	37.0398	28.495	34.7885
113437		274.828	342.934	253.482	355.894	247.593	283.437				0	0	0	0	0	0		0	0	0	0	0	0		0	0	0	0	0	0		1.00201	1.00748	1.00113	1.00644	1.00094	1.00686		274.828	342.934	277.147	355.894	268.065	283.437		32.8548	37.0965	28.7973	34.4385
113517		244.337	321.528	261.004	336.61	249.21	291.914				0	0	0	0	0	0		0	0	0	0	0	0		0	0	0	0	0	0		1.00216	1.00779	1.00116	1.00667	1.00052	1.007		278.234	321.528	277.14	336.61	268.154	291.914		32.9138	37.0752	28.6673	34.189
113596		258.713	277.188	262.854	297.422	248.847	231.65				0	0	0	0	0	0		0	0	0	0	0	0		0	0	0	0	0	0		1.00202	1.00758	1.00104	1.00679	1.00023	1.0065		278.239	319.073	277.35	334.045	268.256	286.608		32.7028	36.7262	28.6827	34.0275
113677		266.183	288.226	271.508	312.848	245.157	259.182				0	0	0	0	0	0		0	0	0	0	0	0		0	0	0	0	0	0		1.00173	1.00723	1.00111	1.00687	1.0003	1.0065		278.255	319.089	271.508	334.039	268.161	286.61		32.7028	36.7262	28.6673	34.0275
113757		249.039	293.997	262.516	312.597	249.619	304.511				0	0	0	0	0	0		0	0	0	0	0	0		0	0	0	0	0	0		1.00175	1.0072	1.00098	1.0067	1.00015	1.00577		278.211	319.09	277.35	334.053	268.153	304.511		32.6205	36.7262	28.6827	34.189
113837		237.87	281.442	259.415	309.962	271.334	274.32				0	0	0	0	0	0		0	0	0	0	0	0		0	0	0	0	0	0		1.00164	1.00725	1.00098	1.0065	1.00026	1.00572		278.213	319.088	277.391	334.069	271.334	286.393		32.6205	37.0752	28.8648	34.4385
113997		242.7	279.388	291.67	304.611	240.661	287.171				0	0	0	0	0	0		0	0	0	0	0	0		0	0	0	0	0	0		1.00123	1.00719	1.00077	1.00638	1.0008	1.00621		278.22	319.015	291.67	333.848	268.154	287.171		32.6205	37.0965	28.8648	34.5888
114096		242.246	274.182	263.682	293.928	248.436	264.535				0	0	0	0	0	0		0	0	0	0	0	0		0	0	0	0	0	0		1.00084	1.00721	1.00076	1.00625	1.00145	1.00552		278.227	319.008	277.399	333.581	268.153	285.996		32.6205	37.4755	28.9948	34.5852
114177		225.999	268.026	255.273	290.822	248.658	269.082				0	0	0	0	0	0		0	0	0	0	0	0		0	0	0	0	0	0		1.00085	1.00727	1.00074	1.006	1.00142	1.00551		278.227	318.993	277.4	333.619	268.153	285.998		32.8315	37.5125	28.9948	34.654
114297		290.475	350.215	294.216	331.126	271.322	331.616				0	0	0	0	0	0		0	0	0	0	0	0		0	0	0	0	0	0		1.00078	1.00728	1.00065	1.00599	1.00127	1.00553		290.475	350.215	294.216	333.621	271.322	331.616		32.984	37.4755	28.866	34.7133
114377		285.868	326.147	288.447	308.297	282.937	307.35				0	0	0	0	0	0		0	0	0	0	0	0		0	0	0	0	0	0		1.00067	1.00735	1.00073	1.00578	1.00121	1.00553		285.868	326.147	288.447	333.654	282.937	307.35		33.107	37.5125	28.866	34.966
114456		289.578	340.572	269.958	295.744	254.236	294.076				0	0	0	0	0	0		0	0	0	0	0	0		0	0	0	0	0	0		1.00086	1.00745	1.00069	1.00581	1.00121	1.00559		289.578	340.572	277.273	333.651	268.018	294.076		32.984	37.636	28.866	34.966
114536		276.024	291.894	259.49	307.501	257.756	327.992				0	0	0	0	0	0		0	0	0	0	0	0		0	0	0	0	0	0		1.00105	1.00718	1.00073	1.00596	1.0012	1.00523		276.024	319.015	277.261	333.626	268.154	327.992		33.0663	37.5125	28.8127	34.966
114616		282.967	296.802	274.445	313.032	255.96	321.748				0	0	0	0	0	0		0	0	0	0	0	0		0	0	0	0	0	0		1.00111	1.00707	1.001	1.00616	1.00145	1.00555		282.967	319.022	274.445	333.392	267.977	321.748		32.984	37.5125	28.8127	34.7465
114696		269.092	342.365	261.387	351.496	240.684	284.12				0	0	0	0	0	0		0	0	0	0	0	0		0	0	0	0	0	0		1.00101	1.00739	1.00097	1.00608	1.00146	1.00571		278.224	342.365	276.853	351.496	267.803	284.12		32.984	37.5793	28.495	34.5768
114776		270.77	275.524	260.974	318.912	237.429	287.679				0	0	0	0	0	0		0	0	0	0	0	0		0	0	0	0	0	0		1.00095	1.00733	1.00086	1.00601	1.00149	1.00562		278.188	318.58	276.805	332.992	267.801	287.679		32.938	37.7847	28.4133	34.309
114856		252.055	310.89	241.572	287.35	240.064	258.542				0	0	0	0	0	0		0	0	0	0	0	0		0	0	0	0	0	0		1.00092	1.00765	1.00101	1.00586	1.0015	1.00527		278.11	318.474	276.852	333.017	267.599	285.703		32.8915	37.106	28.5835	34.309
114996		218.228	256.982	284.863	287.436	263.439	249.078				0	0	0	0	0	0		0	0	0	0	0	0		0	0	0	0	0	0		1.00101	1.00752	1.00106	1.00567	1.0014	1.00525		277.991	318.48	284.863	333.049	267.614	285.705		32.7705	37.2138	28.5835	34.572
115096		220.62	243.783	250.877	294.556	222.928	262.046				0	0	0	0	0	0		0	0	0	0	0	0		0	0	0	0	0	0		1.00111	1.00719	1.00121	1.00555	1.00127	1.00534		277.988	318.495	276.804	333.07	267.444	285.183		32.8935	37.2138	28.4605	34.59
115196		248.472	272.235	238.949	282.816	235.876	264.174				0	0	0	0	0	0		0	0	0	0	0	0		0	0	0	0	0	0		1.00101	1.00721	1.00121	1.00546	1.00115	1.00537		277.991	318.494	276.804	332.796	267.453	285.172		32.8935	37.2635	28.4133	34.345
115277		280.535	338.606	271.75	335.862	268.341	297.152				0	0	0	0	0	0		0	0	0	0	0	0		0	0	0	0	0	0		1.00097	1.00717	1.00109	1.00531	1.00069	1.0056		280.535	338.606	271.75	332.592	268.341	297.152		33.137	37.2635	28.4133	34.2568
115377		304.744	329.448	287.503	343.993	258.137	296.346				0	0	0	0	0	0		0	0	0	0	0	0		0	0	0	0	0	0		1.00111	1.00712	1.00107	1.00527	1.00079	1.00581		304.744	329.448	287.503	343.993	267.48	296.346		33.137	37.3405	28.4605	34.2568
115457		314.732	322.999	259.847	352.497	270.21	309.665				0	0	0	0	0	0		0	0	0	0	0	0		0	0	0	0	0	0		1.00107	1.00712	1.00114	1.00556	1.00078	1.00594		314.732	322.999	276.804	352.497	270.21	309.665		33.258	38.1093	28.4605	34.345
115537		305.99	317.005	260.391	308.027	282.728	285.141				0	0	0	0	0	0		0	0	0	0	0	0		0	0	0	0	0	0		1.00119	1.00672	1.00136	1.00573	1.00102	1.006		305.99	317.005	276.803	332.76	282.728	285.141		33.3045	38.0322	28.4133	34.345
115637		301.01	296.952	281.104	285.186	260.895	267.57				0	0	0	0	0	0		0	0	0	0	0	0		0	0	0	0	0	0		1.00118	1.00718	1.0014	1.00572	1.00083	1.00583		301.01	318.588	281.104	332.524	267.477	285.073		33.258	38.0322	28.438	34.199
115717		282.58	291.075	254.642	333.329	253.056	282.604				0	0	0	0	0	0		0	0	0	0	0	0		0	0	0	0	0	0		1.00113	1.00748	1.00157	1.00568	1.00068	1.00576		282.58	318.571	276.654	332.531	267.489	282.604		33.258	37.9825	28.438	34.199
115797		257.318	322.131	277.412	296.91	276.166	271.104				0	0	0	0	0	0		0	0	0	0	0	0		0	0	0	0	0	0		1.00135	1.00795	1.00153	1.00534	1.00072	1.00575		278.073	322.131	277.412	332.588	276.166	284.783		33.258	37.2138	28.3908	34.2568
115877		260.102	261.669	249.806	291.915	246.849	236.457				0	0	0	0	0	0		0	0	0	0	0	0		0	0	0	0	0	0		1.00128	1.00793	1.00148	1.00515	1.00058	1.00573		278.079	318.462	276.665	332.311	267.365	284.786		33.5222	37.2635	28.3908	34.071
115997		253.134	298.614	230.29	312.647	218.222	247.462				0	0	0	0	0	0		0	0	0	0	0	0		0	0	0	0	0	0		1.00121	1.00803	1.00152	1.00503	1.0004	1.00576		278.085	318.458	276.561	332.334	267.384	284.782		33.5857	37.3405	28.2292	34.071
116076		257.336	292.561	244.294	314.359	262.805	276.386				0	0	0	0	0	0		0	0	0	0	0	0		0	0	0	0	0	0		1.00132	1.00785	1.00144	1.00497	1.00021	1.00574		278.076	318.466	276.537	332.345	267.398	284.785		33.5857	37.4987	28.1933	34.1947
116156		241.189	307.237	241.437	286.246	230.363	263.066				0	0	0	0	0	0		0	0	0	0	0	0		0	0	0	0	0	0		1.00127	1.00768	1.00119	1.00496	0.999953	1.00572		278.08	318.473	276.54	332.347	267.417	284.788		33.7305	37.5847	28.2678	34.513
116257		302.297	318.052	293.78	363.531	261.363	341.915				0	0	0	0	0	0		0	0	0	0	0	0		0	0	0	0	0	0		1.00103	1.00764	1.00126	1.00471	0.999695	1.00555		302.297	318.052	293.78	363.531	267.436	341.915		33.7305	37.5847	28.2678	35.0497
116356		296.37	341.032	269.396	328.802	279.706	311.416				0	0	0	0	0	0		0	0	0	0	0	0		0	0	0	0	0	0		1.00105	1.00769	1.00134	1.00464	0.999773	1.00558		296.37	341.032	276.262	332.034	279.706	311.416		33.7305	37.6042	28.3785	35.202
116436		329.94	322.845	275.278	330.789	285.332	306.201				0	0	0	0	0	0		0	0	0	0	0	0		0	0	0	0	0	0		1.00112	1.00749	1.00125	1.0047	0.999983	1.00541		329.94	322.845	275.278	331.754	285.332	306.201		33.6095	37.6042	28.3785	34.9622
116536		284.679	302.04	281.533	319.584	248.141	281.1				0	0	0	0	0	0		0	0	0	0	0	0		0	0	0	0	0	0		1.00136	1.00701	1.00111	1.00473	0.999974	1.00535		284.679	318.504	281.533	331.578	267.251	284.627		33.6095	37.6042	28.3785	34.6665
116616		278.205	280.951	265.781	311.05	252.089	245.417				0	0	0	0	0	0		0	0	0	0	0	0		0	0	0	0	0	0		1.00126	1.00746	1.00096	1.0045	0.999999	1.00528		278.205	318.406	276	331.333	267.249	284.635		33.5345	37.1505	28.201	34.2692
116696		293.95	281.923	270.038	295.886	250.742	257.014				0	0	0	0	0	0		0	0	0	0	0	0		0	0	0	0	0	0		1.00124	1.00746	1.00097	1.00446	1.00001	1.00561		293.95	318.291	275.999	331.342	267.248	284.602		33.5828	37.0283	28.201	34.2692
116776		258.248	286.694	280.757	285.275	256.992	259.89				0	0	0	0	0	0		0	0	0	0	0	0		0	0	0	0	0	0		1.00121	1.00747	1.00089	1.00439	0.999916	1.00553		277.876	318.29	280.757	331.357	267.257	284.608		33.5828	37.0283	28.7013	34.2692
116856		254.653	272.289	249.803	301.45	228.11	241.081				0	0	0	0	0	0		0	0	0	0	0	0		0	0	0	0	0	0		1.00128	1.00746	1.00087	1.00435	0.999715	1.00523		277.868	318.29	275.775	331.366	267.279	284.641		33.5828	37.0283	28.6325	33.838
116996		264.625	265.875	263.527	300.419	253.345	238.875				0	0	0	0	0	0		0	0	0	0	0	0		0	0	0	0	0	0		1.00125	1.00749	1.00078	1.00422	0.999685	1.00505		277.872	318.286	275.802	331.394	267.282	284.663		33.774	37.0283	29.0102	33.838
117076		257.337	293.885	264.917	315.951	266.527	266.013				0	0	0	0	0	0		0	0	0	0	0	0		0	0	0	0	0	0		1.00138	1.00722	1.00092	1.00412	0.999634	1.00564		277.858	318.331	275.76	331.414	267.288	284.6		33.5828	37.1118	28.6325	34.2692
117196		260.044	347.327	273.92	355.446	271.614	282.785				0	0	0	0	0	0		0	0	0	0	0	0		0	0	0	0	0	0		1.00134	1.00707	1.0009	1.00428	0.999732	1.00544		277.862	347.327	273.92	355.446	271.614	282.785		33.5828	37.1875	28.6325	34.2692
117276		277.508	297.869	274.244	301.061	252.063	263.22				0	0	0	0	0	0		0	0	0	0	0	0		0	0	0	0	0	0		1.00157	1.00699	1.00072	1.00441	0.999677	1.00526		277.508	318.084	274.244	331.12	267.052	284.637		33.774	37.1175	28.5967	34.063
117356		287.483	315.489	268.003	334.703	242.221	270.874				0	0	0	0	0	0		0	0	0	0	0	0		0	0	0	0	0	0		1.00166	1.00719	1.00084	1.00421	0.999706	1.00463		287.483	317.412	275.379	331.122	267.047	284.548		33.849	36.9405	28.5967	34.063
117436		266.138	344.51	245.316	325.234	255.119	263.179				0	0	0	0	0	0		0	0	0	0	0	0		0	0	0	0	0	0		1.00175	1.00761	1.00091	1.00439	0.999899	1.00427		277.968	344.51	275.375	330.994	266.818	284.575		33.849	36.9405	28.739	33.875
117516		258.508	289.767	253.645	314.428	258.653	258.239				0	0	0	0	0	0		0	0	0	0	0	0		0	0	0	0	0	0		1.00191	1.00749	1.00094	1.00427	0.999938	1.0047		277.963	317.157	275.373	330.778	266.814	284.304		33.849	36.861	28.739	33.5528
117596		250.032	277.238	256.658	275.283	242.298	245.512				0	0	0	0	0	0		0	0	0	0	0	0		0	0	0	0	0	0		1.00149	1.00732	1.00097	1.00412	0.999869	1.00544		277.976	316.981	275.295	330.657	266.821	284.121		33.849	36.992	28.5352	33.4505
117676		247.708	253.12	234.05	259.447	243.698	290.573				0	0	0	0	0	0		0	0	0	0	0	0		0	0	0	0	0	0		1.00194	1.00725	1.00094	1.00412	0.999812	1.006		277.801	316.993	275.232	330.199	266.826	290.573		34.3168	36.992	28.491	33.2057
117777		240.57	263.065	264.246	287.943	247.901	264.695				0	0	0	0	0	0		0	0	0	0	0	0		0	0	0	0	0	0		1.00184	1.00706	1.00015	1.00407	0.999383	1.0058		277.812	316.739	275.282	329.823	266.869	283.863		34.7183	37.0308	28.3488	33.1188
117876		256.759	311.834	262.6	298.763	231.109	268.758				0	0	0	0	0	0		0	0	0	0	0	0		0	0	0	0	0	0		1.00181	1.00688	1.00038	1.0041	0.999098	1.00595		277.814	316.769	275.279	329.82	266.897	283.818		34.7183	37.176	27.971	33.1938
118036		293.498	327.194	301.639	315.88	281.581	275.488				0	0	0	0	0	0		0	0	0	0	0	0		0	0	0	0	0	0		1.00196	1.00694	1.00044	1.00407	0.99896	1.00556		293.498	327.194	301.639	329.616	281.581	284.112		34.7183	37.176	27.822	32.8345
118116		284.205	305.19	267.536	314.207	253.056	296.541				0	0	0	0	0	0		0	0	0	0	0	0		0	0	0	0	0	0		1.00193	1.00698	1.00118	1.00393	0.998668	1.00584		284.205	316.707	274.996	329.403	266.775	296.541		34.8528	36.626	27.7048	32.3978
118196		300.996	330.674	259.014	331.693	261.361	292.418				0	0	0	0	0	0		0	0	0	0	0	0		0	0	0	0	0	0		1.00173	1.00693	1.00114	1.00397	0.998616	1.00576		300.996	330.674	275.003	329.249	266.78	292.418		34.7353	36.3565	27.8538	32.1418
118276		261.428	285.275	262.781	320.14	248.353	314.715				0	0	0	0	0	0		0	0	0	0	0	0		0	0	0	0	0	0		1.00194	1.00679	1.00115	1.00398	0.998638	1.00579		277.78	316.456	275.001	328.751	266.778	314.715		34.7353	36.4985	27.8538	32.112
118356		263.321	305.624	264.899	311.782	247.7	290.734				0	0	0	0	0	0		0	0	0	0	0	0		0	0	0	0	0	0		1.0019	1.00705	1.00144	1.00417	0.998608	1.00556		277.805	316.408	274.951	328.702	266.547	290.734		34.9132	36.4985	27.8538	32.112
118436		272.247	288.528	261.875	309.21	269.08	275.605				0	0	0	0	0	0		0	0	0	0	0	0		0	0	0	0	0	0		1.00181	1.00715	1.00089	1.00395	0.998712	1.00557		277.815	315.975	275.236	328.349	269.08	284.111		34.9132	36.3027	27.971	31.971
118516		259.659	282.358	263.605	304.44	207.615	269.488				0	0	0	0	0	0		0	0	0	0	0	0		0	0	0	0	0	0		1.0017	1.00702	1.00068	1.00379	0.998694	1.00562		277.825	316.006	275.255	328.365	266.535	284.149		34.9132	36.3027	27.971	31.971
118596		276.37	290.645	250.304	287.012	207.811	266.873				0	0	0	0	0	0		0	0	0	0	0	0		0	0	0	0	0	0		1.00199	1.00699	1.00145	1.00399	0.999066	1.00554		276.37	316.012	275.186	328.345	266.5	284.151		34.9132	36.3027	27.822	31.971
118676		292.105	277.662	255.91	290.496	232.639	269.965				0	0	0	0	0	0		0	0	0	0	0	0		0	0	0	0	0	0		1.00196	1.00692	1.00157	1.00398	0.998812	1.00499		292.105	316.031	275.286	328.346	266.758	284.247		34.8887	36.3027	27.8662	32.196
118756		263.389	270.252	255.705	264.115	218.148	247.161				0	0	0	0	0	0		0	0	0	0	0	0		0	0	0	0	0	0		1.00171	1.00692	1.00163	1.00391	0.998677	1.00463		277.825	316.03	275.285	328.353	266.774	284.318		34.7542	36.1607	28.0152	32.196
118876		267.242	315.306	269.329	301.022	224.549	269.134				0	0	0	0	0	0		0	0	0	0	0	0		0	0	0	0	0	0		1.00186	1.00688	1.00137	1.00376	0.998651	1.00456		277.809	315.901	275.289	328.2	266.777	284.137		34.8887	36.3027	28.393	31.946
119016		307.061	305.284	295.795	308.12	264.518	310.4				0	0	0	0	0	0		0	0	0	0	0	0		0	0	0	0	0	0		1.0022	1.0067	1.00132	1.00385	0.998664	1.0046		307.061	315.695	295.795	328.145	266.539	310.4		34.7108	36.097	28.5352	31.493
119096		309.572	338.509	263.664	310.241	283.782	305.651				0	0	0	0	0	0		0	0	0	0	0	0		0	0	0	0	0	0		1.00224	1.0068	1.00124	1.00373	0.998667	1.00453		309.572	338.509	275.291	327.803	283.782	305.651		34.6633	36.097	28.5352	31.3365
119176		297.808	316.383	290.007	318.78	266.266	278.609				0	0	0	0	0	0		0	0	0	0	0	0		0	0	0	0	0	0		1.00203	1.00702	1.00112	1.00385	0.998842	1.00461		297.808	315.667	290.007	327.79	266.352	283.708		34.6633	36.097	28.5352	31.3365
119256		281.71	296.659	254.299	329.658	221.556	276.336				0	0	0	0	0	0		0	0	0	0	0	0		0	0	0	0	0	0		1.00213	1.00701	1.00118	1.00386	0.999097	1.00449		281.71	315.505	275.292	328.143	266.196	284.053		34.6633	36.015	28.5352	31.5715
119336		286.397	319.358	258.776	313.04	234.501	301.309				0	0	0	0	0	0		0	0	0	0	0	0		0	0	0	0	0	0		1.00181	1.00619	1.00109	1.00394	0.999263	1.00426		286.397	319.358	275.293	328.126	266.162	301.309		34.5763	36.015	28.5352	31.5715
119416		293.249	279.803	281.667	315.687	272.758	255.269				0	0	0	0	0	0		0	0	0	0	0	0		0	0	0	0	0	0		1.00171	1.00631	1.001	1.00386	0.99937	1.00452		293.249	315.572	281.667	328.143	272.758	284.066		34.3527	36.015	28.393	31.633
119496		252.665	287.348	243.505	287.773	243.351	306.195				0	0	0	0	0	0		0	0	0	0	0	0		0	0	0	0	0	0		1.00174	1.0062	1.00097	1.00379	0.999327	1.00437		277.822	315.583	275.295	328.157	265.704	306.195		34.3527	36.2882	28.393	31.633
119576		284.662	283.526	283.194	262.831	233.867	247.443				0	0	0	0	0	0		0	0	0	0	0	0		0	0	0	0	0	0		1.00179	1.00614	1.00086	1.00374	0.999468	1.00472		284.662	315.588	283.194	328.161	265.649	283.976		33.81	36.2882	28.5352	31.633
119656		264.713	311.578	269.566	284.044	241.415	267.129				0	0	0	0	0	0		0	0	0	0	0	0		0	0	0	0	0	0		1.0018	1.00608	1.00092	1.0039	0.999863	1.00428		277.78	315.444	275.296	327.789	265.072	283.985		33.632	36.5187	28.5352	31.398
119756		245.47	282.318	255.181	291.724	235.579	259.973				0	0	0	0	0	0		0	0	0	0	0	0		0	0	0	0	0	0		1.00173	1.00613	1.00093	1.00378	0.99978	1.00439		277.567	315.341	275.233	327.768	264.879	283.982		34.1273	36.1695	28.5588	31.507
119836		250.09	294.158	224.947	315.714	224.673	253.281				0	0	0	0	0	0		0	0	0	0	0	0		0	0	0	0	0	0		1.00218	1.0061	1.00112	1.00377	0.999718	1.00416		277.07	315.263	275.006	327.677	264.884	283.987		34.1655	36.041	28.6413	31.5197
119996		313.562	335.112	276.587	324.862	227.947	318.625				0	0	0	0	0	0		0	0	0	0	0	0		0	0	0	0	0	0		1.00179	1.00543	1.0011	1.00363	0.999685	1.00399		313.562	335.112	276.587	327.587	264.887	318.625		34.2085	36.041	28.6413	31.4102
120076		304.607	329.764	238.096	314.096	255.181	317.279				0	0	0	0	0	0		0	0	0	0	0	0		0	0	0	0	0	0		1.00197	1.00574	1.00137	1.00378	0.999438	1.00392		304.607	329.764	274.626	327.579	264.909	317.279		34.5942	36.2975	28.5298	31.4102
120156		298.274	351.043	305.294	313.917	282.04	300.577				0	0	0	0	0	0		0	0	0	0	0	0		0	0	0	0	0	0		1.00209	1.00645	1.00143	1.00393	0.999031	1.00388		298.274	351.043	305.294	327.555	282.04	300.577		34.7543	36.472	28.5298	31.4102
120236		269.924	330.257	268.827	304.399	263.849	257.886				0	0	0	0	0	0		0	0	0	0	0	0		0	0	0	0	0	0		1.00166	1.00658	1.00151	1.00373	0.99888	1.00416		278.008	330.257	274.596	327.582	264.958	284.092		34.7543	36.2975	28.383	31.1112
120316		282.701	307.52	284.68	322.558	239.83	292.647				0	0	0	0	0	0		0	0	0	0	0	0		0	0	0	0	0	0		1.00179	1.00574	1.0012	1.00376	0.998916	1.00401		282.701	315.354	284.68	327.58	264.954	292.647		34.9142	36.2975	28.383	30.9317
120396		289.063	295.783	284.131	317.452	238.639	280.586				0	0	0	0	0	0		0	0	0	0	0	0		0	0	0	0	0	0		1.00178	1.00567	1.00133	1.00389	0.99882	1.00402		289.063	315.357	284.131	327.561	264.963	284.102		35.0487	36.2975	28.383	30.8702
120476		290.118	292.909	279.743	297.668	251.192	283.347				0	0	0	0	0	0		0	0	0	0	0	0		0	0	0	0	0	0		1.00216	1.00647	1.00139	1.00373	0.999107	1.00398		290.118	315.238	279.743	327.315	264.775	283.347		35.0487	36.2155	28.0332	30.857
120556		262.197	291.693	263.279	283.503	279.657	255.669				0	0	0	0	0	0		0	0	0	0	0	0		0	0	0	0	0	0		1.00213	1.00639	1.00139	1.00355	0.998671	1.00378		277.5	315.244	274.454	327.283	279.657	283.995		34.9017	36.2155	27.8335	30.9407
120636		241.437	299.294	284.88	278.793	242.578	279.47				0	0	0	0	0	0		0	0	0	0	0	0		0	0	0	0	0	0		1.00211	1.00726	1.00148	1.0035	0.998849	1.00377		277.503	315.011	284.88	327.046	264.595	283.96		34.9263	36.1322	27.8335	31.0107
120716		247.443	306.072	260.53	303.168	262.828	260.203				0	0	0	0	0	0		0	0	0	0	0	0		0	0	0	0	0	0		1.00205	1.00641	1.00137	1.00356	0.99909	1.00388		277.963	315.108	274.627	327.283	264.583	283.93		35.1197	36.1322	28.1832	31.2398
120816		237.787	301.849	261.029	310.182	249.076	306.098				0	0	0	0	0	0		0	0	0	0	0	0		0	0	0	0	0	0		1.00218	1.00568	1.00138	1.00367	0.998906	1.00394		278.192	315.292	274.96	327.281	264.515	306.098		35.1658	36.2923	28.3738	31.2398
120996		278.329	330.127	330.683	306.434	297.811	253.566				0	0	0	0	0	0		0	0	0	0	0	0		0	0	0	0	0	0		1.00234	1.00592	1.00117	1.00363	0.999631	1.00403		278.329	330.127	330.683	327.281	297.811	283.99		35.2635	36.5488	28.491	31.2398
121076		294.689	315.042	302.684	338.039	263.573	230.91				0	0	0	0	0	0		0	0	0	0	0	0		0	0	0	0	0	0		1.00236	1.00583	1.00133	1.00348	0.999041	1.00395		294.689	315.351	302.684	338.039	264.586	283.991		35.2635	36.472	28.3488	31.2398
121156		282.463	314.277	285.746	286.231	263.818	264.205				0	0	0	0	0	0		0	0	0	0	0	0		0	0	0	0	0	0		1.0024	1.0058	1.00096	1.00347	0.999124	1.00386		282.463	315.352	285.746	327.284	264.582	283.993		35.4312	36.989	28.2315	31.2398
121236		294.254	311.964	281.929	305.777	257.033	250.619				0	0	0	0	0	0		0	0	0	0	0	0		0	0	0	0	0	0		1.00186	1.00588	1.00081	1.00358	0.998518	1.00401		294.254	315.459	281.929	327.339	264.631	283.99		35.4312	37.0595	28.2315	31.3355
121316		270.481	323.572	304.804	312.814	251.771	256.64				0	0	0	0	0	0		0	0	0	0	0	0		0	0	0	0	0	0		1.00158	1.00601	1.00078	1.00335	0.99851	1.00381		278.362	323.572	304.804	327.286	264.53	283.994		35.4312	37.0595	27.9733	31.2398
121396		280.633	298.058	263.555	298.237	264.823	276.111				0	0	0	0	0	0		0	0	0	0	0	0		0	0	0	0	0	0		1.00169	1.00616	1.00086	1.00329	0.99849	1.00387		280.633	315.438	274.737	327.287	264.489	283.993		35.239	37.234	27.9733	31.664
121476		263.883	288.76	255.333	330.75	245.573	263.554				0	0	0	0	0	0		0	0	0	0	0	0		0	0	0	0	0	0		1.00148	1.00587	1.00101	1.00319	0.998908	1.00402		278.269	315.46	274.705	327.097	264.461	283.889		35.239	37.3107	27.9733	31.4662
121556		269.97	276.018	270.964	306.316	262.963	286.005				0	0	0	0	0	0		0	0	0	0	0	0		0	0	0	0	0	0		1.00157	1.00613	1.00102	1.00309	0.998844	1.00393		278.363	315.68	274.702	327.29	264.466	286.005		35.4312	37.3928	27.9733	31.6952
121636		250.919	282.061	269.732	271.118	231.936	261.68				0	0	0	0	0	0		0	0	0	0	0	0		0	0	0	0	0	0		1.00185	1.00628	1.00108	1.00296	0.998124	1.00379		278.345	316.107	274.688	327.136	264.397	283.956		35.4312	37.654	27.9733	31.4662
121736		241.574	288.751	239.19	299.213	205.825	259.377				0	0	0	0	0	0		0	0	0	0	0	0		0	0	0	0	0	0		1.00197	1.00642	1.0012	1.00297	0.99827	1.00389		278.47	316.058	274.664	327.134	264.386	283.993		35.7677	37.654	27.9733	31.4662
121836		296.342	327.958	294.06	347.481	252.002	308.532				0	0	0	0	0	0		0	0	0	0	0	0		0	0	0	0	0	0		1.00201	1.00665	1.00145	1.0028	0.998937	1.00396		296.342	327.958	294.06	347.481	264.339	308.532		35.813	37.773	28.2315	31.6952
121996		278.88	305.531	248.423	317.689	265.279	276.491				0	0	0	0	0	0		0	0	0	0	0	0		0	0	0	0	0	0		1.00195	1.00667	1.00167	1.00278	0.999436	1.00394		278.88	316.48	275.168	327.295	264.081	283.992		35.7677	37.5985	28.3488	31.6952
122076		317.029	335.709	264.359	332.57	272.75	288.033				0	0	0	0	0	0		0	0	0	0	0	0		0	0	0	0	0	0		1.00199	1.00691	1.00158	1.00279	0.999649	1.00395		317.029	335.709	275.175	327.163	272.75	288.033		35.6332	37.4027	28.3488	31.4662
122156		297.956	338.955	273.215	307.916	268.475	276.111				0	0	0	0	0	0		0	0	0	0	0	0		0	0	0	0	0	0		1.00217	1.00699	1.00144	1.00286	0.999237	1.00421		297.956	338.955	274.949	326.98	268.475	283.986		35.6332	37.1415	28.3738	31.3777
122236		276.413	302.938	275.303	320.839	274.788	268.007				0	0	0	0	0	0		0	0	0	0	0	0		0	0	0	0	0	0		1.00216	1.007	1.00141	1.0029	0.999328	1.00421		278.325	315.376	275.303	326.938	274.788	283.986		35.2967	37.0595	28.4415	31.1617
122316		257.205	309.714	273.959	293.397	284.06	271.381				0	0	0	0	0	0		0	0	0	0	0	0		0	0	0	0	0	0		1.00231	1.00701	1.00153	1.00302	0.999369	1.00419		278.231	315.311	273.959	326.771	284.06	283.835		35.1045	36.989	28.4415	31.0598
122396		272.466	266.502	259.921	321.706	251.874	299.172				0	0	0	0	0	0		0	0	0	0	0	0		0	0	0	0	0	0		1.00218	1.00658	1.00147	1.00259	0.999315	1.00397		278.233	315.326	274.945	326.623	264.11	299.172		35.1045	37.0657	28.6413	31.0365
122476		261.708	299.259	251.871	314.559	241.433	272.791				0	0	0	0	0	0		0	0	0	0	0	0		0	0	0	0	0	0		1.00199	1.00631	1.00143	1.00259	0.9994	1.00403		278.241	315.249	274.951	326.466	263.837	283.446		35.1045	36.7303	28.6608	30.8665
122556		241.637	277.156	245.613	310.988	233.112	261.444				0	0	0	0	0	0		0	0	0	0	0	0		0	0	0	0	0	0		1.00201	1.00621	1.0013	1.0027	0.998776	1.00405		278.24	315.126	274.974	326.223	263.848	283.434		35.1045	36.3508	28.5995	30.7312
122636		235.778	274.802	247.424	299.012	235.857	247.851				0	0	0	0	0	0		0	0	0	0	0	0		0	0	0	0	0	0		1.00183	1.00623	1.00165	1.00279	0.998871	1.00415		278.346	315.124	275.169	326.428	264.215	283.433		35.2967	36.3508	28.5588	30.8665
122716		243.046	300.366	245.14	294.143	229.238	269.148				0	0	0	0	0	0		0	0	0	0	0	0		0	0	0	0	0	0		1.00088	1.00615	1.00177	1.00283	0.998797	1.00414		278.759	315.131	275.158	326.219	264.233	283.434		35.6332	36.3508	28.5588	30.7312
122836		254.995	340.269	283.502	336.516	241.029	304.402				0	0	0	0	0	0		0	0	0	0	0	0		0	0	0	0	0	0		1.00093	1.00633	1.00197	1.0028	0.999229	1.00412		278.894	340.269	283.502	336.516	264.13	304.402		35.5185	36.7303	28.603	30.7312
122996		284.235	335.074	300.305	305.048	267.868	269.978				0	0	0	0	0	0		0	0	0	0	0	0		0	0	0	0	0	0		1.00092	1.00629	1.00201	1.00276	0.998962	1.00422		284.235	335.074	300.305	325.828	264.337	283.433		35.6443	36.3508	28.603	30.8027
123076		299.617	341.58	264.905	333.434	249.178	302.841				0	0	0	0	0	0		0	0	0	0	0	0		0	0	0	0	0	0		1.00012	1.00634	1.00137	1.00283	0.998742	1.00416		299.617	341.58	275.289	325.252	264.473	302.841		35.5185	36.3508	28.603	31.4352
123156		269.147	295.651	250.524	326.918	259.692	303.737				0	0	0	0	0	0		0	0	0	0	0	0		0	0	0	0	0	0		1.00031	1.00642	1.00047	1.00298	0.998775	1.0041		278.908	314.698	275.402	325.194	264.349	303.737		35.5185	36.1782	28.8067	30.729
123236		273.785	282.537	273.24	324.09	263.675	298.985				0	0	0	0	0	0		0	0	0	0	0	0		0	0	0	0	0	0		1.00015	1.00651	1.0015	1.00303	0.998658	1.0042		278.919	314.412	275.339	325.192	264.358	298.985		35.5185	36.104	28.8067	30.729
123316		275.475	267.619	265.054	312.037	264.351	302.806				0	0	0	0	0	0		0	0	0	0	0	0		0	0	0	0	0	0		1.00003	1.00673	1.00224	1.00323	0.998554	1.0043		278.928	314.31	275.265	325.183	264.365	302.806		35.2378	36.104	28.603	30.729
123396		248.563	286.638	283.023	346.397	235.884	282.964				0	0	0	0	0	0		0	0	0	0	0	0		0	0	0	0	0	0		1.00023	1.00666	1.00215	1.00344	0.998843	1.00408		278.914	314.315	283.023	346.397	264.345	283.445		35.2378	36.104	28.739	30.729
123476		235.092	284.889	248.562	290.304	237.788	263.17				0	0	0	0	0	0		0	0	0	0	0	0		0	0	0	0	0	0		1.00054	1.00635	1.00202	1.00344	0.999003	1.00434		278.899	314.217	275.307	324.922	264.335	283.444		34.7343	35.8917	28.739	30.4737
123556		233.232	277.741	259.437	290.96	227.961	253.826				0	0	0	0	0	0		0	0	0	0	0	0		0	0	0	0	0	0		1.00054	1.0063	1.00195	1.00337	0.999026	1.00427		278.899	314.22	275.312	324.935	264.178	283.444		34.543	35.8917	28.739	30.7172
123656		235.319	259.63	233.854	325.266	260.493	277.645				0	0	0	0	0	0		0	0	0	0	0	0		0	0	0	0	0	0		1.00045	1.00646	1.002	1.00374	0.998973	1.00425		278.9	314.33	275.309	325.16	263.845	283.818		34.543	35.9225	28.5967	30.9725
123736		233.184	226.763	233.887	286.996	231.726	262.655				0	0	0	0	0	0		0	0	0	0	0	0		0	0	0	0	0	0		1.00055	1.00684	1.00219	1.00403	0.998812	1.00434		279.011	314.407	275.399	325.223	263.848	283.983		34.6205	35.92	28.6325	31.4352
123836		273.527	335.396	286.402	344.809	270.978	267.72				0	0	0	0	0	0		0	0	0	0	0	0		0	0	0	0	0	0		1.00082	1.00718	1.00224	1.00429	0.998932	1.00427		278.992	335.396	286.402	344.809	270.978	283.813		34.6205	35.92	28.8502	31.4352
123996		253.383	336.24	226.865	344.939	281.766	294.384				0	0	0	0	0	0		0	0	0	0	0	0		0	0	0	0	0	0		1.00064	1.00715	1.00239	1.00433	0.998806	1.00415		279.143	336.24	275.824	344.939	281.766	294.384		34.7493	35.8457	28.8502	31.4352
124076		272.084	284.428	288.32	327	287.443	182.752				0	0	0	0	0	0		0	0	0	0	0	0		0	0	0	0	0	0		1.00026	1.00742	1.0026	1.00445	0.998583	1.00403		279.17	314.26	288.32	325.253	287.443	283.885		34.7493	35.92	28.8502	31.5523
124156		251	290.222	255.2	326.559	262.008	275.421				0	0	0	0	0	0		0	0	0	0	0	0		0	0	0	0	0	0		1.00041	1.00788	1.00287	1.00442	0.998308	1.00412		279.26	314.229	275.982	325.254	264.272	283.858		34.9482	35.92	29.2218	31.5523
124236		255.227	293.766	269.941	300.761	225.179	271.21				0	0	0	0	0	0		0	0	0	0	0	0		0	0	0	0	0	0		1.00028	1.00812	1.00221	1.00467	0.998186	1.00391		279.299	314.213	276.032	325.705	264.28	283.992		34.7847	35.92	29.2218	31.8135
124316		259.728	281.14	306.311	299.558	232.851	247.527				0	0	0	0	0	0		0	0	0	0	0	0		0	0	0	0	0	0		1.00024	1.0086	1.00137	1.00502	0.998482	1.00412		279.82	314.298	306.311	326.205	264.372	284.095		34.9872	36.238	29.2438	31.9488
124396		260.48	282.411	276.531	304.913	260.312	275.671				0	0	0	0	0	0		0	0	0	0	0	0		0	0	0	0	0	0		1.00041	1.00856	1.00107	1.00501	0.998332	1.0039		279.769	314.527	276.531	326.328	264.384	284.15		34.5442	36.8145	29.4645	32.1595
124476		265.701	284.151	246.981	332.25	260.797	272.078				0	0	0	0	0	0		0	0	0	0	0	0		0	0	0	0	0	0		1.00047	1.00855	1.00101	1.00477	0.998339	1.00411		279.75	314.528	276.573	326.372	264.384	284.258		34.5442	36.6865	29.8422	32.1595
124556		228.598	301.303	271.754	285.523	233.741	266.635				0	0	0	0	0	0		0	0	0	0	0	0		0	0	0	0	0	0		1.00043	1.00821	1.00149	1.00489	0.998317	1.00411		279.762	314.657	276.561	326.351	264.386	284.258		34.5442	36.6865	29.4645	32.1595
124636		238.892	269.91	264.003	303.038	228.697	278.179				0	0	0	0	0	0		0	0	0	0	0	0		0	0	0	0	0	0		1.00071	1.00793	1.00114	1.00498	0.998502	1.00416		279.679	314.347	277.021	326.334	264.26	284.255		34.5442	35.9355	29.9033	32.1595
124756		277.074	332.904	279.682	359.153	264.484	298.019				0	0	0	0	0	0		0	0	0	0	0	0		0	0	0	0	0	0		1.00083	1.00722	1.00112	1.00526	0.998872	1.00404		279.641	332.904	279.682	359.153	263.847	298.019		34.5442	35.6175	29.9033	32.1995
124876		291.307	283.465	280.139	329.857	292.015	304.024				0	0	0	0	0	0		0	0	0	0	0	0		0	0	0	0	0	0		1.00089	1.00652	1.00099	1.00541	0.998855	1.00394		291.307	314.643	280.139	326.66	292.015	304.024		34.9928	35.6175	29.3155	32.3015
124996		275.117	306.241	274.467	326.957	282.043	277.217				0	0	0	0	0	0		0	0	0	0	0	0		0	0	0	0	0	0		1.00102	1.00664	1.00102	1.00544	0.998564	1.00421		280.443	315.033	276.355	326.561	282.043	284.434		35.2085	35.9355	29.0828	32.1995
125076		271.905	324.67	264.868	330.284	246.936	263.327				0	0	0	0	0	0		0	0	0	0	0	0		0	0	0	0	0	0		1.00096	1.00646	1.00121	1.00545	0.998274	1.00417		280.453	324.67	276.3	326.56	264.389	284.44		35.2085	35.9355	29.0828	32.1995
125156		285.78	309.524	281.693	308.305	223.557	296.03				0	0	0	0	0	0		0	0	0	0	0	0		0	0	0	0	0	0		1.00092	1.00651	1.00079	1.00547	0.998373	1.00441		285.78	315.146	281.693	326.65	264.381	296.03		35.2085	36.6865	28.5825	32.3015
125236		264.572	282.945	273.507	291.081	256.455	281.254				0	0	0	0	0	0		0	0	0	0	0	0		0	0	0	0	0	0		1.00083	1.00659	1.00091	1.00549	0.998374	1.00449		280.472	315.326	276.388	326.916	264.381	284.508		35.2085	37.003	28.5825	32.5175
125316		236.205	258.504	270.655	310.963	222.134	256.659				0	0	0	0	0	0		0	0	0	0	0	0		0	0	0	0	0	0		1.00064	1.00664	1.00121	1.00543	0.998273	1.00448		280.501	315.324	276.3	326.657	264.389	284.508		35.6073	36.2765	29.0828	32.617
125396		232.175	249.279	256.251	310.3	226.221	274.027				0	0	0	0	0	0		0	0	0	0	0	0		0	0	0	0	0	0		1.00072	1.00669	1.0012	1.00556	0.998264	1.00439		280.489	315.322	276.301	326.645	264.39	284.51		35.6073	37.003	28.5825	32.617
125476		239.803	259.592	241.394	292.856	221.335	261.532				0	0	0	0	0	0		0	0	0	0	0	0		0	0	0	0	0	0		1.00085	1.00651	1.00149	1.00553	0.998355	1.00433		280.47	315.328	276.216	326.647	264.383	284.511		35.6073	36.2765	29.0828	32.3015
125556		239.008	274.305	234.379	301.664	235.553	241.274				0	0	0	0	0	0		0	0	0	0	0	0		0	0	0	0	0	0		1.00077	1.00642	1.00142	1.00545	0.998665	1.00448		280.481	315.16	276.239	326.56	264.249	284.402		35.7768	36.6852	29.0828	32.515
125676		282.105	350.327	298.258	356.102	250.277	277.649				0	0	0	0	0	0		0	0	0	0	0	0		0	0	0	0	0	0		1.00084	1.00653	1.00149	1.00539	0.998517	1.00445		282.105	350.327	298.258	356.102	264.259	284.231		35.561	35.9342	29.0828	32.475
125796		302.332	372.788	279.417	312.166	274.964	308.099				0	0	0	0	0	0		0	0	0	0	0	0		0	0	0	0	0	0		1.00082	1.00655	1.00116	1.00537	0.998336	1.00447		302.332	372.788	279.417	326.194	274.964	308.099		35.561	35.9342	29.0828	32.2643
125876		286.739	321.636	278.072	367.267	288.786	300.749				0	0	0	0	0	0		0	0	0	0	0	0		0	0	0	0	0	0		1.00089	1.00657	1.00077	1.00543	0.998331	1.00472		286.739	321.636	278.072	367.267	288.786	300.749		35.1125	35.6162	28.5825	32.129
125996		255.585	313.465	244.241	320.629	279.643	302.076				0	0	0	0	0	0		0	0	0	0	0	0		0	0	0	0	0	0		1.00102	1.00667	1.00072	1.00541	0.998479	1.00475		279.222	315.033	276.443	325.3	279.643	302.076		34.601	35.9342	28.5825	31.8135
126079		258.399	320.405	260.668	288.322	280.67	277.268				0	0	0	0	0	0		0	0	0	0	0	0		0	0	0	0	0	0		1.00126	1.00655	1.00072	1.00547	0.998397	1.0049		279.208	320.405	276.441	325.268	280.67	284.498		34.601	35.9342	29.0828	31.064
126156		261.42	296.79	259.74	296.884	266.767	253.189				0	0	0	0	0	0		0	0	0	0	0	0		0	0	0	0	0	0		1.00138	1.00667	1.00071	1.00558	0.998456	1.00485		279.201	315.033	276.447	325.264	264.263	284.5		34.601	35.9342	29.2318	31.064
126236		244.994	282.615	286.96	307.407	263.603	290.078				0	0	0	0	0	0		0	0	0	0	0	0		0	0	0	0	0	0		1.00143	1.00655	1.00077	1.00549	0.998319	1.0047		279.199	315.034	286.96	326.185	264.272	290.078		34.4315	35.209	29.2318	30.8665
126316		239.287	286.421	234.229	312.727	251.92	295.213				0	0	0	0	0	0		0	0	0	0	0	0		0	0	0	0	0	0		1.00138	1.0067	1.00058	1.00559	0.998328	1.00449		279.201	315.033	276.029	326.131	264.271	295.213		34.4315	35.1092	29.228	30.8665
126396		238.385	274.328	267.12	310.118	245.425	308.855				0	0	0	0	0	0		0	0	0	0	0	0		0	0	0	0	0	0		1.00118	1.00663	1.00068	1.00534	0.998264	1.00446		279.212	315.033	276.021	326.195	264.275	308.855		34.601	35.1092	29.228	31.1992
126496		230.948	283.971	250.927	296.716	254.33	255.192				0	0	0	0	0	0		0	0	0	0	0	0		0	0	0	0	0	0		1.00109	1.00653	1.00081	1.00509	0.99832	1.00434		279.218	315.034	276.011	326.202	264.272	284.511		34.4315	35.1092	29.228	31.9488
126576		234.099	261.385	259.857	288.79	227.886	271.316				0	0	0	0	0	0		0	0	0	0	0	0		0	0	0	0	0	0		1.00112	1.00641	1.00114	1.00566	0.998273	1.0042		279.216	314.686	275.986	325.263	264.275	284.436		34.4315	34.7912	28.8502	31.8135
126716		267.4	365.457	313.546	357.455	275.837	305.257				0	0	0	0	0	0		0	0	0	0	0	0		0	0	0	0	0	0		1.00116	1.00652	1.00092	1.00566	0.998259	1.00431		279.214	365.457	313.546	357.455	275.837	305.257		34.4315	35.1092	28.8502	31.8135
126796		279.161	320.372	316.77	339.779	268.153	300.121				0	0	0	0	0	0		0	0	0	0	0	0		0	0	0	0	0	0		1.00123	1.00648	1.00096	1.00583	0.998321	1.0045		279.161	320.372	316.77	339.779	264.272	300.121		34.8428	35.1092	28.8502	31.9488
126876		277.957	294.9	269.673	346.25	247.374	292.442				0	0	0	0	0	0		0	0	0	0	0	0		0	0	0	0	0	0		1.00157	1.00673	1.00109	1.00547	0.998236	1.00478		279.802	315.111	276.336	346.25	263.971	292.442		35.027	35.8602	29.2318	31.9488
126996		266.558	276.446	259.468	309.693	284.654	255.598				0	0	0	0	0	0		0	0	0	0	0	0		0	0	0	0	0	0		1.00152	1.00675	1.00149	1.00539	0.998129	1.00454		279.805	315.32	276.551	326.257	284.654	284.572		35.027	36.1767	29.3155	32.1595
127076		252.367	306.312	275.405	335.622	257.375	280.637				0	0	0	0	0	0		0	0	0	0	0	0		0	0	0	0	0	0		1.00173	1.00673	1.00134	1.00549	0.998195	1.00417		279.368	315.321	276.556	335.622	263.75	284.77		34.8428	36.1767	29.3155	32.1995
127156		254.764	314.403	283.201	338.182	245.966	283.96				0	0	0	0	0	0		0	0	0	0	0	0		0	0	0	0	0	0		1.00212	1.00697	1.00098	1.0056	0.998185	1.0042		279.254	315.378	283.201	338.182	263.751	284.831		34.8428	36.3027	29.9033	32.1595
127236		236.804	312.061	269.166	312.973	246.338	251.761				0	0	0	0	0	0		0	0	0	0	0	0		0	0	0	0	0	0		1.00195	1.00678	1.00151	1.0055	0.997961	1.00434		279.299	315.393	276.852	326.24	263.764	285.04		34.444	36.3027	29.403	31.41
127316		244.65	303.369	271.15	301.123	258.103	274.305				0	0	0	0	0	0		0	0	0	0	0	0		0	0	0	0	0	0		1.00202	1.00673	1.00145	1.00532	0.997845	1.00438		279.28	315.396	276.882	326.27	263.771	285.033		34.444	36.3027	29.403	31.41
127416		241.626	264.391	253.422	279.073	207.218	267.566				0	0	0	0	0	0		0	0	0	0	0	0		0	0	0	0	0	0		1.00201	1.00652	1.00135	1.00544	0.997731	1.00435		279.281	315.412	276.927	326.247	263.712	285.039		34.283	36.3027	29.403	31.0772
127516		219.209	264.093	251.144	314.986	230.048	249.432				0	0	0	0	0	0		0	0	0	0	0	0		0	0	0	0	0	0		1.00196	1.00662	1.00146	1.00591	0.997591	1.00447		279.298	315.404	276.876	326.228	263.787	285.017		34.143	36.3027	29.233	31.1312
127596		286.648	325.979	301.713	349.757	275.153	319.766				0	0	0	0	0	0		0	0	0	0	0	0		0	0	0	0	0	0		1.00186	1.0067	1.0014	1.0053	0.997478	1.00445		286.648	325.979	301.713	349.757	275.153	319.766		34.262	36.3027	29.233	31.1312
127716		317.177	344.699	278.118	348.498	280.601	275.448				0	0	0	0	0	0		0	0	0	0	0	0		0	0	0	0	0	0		1.00208	1.00699	1.00147	1.0054	0.997515	1.00451		317.177	344.699	278.118	348.498	280.601	285.371		34.262	36.3027	29.233	31.1312
127796		254.313	336.698	287.92	338.729	280.467	288.694				0	0	0	0	0	0		0	0	0	0	0	0		0	0	0	0	0	0		1.00211	1.00707	1.00145	1.00556	0.997365	1.00456		279.763	336.698	287.92	338.729	280.467	288.694		34.262	36.4985	29.233	31.1312
127876		272.518	312.76	234.633	289.834	238.351	280.538				0	0	0	0	0	0		0	0	0	0	0	0		0	0	0	0	0	0		1.00214	1.00703	1.00151	1.00533	0.99753	1.00471		279.754	315.52	276.852	326.195	263.791	285.587		34.262	36.4985	29.0145	30.9205
127996		261.654	293.216	271.732	293.991	238.967	269.641				0	0	0	0	0	0		0	0	0	0	0	0		0	0	0	0	0	0		1.00234	1.00692	1.00171	1.0053	0.997657	1.0048		279.692	315.544	276.763	326.196	263.838	285.58		34.262	36.4985	29.233	30.9205
128076		218.197	274.771	248.723	301.677	253.828	288.032				0	0	0	0	0	0		0	0	0	0	0	0		0	0	0	0	0	0		1.00251	1.00724	1.00154	1.00553	0.997793	1.00485		279.641	315.484	276.84	326.159	263.836	288.032		34.262	36.4985	29.403	30.9205
128156		241.528	268.842	229.7	281.299	234.188	246.244				0	0	0	0	0	0		0	0	0	0	0	0		0	0	0	0	0	0		1.00238	1.00739	1.00154	1.00599	0.997735	1.00476		279.681	315.473	276.84	325.909	263.837	285.319		34.3272	36.4985	29.403	31.27
128236		221.466	276.717	234.113	289.403	221.763	248.355				0	0	0	0	0	0		0	0	0	0	0	0		0	0	0	0	0	0		1.00246	1.00771	1.00135	1.00653	0.997529	1.0047		279.657	315.45	276.928	325.617	263.841	285.332		34.262	36.4985	29.403	32.2643
128316		251.059	259.026	238.609	263.2	214.494	268.29				0	0	0	0	0	0		0	0	0	0	0	0		0	0	0	0	0	0		1.00257	1.00754	1.00114	1.00719	0.997422	1.00443		279.624	315.462	277.022	325.266	263.843	285.388		33.9115	36.4985	29.403	32.2643
128416		220.379	258.842	255.695	279.652	242.712	222.969				0	0	0	0	0	0		0	0	0	0	0	0		0	0	0	0	0	0		1.00248	1.00774	1.00127	1.00719	0.997607	1.00424		279.651	315.735	277.381	326.184	263.958	285.43		33.5055	36.708	29.4617	32.475
128536		286.496	345.358	284.283	343.537	273.786	332.07				0	0	0	0	0	0		0	0	0	0	0	0		0	0	0	0	0	0		1.00266	1.00774	1.00122	1.00741	0.997507	1.00456		286.496	345.358	284.283	343.537	273.786	332.07		33.87	36.708	29.403	32.475
128616		285.787	345.722	256.936	340.018	269.507	275.484				0	0	0	0	0	0		0	0	0	0	0	0		0	0	0	0	0	0		1.00254	1.00786	1.00125	1.00655	0.997466	1.00476		285.787	345.722	276.559	340.018	269.507	285.318		34.0858	36.708	29.331	32.475
128696		278.438	343.592	282.448	327.579	277.693	265.914				0	0	0	0	0	0		0	0	0	0	0	0		0	0	0	0	0	0		1.00262	1.00796	1.00118	1.00565	0.99744	1.0047		278.438	343.592	282.448	326.236	277.693	285.331		34.0858	37.4278	29.48	32.475
128796		274.777	317.414	262.919	328.366	233.535	275.039				0	0	0	0	0	0		0	0	0	0	0	0		0	0	0	0	0	0		1.00216	1.00798	1.00118	1.00562	0.997309	1.00487		280.264	316.136	276.561	326.237	264.305	285.15		34.0858	37.4278	29.331	32.8228
128876		251.308	325.719	269.964	296.502	289.1	251.811				0	0	0	0	0	0		0	0	0	0	0	0		0	0	0	0	0	0		1.00172	1.008	1.00142	1.00556	0.997407	1.00513		280.337	325.719	276.553	326.238	289.1	285.24		33.9353	38.17	28.8307	32.945
129016		234.918	292.468	280.553	300.609	224.835	261.785				0	0	0	0	0	0		0	0	0	0	0	0		0	0	0	0	0	0		1.00162	1.00767	1.0014	1.00501	0.997518	1.00511		280.352	316.827	280.553	326.328	264.262	285.629		33.7067	38.17	29.041	32.945
129096		267.084	293.252	249.337	301.316	257.082	283.447				0	0	0	0	0	0		0	0	0	0	0	0		0	0	0	0	0	0		1.00177	1.0076	1.00117	1.00487	0.997418	1.00515		280.33	316.852	276.562	326.354	264.283	285.618		33.7067	38.17	28.7512	32.8228
129176		249.657	259.854	232.942	281.95	247.755	227.572				0	0	0	0	0	0		0	0	0	0	0	0		0	0	0	0	0	0		1.00167	1.00751	1.00124	1.00535	0.997422	1.0052		280.345	316.884	276.845	326.265	264.282	285.605		33.2848	38.17	29.041	32.475
129256		230.552	243.85	232.375	274.057	194.762	252.091				0	0	0	0	0	0		0	0	0	0	0	0		0	0	0	0	0	0		1.00162	1.00748	1.00129	1.00548	0.9973	1.00494		280.353	316.897	277.246	326.558	264.307	285.679		33.1368	38.0965	29.2917	31.5208
129376		237.662	261.389	230.299	260.092	227.252	251.214				0	0	0	0	0	0		0	0	0	0	0	0		0	0	0	0	0	0		1.00152	1.00767	1.00134	1.00623	0.997199	1.00489		280.368	317.138	277.434	326.419	264.328	285.692		33.119	38.2188	29.3548	31.1712
129456		292.167	345.021	313.24	320.281	275.39	302.25				0	0	0	0	0	0		0	0	0	0	0	0		0	0	0	0	0	0		1.00172	1.00782	1.00129	1.00637	0.997267	1.00477		292.167	345.021	313.24	326.392	275.39	302.25		33.4617	38.2188	29.3548	31.1712
129556		296.154	361.732	274.139	319.81	277.873	262.157				0	0	0	0	0	0		0	0	0	0	0	0		0	0	0	0	0	0		1.00151	1.00759	1.00133	1.00562	0.997338	1.0049		296.154	361.732	277.434	326.642	277.873	287.17		33.4617	38.2188	29.3548	31.2732
129636		268.32	311.705	286.999	302.287	284.376	274.463				0	0	0	0	0	0		0	0	0	0	0	0		0	0	0	0	0	0		1.00176	1.00765	1.001	1.00515	0.997218	1.00503		280.554	317.141	286.999	326.701	284.376	287.17		33.4795	38.2188	29.4423	31.28
129716		289.375	297.719	272.495	335.49	248.523	273.769				0	0	0	0	0	0		0	0	0	0	0	0		0	0	0	0	0	0		1.00164	1.00764	1.00113	1.0052	0.997255	1.0053		289.375	317.142	277.522	335.49	263.992	287.17		34.2795	38.2188	29.4423	31.6295
129796		276.43	299.096	283.592	292.932	267.763	273.094				0	0	0	0	0	0		0	0	0	0	0	0		0	0	0	0	0	0		1.00156	1.00762	1.0006	1.00525	0.997196	1.00538		280.979	316.847	283.592	326.571	263.847	287.17		34.1915	38.0965	29.4423	32.515
129876		273.059	267.281	290.106	297.18	275.955	255.796				0	0	0	0	0	0		0	0	0	0	0	0		0	0	0	0	0	0		1.00148	1.00784	1.00101	1.00533	0.997241	1.00534		281.03	316.771	290.106	326.567	275.955	287.17		34.0497	37.9427	29.4423	32.515
129996		261.825	275.056	261.163	291.297	234.237	227.732				0	0	0	0	0	0		0	0	0	0	0	0		0	0	0	0	0	0		1.00146	1.00791	1.00101	1.00534	0.997158	1.00519		281.725	317.112	277.589	326.267	263.848	287.194		34.124	38.065	29.2515	32.475
130076		261.196	267.257	240.61	270.586	226.982	279.686				0	0	0	0	0	0		0	0	0	0	0	0		0	0	0	0	0	0		1.00138	1.00806	1.00093	1.00534	0.997383	1.0051		281.727	317.3	277.605	326.566	263.843	287.388		34.103	38.5187	29.1943	31.5208
130156		239.871	257.285	252.761	264.437	221.931	253.416				0	0	0	0	0	0		0	0	0	0	0	0		0	0	0	0	0	0		1.00143	1.00804	1.00102	1.00552	0.997221	1.00495		281.726	317.426	277.828	326.648	263.847	287.669		33.7623	38.245	29.484	31.3482
130276		230.192	284.296	237.6	284.709	208.174	253.381				0	0	0	0	0	0		0	0	0	0	0	0		0	0	0	0	0	0		1.00157	1.00828	1.00105	1.00557	0.997121	1.00502		281.861	317.656	277.824	326.904	264.005	287.774		34.0445	38.8025	29.484	31.8297
130356		223.008	267.408	221.454	270.117	226.361	253.212				0	0	0	0	0	0		0	0	0	0	0	0		0	0	0	0	0	0		1.00179	1.00849	1.00102	1.00546	0.997226	1.00495		281.815	317.582	277.829	326.652	263.995	287.669		34.0445	38.8025	29.484	31.3482
130436		262.378	277.889	248.671	314.491	236.264	253.195				0	0	0	0	0	0		0	0	0	0	0	0		0	0	0	0	0	0		1.00217	1.00837	1.00114	1.00556	0.997126	1.00498		281.748	317.421	277.604	326.544	264.004	287.668		34.0445	38.0337	29.1943	31.1712
130556		284.708	304.01	267.65	312.02	271.632	284.486				0	0	0	0	0	0		0	0	0	0	0	0		0	0	0	0	0	0		1.00218	1.00841	1.00114	1.00562	0.997038	1.0045		284.708	317.608	277.604	326.532	271.632	287.882		34.0933	38.8025	29.1943	31.1712
130636		273.144	303.696	251.242	316.843	242.44	284.152				0	0	0	0	0	0		0	0	0	0	0	0		0	0	0	0	0	0		1.00156	1.00833	1.00104	1.00558	0.997003	1.00443		282.125	317.637	277.588	326.539	263.82	287.897		34.0933	38.8025	29.2515	31.1712
130716		289.986	281.623	234.117	321.08	255.662	316.57				0	0	0	0	0	0		0	0	0	0	0	0		0	0	0	0	0	0		1.0016	1.00836	1.00109	1.00565	0.99702	1.00452		289.986	317.628	277.587	326.525	263.819	316.57		34.434	38.8025	29.47	31.1712
130796		250.308	258.85	238.076	314.072	242.786	280.606				0	0	0	0	0	0		0	0	0	0	0	0		0	0	0	0	0	0		1.00066	1.00839	1.001	1.00574	0.996876	1.00463		282.16	317.617	277.589	326.509	263.822	288.032		34.0933	39.0138	29.47	31.5208
130876		262.817	277.663	286.333	316.074	237.998	269.284				0	0	0	0	0	0		0	0	0	0	0	0		0	0	0	0	0	0		0.999974	1.00836	1.00089	1.00579	0.996887	1.00429		282.249	318.35	286.333	326.501	263.822	288.379		33.8438	39.1795	29.2515	31.5208
130996		248.188	269.511	270.438	275.819	253.326	251.133				0	0	0	0	0	0		0	0	0	0	0	0		0	0	0	0	0	0		1.00021	1.00851	1.00095	1.00573	0.996931	1.00428		282.477	319.033	277.59	326.511	263.864	288.645		34.0913	39.503	29.103	31.5208
131076		239.468	297.653	246.776	275.188	227.094	274.865				0	0	0	0	0	0		0	0	0	0	0	0		0	0	0	0	0	0		1.00049	1.00867	1.00044	1.00574	0.997141	1.00429		282.575	319.125	277.6	326.636	263.848	288.644		34.2092	39.8663	29.0498	31.6977
131156		243.094	262.213	248.815	279.054	223.791	262.728				0	0	0	0	0	0		0	0	0	0	0	0		0	0	0	0	0	0		1.00047	1.00824	1.00104	1.00585	0.997111	1.00411		282.454	319.193	277.527	326.63	263.849	288.431		34.0913	39.8663	29.022	31.6977
131256		218.579	260.774	263.296	274.934	209.801	244.89				0	0	0	0	0	0		0	0	0	0	0	0		0	0	0	0	0	0		1.00033	1.00819	1.00109	1.00583	0.997176	1.00433		282.469	319.2	277.441	326.493	263.847	288.033		34.0913	39.8663	28.9345	31.5208
131336		248.691	278.024	228.154	305.669	242.611	258.8				0	0	0	0	0	0		0	0	0	0	0	0		0	0	0	0	0	0		1.00039	1.00817	1.00083	1.00589	0.997239	1.004		282.465	319.203	277.54	326.482	263.808	288.464		34.0913	39.8663	28.931	31.5208
131476		290.805	324.859	265.558	349.205	260.542	265.517				0	0	0	0	0	0		0	0	0	0	0	0		0	0	0	0	0	0		1.00031	1.00811	0.999947	1.00582	0.997193	1.0042		290.805	324.859	277.576	349.205	263.811	288.405		34.0023	39.8663	28.931	32.515
131556		282.725	299.259	256.734	323.175	262.72	253.138				0	0	0	0	0	0		0	0	0	0	0	0		0	0	0	0	0	0		1.00052	1.00811	1.00009	1.00593	0.997133	1.00416		282.725	319.212	277.573	326.474	263.815	288.417		34.0023	39.6875	28.931	32.515
131636		250.156	288.409	246.381	324.832	223.12	273.084				0	0	0	0	0	0		0	0	0	0	0	0		0	0	0	0	0	0		1.00052	1.00824	1	1.00588	0.996969	1.00397		282.445	319.192	277.487	326.482	263.713	288.471		34.0913	39.8663	28.9345	32.515
131716		261.207	286.163	253.181	318.084	230.63	259.733				0	0	0	0	0	0		0	0	0	0	0	0		0	0	0	0	0	0		1.00057	1.00825	1.00005	1.00582	0.997236	1.00408		282.437	319.19	277.484	326.495	263.702	288.438		34.0913	39.8663	28.9878	32.8628
131796		246.923	288.611	269.691	288.527	238.482	255.039				0	0	0	0	0	0		0	0	0	0	0	0		0	0	0	0	0	0		1.00065	1.00843	0.999911	1.00586	0.997183	1.00406		282.422	319.163	277.493	326.23	263.671	288.446		34.0913	39.8663	28.9878	32.945
131876		239.619	278.114	278.242	277.219	225.514	249.331				0	0	0	0	0	0		0	0	0	0	0	0		0	0	0	0	0	0		1.00057	1.00859	0.999816	1.00592	0.997202	1.00421		282.437	319.532	278.242	326.228	263.703	288.652		34.0913	39.9773	29.0752	32.945
131996		222.984	279.699	265.134	285.12	213.169	258.47				0	0	0	0	0	0		0	0	0	0	0	0		0	0	0	0	0	0		1.00076	1.00868	1.00063	1.00591	0.997146	1.00413		282.403	319.487	277.455	326.228	263.704	288.746		34.0913	39.9773	28.9878	32.945
132076		247.717	259.27	241.118	275.535	200.45	255.129				0	0	0	0	0	0		0	0	0	0	0	0		0	0	0	0	0	0		1.00075	1.0087	1.00063	1.00607	0.99726	1.00406		282.406	319.475	277.371	326.224	263.668	288.666		34.0913	39.9773	28.9247	32.945
132156		227.938	239.701	210.482	274.802	203.796	233.655				0	0	0	0	0	0		0	0	0	0	0	0		0	0	0	0	0	0		1.00072	1.00865	1.00073	1.00615	0.997135	1.00428		282.171	319.504	277.353	326.221	263.602	288.645		33.8438	39.9773	28.9247	32.945
132256		206.972	267.308	240.942	255.075	207.519	224.805				0	0	0	0	0	0		0	0	0	0	0	0		0	0	0	0	0	0		1.00076	1.00863	1.00113	1.00613	0.99723	1.0039		282.171	319.518	276.879	326.222	263.669	288.683		33.8438	39.9773	28.8225	32.8228
132336		248.496	282.035	235.586	282.183	235.914	273.898				0	0	0	0	0	0		0	0	0	0	0	0		0	0	0	0	0	0		1.00072	1.00862	1.0016	1.00631	0.997188	1.00379		282.171	319.521	276.736	326.216	263.601	288.694		33.8438	39.9773	29.2163	32.8228
132476		272.445	304.822	242.091	307.114	244.201	238.97				0	0	0	0	0	0		0	0	0	0	0	0		0	0	0	0	0	0		1.00072	1.00873	1.00145	1.00621	0.997184	1.00395		282.171	319.459	276.782	326.219	263.601	288.753		33.8438	39.9773	29.8602	32.945
132556		251.768	301.229	234.665	314.365	220.807	270.143				0	0	0	0	0	0		0	0	0	0	0	0		0	0	0	0	0	0		1.00047	1.00867	1.00126	1.00677	0.997261	1.00397		282.172	319.495	276.559	325.823	263.6	288.752		33.7548	39.9773	29.4005	32.7342
132636		272.729	285.206	225.283	326.191	261.705	272.837				0	0	0	0	0	0		0	0	0	0	0	0		0	0	0	0	0	0		1.00048	1.00854	1.00134	1.00675	0.997252	1.00388		282.172	319.569	276.814	325.83	263.6	288.756		33.7548	40.1885	29.8602	32.7342
132716		241.129	288.133	248.763	310.619	242.26	243.297				0	0	0	0	0	0		0	0	0	0	0	0		0	0	0	0	0	0		1.00043	1.00861	1.00129	1.00664	0.997347	1.00383		282.172	319.528	276.831	325.859	263.598	288.758		33.7548	40.4622	30.2437	32.7665
132796		249.145	293.731	221.789	319.406	256.102	253.525				0	0	0	0	0	0		0	0	0	0	0	0		0	0	0	0	0	0		1.00059	1.00898	1.00136	1.00725	0.997317	1.00413		282.172	319.365	276.809	325.69	263.599	288.746		33.7548	40.616	30.448	32.7665
132876		233.092	302.248	241.553	305.918	213.841	216.237				0	0	0	0	0	0		0	0	0	0	0	0		0	0	0	0	0	0		1.00033	1.00884	1.00129	1.00792	0.997449	1.00404		282.188	319.358	276.831	325.517	263.544	288.75		33.7548	40.505	30.448	32.7665
132996		240.094	289.971	220.931	311.596	234.399	222.929				0	0	0	0	0	0		0	0	0	0	0	0		0	0	0	0	0	0		1.00022	1.00921	1.00123	1.00814	0.99754	1.0042		282.477	317.938	276.849	325.248	263.537	288.801		34.0023	40.1417	30.606	32.6312
133076		253.145	260.909	252.448	283.314	235.955	250.345				0	0	0	0	0	0		0	0	0	0	0	0		0	0	0	0	0	0		1.00017	1.00912	1.00118	1.00813	0.997338	1.00412		282.598	319.184	276.864	325.248	263.431	288.747		34.1202	40.1417	30.606	32.6312
133156		226.555	249.01	227.391	301.482	250.126	215.915				0	0	0	0	0	0		0	0	0	0	0	0		0	0	0	0	0	0		1.00014	1.00911	1.00099	1.00803	0.997508	1.00429		282.6	319.194	276.922	325.25	263.279	288.74		34.064	40.1417	30.6672	32.7283
133256		240.887	263.881	225.483	301.434	217.217	223.674				0	0	0	0	0	0		0	0	0	0	0	0		0	0	0	0	0	0		1.00026	1.0091	1.00087	1.00798	0.997962	1.00441		282.703	319.198	276.956	325.092	263.163	288.736		34.048	40.1417	30.6672	32.7312
133356		286.098	290.788	263.398	320.085	254.784	278.651				0	0	0	0	0	0		0	0	0	0	0	0		0	0	0	0	0	0		1.00029	1.00903	1.00086	1.00794	0.997314	1.00452		286.098	319.252	276.96	325.099	263.432	288.731		34.048	40.1417	30.7945	32.7312
133476		274.95	308.38	246.373	329.306	250.452	294.862				0	0	0	0	0	0		0	0	0	0	0	0		0	0	0	0	0	0		1.00012	1.00905	1.00085	1.00787	0.998011	1.00453		282.705	319.232	276.572	325.113	263.41	294.862		34.048	40.2152	30.3348	32.467
133556		286.476	299.003	270.741	315.987	245.045	263.835				0	0	0	0	0	0		0	0	0	0	0	0		0	0	0	0	0	0		1.00005	1.00887	1.00123	1.00777	0.998091	1.0043		286.476	319.358	276.56	325.13	263.13	288.74		34.048	40.2152	30.3348	32.467
133636		267.265	265.638	254.373	299.225	224.85	266.964				0	0	0	0	0	0		0	0	0	0	0	0		0	0	0	0	0	0		0.99995	1.00861	1.0012	1.00771	0.998015	1.00441		282.708	319.359	276.561	325.14	263.15	288.735		34.048	40.4655	30.3348	32.7312
133716		239.109	284.123	271.505	326.241	237.723	254.707				0	0	0	0	0	0		0	0	0	0	0	0		0	0	0	0	0	0		0.999692	1.0085	1.00078	1.00754	0.998357	1.0044		282.711	318.347	276.495	324.918	262.86	288.736		34.1608	40.791	30.166	32.754
133796		236.004	274.842	263.037	282.533	211.362	230.162				0	0	0	0	0	0		0	0	0	0	0	0		0	0	0	0	0	0		0.999612	1.00845	1.00106	1.00748	0.998867	1.00433		282.713	317.595	276.468	324.857	262.826	288.738		34.217	40.7425	30.2285	32.3793
133876		251.799	259.043	250.549	286.439	210.712	247.369				0	0	0	0	0	0		0	0	0	0	0	0		0	0	0	0	0	0		0.999785	1.00851	1.00124	1.00745	0.998944	1.00443		282.817	317.573	276.56	324.824	262.947	288.63		34.2393	40.7425	30.3973	31.927
133996		231.376	289.003	254.8	303.846	233.278	288.979				0	0	0	0	0	0		0	0	0	0	0	0		0	0	0	0	0	0		0.999518	1.00847	1.00136	1.00764	0.999346	1.00427		282.855	318.374	276.555	324.819	262.915	288.979		34.2393	40.791	30.3973	31.927
134076		231.994	304.271	256.457	316.112	213.155	241.063				0	0	0	0	0	0		0	0	0	0	0	0		0	0	0	0	0	0		0.999493	1.00852	1.00178	1.00755	0.998971	1.00427		282.859	318.331	276.542	324.822	262.945	288.645		34.2393	40.791	30.6923	31.927
134176		219.499	280.753	241.727	309.327	255.322	240.26				0	0	0	0	0	0		0	0	0	0	0	0		0	0	0	0	0	0		0.999403	1.00864	1.00204	1.00761	0.998753	1.00409		282.872	318.238	276.533	324.82	262.963	288.437		34.2955	40.791	30.8692	31.927
134256		254.786	269.013	246.574	292.584	236.927	266.406				0	0	0	0	0	0		0	0	0	0	0	0		0	0	0	0	0	0		0.999626	1.00867	1.00281	1.00771	0.998785	1.00396		282.84	318.218	276.462	324.817	262.827	288.475		34.2955	40.791	31.0768	31.927
134336		287.442	342.339	287.356	364.46	232.2	294.746				0	0	0	0	0	0		0	0	0	0	0	0		0	0	0	0	0	0		0.999696	1.00853	1.00267	1.00764	0.998817	1.00406		287.442	342.339	287.356	364.46	262.827	294.746		34.2393	40.791	30.9768	32.0648
134456		272.068	300.353	279.732	326.65	241.68	279.79				0	0	0	0	0	0		0	0	0	0	0	0		0	0	0	0	0	0		0.999541	1.00846	1.00176	1.00761	0.998771	1.00415		282.852	318.376	279.732	324.82	262.828	288.42		34.1265	40.791	30.9768	32.0648
134536		265.477	288.268	263.82	319.716	242.328	284.836				0	0	0	0	0	0		0	0	0	0	0	0		0	0	0	0	0	0		0.999674	1.00849	1.00172	1.00735	0.998558	1.00413		282.833	318.354	276.544	324.827	262.844	284.836		34.1265	40.791	31.1455	32.0648
134616		258.744	298.569	253.628	313.638	245.412	269.87				0	0	0	0	0	0		0	0	0	0	0	0		0	0	0	0	0	0		1.00042	1.00857	1.00161	1.00727	0.998724	1.00415		282.701	317.553	276.415	324.778	262.805	288.033		34.048	40.7425	31.1405	31.9303
134696		260.455	308.804	285.068	289.367	285.386	281.163				0	0	0	0	0	0		0	0	0	0	0	0		0	0	0	0	0	0		1.00194	1.00845	1.00167	1.00737	0.998434	1.00417		282.474	317.42	285.068	324.772	285.386	287.951		33.9513	40.6775	31.0035	32.217
134776		261.982	305.138	245.142	315.215	258.584	268.489				0	0	0	0	0	0		0	0	0	0	0	0		0	0	0	0	0	0		1.00269	1.00828	1.00228	1.00748	0.998212	1.00442		282.171	317.151	275.975	324.764	262.747	287.54		33.946	39.9678	31.1355	32.217
134856		238.341	255.202	226.467	276.206	219.056	248.551				0	0	0	0	0	0		0	0	0	0	0	0		0	0	0	0	0	0		1.00288	1.00837	1.00306	1.00748	0.998154	1.00446		282.171	317.13	275.859	324.764	262.75	287.253		33.946	40.3272	31.2665	32.217
134996		255.537	257.416	234.315	303.771	213.271	250.413				0	0	0	0	0	0		0	0	0	0	0	0		0	0	0	0	0	0		1.00266	1.00844	1.00227	1.00744	0.998142	1.00418		282.148	317.113	275.976	324.767	262.751	287.276		33.6985	40.3272	31.2665	32.217
135076		251.904	288.103	228.305	288.411	226.538	255.14				0	0	0	0	0	0		0	0	0	0	0	0		0	0	0	0	0	0		1.00188	1.00843	1.00272	1.00754	0.998264	1.00406		282.169	316.563	275.911	324.612	262.745	287.286		33.6985	40.0702	31.4795	31.9832
135156		264.741	320.969	230.068	311.955	236.059	238.546				0	0	0	0	0	0		0	0	0	0	0	0		0	0	0	0	0	0		1.00191	1.00828	1.00248	1.00741	0.998131	1.00417		282.169	320.969	275.946	324.769	262.752	287.277		33.6985	39.8353	32.1273	32.217
135236		295.298	307.981	262.695	348.357	248.646	309.077				0	0	0	0	0	0		0	0	0	0	0	0		0	0	0	0	0	0		1.00201	1.00829	1.00235	1.00745	0.99805	1.00428		295.298	316.61	275.964	348.357	262.756	309.077		33.6985	39.8353	32.1273	31.9303
135356		290.284	311.78	241.599	333.488	248.887	283.995				0	0	0	0	0	0		0	0	0	0	0	0		0	0	0	0	0	0		1.00073	1.00823	1.00238	1.00751	0.998263	1.00435		290.284	316.632	275.694	333.488	262.745	287.791		33.5858	39.7083	31.8885	31.7925
135436		310.113	296.375	267.936	293.63	243.946	283.421				0	0	0	0	0	0		0	0	0	0	0	0		0	0	0	0	0	0		1.00209	1.00797	1.00229	1.00741	0.99807	1.00443		310.113	316.725	275.713	324.769	262.755	287.755		33.5858	39.7083	31.8885	31.7925
135516		269.044	261.185	231.467	297.386	244.873	256.933				0	0	0	0	0	0		0	0	0	0	0	0		0	0	0	0	0	0		1.00299	1.00785	1.00224	1.00749	0.998091	1.00431		282.135	316.767	275.724	324.764	262.754	287.805		33.5858	39.7083	31.8885	31.7925
135596		269.277	299.721	226.272	303.897	209.443	257.474				0	0	0	0	0	0		0	0	0	0	0	0		0	0	0	0	0	0		1.00187	1.00789	1.00243	1.00769	0.997909	1.00427		282.169	316.393	275.685	324.586	262.395	287.269		33.5858	38.854	31.8885	31.5587
135676		259.121	279.499	249.839	310.063	241.857	269.906				0	0	0	0	0	0		0	0	0	0	0	0		0	0	0	0	0	0		1.0027	1.00791	1.0028	1.00747	0.997791	1.00448		281.978	316.159	275.362	324.329	262.442	286.687		33.6235	38.302	31.8205	31.568
135756		237.948	264.094	221.446	281.656	226.163	228.311				0	0	0	0	0	0		0	0	0	0	0	0		0	0	0	0	0	0		1.00282	1.00758	1.00294	1.0072	0.997423	1.00443		281.733	315.854	275.354	324.088	262.052	285.821		33.702	38.8957	32.1648	31.8145
135836		243.451	254.035	218.963	274.99	201.393	228.519				0	0	0	0	0	0		0	0	0	0	0	0		0	0	0	0	0	0		1.00307	1.0078	1.00294	1.00705	0.997412	1.00455		281.281	315.715	275.354	324.112	261.949	285.788		33.4197	38.8957	32.1648	31.8145
135996		279.256	307.366	256.1	318.758	236.217	284.284				0	0	0	0	0	0		0	0	0	0	0	0		0	0	0	0	0	0		1.00281	1.00786	1.00302	1.007	0.997412	1.00473		279.256	315.853	275.289	324.12	261.949	284.284		33.301	39.0673	31.841	31.5278
136076		292.72	353.08	241.043	353.885	253.016	275.575				0	0	0	0	0	0		0	0	0	0	0	0		0	0	0	0	0	0		1.00297	1.00761	1.00302	1.00697	0.997763	1.0049		292.72	353.08	275.289	353.885	261.885	287.217		33.301	39.0673	31.841	31.4843
136156		282.172	273.154	240.531	338.481	254.087	274.106				0	0	0	0	0	0		0	0	0	0	0	0		0	0	0	0	0	0		1.00314	1.00762	1.00313	1.00682	0.997715	1.00504		282.172	315.753	275.086	338.481	261.651	287.495		33.4197	38.8957	31.6772	31.4843
136236		271.603	280.903	248.135	316.384	227.377	290.71				0	0	0	0	0	0		0	0	0	0	0	0		0	0	0	0	0	0		1.00321	1.00764	1.00278	1.00684	0.997842	1.00511		281.723	315.75	275.15	323.974	261.64	290.71		33.702	38.1305	31.81	31.3465
136316		239.952	303.624	262.148	303.923	241.064	233.065				0	0	0	0	0	0		0	0	0	0	0	0		0	0	0	0	0	0		1.00316	1.0078	1.0028	1.00677	0.997843	1.00507		281.725	315.717	275.147	323.979	261.64	288.032		33.702	38.1305	31.6772	31.4843
136396		230.041	270.164	253.553	310.278	224.914	254.991				0	0	0	0	0	0		0	0	0	0	0	0		0	0	0	0	0	0		1.00319	1.00816	1.00293	1.00665	0.997769	1.00499		281.724	315.64	275.124	323.99	261.48	288.032		33.702	38.8957	31.6772	31.771
136476		247.742	278.661	259.439	278.906	216.52	247.019				0	0	0	0	0	0		0	0	0	0	0	0		0	0	0	0	0	0		1.00346	1.00865	1.00264	1.00674	0.997811	1.00466		281.718	315.539	275.177	323.983	261.475	288.032		33.5747	39.3285	31.6772	31.771
136556		245.526	307.123	255.063	273.131	261.105	232.117				0	0	0	0	0	0		0	0	0	0	0	0		0	0	0	0	0	0		1.00337	1.00879	1.00253	1.00677	0.997964	1.00468		281.148	315.316	274.879	323.628	261.455	287.646		33.4197	38.6633	31.7658	31.6773
136656		240.833	263.602	227.571	293.467	230.571	269.038				0	0	0	0	0	0		0	0	0	0	0	0		0	0	0	0	0	0		1.00331	1.0088	1.0026	1.0067	0.998451	1.00473		280.726	315.056	274.865	323.274	261.151	287.231		33.6435	38.397	31.7658	31.428
136756		280.28	349.873	282.573	338.928	250.159	292.982				0	0	0	0	0	0		0	0	0	0	0	0		0	0	0	0	0	0		1.00363	1.00891	1.00265	1.0067	0.998483	1.00442		280.28	349.873	282.573	338.928	260.846	292.982		33.0762	37.9983	31.531	31.1372
136876		292.272	321.915	285.574	347.072	210.688	297.325				0	0	0	0	0	0		0	0	0	0	0	0		0	0	0	0	0	0		1.00357	1.00894	1.00265	1.00684	0.998469	1.00414		292.272	321.915	285.574	347.072	260.849	297.325		33.0762	38.397	31.1953	31.428
136996		288.788	339.99	277.601	320.495	247.858	289.505				0	0	0	0	0	0		0	0	0	0	0	0		0	0	0	0	0	0		1.00356	1.00874	1.00264	1.00673	0.99905	1.00408		288.788	339.99	277.601	323.267	260.751	289.505		33.6435	38.6633	31.1953	31.428
137076		277.258	305.912	257.743	316.43	265.476	273.348				0	0	0	0	0	0		0	0	0	0	0	0		0	0	0	0	0	0		1.00362	1.00865	1.0026	1.00657	0.999155	1.00401		280.313	315.331	274.4	323.3	260.735	287.936		33.0762	38.6633	31.1953	31.54
137156		283.535	322.409	273.14	311.233	250.138	279.291				0	0	0	0	0	0		0	0	0	0	0	0		0	0	0	0	0	0		1.00342	1.00863	1.00262	1.00663	0.999072	1.00407		283.535	322.409	274.211	323.288	260.748	287.91		33.0762	38.8015	30.9892	31.54
137236		264.318	323.662	269.225	339.275	260.18	263.049				0	0	0	0	0	0		0	0	0	0	0	0		0	0	0	0	0	0		1.00346	1.0087	1.00258	1.00666	0.998994	1.00406		280.347	323.662	274.214	339.275	260.759	288.033		33.417	38.6633	31.0417	31.54
137316		279.767	297.133	252.591	320.774	217.535	289.099				0	0	0	0	0	0		0	0	0	0	0	0		0	0	0	0	0	0		1.00359	1.00851	1.00274	1.00651	0.999	1.00405		279.767	315.346	274.381	323.312	260.759	289.099		33.438	38.6633	31.2477	31.6283
137396		261.56	276.579	270.383	287.743	238.048	251.813				0	0	0	0	0	0		0	0	0	0	0	0		0	0	0	0	0	0		1.00375	1.00823	1.00284	1.00644	0.999184	1.00482		280.286	315.376	274.558	323.328	260.529	288.032		33.438	38.8015	31.5735	31.6283
137476		263.608	260.11	256.543	268.888	219.119	239.812				0	0	0	0	0	0		0	0	0	0	0	0		0	0	0	0	0	0		1.0037	1.00821	1.00293	1.00624	0.999471	1.00467		280.297	315.147	274.549	322.974	260.415	288.032		33.5082	38.5353	31.5735	31.468
137596		293.019	366.531	265.361	337.58	239.51	290.443				0	0	0	0	0	0		0	0	0	0	0	0		0	0	0	0	0	0		1.00372	1.00796	1.00307	1.00604	0.999353	1.00454		293.019	366.531	274.536	337.58	260.427	290.443		33.7015	38.6658	32.005	31.5962
137716		317.104	328.19	289.806	324.379	256.025	275.239				0	0	0	0	0	0		0	0	0	0	0	0		0	0	0	0	0	0		1.00358	1.00802	1.00311	1.00619	0.999267	1.00496		317.104	328.19	289.806	322.658	260.437	288.032		33.276	38.6658	32.9962	31.6662
137796		289.958	340.453	282.821	373.578	245.209	301.836				0	0	0	0	0	0		0	0	0	0	0	0		0	0	0	0	0	0		1.00375	1.00805	1.00276	1.00618	0.999293	1.00508		289.958	340.453	282.821	373.578	260.526	301.836		33.276	38.267	32.9962	31.3165
137876		288.63	328.325	318.163	328.573	245.067	266.863				0	0	0	0	0	0		0	0	0	0	0	0		0	0	0	0	0	0		1.00364	1.00783	1.00294	1.006	0.999294	1.00521		288.63	328.325	318.163	328.573	260.714	288.065		33.651	38.267	33.2297	31.9547
137996		267.95	313.477	300.866	300.436	227.425	273.712				0	0	0	0	0	0		0	0	0	0	0	0		0	0	0	0	0	0		1.00355	1.00767	1.0032	1.00579	0.998947	1.00515		280.329	314.848	300.866	322.513	261.068	288.073		33.651	38.1365	33.2297	31.3165
138076		260.41	294.4	274.099	300.084	293.062	270.896				0	0	0	0	0	0		0	0	0	0	0	0		0	0	0	0	0	0		1.00352	1.00743	1.00311	1.00603	0.999083	1.00518		280.335	314.938	275.084	322.478	293.062	288.032		33.651	38.1365	32.294	31.0655
138156		256.662	284.593	217.956	311.792	276.109	274.594				0	0	0	0	0	0		0	0	0	0	0	0		0	0	0	0	0	0		1.00346	1.00744	1.00311	1.00622	0.999094	1.00518		280.348	314.933	275.084	322.451	276.109	288.032		33.6402	37.9983	32.294	31.0655
138236		247.433	288.013	236.927	318.278	245.772	285.527				0	0	0	0	0	0		0	0	0	0	0	0		0	0	0	0	0	0		1.00369	1.00756	1.00308	1.0061	0.998993	1.00506		280.299	314.888	275.089	322.467	261.324	285.527		33.6402	37.9983	32.294	31.0655
138316		258.395	276.094	259.179	308	229.455	281.696				0	0	0	0	0	0		0	0	0	0	0	0		0	0	0	0	0	0		1.00359	1.00748	1.0033	1.00601	0.99908	1.00519		279.925	314.749	274.725	322.482	261.044	288.032		33.276	37.8585	32.2385	31.1752
138396		265.777	255.064	240.323	274.088	259.194	245.302				0	0	0	0	0	0		0	0	0	0	0	0		0	0	0	0	0	0		1.00348	1.00758	1.00346	1.00608	0.999042	1.00523		279.787	314.724	274.694	322.47	261.051	287.415		33.0627	37.8585	32.2385	31.1752
138476		268.914	267.26	246.548	280.399	225.948	249.862				0	0	0	0	0	0		0	0	0	0	0	0		0	0	0	0	0	0		1.00339	1.00749	1.00346	1.00619	0.999186	1.00519		279.684	314.38	274.694	322.312	260.73	287.194		33.1265	37.589	32.2385	31.1153
138596		259.394	281.801	259.928	310.533	263.386	264.495				0	0	0	0	0	0		0	0	0	0	0	0		0	0	0	0	0	0		1.00344	1.00763	1.00346	1.00621	0.999267	1.00517		279.681	314.37	274.693	322.452	261.009	286.212		33.1265	37.589	32.2385	31.1153
138716		297.568	334.677	311.652	336.406	290.356	280.495				0	0	0	0	0	0		0	0	0	0	0	0		0	0	0	0	0	0		1.00374	1.00761	1.00347	1.00633	0.998964	1.00515		297.568	334.677	311.652	336.406	290.356	286.229		33.5155	37.9968	32.294	31.4837
138796		283.066	307.998	280.893	298.437	274.066	278.533				0	0	0	0	0	0		0	0	0	0	0	0		0	0	0	0	0	0		1.00386	1.00776	1.00339	1.00636	0.999038	1.00526		283.066	314.958	280.893	322.848	274.066	287.187		33.8637	38.1365	32.294	31.8335
138876		283.174	338.371	284.33	341.702	251.536	306.212				0	0	0	0	0	0		0	0	0	0	0	0		0	0	0	0	0	0		1.004	1.00784	1.00309	1.00621	0.998941	1.00518		283.174	338.371	284.33	341.702	261.278	306.212		34.2387	38.5353	32.4033	32.0145
138996		283.85	308.034	258.522	284.787	277.528	259.023				0	0	0	0	0	0		0	0	0	0	0	0		0	0	0	0	0	0		1.00395	1.00775	1.00271	1.00631	0.998756	1.00538		283.85	315.217	275.368	323.354	277.528	288.032		34.2387	38.8015	32.556	31.9968
139076		277.906	290.679	270.593	293.056	276.594	282.499				0	0	0	0	0	0		0	0	0	0	0	0		0	0	0	0	0	0		1.00408	1.00775	1.00288	1.00622	0.998663	1.00556		277.906	315.217	275.475	323.372	276.594	288.033		34.2387	38.6633	32.7815	31.887
139156		277.449	295.382	280.228	308.058	245.433	282.994				0	0	0	0	0	0		0	0	0	0	0	0		0	0	0	0	0	0		1.00397	1.0077	1.00299	1.00619	0.998703	1.00559		280.594	315.225	280.228	323.769	261.565	288.227		34.6735	38.562	33.0588	32.008
139236		263.211	286.88	253.714	330.856	210.659	247.841				0	0	0	0	0	0		0	0	0	0	0	0		0	0	0	0	0	0		1.00411	1.00776	1.00309	1.00616	0.998734	1.00567		280.565	315.038	275.625	330.856	261.562	288.352		34.6735	38.562	33.0588	32.008
139316		264.748	302.562	256.997	307.851	235.47	272.022				0	0	0	0	0	0		0	0	0	0	0	0		0	0	0	0	0	0		1.00414	1.00781	1.00301	1.00609	0.998691	1.00569		280.195	315.55	275.465	323.793	261.309	288.351		34.2387	39.3285	32.7815	32.008
139436		243.447	309.805	287.847	372.269	244.47	284.523				0	0	0	0	0	0		0	0	0	0	0	0		0	0	0	0	0	0		1.00404	1.00779	1.00297	1.00606	0.998536	1.00525		279.862	315.037	287.847	372.269	261.13	284.523		34.2262	38.6633	32.7815	32.1362
139516		251.724	287.316	239.361	301.095	236.784	254.774				0	0	0	0	0	0		0	0	0	0	0	0		0	0	0	0	0	0		1.00405	1.00789	1.00295	1.00596	0.998332	1.0052		279.861	315.037	275.47	324.049	260.874	288.393		34.2262	39.4297	32.7815	32.23
139596		265.552	283.126	252.239	291.462	250.284	254.819				0	0	0	0	0	0		0	0	0	0	0	0		0	0	0	0	0	0		1.0041	1.00791	1.00291	1.006	0.998327	1.0053		279.858	315.036	275.473	324.045	261.155	288.544		34.2262	39.4297	32.7815	32.23
139676		242.851	356.552	257.306	402.882	240.635	287.17				0	0	0	0	0	0		0	0	0	0	0	0		0	0	0	0	0	0		1.00377	1.00793	1.00289	1.00593	0.9982	1.00527		279.768	356.552	275.651	402.882	261.386	287.17		33.878	39.4297	33.0588	32.23
139756		291.743	378.818	299.96	382.594	257.489	294.88				0	0	0	0	0	0		0	0	0	0	0	0		0	0	0	0	0	0		1.00382	1.00799	1.00288	1.00594	0.998238	1.00572		291.743	378.818	299.96	382.594	261.165	294.88		33.878	39.4297	32.7815	32.23
139876		299.896	366.34	277.566	367.646	275.772	245.986				0	0	0	0	0	0		0	0	0	0	0	0		0	0	0	0	0	0		1.00371	1.00809	1.00286	1.00581	0.998152	1.0056		299.896	366.34	277.566	367.646	275.772	288.226		33.878	39.6672	32.7815	32.1017
139996		284.192	301.859	280.032	327.908	259.699	274.781				0	0	0	0	0	0		0	0	0	0	0	0		0	0	0	0	0	0		1.00325	1.00799	1.00282	1.00608	0.9984	1.00507		284.192	315.462	280.032	327.908	261.146	288.271		33.878	39.6672	32.556	31.9712
140076		267.758	364.656	278.673	350.384	269.547	270.294				0	0	0	0	0	0		0	0	0	0	0	0		0	0	0	0	0	0		1.00391	1.00803	1.0027	1.00612	0.998057	1.00504		279.759	364.656	278.673	350.384	269.547	288.273		33.878	39.6672	33.5473	31.883
140156		289.311	371.851	294.59	355.824	278.457	324.978				0	0	0	0	0	0		0	0	0	0	0	0		0	0	0	0	0	0		1.00403	1.00809	1.00258	1.00614	0.998233	1.00448		289.311	371.851	294.59	355.824	278.457	324.978		33.5155	39.7825	33.7085	31.771
140236		269.865	355.886	263.516	380.162	259.08	288.527				0	0	0	0	0	0		0	0	0	0	0	0		0	0	0	0	0	0		1.00417	1.00777	1.0024	1.00628	0.99812	1.00422		279.742	355.886	275.387	380.162	261.179	288.527		33.5155	39.7825	33.7085	31.883
140316		283.393	383.458	280.981	361.921	268.29	314.659				0	0	0	0	0	0		0	0	0	0	0	0		0	0	0	0	0	0		1.00406	1.00746	1.00221	1.006	0.998385	1.00445		283.393	383.458	280.981	361.921	268.29	314.659		33.489	39.61	33.635	31.8775
140396		260.447	343.531	288.901	338.712	254.148	329.516				0	0	0	0	0	0		0	0	0	0	0	0		0	0	0	0	0	0		1.00388	1.00748	1.00258	1.00562	0.998278	1.00514		279.25	343.531	288.901	338.712	261.16	329.516		33.8873	38.8435	33.5557	32.008
140476		244.827	303.764	240.512	305.287	248.769	305.096				0	0	0	0	0	0		0	0	0	0	0	0		0	0	0	0	0	0		1.00385	1.00743	1.00229	1.00569	0.998378	1.00505		279.15	314.998	275.298	324.071	261.148	305.096		33.7782	38.8435	33.5557	32.1017
140556		242.011	305.775	258.441	304.95	241.962	260.634				0	0	0	0	0	0		0	0	0	0	0	0		0	0	0	0	0	0		1.00395	1.00746	1.00227	1.00567	0.998419	1.00442		279.247	314.754	275.299	324.346	261.144	288.163		33.7782	38.1827	33.5557	32.163
140676		251.969	299.896	279.097	334.721	205.207	253.339				0	0	0	0	0	0		0	0	0	0	0	0		0	0	0	0	0	0		1.00415	1.0074	1.00234	1.00537	0.998319	1.00448		279.236	314.768	279.097	334.721	261.155	288.156		33.7782	38.1827	33.4465	32.2912
140756		292.551	315.029	265.464	369.798	251.291	307.417				0	0	0	0	0	0		0	0	0	0	0	0		0	0	0	0	0	0		1.00418	1.00758	1.00242	1.00525	0.998145	1.00441		292.551	315.029	275.215	369.798	261.176	307.417		33.7782	38.1827	33.4465	32.4502
140876		302.777	328.851	265.664	358.882	271.649	275.848				0	0	0	0	0	0		0	0	0	0	0	0		0	0	0	0	0	0		1.0044	1.00769	1.00248	1.00532	0.998151	1.00449		302.777	328.851	275.002	358.882	271.649	288.314		33.7782	38.8435	33.391	32.8105
140996		281.75	333.468	252.484	323.527	275.849	308.397				0	0	0	0	0	0		0	0	0	0	0	0		0	0	0	0	0	0		1.00445	1.00769	1.0024	1.0051	0.998298	1.00424		281.75	333.468	275.004	324.795	275.849	308.397		33.7782	38.8435	33.391	32.6823
141116		265.182	309.647	254.382	309.867	267.148	261.934				0	0	0	0	0	0		0	0	0	0	0	0		0	0	0	0	0	0		1.00452	1.00759	1.0024	1.00497	0.998138	1.00418		279.214	315.039	274.916	324.798	267.148	288.337		33.7782	39.61	33.1935	32.6823
141196		278.102	324.958	266.277	331.61	263.705	296.371				0	0	0	0	0	0		0	0	0	0	0	0		0	0	0	0	0	0		1.00442	1.00762	1.00244	1.00461	0.998373	1.00424		279.22	324.958	274.91	331.61	260.867	296.371		33.7782	39.61	33.1935	32.8105
141276		266.045	337.097	243.523	340.748	225.263	281.663				0	0	0	0	0	0		0	0	0	0	0	0		0	0	0	0	0	0		1.00435	1.00817	1.00253	1.00438	0.99834	1.00398		279.224	337.097	275.001	340.748	260.873	288.216		33.1957	39.61	33.391	32.8105
141356		231.829	287.549	239.314	276.687	230.905	264.917				0	0	0	0	0	0		0	0	0	0	0	0		0	0	0	0	0	0		1.00446	1.00815	1.0025	1.00418	0.998363	1.00421		279.451	315.035	274.901	324.821	260.869	288.188		33.3048	39.61	33.1935	32.8105
141436		254.318	276.714	254.973	287.007	229.727	253.904				0	0	0	0	0	0		0	0	0	0	0	0		0	0	0	0	0	0		1.00452	1.00822	1.0026	1.0041	0.998242	1.0046		279.214	315.35	274.884	324.764	260.891	288.14		33.1957	39.8475	33.1935	32.4502
141516		246.642	301.937	236.659	297.61	235.313	249.305				0	0	0	0	0	0		0	0	0	0	0	0		0	0	0	0	0	0		1.00479	1.00826	1.00245	1.00409	0.998184	1.00444		279.199	315.85	274.68	324.764	260.629	288.318		33.1957	40.7682	33.095	32.322
141596		241.416	279.704	226.33	289.109	234.215	266.47				0	0	0	0	0	0		0	0	0	0	0	0		0	0	0	0	0	0		1.00484	1.00835	1.00254	1.00392	0.998181	1.00479		279.197	315.849	274.587	324.828	260.629	288.432		33.1957	40.7682	32.8798	32.6823
141716		255.756	285.838	254.083	301.454	227.38	277.397				0	0	0	0	0	0		0	0	0	0	0	0		0	0	0	0	0	0		1.00451	1.00836	1.00255	1.00379	0.998197	1.00468		279.441	315.849	274.378	324.832	260.627	288.442		33.3048	40.7117	32.764	32.6823
141796		289.853	336.967	284.554	319.849	286.512	318.574				0	0	0	0	0	0		0	0	0	0	0	0		0	0	0	0	0	0		1.00366	1.00792	1.00252	1.00377	0.998239	1.00468		289.853	336.967	284.554	324.935	286.512	318.574		33.1957	41.3855	32.764	33.1345
141876		275.68	309.894	265.727	308.307	255.152	321.869				0	0	0	0	0	0		0	0	0	0	0	0		0	0	0	0	0	0		1.00229	1.00779	1.00259	1.00392	0.998126	1.00471		279.544	316.204	274.371	324.828	260.511	321.869		33.1957	41.3855	32.764	32.6823
141996		276.034	322.419	302.102	299.965	251.299	250.021				0	0	0	0	0	0		0	0	0	0	0	0		0	0	0	0	0	0		1.0026	1.00803	1.00269	1.00382	0.998463	1.00467		279.485	322.419	302.102	324.831	260.343	288.443		33.1957	41.3205	32.764	32.6823
142075		259.814	307.626	233.309	324.933	254.098	263.396				0	0	0	0	0	0		0	0	0	0	0	0		0	0	0	0	0	0		1.00397	1.00804	1.00256	1.00359	0.998496	1.00472		279.245	316.126	274.377	324.844	260.5	288.438		33.1957	41.3205	32.8433	32.6823
142155		253.614	291.017	232.871	312.302	256.295	288.97				0	0	0	0	0	0		0	0	0	0	0	0		0	0	0	0	0	0		1.00482	1.00796	1.00236	1.00348	0.998491	1.00457		279.198	316.152	274.415	324.85	260.501	288.97		32.8332	41.3205	32.764	32.6823
142236		253.251	306.187	253.04	336.219	226.127	276.124				0	0	0	0	0	0		0	0	0	0	0	0		0	0	0	0	0	0		1.00504	1.00794	1.00201	1.00341	0.998777	1.00462		278.952	315.852	274.156	336.219	260.541	288.611		32.7485	40.6467	32.705	32.322
142316		255.387	280.202	228.847	308.774	250.903	278.261				0	0	0	0	0	0		0	0	0	0	0	0		0	0	0	0	0	0		1.00492	1.00785	1.00197	1.00343	0.998831	1.00462		279.192	315.853	274.164	324.794	260.484	288.611		32.8332	40.6467	32.705	32.322
142396		227.093	269.818	249.529	280.607	247.688	252.189				0	0	0	0	0	0		0	0	0	0	0	0		0	0	0	0	0	0		1.00418	1.00802	1.00206	1.00349	0.998602	1.00449		279.086	315.852	274.47	324.694	260.328	288.624		32.7485	40.6467	32.8433	32.163
142516		272.441	264.167	229.796	257.189	234.588	236.559				0	0	0	0	0	0		0	0	0	0	0	0		0	0	0	0	0	0		1.00429	1.00843	1.00192	1.00349	0.998462	1.00467		278.748	315.247	274.484	324.694	260.343	288.725		32.4847	39.8475	32.951	32.163
142596		251.794	299.551	251.193	303.532	218.802	271.929				0	0	0	0	0	0		0	0	0	0	0	0		0	0	0	0	0	0		1.0043	1.00814	1.00188	1.00347	0.998417	1.00474		278.745	315.386	274.181	324.695	260.206	288.784		32.8152	39.8475	32.8127	32.163
142676		279.879	352.58	278.237	328.294	256.227	309.721				0	0	0	0	0	0		0	0	0	0	0	0		0	0	0	0	0	0		1.00456	1.00796	1.00177	1.00343	0.998482	1.00445		279.879	352.58	278.237	328.294	259.776	309.721		32.8152	39.8475	32.8127	32.163
142756		303.39	368.311	301.934	355.83	289.585	306.964				0	0	0	0	0	0		0	0	0	0	0	0		0	0	0	0	0	0		1.0046	1.00796	1.00173	1.00339	0.998715	1.00445		303.39	368.311	301.934	355.83	289.585	306.964		32.8152	39.7825	32.9152	32.163
142836		316.715	348.574	296.992	365.739	238.173	338.393				0	0	0	0	0	0		0	0	0	0	0	0		0	0	0	0	0	0		1.00543	1.00786	1.00189	1.0033	0.998541	1.00474		316.715	348.574	296.992	365.739	259.759	338.393		32.8152	39.7825	33.0535	32.2912
142996		276.056	322.849	303.385	343.1	223.998	290.79				0	0	0	0	0	0		0	0	0	0	0	0		0	0	0	0	0	0		1.00557	1.00805	1.00184	1.00328	0.998525	1.00464		278.528	322.849	303.385	343.1	260.198	290.79		32.4847	39.6672	33.0535	32.2912
143076		248.981	292.816	263.423	334.074	242.44	293.957				0	0	0	0	0	0		0	0	0	0	0	0		0	0	0	0	0	0		1.00607	1.00847	1.00166	1.00325	0.998662	1.00461		278.5	315.228	274.509	334.074	260.322	293.957		32.3185	39.566	33.0535	32.4502
143156		258.213	326.167	290.428	320.122	254.958	305.547				0	0	0	0	0	0		0	0	0	0	0	0		0	0	0	0	0	0		1.00554	1.00815	1.00165	1.00325	0.998778	1.00461		278.529	326.167	290.428	324.864	260.49	305.547		32	40.4303	33.1693	32.8105
143236		266.917	302.8	250.075	309.877	220.479	300.594				0	0	0	0	0	0		0	0	0	0	0	0		0	0	0	0	0	0		1.00604	1.00793	1.00167	1.00334	0.999001	1.00421		278.502	315.852	274.509	324.859	260.535	300.594		32	39.611	33.0535	32.8105
143316		238.98	308.074	224.916	285.175	234.951	281.309				0	0	0	0	0	0		0	0	0	0	0	0		0	0	0	0	0	0		1.00555	1.00791	1.00172	1.0033	0.999107	1.00365		278.438	315.497	274.213	324.861	260.531	288.971		31.8473	39.3615	32.9152	32.8105
143396		251.769	290.781	238.461	312.9	205.434	276.054				0	0	0	0	0	0		0	0	0	0	0	0		0	0	0	0	0	0		1.00566	1.00798	1.00186	1.00318	0.99906	1.00317		278.438	314.957	274.184	324.801	260.533	288.973		31.8473	39.3285	32.9152	32.5065
143476		249.474	289.147	252.732	295.814	264.008	266.803				0	0	0	0	0	0		0	0	0	0	0	0		0	0	0	0	0	0		1.00551	1.00807	1.001	1.00315	0.999245	1.00299		278.531	315.422	274.353	324.716	260.527	288.974		32	39.3615	32.9152	32.3475
143596		285.98	315.857	272.474	322.73	264.789	285.166				0	0	0	0	0	0		0	0	0	0	0	0		0	0	0	0	0	0		1.00476	1.00807	1.00119	1.00322	0.999203	1.00274		285.98	315.857	274.316	324.711	264.789	285.166		32.2638	39.3615	32.9397	32.3475
143675		316.202	363.344	277.461	345.183	276.607	288.815				0	0	0	0	0	0		0	0	0	0	0	0		0	0	0	0	0	0		1.00485	1.00829	1.00026	1.00333	0.99903	1.00259		316.202	363.344	277.461	345.183	276.607	288.815		32.2638	38.9287	32.9397	32.3475
143756		276.682	329.482	245.434	345.292	253.26	295.402				0	0	0	0	0	0		0	0	0	0	0	0		0	0	0	0	0	0		1.0057	1.00811	1.0003	1.00336	0.999093	1.00256		278.8	329.482	274.162	345.292	260.285	295.402		32.5822	38.9287	32.653	32.3465
143876		283.626	331.601	256.379	319.643	267.289	299.669				0	0	0	0	0	0		0	0	0	0	0	0		0	0	0	0	0	0		1.00583	1.00804	1.00107	1.00329	0.99907	1.00242		283.626	331.601	274.123	324.465	267.289	299.669		32.2638	39.1782	32.6713	32.3465
143996		255.578	311.442	246.147	316.42	279.387	260.794				0	0	0	0	0	0		0	0	0	0	0	0		0	0	0	0	0	0		1.00604	1.00812	1.001	1.0036	0.99924	1.00278		279.054	316.099	274.125	324.411	279.387	289.05		32.2372	39.8487	32.6713	32.2862
144076		251.684	297.623	228.922	307.387	245.238	262.256				0	0	0	0	0	0		0	0	0	0	0	0		0	0	0	0	0	0		1.00625	1.00812	1.00106	1.00324	0.999207	1.00296		279.213	316.853	274.124	324.084	260.276	289.104		32.1438	40.3632	32.653	32.1925
144176		236.791	285.181	263.139	282.153	231.254	245.287				0	0	0	0	0	0		0	0	0	0	0	0		0	0	0	0	0	0		1.00612	1.00843	1.00086	1.0031	0.999053	1.00311		279.22	317.42	274.128	324.119	260.288	289.224		32.0728	40.2715	32.6285	32.1925
144276		257.936	284.898	224.53	269.305	218.287	269.75				0	0	0	0	0	0		0	0	0	0	0	0		0	0	0	0	0	0		1.0062	1.00868	1.00095	1.00281	0.999085	1.00342		279.443	317.417	274.126	324.195	260.285	289.421		32.257	40.2715	32.6285	32.1925
144356		250.7	264.378	222.24	284.816	229.354	268.823				0	0	0	0	0	0		0	0	0	0	0	0		0	0	0	0	0	0		1.00569	1.00905	1.00037	1.00276	0.999103	1.00347		279.649	317.318	274.472	324.208	260.078	289.418		32.6025	40.2715	32.8127	32.1925
144436		268.133	347.622	295.435	334.484	272.15	272.574				0	0	0	0	0	0		0	0	0	0	0	0		0	0	0	0	0	0		1.00454	1.00925	1.00047	1.00267	0.999073	1.00383		279.828	347.622	295.435	334.484	272.15	289.502		32.8638	41.035	32.8127	32.1925
144516		294.226	333.269	262.228	356.703	253.202	329.317				0	0	0	0	0	0		0	0	0	0	0	0		0	0	0	0	0	0		1.0039	1.00954	1.00038	1.00286	0.999078	1.00416		294.226	333.269	274.631	356.703	259.649	329.317		33.367	41.1497	32.951	32.1925
144636		285.676	290.471	241.573	314.581	268.691	297.801				0	0	0	0	0	0		0	0	0	0	0	0		0	0	0	0	0	0		1.00377	1.00967	1.00022	1.00287	0.998948	1.00401		285.676	317.943	274.638	324.539	268.691	297.801		33.736	41.4455	32.951	32.2862
144716		279.659	326.868	243.349	316.351	275.594	273.016				0	0	0	0	0	0		0	0	0	0	0	0		0	0	0	0	0	0		1.00387	1.00958	1.00029	1.00282	0.998964	1.00401		279.659	326.868	274.479	324.547	275.594	290.051		33.807	41.4455	32.8127	32.3465
144796		263.414	295.333	271.985	292.512	222.025	269.461				0	0	0	0	0	0		0	0	0	0	0	0		0	0	0	0	0	0		1.00408	1.00961	1.00033	1.00288	0.998923	1.00415		280.427	317.974	274.156	324.537	259.421	290.035		34.0095	41.9585	32.526	32.3465
144876		275.049	322.985	276.002	289.758	256.836	287.309				0	0	0	0	0	0		0	0	0	0	0	0		0	0	0	0	0	0		1.00396	1.00965	1.00021	1.00282	0.998907	1.00421		280.44	322.985	274.179	324.548	259.423	287.309		34.0095	41.9585	32.526	32.3465
144996		273.511	312.506	277.094	317.049	243.994	289.881				0	0	0	0	0	0		0	0	0	0	0	0		0	0	0	0	0	0		1.00393	1.00981	1.00005	1.00281	0.999005	1.00392		280.921	318.7	277.094	324.549	259.66	289.881		33.826	42.0572	32.8127	32.2862
145096		245.417	263.121	245.645	314.229	226.415	284.412				0	0	0	0	0	0		0	0	0	0	0	0		0	0	0	0	0	0		1.00401	1.01	1.00028	1.00271	0.999057	1.00388		280.897	319.219	274.48	324.744	260.091	290.53		33.755	41.6125	32.8127	32.2878
145175		276.701	285.375	289.018	300.65	240.212	256.766				0	0	0	0	0	0		0	0	0	0	0	0		0	0	0	0	0	0		1.00397	1.00981	1.00048	1.00272	0.998735	1.00361		280.911	319.244	289.018	324.564	260.183	290.553		33.755	41.6125	32.8127	32.2747
145256		277.945	316.4	292.755	347.493	254.386	276.028				0	0	0	0	0	0		0	0	0	0	0	0		0	0	0	0	0	0		1.00396	1.00911	1.00051	1.00256	0.998668	1.0037		280.912	316.4	292.755	347.493	259.722	290.544		33.755	41.7355	32.526	32.2747
145336		273.111	335.34	277.607	299.487	258.108	278.275				0	0	0	0	0	0		0	0	0	0	0	0		0	0	0	0	0	0		1.00396	1.00876	1.00047	1.00263	0.99867	1.00356		280.915	335.34	277.607	324.581	259.457	290.558		33.755	42.1257	32.414	32.2747
145416		299.558	355.535	286.856	343.799	285.057	296.596				0	0	0	0	0	0		0	0	0	0	0	0		0	0	0	0	0	0		1.0039	1.00866	1.00058	1.00272	0.998734	1.00357		299.558	355.535	286.856	343.799	285.057	296.596		33.807	42.1257	32.5668	32.1925
145516		291.795	321.416	276.367	336.958	240.183	315.043				0	0	0	0	0	0		0	0	0	0	0	0		0	0	0	0	0	0		1.00322	1.0086	1.00081	1.00274	0.9987	1.00363		291.795	321.416	273.961	336.958	260.191	315.043		33.755	42.3007	32.414	32.1925
145596		235.566	298.41	297.482	328.266	222.2	294.462				0	0	0	0	0	0		0	0	0	0	0	0		0	0	0	0	0	0		1.0033	1.00843	1.001	1.00261	0.998748	1.00368		281.107	320.793	297.482	328.266	260.18	294.462		33.755	42.3007	32.414	32.1925
145676		282.169	308.01	256.045	291.535	244.052	265.945				0	0	0	0	0	0		0	0	0	0	0	0		0	0	0	0	0	0		1.00351	1.00849	1.00111	1.00244	0.998676	1.00377		282.169	320.789	273.814	324.29	260.196	290.444		33.7397	42.1215	32.414	32.2527
145756		268.738	287.741	270.973	289.597	233.927	263.399				0	0	0	0	0	0		0	0	0	0	0	0		0	0	0	0	0	0		1.00351	1.00854	1.00098	1.00257	0.998581	1.00387		281.046	320.786	273.869	324.257	260.217	290.53		33.7397	42.014	32.414	32.5877
145856		277.836	298.391	231.362	305.474	223.677	273.666				0	0	0	0	0	0		0	0	0	0	0	0		0	0	0	0	0	0		1.00341	1.00864	1.00091	1.00263	0.998496	1.00401		281.458	320.881	274.127	324.242	260.628	290.686		33.4528	42.0098	32.459	32.5877
146016		286.709	326.577	282.302	321.238	246.53	307.458				0	0	0	0	0	0		0	0	0	0	0	0		0	0	0	0	0	0		1.00414	1.00854	1.00102	1.0023	0.998461	1.0039		286.709	326.577	282.302	324.325	260.64	307.458		33.4528	41.9973	32.764	33.1252
146135		271.366	345.662	281.615	340.797	246.773	305.792				0	0	0	0	0	0		0	0	0	0	0	0		0	0	0	0	0	0		1.00414	1.00861	1.0013	1.00253	0.998377	1.0039		280.859	345.662	281.615	340.797	260.668	305.792		33.7397	41.9973	32.3798	32.876
146216		280.967	317.438	299.332	348.988	261.561	302.656				0	0	0	0	0	0		0	0	0	0	0	0		0	0	0	0	0	0		1.00403	1.00866	1.00139	1.00255	0.998461	1.00385		280.967	317.438	299.332	348.988	260.243	302.656		33.736	41.949	32.227	32.876
146296		294.383	350.34	273.409	330.457	278.649	292.299				0	0	0	0	0	0		0	0	0	0	0	0		0	0	0	0	0	0		1.004	1.00815	1.00146	1.00203	0.998387	1.00396		294.383	350.34	273.403	330.457	278.649	292.299		33.367	41.784	31.6995	32.4765
146376		297.824	354.533	273.155	325.708	277.338	256.259				0	0	0	0	0	0		0	0	0	0	0	0		0	0	0	0	0	0		1.00387	1.0086	1.00137	1.0024	0.998477	1.00391		297.824	354.533	273.404	323.463	277.338	290.528		33.438	41.784	31.7788	32.4765
146456		298.374	315.846	259.11	309.269	282.555	265.854				0	0	0	0	0	0		0	0	0	0	0	0		0	0	0	0	0	0		1.00402	1.0085	1.00139	1.0022	0.998339	1.00398		298.374	315.846	273.404	323.506	282.555	290.524		33.438	41.7965	31.7788	32.4765
146536		306.938	323.677	272.005	306.251	253.5	292.633				0	0	0	0	0	0		0	0	0	0	0	0		0	0	0	0	0	0		1.00407	1.00855	1.00144	1.00209	0.998327	1.00399		306.938	323.677	273.403	323.529	259.199	292.633		33.6405	41.7965	31.8865	32.5287
146616		268.599	300.348	227.615	314.981	257.223	278.707				0	0	0	0	0	0		0	0	0	0	0	0		0	0	0	0	0	0		1.00392	1.00842	1.00116	1.00206	0.998309	1.00396		280.247	320.479	273.291	323.537	259.11	290.526		33.6405	41.849	31.8097	32.5675
146695		247.454	311.994	241.828	306.964	220.913	314.329				0	0	0	0	0	0		0	0	0	0	0	0		0	0	0	0	0	0		1.00399	1.00847	1.00105	1.00254	0.998234	1.00396		280.231	320.468	273.308	323.435	259.115	314.329		33.438	41.849	31.7072	32.5675
146776		275.063	263.254	232.509	281.084	213.873	271.869				0	0	0	0	0	0		0	0	0	0	0	0		0	0	0	0	0	0		1.00405	1.00868	1.00105	1.00265	0.998234	1.00415		280.217	320.778	273.406	323.412	259.115	289.799		33.367	42.0098	31.8865	32.5675
146876		287.416	323.943	272.826	323.945	249.862	288.76				0	0	0	0	0	0		0	0	0	0	0	0		0	0	0	0	0	0		1.0043	1.00875	1.00104	1.00266	0.998675	1.00403		287.416	323.943	273.406	323.408	259.085	288.76		33.3518	42.106	31.8865	32.6327
146995		321.052	345.536	271.856	324.784	296.556	291.266				0	0	0	0	0	0		0	0	0	0	0	0		0	0	0	0	0	0		1.00431	1.00881	1.00093	1.00268	0.99889	1.00395		321.052	345.536	273.406	323.405	296.556	291.266		33.0128	42.0935	31.8865	32.5675
147075		321.254	347.114	274.965	351.765	249.806	280.126				0	0	0	0	0	0		0	0	0	0	0	0		0	0	0	0	0	0		1.00434	1.00878	1.00103	1.00265	0.998887	1.00387		321.254	347.114	273.311	351.765	259.042	289.499		33.3518	41.9973	31.7072	32.1455
147155		278.533	310.402	258.512	303.309	262.063	278.547				0	0	0	0	0	0		0	0	0	0	0	0		0	0	0	0	0	0		1.00438	1.00907	1.00099	1.00258	0.998923	1.00394		280.138	320.617	273.15	323.056	258.618	289.371		33.367	41.9973	31.5212	31.777
147235		290.226	340.475	250.63	307.538	274.811	270.952				0	0	0	0	0	0		0	0	0	0	0	0		0	0	0	0	0	0		1.00448	1.00918	1.00077	1.00246	0.998786	1.00387		290.226	340.475	273.152	322.955	274.811	289.109		33.438	41.9973	31.6237	31.6898
147315		287.66	304.727	293.994	309.688	246.112	289.11				0	0	0	0	0	0		0	0	0	0	0	0		0	0	0	0	0	0		1.00437	1.00903	1.00069	1.00246	0.998773	1.00394		287.66	320.648	293.994	322.955	258.621	289.11		33.438	41.9973	31.6482	31.877
147395		249.39	289.383	267.615	291.494	228.736	241.405				0	0	0	0	0	0		0	0	0	0	0	0		0	0	0	0	0	0		1.00445	1.00908	1.0007	1.00219	0.998902	1.00372		280.121	320.609	273.088	322.873	258.619	289.121		33.6405	41.9973	31.5757	32.0795
147475		254.15	307.083	259.57	312.477	197.506	245.808				0	0	0	0	0	0		0	0	0	0	0	0		0	0	0	0	0	0		1.00451	1.00851	1.00065	1.00222	0.998585	1.00368		280.107	320.788	272.779	322.699	259.091	289.127		33.7518	41.9973	31.3365	31.9813
147555		238.145	249.101	231.29	289.88	216.585	284.046				0	0	0	0	0	0		0	0	0	0	0	0		0	0	0	0	0	0		1.00458	1.00853	1.00068	1.00253	0.99876	1.00376		280.091	320.886	272.774	322.623	259.193	289.114		33.6405	42.0935	31.3365	31.9813
147636		252.467	269.005	234.531	279.453	225.758	265.062				0	0	0	0	0	0		0	0	0	0	0	0		0	0	0	0	0	0		1.00449	1.00832	1.00147	1.003	0.998658	1.00362		280.113	320.897	272.619	322.506	259.227	289.138		33.438	42.0935	31.3547	31.9813
147756		240.629	277.562	234.484	290.177	235.233	248.076				0	0	0	0	0	0		0	0	0	0	0	0		0	0	0	0	0	0		1.00464	1.00774	1.00054	1.00334	0.998372	1.00342		280.075	320.926	272.802	322.421	259.503	289.171		33.367	42.0877	31.3547	31.6717
147835		270.918	330.408	284.139	349.123	278.951	299.85				0	0	0	0	0	0		0	0	0	0	0	0		0	0	0	0	0	0		1.00454	1.00762	1.00142	1.00336	0.998402	1.00338		280.379	330.408	284.139	349.123	278.951	299.85		33.7208	41.713	31.3547	31.6717
147996		327.971	319.365	253.691	309.369	266.972	307.577				0	0	0	0	0	0		0	0	0	0	0	0		0	0	0	0	0	0		1.00471	1.0076	1.00051	1.00363	0.998193	1.00351		327.971	319.365	272.494	322.31	266.972	307.577		33.3518	41.6168	31.028	31.844
148075		267.944	296.81	262.843	346.849	251.555	273.394				0	0	0	0	0	0		0	0	0	0	0	0		0	0	0	0	0	0		1.00481	1.00765	1.00047	1.00365	0.998081	1.00343		279.811	320.378	272.472	346.849	259.202	289.101		32.8485	41.4035	31.0447	31.8712
148156		262.003	313.625	280.619	311.452	227.206	261.656				0	0	0	0	0	0		0	0	0	0	0	0		0	0	0	0	0	0		1.00502	1.00753	1.00051	1.00341	0.998003	1.00338		279.797	319.319	280.619	321.273	259.131	289.102		32.8485	41.0032	31.0447	31.8572
148236		258.616	293.187	233.922	310.675	276.46	273.946				0	0	0	0	0	0		0	0	0	0	0	0		0	0	0	0	0	0		1.00511	1.00745	1.00059	1.00341	0.997822	1.00343		279.791	319.329	272.468	321.273	276.46	289.101		32.8638	41.378	31.0447	31.8572
148316		265.073	295.903	230.288	311.49	237.37	249.701				0	0	0	0	0	0		0	0	0	0	0	0		0	0	0	0	0	0		1.00521	1.00721	1.00061	1.00346	0.997625	1.00346		279.785	319.36	272.467	321.268	259.208	289.165		32.8638	41.378	31.0447	31.8572
148396		267.216	284.147	212.581	292.731	214.041	306.638				0	0	0	0	0	0		0	0	0	0	0	0		0	0	0	0	0	0		1.00529	1.0074	1.00053	1.00347	0.997536	1.00357		279.923	319.335	272.47	321.268	259.383	306.638		33.3518	41.0032	31.0447	31.8572
148476		274.036	274.417	266.325	296.288	215.478	278.366				0	0	0	0	0	0		0	0	0	0	0	0		0	0	0	0	0	0		1.00525	1.00747	1.00057	1.00342	0.997472	1.00346		279.932	319.326	272.493	321.273	259.392	289.165		33.0128	40.74	31.0042	31.7647
148556		244.053	269.214	278.339	302.627	259.445	247.305				0	0	0	0	0	0		0	0	0	0	0	0		0	0	0	0	0	0		1.00514	1.00733	1.00052	1.00317	0.997734	1.00389		279.957	319.345	278.339	321.296	259.355	289.109		32.8593	40.4192	31.0042	31.3868
148655		242.012	274.586	232.64	288.765	224.834	248.446				0	0	0	0	0	0		0	0	0	0	0	0		0	0	0	0	0	0		1.0053	1.00723	1.00048	1.00306	0.998093	1.00369		280.298	319.358	272.494	321.306	259.305	289.404		33.2283	40.4192	30.986	31.1875
148735		258.32	269.71	234.415	304.469	224.239	249.803				0	0	0	0	0	0		0	0	0	0	0	0		0	0	0	0	0	0		1.00561	1.00741	1.00125	1.00291	0.997853	1.00372		280.248	319.335	272.485	321.321	259.582	289.402		33.131	40.2152	30.986	31.1875
148835		253.671	306.622	249.711	303.782	228.091	275.289				0	0	0	0	0	0		0	0	0	0	0	0		0	0	0	0	0	0		1.00539	1.00719	1.00192	1.00315	0.997967	1.00369		279.899	319.137	272.424	321.139	259.323	289.125		32.762	40.2963	30.9295	30.5028
148996		291.141	294.052	243.694	310.058	242.994	300.431				0	0	0	0	0	0		0	0	0	0	0	0		0	0	0	0	0	0		1.00541	1.00707	1.00127	1.00305	0.998239	1.00375		291.141	318.854	272.446	320.906	259.2	300.431		32.356	40.5487	30.9295	30.354
149075		285.277	320.868	275.754	318.344	253.464	284.784				0	0	0	0	0	0		0	0	0	0	0	0		0	0	0	0	0	0		1.00536	1.00698	1.0014	1.00302	0.998207	1.00376		285.277	320.868	272.337	320.681	259.117	289.114		32.5095	40.604	30.8823	30.5735
149155		261.978	308.09	221.716	287.45	249.043	265.123				0	0	0	0	0	0		0	0	0	0	0	0		0	0	0	0	0	0		1.00525	1.00698	1.0013	1.00279	0.998341	1.00375		279.782	318.375	272.345	320.56	259.108	289.115		32.8485	40.759	30.9975	30.397
149235		284.211	305.734	239.948	277.998	237.351	270.71				0	0	0	0	0	0		0	0	0	0	0	0		0	0	0	0	0	0		1.00527	1.00716	1.00048	1.00285	0.998461	1.0039		284.211	318.322	272.472	320.699	258.701	289.378		32.8485	40.759	31.0447	30.666
149315		244.855	282.937	230.75	305.227	263.86	244.298				0	0	0	0	0	0		0	0	0	0	0	0		0	0	0	0	0	0		1.00512	1.00769	1.00125	1.00285	0.998472	1.00406		279.79	318.242	272.349	320.699	263.86	289.35		32.5095	40.759	30.9975	30.666
149395		229.492	263.117	254.216	304.582	245.325	259.715				0	0	0	0	0	0		0	0	0	0	0	0		0	0	0	0	0	0		1.00513	1.00819	1.00182	1.00277	0.998345	1.00406		279.961	318.17	272.302	320.957	258.733	289.487		33.0128	40.759	30.9975	30.8245
149475		239.55	254.697	240.385	284.567	234.239	276.666				0	0	0	0	0	0		0	0	0	0	0	0		0	0	0	0	0	0		1.00522	1.00836	1.00101	1.00286	0.998414	1.00384		279.94	318.146	272.369	321.166	258.714	289.869		33.0128	40.604	30.8823	31.08
149575		232.793	245.266	267.168	284.361	214.643	262.369				0	0	0	0	0	0		0	0	0	0	0	0		0	0	0	0	0	0		1.00517	1.00828	1.00016	1.00278	0.998364	1.00425		280.313	318.157	272.427	321.174	258.728	289.777		32.977	40.604	30.864	30.702
149675		221.678	256.915	270.976	273.009	176.585	257.017				0	0	0	0	0	0		0	0	0	0	0	0		0	0	0	0	0	0		1.00526	1.00846	1.00021	1.00274	0.998352	1.00422		280.303	318.131	272.425	321.178	258.731	289.784		32.8798	40.45	30.8395	30.5028
149755		228.313	264.183	238.728	302.273	208.489	249.269				0	0	0	0	0	0		0	0	0	0	0	0		0	0	0	0	0	0		1.00523	1.00853	1.00011	1.00274	0.998142	1.00434		279.937	317.617	272.305	321.178	258.598	289.469		32.679	39.3743	30.7213	30.5028
149835		295.94	324.324	303.957	320.606	269.106	260.857				0	0	0	0	0	0		0	0	0	0	0	0		0	0	0	0	0	0		1.00515	1.00837	0.999995	1.00258	0.99812	1.00398		295.94	324.324	303.957	321.193	269.106	289.493		32.2588	38.8548	30.6592	30.702
149995		271.836	325.041	255.341	305.083	225.751	284.974				0	0	0	0	0	0		0	0	0	0	0	0		0	0	0	0	0	0		1.00527	1.00851	1.00011	1.00251	0.997997	1.00405		279.781	325.041	272.043	321.199	258.155	289.488		32.2588	38.8548	30.4882	30.702
150075		268.738	312.544	235.821	324.675	228.992	280.572				0	0	0	0	0	0		0	0	0	0	0	0		0	0	0	0	0	0		1.00519	1.00857	1.00075	1.00225	0.998002	1.00393		279.677	317.449	271.971	321.053	258.154	289.496		31.9975	39.0088	30.4403	30.732
150155		224.845	291.697	245.911	311.243	207.604	273.993				0	0	0	0	0	0		0	0	0	0	0	0		0	0	0	0	0	0		1.00514	1.00863	1.00053	1.0023	0.997954	1.00391		279.789	317.586	271.98	321.219	258.157	289.497		32.2588	39.5283	30.4403	31.08
150235		246.035	291.306	228.76	309.996	248.323	245.017				0	0	0	0	0	0		0	0	0	0	0	0		0	0	0	0	0	0		1.0049	1.00862	1.001	1.00227	0.998075	1.00404		280.016	317.589	271.894	321.381	257.924	289.822		32.679	39.3743	30.382	31.7647
150315		256.85	272.768	228.81	287.033	247.044	246.944				0	0	0	0	0	0		0	0	0	0	0	0		0	0	0	0	0	0		1.00491	1.00865	1.00086	1.00224	0.997855	1.00391		280.339	318.105	271.966	321.384	258.163	289.853		32.8798	40.1293	30.4403	31.7647
150395		266.959	268.321	262.591	301.105	219.625	251.398				0	0	0	0	0	0		0	0	0	0	0	0		0	0	0	0	0	0		1.00525	1.00869	1.00077	1.00229	0.997668	1.00399		280.304	318.098	272.001	321.379	258.454	289.834		32.8798	39.9253	30.4882	31.3868
150475		244.632	272.903	277.27	290.483	188.585	245.39				0	0	0	0	0	0		0	0	0	0	0	0		0	0	0	0	0	0		1.00524	1.00877	1.00097	1.00224	0.997626	1.00416		280.305	318.087	277.27	321.385	258.463	290.264		32.795	39.9253	30.6592	31.1875
150555		249.815	267.401	222.157	293.552	236.662	271.323				0	0	0	0	0	0		0	0	0	0	0	0		0	0	0	0	0	0		1.00522	1.00877	1.00089	1.00224	0.997698	1.00411		280.307	318.087	272.152	321.384	258.447	290.278		32.7272	39.9253	30.6347	30.9267
150635		258.617	267.551	246.01	286.799	207.75	238.873				0	0	0	0	0	0		0	0	0	0	0	0		0	0	0	0	0	0		1.00524	1.00888	1.0008	1.00212	0.99773	1.00418		280.305	318.071	272.163	321.395	258.44	290.259		32.7043	39.6628	30.5322	30.9267
150735		217.787	244.659	210.108	308.822	209.319	239.063				0	0	0	0	0	0		0	0	0	0	0	0		0	0	0	0	0	0		1.00535	1.00903	1.00077	1.00207	0.997695	1.00389		280.293	318.295	272.166	321.413	258.448	290.345		32.7043	39.3715	30.5322	30.9267
150835		249.277	271.736	244.096	302.254	216.086	259.344				0	0	0	0	0	0		0	0	0	0	0	0		0	0	0	0	0	0		1.00548	1.00896	1.00078	1.00185	0.99787	1.00389		279.879	318.306	272.166	321.529	258.408	290.344		32.5035	39.3715	30.5322	31.1875
150995		278.84	279.533	267.481	302.325	239.581	288.367				0	0	0	0	0	0		0	0	0	0	0	0		0	0	0	0	0	0		1.00541	1.00892	1.00075	1.00161	0.997903	1.00363		279.894	318.312	272.17	321.663	258.401	290.382		32.5265	39.3715	30.5322	31.3868
151075		273.732	292.202	231.066	307.905	246.889	285.16				0	0	0	0	0	0		0	0	0	0	0	0		0	0	0	0	0	0		1.00565	1.00897	1.00095	1.00172	0.997783	1.00366		279.868	318.81	272.257	322.311	258.428	290.381		32.5265	39.3468	30.4998	31.4932
151155		250.407	303.348	215.094	327.57	223.825	300.065				0	0	0	0	0	0		0	0	0	0	0	0		0	0	0	0	0	0		1.00586	1.00879	1.00103	1.00166	0.997844	1.00363		280.19	319.152	272.339	327.57	258.605	300.065		32.7272	39.1822	30.5023	31.844
151235		249.809	302.021	215.967	307.198	210.801	299.236				0	0	0	0	0	0		0	0	0	0	0	0		0	0	0	0	0	0		1.00585	1.00891	1.00023	1.00181	0.997662	1.00369		280.419	319.363	272.29	322.755	258.922	299.236		32.9785	39.1065	30.4205	31.9813
151315		274.121	279.691	238.887	311.27	265.842	248.909				0	0	0	0	0	0		0	0	0	0	0	0		0	0	0	0	0	0		1.00592	1.00869	0.999315	1.00184	0.997709	1.00365		280.412	319.529	272.341	322.753	265.842	290.381		32.9555	38.3715	30.4205	31.782
151395		240.353	255.396	244.568	311.169	255.333	253.145				0	0	0	0	0	0		0	0	0	0	0	0		0	0	0	0	0	0		1.00577	1.00868	0.99927	1.00173	0.997597	1.00359		280.88	319.535	272.344	322.902	258.94	290.383		32.8327	38.3715	30.4998	31.6195
151475		227.004	275.298	236.657	279.538	230.748	282.326				0	0	0	0	0	0		0	0	0	0	0	0		0	0	0	0	0	0		1.00597	1.00862	0.999268	1.00168	0.997715	1.00337		280.82	319.588	272.344	322.905	259.151	290.392		32.736	38.3715	30.4998	31.6195
151555		265.437	254.099	256.75	297.88	234.335	235.418				0	0	0	0	0	0		0	0	0	0	0	0		0	0	0	0	0	0		1.00599	1.00844	0.999233	1.00182	0.99776	1.00332		280.814	319.734	272.405	322.897	259.148	290.394		32.6952	38.3715	30.5815	31.5175
151635		230.464	263.365	241.54	268.664	203.012	258.688				0	0	0	0	0	0		0	0	0	0	0	0		0	0	0	0	0	0		1.00528	1.00845	0.999126	1.00183	0.997557	1.0033		280.985	319.726	272.408	322.897	259.162	290.395		32.6062	38.3715	30.5815	31.5175
151715		234.573	264.794	228.465	283.426	193.555	222.104				0	0	0	0	0	0		0	0	0	0	0	0		0	0	0	0	0	0		1.0054	1.00857	0.999937	1.00169	0.997722	1.00336		280.482	319.181	272.386	322.767	258.905	290.393		32.5873	38.9845	30.6893	31.5213
151795		256.764	293.348	254.66	296.288	250.236	237.811				0	0	0	0	0	0		0	0	0	0	0	0		0	0	0	0	0	0		1.00603	1.00843	1.00057	1.00152	0.997645	1.00353		280.148	319.2	272.364	322.455	258.609	290.386		32.425	38.9845	30.7918	31.384
151995		270.785	333.111	255.855	322.31	245.321	305.158				0	0	0	0	0	0		0	0	0	0	0	0		0	0	0	0	0	0		1.00605	1.00824	0.999889	1.00137	0.997568	1.0036		280.145	333.111	272.436	322.492	258.947	305.158		32.425	38.9845	30.8395	31.384
152075		294.905	313.444	274.63	308.091	230.089	307.77				0	0	0	0	0	0		0	0	0	0	0	0		0	0	0	0	0	0		1.00539	1.00833	1.00066	1.00135	0.997962	1.00372		294.905	319.821	272.411	322.497	259.134	307.77		32.6763	39.0977	30.864	31.384
152155		312.478	289.599	255.938	304.497	251.581	301.927				0	0	0	0	0	0		0	0	0	0	0	0		0	0	0	0	0	0		1.00419	1.00843	1.00067	1.00146	0.99809	1.00396		312.478	319.74	272.411	322.788	259.202	301.927		32.6062	39.0977	30.864	31.4193
152235		289.33	297.367	216.081	310.264	224.075	289.398				0	0	0	0	0	0		0	0	0	0	0	0		0	0	0	0	0	0		1.0046	1.00824	1.00071	1.00149	0.998067	1.00375		289.33	319.895	272.357	322.785	259.202	289.398		32.517	38.3715	30.8162	31.3805
152315		269.855	292.593	251.832	284.142	246.45	273.078				0	0	0	0	0	0		0	0	0	0	0	0		0	0	0	0	0	0		1.00401	1.00806	1.00077	1.0015	0.99828	1.00367		281.411	320.815	272.353	322.784	259.279	290.449		32.5415	38.4022	30.8162	31.3805
152395		248.758	272.066	257.819	290.567	225.526	276.508				0	0	0	0	0	0		0	0	0	0	0	0		0	0	0	0	0	0		1.00379	1.00761	1.00071	1.00156	0.998251	1.00378		281.465	320.932	272.356	322.779	259.521	290.535		32.6122	38.3012	30.7918	31.3283
152515		254.425	256.121	231.676	267.991	209.084	285.383				0	0	0	0	0	0		0	0	0	0	0	0		0	0	0	0	0	0		1.00367	1.00694	1.00047	1.00151	0.99825	1.00373		281.468	320.956	272.37	322.783	259.521	290.54		32.507	37.7315	30.7305	30.8635
152595		242.857	274.993	241.9	304.765	205.065	276.799				0	0	0	0	0	0		0	0	0	0	0	0		0	0	0	0	0	0		1.00379	1.0069	1.00033	1.00148	0.99846	1.00337		281.465	320.956	272.375	322.785	259.489	290.577		32.3747	37.7315	30.7305	30.8635
152675		243.499	288.122	267.99	295.308	236.199	264.681				0	0	0	0	0	0		0	0	0	0	0	0		0	0	0	0	0	0		1.00399	1.00688	1.00028	1.00147	0.998493	1.00334		281.464	320.957	272.377	322.787	259.484	290.58		32.3387	37.7315	30.671	30.8635
152755		259.32	290.593	266.393	316.965	246.428	277.903				0	0	0	0	0	0		0	0	0	0	0	0		0	0	0	0	0	0		1.00409	1.00727	1.00025	1.00189	0.998475	1.00337		281.463	320.949	272.378	322.748	259.759	290.578		32.3387	38.3012	30.671	30.8635
152875		286.457	336.329	245.861	349.55	256	291.34				0	0	0	0	0	0		0	0	0	0	0	0		0	0	0	0	0	0		1.00422	1.00719	1.00038	1.00195	0.998837	1.00325		286.457	336.329	272.374	349.55	259.686	291.34		32.3747	38.3012	30.671	30.8635
152995		290.029	320.954	267.059	316.914	229.336	295.17				0	0	0	0	0	0		0	0	0	0	0	0		0	0	0	0	0	0		1.00421	1.00722	1.00075	1.00145	0.999041	1.00321		290.029	320.954	272.354	322.474	259.655	295.17		32.5365	38.3975	30.5815	30.7263
153075		275.204	300.426	263.626	289.956	245.336	254.321				0	0	0	0	0	0		0	0	0	0	0	0		0	0	0	0	0	0		1.00421	1.00667	1.00075	1.00141	0.99915	1.00296		281.502	321.104	272.354	322.484	259.975	290.62		32.5005	38.5648	30.5815	30.7263
153157		270.612	277.042	259.087	279.61	229.977	238.009				0	0	0	0	0	0		0	0	0	0	0	0		0	0	0	0	0	0		1.0041	1.0064	1.00085	1.00143	0.999261	1.003		281.505	321.534	272.349	322.478	260.144	290.747		32.4178	38.763	30.5023	30.7263
153235		245.201	279.665	239.254	295.375	255.776	288.241				0	0	0	0	0	0		0	0	0	0	0	0		0	0	0	0	0	0		1.00431	1.0062	1.00083	1.00125	0.999052	1.00306		281.499	321.565	272.35	322.523	260.36	288.241		32.3598	38.763	29.9555	30.7263
153315		236.051	259.818	275.263	282.23	231.861	270.123				0	0	0	0	0	0		0	0	0	0	0	0		0	0	0	0	0	0		1.00431	1.00629	1.00117	1.00171	0.999202	1.00332		281.499	321.552	272.331	322.408	260.41	290.897		32.3173	38.763	29.9555	30.7263
153395		248.99	266.73	285.73	295.944	248.058	265.021				0	0	0	0	0	0		0	0	0	0	0	0		0	0	0	0	0	0		1.00404	1.00656	1.00081	1.00181	0.99916	1.00339		281.507	321.51	285.73	322.383	260.411	290.879		32.3173	38.763	29.9555	30.54
153495		227.69	286.525	269.939	277.9	245.713	238.108				0	0	0	0	0	0		0	0	0	0	0	0		0	0	0	0	0	0		1.00427	1.00645	1.00073	1.00188	0.999147	1.0033		281.5	321.527	272.41	322.367	260.411	291.203		32.0553	38.1932	29.764	30.54
153575		233.767	250.079	234.665	263.452	220.129	234.277				0	0	0	0	0	0		0	0	0	0	0	0		0	0	0	0	0	0		1.00442	1.00671	1.00066	1.00189	0.999194	1.003		281.496	321.487	272.411	322.365	260.41	291.219		32.0553	38.015	29.764	30.54
153655		241.529	296.749	226.334	288.97	235.755	264.141				0	0	0	0	0	0		0	0	0	0	0	0		0	0	0	0	0	0		1.00445	1.00685	1.00073	1.00199	0.999064	1.00291		281.461	321.466	272.41	322.34	260.411	291.224		31.8935	38.015	29.764	30.54
153795		271.589	309.111	271.183	322.313	266.035	265.637				0	0	0	0	0	0		0	0	0	0	0	0		0	0	0	0	0	0		1.00474	1.00704	1.00075	1.00236	0.998945	1.00301		281.46	321.437	272.463	322.165	266.035	290.967		31.8935	38.015	29.865	30.3755
153875		281.465	288.989	300.884	274.838	273.304	302.046				0	0	0	0	0	0		0	0	0	0	0	0		0	0	0	0	0	0		1.00505	1.00756	1.00066	1.00236	0.999396	1.0031		281.206	321.318	300.884	322.167	273.304	302.046		31.804	38.1932	29.865	30.3755
153995		271.854	303.425	254.512	293.545	261.752	282.592				0	0	0	0	0	0		0	0	0	0	0	0		0	0	0	0	0	0		1.00491	1.00768	1.00066	1.00219	1.00043	1.00296		281.459	321.6	272.466	322.26	261.752	290.979		31.8935	38.2358	29.865	30.3755
154075		272.571	273.083	277.829	308.221	279.206	253.799				0	0	0	0	0	0		0	0	0	0	0	0		0	0	0	0	0	0		1.00477	1.00764	1.00087	1.00233	1.00032	1.00295		281.485	321.605	277.829	322.184	279.206	290.981		31.967	38.1383	30.0472	30.3755
154155		261.02	305.854	244.262	273.609	255.587	269.026				0	0	0	0	0	0		0	0	0	0	0	0		0	0	0	0	0	0		1.00471	1.0069	1.00077	1.00238	1.00042	1.00286		281.542	321.688	272.661	322.312	260.662	291.001		31.8535	37.9	30.0472	30.54
154235		251.923	286.607	272.418	293.488	251.12	243.831				0	0	0	0	0	0		0	0	0	0	0	0		0	0	0	0	0	0		1.00551	1.00658	1.00061	1.00237	1.00041	1.00287		281.513	321.701	272.683	322.313	260.664	290.999		31.8535	37.7955	30.2865	30.54
154315		241.155	314.823	255.968	292.289	245.812	257.827				0	0	0	0	0	0		0	0	0	0	0	0		0	0	0	0	0	0		1.00552	1.0065	1.00089	1.00243	1.00037	1.00284		281.513	321.705	272.643	322.312	261.11	291.007		31.5812	37.7955	30.2865	30.54
154415		235.127	308.129	246.887	299.971	252.388	275.949				0	0	0	0	0	0		0	0	0	0	0	0		0	0	0	0	0	0		1.00539	1.00659	1.00049	1.0024	1.0002	1.00284		281.517	321.701	272.7	322.312	261.13	291.227		31.5812	37.9	30.2865	30.7263
154495		235.165	269.324	256.891	291.043	247.929	252.768				0	0	0	0	0	0		0	0	0	0	0	0		0	0	0	0	0	0		1.00534	1.00635	1.00055	1.00251	1.00039	1.0029		281.519	321.712	272.692	322.312	261.108	291.224		31.5812	37.7955	30.2865	31.191
154595		253.882	284.269	252.661	322.975	266.017	266.645				0	0	0	0	0	0		0	0	0	0	0	0		0	0	0	0	0	0		1.00527	1.00641	1.00063	1.0027	1.00092	1.00317		281.521	321.709	272.679	322.312	266.017	291.21		31.8535	37.5797	30.2865	31.2432
154695		317.43	342.03	295.221	370.49	257.044	300.096				0	0	0	0	0	0		0	0	0	0	0	0		0	0	0	0	0	0		1.00533	1.0064	1.00051	1.00254	1.00096	1.00314		317.43	342.03	295.221	370.49	260.962	300.096		31.7608	37.359	30.651	30.9312
154775		297.216	340.901	264.14	342.913	272.468	300.568				0	0	0	0	0	0		0	0	0	0	0	0		0	0	0	0	0	0		1.00586	1.00639	1.00059	1.00251	1.00112	1.0028		297.216	340.901	272.413	342.913	272.468	300.568		31.967	37.5747	30.643	30.9267
154855		290.353	334.435	275.536	342.228	261.3	306.89				0	0	0	0	0	0		0	0	0	0	0	0		0	0	0	0	0	0		1.00602	1.0062	1.00104	1.00248	1.00118	1.00257		290.353	334.435	275.536	342.228	261.3	306.89		31.967	37.5747	30.7783	31.0332
154995		266.896	320.765	277.149	338.201	209.693	319.599				0	0	0	0	0	0		0	0	0	0	0	0		0	0	0	0	0	0		1.00569	1.00619	1.00109	1.00292	1.00101	1.00239		281.464	320.765	277.149	338.201	261.231	319.599		31.967	37.5747	30.7783	31.0332
155075		294.335	310.085	279.683	323.089	278.439	309.041				0	0	0	0	0	0		0	0	0	0	0	0		0	0	0	0	0	0		1.00575	1.00644	1.00107	1.00293	1.00121	1.00246		294.335	321.794	279.683	321.86	278.439	309.041		32.0597	37.7955	30.7305	30.9312
155155		284.865	278.884	286.481	329.987	256.93	291.647				0	0	0	0	0	0		0	0	0	0	0	0		0	0	0	0	0	0		1.00573	1.00645	1.00105	1.00295	1.00144	1.00256		284.865	321.88	286.481	329.987	261.402	291.647		32.0597	37.8302	30.7305	30.9312
155235		277.921	300.338	250.458	318.456	246.418	299.158				0	0	0	0	0	0		0	0	0	0	0	0		0	0	0	0	0	0		1.00566	1.00658	1.00149	1.00259	1.0015	1.00267		281.509	321.875	272.313	322.312	261.393	299.158		31.8535	37.6145	30.5953	31.2432
155355		248.244	324.993	244.375	313.977	252.295	296.728				0	0	0	0	0	0		0	0	0	0	0	0		0	0	0	0	0	0		1.00564	1.00631	1.00137	1.00241	1.00147	1.00273		281.509	324.993	272.32	322.312	261.396	296.728		31.8535	37.5732	30.5023	31.2432
155435		233.186	272.591	265.823	280.401	223.769	273.6				0	0	0	0	0	0		0	0	0	0	0	0		0	0	0	0	0	0		1.00559	1.00642	1.00129	1.00237	1.00135	1.00288		281.511	321.991	272.324	322.313	261.416	291.225		32.0597	37.5732	30.5023	31.191
155555		285.109	328.526	297.878	343.089	257.798	292.182				0	0	0	0	0	0		0	0	0	0	0	0		0	0	0	0	0	0		1.00574	1.00643	1.00128	1.0023	1.00137	1.00292		285.109	328.526	297.878	343.089	261.413	292.182		32.148	37.666	30.5023	31.2432
155635		289.714	314.193	265.186	329.862	276.945	290.535				0	0	0	0	0	0		0	0	0	0	0	0		0	0	0	0	0	0		1.00561	1.00637	1.00117	1.00254	1.00134	1.0028		289.714	321.996	272.331	329.862	276.945	290.535		32.3173	37.8817	30.5953	30.9312
155715		272.728	318.316	277.165	301.531	268.855	283.514				0	0	0	0	0	0		0	0	0	0	0	0		0	0	0	0	0	0		1.0056	1.00659	1.00111	1.00256	1.00126	1.00287		281.431	318.316	277.165	321.357	268.855	291.164		32.1555	37.8817	30.5023	30.9267
155795		282.654	290.896	262.814	316.592	247.064	268.744				0	0	0	0	0	0		0	0	0	0	0	0		0	0	0	0	0	0		1.00567	1.00647	1.00119	1.00252	1.00145	1.00284		282.654	321.986	272.329	321.361	261.634	291.165		32.1085	37.9862	30.5953	30.9267
155875		264.489	328.431	252.039	317.678	229.908	246.588				0	0	0	0	0	0		0	0	0	0	0	0		0	0	0	0	0	0		1.00571	1.00662	1.00125	1.00256	1.00133	1.00277		281.409	328.431	272.396	322.058	261.813	291.166		32.198	38.0772	30.55	31.0332
155995		288.995	310.464	275.013	309.157	229.739	274.285				0	0	0	0	0	0		0	0	0	0	0	0		0	0	0	0	0	0		1.00586	1.00649	1.00098	1.00251	1.00132	1.00282		288.995	322.199	275.013	322.088	261.814	291.165		32.3598	38.0772	30.0033	31.0332
156075		255.845	281.747	234.103	309.181	253.548	241.231				0	0	0	0	0	0		0	0	0	0	0	0		0	0	0	0	0	0		1.00562	1.00637	1.00092	1.00325	1.00147	1.00258		281.464	322.219	272.404	321.686	261.803	291.169		32.3598	37.8615	30.0033	31.0332
156155		258.946	277.833	237.467	315.57	237.815	287.01				0	0	0	0	0	0		0	0	0	0	0	0		0	0	0	0	0	0		1.00554	1.00619	1.00089	1.00341	1.00145	1.00259		281.512	322.391	272.405	321.599	261.804	291.169		32.41	37.976	29.764	30.9312
156235		261.922	303.005	224.743	287.485	252.481	273.138				0	0	0	0	0	0		0	0	0	0	0	0		0	0	0	0	0	0		1.00547	1.00589	1.00104	1.00353	1.00124	1.00271		281.514	322.398	272.401	321.532	261.82	291.167		32.148	37.7555	29.2855	30.9312
156315		238.952	264.306	219.182	270.858	245.631	244.678				0	0	0	0	0	0		0	0	0	0	0	0		0	0	0	0	0	0		1.00523	1.00594	1.00114	1.00356	1.00144	1.00273		281.523	322.397	272.399	321.517	261.805	291.167		32.148	37.976	29.764	30.9312
156415		238.346	286.817	248.805	287.847	250.46	266.793				0	0	0	0	0	0		0	0	0	0	0	0		0	0	0	0	0	0		1.00514	1.00589	1.00135	1.00359	1.00126	1.00267		281.475	322.298	272.393	321.267	261.819	291.168		32.3173	37.7687	29.2855	30.8247
156515		278.434	326.846	296.166	347.222	269.401	294.27				0	0	0	0	0	0		0	0	0	0	0	0		0	0	0	0	0	0		1.00529	1.00613	1.00113	1.00408	1.00151	1.00251		281.457	326.846	296.166	347.222	269.401	294.27		32.1555	37.7687	29.0955	30.242
156595		279.582	303.528	260.564	337.947	285.353	291.516				0	0	0	0	0	0		0	0	0	0	0	0		0	0	0	0	0	0		1.0051	1.00636	1.00097	1.00413	1.00191	1.00265		281.458	322.22	272.403	337.947	285.353	291.516		32.198	37.7687	29.2855	30.5028
156675		297.108	311.977	272.279	274.729	254.722	298.671				0	0	0	0	0	0		0	0	0	0	0	0		0	0	0	0	0	0		1.00507	1.0062	1.00092	1.00435	1.00193	1.00273		297.108	322.246	272.404	321.198	261.765	298.671		32.198	37.8615	29.764	30.6863
156755		284.508	288.249	287.308	328.376	259.214	292.114				0	0	0	0	0	0		0	0	0	0	0	0		0	0	0	0	0	0		1.00486	1.00639	1.00093	1.00481	1.00212	1.00256		284.508	322.386	287.308	328.376	261.885	292.114		32.1555	37.976	29.764	30.6863
156835		291.192	341.626	274.694	327.35	256.095	265.985				0	0	0	0	0	0		0	0	0	0	0	0		0	0	0	0	0	0		1.00492	1.00667	1.00108	1.00485	1.00238	1.00242		291.192	341.626	272.452	327.35	262.033	291.172		32.0553	37.8065	29.865	30.5028
156995		256.381	305.895	249.046	305.959	238.538	281.142				0	0	0	0	0	0		0	0	0	0	0	0		0	0	0	0	0	0		1.00509	1.00635	1.00116	1.00496	1.00235	1.00248		281.537	322.414	272.605	321.242	262.202	291.171		32.0597	37.8065	30.0472	30.9267
157075		245.461	344.981	253.834	278.711	262.311	280.812				0	0	0	0	0	0		0	0	0	0	0	0		0	0	0	0	0	0		1.00501	1.00589	1.00111	1.00493	1.00251	1.00246		281.54	344.981	272.612	321.242	262.311	291.172		32.0597	37.7102	30.0472	30.9267
157155		247.724	285.215	273.4	277.11	239.7	268.819				0	0	0	0	0	0		0	0	0	0	0	0		0	0	0	0	0	0		1.00513	1.00556	1.00108	1.00498	1.00266	1.00223		281.611	322.419	272.452	321.153	262.172	291.176		32.1365	37.7102	29.865	30.242
157235		257.757	294.747	280.748	301.393	251.692	275.061				0	0	0	0	0	0		0	0	0	0	0	0		0	0	0	0	0	0		1.00505	1.00494	1.00107	1.00505	1.0026	1.00181		281.538	322.474	280.748	321.013	262.177	291.153		32.0597	37.7102	29.764	29.903
157395		281.456	324.469	266.358	312.444	272.428	265.316				0	0	0	0	0	0		0	0	0	0	0	0		0	0	0	0	0	0		1.00533	1.00457	1.00091	1.00475	1.00267	1.00189		281.456	324.469	272.346	321.038	272.428	291.152		31.967	37.7102	29.7163	29.903
157475		275.248	339.574	277.769	300.914	277.97	263.24				0	0	0	0	0	0		0	0	0	0	0	0		0	0	0	0	0	0		1.00533	1.0046	1.00104	1.00477	1.00265	1.00188		281.515	339.574	277.769	321.036	277.97	291.152		31.967	37.7102	29.7163	29.903
157555		293.29	322.366	272.21	311.468	254.469	307.832				0	0	0	0	0	0		0	0	0	0	0	0		0	0	0	0	0	0		1.00524	1.00516	1.00157	1.00483	1.00268	1.0017		293.29	322.366	272.232	321.031	262.001	307.832		31.967	37.8065	29.6345	29.903
157635		313.306	314.876	253.007	327.637	258.622	331.122				0	0	0	0	0	0		0	0	0	0	0	0		0	0	0	0	0	0		1.00497	1.00501	1.00242	1.00531	1.00246	1.00154		313.306	322.38	272.199	327.637	262.025	331.122		31.967	37.7555	29.7113	29.857
157715		283.85	319.139	261.124	303.624	252.567	283.176				0	0	0	0	0	0		0	0	0	0	0	0		0	0	0	0	0	0		1.00518	1.00558	1.00224	1.00553	1.00252	1.00179		283.85	319.139	272.205	320.596	262.185	291.153		31.967	37.976	29.7113	29.857
157795		272.149	331.094	268.466	331.99	243.843	282.17				0	0	0	0	0	0		0	0	0	0	0	0		0	0	0	0	0	0		1.00527	1.00509	1.00151	1.0054	1.00252	1.00219		281.532	331.094	272.312	331.99	262.185	291.128		32.0597	37.8065	29.793	29.755
157875		267.525	309.715	255.908	303.686	250.012	258.939				0	0	0	0	0	0		0	0	0	0	0	0		0	0	0	0	0	0		1.00526	1.00504	1.00172	1.00567	1.00215	1.00203		281.597	322.464	272.383	320.57	262.221	291.149		32.1365	37.7102	29.8408	29.755
157995		262.311	293.356	258.681	312.793	248.454	251.922				0	0	0	0	0	0		0	0	0	0	0	0		0	0	0	0	0	0		1.00516	1.00446	1.00166	1.00573	1.00241	1.0021		281.535	322.398	272.433	320.561	262.195	291.146		32.0597	37.6592	29.906	29.755
158075		247.051	292.483	231.399	292.503	269.386	262.309				0	0	0	0	0	0		0	0	0	0	0	0		0	0	0	0	0	0		1.00486	1.00443	1.00103	1.00576	1.00243	1.00195		281.544	322.258	272.454	320.272	269.386	291.151		32.0597	37.5482	29.906	29.6628
158155		249.012	300.984	249.538	320.302	212.779	291.178				0	0	0	0	0	0		0	0	0	0	0	0		0	0	0	0	0	0		1.00474	1.00447	1.00158	1.00581	1.00246	1.00195		281.519	322.006	272.387	320.102	262.191	291.178		31.967	37.3527	30.0445	29.6285
158275		254.969	311.232	224.36	322.882	308.611	295.028				0	0	0	0	0	0		0	0	0	0	0	0		0	0	0	0	0	0		1.00505	1.005	1.00151	1.00587	1.00247	1.00195		281.477	321.864	272.312	319.98	308.611	295.028		31.8935	37.4895	29.9967	29.3148
158355		286.22	312.718	245.046	300.576	231.677	264.491				0	0	0	0	0	0		0	0	0	0	0	0		0	0	0	0	0	0		1.00501	1.0044	1.00072	1.0056	1.00207	1.00178		286.22	321.877	272.266	320.007	262.227	290.856		32.1555	37.4895	29.915	29.3148
158435		266.029	348.075	296.689	294.238	251.056	284.602				0	0	0	0	0	0		0	0	0	0	0	0		0	0	0	0	0	0		1.00495	1.00441	1.00058	1.00556	1.00216	1.00164		281.48	348.075	296.689	320.011	262.056	290.887		32.198	37.4895	30.3452	29.3148
158515		250.088	273.559	231.499	297.11	263.606	312.188				0	0	0	0	0	0		0	0	0	0	0	0		0	0	0	0	0	0		1.00513	1.0048	1.00114	1.00565	1.00173	1.00113		281.475	321.868	272.184	320.003	263.606	312.188		32.198	37.4895	30.3452	29.5755
158595		246.163	313.46	263.973	317.946	239.082	301.851				0	0	0	0	0	0		0	0	0	0	0	0		0	0	0	0	0	0		1.00542	1.00523	1.00047	1.00574	1.00234	1.00068		281.467	321.859	272.208	319.993	262.038	301.851		32.1555	37.594	29.8397	29.5755
158675		259.431	303.234	260.493	318.531	238.681	300.401				0	0	0	0	0	0		0	0	0	0	0	0		0	0	0	0	0	0		1.0054	1.00516	1.0004	1.00588	1.00235	1.00093		281.515	321.926	272.28	320.098	262.201	300.401		32.3173	37.5732	29.915	29.8893
158755		250.36	278.677	225.257	299.793	233.165	269.143				0	0	0	0	0	0		0	0	0	0	0	0		0	0	0	0	0	0		1.00548	1.00517	1.00056	1.00577	1.00261	1.001		281.526	322.137	272.365	320.271	262.176	291.025		32.41	37.5482	29.793	29.6285
158835		248.355	302.721	275.143	286.502	212.299	245.026				0	0	0	0	0	0		0	0	0	0	0	0		0	0	0	0	0	0		1.00565	1.00527	1.00056	1.00581	1.00222	1.00117		281.57	322.372	272.414	320.267	262.214	290.986		32.458	37.6592	29.8408	29.5265
158995		248.79	293.488	268.505	312.824	262.226	270.349				0	0	0	0	0	0		0	0	0	0	0	0		0	0	0	0	0	0		1.00567	1.00524	1.00046	1.0058	1.00169	1.00154		281.569	322.373	272.417	320.267	262.226	290.909		32.458	37.5308	29.8408	29.5265
159115		261.051	296.463	257.38	327.162	275.922	301.712				0	0	0	0	0	0		0	0	0	0	0	0		0	0	0	0	0	0		1.00637	1.00455	1.00108	1.00581	1.00228	1.00272		281.52	322.239	272.336	327.162	275.922	301.712		32.41	37.3235	29.793	29.3035
159195		268.319	334.956	277.776	327.557	284.481	267.123				0	0	0	0	0	0		0	0	0	0	0	0		0	0	0	0	0	0		1.00558	1.00394	1.00108	1.00575	1.00222	1.00278		281.511	334.956	277.776	327.557	284.481	290.687		32.3173	37.3235	29.7113	29.3035
159275		251.254	317.498	266.848	330.414	291.92	275.763				0	0	0	0	0	0		0	0	0	0	0	0		0	0	0	0	0	0		1.00559	1.00378	1.00092	1.00564	1.00221	1.00289		281.464	317.498	272.192	330.414	291.92	290.67		32.198	37.128	29.636	29.3035
159355		276.35	301.778	244.432	311.475	273.42	294.739				0	0	0	0	0	0		0	0	0	0	0	0		0	0	0	0	0	0		1.00567	1.00395	1.00156	1.00565	1.00248	1.00273		281.418	322.066	272.17	320.112	273.42	294.739		32.1175	37.128	29.8397	29.2647
159435		281.514	296.282	251.322	281.848	249.756	310.621				0	0	0	0	0	0		0	0	0	0	0	0		0	0	0	0	0	0		1.00574	1.00404	1.00202	1.00594	1.00255	1.00299		281.514	322.056	272.154	320.094	261.491	310.621		32.1755	37.128	29.8397	29.3035
159515		280.459	328.469	260.636	299.41	241.12	316.9				0	0	0	0	0	0		0	0	0	0	0	0		0	0	0	0	0	0		1.00643	1.00459	1.00234	1.00599	1.00218	1.00282		280.459	328.469	272.002	320.091	261.547	316.9		32.2583	37.128	29.7782	29.4055
159595		281.872	307.163	239.199	294.504	221.469	273.438				0	0	0	0	0	0		0	0	0	0	0	0		0	0	0	0	0	0		1.0065	1.00461	1.00287	1.00596	1.00224	1.00221		281.872	321.99	271.996	320.093	261.736	290.773		32.3387	37.128	29.7782	29.4055
159675		261.219	311.76	269.449	304.463	215.78	296.761				0	0	0	0	0	0		0	0	0	0	0	0		0	0	0	0	0	0		1.00656	1.0046	1.0027	1.00597	1.00213	1.00101		281.483	321.991	271.998	320.249	261.748	296.761		32.5005	37.128	29.7782	29.6285
159755		246.774	287.708	248.989	287.648	246.434	294.577				0	0	0	0	0	0		0	0	0	0	0	0		0	0	0	0	0	0		1.00657	1.00459	1.00265	1.00581	1.00217	1.00078		281.518	321.993	271.998	320.102	261.881	294.577		32.5105	37.128	29.7782	29.4055
159875		251.011	321.676	238.82	272.359	234.105	277.609				0	0	0	0	0	0		0	0	0	0	0	0		0	0	0	0	0	0		1.00666	1.00458	1.00262	1.00591	1.00218	1.00054		281.541	321.676	271.999	320.256	261.88	291.176		32.5585	37.1723	29.7782	29.6285
159995		315.512	347.98	268.709	303.518	288.253	343.585				0	0	0	0	0	0		0	0	0	0	0	0		0	0	0	0	0	0		1.00737	1.00404	1.00304	1.00555	1.00218	1.00055		315.512	347.98	271.994	320.294	288.253	343.585		32.5585	37.0045	30.2837	29.6045
160075		316.628	347.548	251.208	310.082	256.101	310.35				0	0	0	0	0	0		0	0	0	0	0	0		0	0	0	0	0	0		1.00729	1.00409	1.00253	1.00563	1.002	1.00029		316.628	347.548	272	320.286	262.073	310.35		32.5585	36.8533	30.2837	29.6045
160155		267.464	360.285	271.914	268.166	237.014	305.749				0	0	0	0	0	0		0	0	0	0	0	0		0	0	0	0	0	0		1.00729	1.0042	1.00249	1.00587	1.00206	1.00056		281.511	360.285	271.968	320.098	262.066	305.749		32.5932	36.7797	30.1595	29.3815
160235		323.779	345.228	287.591	336.965	278.843	329.352				0	0	0	0	0	0		0	0	0	0	0	0		0	0	0	0	0	0		1.00726	1.00419	1.00292	1.00601	1.00197	1.00049		323.779	345.228	287.591	336.965	278.843	329.352		32.5698	37.0442	30.108	29.2283
160335		325.9	363.326	321.556	351.092	236.767	302.71				0	0	0	0	0	0		0	0	0	0	0	0		0	0	0	0	0	0		1.00728	1.00409	1.0025	1.00587	1.00207	1.00024		325.9	363.326	321.556	351.092	261.889	302.71		32.6122	37.1727	30.0497	29.2548
160415		299.054	341.684	282.137	330.924	252.077	334.222				0	0	0	0	0	0		0	0	0	0	0	0		0	0	0	0	0	0		1.00714	1.00459	1.0027	1.00587	1.0022	1.00024		299.054	341.684	282.137	330.924	261.74	334.222		32.6122	36.9495	30.0815	29.2273
160515		297.86	372.878	278.898	346.657	268.813	331.648				0	0	0	0	0	0		0	0	0	0	0	0		0	0	0	0	0	0		1.00719	1.0046	1.00276	1.00585	1.00217	1.00032		297.86	372.878	278.898	346.657	268.813	331.648		32.6122	36.7325	29.7527	29.1058
160595		281.575	339.064	264.087	332.736	250.701	314.054				0	0	0	0	0	0		0	0	0	0	0	0		0	0	0	0	0	0		1.00693	1.00463	1.003	1.00573	1.00208	1.00035		281.575	339.064	271.403	332.736	261.563	314.054		32.6122	36.7325	30.0815	28.952
160675		236.98	312.473	250.039	278.782	229.918	247.624				0	0	0	0	0	0		0	0	0	0	0	0		0	0	0	0	0	0		1.0071	1.00515	1.00309	1.00575	1.00206	1.00039		281.139	321.47	271.399	319.597	261.565	291.149		32.5505	36.6565	30.0815	28.8905
160755		246.511	258.66	243.88	296.353	230.118	257.198				0	0	0	0	0	0		0	0	0	0	0	0		0	0	0	0	0	0		1.0075	1.00542	1.00301	1.00593	1.002	1.00009		281.095	321.431	271.269	319.585	261.76	290.86		32.5505	36.6565	29.7527	28.8905
160875		266.618	318.07	267.771	325.566	274.039	299.815				0	0	0	0	0	0		0	0	0	0	0	0		0	0	0	0	0	0		1.00707	1.0054	1.00311	1.00589	1.00188	0.999968		281.144	318.07	271.399	325.566	274.039	299.815		32.5317	36.6565	29.9885	29.216
160995		299.45	358.651	289.744	321.398	268.843	300.586				0	0	0	0	0	0		0	0	0	0	0	0		0	0	0	0	0	0		1.00705	1.00491	1.00318	1.00602	1.00187	1.00016		299.45	358.651	289.744	319.579	268.843	300.586		32.3275	36.6565	29.9885	29.216
161075		276.934	334.641	259.887	324.786	278.165	279.893				0	0	0	0	0	0		0	0	0	0	0	0		0	0	0	0	0	0		1.007	1.00491	1.00313	1.00619	1.00185	0.999809		281.158	334.641	271.398	324.786	278.165	290.68		32.3275	36.6565	29.8592	29.2248
161155		275.11	341.03	315.344	316.338	270.967	304.053				0	0	0	0	0	0		0	0	0	0	0	0		0	0	0	0	0	0		1.007	1.00491	1.00311	1.00626	1.00189	0.999475		280.983	341.03	315.344	319.39	270.967	304.053		32.5105	36.7527	29.9522	29.2248
161235		289.492	322.086	269.2	329.557	233.758	300.798				0	0	0	0	0	0		0	0	0	0	0	0		0	0	0	0	0	0		1.00705	1.00483	1.00286	1.00608	1.00186	0.999294		289.492	322.086	271.408	329.557	261.771	300.798		32.4895	36.8855	30.094	29.217
161355		256.463	321.749	243.505	342.487	258.211	274.353				0	0	0	0	0	0		0	0	0	0	0	0		0	0	0	0	0	0		1.00675	1.0051	1.0024	1.00606	1.00199	0.999315		280.023	321.749	271.425	342.487	261.76	290.589		32.4705	36.8855	30.094	29.217
161435		294.93	326.69	279.41	309.729	263.946	254.892				0	0	0	0	0	0		0	0	0	0	0	0		0	0	0	0	0	0		1.00672	1.00498	1.00226	1.00608	1.00188	0.999266		294.93	326.69	279.41	319.414	263.946	290.736		32.4705	36.8855	30.094	29.3173
161515		277.432	334.23	259.827	294.459	272.483	258.831				0	0	0	0	0	0		0	0	0	0	0	0		0	0	0	0	0	0		1.00674	1.00486	1.00256	1.00596	1.00201	0.999533		280.591	334.23	271.419	319.431	272.483	290.709		32.4895	36.8045	30.094	29.3173
161595		251.159	315.718	257.144	271.579	234.573	254.78				0	0	0	0	0	0		0	0	0	0	0	0		0	0	0	0	0	0		1.00651	1.005	1.00278	1.00609	1.0023	0.999789		280.657	321.096	271.411	319.413	261.871	290.925		32.4895	36.8045	30.1765	29.3173
161675		252.976	295.558	251.937	266.944	222.061	252.069				0	0	0	0	0	0		0	0	0	0	0	0		0	0	0	0	0	0		1.00675	1.00454	1.00251	1.00612	1.00244	0.999777		281.006	321.419	271.637	319.572	262.027	291.16		32.5105	36.8855	30.2233	29.2842
161795		242.326	318.834	265.68	291.591	255.311	302.032				0	0	0	0	0	0		0	0	0	0	0	0		0	0	0	0	0	0		1.00703	1.00464	1.00241	1.00621	1.00266	0.999534		281.152	318.834	271.653	319.632	262.004	302.032		32.5317	36.7527	30.2233	29.2775
161875		282.246	357.601	280.796	304.245	274.058	299.659				0	0	0	0	0	0		0	0	0	0	0	0		0	0	0	0	0	0		1.00685	1.00488	1.00247	1.00621	1.00254	0.999428		282.246	357.601	280.796	319.632	274.058	299.659		32.5317	36.7527	30.1427	29.2775
161995		243.161	300.328	290.194	280.379	256.382	300.709				0	0	0	0	0	0		0	0	0	0	0	0		0	0	0	0	0	0		1.00684	1.005	1.00266	1.00612	1.00257	0.999373		281.189	321.492	290.194	319.633	262.013	300.709		32.3275	36.6565	30.0497	29.2775
162075		234.82	333.843	254.157	303.901	252.508	322.274				0	0	0	0	0	0		0	0	0	0	0	0		0	0	0	0	0	0		1.00681	1.00504	1.00269	1.00601	1.00236	0.999365		281.196	333.843	271.802	319.635	262.035	322.274		32.3275	36.6565	30.0497	29.2775
162155		234.644	316.299	258.326	308.462	243.936	280.062				0	0	0	0	0	0		0	0	0	0	0	0		0	0	0	0	0	0		1.00693	1.0053	1.00284	1.00603	1.00241	0.999621		280.99	321.448	271.586	319.635	261.862	291.162		32.3063	36.6565	29.9885	29.4313
162235		248.505	311.285	242.689	309.906	252.619	263.916				0	0	0	0	0	0		0	0	0	0	0	0		0	0	0	0	0	0		1.00694	1.00546	1.00297	1.00594	1.00257	0.999745		280.989	321.424	271.565	319.636	261.849	291.16		32.3063	36.6565	29.9885	29.4313
162315		238.705	284.865	226.13	292.562	240.178	281.271				0	0	0	0	0	0		0	0	0	0	0	0		0	0	0	0	0	0		1.00639	1.00586	1.00296	1.00587	1.00249	0.999887		281.04	321.316	271.404	319.637	262.022	291.206		32.3063	36.5688	29.8592	29.4313
162395		252.804	262.305	245.291	262.51	218.997	267.822				0	0	0	0	0	0		0	0	0	0	0	0		0	0	0	0	0	0		1.00647	1.0057	1.00283	1.00583	1.00242	0.999897		281.262	321.356	271.409	319.592	262.03	291.205		32.3275	36.5688	29.3537	29.2588
162475		244.994	281.203	230.037	270.655	228.181	251.22				0	0	0	0	0	0		0	0	0	0	0	0		0	0	0	0	0	0		1.00592	1.00553	1.00272	1.00566	1.00226	1.00012		281.37	321.401	271.604	319.604	262.046	291.279		32.3275	36.5688	29.1628	29.2588
162559		208.359	252.96	210.351	290.365	223.373	261.654				0	0	0	0	0	0		0	0	0	0	0	0		0	0	0	0	0	0		1.00639	1.00551	1.00288	1.00567	1.00206	1.0008		281.278	321.408	271.579	319.472	262.066	291.323		32.5317	36.665	29.1628	29.2248
162635		261.908	285.747	242.605	308.512	215.083	270.516				0	0	0	0	0	0		0	0	0	0	0	0		0	0	0	0	0	0		1.00586	1.0055	1.00252	1.00569	1.00218	1.0008		281.381	321.41	271.635	319.468	262.054	291.323		32.5317	36.5688	29.086	29.3173
162795		277.043	351.532	277.643	304.72	222.187	266.834				0	0	0	0	0	0		0	0	0	0	0	0		0	0	0	0	0	0		1.00574	1.00552	1.00252	1.00564	1.00232	1.00063		281.405	351.532	277.643	319.475	262.04	291.494		32.5317	36.4403	29.086	29.2248
162875		252.667	358.355	252.035	289.01	237.766	248.633				0	0	0	0	0	0		0	0	0	0	0	0		0	0	0	0	0	0		1.00575	1.00554	1.00223	1.00563	1.0022	1.00044		281.403	358.355	271.682	319.477	262.052	291.514		32.5317	36.4403	28.8573	29.1565
162995		254.153	298.353	267.374	294.664	231.591	262.455				0	0	0	0	0	0		0	0	0	0	0	0		0	0	0	0	0	0		1.00574	1.00489	1.0024	1.00571	1.00215	1.00057		281.464	321.51	271.717	319.601	262.057	291.635		32.6427	36.528	28.9737	29.2588
163075		245.375	287.5	255.007	292.599	261.887	258.399				0	0	0	0	0	0		0	0	0	0	0	0		0	0	0	0	0	0		1.00585	1.0039	1.00196	1.00575	1.00223	1.00042		281.503	321.659	271.731	319.598	261.887	291.515		32.8667	36.528	28.9737	29.2588
163155		235.154	291.303	261.86	293.044	229.461	280.201				0	0	0	0	0	0		0	0	0	0	0	0		0	0	0	0	0	0		1.00603	1.0041	1.0021	1.00564	1.00219	1.00018		281.462	321.627	271.72	319.476	262.216	291.366		32.6427	36.528	28.9737	29.1565
163235		246.124	293.501	223.348	268.421	278.188	253.802				0	0	0	0	0	0		0	0	0	0	0	0		0	0	0	0	0	0		1.0056	1.00317	1.00207	1.00553	1.00223	1.00015		281.432	321.703	271.703	319.49	278.188	291.278		32.5317	36.528	28.8573	29.1565
163335		267.119	266.434	231.266	277.627	237.118	259.374				0	0	0	0	0	0		0	0	0	0	0	0		0	0	0	0	0	0		1.00559	1.00306	1.00203	1.00535	1.00218	1.00004		281.433	321.53	271.704	319.507	262.218	291.283		32.5317	36.4403	28.8573	29.1565
163435		238.456	287.153	251.996	241.311	228.151	227.869				0	0	0	0	0	0		0	0	0	0	0	0		0	0	0	0	0	0		1.00598	1.00217	1.00195	1.00533	1.00197	1.00012		281.357	321.665	271.704	319.508	262.232	291.194		32.3275	36.4403	28.8573	29.1565
163515		242.071	308.142	248.913	299.012	271.015	277.129				0	0	0	0	0	0		0	0	0	0	0	0		0	0	0	0	0	0		1.00607	1.00308	1.00233	1.00535	1.00189	1.00021		281.341	321.419	271.428	319.281	271.015	291.152		32.3275	36.4878	29.0392	29.0562
163635		276.884	326.468	253.169	295.681	289.866	263.954				0	0	0	0	0	0		0	0	0	0	0	0		0	0	0	0	0	0		1.0061	1.00306	1.00264	1.00527	1.00191	1.00013		281.333	326.468	271.416	319.291	289.866	290.708		32.3275	36.5688	29.0392	29.1245
163715		271.514	315.729	229.704	293.416	264.287	276.768				0	0	0	0	0	0		0	0	0	0	0	0		0	0	0	0	0	0		1.0061	1.00434	1.00254	1.00541	1.00189	1.00009		281.462	321.42	271.42	319.272	264.287	290.72		32.3692	36.5688	29.0392	29.0562
163795		248.431	310.13	265.219	297.992	270.413	282.695				0	0	0	0	0	0		0	0	0	0	0	0		0	0	0	0	0	0		1.00613	1.00332	1.0027	1.00549	1.00188	1.00021		281.462	321.696	271.608	319.495	270.413	291.152		32.3692	36.6565	28.8573	29.1565
163875		282.53	309.844	247.98	299.728	257.334	283.999				0	0	0	0	0	0		0	0	0	0	0	0		0	0	0	0	0	0		1.00608	1.00287	1.00268	1.00561	1.00198	1.00026		282.53	321.806	271.611	319.607	262.232	291.186		32.3692	36.7325	28.8573	29.2588
163995		262.842	289.708	265.342	282.203	254.616	247.489				0	0	0	0	0	0		0	0	0	0	0	0		0	0	0	0	0	0		1.00576	1.00332	1.00256	1.00565	1.00184	1.00044		281.4	321.864	271.419	319.473	262.088	291.265		32.2583	36.9495	28.8105	29.1565
164075		260.055	289.871	239.707	265.83	226.73	244.467				0	0	0	0	0	0		0	0	0	0	0	0		0	0	0	0	0	0		1.00552	1.00335	1.00239	1.00564	1.0016	1.00048		281.448	321.776	271.426	319.475	261.939	291.263		32.2583	36.7325	28.8105	29.1565
164155		258.935	310.474	276.311	236.379	232.073	256.847				0	0	0	0	0	0		0	0	0	0	0	0		0	0	0	0	0	0		1.00566	1.00349	1.0021	1.00547	1.00147	1.00054		281.421	321.688	276.311	319.263	261.952	291.176		32.2583	36.6565	28.8573	29.0562
164235		230.636	277.232	236.827	287.058	206.43	253.496				0	0	0	0	0	0		0	0	0	0	0	0		0	0	0	0	0	0		1.00555	1.00352	1.00187	1.00532	1.00145	1.00077		281.117	321.687	271.705	319.284	261.803	291.035		32.237	36.6565	28.8573	29.1565
164315		261.396	314.642	258.583	291.15	267.663	290.376				0	0	0	0	0	0		0	0	0	0	0	0		0	0	0	0	0	0		1.00537	1.00316	1.00211	1.00541	1.00127	1.00067		281.145	321.703	271.7	319.503	267.663	291.068		32.237	36.6565	29.086	29.2588
164475		301.01	294.128	261.35	305.203	260.662	262.01				0	0	0	0	0	0		0	0	0	0	0	0		0	0	0	0	0	0		1.00566	1.0033	1.00224	1.00527	1.00122	1.0009		301.01	321.697	271.68	319.512	260.662	290.994		32.237	36.6565	29.086	29.2588
164555		260.792	280.387	272.731	319.617	227.654	269.163				0	0	0	0	0	0		0	0	0	0	0	0		0	0	0	0	0	0		1.00538	1.00343	1.00218	1.00552	1.00116	1.00083		281.457	321.771	271.719	319.614	261.827	291.019		32.1755	36.604	29.2025	29.1508
164635		272.468	300.172	239.119	296.828	243.086	270.273				0	0	0	0	0	0		0	0	0	0	0	0		0	0	0	0	0	0		1.00537	1.00334	1.00219	1.00557	1.00093	1.00085		281.457	321.776	271.719	319.611	261.846	291.01		32.1755	36.285	28.9737	28.9673
164715		292.88	274.833	250.357	295.269	244.978	305.561				0	0	0	0	0	0		0	0	0	0	0	0		0	0	0	0	0	0		1.00504	1.00328	1.00256	1.00555	1.00083	1.0007		292.88	321.865	271.715	319.747	261.853	305.561		32.2865	35.8255	28.6547	29.0563
164795		262.94	295.745	248.809	271.216	260.063	280.194				0	0	0	0	0	0		0	0	0	0	0	0		0	0	0	0	0	0		1.0051	1.00289	1.00241	1.00563	1.00088	1.00062		281.476	321.804	271.653	319.74	260.063	291.174		32.2865	35.6085	28.5383	29.0563
164875		273.284	258.392	230.447	302.947	233.081	260.876				0	0	0	0	0	0		0	0	0	0	0	0		0	0	0	0	0	0		1.00459	1.0021	1.00223	1.00566	1.00099	1.00086		281.461	321.749	271.682	319.604	262.003	291.009		32.1755	35.5325	28.5383	28.7688
164995		243.052	268.116	267.859	280.404	225.608	279.232				0	0	0	0	0	0		0	0	0	0	0	0		0	0	0	0	0	0		1.00348	1.00218	1.00223	1.00566	1.00093	1.00099		281.458	321.746	271.681	319.604	261.846	290.589		32.1542	35.5325	28.4175	28.7688
165075		239.234	280.141	253.405	272.008	226.082	247.928				0	0	0	0	0	0		0	0	0	0	0	0		0	0	0	0	0	0		1.00262	1.00218	1.0021	1.00556	1.00097	1.00089		281.462	321.663	271.703	319.746	261.689	290.594		32.1542	36.1213	28.5383	29.0563
165155		242.438	278.463	230.781	258.186	241.031	249.228				0	0	0	0	0	0		0	0	0	0	0	0		0	0	0	0	0	0		1.00267	1.00185	1.00209	1.00559	1.00098	1.00078		281.462	321.764	271.438	319.744	261.842	290.599		32.237	36.209	28.4915	29.0563
165275		273.761	334.472	277.742	324.54	244.695	305.844				0	0	0	0	0	0		0	0	0	0	0	0		0	0	0	0	0	0		1.00366	1.00163	1.00176	1.00538	1.00079	1.00076		281.457	334.472	277.742	324.54	261.857	305.844		32.3063	36.209	28.2878	28.9128
165395		270.497	290.586	245.917	298.732	254.601	270.555				0	0	0	0	0	0		0	0	0	0	0	0		0	0	0	0	0	0		1.00372	1.00186	1.0015	1.00543	1.00084	1.00089		281.467	321.859	271.396	319.829	262.018	291.17		32.3275	36.285	28.2878	29.171
165475		300.274	297.856	243.658	330.169	257.581	302.775				0	0	0	0	0	0		0	0	0	0	0	0		0	0	0	0	0	0		1.00395	1.00206	1.00171	1.00549	1.00122	1.00098		300.274	321.895	271.499	330.169	262.147	302.775		32.3692	35.8255	28.4915	29.3242
165555		254.157	283.482	260.438	337.699	237.173	308.995				0	0	0	0	0	0		0	0	0	0	0	0		0	0	0	0	0	0		1.00413	1.00241	1.00192	1.0055	1.00118	1.00094		281.523	322.049	271.465	337.699	262.272	308.995		32.5932	35.8075	28.4915	29.3242
165635		281.124	273.694	261.874	312.644	255.935	268.309				0	0	0	0	0	0		0	0	0	0	0	0		0	0	0	0	0	0		1.00337	1.00252	1.00196	1.00555	1.00117	1.00115		281.124	322.296	271.458	320.012	262.273	291.439		32.6412	35.9045	28.4915	29.3242
165715		279.117	291.823	271.373	299.291	250.264	265.374				0	0	0	0	0	0		0	0	0	0	0	0		0	0	0	0	0	0		1.00323	1.00265	1.0018	1.00552	1.00128	1.00114		281.874	322.273	271.384	320.295	262.395	291.44		32.8027	35.9045	28.2878	29.5472
165795		250.801	295.045	264.002	292.192	230.44	272.107				0	0	0	0	0	0		0	0	0	0	0	0		0	0	0	0	0	0		1.00321	1.00275	1.00212	1.0056	1.00116	1.00111		281.874	322.257	271.371	320.281	262.408	291.443		32.8027	35.9045	28.2878	29.5472
165875		264.376	308.613	239.164	270.846	256.428	275.462				0	0	0	0	0	0		0	0	0	0	0	0		0	0	0	0	0	0		1.00307	1.00278	1.00222	1.00549	1.00126	1.00121		281.699	322.252	271.359	320.299	262.545	291.305		32.6412	35.9045	28.2878	29.5472
165995		248.898	296.036	256.887	295.376	229.415	251.19				0	0	0	0	0	0		0	0	0	0	0	0		0	0	0	0	0	0		1.0026	1.00267	1.00224	1.00519	1.00137	1.00114		281.782	322.27	271.165	320.067	262.537	291.228		32.5585	35.9045	28.1732	29.3242
166095		249.281	260.655	224.113	273.83	255.677	274.629				0	0	0	0	0	0		0	0	0	0	0	0		0	0	0	0	0	0		1.0025	1.00225	1.00177	1.00546	1.00145	1.00098		281.563	322.34	271.22	320.022	262.531	291.236		32.5105	35.9045	28.1732	29.4677
166195		282.88	320.972	272.373	328.086	287.991	262.336				0	0	0	0	0	0		0	0	0	0	0	0		0	0	0	0	0	0		1.00242	1.00279	1.00155	1.00524	1.00167	1.0008		282.88	322.25	271.245	328.086	287.991	291.246		32.5105	35.9045	28.1732	29.3242
166315		282.246	317.398	247.102	330.516	244.371	315.944				0	0	0	0	0	0		0	0	0	0	0	0		0	0	0	0	0	0		1.00224	1.00306	1.00153	1.0052	1.00161	1.00105		282.246	322.414	271.394	330.516	263.68	315.944		32.5585	35.9597	28.05	29.5472
166395		287.683	322.919	274.44	313.048	267.989	247.383				0	0	0	0	0	0		0	0	0	0	0	0		0	0	0	0	0	0		1.00234	1.00294	1.00163	1.00519	1.00161	1.00107		287.683	322.919	274.44	320.353	267.989	291.311		32.5105	35.9045	28.05	29.5472
166475		262.258	307.027	283.811	318.953	260.4	264.749				0	0	0	0	0	0		0	0	0	0	0	0		0	0	0	0	0	0		1.00241	1.00292	1.00145	1.00525	1.00156	1.00109		281.816	321.99	283.811	320.057	260.4	291.231		32.5585	35.8075	28.05	29.3242
166555		276.408	270.555	299.255	313.472	240.938	315.113				0	0	0	0	0	0		0	0	0	0	0	0		0	0	0	0	0	0		1.00239	1.00236	1.00171	1.00495	1.00149	1.00075		281.82	322.055	299.255	320.108	263.88	315.113		32.5585	35.8075	28.1732	29.3242
166635		256.161	288.723	248.558	300.363	224.379	250.723				0	0	0	0	0	0		0	0	0	0	0	0		0	0	0	0	0	0		1.00269	1.00242	1.00144	1.00392	1.00134	1.00081		281.558	322.048	271.257	320.004	263.721	291.171		32.5105	35.8075	28.1732	29.171
166715		249.431	290.12	268.619	290.356	246.177	257.24				0	0	0	0	0	0		0	0	0	0	0	0		0	0	0	0	0	0		1.00282	1.00244	1.00154	1.00397	1.0015	1.00079		281.521	321.883	271.075	319.816	263.696	291.171		32.2865	35.5695	28.0147	28.9128
166795		256.917	335.227	261.32	295.427	255.778	275.971				0	0	0	0	0	0		0	0	0	0	0	0		0	0	0	0	0	0		1.00253	1.00229	1.00092	1.00395	1.00125	1.00094		281.501	335.227	271.134	319.817	263.11	291.169		32.1755	35.5695	28.0147	29.0563
166875		255.952	305.835	245.181	267.292	271.731	255.854				0	0	0	0	0	0		0	0	0	0	0	0		0	0	0	0	0	0		1.0026	1.0023	1.001	1.00302	1.00084	1.00091		281.462	321.841	271.005	319.912	271.731	291.007		32.1542	35.3525	27.8458	29.0563
167015		231.871	284.546	250.052	260.477	256.95	274.223				0	0	0	0	0	0		0	0	0	0	0	0		0	0	0	0	0	0		1.00278	1.00226	1.00087	1.00313	1.00039	1.00115		281.461	321.844	271.009	319.9	263.61	291.165		32.1542	35.3525	27.8458	29.0563
167135		313.623	340.406	294.096	329.758	251.217	292.407				0	0	0	0	0	0		0	0	0	0	0	0		0	0	0	0	0	0		1.00305	1.00221	1.00078	1.00301	1.00061	1.00098		313.623	340.406	294.096	329.758	263.49	292.407		32.1175	35.5695	27.608	29.3145
167215		304.644	336.123	278.113	325.343	260.414	284.991				0	0	0	0	0	0		0	0	0	0	0	0		0	0	0	0	0	0		1.00351	1.00205	0.999955	1.00289	1.00115	1.00114		304.644	336.123	278.113	325.343	260.414	291.228		32.1175	35.3915	27.4418	29.171
167295		283.974	326.625	264.987	352.769	268.94	266.797				0	0	0	0	0	0		0	0	0	0	0	0		0	0	0	0	0	0		1.0035	1.00191	0.99994	1.00291	1.00095	1.0013		283.974	326.625	271.067	352.769	268.94	291.301		32.0962	35.1745	27.4418	29.171
167375		256.624	304.734	261.328	292.888	235.543	263.846				0	0	0	0	0	0		0	0	0	0	0	0		0	0	0	0	0	0		1.00346	1.00188	1.00009	1.00392	1.00094	1.00147		281.186	321.762	271.053	319.818	262.568	291.405		32.0565	35.0985	27.4418	28.9128
167455		281.877	296.597	235.507	323.098	230.432	283.18				0	0	0	0	0	0		0	0	0	0	0	0		0	0	0	0	0	0		1.00343	1.00178	1.00012	1.00382	1.0007	1.00157		281.877	321.69	271.05	323.098	262.585	291.395		32.0955	35.0108	27.4418	28.7688
167535		263.158	281.836	266.471	283.843	287.102	233.315				0	0	0	0	0	0		0	0	0	0	0	0		0	0	0	0	0	0		1.00351	1.00177	1.00004	1.00369	1.00076	1.00148		280.565	321.69	271.058	319.757	287.102	291.404		32.1783	35.0108	27.4418	28.9673
167615		251.123	261.826	276.987	300.917	224.458	250.785				0	0	0	0	0	0		0	0	0	0	0	0		0	0	0	0	0	0		1.00356	1.00172	0.999932	1.00263	1.00101	1.00143		280.375	321.479	276.987	319.958	262.424	291.41		31.927	35.1078	27.4418	29.2548
167695		265.939	269.677	228.619	309.66	252.27	270.116				0	0	0	0	0	0		0	0	0	0	0	0		0	0	0	0	0	0		1.00362	1.00183	1.00005	1.00276	1.00105	1.00143		279.657	321.463	270.986	319.942	262.42	291.41		31.3452	35.3638	27.3675	29.2548
167775		250.869	271.836	240.062	276.534	233.826	258.161				0	0	0	0	0	0		0	0	0	0	0	0		0	0	0	0	0	0		1.00377	1.00211	1.00013	1.00289	1.00129	1.00142		279.586	321.417	270.984	319.927	262.394	291.411		31.3452	35.3638	27.3675	29.2548
167855		237.746	289.887	236.392	292.24	243.782	236.659				0	0	0	0	0	0		0	0	0	0	0	0		0	0	0	0	0	0		1.00393	1.00221	1.00044	1.00287	1.00109	1.00151		279.542	321.658	271.021	320.172	262.415	291.561		31.3452	35.4448	27.4418	29.513
168015		277.02	308.735	287.466	328.622	283.495	295.377				0	0	0	0	0	0		0	0	0	0	0	0		0	0	0	0	0	0		1.00402	1.00224	1.00019	1.00287	1.00094	1.0016		280.249	321.743	287.466	328.622	283.495	295.377		31.8135	35.2765	27.5455	29.3145
168135		282.396	338.032	240.763	304.338	307.752	248.13				0	0	0	0	0	0		0	0	0	0	0	0		0	0	0	0	0	0		1.00394	1.002	1.00014	1.00311	1.00092	1.00159		282.396	338.032	271.214	320.174	307.752	291.678		32.0648	35.0985	27.397	29.0983
168215		282.746	312.188	251.611	344.968	267.837	270.95				0	0	0	0	0	0		0	0	0	0	0	0		0	0	0	0	0	0		1.00393	1.00208	1.00006	1.00311	1.00076	1.00167		282.746	321.854	271.387	344.968	267.837	291.673		31.7438	34.957	27.347	29.0175
168295		264.098	308.22	258.768	318.522	241.705	287.934				0	0	0	0	0	0		0	0	0	0	0	0		0	0	0	0	0	0		1.00383	1.00192	0.999941	1.00297	1.00095	1.00157		280.456	321.76	271.237	320.053	262.567	291.68		31.7438	34.881	27.1885	28.7593
168375		287.084	322.595	271.437	285.563	281.293	290.263				0	0	0	0	0	0		0	0	0	0	0	0		0	0	0	0	0	0		1.00369	1.0015	0.99985	1.00282	1.00125	1.00157		287.084	322.595	271.248	320.211	281.293	290.263		31.8135	34.881	27.397	29.0175
168455		286.983	332.339	251.017	301.617	267.035	293.709				0	0	0	0	0	0		0	0	0	0	0	0		0	0	0	0	0	0		1.00406	1.00088	1.00027	1.00277	1.00117	1.00158		286.983	332.339	271.2	320.061	267.035	293.709		31.8135	34.881	27.5455	28.84
168535		273.899	305.223	241.672	295.397	240.529	277.971				0	0	0	0	0	0		0	0	0	0	0	0		0	0	0	0	0	0		1.00361	1.00096	1.00093	1.00273	1.00125	1.00178		280.372	321.82	271.007	320.063	262.546	291.541		31.8135	34.881	27.4418	28.84
168615		262.367	267.627	233.316	289.968	232.399	275.147				0	0	0	0	0	0		0	0	0	0	0	0		0	0	0	0	0	0		1.00349	1.001	1.00101	1.00274	1.00119	1.00188		280.379	321.818	271.005	320.063	262.405	291.533		31.927	35.0985	27.3765	29.0563
168695		257.728	263.265	247.629	287.479	233.453	263.771				0	0	0	0	0	0		0	0	0	0	0	0		0	0	0	0	0	0		1.00362	1.00078	1.00023	1.00281	1.00094	1.00199		280.371	321.831	271.039	320.211	262.431	291.654		31.927	35.0985	27.228	29.246
168775		254.456	275.895	256.158	299.636	268.666	267.281				0	0	0	0	0	0		0	0	0	0	0	0		0	0	0	0	0	0		1.00405	1.00111	1.00031	1.00283	1.00058	1.00209		280.443	321.875	271.031	320.445	268.666	291.647		32.1783	34.957	27.0195	29.3145
168855		223.365	311.101	232.122	319.263	239.097	287.18				0	0	0	0	0	0		0	0	0	0	0	0		0	0	0	0	0	0		1.00399	1.00091	0.999798	1.00274	1.0007	1.00204		281.04	322.029	271.253	320.586	262.586	291.765		32.1972	35.032	27.1885	29.4145
168995		286.747	345.302	252.958	312.457	284.445	288.02				0	0	0	0	0	0		0	0	0	0	0	0		0	0	0	0	0	0		1.00398	1.00043	0.999711	1.00276	1.00047	1.0019		286.747	345.302	271.09	320.586	284.445	291.794		32.0837	34.7428	27.0195	29.4145
169115		276.044	339.599	252.677	319.753	273.928	287.115				0	0	0	0	0	0		0	0	0	0	0	0		0	0	0	0	0	0		1.00398	1.00045	0.999727	1.00313	1.0007	1.00204		281.418	339.599	271.088	320.575	273.928	292.116		31.8025	34.5	26.844	29.1982
169195		266.426	326.263	250.392	317.586	272.476	327.832				0	0	0	0	0	0		0	0	0	0	0	0		0	0	0	0	0	0		1.00396	1.00053	0.999915	1.00327	1.00055	1.00204		281.42	326.263	271.24	320.571	272.476	327.832		31.8025	34.3755	26.9695	29.1982
169275		264.191	305.483	249.672	298.435	307.312	295.178				0	0	0	0	0	0		0	0	0	0	0	0		0	0	0	0	0	0		1.00387	1.00063	0.999723	1.00329	1.00058	1.00179		281.438	322.33	271.262	320.641	307.312	295.178		31.8025	34.3755	26.9695	29.2792
169355		270.02	291.736	235.172	294.426	279.894	267.13				0	0	0	0	0	0		0	0	0	0	0	0		0	0	0	0	0	0		1.00349	1.00073	0.999732	1.00336	1.00057	1.00186		281.182	322.314	271.261	320.736	279.894	291.804		31.7627	34.738	26.9695	29.4745
169435		275.33	281.854	263.01	305.654	233.812	270.91				0	0	0	0	0	0		0	0	0	0	0	0		0	0	0	0	0	0		1.00334	1.00075	0.999592	1.00343	1.00062	1.00179		280.633	322.31	271.101	320.735	263.829	291.818		32.0648	34.9808	26.8005	29.6907
169515		255.311	314.839	272.71	299.458	241.418	296.372				0	0	0	0	0	0		0	0	0	0	0	0		0	0	0	0	0	0		1.00333	1.00067	0.999791	1.00358	1.00072	1.00174		280.636	322.324	272.71	320.731	263.905	296.372		32.1783	34.9808	26.7148	29.4745
169595		243.732	290.562	240.629	295.958	229.932	281.161				0	0	0	0	0	0		0	0	0	0	0	0		0	0	0	0	0	0		1.00344	1.0004	0.9996	1.00371	1.00082	1.00177		280.593	322.478	271.276	320.773	263.939	291.823		32.1783	35.0777	26.8128	29.533
169695		254.501	296.891	249.02	301.65	216.489	248.77				0	0	0	0	0	0		0	0	0	0	0	0		0	0	0	0	0	0		1.00357	1.0006	0.998839	1.00387	1.00104	1.00189		281.166	322.466	271.434	320.966	264.161	292.122		32.0837	34.835	26.9285	29.6355
169775		259.904	295.836	276.103	271.504	250.66	245.29				0	0	0	0	0	0		0	0	0	0	0	0		0	0	0	0	0	0		1.00341	1.00065	0.999721	1.0037	1.00123	1.00164		281.196	322.523	276.103	321.125	264.123	292.132		31.7627	34.5277	26.9285	29.681
169855		261.369	276.384	272.151	297.931	227.418	248.684				0	0	0	0	0	0		0	0	0	0	0	0		0	0	0	0	0	0		1.00306	1.00074	0.999285	1.00365	1.00127	1.00136		281.46	322.52	271.48	321.129	264.113	292.281		31.7035	34.329	26.9815	29.662
170015		291.633	344.675	260.874	320.977	237.185	286.997				0	0	0	0	0	0		0	0	0	0	0	0		0	0	0	0	0	0		1.00311	1.00102	0.999253	1.00374	1.00114	1.00115		291.633	344.675	271.482	321.122	264.139	292.308		31.5185	34.1465	26.9815	29.662
170095		284.174	311.057	292.408	333.774	265.447	283.86				0	0	0	0	0	0		0	0	0	0	0	0		0	0	0	0	0	0		1.00301	1.00087	0.99865	1.00382	1.00105	1.00121		284.174	322.516	292.408	333.774	265.447	292.301		31.3872	34.1465	27.08	29.662
170175		291.261	309.363	264.998	339.561	276.003	253.512				0	0	0	0	0	0		0	0	0	0	0	0		0	0	0	0	0	0		1.00288	1.0009	0.998551	1.00382	1.00116	1.00086		291.261	322.515	271.705	339.561	276.003	292.564		31.3872	33.9027	27.08	29.7605
170255		262.237	311.417	230.185	287.558	251.591	284.047				0	0	0	0	0	0		0	0	0	0	0	0		0	0	0	0	0	0		1.00278	1.00098	0.998452	1.00383	1.00127	1.00073		281.461	322.44	271.537	321.246	263.93	292.881		31.4973	33.8475	26.9925	29.7795
170335		258.97	307.258	243.299	306.76	270.942	265.018				0	0	0	0	0	0		0	0	0	0	0	0		0	0	0	0	0	0		1.00276	1.00099	0.99918	1.00373	1.00121	1.00064		281.461	322.271	271.484	321.25	270.942	292.9		31.7035	33.7505	26.9925	29.8603
170415		238.311	277.356	265.509	286.888	221.567	299.462				0	0	0	0	0	0		0	0	0	0	0	0		0	0	0	0	0	0		1.00289	1.00111	0.999287	1.00387	1.00153	1.00071		281.461	322.25	271.638	321.112	264.06	299.462		31.7035	33.7505	27.08	29.7618
170495		246.207	304.332	239.169	270.895	245.708	256.389				0	0	0	0	0	0		0	0	0	0	0	0		0	0	0	0	0	0		1.00295	1.00117	1.00009	1.00379	1.00151	1.00076		281.46	322.241	271.541	321.118	264.065	292.998		31.4973	33.7505	27.091	29.7618
170575		245.604	315.37	258.016	265.814	242.314	259.586				0	0	0	0	0	0		0	0	0	0	0	0		0	0	0	0	0	0		1.00267	1.00107	0.999323	1.00382	1.00153	1.00079		281.497	322.256	271.633	321.247	264.06	292.997		31.3872	33.7505	27.08	29.8603
170675		250.172	293.343	222.65	258.139	235.99	258.045				0	0	0	0	0	0		0	0	0	0	0	0		0	0	0	0	0	0		1.00285	1.0014	0.998884	1.00355	1.00184	1.00104		281.492	322.202	271.687	321.252	264.322	293.143		31.3872	33.6748	27.0075	29.7795
170775		245.394	268.393	228.313	286.415	246.556	258.826				0	0	0	0	0	0		0	0	0	0	0	0		0	0	0	0	0	0		1.00317	1.00172	0.998876	1.00369	1.00201	1.00131		281.483	322.391	271.719	321.251	264.299	293.242		31.3872	33.7545	27.1632	29.8603
170855		255.804	305.652	239.792	324.063	288.559	274.329				0	0	0	0	0	0		0	0	0	0	0	0		0	0	0	0	0	0		1.00287	1.00182	0.999003	1.00381	1.00184	1.00142		281.491	322.486	271.717	324.063	288.559	293.312		31.2312	33.7767	27.1632	29.7795
170995		277.189	321.854	255.49	304.461	260.774	276.697				0	0	0	0	0	0		0	0	0	0	0	0		0	0	0	0	0	0		1.00289	1.00174	0.999017	1.00371	1.0011	1.00157		281.491	321.854	271.717	321.251	260.774	293.302		31.1803	33.6098	27.1632	29.8603
171075		294.134	347.398	250.729	321.119	277.504	291.148				0	0	0	0	0	0		0	0	0	0	0	0		0	0	0	0	0	0		1.00291	1.00164	0.999016	1.00414	1.00072	1.00144		294.134	347.398	271.717	321.222	277.504	291.148		31.1803	33.6098	27.1632	29.8603
171155		275.413	331.873	262.678	315.423	285.84	263.227				0	0	0	0	0	0		0	0	0	0	0	0		0	0	0	0	0	0		1.00288	1.00165	0.999365	1.00421	1.00138	1.00136		281.491	331.873	271.842	321.217	285.84	293.316		31.143	33.6098	27.16	30.0387
171235		254.617	315.084	245.036	336.529	259.875	301.715				0	0	0	0	0	0		0	0	0	0	0	0		0	0	0	0	0	0		1.00281	1.00161	0.999383	1.00413	1.00141	1.00141		281.493	322.493	271.84	336.529	259.875	301.715		31.143	33.6098	26.8398	30.135
171315		255.765	325.867	261.585	321.25	253.405	270.059				0	0	0	0	0	0		0	0	0	0	0	0		0	0	0	0	0	0		1.00284	1.00152	0.999529	1.00441	1.00142	1.00123		281.492	325.867	271.823	321.201	264.635	293.325		31.143	33.681	27.16	30.135
171395		246.441	292.577	237.876	295.47	247.662	265.204				0	0	0	0	0	0		0	0	0	0	0	0		0	0	0	0	0	0		1.00305	1.00129	0.999717	1.0044	1.00087	1.00126		281.486	322.561	272.008	321.202	264.734	293.323		31.143	33.681	27.0412	30.135
171475		234.941	268.361	186.92	286.744	218.244	245.891				0	0	0	0	0	0		0	0	0	0	0	0		0	0	0	0	0	0		1.00314	1.00131	0.999746	1.00551	1.00049	1.00105		281.484	322.56	272.004	320.973	265.307	293.249		30.8475	33.681	26.9352	30.0365
171555		236.626	282.834	219.66	290.63	262.606	245.546				0	0	0	0	0	0		0	0	0	0	0	0		0	0	0	0	0	0		1.00304	1.00138	0.999767	1.00563	0.999968	1.00115		281.519	322.558	272.143	320.958	262.606	293.13		30.7327	33.7388	27.0978	30.0365
171675		258.558	298.489	264.317	251.715	259.539	266.897				0	0	0	0	0	0		0	0	0	0	0	0		0	0	0	0	0	0		1.0032	1.00157	0.99984	1.00555	1.00007	1.00119		281.518	322.55	272.142	320.968	265.353	293.245		30.7327	33.7388	27.0978	30.1765
171755		239.248	275.524	232.088	294.193	234.155	259.646				0	0	0	0	0	0		0	0	0	0	0	0		0	0	0	0	0	0		1.00328	1.00177	0.999962	1.00557	1.00025	1.00126		281.518	322.543	272.142	320.965	265.448	293.243		30.7097	33.681	27.0978	30.1765
171835		294.077	342.771	276.781	341.998	270.311	285.756				0	0	0	0	0	0		0	0	0	0	0	0		0	0	0	0	0	0		1.00335	1.00181	0.999941	1.0064	1.00038	1.00146		294.077	342.771	276.781	341.998	270.311	293.238		30.7097	33.6778	26.994	30.1765
171995		289.217	321.89	259.287	315.195	253.519	272.031				0	0	0	0	0	0		0	0	0	0	0	0		0	0	0	0	0	0		1.00317	1.00193	0.999851	1.0067	1.00073	1.00175		289.217	322.536	272.142	320.824	265.453	293.23		30.7327	33.6778	27.0978	30.1765
172075		270.46	299.364	244.258	291.628	233.923	280.734				0	0	0	0	0	0		0	0	0	0	0	0		0	0	0	0	0	0		1.00282	1.00191	0.999827	1.00699	1.00056	1.00172		281.521	322.537	272.143	320.787	265.453	293.231		30.7327	33.3893	27.0978	30.1765
172155		290.948	322.916	251.13	304.62	240.223	247.236				0	0	0	0	0	0		0	0	0	0	0	0		0	0	0	0	0	0		1.00281	1.00205	0.999781	1.00684	1.00035	1.00158		290.948	322.916	272.143	320.806	265.834	293.235		30.7327	33.1305	26.994	30.1765
172235		264.712	307.363	258.439	282.45	212.652	247.693				0	0	0	0	0	0		0	0	0	0	0	0		0	0	0	0	0	0		1.00283	1.00189	0.999875	1.00676	0.999959	1.00159		281.521	322.538	272.142	320.817	265.845	293.234		30.894	33.1305	26.994	30.36
172315		267.598	271.057	223.227	292.863	228.342	267.477				0	0	0	0	0	0		0	0	0	0	0	0		0	0	0	0	0	0		1.003	1.00192	0.999939	1.00671	0.999154	1.00147		281.52	322.537	272.168	320.737	265.869	293.091		30.894	33.1305	27.0185	30.3145
172395		243.669	303.236	248.067	303.811	204.634	259.292				0	0	0	0	0	0		0	0	0	0	0	0		0	0	0	0	0	0		1.00297	1.00213	0.999974	1.00676	0.998322	1.00136		281.489	322.529	272.141	320.736	265.931	292.973		31.1803	33.1305	26.994	30.3145
172475		250.956	262.543	245.869	271.955	217.594	221.766				0	0	0	0	0	0		0	0	0	0	0	0		0	0	0	0	0	0		1.00307	1.00185	0.999953	1.00635	0.997816	1.00145		281.46	322.54	272.142	320.745	265.966	292.814		31.159	33.0772	26.994	30.3145
172555		225.388	269.623	218.209	268.288	239.307	242.454				0	0	0	0	0	0		0	0	0	0	0	0		0	0	0	0	0	0		1.00339	1.00179	0.999711	1.00632	0.997892	1.00153		281.458	322.542	272.144	320.746	265.961	292.804		31.159	33.0772	26.8778	30.3145
172655		243.355	270.121	229.949	264.66	232.724	229.62				0	0	0	0	0	0		0	0	0	0	0	0		0	0	0	0	0	0		1.00358	1.00182	0.999723	1.00667	0.997928	1.00171		281.457	322.541	272.143	320.738	265.958	292.781		31.21	33.3893	26.994	30.131
172755		281.526	350.103	263.826	304.115	275.905	287.247				0	0	0	0	0	0		0	0	0	0	0	0		0	0	0	0	0	0		1.00352	1.002	0.999629	1.00662	0.997673	1.00165		281.457	350.103	272.144	320.739	275.905	292.789		31.159	33.0772	27.0978	30.131
172855		300.63	355.929	288.873	320.02	287.094	250.759				0	0	0	0	0	0		0	0	0	0	0	0		0	0	0	0	0	0		1.00352	1.00182	0.99966	1.00649	0.997635	1.00188		300.63	355.929	288.873	320.742	287.094	292.76		31.159	32.9767	26.994	29.991
172995		299.438	309.723	273.945	328.802	263.915	286.112				0	0	0	0	0	0		0	0	0	0	0	0		0	0	0	0	0	0		1.00339	1.00174	0.999634	1.00624	0.99766	1.00219		299.438	322.544	273.945	328.802	263.915	292.727		31.159	32.9767	26.8778	30.131
173075		246.344	306.629	221.998	299.401	231.494	281.639				0	0	0	0	0	0		0	0	0	0	0	0		0	0	0	0	0	0		1.00319	1.00151	0.999479	1.00635	0.997435	1.00231		281.459	322.553	272.145	320.745	265.993	292.719		31.159	32.9767	26.994	30.131
173155		295.868	335.059	244.472	297.119	229.693	305.75				0	0	0	0	0	0		0	0	0	0	0	0		0	0	0	0	0	0		1.00321	1.00151	0.999353	1.00676	0.997404	1.00223		295.868	335.059	272.146	320.736	265.995	305.75		31.159	32.9767	27.0978	30.131
173235		278.772	302.802	254.585	301.685	255.865	279.149				0	0	0	0	0	0		0	0	0	0	0	0		0	0	0	0	0	0		1.00331	1.00164	0.999417	1.0066	0.997245	1.00243		281.458	322.547	272.186	320.739	266.006	292.901		31.159	32.9767	27.1223	30.131
173315		255.436	333.355	265.141	309.583	228.582	286.816				0	0	0	0	0	0		0	0	0	0	0	0		0	0	0	0	0	0		1.00326	1.00156	0.999255	1.00659	0.997293	1.0021		281.227	333.355	272.192	320.74	266.003	292.733		31.1192	32.9767	27.131	30.131
173395		266.32	321.422	255.568	304.86	221.638	266.611				0	0	0	0	0	0		0	0	0	0	0	0		0	0	0	0	0	0		1.00325	1.00165	0.999453	1.00656	0.997549	1.00187		281.459	322.547	272.185	320.74	266.03	292.951		31.159	33.0772	27.131	29.991
173475		293.234	276.192	250.648	319.498	237.815	281.759				0	0	0	0	0	0		0	0	0	0	0	0		0	0	0	0	0	0		1.00316	1.00179	0.999712	1.00657	0.997657	1.00155		293.234	322.653	272.239	320.74	266.029	292.965		31.159	33.2182	27.1925	29.8947
173555		266.41	311.395	242.55	298.396	250.247	252.325				0	0	0	0	0	0		0	0	0	0	0	0		0	0	0	0	0	0		1.00272	1.00178	0.999698	1.00661	0.997769	1.00158		281.462	322.654	272.24	320.739	266.418	292.964		30.8263	33.1847	27.1837	29.8947
173635		254.472	282.97	262.051	304.055	275.26	242.989				0	0	0	0	0	0		0	0	0	0	0	0		0	0	0	0	0	0		1.00239	1.00172	0.999873	1.0067	0.997794	1.00179		281.463	322.667	272.17	320.737	275.26	292.955		30.665	33.0785	27.1223	29.8947
173795		295.42	344.724	293.681	306.084	253.097	264.893				0	0	0	0	0	0		0	0	0	0	0	0		0	0	0	0	0	0		1.0025	1.00176	1.00005	1.00674	0.997652	1.00204		295.42	344.724	293.681	320.737	266.464	292.944		30.665	33.0337	27.0978	29.991
173874		284.662	309.5	291.357	288.023	253.747	275.228				0	0	0	0	0	0		0	0	0	0	0	0		0	0	0	0	0	0		1.00238	1.00173	0.999984	1.00659	0.997576	1.002		284.662	322.664	291.357	320.74	266.494	292.946		30.642	32.9015	27.0978	29.8947
173995		277.741	304.907	272.567	324.96	238.249	267.431				0	0	0	0	0	0		0	0	0	0	0	0		0	0	0	0	0	0		1.00236	1.0017	1.00017	1.00659	0.997616	1.00203		281.464	322.67	272.567	324.96	266.885	292.945		30.642	32.8122	26.994	29.7163
174075		282.054	282.862	273.024	294.043	245.808	264.455				0	0	0	0	0	0		0	0	0	0	0	0		0	0	0	0	0	0		1.00246	1.00189	1.00009	1.00658	0.997706	1.00211		282.054	322.633	273.024	320.74	266.873	292.94		30.5807	32.8122	26.8778	29.6355
174155		265.863	290.698	241.083	272.586	238.268	247.269				0	0	0	0	0	0		0	0	0	0	0	0		0	0	0	0	0	0		1.00272	1.00184	1.00021	1.00635	0.997999	1.00178		281.462	322.644	272.158	320.745	266.823	292.955		30.5807	32.9015	26.9023	29.6355
174235		236.655	276.7	259.302	294.518	242.525	267.33				0	0	0	0	0	0		0	0	0	0	0	0		0	0	0	0	0	0		1.00264	1.00196	1.00022	1.00638	0.997685	1.00156		281.495	322.621	272.158	320.744	266.691	292.8		30.602	32.8122	26.9023	29.6165
174315		239.898	305.156	259.886	317.416	250.073	232.808				0	0	0	0	0	0		0	0	0	0	0	0		0	0	0	0	0	0		1.00271	1.00222	1.00021	1.00653	0.997297	1.00172		281.493	322.891	272.159	320.844	266.694	292.78		30.602	33.141	26.9023	29.662
174395		239.151	295.576	203.676	308.491	238.045	229.648				0	0	0	0	0	0		0	0	0	0	0	0		0	0	0	0	0	0		1.00249	1.00248	1.00043	1.00666	0.997444	1.00204		281.5	322.918	272.137	320.828	266.693	292.944		30.602	34.019	26.8778	29.662
174475		260.686	274.907	236.359	265.353	264.816	230.971				0	0	0	0	0	0		0	0	0	0	0	0		0	0	0	0	0	0		1.00276	1.00257	1.00027	1.00673	0.997483	1.00183		281.491	322.918	272.139	321.014	264.816	292.953		30.602	34.019	26.8778	29.5345
174575		255.8	271.442	260.029	294.325	244.216	222.597				0	0	0	0	0	0		0	0	0	0	0	0		0	0	0	0	0	0		1.00271	1.00232	0.999943	1.00666	0.997472	1.00167		281.493	322.919	271.978	321.02	266.693	292.96		30.602	33.7855	26.7065	29.5345
174675		293.949	338.287	295.016	339.392	284.859	269.003				0	0	0	0	0	0		0	0	0	0	0	0		0	0	0	0	0	0		1.0027	1.0024	0.999916	1.0065	0.997695	1.00165		293.949	338.287	295.016	339.392	284.859	292.961		30.602	34.019	26.8227	29.5345
174795		283.293	331.023	293.26	320.727	228.456	268.686				0	0	0	0	0	0		0	0	0	0	0	0		0	0	0	0	0	0		1.00276	1.00251	0.999816	1.00653	0.997848	1.00166		283.293	331.023	293.26	321.031	266.69	292.961		30.562	34.019	26.9265	29.5345
174875		309.002	327.002	284.697	293.49	254.923	254.471				0	0	0	0	0	0		0	0	0	0	0	0		0	0	0	0	0	0		1.00279	1.00243	1.00024	1.00642	0.997609	1.00172		309.002	327.002	284.697	321.177	266.692	292.958		30.562	34.019	26.9265	29.5717
174995		256.222	289.67	268.807	316.308	261.151	260.803				0	0	0	0	0	0		0	0	0	0	0	0		0	0	0	0	0	0		1.00294	1.00242	1.00016	1.00663	0.997706	1.00177		281.485	322.918	271.949	321.022	266.691	292.956		30.562	34.019	26.9352	29.2697
175075		259.154	304.336	248.633	299.497	238.022	271.004				0	0	0	0	0	0		0	0	0	0	0	0		0	0	0	0	0	0		1.003	1.00254	1.00037	1.00653	0.997928	1.00197		281.278	322.831	271.726	320.845	266.69	292.947		30.5408	32.9785	26.8398	29.1712
175155		277.753	312.295	263.553	309.832	270.188	265.291				0	0	0	0	0	0		0	0	0	0	0	0		0	0	0	0	0	0		1.00313	1.00263	1.00008	1.00679	0.998121	1.00215		281.253	322.815	271.76	320.812	270.188	292.73		30.5408	32.7045	26.8398	29.1712
175235		243.227	320.584	260.272	333.09	242.358	297.154				0	0	0	0	0	0		0	0	0	0	0	0		0	0	0	0	0	0		1.00308	1.00291	0.999929	1.00673	0.998153	1.00206		281.261	322.761	271.777	333.09	266.689	297.154		30.5408	32.7045	26.8398	29.1712
175315		260.468	287.037	206.512	304.465	229.156	234.136				0	0	0	0	0	0		0	0	0	0	0	0		0	0	0	0	0	0		1.00325	1.00293	1.00022	1.00658	0.998121	1.00195		281.228	322.918	271.705	320.74	266.689	292.425		30.5408	33.136	26.7785	29.1257
175415		248.305	317.569	250.833	288.702	258.527	199.731				0	0	0	0	0	0		0	0	0	0	0	0		0	0	0	0	0	0		1.00318	1.00291	1.00033	1.00653	0.99836	1.00188		280.833	322.918	271.512	320.621	266.426	292.211		30.4943	33.136	26.6227	29.0232
175495		247.436	298.623	248.637	279.139	212.575	225.496				0	0	0	0	0	0		0	0	0	0	0	0		0	0	0	0	0	0		1.00312	1.00277	1.00027	1.00653	0.998039	1.00195		280.588	322.918	271.443	320.62	266.689	292.426		30.2308	32.9025	26.8677	29.0232
175595		306.363	318.71	252.662	332.326	271.425	280.578				0	0	0	0	0	0		0	0	0	0	0	0		0	0	0	0	0	0		1.00307	1.00289	1.00012	1.0065	0.997981	1.00191		306.363	322.918	271.449	332.326	271.425	292.206		30.2308	32.9025	26.8677	29.0232
175715		292.036	312.976	259.117	325.186	247.895	273.173				0	0	0	0	0	0		0	0	0	0	0	0		0	0	0	0	0	0		1.00296	1.00284	1.00016	1.0066	0.997918	1.00202		292.036	322.774	271.447	325.186	266.69	292.178		30.203	32.471	26.5242	29.288
175795		295.055	309.368	274.031	318.98	262.485	292.621				0	0	0	0	0	0		0	0	0	0	0	0		0	0	0	0	0	0		1.00297	1.00284	1.00026	1.00671	0.998226	1.00199		295.055	322.918	274.031	320.602	262.485	292.621		30.112	32.4552	26.5242	29.288
175875		284.164	322.478	230.515	330.004	253.768	285.78				0	0	0	0	0	0		0	0	0	0	0	0		0	0	0	0	0	0		1.00291	1.00291	1.00029	1.00667	0.998291	1.00204		284.164	322.918	271.378	330.004	266.688	292.186		29.6885	32.4552	26.4603	29.1488
175995		256.698	331.867	234.27	319.824	264.515	276.604				0	0	0	0	0	0		0	0	0	0	0	0		0	0	0	0	0	0		1.00274	1.00316	1.00039	1.00665	0.998293	1.00208		280.422	331.867	271.374	320.309	264.515	292.18		29.5655	32.823	26.4603	29.1795
176074		230.87	297.167	270.593	345.101	218.792	293.581				0	0	0	0	0	0		0	0	0	0	0	0		0	0	0	0	0	0		1.00271	1.00329	1.00017	1.00652	0.998424	1.00217		280.424	322.943	271.072	345.101	265.988	293.581		29.5655	32.9025	26.1803	29.1795
176155		236.929	294.949	264.436	305.809	243.861	257.977				0	0	0	0	0	0		0	0	0	0	0	0		0	0	0	0	0	0		1.00271	1.003	1.00015	1.00647	0.998067	1.00215		280.424	322.958	271.078	320.421	266.084	292.177		29.5655	32.9025	26.1803	29.3748
176255		246.204	280.086	242.966	296.143	247.117	250.846				0	0	0	0	0	0		0	0	0	0	0	0		0	0	0	0	0	0		1.00245	1.00296	1.00008	1.00675	0.99848	1.0021		280.438	322.917	271.092	320.382	265.973	292.178		29.5655	32.5348	26.5238	29.3748
176355		245.898	271.813	266.823	274.138	252.997	218.559				0	0	0	0	0	0		0	0	0	0	0	0		0	0	0	0	0	0		1.00254	1.0028	1.00002	1.00649	0.998522	1.00203		280.433	322.918	271.106	320.624	266.393	292.187		29.5655	32.5348	26.5238	29.514
176435		251.296	288.45	232.789	272.806	238.3	239.899				0	0	0	0	0	0		0	0	0	0	0	0		0	0	0	0	0	0		1.00263	1.00275	0.999683	1.00659	0.998445	1.00198		280.512	322.918	271.176	320.615	266.409	292.193		29.7795	32.4552	26.1803	29.533
176515		287.47	305.738	256.59	313.17	261.043	290.617				0	0	0	0	0	0		0	0	0	0	0	0		0	0	0	0	0	0		1.00276	1.00271	0.999514	1.00649	0.997957	1.00187		287.47	322.918	271.211	320.625	266.508	292.209		30.203	32.3653	26.0743	29.6137
176635		276.273	341.877	302.457	310.886	259.509	292.942				0	0	0	0	0	0		0	0	0	0	0	0		0	0	0	0	0	0		1.00267	1.00267	0.999547	1.0064	0.997804	1.00201		280.624	341.877	302.457	320.634	266.691	292.942		30.203	32.4552	26.3455	29.6137
176715		247.307	297.343	286.2	312.336	265.454	281.32				0	0	0	0	0	0		0	0	0	0	0	0		0	0	0	0	0	0		1.00247	1.00269	0.999784	1.00672	0.998307	1.00193		280.64	322.918	286.2	320.601	265.454	292.428		30.112	32.4552	26.2417	29.533
176794		261.337	349.863	264.017	354.124	265.832	287.209				0	0	0	0	0	0		0	0	0	0	0	0		0	0	0	0	0	0		1.00255	1.00275	0.999812	1.00691	0.99812	1.00199		280.634	349.863	271.396	354.124	265.832	292.42		30.057	32.3653	26.2417	29.514
176874		267.793	307.422	288.221	285.494	266.978	251.258				0	0	0	0	0	0		0	0	0	0	0	0		0	0	0	0	0	0		1.00257	1.00281	0.999835	1.00691	0.998229	1.00192		280.632	322.78	288.221	320.361	266.978	292.202		30.057	32.3602	25.9618	29.3748
176994		268.281	313.207	271.703	299.191	250.023	262.453				0	0	0	0	0	0		0	0	0	0	0	0		0	0	0	0	0	0		1.00252	1.00292	0.999759	1.00693	0.998627	1.00195		280.636	322.758	271.16	320.305	265.934	292.197		30.057	32.4398	25.9618	29.1985
177094		254.984	299.844	244.47	285.769	237.965	283.429				0	0	0	0	0	0		0	0	0	0	0	0		0	0	0	0	0	0		1.00277	1.00311	0.999833	1.00705	0.998442	1.00204		280.505	322.722	270.975	320.304	266.409	292.163		29.6335	32.4398	25.8212	29.1795
177174		241.306	276.656	241.473	323.428	239.478	279.051				0	0	0	0	0	0		0	0	0	0	0	0		0	0	0	0	0	0		1.0026	1.00326	0.999928	1.00709	0.998792	1.00198		280.513	322.694	270.972	323.428	266.335	292.164		29.6335	32.3602	25.8212	29.0985
177255		243.635	261.326	209.654	266.114	232.261	218.195				0	0	0	0	0	0		0	0	0	0	0	0		0	0	0	0	0	0		1.00252	1.00306	0.999734	1.00696	0.998666	1.00203		280.517	322.558	270.98	320.029	266.364	292.164		29.6335	32.4162	25.8212	28.9603
177354		273.249	349.391	267.238	349.826	279.794	293.013				0	0	0	0	0	0		0	0	0	0	0	0		0	0	0	0	0	0		1.00246	1.00305	0.999847	1.00698	0.998589	1.00207		280.519	349.391	271.141	349.826	279.794	293.013		29.6335	32.4162	25.9618	28.9603
177434		272.116	317.527	261.908	340.226	297.272	296.39				0	0	0	0	0	0		0	0	0	0	0	0		0	0	0	0	0	0		1.00236	1.00299	0.999802	1.0068	0.998668	1.00201		280.524	322.502	271.397	340.226	297.272	296.39		29.6238	32.1748	26.2417	28.7343
177515		286.576	313.688	253.302	329.366	286.76	318.414				0	0	0	0	0	0		0	0	0	0	0	0		0	0	0	0	0	0		1.00233	1.00291	0.999614	1.00693	0.998784	1.00204		286.576	322.505	271.19	329.366	286.76	318.414		29.553	32.1748	25.9618	28.4695
177615		264.776	367.035	235.41	358.245	292.55	344.908				0	0	0	0	0	0		0	0	0	0	0	0		0	0	0	0	0	0		1.00256	1.0028	0.999559	1.00692	0.999124	1.00211		280.515	367.035	270.987	358.245	292.55	344.908		29.553	32.4083	25.8212	28.6848
177715		306.516	343.187	272.331	332.677	279.999	301.747				0	0	0	0	0	0		0	0	0	0	0	0		0	0	0	0	0	0		1.00254	1.00281	0.999361	1.00695	0.99904	1.00221		306.516	343.187	272.331	332.677	279.999	301.747		29.4098	32.2792	25.925	28.6848
177794		317.801	350.775	257.835	340.223	223.924	254.273				0	0	0	0	0	0		0	0	0	0	0	0		0	0	0	0	0	0		1.00249	1.00274	0.999308	1.00684	0.999208	1.00227		317.801	350.775	270.831	340.223	265.867	292.163		29.4098	32.3865	25.639	28.6848
177875		225.078	315.986	274.247	305.792	246.685	265.046				0	0	0	0	0	0		0	0	0	0	0	0		0	0	0	0	0	0		1.00225	1.00266	0.999126	1.00676	0.999175	1.00223		280.359	322.021	274.247	320.141	265.868	292.131		29.3283	32.4758	25.4135	28.8085
177995		269.425	313.977	249.35	289.936	240.323	274.037				0	0	0	0	0	0		0	0	0	0	0	0		0	0	0	0	0	0		1.00212	1.00264	0.999104	1.00659	0.998852	1.00223		280.309	322.023	270.875	320.163	265.9	291.73		29.2363	32.608	25.6478	28.8085
178075		262.483	291.408	253.409	311.736	253.766	282.29				0	0	0	0	0	0		0	0	0	0	0	0		0	0	0	0	0	0		1.00211	1.00272	0.999091	1.0066	0.998865	1.00232		280.311	322.013	270.878	320.162	265.9	291.715		29.2363	32.608	25.7537	28.8085
178174		272.691	348.206	250.056	336.135	234.793	300.595				0	0	0	0	0	0		0	0	0	0	0	0		0	0	0	0	0	0		1.00189	1.0028	0.999131	1.00681	0.99868	1.00245		280.374	348.206	270.869	336.135	266.361	300.595		29.3283	32.301	25.7537	28.8085
178255		272.019	288.996	254.484	309.593	237.512	297.816				0	0	0	0	0	0		0	0	0	0	0	0		0	0	0	0	0	0		1.00196	1.00264	0.999033	1.00643	0.998564	1.00241		280.37	321.878	270.89	320.312	266.385	297.816		29.3283	32.301	26.0973	28.9468
178335		278.855	297.788	264.846	311.514	266.685	302.188				0	0	0	0	0	0		0	0	0	0	0	0		0	0	0	0	0	0		1.00217	1.00242	0.998926	1.00597	0.998819	1.0023		280.36	322.048	270.913	320.318	266.685	302.188		29.3283	32.608	26.2083	29.0985
178415		286.203	307.718	266.371	298.905	259.676	269.427				0	0	0	0	0	0		0	0	0	0	0	0		0	0	0	0	0	0		1.00197	1.00215	0.998904	1.00566	0.99913	1.00243		286.203	322.079	271.015	320.322	265.896	292.08		29.3185	32.608	26.3833	29.0985
178494		274.655	305.321	271.72	313.232	258.322	330.531				0	0	0	0	0	0		0	0	0	0	0	0		0	0	0	0	0	0		1.00202	1.00194	0.998772	1.00561	0.999324	1.00234		280.366	322.122	271.02	320.307	265.894	330.531		29.2477	32.6527	26.3833	29.0985
178574		237.908	279.762	250.926	286.553	258.271	318.057				0	0	0	0	0	0		0	0	0	0	0	0		0	0	0	0	0	0		1.00231	1.0019	0.99877	1.0054	0.999105	1.00223		280.357	322.132	271.02	320.1	265.871	318.057		29.2477	32.6527	26.0397	28.9603
178654		275.901	288.741	262.574	290.233	233.592	276.162				0	0	0	0	0	0		0	0	0	0	0	0		0	0	0	0	0	0		1.00219	1.00186	0.998565	1.00507	0.998924	1.00201		280.258	322.141	271.06	320.146	265.876	291.773		29.2265	32.6527	26.0397	28.9793
178734		236.19	298.185	269.099	291.379	244.919	305.648				0	0	0	0	0	0		0	0	0	0	0	0		0	0	0	0	0	0		1.00202	1.00168	0.998594	1.00471	0.999181	1.00193		280.327	321.938	270.958	320.195	265.868	305.648		29.2363	32.452	25.7537	29.06
178815		261.034	284.252	261.402	296.8	246.634	282.651				0	0	0	0	0	0		0	0	0	0	0	0		0	0	0	0	0	0		1.00205	1.00133	0.998505	1.00472	0.999338	1.00186		280.326	321.98	270.961	320.193	265.864	291.513		29.2363	32.452	25.7537	29.2312
178995		296.745	355.153	303.548	361.606	253.188	297.133				0	0	0	0	0	0		0	0	0	0	0	0		0	0	0	0	0	0		1.00191	1.00131	0.998312	1.00468	0.999386	1.00163		296.745	355.153	303.548	361.606	265.862	297.133		29.3185	32.759	26.0973	29.3695
179074		283.539	346.744	272.138	339.535	272.06	275.338				0	0	0	0	0	0		0	0	0	0	0	0		0	0	0	0	0	0		1.00214	1.00131	0.998399	1.00493	0.998974	1.00209		283.539	346.744	272.138	339.535	272.06	291.021		29.4098	32.759	26.0973	29.4135
179154		257.078	339.073	292.417	307.041	267.98	287.567				0	0	0	0	0	0		0	0	0	0	0	0		0	0	0	0	0	0		1.00218	1.00134	0.99835	1.00477	0.998996	1.00161		280.454	339.073	292.417	320.385	267.98	291.243		29.339	32.6527	26.0973	29.4135
179234		265.064	339.671	259.742	321.267	233.779	273.791				0	0	0	0	0	0		0	0	0	0	0	0		0	0	0	0	0	0		1.00221	1.00134	0.998339	1.00494	0.999262	1.00155		280.452	339.671	270.968	321.267	265.866	291.254		29.284	32.6527	26.0973	29.3695
179314		276.729	313.658	274.138	326.421	257.267	279.94				0	0	0	0	0	0		0	0	0	0	0	0		0	0	0	0	0	0		1.00217	1.00151	0.998501	1.00464	0.999288	1.00202		280.532	322.222	274.138	326.421	265.865	291.162		28.5987	32.6527	26.0973	29.3695
179395		257.526	311.313	266.986	326.431	260.661	255.861				0	0	0	0	0	0		0	0	0	0	0	0		0	0	0	0	0	0		1.002	1.00139	0.998956	1.00427	0.999185	1.00271		280.543	322.251	270.906	326.431	265.733	290.992		28.5987	32.6527	26.0973	29.2753
179474		250.877	281.158	240.974	291.641	231.335	265.102				0	0	0	0	0	0		0	0	0	0	0	0		0	0	0	0	0	0		1.00192	1.00132	0.998917	1.00421	0.999346	1.00282		280.55	321.98	270.574	320.072	265.451	290.986		29.498	32.3458	25.863	29.2123
179554		277.623	322.53	249.856	274.532	218.526	276.938				0	0	0	0	0	0		0	0	0	0	0	0		0	0	0	0	0	0		1.00184	1.00138	0.998613	1.00436	0.999179	1.00284		280.556	322.53	270.622	319.953	265.417	290.986		28.5987	32.3458	25.863	29.0828
179654		285.76	300.781	233.994	292.413	252.101	290.107				0	0	0	0	0	0		0	0	0	0	0	0		0	0	0	0	0	0		1.00177	1.00119	0.998925	1.00424	0.999301	1.00272		285.76	321.995	270.573	319.967	265.191	290.84		28.5987	32.452	25.5195	29.166
179795		268.334	338.577	298.105	347.532	255.214	299.365				0	0	0	0	0	0		0	0	0	0	0	0		0	0	0	0	0	0		1.00207	1.001	0.998995	1.00418	0.999176	1.00272		280.46	338.577	298.105	347.532	265.222	299.365		28.3847	32.4855	25.5195	29.166
179874		265.847	365.511	267.084	332.925	276.166	326.94				0	0	0	0	0	0		0	0	0	0	0	0		0	0	0	0	0	0		1.00216	1.00097	0.999033	1.00414	0.999026	1.00272		280.361	365.511	270.56	332.925	276.166	326.94		29.3075	32.341	25.5195	29.341
179994		277.77	379.238	270.216	317.622	246.898	303.65				0	0	0	0	0	0		0	0	0	0	0	0		0	0	0	0	0	0		1.00209	1.00109	0.998711	1.00407	0.999182	1.00261		280.362	379.238	270.601	319.987	265.416	303.65		29.3075	32.341	25.4135	29.341
180074		282.441	313.857	278.15	332.684	247.033	267.951				0	0	0	0	0	0		0	0	0	0	0	0		0	0	0	0	0	0		1.0023	1.00099	0.998693	1.00392	0.999242	1.002		282.441	322.019	278.15	332.684	265.412	290.612		29.5215	32.586	25.4135	29.341
180154		261.178	300.193	282.696	309.024	254.501	251.401				0	0	0	0	0	0		0	0	0	0	0	0		0	0	0	0	0	0		1.00239	1.00116	0.998749	1.00389	0.999231	1.00201		280.505	322.102	282.696	320.007	265.413	290.388		28.5987	32.5072	25.4135	29.166
180274		265.171	355.569	262.402	328.679	247.281	254.504				0	0	0	0	0	0		0	0	0	0	0	0		0	0	0	0	0	0		1.00216	1.0012	0.99861	1.00386	0.999171	1.00261		280.529	355.569	270.623	328.679	265.417	290.342		28.163	32.5072	25.4135	29.2123
180394		273.978	306.737	223.933	327.399	246.947	264.227				0	0	0	0	0	0		0	0	0	0	0	0		0	0	0	0	0	0		1.00212	1.00103	0.998483	1.00381	0.999065	1.00259		280.534	322.015	270.65	327.399	265.425	290.217		28.163	32.4952	25.5195	29.2123
180474		250.983	298.713	235.394	304.834	244.288	272.246				0	0	0	0	0	0		0	0	0	0	0	0		0	0	0	0	0	0		1.00235	1.00102	0.998638	1.00381	0.999096	1.00233		280.356	321.877	270.617	320.088	265.422	290.077		27.949	32.341	25.5195	29.2123
180554		292.537	336.525	297.521	366.433	270.415	289.536				0	0	0	0	0	0		0	0	0	0	0	0		0	0	0	0	0	0		1.00237	1.00099	0.998425	1.00379	0.999168	1.00234		292.537	336.525	297.521	366.433	270.415	289.859		27.949	32.265	25.3332	29.1678
180634		256.997	304.735	262.286	296.084	247.477	281.623				0	0	0	0	0	0		0	0	0	0	0	0		0	0	0	0	0	0		1.00236	1.00107	0.998578	1.00373	0.999424	1.00233		280.193	321.849	270.235	320.022	265.161	289.644		27.785	32.265	25.2445	29.0828
180714		287.588	333.733	254.438	331.133	252.321	294.375				0	0	0	0	0	0		0	0	0	0	0	0		0	0	0	0	0	0		1.0022	1.00093	0.998639	1.00383	0.999581	1.00232		287.588	333.733	270.163	331.133	265.121	294.375		28.1495	32.5197	25.4913	28.8698
180794		253.821	305.963	263.28	323.142	270.472	276.624				0	0	0	0	0	0		0	0	0	0	0	0		0	0	0	0	0	0		1.00201	1.00093	0.998478	1.00389	0.999626	1.00241		279.134	321.73	270.067	323.142	270.472	288.496		28.4255	32.656	25.4045	28.759
180874		278.374	305.148	268.737	317.259	267.607	268.417				0	0	0	0	0	0		0	0	0	0	0	0		0	0	0	0	0	0		1.00182	1.00088	0.998521	1.00395	0.99946	1.0025		278.977	321.613	269.981	319.605	267.607	288.118		28.0468	32.703	25.2558	28.678
180994		269.119	288.779	267.591	310.32	236.92	266.87				0	0	0	0	0	0		0	0	0	0	0	0		0	0	0	0	0	0		1.00203	1.00099	0.998509	1.00403	0.999452	1.00262		278.859	321.333	270.065	319.464	264.872	287.993		27.832	32.4907	25.5155	28.5758
181094		269.904	285.23	230.197	323.678	260.221	240.031				0	0	0	0	0	0		0	0	0	0	0	0		0	0	0	0	0	0		1.00204	1.00103	0.998709	1.00419	0.999459	1.00276		278.858	321.326	270.16	323.678	264.872	287.986		27.7298	32.4907	25.6023	28.5948
181195		241.971	343.506	258.547	295.248	267.225	252.847				0	0	0	0	0	0		0	0	0	0	0	0		0	0	0	0	0	0		1.00212	1.00105	0.998633	1.00401	0.999359	1.00274		278.949	343.506	270.163	319.601	267.225	287.987		27.3547	32.4887	25.6023	28.5948
181274		248.696	326.034	262.232	318.509	247.631	302.398				0	0	0	0	0	0		0	0	0	0	0	0		0	0	0	0	0	0		1.0022	1.00085	0.998621	1.00398	0.999588	1.00254		279.106	326.034	270.23	319.603	264.665	302.398		27.8357	32.4887	25.699	28.5948
181354		288.67	361.878	277.013	348.488	275.611	320.342				0	0	0	0	0	0		0	0	0	0	0	0		0	0	0	0	0	0		1.00205	1.00053	0.998365	1.00383	0.999349	1.00221		288.67	361.878	277.013	348.488	275.611	320.342		27.7157	32.2252	25.6023	28.5948
181434		313.986	401.514	301.625	358.297	304.147	308.394				0	0	0	0	0	0		0	0	0	0	0	0		0	0	0	0	0	0		1.00184	1.0004	0.998206	1.00362	0.99938	1.00183		313.986	401.514	301.625	358.297	304.147	308.394		27.7157	32.0212	25.699	28.5758
181514		295.908	365.808	292.69	311.519	277.878	311.192				0	0	0	0	0	0		0	0	0	0	0	0		0	0	0	0	0	0		1.00182	1.0006	0.997992	1.00361	0.999468	1.00174		295.908	365.808	292.69	319.51	277.878	311.192		27.7157	31.892	25.6978	28.5758
181594		307.428	325.412	281.474	343.892	255.727	315.158				0	0	0	0	0	0		0	0	0	0	0	0		0	0	0	0	0	0		1.0018	1.00039	0.997974	1.00352	0.999457	1.00157		307.428	325.412	281.474	343.892	264.142	315.158		27.9445	31.8073	25.7005	28.631
[truncated: 11,948 more rows]
[truncated: 2 more columns]
