# Supplementary material for: Data on microcirculatory perfusion dips in the resting nail bed
Source: Data Brief. 2018 Oct 27;21:1232–5. doi: 10.1016/j.dib.2018.10.077 (PMC6231364; doi:10.1016/j.dib.2018.10.077)
Supplement: Supplementary file 4 — Supplementary material [file mmc4.xlsx]

## Sheet: Del1
Time lapsed (ms)		Dig II dx	Dig II sin	Dig III dx	Dig III sin	Dig IV dx	Dig IV sin
0		50.903	48.796	18.343	43.255	34.928	46.125		Session_1 for testsubject_2
80		46.126	59.396	35.296	43.475	30.117	49.745
200		52.843	47.12	30.036	30.96	26.174	44.145
300		50.991	57.824	36.339	32.231	23.667	45.813
400		59.229	49.242	34.537	36.784	29.537	41.757
480		62.903	55.818	37.424	43.35	38.834	44.164
560		59.143	63.008	23.166	43.915	34.003	55.398
640		49.355	58.279	28.823	51.244	33.357	44.069
720		43.413	53.171	31.945	44.934	36.073	47.888
800		46.609	54.417	38.178	33.866	41.924	45.736
880		54.045	67.174	35.328	36.889	31.9	42.621
1000		44.262	56.807	25.568	29.351	26.905	38.705
1080		32.836	53.495	25.196	23.772	27.555	38.239
1160		55.494	50.589	20.36	33.517	23.815	42.592
1240		44.347	37.872	18.835	27.413	24.777	39.886
1360		51.782	57.288	41.109	39.537	39.627	47.563
1440		47.947	54.349	26.959	43.627	48.531	54.758
1520		43.351	54.984	25.785	35.34	34.743	49.958
1600		45.384	51.361	23.262	34.061	28.35	43.856
1680		44.274	65.673	33.197	40.74	26.875	52.623
1800		42.394	49.188	29.294	42.435	32.363	45.984
1880		32.227	39.298	17.039	46.655	25.624	47.218
2000		40.755	51.65	27.746	37.329	34.517	33.39
2080		40.174	41.081	30.257	25.685	28.555	41.366
2160		50.665	39.881	23.964	30.187	29.317	34.545
2300		56.428	57.087	39.731	38.356	43.869	49.221
2400		64.347	54.376	21.847	36.974	38.259	38.522
2480		51.478	49.089	24.033	39.243	33.877	47.627
2560		58.818	43.898	29.764	35.961	35.234	50.008
2640		47.197	52.813	30.897	36.572	32.824	42.664
2720		47.201	48.753	19.548	34.811	34.016	47.847
2800		40.876	52.743	26.843	29.877	34.361	44.598
2880		35.581	63.244	29.953	33.082	33.229	44.343
3000		33.243	46.773	23.081	36.738	33.822	46.843
3080		48.363	46.45	22.998	40.898	24.005	38.213
3200		63.267	67.857	36.082	42.795	38.201	55.001
3280		55.093	58.785	37.195	40.245	44.166	52.207
3360		47.445	43.266	32.77	44.541	44.758	67.61
3440		50.831	52.013	31.97	31.062	36.053	48.744
3520		62.556	45.972	23.817	43.177	47.08	48.754
3600		40.363	56.865	22.992	37.828	37.722	47.79
3680		50.777	60.957	33.616	27.924	37.116	43.451
3780		43.266	44.313	42.466	42.91	50.936	42.856
3880		45.061	57.485	28.324	38.462	32.433	44.268
4040		56.539	38.894	32.402	35.575	40.954	40.89
4120		43.562	35.634	20.166	29.324	22.594	41.66
4200		48.849	57.76	38.84	44.057	52.351	53.183
4280		62.97	72.909	38.387	45.225	41.478	50.313
4360		48.142	66.537	35.435	49.867	43.401	51.139
4440		52.108	43.814	32.472	43.505	47.515	58.847
4520		51.239	62.253	28.67	32.541	39.129	53.255
4600		45.511	49.316	26.128	28.344	33.36	49.88
4680		48.084	45.91	24.884	37.198	36.21	39.797
4760		46.79	51.476	24.375	32.867	33.621	44.981
4841		46.333	44.268	18.344	26.924	30.737	40.648
5000		35.763	33.41	17.792	27.262	24.046	35.172
5100		35.416	36.639	22.388	28.548	21.316	36.451
5180		51.386	46.246	32.265	30.419	29.851	44.184
5280		60.278	51.743	24.125	51.341	40.537	49.815
5380		48.815	55.513	25.661	34.256	35.333	54.325
5460		53.523	47.02	38.635	40.12	36.111	52.009
5540		60.025	49.131	29.193	38.823	43.841	49.952
5620		50.561	43.706	26.133	28.266	39.304	40.361
5700		53.097	44.235	33.731	39.801	31.974	48.358
5780		38.455	43.525	30.322	34.705	32.589	43.076
5880		44.419	53.528	24.383	33.726	29.642	44.808
6000		41.723	40.666	23.764	23.365	32.864	29.557
6080		34.434	38.379	29.033	29.006	25.389	35.217
6180		41.877	37.838	40.157	32.683	39.373	51.123
6280		53.01	51.519	37.543	42.49	53.422	50.862
6380		56.006	51.231	34.583	39.743	33.61	43.101
6460		59.819	52.941	26.801	31.565	34.54	51.207
6540		50.735	55.735	30.327	28.102	38.46	51.453
6620		54.132	43.243	37.321	29.399	36.182	48.257
6700		43.789	48.597	31.728	32.633	32.458	45.449
6780		49.516	36.778	22.772	24.038	31.959	43.678
6860		40.816	36.497	24.488	31.775	35.005	39.858
7000		64.228	30.585	22.358	21.371	28.597	33.751
7100		42.009	30.162	18.901	30.236	37.368	33.252
7200		46.287	27.01	26.173	29.025	22.383	35.748
7280		58.647	44.664	41.391	37.804	50.106	51.187
7380		56.706	44.117	43.109	36.385	41.699	48.344
7480		52.758	50.222	31.779	41.253	30.738	52.504
7560		66.273	48.441	32.295	42.107	32.258	56.81
7640		67.005	45.357	35.083	38.854	41.989	47.014
7720		41.748	49.204	29.877	28.816	31.939	45.216
7800		50.448	40.273	24.232	24.855	28.133	38.158
7880		45.371	43.81	29.602	30.252	38.39	37.372
8000		46.858	35.576	27.693	33.088	25.211	37.948
8080		31.857	35.404	21.184	23.575	24.414	29.417
8180		34.874	22.026	19.133	22.835	25.065	33.662
8280		39.888	39.15	27.895	26.6	20.709	33.281
8360		53.148	41.244	31.041	42.373	52.326	57.298
8460		57.935	57.152	40.014	43.951	54.492	41.053
8540		61.708	54.222	36.022	40.746	43.49	44.134
8620		68.722	33.309	27.747	37.844	47.272	49.073
8700		66.818	35.718	37.793	36.335	47.606	43.915
8780		57.085	40.102	28.726	29.675	46.561	45.008
8880		55.511	77.932	24.402	41.09	34.322	46.953
9000		48.23	62.559	27.867	26.711	34.772	31.889
9080		45.185	47.82	29.264	25.072	35.372	41.444
9160		38.904	40.467	22.489	26.418	31.594	36.477
9260		36.061	33.92	23.137	21.92	31.664	31.451
9362		35.195	40.038	25.99	36.232	27.809	30.81
9480		74.943	56.764	41.89	38.758	54.858	56.373
9560		62.232	48.539	41.267	40.655	42.373	51.722
9640		58.588	53.217	43.079	31.076	47.433	43.008
9720		62.278	47.271	39.123	33.904	59.726	46.684
9800		58.438	73.172	37.603	37.475	43.262	50.748
9880		62.465	48.627	29.708	37.548	38.181	41.633
10000		46.916	40.863	33.025	34.706	41.248	50.986
10080		43.976	51.84	31.331	34.812	32.615	45.814
10200		46.889	33.192	26.826	22.845	34.343	36.745
10280		44.052	32.284	21.12	34.047	31.097	42.047
10360		48.639	42.536	27.682	24.321	23.828	32.209
10440		55.667	43.985	45.858	35.873	34.805	48.539
10520		74.024	56.13	50.599	40.433	55.332	52.439
10600		72.931	62.045	44.753	51.466	62.518	57.948
10680		70.144	48.359	38.754	43.283	50.993	50.632
10760		56.868	65.639	41.186	40.326	60.393	61.778
10840		86.544	72.772	45.437	59.984	54.668	50.426
11000		90.942	84.549	46.879	54.33	73.19	59.214
11080		80.33	68.823	31.603	66.01	70.081	59.602
11160		70.009	60.919	39.44	43.05	60.659	52.071
11280		98.038	63.166	50.57	60.229	54.645	63.068
11360		76.663	68.763	53.689	46.995	50.023	50.374
11440		65.52	73.043	38.101	49.138	74.661	61.451
11520		87.283	57.739	46.323	50.322	74.949	52.932
11600		108.363	66.906	62.947	83.027	63.804	69.704
11720		84.794	59.231	42.496	72.116	55.879	69.776
11800		81.951	60.337	56.963	43.034	73.524	56.801
11880		105.24	77.738	54.461	45.597	49.238	52.029
12000		77.826	58.358	32.911	37.477	44.383	47.694
12120		62.938	44.348	34.429	38.463	56.54	52.535
12200		70.497	60.792	26.899	51.23	54.241	43.691
12280		92.305	67.478	39.951	40.243	65.518	46.714
12400		89.049	65.014	52.079	50.727	71.76	69.934
12480		87.569	55.503	65.748	56.744	75.967	55.03
12560		74.28	60.137	53.049	47.886	59.979	64.812
12640		82.448	47.76	61.748	63.446	69.639	66.583
12720		77.501	60.548	46.341	59.059	63.292	56.387
12800		72.954	62.277	43.899	47.906	59.784	57.889
12880		64.027	52.617	44.682	54.286	61.089	57.003
13000		77.924	55.73	42.798	50.136	40.665	52.137
13100		57.014	49.432	29.347	51.293	58.72	52.499
13180		54.924	62.229	49.29	49.193	50.73	57.065
13280		90.577	57.034	45.318	59.12	79.375	56.081
13360		122.463	65.006	52.706	56.428	82.369	58.714
13480		92.275	76.034	60.996	55.71	70.655	57.292
13560		91.13	68.316	49.023	50.036	62.937	63.926
13640		82.389	73.02	54.349	61.811	67.373	52.901
13720		92.8	82.264	59.103	59.171	65.696	61.177
13800		73.855	56.343	43.468	57.223	71.382	61.443
13884		67.092	47.157	39.718	50.52	65.95	54.453
14000		77.006	56.571	48.822	46.37	46.286	51.733
14080		65.106	57.032	38.013	39.668	59.054	49.39
14200		77.571	67.272	59.463	50.618	77.917	69.287
14280		85.191	80.738	56.802	60.485	81.77	76.858
14360		102.577	100.122	59.404	64.055	80.735	61.772
14480		86.484	78.727	62.146	58.62	79.199	65.325
14560		95.135	72.766	55.691	63.148	77.057	63.625
14640		75.854	65.704	50.508	59.897	75.046	62.511
14720		105.095	58.419	48.087	52.193	67.875	58.304
14800		81.32	64.549	34.182	47.469	66.723	68.797
14880		70.534	68.133	42.932	48.816	64.625	51.529
15000		65.94	55.844	37.095	41.539	54	51.394
15080		64.667	56.07	34.339	40.637	44.374	67.461
15160		76.702	48.162	49.744	49.196	48.924	62.221
15240		87.068	70.422	60.41	61.405	87.18	68.954
15340		105.041	61.935	56.432	68.659	78.963	77.649
15420		86.716	70.978	43.701	58.683	80.734	77.487
15500		78.816	66.171	50.81	62.363	78.033	71.42
15580		96.477	63.818	57.938	52.106	72.583	76.496
15680		87.67	58.604	55.404	53.459	63.645	63.697
15760		71.373	62.661	40.927	53.033	65.163	52.834
15840		61.489	52.694	35.194	44.164	58.506	52.14
16000		60.583	49.831	42.555	42.126	50.943	48.935
16080		63.287	48.025	39.022	38.96	44.484	53.614
16160		70.634	61.061	55.238	47.619	63.205	57.755
16240		90.398	64.109	55.554	52.393	74.292	63.495
16320		74.363	70.326	45.489	45.259	77.252	63.392
16420		71.483	68.372	36.328	42.928	52.919	67.304
16520		62.827	56.801	38.227	54.345	57.393	69.613
16600		67.347	42.557	37.297	51.092	62.617	61.245
16680		71.257	32.289	37.901	42.073	49.819	63.787
16760		67.201	43.336	35.95	35.727	56.131	48.158
16860		65.602	44.329	28.174	39.022	39.53	47.163
17000		54.349	37.727	33.946	46.705	38.563	50.426
17120		64.275	46.378	34.469	47.548	49.064	41.872
17200		80.825	45.257	36.971	52.307	61.547	58.454
17280		67.843	48.309	37.953	57.866	66.099	59.225
17360		64.067	52.763	40.298	49.009	48.691	61.404
17440		80.006	47.851	31.465	39.531	54.168	51.303
17560		59.771	35.549	37.652	40.823	54.421	48.133
17640		66.834	48.411	33.195	34.712	50.836	50.947
17720		64.801	42.441	29.498	34.082	37.41	50.45
17800		52.832	31.68	31.373	27.581	46.023	36.08
17880		49.676	34.437	17.666	35.897	31.631	36.376
18000		57.831	28.007	27.205	24.617	38.436	35.033
18080		50.08	33.004	25.399	36.065	30.014	40.913
18200		51.901	45.167	39.775	43.519	54.783	59.698
18320		70.18	33.427	34.253	34.19	50.123	50.221
18400		64.244	37.939	29.523	42.144	43.238	54.633
18479		59.1	36.944	33.035	44.963	57.293	48.378
18559		63.394	40.844	26.717	40.667	48.351	49.71
18639		56.815	42.279	34.114	37.484	39.178	37.662
18719		54.619	39.405	23.701	24.829	48.813	44.34
18800		50.82	32.819	29.123	36.554	38.934	36.272
18879		57.464	33.897	19.962	31.901	37.204	49.823
18999		46.442	27.155	18.132	23.249	24.608	29.891
19079		43.843	30.946	27.597	32.626	26.209	45.406
19159		68.169	45.86	37.381	46.844	58.86	55.179
19280		76.884	45.564	31.82	35.129	47.284	45.683
19360		53.809	40.456	30.431	31.792	44.915	43.184
19440		57.985	49.655	36.519	46.181	44.813	48.259
19520		67.09	35.991	32.259	36.144	42.409	32.982
19600		66.867	41.129	40.389	30.136	72.084	39.895
19680		60.738	35.163	26.095	38.901	44.148	46.044
19760		43.7	38.029	28.509	29.771	23.422	27.278
19880		48.847	57.155	22.019	39.215	25.068	31.805
20000		44.903	54.176	28.945	30.372	34.558	41.834
20119		60.12	55.95	44.861	41.596	73.528	46.246
20199		58.349	48.253	46.222	40.372	52.669	50.21
20280		47.228	38.203	33.824	43.142	41.257	50.501
20359		72.313	54.614	38	37.788	43.142	42.018
20439		132.265	89.431	41.447	54.553	46.299	43.477
20519		94.863	80.151	51.547	55.941	46.429	53.278
20640		84.016	50.385	39.268	41.79	54.848	52.631
20719		64.077	75.268	38.299	43.436	40.325	45.115
20799		69.851	60.752	50.151	41.216	38.64	31.719
20880		66.814	53.979	31.521	32.393	24.165	34.775
21000		58.487	41.769	27.227	25.967	17.479	46.467
21079		55.99	44.567	27.257	26.593	29.556	48.674
21179		62.896	42.272	36.868	37.609	50.149	42.811
21259		68.882	36.371	29.774	26.897	41.785	42.05
21339		56.659	41.152	19.391	30.12	34.548	37.682
21419		63.082	45.228	40.676	30.884	36.255	37.277
21499		67.811	62.169	33.094	21.302	34.825	41.584
21579		57.947	55.737	27.049	33.275	44.843	38.978
21659		51.852	51.582	27.813	33.965	48.804	45.153
21779		48.856	38.486	28.78	37.222	38.1	36.387
21879		49.729	41.13	30.499	24.492	36.55	44.038
21999		54.47	45.853	27.058	33.923	33.839	43.911
22099		62.525	38.934	28.255	32.058	45.852	45.015
22180		74.001	42.074	28.938	38.12	42.96	44.05
22260		66.112	36.039	28.291	38.944	36.171	43.153
22339		61.121	37.38	30.789	41.977	44.59	45.666
22439		55.76	48.087	28.327	42.235	35.897	40.296
22519		52.769	44.875	31.702	23.992	33.507	36.175
22599		44.292	41.322	19.951	27.053	17.909	23.903
22679		50.67	35.227	10.238	24.725	32.552	38.095
22759		42.576	31.708	17.906	22.043	30.522	25.627
22879		47.911	25.541	26.529	20.489	28.895	25.974
23039		62.861	43.39	33.255	41.742	47.645	42.542
23119		56.935	43.105	26.537	36.531	53.227	39.048
23199		50.726	38.135	25.563	24.21	40.83	41.19
23279		41.276	37.115	23.154	31.587	45.428	42.293
23359		41.154	34.638	12.62	34.908	27.298	41.089
23439		44.362	29.373	30.21	29.222	36.872	28.563
23519		41.917	28.494	19.795	23.169	25.371	26.956
23599		38.106	30.116	16.246	24.605	27.921	32.913
23679		47.077	35.266	21.799	25.991	29.969	23.16
23759		43.814	35.021	19.536	28.673	12.727	25.689
23879		31.223	27.971	13.754	28.402	22.679	23.157
24019		83.656	34.306	29.777	33.57	41.457	42.702
24099		58.518	31.395	21.456	37.246	39.807	34.628
24179		51.49	33.739	18.794	28.058	41.477	28.154
24259		53.08	45.5	27.419	28.675	23.509	33.65
24339		58.006	29.51	22.237	30.156	31.666	32.264
24419		52.443	47.352	23.597	27.468	24.547	25.855
24499		44.796	25.617	13.329	21.629	19.126	21.042
24600		50.349	27.786	26.673	25.104	26.04	30.878
24679		49.909	33.179	8.861	24.947	30.156	31.041
24779		44.021	40.827	13.663	28.907	20.046	26.726
24859		59.039	32.501	35.269	34.96	38.847	39.825
24999		67.499	33.614	21.924	29.513	30.817	45.903
25079		54.359	38.906	28.992	27.31	35.784	37.07
25159		51.917	42.223	21.028	24.037	26.974	39.325
25239		57.079	31.317	29.55	25.706	32.699	27.743
25319		54.431	17.184	21.954	22.514	23.964	34.521
25399		49.378	23.503	15.482	21.158	20.955	35.569
25479		46.932	26.274	23.852	18.553	17.079	26.197
25559		38.925	25.074	13.012	23.253	17.45	21.55
25639		34.966	28.276	17.627	19.845	19.656	27.749
25739		34.302	25.908	13.052	19.538	15.354	27.798
25879		59.351	29.238	31.528	33.146	27.443	34.843
25999		48.832	36.73	21.548	32.256	31.438	29.228
26079		48.178	33.259	14.886	30.678	30.172	42.339
26159		48.915	39.919	30.406	30.155	32.221	36.727
26239		56.032	35.457	13.373	17.242	27.359	35.79
26319		36.727	31.998	10.681	22.977	21.866	30.028
26399		38.602	26.659	22.661	23.534	24.283	27.749
26479		37.996	33.57	18.012	19.868	15.574	28.492
26579		41.138	33.838	9.735	22.331	27.468	29.185
26659		33.981	30.561	17.393	25.031	22.854	32.403
26759		42.245	31.225	31.983	23.623	33.506	36.807
26879		58.53	48.207	25.919	34.643	39.394	40.498
26999		55.728	33.789	28.326	33.346	30.191	30.082
27079		52.261	36.151	25.656	26.029	36.549	38.951
27159		60.018	36.534	27.444	22.35	33.854	25.637
27239		55.199	23.633	25.87	21.902	30.611	26.356
27319		41.61	32.57	19.755	23.504	28.296	37.523
27399		36.364	30.019	17.952	18.538	20.424	42.428
27479		40.314	26.974	15.846	21.409	32.598	24.61
27559		36.764	30.416	20.683	18.507	21.252	25.574
27679		38.258	28.397	18.55	22.885	18.176	29.194
27799		54.933	36.07	24.962	35.73	35.375	45.837
27879		49.698	45.747	24.481	27.217	29.298	43.191
27999		43.659	38.616	20.029	25.709	29.17	37.65
28079		49.104	45.297	27.625	34.484	29.789	39.568
28159		47.445	30.912	15.693	25.447	22.358	33.182
28239		47.553	31.195	13.432	25.489	26.123	36.444
28319		49.933	33.216	12.544	18.514	36.059	33.786
28399		36.638	33.839	12.474	17.402	30.677	35.726
28499		41.184	27.297	20.399	19.009	19.713	27.329
28599		34.422	28.902	12.859	12.791	28.043	27.958
28679		37.081	25.848	10.368	21.219	20.733	35.291
28759		43.63	41.047	25.111	31.644	45.545	48.003
28879		59.082	36.716	28.428	33.7	28.642	44.666
28999		42.687	39.136	17.674	25.295	34.403	37.258
29079		48.837	34.884	22.99	25.099	30.301	36.708
29159		59.009	46.534	14.537	27.074	28.054	32.205
29239		53.473	37.088	15.201	26.156	25.483	40.191
29319		56.945	35.586	13.496	22.587	24.664	27.976
29399		52.855	43.757	15.651	23.77	28.905	25.561
29479		46.475	43.646	22.243	25.75	16.533	23.315
29559		36.952	43.877	15.252	20.203	18.372	27.142
29679		42.596	57.089	31.55	20.558	24.962	42.84
29779		57.514	47.03	23.948	34.694	39.169	44.963
29859		64.232	60.116	29.688	39.933	35.235	43.69
29999		72.318	39.431	27.529	34.26	34.292	45.315
30079		67.036	46.949	16.126	31.907	41.718	39.574
30159		52.865	37.008	14.961	24.903	26.663	34.737
30239		47.505	30.02	20.586	22.704	28.259	34.23
30319		45.527	41.397	23.735	30.635	26.297	32.415
30399		41.719	33.883	9.148	22.771	24.195	39.596
30479		49.262	39.699	16.999	27.819	20.859	35.885
30559		43.907	34.214	11.628	14.34	24.92	36.58
30679		59.1	44.139	25.002	35.783	35.576	48.016
30799		69.195	44.556	23.85	42.433	31.605	45.51
30879		67.925	35.664	19.793	26.866	34.965	44.144
30999		57.731	37.567	18.954	27.865	39.575	45.606
31079		57.862	31.549	19.482	31.393	33.416	43.332
31159		47.087	40.547	19.39	27.345	32.444	43.906
31239		36.818	38.378	19.051	30.508	33.724	38.527
31319		46.903	44.323	11.624	38.718	12.22	36.923
31399		43.838	24.6	17.447	31.953	29.326	31.967
31499		33.49	34.868	26.282	24.102	23.678	36.521
31599		48.066	31.421	19.258	18.736	22.637	30.814
31679		58.599	45.479	23.755	29.793	33.964	44.499
31799		50.72	44.182	21.813	34.257	41.329	50.109
31879		62.827	49.087	21.742	38.694	44.267	43.77
31999		62.487	48.226	20.014	30.1	37.694	49.427
32079		63.439	41.698	24.253	34.664	33.287	52.331
32199		49.761	39.373	31.629	30.134	30.49	41.815
32279		51.167	28.594	16.256	25.444	30.923	30.69
32359		42.947	43.002	25.931	24.931	23.249	35.091
32439		49.011	35.467	30.152	33.687	25.24	34.237
32519		37.439	29.326	29.567	16.68	23.325	26.322
32639		52.733	39.724	28.674	24.829	32.469	32.383
32719		61.14	44.341	35.306	40.955	39.22	52.134
32799		63.802	45.52	27.215	40.315	47.687	49.76
32879		51.673	40.047	27.656	28.35	38.807	44.014
32999		63.502	33.386	24.928	32.058	38.454	51.291
33079		59.596	38.01	28.409	27.824	40.259	49.056
33159		54.749	36.866	23.253	33.485	31.917	38.554
33239		56.866	29.125	29.301	19.957	25.002	40
33319		62.151	40.066	25.019	37.758	29.442	39.715
33399		38.756	44.768	26.104	25.92	26.716	28.047
33479		41.113	38.692	21.406	28.899	23.892	29.005
33559		41.34	33.184	12.554	18.985	18.815	24.576
33679		53.484	46.073	29.109	36.968	40.956	53.543
33799		55.232	37.312	22.413	31.489	36.17	49.291
33879		55.921	46.024	36.55	29.645	32.896	47.988
34019		54.728	48.429	25.322	36.818	41.682	45.866
34119		50.265	40.547	23.361	28.313	28.843	33.851
34199		47.188	27.147	19.608	29.988	24.162	33.853
34279		43.471	41.041	16.092	28.813	33.897	35.178
34359		43.162	32.676	18.504	20.117	24.334	39.67
34459		36.221	30.269	18.864	25.954	29.056	33.343
34539		42.608	36.825	19.322	29.894	22.093	34.791
34639		50.913	39.815	25.657	24.815	26.153	34.595
34719		51.515	53.991	30.641	49.97	43.304	45.396
34799		55.047	59.042	31.418	30.197	36.452	48.418
34879		49.929	57.211	23.494	23.183	30.946	47.247
34999		49.51	53.219	23.021	39.018	29.055	35.78
35079		57.809	45.583	30.19	26.563	21.689	36.874
35159		49.056	38.038	22.173	24.622	26.216	32.205
35239		48.712	30.358	17.169	20.858	18.457	32.178
35319		44.062	29.889	17.368	26.293	25.413	28.925
35399		42.166	36.944	20.166	18.39	14.577	21.897
35482		38.81	35.161	18.036	24.676	15.684	27.466
35559		41.673	30.208	21.956	25.869	13.682	27.021
35679		45.774	35.635	26.368	21.143	18.036	39.978
35799		61.212	30.216	20.302	36.585	36.522	41.716
35879		47.37	47.077	28.707	28.213	26.68	35.845
35999		47.325	36.746	23.878	25.29	26.702	34.829
36079		66.675	40.937	27.444	23.399	21.874	33.406
36159		46.766	36.628	23.704	22.611	21.293	38.462
36239		58.298	35.242	21.116	17.447	25.025	31.987
36319		48.62	29.694	21.116	29.108	21.811	29.676
36399		39.171	32.052	21.895	18.678	22.889	29.935
36479		48.829	25.713	9.11	16.068	18.672	30.052
36559		34.41	23.418	17.289	22.795	23.92	27.904
36639		35.65	32.257	14.384	19.793	23.398	26.869
36759		37.998	39.149	18.224	17.921	25.166	31.354
36879		51.799	45.494	22.082	39.915	32.033	31.463
36999		44.308	42.494	20.584	25.381	25.782	38.607
37079		46.621	44.128	22.118	27.842	19.635	35.432
37159		44.572	29.805	26.5	32.158	25.923	42.714
37239		43.545	27.291	17.792	32.925	28.725	28.56
37319		43.244	26.784	9.284	24.163	17.7	31.093
37399		45.4	33.385	5.127	19.228	16.086	23.176
37479		42.319	34.997	16.741	20.717	13.159	28.598
37559		37.904	31.065	19.728	16.883	19.175	22.953
37659		43.049	31.708	16.759	20.163	15.722	26.493
37759		50.234	40.256	27.644	28.329	29.619	38.23
37879		53.337	42.297	21.811	39.481	21.96	36.427
37999		55.539	35.386	27.527	31.776	22.596	28.734
38079		53.993	33.204	30.527	25.698	26.398	28.057				Peak detection							AUC							Time							a							PU(a)							Perfusion variability
38159		59.957	31.163	31.25	30.175	26.244	28.436
38239		40.072	33.018	24.667	22.015	20.476	34.535				Dig II dx	Dig II sin	Dig III dx	Dig III sin	Dig IV dx	Dig IV sin		Dig II dx	Dig II sin	Dig III dx	Dig III sin	Dig IV dx	Dig IV sin		Dig II dx	Dig II sin	Dig III dx	Dig III sin	Dig IV dx	Dig IV sin		Dig II dx	Dig II sin	Dig III dx	Dig III sin	Dig IV dx	Dig IV sin		Dig II dx	Dig II sin	Dig III dx	Dig III sin	Dig IV dx	Dig IV sin		Dig II dx	Dig II sin	Dig III dx	Dig III sin
38319		50.737	29.163	20.409	10.079	26.5	28.577
38399		37.173	25.832	17.089	11.492	15.307	32.108				0	0	0	0	150	150		0	0	0	0	15.4111	15.6492		0	0	0	0	1	1		1.03931	1.02723	1.04463	1.03659	1.07496	1.00793		59.1082	44.8502	29.7747	37.3918	37.9571	46.9599		16.1625	12.4225	11.2908	14.019
38479		31.702	31.668	21.591	19.991	14.853	32.006				0	0	0	0	0	150		0	0	0	0	0	15.9128		0	0	0	0	0	1		1.03939	1.02742	1.04489	1.03628	1.07489	1.00908		59.1	44.7904	29.7404	37.3136	37.8993	46.83		16.1625	12.4535	11.2703	13.9402
38559		39.97	24.457	20.604	22.852	23.773	22.151				0	0	0	0	0	150		0	0	0	0	0	15.8946		0	0	0	0	0	1		1.03907	1.02663	1.04535	1.03631	1.07439	1.00961		59.1	44.8107	29.6698	37.312	37.7892	46.5175		16.2745	12.4858	11.2535	13.9402
38639		29.859	19.481	9.175	15.241	18.731	23.115				0	0	0	0	0	150		0	0	0	0	0	15.1671		0	0	0	0	0	1		1.03854	1.02796	1.04483	1.03637	1.07393	1.00931		59.0902	44.7768	29.694	37.2367	37.7221	46.4128		16.3453	12.591	11.2535	13.87
38739		46.185	20.69	20.19	17.783	18.857	22.54				0	0	0	0	150	150		0	0	0	0	15.4107	15.783		0	0	0	0	1	1		1.03833	1.02892	1.04398	1.03586	1.07365	1.00935		59.0633	44.7482	29.6356	37.2143	37.6495	46.1949		16.5558	12.6262	11.1603	13.84
38879		60.209	30.915	40.637	27.786	36.148	42.941				0	0	0	0	150	150		0	0	0	0	15.8142	16.196		0	0	0	0	1	1		1.03833	1.02885	1.0441	1.03644	1.07376	1.00931		59.0633	44.8004	40.637	37.1923	37.6437	46.1993		16.3863	12.637	11.3057	13.84
38999		56.452	35.127	27.904	23.824	31.36	40.2				0	0	0	0	0	150		0	0	0	0	0	15.5084		0	0	0	0	0	1		1.03907	1.02923	1.04398	1.03617	1.07401	1.00934		59.0462	44.7908	29.7158	37.2027	37.63	46.196		16.3863	12.637	11.3057	13.84
39079		57.068	38.819	15.932	32.851	27.044	38.166				0	0	0	0	150	0		0	0	0	0	15.233	0		0	0	0	0	1	0		1.03964	1.03025	1.04419	1.03567	1.07399	1.00905		59.0349	44.7642	29.7104	37.2213	37.5032	46.228		16.3863	12.651	11.3057	13.8193
39159		54.176	33.555	19.635	33.75	22.363	29.212				0	0	0	0	150	0		0	0	0	0	15.5308	0		0	0	0	0	1	0		1.03971	1.0321	1.04482	1.03485	1.07131	1.00911		59.0339	44.7077	29.7418	37.2324	37.6649	46.2212		16.3863	12.637	11.3705	13.8193
39239		52.462	43.075	21.741	29.136	21.876	28.338				0	0	0	0	150	0		0	0	0	0	15.0653	0		0	0	0	0	1	0		1.03935	1.03443	1.04462	1.03482	1.07167	1.0097		59.0399	44.6488	29.7455	37.2328	37.7277	46.0493		16.3863	12.637	11.3182	13.8193
39319		45.48	21.238	19.869	25.073	16.533	32.916				0	0	0	0	150	0		0	0	0	0	15.0801	0		0	0	0	0	1	0		1.03933	1.03637	1.04465	1.03455	1.07158	1.00966		59.0404	44.5628	29.745	37.3068	37.8419	46.0495		16.3863	12.6017	11.274	13.8598
39419		48.727	24.841	20.246	29.096	26.274	22.54				0	0	0	0	0	0		0	0	0	0	0	0		0	0	0	0	0	0		1.03897	1.03554	1.04478	1.03483	1.0715	1.00922		59.0486	44.5747	29.7425	37.2913	37.8479	46.052		16.3863	12.6017	11.274	13.8598
39519		40.326	18.676	17.662	23.395	15.198	22.875				0	0	0	0	0	0		0	0	0	0	0	0		0	0	0	0	0	0		1.03887	1.03502	1.04483	1.03486	1.07152	1.00893		59.0173	44.5597	29.694	37.2323	37.7321	46.041		16.418	12.591	11.2093	13.809
39599		39.623	39.422	21.649	31.42	20.584	41.384				0	0	0	0	0	0		0	0	0	0	0	0		0	0	0	0	0	0		1.03886	1.03411	1.04484	1.03521	1.07149	1.00853		59.0004	44.5207	29.5809	37.2278	37.6551	46.0461		16.5992	12.6262	11.0638	13.809
39679		42.532	37.861	18.511	20.654	15.424	24.962				0	0	0	0	0	0		0	0	0	0	0	0		0	0	0	0	0	0		1.03882	1.03389	1.0446	1.03495	1.0714	1.00826		59.0007	44.546	29.5541	37.2312	37.5389	46.0477		16.7245	12.6403	11.108	13.809
39759		33.548	29.702	15.969	18.607	12.947	27.372				0	0	0	0	0	0		0	0	0	0	0	0		0	0	0	0	0	0		1.03877	1.03364	1.04452	1.03523	1.07151	1.00798		59.0009	44.3634	29.4388	37.1682	37.3088	45.9781		16.751	12.6375	11.074	13.6962
39839		40.293	45.493	35.086	36.835	38.744	42.792				0	0	0	0	150	0		0	0	0	0	15.0595	0		0	0	0	0	1	0		1.03819	1.03341	1.04463	1.03576	1.07387	1.00841		58.9493	44.5583	35.086	37.218	36.9169	45.9426		16.7423	12.6565	11.074	13.809
40002		50.883	39.043	22.899	30.675	20.62	43.431				0	0	0	0	0	0		0	0	0	0	0	0		0	0	0	0	0	0		1.0382	1.03302	1.04463	1.03571	1.07333	1.00805		58.7673	44.5607	29.3633	37.2453	36.8998	45.9718		16.6803	12.6565	11.048	13.8598
40079		58.597	37.791	23.705	20.884	19.196	34.385				0	0	0	0	0	0		0	0	0	0	0	0		0	0	0	0	0	0		1.03835	1.03256	1.04433	1.03659	1.0733	1.00828		58.5981	44.5634	29.4545	37.1867	36.8882	45.879		16.6803	12.6565	11.074	13.8598
40159		44.387	42.872	26.924	37.152	29.533	34.211				0	0	0	0	0	0		0	0	0	0	0	0		0	0	0	0	0	0		1.03758	1.03333	1.04403	1.03584	1.07357	1.00868		58.5989	44.5588	29.5592	37.2436	36.8855	45.8706		16.6537	12.6565	11.1603	13.93
40239		48.858	39.773	26.128	36.458	25.537	41.975				0	0	0	0	0	0		0	0	0	0	0	0		0	0	0	0	0	0		1.03785	1.0331	1.04411	1.03572	1.07391	1.00944		58.5986	44.426	29.5585	37.2451	36.882	45.8567		16.6537	12.6375	11.1603	13.8598
40319		45.24	29.21	23.329	29.304	22.41	22.114				0	0	0	0	0	0		0	0	0	0	0	0		0	0	0	0	0	0		1.03815	1.03297	1.04412	1.03628	1.0734	1.01076		58.5983	44.4399	29.5584	37.2379	36.8872	45.8311		16.6537	12.6375	11.1603	13.8598
40399		43.542	24.757	27.371	33.022	18.214	30.761				0	0	0	0	0	0		0	0	0	0	0	0		0	0	0	0	0	0		1.0387	1.03297	1.04411	1.03743	1.07331	1.01142		58.5546	44.3428	29.5585	37.155	36.8627	45.7217		16.6537	12.5812	11.074	13.707
40479		33.577	26.511	26.523	27.249	19.104	29.058				0	0	0	0	0	0		0	0	0	0	0	0		0	0	0	0	0	0		1.03877	1.03352	1.04382	1.03927	1.07299	1.01145		58.5519	44.3258	29.5402	36.9688	36.8099	45.6626		16.6803	12.4412	11.048	13.627
40559		35.16	37.133	16.513	26.32	13.447	26.321				0	0	0	0	0	0		0	0	0	0	0	0		0	0	0	0	0	0		1.03871	1.03329	1.04431	1.03767	1.07268	1.01122		58.5543	44.328	29.4453	36.9666	36.5698	45.6558		16.7125	12.4412	10.8178	13.5973
40639		35.737	35.538	16.423	24.856	28.168	15.435				0	0	0	0	0	0		0	0	0	0	0	0		0	0	0	0	0	0		1.03867	1.03241	1.04384	1.03582	1.07232	1.01129		58.5226	44.3078	29.3804	36.9665	36.5492	45.6554		16.6752	12.397	10.785	13.5973
40739		38.88	27.037	21.458	20.886	20.313	25.46				0	0	0	0	0	0		0	0	0	0	0	0		0	0	0	0	0	0		1.0392	1.03328	1.04373	1.03746	1.07171	1.01112		58.4901	44.218	29.3486	36.9219	36.5366	45.6563		16.7088	12.3663	10.6527	13.5703
40879		59.916	43.275	29.839	21.181	41.183	39.234				0	0	0	0	0	0		0	0	0	0	0	0		0	0	0	0	0	0		1.03895	1.03334	1.04399	1.03734	1.07191	1.01085		58.4656	44.216	29.3461	36.8429	36.534	45.644		16.554	12.3663	10.6527	13.4507
40999		56.669	44.042	28.565	38.435	34.889	40.22				0	0	0	0	0	0		0	0	0	0	0	0		0	0	0	0	0	0		1.03806	1.03366	1.04369	1.0375	1.0719	1.01071		58.4119	44.1834	29.349	36.8359	36.4834	45.6051		16.4573	12.3567	10.6527	13.4507
41079		46.623	34.18	21.337	30.495	27.044	32.332				0	0	0	0	0	0		0	0	0	0	0	0		0	0	0	0	0	0		1.03888	1.03397	1.04374	1.03743	1.07146	1.01043		58.2453	44.178	29.3485	36.8187	36.4987	45.6105		16.0393	12.3567	10.6372	13.3525
41159		58.997	53.388	31.614	33.037	35.724	39.081				0	0	0	0	0	0		0	0	0	0	0	0		0	0	0	0	0	0		1.03907	1.03385	1.04367	1.03917	1.07105	1.01035		58.2135	53.388	29.3492	36.6419	36.4253	45.6127		15.836	12.3567	10.5303	13.3285
41239		42.751	47.066	26.023	32.254	27.631	31.481				0	0	0	0	0	0		0	0	0	0	0	0		0	0	0	0	0	0		1.03928	1.03313	1.04381	1.03945	1.07083	1.0102		58.1809	44.1548	29.3478	36.6373	36.4461	45.6164		15.7387	12.5093	10.5303	13.3285
41319		43.958	39.853	26.861	32.934	16.24	28.772				0	0	0	0	0	0		0	0	0	0	0	0		0	0	0	0	0	0		1.03946	1.03302	1.04354	1.03911	1.07023	1.0104		58.0037	44.1573	29.3504	36.6427	36.4705	45.5919		15.7387	12.6565	10.5303	13.3387
41399		46.289	37.961	22.137	25.139	26.765	38.897				0	0	0	0	0	0		0	0	0	0	0	0		0	0	0	0	0	0		1.03967	1.03409	1.04371	1.03899	1.06978	1.01083		57.997	44.1203	29.3488	36.6444	36.486	45.5683		15.7777	12.6565	10.5303	13.3387
41479		54.955	25.816	19.101	26.658	22.869	33.772				0	0	0	0	0	0		0	0	0	0	0	0		0	0	0	0	0	0		1.03976	1.0356	1.04365	1.03993	1.06942	1.01143		57.9303	44.0794	29.3305	36.5693	36.3846	45.5451		15.799	12.6565	10.4853	13.3387
41559		45.762	30.215	16.197	24.598	27.381	29.415				0	0	0	0	0	0		0	0	0	0	0	0		0	0	0	0	0	0		1.03919	1.0385	1.04318	1.04116	1.06936	1.01138		57.8708	44.0404	29.3149	36.5341	36.2291	45.5472		15.805	12.7985	10.5123	13.3387
41639		41.618	36.33	15.357	22.182	17.8	29.296				0	0	0	0	0	0		0	0	0	0	0	0		0	0	0	0	0	0		1.03948	1.04176	1.04318	1.04125	1.06913	1.01144		57.8605	43.9104	29.3149	36.5316	36.2385	45.545		15.805	12.8438	10.4853	13.3387
41719		41.362	23.547	26.056	20.365	27.092	28.807				0	0	0	0	0	0		0	0	0	0	0	0		0	0	0	0	0	0		1.03995	1.04261	1.04311	1.04138	1.06886	1.0112		57.8258	43.8854	29.3092	36.5299	36.1709	45.5541		15.6242	12.8438	10.4752	13.3387
41839		48.267	44.926	26.375	30.062	31.481	41.105				0	0	0	0	0	0		0	0	0	0	0	0		0	0	0	0	0	0		1.03917	1.04292	1.04344	1.04151	1.06933	1.01082		57.8118	43.8807	29.3078	36.578	36.369	45.5884		15.3605	12.8438	10.4752	13.3525
41999		61.414	40.444	35.116	33.148	44.486	42.532				0	0	0	0	0	0		0	0	0	0	0	0		0	0	0	0	0	0		1.03919	1.04261	1.04329	1.04214	1.06952	1.01069		61.414	43.8855	35.116	36.614	44.486	45.5894		15.3605	12.833	10.4752	13.4507
42079		67.01	37.728	28.28	42.841	43.705	38.461				0	0	0	0	0	0		0	0	0	0	0	0		0	0	0	0	0	0		1.03916	1.04332	1.04318	1.04219	1.06931	1.01138		67.01	43.8233	29.3358	42.841	43.705	45.5842		15.6242	12.6983	10.4853	13.4507
42159		61.129	45.836	28.822	36.511	32.006	42.532				0	0	0	0	0	0		0	0	0	0	0	0		0	0	0	0	0	0		1.03958	1.04299	1.04317	1.04211	1.06926	1.01125		57.8011	43.8797	29.3359	36.561	36.379	45.5852		15.6242	12.833	10.4853	13.4507
42239		61.508	40.33	18.456	34.309	36.043	36.135				0	0	0	0	0	0		0	0	0	0	0	0		0	0	0	0	0	0		1.03961	1.04217	1.04342	1.04206	1.07111	1.01279		61.508	43.8922	29.3142	36.6164	36.1664	45.5597		15.6242	12.833	10.4853	13.5428
42319		41.295	41.406	25.972	41.6	29.039	40.75				0	0	0	0	0	0		0	0	0	0	0	0		0	0	0	0	0	0		1.03994	1.0423	1.04431	1.04172	1.07503	1.01353		57.7859	43.8902	29.3114	41.6	36.058	45.531		15.6242	12.833	10.4853	13.5428
42399		51.551	42.426	21.124	26.6	20.866	33.38				0	0	0	0	0	0		0	0	0	0	0	0		0	0	0	0	0	0		1.04006	1.042	1.05057	1.04153	1.07481	1.01312		57.7049	43.9097	29.1232	36.6316	36.0437	45.5468		15.3605	12.8438	10.4853	13.5428
42479		46.146	37.163	22.168	29.741	25.522	33.654				0	0	0	0	0	0		0	0	0	0	0	0		0	0	0	0	0	0		1.04079	1.04166	1.05489	1.04162	1.07792	1.01287		57.5506	43.9108	28.9882	36.6289	35.7999	45.5566		15.2708	12.9405	10.5123	13.5428
42579		44.414	30.052	16.172	26.686	26.193	30.41				0	0	0	0	0	0		0	0	0	0	0	0		0	0	0	0	0	0		1.04074	1.04157	1.05499	1.04094	1.07757	1.01247		57.4226	43.911	28.9858	36.5945	35.7669	45.572		15.2612	12.9405	10.5123	13.4232
42659		44.184	30.457	20.449	23.516	27.536	33.74				0	0	0	0	0	0		0	0	0	0	0	0		0	0	0	0	0	0		1.04046	1.04159	1.05472	1.04121	1.07802	1.01244		57.3773	43.911	28.9462	36.5327	35.65	45.5072		15.1925	12.9405	10.4325	13.325
42739		40.057	39.01	25.689	21	27.942	16.378				0	0	0	0	0	0		0	0	0	0	0	0		0	0	0	0	0	0		1.04137	1.04229	1.05526	1.04094	1.07964	1.01221		57.3678	43.8902	28.9438	36.5145	35.4477	45.5151		15.1925	12.9297	10.4325	13.301
42839		33.376	34.676	25.315	29.831	25.705	29.032				0	0	0	0	0	0		0	0	0	0	0	0		0	0	0	0	0	0		1.04046	1.04133	1.05495	1.04095	1.0804	1.01309		57.4412	43.8754	28.9451	36.54	35.4276	45.4887		15.1925	12.9297	10.3373	13.203
42999		74.361	59.111	30.189	45.417	26.98	49.352				0	0	0	0	0	0		0	0	0	0	0	0		0	0	0	0	0	0		1.03965	1.04154	1.05508	1.04085	1.08052	1.01247		74.361	59.111	28.9838	45.417	35.4244	49.352		15.1925	12.9405	10.4055	13.3012
43079		58.459	48.513	30.312	46.271	45.122	35.633				0	0	0	0	0	0		0	0	0	0	0	0		0	0	0	0	0	0		1.03957	1.0409	1.0554	1.04116	1.08034	1.01279		57.6441	48.513	29.053	46.271	45.122	45.4974		15.1925	12.9427	10.3788	13.3792
43159		55.88	48.396	23.193	44.117	37.582	35.079				0	0	0	0	0	0		0	0	0	0	0	0		0	0	0	0	0	0		1.0396	1.04237	1.05549	1.04099	1.08034	1.01341		57.6417	48.396	29.049	44.117	35.4291	45.4796		15.1325	12.846	10.3265	13.3405
43239		70.854	55.241	31.191	35.59	29.029	51.645				0	0	0	0	0	0		0	0	0	0	0	0		0	0	0	0	0	0		1.03915	1.04266	1.05566	1.04164	1.08057	1.01289		70.854	55.241	29.041	36.6591	35.4231	51.645		15.1325	12.8008	10.3265	13.2718
43319		61.018	36.888	30.201	25.459	33.628	48.311				0	0	0	0	0	0		0	0	0	0	0	0		0	0	0	0	0	0		1.03909	1.04195	1.05558	1.04137	1.08007	1.01359		57.5366	43.9098	28.9721	36.6362	35.3918	45.4746		15.0812	12.846	10.2467	13.2448
43399		53.165	55.7	25.531	23.358	44.314	33.489				0	0	0	0	0	0		0	0	0	0	0	0		0	0	0	0	0	0		1.03888	1.04288	1.05571	1.04088	1.07954	1.01293		57.5527	55.7	28.9691	36.6441	44.314	45.4932		15.1412	12.846	10.2467	13.2448
43479		52.044	39.988	25.789	22.483	28.662	37.699				0	0	0	0	0	0		0	0	0	0	0	0		0	0	0	0	0	0		1.03915	1.04281	1.05509	1.0412	1.07946	1.01271		57.5323	43.9071	29.0677	36.6399	35.2889	45.4996		15.1412	12.9427	10.3265	13.2268
43559		62.219	50.18	23.62	29.622	37.442	40.02				0	0	0	0	0	0		0	0	0	0	0	0		0	0	0	0	0	0		1.0394	1.04256	1.05512	1.04122	1.07969	1.01211		62.219	50.18	29.0663	36.6397	35.1553	45.519		15.1412	13.0555	10.3265	13.2268
43639		50.454	37.152	25.975	28.037	35.813	34.599				0	0	0	0	0	0		0	0	0	0	0	0		0	0	0	0	0	0		1.0392	1.04385	1.0556	1.04103	1.07932	1.01355		57.5283	43.8955	29.0438	36.6422	35.203	45.4759		15.0812	13.2482	10.3265	13.2268
43739		48.911	38.314	20.797	23.653	39.772	34.093				0	0	0	0	0	0		0	0	0	0	0	0		0	0	0	0	0	0		1.03946	1.04343	1.0547	1.04058	1.07911	1.01329		57.5094	43.9019	29.0854	36.7206	39.772	45.4831		15.0812	13.0555	10.3708	13.2538
43839		51.145	48.913	28.785	35.718	36.932	41.142				0	0	0	0	0	0		0	0	0	0	0	0		0	0	0	0	0	0		1.039	1.04317	1.05487	1.04098	1.08013	1.01436		57.544	48.913	29.1073	36.8206	35.0994	45.4503		15.0348	12.9522	10.4105	13.2738
43999		64.823	51.123	27.179	46.315	48.612	48.395				0	0	0	0	0	0		0	0	0	0	0	0		0	0	0	0	0	0		1.03894	1.04492	1.05481	1.04115	1.08021	1.01398		64.823	51.123	29.1081	46.315	48.612	45.4636		14.9653	12.8555	10.394	13.3467
44079		53.855	46.298	37.189	40.544	41.37	45.243				0	0	0	0	0	0		0	0	0	0	0	0		0	0	0	0	0	0		1.03934	1.04603	1.05607	1.04096	1.08263	1.01383		57.5174	46.298	37.189	40.544	41.37	45.5193		14.9653	12.8555	10.394	13.3467
44159		56.068	47.706	38.24	38.666	28.305	48.939				0	0	0	0	0	0		0	0	0	0	0	0		0	0	0	0	0	0		1.039	1.04611	1.05484	1.03976	1.08393	1.01242		57.6732	47.706	38.24	38.666	34.9423	48.939		14.9645	12.8555	10.3508	13.5512
44239		66.408	38.917	39.467	45.357	41.489	42.74				0	0	0	0	0	0		0	0	0	0	0	0		0	0	0	0	0	0		1.03902	1.04605	1.0554	1.04004	1.08368	1.01362		66.408	43.8909	39.467	45.357	41.489	45.5274		14.8607	12.8103	10.3508	13.6117
44319		67.638	47.932	23.787	34.575	37.754	42.06				0	0	0	0	0	0		0	0	0	0	0	0		0	0	0	0	0	0		1.03934	1.046	1.05548	1.04144	1.08324	1.01426		67.638	47.932	29.0492	36.9482	34.8909	45.5049		14.8095	12.8103	10.394	13.6372
44399		48.433	48.385	35.474	37.436	22.753	44.256				0	0	0	0	0	0		0	0	0	0	0	0		0	0	0	0	0	0		1.03924	1.0456	1.05525	1.03979	1.08317	1.01495		57.3971	48.385	35.474	36.9644	34.764	45.4854		14.9133	12.6683	10.394	13.6372
44479		52.97	43.827	18.168	39.379	27.156	41.854				0	0	0	0	0	0		0	0	0	0	0	0		0	0	0	0	0	0		1.03961	1.04541	1.05463	1.04	1.08237	1.01494		57.385	43.9007	29.0862	39.379	34.7125	45.4857		14.9133	12.6683	10.394	13.6372
44559		48.519	34.672	23.624	30.707	32.66	41.655				0	0	0	0	0	0		0	0	0	0	0	0		0	0	0	0	0	0		1.03971	1.04525	1.05527	1.03989	1.08251	1.01475		57.3841	43.872	29.0595	36.9635	34.7074	45.491		14.9653	12.6638	10.4105	13.6372
44639		54.255	37.814	25.175	30.749	34.117	34.802				0	0	0	0	0	0		0	0	0	0	0	0		0	0	0	0	0	0		1.03953	1.04491	1.05585	1.03918	1.08161	1.01446		57.3669	43.8793	29.0319	36.9694	34.7401	45.4992		15.0348	12.6638	10.4105	13.647
44739		41.016	34.977	24.155	31.478	28.047	29.24				0	0	0	0	0	0		0	0	0	0	0	0		0	0	0	0	0	0		1.0387	1.04468	1.05561	1.04048	1.08094	1.01417		57.3762	43.8828	29.0983	36.9581	34.8974	45.5075		15.0348	12.6638	10.4342	13.647
44819		54.486	43.654	19.608	33.884	24.971	41.214				0	0	0	0	0	0		0	0	0	0	0	0		0	0	0	0	0	0		1.03903	1.04429	1.05556	1.04055	1.08073	1.0143		57.4111	43.8888	29.1696	36.9729	35.0222	45.5685		15.086	12.5165	10.519	13.6893
44999		68.664	43.783	36.121	58.056	41.14	55.374				0	0	0	0	0	0		0	0	0	0	0	0		0	0	0	0	0	0		1.03951	1.04454	1.0556	1.0388	1.0789	1.01411		68.664	43.8849	36.121	58.056	41.14	55.374		15.086	12.3618	10.519	13.6638
45079		67.412	47.713	34.691	43.485	40.256	55.563				0	0	0	0	0	0		0	0	0	0	0	0		0	0	0	0	0	0		1.03942	1.04461	1.05574	1.03807	1.07923	1.01414		67.412	47.713	34.691	43.485	40.256	55.563		15.086	12.3933	10.6615	13.6405
45159		70.23	50.557	35.436	43.983	44.532	53.225				0	0	0	0	0	0		0	0	0	0	0	0		0	0	0	0	0	0		1.03865	1.04464	1.05618	1.03799	1.07923	1.0139		70.23	50.557	35.436	43.983	44.532	53.225		15.0165	12.3933	10.5748	13.6405
45239		68.222	51.62	38	34.057	53.673	50.906				0	0	0	0	0	0		0	0	0	0	0	0		0	0	0	0	0	0		1.0387	1.04485	1.05644	1.03612	1.07905	1.0138		68.222	51.62	38	37.4796	53.673	50.906		15.0165	12.3368	10.389	13.6405
45319		63.745	54.58	34.388	41.364	42.471	55.164				0	0	0	0	0	0		0	0	0	0	0	0		0	0	0	0	0	0		1.03855	1.04443	1.05622	1.03643	1.07901	1.01379		63.745	54.58	34.388	41.364	42.471	55.164		14.9653	12.3933	10.4758	13.6405
45399		85.678	38.942	26.472	34.663	40.163	43.382				0	0	0	0	0	0		0	0	0	0	0	0		0	0	0	0	0	0		1.03888	1.04401	1.05599	1.03646	1.08063	1.01351		85.678	44.0319	29.1465	37.4687	40.163	45.5952		14.9653	12.4815	10.4758	13.6405
45479		62.426	43.526	28.938	36.921	55.802	50.231				0	0	0	0	0	0		0	0	0	0	0	0		0	0	0	0	0	0		1.0392	1.04432	1.05612	1.03654	1.08075	1.01337		62.426	44.0292	29.1398	37.4665	55.802	50.231		14.9653	12.4815	10.4758	13.6405
45559		52.251	37.09	24.543	34.222	34.307	34.295				0	0	0	0	0	0		0	0	0	0	0	0		0	0	0	0	0	0		1.0391	1.04465	1.05639	1.03642	1.08075	1.01326		57.3726	44.0265	29.0887	37.4702	35.2483	45.5975		15.0505	12.425	10.4758	13.6405
45659		47.089	51.372	23.162	36.981	38.646	33.264				0	0	0	0	0	0		0	0	0	0	0	0		0	0	0	0	0	0		1.03888	1.04473	1.05618	1.03621	1.08068	1.01311		57.3746	51.372	29.0913	37.4767	35.2504	45.5988		15.1412	12.425	10.4758	13.6405
45739		62.313	40.323	33.338	26.582	26.172	47.696				0	0	0	0	0	0		0	0	0	0	0	0		0	0	0	0	0	0		1.03894	1.0451	1.05616	1.0361	1.08043	1.01299		62.313	44.0387	33.338	37.4801	35.3271	45.6334		15.1925	12.55	10.5748	13.5142
45819		53.631	44.709	21.464	25.068	32.044	43.051				0	0	0	0	0	0		0	0	0	0	0	0		0	0	0	0	0	0		1.03922	1.04567	1.0561	1.03786	1.08022	1.01291		57.5266	44.0339	29.2403	37.4195	35.3895	45.656		15.3212	12.5147	10.805	13.469
45999		83.245	42.782	46.901	45.802	54.683	59.359				0	0	0	0	0	0		0	0	0	0	0	0		0	0	0	0	0	0		1.03906	1.04546	1.0563	1.03762	1.08005	1.01251		83.245	44.0356	46.901	45.802	54.683	59.359		15.2305	12.45	10.7992	13.4355
46079		77.586	54.963	48.015	48.027	52.699	54.935				0	0	0	0	0	0		0	0	0	0	0	0		0	0	0	0	0	0		1.03873	1.0461	1.05609	1.03726	1.08005	1.01217		77.586	54.963	48.015	48.027	52.699	54.935		15.1453	12.45	10.7667	13.336
46159		75.465	44.345	38.871	42.176	47.32	56.416				0	0	0	0	0	0		0	0	0	0	0	0		0	0	0	0	0	0		1.0385	1.04746	1.05612	1.03742	1.07976	1.01224		75.465	43.995	38.871	42.176	47.32	56.416		15.1493	12.4282	10.7928	13.3645
46239		73.07	49.008	34.717	41.872	42.758	50.877				0	0	0	0	0	0		0	0	0	0	0	0		0	0	0	0	0	0		1.03876	1.04788	1.0562	1.0375	1.07959	1.01286		73.07	49.008	34.717	41.872	42.758	50.877		15.0933	12.3903	10.732	13.3645
46319		77.797	48.003	31.569	44.245	36.893	58.197				0	0	0	0	0	0		0	0	0	0	0	0		0	0	0	0	0	0		1.0387	1.04783	1.05592	1.03602	1.07983	1.01276		77.797	48.003	31.569	44.245	35.4428	58.197		15.0933	12.3903	10.7923	13.3645
46399		68.92	41.634	30.016	41.671	38.316	49.79				0	0	0	0	0	0		0	0	0	0	0	0		0	0	0	0	0	0		1.0387	1.04841	1.05558	1.0362	1.08019	1.01288		68.92	43.9398	29.3124	41.671	35.4333	49.79		15.0933	12.3772	10.7923	13.3645
46479		54.612	43.384	22.719	34.461	40.358	46.928				0	0	0	0	0	0		0	0	0	0	0	0		0	0	0	0	0	0		1.03859	1.04804	1.05591	1.03625	1.08008	1.01243		57.5755	43.9615	29.3042	37.611	40.358	45.7648		15.1453	12.3903	10.7923	13.3645
46559		60.117	39.442	31.496	29.828	33.964	39.98				0	0	0	0	0	0		0	0	0	0	0	0		0	0	0	0	0	0		1.03884	1.04807	1.05599	1.03664	1.08004	1.0124		57.5563	43.9595	31.496	37.5753	35.4373	45.767		15.2305	12.3903	10.732	13.3262
46639		63.189	45.849	35.339	28.162	32.227	40.175				0	0	0	0	0	0		0	0	0	0	0	0		0	0	0	0	0	0		1.03886	1.04876	1.05592	1.03645	1.08039	1.01243		63.189	43.9201	35.339	37.5928	35.4278	45.765		15.2305	12.3772	10.732	13.3262
46719		52.247	32.882	28.896	31.795	34.679	41.046				0	0	0	0	0	0		0	0	0	0	0	0		0	0	0	0	0	0		1.03911	1.04829	1.05692	1.03485	1.08076	1.01219		57.6633	44.028	29.3081	37.7059	35.4852	45.8395		15.2625	12.2993	10.7928	13.2615
46839		87.984	48.439	30.874	43.015	46.59	46.054				0	0	0	0	0	0		0	0	0	0	0	0		0	0	0	0	0	0		1.03902	1.04843	1.0574	1.03482	1.08025	1.0118		87.984	48.439	30.874	43.015	46.59	45.9241		15.2105	12.2993	10.917	13.2778
46999		86.185	80.185	42.507	57.08	67.115	58.66				0	0	0	0	0	0		0	0	0	0	0	0		0	0	0	0	0	0		1.03976	1.04778	1.05699	1.03455	1.07952	1.01151		86.185	80.185	42.507	57.08	67.115	58.66		15.1067	12.2993	10.869	13.1433
47119		81.531	63.719	37.461	54.653	51.176	66.679				0	0	0	0	0	0		0	0	0	0	0	0		0	0	0	0	0	0		1.03962	1.04811	1.05684	1.03465	1.07983	1.01176		81.531	63.719	37.461	54.653	51.176	66.679		15.0165	12.0815	10.852	13.1603
47199		77.1	66.639	42.473	51.678	34.507	56.007				0	0	0	0	0	0		0	0	0	0	0	0		0	0	0	0	0	0		1.03981	1.04752	1.05766	1.03657	1.07954	1.01181		77.1	66.639	42.473	51.678	35.7884	56.007		14.9765	11.9855	10.7065	13.0027
47279		76.961	64.033	43.426	47.294	58.396	63.277				0	0	0	0	0	0		0	0	0	0	0	0		0	0	0	0	0	0		1.03965	1.04686	1.05797	1.03658	1.08115	1.01179		76.961	64.033	43.426	47.294	58.396	63.277		14.9765	11.9365	10.7065	13.0027
47359		62.633	58.315	29.395	40.794	50.575	54.871				0	0	0	0	0	0		0	0	0	0	0	0		0	0	0	0	0	0		1.04031	1.04686	1.05867	1.03526	1.08189	1.01179		62.633	58.315	29.301	40.794	50.575	54.871		14.9765	11.8947	10.7065	13.0027
47439		73.459	40.199	33.186	43.689	47.576	43.301				0	0	0	0	0	0		0	0	0	0	0	0		0	0	0	0	0	0		1.04109	1.04616	1.0583	1.03645	1.08014	1.01238		73.459	44.0403	33.186	43.689	47.576	46.1969		15.0165	11.8947	10.7235	12.921
47519		66.005	48.45	39.034	42.796	57.77	52.08				0	0	0	0	0	0		0	0	0	0	0	0		0	0	0	0	0	0		1.04075	1.04578	1.05856	1.03662	1.08131	1.01275		66.005	48.45	39.034	42.796	57.77	52.08		14.9895	11.9437	10.7715	12.9023
47599		52.278	41.412	34.492	39.701	43.157	56.083				0	0	0	0	0	0		0	0	0	0	0	0		0	0	0	0	0	0		1.04064	1.04586	1.05816	1.03653	1.0819	1.01264		57.391	44.107	34.492	39.701	43.157	56.083		15.0933	11.9385	10.7928	12.9023
47679		46.488	46.842	24.492	35.559	49.168	55.576				0	0	0	0	0	0		0	0	0	0	0	0		0	0	0	0	0	0		1.04075	1.0451	1.05739	1.03638	1.08147	1.01259		57.3903	46.842	29.3062	38.0208	49.168	55.576		15.0933	11.9027	10.7928	12.9023
47759		52.688	40.408	29.309	29.836	40.614	43.173				0	0	0	0	0	0		0	0	0	0	0	0		0	0	0	0	0	0		1.04035	1.04398	1.05787	1.0357	1.08079	1.0124		57.4551	44.1922	29.3114	38.2148	40.614	46.3286		15.1067	11.703	10.917	12.956
47839		41.295	48.61	32.09	48.567	37.899	52.032				0	0	0	0	0	0		0	0	0	0	0	0		0	0	0	0	0	0		1.04036	1.04306	1.05726	1.03595	1.07962	1.01275		57.5832	48.61	32.09	48.567	35.8114	52.032		15.2357	11.6337	10.869	13.1275
47999		73.737	56.841	36.269	54.52	45.816	61.292				0	0	0	0	0	0		0	0	0	0	0	0		0	0	0	0	0	0		1.0407	1.04256	1.05715	1.03579	1.07905	1.01256		73.737	56.841	36.269	54.52	45.816	61.292		15.1957	11.3733	10.869	13.0795
48079		74.842	63.593	43.022	56.393	54.6	61.208				0	0	0	0	0	0		0	0	0	0	0	0		0	0	0	0	0	0		1.04071	1.04243	1.05664	1.03706	1.07913	1.01244		74.842	63.593	43.022	56.393	54.6	61.208		15.2688	11.2683	10.924	13.0455
48159		55.977	54.226	38.486	54.387	51.507	57.045				0	0	0	0	0	0		0	0	0	0	0	0		0	0	0	0	0	0		1.04072	1.04314	1.05587	1.03699	1.07856	1.01264		57.7049	54.226	38.486	54.387	51.507	57.045		15.2688	11.2683	10.924	13.0455
48239		68.646	55.564	38.127	37.977	50.628	67.165				0	0	0	0	0	0		0	0	0	0	0	0		0	0	0	0	0	0		1.04165	1.04433	1.05561	1.03692	1.07873	1.01247		68.646	55.564	38.127	38.2336	50.628	67.165		15.2688	11.2683	10.9692	13.0455
48319		69.868	55.768	41.336	45.52	51.053	55.809				0	0	0	0	0	0		0	0	0	0	0	0		0	0	0	0	0	0		1.04223	1.04366	1.0554	1.03865	1.07898	1.01265		69.868	55.768	41.336	45.52	51.053	55.809		15.1598	11.3733	10.9552	13.0375
48399		61.638	47.643	42.866	48.452	50.392	57.621				0	0	0	0	0	0		0	0	0	0	0	0		0	0	0	0	0	0		1.04323	1.04346	1.05663	1.03858	1.07975	1.0125		57.6525	47.643	42.866	48.452	50.392	57.621		15.2688	11.3733	10.9552	13.0455
48499		73.072	53.5	29.842	38.219	46.673	49.045				0	0	0	0	0	0		0	0	0	0	0	0		0	0	0	0	0	0		1.04295	1.04255	1.05674	1.03869	1.08006	1.01379		73.072	53.5	29.3941	38.1123	46.673	49.045		15.2897	11.2683	10.9552	13.0455
48579		57.387	50.124	36.092	38.43	40.906	50.015				0	0	0	0	0	0		0	0	0	0	0	0		0	0	0	0	0	0		1.04321	1.04289	1.05664	1.03915	1.08005	1.01493		57.6544	50.124	36.092	38.0704	40.906	50.015		15.2897	11.2683	10.8412	13.0455
48659		71.802	52.167	33.159	32.73	42.861	51.215				0	0	0	0	0	0		0	0	0	0	0	0		0	0	0	0	0	0		1.04336	1.04233	1.05618	1.03934	1.0815	1.01371		71.802	52.167	33.159	38.0529	42.861	51.215		15.2897	11.244	10.8412	13.0375
48739		57.173	47.758	33.229	38.351	38.283	46.554				0	0	0	0	0	0		0	0	0	0	0	0		0	0	0	0	0	0		1.04199	1.04129	1.05659	1.04002	1.08016	1.01434		57.6803	47.758	33.229	38.1621	36.0353	46.5313		15.2688	11.199	10.795	13.0485
48859		62.421	49.373	33.941	35.881	40.136	51.014				0	0	0	0	0	0		0	0	0	0	0	0		0	0	0	0	0	0		1.04188	1.04174	1.0567	1.03948	1.07984	1.01338		57.7189	49.373	33.941	38.2627	40.136	51.014		15.389	11.2515	10.7412	13.066
49019		88.581	63.998	50.581	62.938	68.659	66.223				0	0	0	0	0	0		0	0	0	0	0	0		0	0	0	0	0	0		1.04186	1.04272	1.05571	1.03966	1.07992	1.01358		88.581	63.998	50.581	62.938	68.659	66.223		15.3332	11.2515	10.53	13.0213
49119		71.84	67.185	34.59	60.79	52.68	60.621				0	0	0	0	0	0		0	0	0	0	0	0		0	0	0	0	0	0		1.04143	1.04214	1.05452	1.03936	1.07936	1.01329		71.84	67.185	34.59	60.79	52.68	60.621		15.255	11.1785	10.4642	12.8532
49199		64.546	61.8	44.108	54.92	48.944	63.825				0	0	0	0	0	0		0	0	0	0	0	0		0	0	0	0	0	0		1.04143	1.04204	1.05373	1.03972	1.07947	1.01426		64.546	61.8	44.108	54.92	48.944	63.825		15.162	11.2515	10.5018	12.8532
49279		71.625	56.247	42.465	47.328	53.404	58.102				0	0	0	0	0	0		0	0	0	0	0	0		0	0	0	0	0	0		1.04108	1.04282	1.05324	1.04	1.08002	1.01522		71.625	56.247	42.465	47.328	53.404	58.102		15.162	11.2515	10.5018	12.8532
49359		79.984	43.906	42.037	58.307	53.584	49.343				0	0	0	0	0	0		0	0	0	0	0	0		0	0	0	0	0	0		1.04265	1.04207	1.05317	1.04018	1.08024	1.01486		79.984	44.3433	42.037	58.307	53.584	49.343		14.9162	11.2653	10.5018	12.7142
49439		75.734	38.94	37.496	49.133	49.833	45.59				0	0	0	0	0	0		0	0	0	0	0	0		0	0	0	0	0	0		1.0431	1.04214	1.05453	1.03944	1.07932	1.01495		75.734	44.3431	37.496	49.133	49.833	46.7087		15.162	11.3102	10.5675	12.7142
49519		63.632	41.069	30.292	46.93	41.626	44.61				0	0	0	0	0	0		0	0	0	0	0	0		0	0	0	0	0	0		1.04228	1.04036	1.05495	1.04068	1.07796	1.01558		63.632	44.3429	29.6261	46.93	41.626	46.5978		15.162	11.244	10.5675	12.7662
49599		53.469	48.683	29.214	42.503	39.105	60.967				0	0	0	0	0	0		0	0	0	0	0	0		0	0	0	0	0	0		1.04139	1.03946	1.05463	1.04093	1.07675	1.01656		57.7286	48.683	29.6311	42.503	36.162	60.967		15.162	11.3102	10.5675	12.7662
49679		60.746	44.078	29.336	53.064	43.194	49.919				0	0	0	0	0	0		0	0	0	0	0	0		0	0	0	0	0	0		1.04152	1.04013	1.05385	1.04076	1.07678	1.01764		57.7261	44.3971	29.655	53.064	43.194	49.919		15.162	11.3102	10.5675	12.7662
49779		54.222	42.105	29.354	38.049	41.587	36.161				0	0	0	0	0	0		0	0	0	0	0	0		0	0	0	0	0	0		1.04052	1.03941	1.05274	1.03978	1.07818	1.017		57.8185	44.5548	29.7385	38.4134	41.587	46.6561		15.2635	11.3102	10.527	12.6852
49879		65.17	45.304	34.072	36.639	55.888	55.264				0	0	0	0	0	0		0	0	0	0	0	0		0	0	0	0	0	0		1.0405	1.03848	1.05118	1.03949	1.0781	1.01741		65.17	44.6819	34.072	38.4347	55.888	55.264		15.3143	11.42	10.527	12.7608
49999		73.888	45.815	39.204	42.476	60.856	65.3				0	0	0	0	0	0		0	0	0	0	0	0		0	0	0	0	0	0		1.04132	1.03723	1.05097	1.03936	1.07629	1.01734		73.888	44.6868	39.204	42.476	60.856	65.3		15.0685	11.42	10.611	12.7013
50079		76.764	43.912	42.482	50.633	59.023	66.281				0	0	0	0	0	0		0	0	0	0	0	0		0	0	0	0	0	0		1.04031	1.0366	1.0504	1.03865	1.075	1.01741		76.764	44.6819	42.482	50.633	59.023	66.281		14.923	11.3102	10.7575	12.646
50159		61.566	46.578	35.556	57.86	56.214	59.525				0	0	0	0	0	0		0	0	0	0	0	0		0	0	0	0	0	0		1.03876	1.03613	1.04837	1.03633	1.07389	1.0167		57.8694	46.578	35.556	57.86	56.214	59.525		15.0685	11.244	10.7575	12.646
50239		61.486	44.814	48.127	49.516	52.321	68.151				0	0	0	0	0	0		0	0	0	0	0	0		0	0	0	0	0	0		1.03779	1.03648	1.04748	1.0354	1.0742	1.0188		57.8578	44.5005	48.127	49.516	52.321	68.151		15.0177	11.2683	10.7635	12.6878
50339		58.179	38.916	34.307	49.316	32.43	60.633				0	0	0	0	0	0		0	0	0	0	0	0		0	0	0	0	0	0		1.03708	1.03663	1.04578	1.03658	1.07312	1.02194		57.8398	44.4904	34.307	49.316	36.5796	60.633		15.162	11.2683	10.7713	12.6878
50419		57.37	41.56	25.428	44.706	46.239	51.345				0	0	0	0	0	0		0	0	0	0	0	0		0	0	0	0	0	0		1.03717	1.03519	1.04659	1.0373	1.07319	1.02302		57.8135	44.4625	29.9288	44.706	46.239	51.345		15.1935	11.2493	10.7635	12.6878
50499		65.258	41.616	27.664	32.988	49.179	49.192				0	0	0	0	0	0		0	0	0	0	0	0		0	0	0	0	0	0		1.03945	1.03514	1.04632	1.03789	1.07321	1.02339		65.258	44.5899	29.9445	38.434	49.179	49.192		15.1935	11.2683	10.7575	12.6325
50579		56.752	47.449	26.379	30.296	38.32	49.621				0	0	0	0	0	0		0	0	0	0	0	0		0	0	0	0	0	0		1.03959	1.03563	1.04679	1.03814	1.07214	1.02311		57.8005	47.449	30.029	38.4333	36.7002	49.621		15.255	11.244	10.6373	12.491
50679		61.041	47.599	28.738	41.102	37.07	50.221				0	0	0	0	0	0		0	0	0	0	0	0		0	0	0	0	0	0		1.04015	1.03503	1.04498	1.03765	1.07148	1.02331		57.8233	47.599	30.189	41.102	36.872	50.221		15.3565	11.244	10.7408	12.7927
50778		42.72	31.568	18.761	36.436	28.882	52.373				0	0	0	0	0	0		0	0	0	0	0	0		0	0	0	0	0	0		1.04002	1.03439	1.04553	1.03803	1.07066	1.02384		57.8522	44.6894	30.1898	38.5211	36.9037	52.373		15.3143	11.2653	10.6795	12.6717
50859		64.002	46.454	32.251	42.562	38.21	57.707				0	0	0	0	0	0		0	0	0	0	0	0		0	0	0	0	0	0		1.03975	1.03422	1.04454	1.03793	1.06974	1.02308		64.002	44.705	32.251	42.562	37.0018	57.707		15.4718	11.375	10.7123	12.9007
51019		77.5	39.797	41.208	52.962	52.062	72.551				0	0	0	0	0	0		0	0	0	0	0	0		0	0	0	0	0	0		1.03894	1.03474	1.04224	1.03769	1.06806	1.02272		77.5	44.7382	41.208	52.962	52.062	72.551		15.5373	11.4008	10.6653	13.0262
51099		57.658	44.691	47.062	50.744	62.323	66.4				0	0	0	0	0	0		0	0	0	0	0	0		0	0	0	0	0	0		1.03833	1.0344	1.04164	1.03789	1.06696	1.02267		58.051	44.7992	47.062	50.744	62.323	66.4		15.5373	11.4593	10.746	13.086
51179		66.485	52.235	47.043	47.361	53.999	63.776				0	0	0	0	0	0		0	0	0	0	0	0		0	0	0	0	0	0		1.03804	1.03514	1.04007	1.03683	1.06546	1.02198		66.485	52.235	47.043	47.361	53.999	63.776		15.5373	11.6133	10.8625	13.086
51259		68.068	50.775	39.551	41.095	40.008	59.59				0	0	0	0	0	0		0	0	0	0	0	0		0	0	0	0	0	0		1.03777	1.03515	1.03931	1.03695	1.06552	1.02215		68.068	50.775	39.551	41.095	37.586	59.59		15.5373	11.6133	11.04	13.064
51339		62.058	50.766	29.315	39.789	39.965	59.756				0	0	0	0	0	0		0	0	0	0	0	0		0	0	0	0	0	0		1.03784	1.03485	1.03858	1.03665	1.06479	1.02149		58.2054	50.766	30.6534	39.789	37.574	59.756		15.6898	11.6133	10.9432	13.1905
51419		54.71	40.68	24.663	36.664	34.39	54.167				0	0	0	0	0	0		0	0	0	0	0	0		0	0	0	0	0	0		1.03901	1.03497	1.03757	1.03638	1.06367	1.02092		58.212	44.8593	30.6691	38.7494	37.6266	54.167		15.7865	11.5755	10.904	13.2973
51499		59.313	38.001	24.175	48.881	40.699	43.535				0	0	0	0	0	0		0	0	0	0	0	0		0	0	0	0	0	0		1.03943	1.03556	1.03697	1.03579	1.06364	1.02062		58.2159	44.8796	30.7703	48.881	40.699	47.3227		15.9413	11.6655	10.9627	13.2777
51579		57.833	38.277	26.888	39.862	32.237	45.771				0	0	0	0	0	0		0	0	0	0	0	0		0	0	0	0	0	0		1.03974	1.03548	1.03916	1.03501	1.06409	1.0205		58.2241	44.9581	30.677	39.862	37.6109	47.3416		15.8068	11.737	10.9627	13.2777
51659		49.504	41.622	26.467	28.52	32.165	45.65				0	0	0	0	0	0		0	0	0	0	0	0		0	0	0	0	0	0		1.03986	1.03475	1.03912	1.03493	1.06349	1.02058		58.28	45.0914	30.7482	39.0411	37.682	47.5338		15.8068	11.81	10.964	13.3
51739		50.131	28.396	17.457	26.521	29.66	37.145				0	0	0	0	0	0		0	0	0	0	0	0		0	0	0	0	0	0		1.0394	1.03441	1.0391	1.03395	1.06178	1.02028		58.4575	45.2911	30.92	39.1367	37.7606	47.6294		15.7397	11.896	11.0385	13.3
51859		64.551	42.356	42.628	41.425	46.06	63.581				0	0	0	0	0	0		0	0	0	0	0	0		0	0	0	0	0	0		1.03743	1.03368	1.03809	1.03323	1.05969	1.02		64.551	45.4799	42.628	41.425	46.06	63.581		15.6752	12.1258	11.1578	13.3345
52019		61.011	49.568	29.737	49.076	50.932	61.468				0	0	0	0	0	0		0	0	0	0	0	0		0	0	0	0	0	0		1.03665	1.03271	1.0372	1.0323	1.05854	1.01952		58.7141	49.568	31.2292	49.076	50.932	61.468		15.744	12.1365	11.2302	13.279
52119		67.886	40.665	27.822	46.689	49.046	53.709				0	0	0	0	0	0		0	0	0	0	0	0		0	0	0	0	0	0		1.03584	1.03172	1.03587	1.03231	1.05757	1.01892		67.886	45.4974	31.2471	46.689	49.046	53.709		15.744	12.1365	11.2302	13.2905
52198		57.33	47.872	38.441	51.041	40.606	52.12				0	0	0	0	0	0		0	0	0	0	0	0		0	0	0	0	0	0		1.0353	1.03088	1.03642	1.03101	1.05593	1.01882		58.7825	47.872	38.441	51.041	40.606	52.12		15.7703	12.1365	11.2302	13.2905
52279		53.995	56.216	37.588	48.228	40.47	52.589				0	0	0	0	0	0		0	0	0	0	0	0		0	0	0	0	0	0		1.03518	1.02927	1.0359	1.03003	1.05615	1.01824		58.7482	56.216	37.588	48.228	40.47	52.589		15.744	12.017	11.18	13.2905
52359		54.909	28.037	28.769	37.348	36.832	38.184				0	0	0	0	0	0		0	0	0	0	0	0		0	0	0	0	0	0		1.03465	1.02862	1.03503	1.0305	1.05443	1.01768		58.7184	45.4938	31.3068	39.4658	38.288	47.9876		15.6752	11.7873	11.1005	13.2905
52439		58.864	41.11	28.946	32.732	33.465	39.552				0	0	0	0	0	0		0	0	0	0	0	0		0	0	0	0	0	0		1.03424	1.02838	1.03642	1.02988	1.05336	1.01773		58.6673	45.494	31.2398	39.4724	38.306	47.9874		15.636	11.7873	11.1005	13.346
52519		49.792	25.567	22.533	40.833	29.909	46.985				0	0	0	0	0	0		0	0	0	0	0	0		0	0	0	0	0	0		1.03335	1.02786	1.03652	1.03025	1.0528	1.01789		58.7024	45.5005	31.2092	40.833	38.3156	47.9868		15.7005	11.7873	11.1005	13.3645
52599		42.99	26.643	19.208	32.637	29.451	36.414				0	0	0	0	0	0		0	0	0	0	0	0		0	0	0	0	0	0		1.03331	1.02725	1.03612	1.03265	1.05259	1.01767		58.7033	45.5092	31.2165	39.4202	38.3164	47.9876		15.7005	11.69	11.1005	13.3645
52679		36.733	30.369	18.812	31.28	31.857	43.54				0	0	0	0	0	0		0	0	0	0	0	0		0	0	0	0	0	0		1.03269	1.02654	1.0349	1.03258	1.05172	1.01709		58.7217	45.5483	31.3183	39.4622	38.3923	48.1053		15.636	11.9198	11.2918	13.4003
52779		47.725	29.805	18.785	28.941	30.886	35.417				0	0	0	0	0	0		0	0	0	0	0	0		0	0	0	0	0	0		1.03213	1.02513	1.03435	1.03192	1.04998	1.01615		58.7612	45.7554	31.4729	39.4818	38.4946	48.1496		15.6752	11.9198	11.3228	13.5168
52879		58.226	48.396	36.416	41.2	41.744	47.076				0	0	0	0	0	0		0	0	0	0	0	0		0	0	0	0	0	0		1.03075	1.02339	1.03275	1.03082	1.04824	1.01552		58.8298	48.396	36.416	41.2	41.744	48.175		15.639	12.0013	11.3677	13.4862
52999		63.326	35.013	41.864	46.289	51.856	53.013				0	0	0	0	0	0		0	0	0	0	0	0		0	0	0	0	0	0		1.03012	1.02305	1.03107	1.02997	1.04677	1.01502		63.326	45.8342	41.864	46.289	51.856	53.013		15.7077	12.0013	11.4205	13.4205
53078		49.988	32.164	32.029	39.077	39.09	43.415				0	0	0	0	0	0		0	0	0	0	0	0		0	0	0	0	0	0		1.02928	1.02189	1.03005	1.02865	1.04472	1.01435		59.0505	45.8434	32.029	39.077	38.7554	48.2716		15.7257	12.0013	11.4205	13.4205
53159		49.351	52.417	29.085	47.647	36.902	52.054				0	0	0	0	0	0		0	0	0	0	0	0		0	0	0	0	0	0		1.02873	1.02153	1.02875	1.02784	1.0429	1.0137		58.9665	52.417	31.8846	47.647	38.7527	52.054		15.639	12.0393	11.4205	13.4305
53239		47.959	44.201	35.299	41.803	41.251	47.518				0	0	0	0	0	0		0	0	0	0	0	0		0	0	0	0	0	0		1.02802	1.0212	1.02743	1.0269	1.0416	1.01306		59.0154	45.8484	35.299	41.803	41.251	48.2343		15.639	12.1365	11.5	13.4305
53319		69.965	47.564	42.064	43.684	41.847	47.981				0	0	0	0	0	0		0	0	0	0	0	0		0	0	0	0	0	0		1.02791	1.02139	1.02732	1.02809	1.04187	1.01195		69.965	47.564	42.064	43.684	41.847	48.182		15.5998	12.1365	11.5	13.4305
53419		79.079	50.65	48.853	43.335	48.954	42.634				0	0	0	0	0	0		0	0	0	0	0	0		0	0	0	0	0	0		1.02848	1.02217	1.02891	1.02739	1.0418	1.0116		79.079	50.65	48.853	43.335	48.954	48.1489		15.636	12.2453	11.5	13.305
53519		69.606	66.483	35.644	49.187	34.756	53.556				0	0	0	0	0	0		0	0	0	0	0	0		0	0	0	0	0	0		1.02938	1.02167	1.03103	1.02705	1.04092	1.01193		69.606	66.483	35.644	49.187	38.664	53.556		15.636	12.2453	11.5	13.305
53599		35.451	52.535	25.169	47.297	56.814	42.094				0	0	0	0	0	0		0	0	0	0	0	0		0	0	0	0	0	0		1.02951	1.0225	1.03144	1.02684	1.04053	1.01135		58.7498	52.535	31.8798	47.297	56.814	48.1491		15.636	12.1365	11.5	13.2467
53679		43.762	39.015	22.228	33.121	30.82	42.453				0	0	0	0	0	0		0	0	0	0	0	0		0	0	0	0	0	0		1.02939	1.02274	1.03007	1.02628	1.04032	1.01093		58.7511	45.853	31.8917	39.7979	38.9096	48.2669		15.636	12.212	11.5	13.2467
53799		53.05	44.039	24.748	32.533	20.102	46.864				0	0	0	0	0	0		0	0	0	0	0	0		0	0	0	0	0	0		1.02844	1.02186	1.02866	1.02539	1.03844	1.01052		58.7615	45.9699	32.0262	39.8944	39.0976	48.3143		15.5998	12.2705	11.5853	13.262
53878		64.789	50.652	47.3	48.926	44.997	51.312				0	0	0	0	0	0		0	0	0	0	0	0		0	0	0	0	0	0		1.02686	1.02109	1.02744	1.02415	1.03659	1.00908		64.789	50.652	47.3	48.926	44.997	51.312		15.5558	12.2705	11.639	13.3218
53998		70.62	42.559	42.234	43.908	38.498	50.198				0	0	0	0	0	0		0	0	0	0	0	0		0	0	0	0	0	0		1.02589	1.0206	1.02676	1.02321	1.03473	1.00802		70.62	46.0762	42.234	43.908	39.6467	50.198		15.3323	12.3435	11.6135	13.243
54098		56.677	37.38	29.907	39.471	37.959	49.998				0	0	0	0	0	0		0	0	0	0	0	0		0	0	0	0	0	0		1.02535	1.02	1.02531	1.02248	1.03264	1.00731		59.0702	46.211	32.2237	39.471	39.6806	49.998		15.3715	12.4253	11.6135	13.3298
54179		60.807	42.619	35.435	36.234	40.739	48.377				0	0	0	0	0	0		0	0	0	0	0	0		0	0	0	0	0	0		1.02456	1.01964	1.0241	1.02175	1.03107	1.00674		59.2558	46.2959	35.435	40.8192	39.9246	48.377		15.4582	12.5208	11.6135	13.3298
54258		45.148	35.045	37.124	38.765	27.584	42.373				0	0	0	0	0	0		0	0	0	0	0	0		0	0	0	0	0	0		1.02406	1.01938	1.02255	1.02092	1.0301	1.00609		59.2729	46.2977	37.124	38.765	39.9374	48.3885		15.4582	12.5208	11.4803	13.3298
54338		64.367	39.104	31.176	38.516	29.246	37.225				0	0	0	0	0	0		0	0	0	0	0	0		0	0	0	0	0	0		1.02423	1.01858	1.02184	1.01992	1.02878	1.00566		64.367	46.2907	31.176	38.516	39.9308	48.393		15.4582	12.4253	11.4803	13.4085
54419		47.767	31.105	31.877	31.952	31.807	33.532				0	0	0	0	0	0		0	0	0	0	0	0		0	0	0	0	0	0		1.02411	1.01833	1.02134	1.0198	1.02766	1.00592		59.2712	46.3563	31.877	41.0277	39.947	48.3903		15.4582	12.4253	11.4803	13.4288
54498		53.373	32.218	22.748	36.951	33.255	33.295				0	0	0	0	0	0		0	0	0	0	0	0		0	0	0	0	0	0		1.02409	1.01794	1.01989	1.02053	1.02738	1.00667		59.418	46.379	32.4711	40.9202	39.9514	48.3824		15.4582	12.3873	11.4803	13.4288
54579		35.539	28.856	17.1	27.91	19.689	28.144				0	0	0	0	0	0		0	0	0	0	0	0		0	0	0	0	0	0		1.02422	1.01778	1.02059	1.02084	1.02714	1.00634		59.7001	46.3882	32.5074	40.8737	39.9551	48.3858		15.4915	12.3873	11.6015	13.4288
54679		35.553	32.103	20.241	32.263	16.301	30.9				0	0	0	0	0	0		0	0	0	0	0	0		0	0	0	0	0	0		1.02443	1.01763	1.02027	1.02091	1.02639	1.00626		59.9126	46.4525	32.6188	41.0958	40.0124	48.4074		15.5135	12.4657	11.6528	13.4732
54778		44.141	30.74	10.988	21.646	17.724	37.362				0	0	0	0	0	0		0	0	0	0	0	0		0	0	0	0	0	0		1.02386	1.01717	1.01864	1.02028	1.02505	1.0056		59.935	46.5813	32.694	41.0983	40.1256	48.4164		15.4097	12.5398	11.5533	13.3825
54859		59.251	47.356	36.544	48.804	45.375	50.136				0	0	0	0	0	0		0	0	0	0	0	0		0	0	0	0	0	0		1.02362	1.01603	1.01814	1.02013	1.0242	1.0055		60.0304	47.356	36.544	48.804	45.375	50.136		15.3693	12.5398	11.7423	13.4732
54999		52.698	33.878	35.416	37.666	44.17	44.913				0	0	0	0	0	0		0	0	0	0	0	0		0	0	0	0	0	0		1.02341	1.01509	1.01797	1.01989	1.02371	1.00494		60.1065	46.6968	35.416	41.0998	44.17	48.7541		15.4002	12.5398	11.7423	13.3825
55079		52.12	26.657	26.738	32.5	33.657	38.593				0	0	0	0	0	0		0	0	0	0	0	0		0	0	0	0	0	0		1.02334	1.0147	1.01735	1.01908	1.0226	1.00379		60.1866	46.7529	32.9152	41.096	40.2732	48.8177		15.4002	12.4595	11.7423	13.3178
55158		51.47	37.845	39.423	34.333	41.893	45.659				0	0	0	0	0	0		0	0	0	0	0	0		0	0	0	0	0	0		1.02298	1.01525	1.01923	1.01934	1.02279	1.00301		60.2048	46.5826	39.423	41.095	41.893	48.8733		15.4002	12.382	11.7423	13.3178
55239		57.21	34.578	28.676	33.409	43.899	41.259				0	0	0	0	0	0		0	0	0	0	0	0		0	0	0	0	0	0		1.02281	1.0156	1.01865	1.01897	1.02368	1.00259		60.2234	46.5798	32.902	41.0965	43.899	48.9032		15.4002	12.382	11.7423	13.147
55319		45.957	34.772	24.845	39.236	39.937	44.742				0	0	0	0	0	0		0	0	0	0	0	0		0	0	0	0	0	0		1.02245	1.01565	1.02059	1.01928	1.02529	1.00248		60.2803	46.4661	32.7875	39.236	40.1541	48.9112		15.4002	12.3468	11.7423	13.3178
55399		42.294	26.648	26.249	31.823	30.104	31.369				0	0	0	0	0	0		0	0	0	0	0	0		0	0	0	0	0	0		1.02231	1.0159	1.02008	1.01896	1.02999	1.00228		60.5156	46.4517	32.8313	41.0965	40.0138	48.9259		15.4002	12.353	11.7773	13.3178
55479		41.019	43.617	26.375	29.854	27.421	30.995				0	0	0	0	0	0		0	0	0	0	0	0		0	0	0	0	0	0		1.02285	1.01587	1.01952	1.01917	1.03301	1.00185		60.4942	46.4524	32.8801	41.0957	39.949	48.9542		15.4622	12.353	11.8768	13.3178
55559		32.568	23.119	25.459	30.959	26.821	28.001				0	0	0	0	0	0		0	0	0	0	0	0		0	0	0	0	0	0		1.02359	1.01575	1.01926	1.01887	1.03263	1.00221		60.3826	46.459	32.8959	41.1203	39.9924	49.0369		15.4622	12.3468	11.7773	13.1995
55638		28.497	25.397	16.307	28.198	22.092	35.598				0	0	0	0	0	0		0	0	0	0	0	0		0	0	0	0	0	0		1.02292	1.01598	1.01904	1.01856	1.0315	1.00171		60.4889	46.5671	32.9159	41.1736	40.0271	49.0442		15.4002	12.3595	11.7423	13.163
55759		42.906	31.533	17.468	33.119	26.958	32.534				0	0	0	0	0	0		0	0	0	0	0	0		0	0	0	0	0	0		1.02286	1.01593	1.01889	1.01779	1.03028	1.00155		60.5672	46.5912	32.9889	41.1974	40.1316	49.0512		15.4275	12.3595	11.8445	13.121
55838		58.211	51.43	42.864	50.544	35.407	35.451				0	0	0	0	0	0		0	0	0	0	0	0		0	0	0	0	0	0		1.02294	1.01583	1.01807	1.01699	1.03021	1.00119		60.7419	51.43	42.864	50.544	40.1337	49.1334		15.4415	12.437	11.8213	13.049
55998		48.34	44.261	26.966	42.587	25.824	45.577				0	0	0	0	0	0		0	0	0	0	0	0		0	0	0	0	0	0		1.02285	1.016	1.01823	1.01722	1.0292	1.00119		60.7478	46.8932	33.176	42.587	40.1497	49.2734		15.411	12.45	11.8433	12.9315
56078		48.269	43.341	32.023	32.945	34.07	40.827				0	0	0	0	0	0		0	0	0	0	0	0		0	0	0	0	0	0		1.02293	1.01579	1.01816	1.01698	1.02835	1.00142		60.8062	46.9003	32.023	41.3555	40.1624	49.253		15.4072	12.5172	11.8862	12.8293
56158		54.84	41.445	31.887	39.155	34.178	33.396				0	0	0	0	0	0		0	0	0	0	0	0		0	0	0	0	0	0		1.0225	1.0155	1.01854	1.01715	1.02755	1.00151		60.7599	46.9121	31.887	39.155	40.2021	49.245		15.4072	12.45	11.8665	12.8293
56238		53.053	38.713	20.853	38.265	34.181	39.048				0	0	0	0	0	0		0	0	0	0	0	0		0	0	0	0	0	0		1.02239	1.0164	1.0184	1.01977	1.02961	1.00141		60.7634	46.7591	33.2089	38.265	40.1436	49.2538		15.4852	12.45	11.8862	12.8293
56318		52.112	46.084	29.522	33.362	21.409	33.992				0	0	0	0	0	0		0	0	0	0	0	0		0	0	0	0	0	0		1.02217	1.01674	1.01823	1.02	1.03093	1.00086		60.7711	46.084	33.2131	41.1918	40.1127	49.303		15.5157	12.45	11.9142	12.8015
56398		50.343	39.207	30.505	26.818	23.753	33.497				0	0	0	0	0	0		0	0	0	0	0	0		0	0	0	0	0	0		1.02186	1.01601	1.01787	1.02003	1.03093	1.0007		60.6702	46.8148	30.505	41.1915	40.113	49.3173		15.447	12.45	11.9375	12.7668
56478		43.215	39.318	22.917	33.514	27.726	34.224				0	0	0	0	0	0		0	0	0	0	0	0		0	0	0	0	0	0		1.02195	1.01645	1.01832	1.01751	1.0308	1.00047		60.6607	46.7533	33.211	41.3515	40.1166	49.3386		15.447	12.45	11.9662	12.672
56558		37.994	35.125	24.718	34.266	22.046	35.295				0	0	0	0	0	0		0	0	0	0	0	0		0	0	0	0	0	0		1.02224	1.01611	1.01843	1.01756	1.03121	1.00067		60.7685	46.8015	33.2554	41.3512	40.1472	49.3205		15.5213	12.45	11.9563	12.635
56638		49.563	17.636	16.003	35.815	21.603	36.498				0	0	0	0	0	0		0	0	0	0	0	0		0	0	0	0	0	0		1.02225	1.01595	1.0181	1.01716	1.03062	1.0004		60.8815	46.8241	33.3207	41.3541	40.231	49.3525		15.5903	12.4285	11.9985	12.614
56758		38.939	39.183	26.688	28.518	17.512	31.065				0	0	0	0	0	0		0	0	0	0	0	0		0	0	0	0	0	0		1.02196	1.01626	1.01848	1.01726	1.03009	1.00067		61.0147	46.8848	33.3085	41.3533	40.2585	49.4021		15.5847	12.3495	11.9705	12.478
56878		56.111	55.957	37.546	34.561	42.461	45.189				0	0	0	0	0	0		0	0	0	0	0	0		0	0	0	0	0	0		1.02207	1.01642	1.01878	1.01703	1.02978	1.00057		61.0288	55.957	37.546	41.3551	42.461	49.6021		15.6702	12.2995	12.1067	12.3003
56998		57.177	33.336	32.579	42.334	33.705	44.097				0	0	0	0	0	0		0	0	0	0	0	0		0	0	0	0	0	0		1.02221	1.01499	1.01836	1.01929	1.02865	1.00056		61.0464	47.0152	32.579	42.334	40.339	49.6032		15.918	12.2115	12.0757	12.1523
57081		51.122	51.802	30.727	34.726	39.199	42.923				0	0	0	0	0	0		0	0	0	0	0	0		0	0	0	0	0	0		1.02237	1.01664	1.01842	1.02014	1.02821	1.00073		61.0452	51.802	30.727	41.1901	40.364	49.7585		15.84	12.1423	12.0607	12.1523
57158		53.179	49.532	29.628	30.692	35.463	40.4				0	0	0	0	0	0		0	0	0	0	0	0		0	0	0	0	0	0		1.02227	1.01672	1.01867	1.02038	1.02796	1.00062		61.046	49.532	33.3949	41.1871	40.3799	49.7695		15.8075	12.1423	12.0607	12.1523
57238		54.041	22.748	32.895	29.485	29.401	44.156				0	0	0	0	0	0		0	0	0	0	0	0		0	0	0	0	0	0		1.02227	1.01682	1.01859	1.02063	1.02818	1.00098		61.046	47.0111	32.895	41.184	40.366	49.733		15.8075	12.1423	12.025	12.1523
57318		46.867	32.701	22.22	23.059	21.538	36.073				0	0	0	0	0	0		0	0	0	0	0	0		0	0	0	0	0	0		1.02197	1.01543	1.01862	1.02179	1.02909	1.00097		61.0483	47.0783	33.3987	41.175	40.3144	49.734		15.8075	12.1423	12.025	12.1113
57398		42.478	38.522	21.901	30.498	23.609	40.91				0	0	0	0	0	0		0	0	0	0	0	0		0	0	0	0	0	0		1.02168	1.01508	1.0186	1.02143	1.03048	1.00181		61.0506	47.0893	33.401	41.1766	40.2381	49.6498		15.84	12.2115	12.025	12.1113
57478		35.941	38.762	22.184	27.395	26.364	40.666				0	0	0	0	0	0		0	0	0	0	0	0		0	0	0	0	0	0		1.02179	1.01351	1.01917	1.02055	1.02895	1.00208		61.0497	47.1721	33.4887	41.185	40.3219	49.6222		15.8075	12.1423	12.0655	12.1113
57558		29.968	15.069	14.946	27.19	22.534	36.825				0	0	0	0	0	0		0	0	0	0	0	0		0	0	0	0	0	0		1.02225	1.01377	1.01979	1.02036	1.02807	1.00233		61.0736	47.1486	33.5005	41.2641	40.4879	49.7665		15.7658	12.0563	11.9835	12.1577
57678		47.227	32.149	22.273	25.55	22.143	32.807				0	0	0	0	0	0		0	0	0	0	0	0		0	0	0	0	0	0		1.02229	1.01411	1.01951	1.02017	1.02687	1.00215		61.1139	47.2749	33.5033	41.3579	40.5778	49.9144		15.7088	11.98	11.9018	12.097
57758		37.798	38.004	24.705	30.644	25.097	34.626				0	0	0	0	0	0		0	0	0	0	0	0		0	0	0	0	0	0		1.02172	1.01616	1.01933	1.02073	1.02619	1.00393		61.1212	47.111	33.5052	41.3773	40.6074	49.7755		15.638	11.507	11.8837	12.0917
57878		54.378	50.914	38.389	47.339	54.624	57.944				0	0	0	0	0	0		0	0	0	0	0	0		0	0	0	0	0	0		1.02178	1.01659	1.01925	1.01958	1.02589	1.0039		61.1205	50.914	38.389	47.339	54.624	57.944		15.576	11.343	11.8135	12.0705
57998		51.527	44.2	29.441	56.039	40.083	45.461				0	0	0	0	0	0		0	0	0	0	0	0		0	0	0	0	0	0		1.02177	1.01741	1.01912	1.02056	1.0268	1.00363		61.1206	47.136	33.5091	56.039	40.083	49.8014		15.422	11.343	11.7663	12.0705
58078		61.734	40.014	33.28	32.035	42.603	42.16				0	0	0	0	0	0		0	0	0	0	0	0		0	0	0	0	0	0		1.0213	1.01697	1.01872	1.02071	1.02792	1.00364		61.734	47.1751	33.28	41.4257	42.603	49.801		15.422	11.343	11.7108	12.0705
58178		53.905	48.525	22.785	36.093	36.634	44.297				0	0	0	0	0	0		0	0	0	0	0	0		0	0	0	0	0	0		1.02152	1.0166	1.01743	1.02044	1.02693	1.00344		61.1238	48.525	33.5469	41.4261	40.5732	49.8159		15.422	11.5255	11.7663	12.0465
58258		51.986	34.885	26.672	39.142	32.452	34.246				0	0	0	0	0	0		0	0	0	0	0	0		0	0	0	0	0	0		1.022	1.01638	1.01694	1.02042	1.02618	1.00499		61.1176	47.2285	33.5803	39.142	40.6074	49.6697		15.422	11.9985	11.7663	12.0705
58338		53.987	47.589	24.196	35.899	28.047	30.834				0	0	0	0	0	0		0	0	0	0	0	0		0	0	0	0	0	0		1.02177	1.01554	1.0184	1.02022	1.02635	1.0054		61.1206	47.589	33.5222	41.4265	40.6067	49.6288		15.576	11.9985	11.7663	12.137
58418		48.824	50.028	23.713	34.658	27.889	30.795				0	0	0	0	0	0		0	0	0	0	0	0		0	0	0	0	0	0		1.0216	1.01452	1.01816	1.02118	1.02602	1.00556		61.1228	50.028	33.5264	41.4227	40.6081	49.6107		15.638	11.9985	11.8135	12.137
58498		47.896	30.432	16.818	37.494	19.148	34.384				0	0	0	0	0	0		0	0	0	0	0	0		0	0	0	0	0	0		1.02177	1.01428	1.01918	1.01988	1.02607	1.00568		61.1206	47.3772	33.5478	41.4271	40.6079	49.5955		15.638	11.5742	11.916	12.137
58578		41.945	33.331	21.915	34.385	15.341	31.474				0	0	0	0	0	0		0	0	0	0	0	0		0	0	0	0	0	0		1.02195	1.01372	1.01855	1.01969	1.02445	1.00609		61.2803	47.386	33.7129	41.4274	40.7044	49.7291		15.6735	11.3918	11.9962	12.0705
58678		39.818	39.05	22.522	30.552	24.274	28.396				0	0	0	0	0	0		0	0	0	0	0	0		0	0	0	0	0	0		1.02204	1.01353	1.01758	1.02017	1.02344	1.00628		61.2925	47.389	33.7828	41.4445	40.7269	49.8576		15.6735	11.3417	11.949	12.0868
58778		52.926	36.897	24.311	27.567	30.084	44.442				0	0	0	0	0	0		0	0	0	0	0	0		0	0	0	0	0	0		1.02158	1.01333	1.01726	1.02025	1.02306	1.00626		61.3529	47.426	33.8118	41.483	40.7354	49.9276		15.5195	11.314	11.8935	12.175
58858		58.216	42.466	30.231	50.151	32.023	42.164				0	0	0	0	0	0		0	0	0	0	0	0		0	0	0	0	0	0		1.02176	1.0135	1.01678	1.0205	1.02313	1.00639		61.3291	47.457	30.231	50.151	40.773	49.9264		15.461	11.2725	11.8635	12.216
58998		57.884	49.021	34.698	41.459	32.833	43.073				0	0	0	0	0	0		0	0	0	0	0	0		0	0	0	0	0	0		1.01949	1.01156	1.01753	1.01945	1.02279	1.00759		61.4534	49.021	34.698	41.459	40.786	49.8881		15.3175	11.1357	11.8635	12.105
59078		48.744	46.4	34.063	51.062	35.301	36.899				0	0	0	0	0	0		0	0	0	0	0	0		0	0	0	0	0	0		1.01841	1.01039	1.0161	1.01829	1.02214	1.00728		61.4724	46.4	34.063	51.062	40.8325	49.9109		15.256	10.963	11.8513	12.02
59158		55.555	39.733	27.549	43.81	33.475	38.803				0	0	0	0	0	0		0	0	0	0	0	0		0	0	0	0	0	0		1.01801	1.01024	1.01562	1.0191	1.02117	1.00778		61.4789	47.5694	33.9468	43.81	40.9024	49.8737		15.251	10.8918	11.8513	12.02
59238		55.95	40.795	27.723	31.429	25.025	26.497				0	0	0	0	0	0		0	0	0	0	0	0		0	0	0	0	0	0		1.0178	1.00917	1.01611	1.02089	1.02303	1.00886		61.4823	47.5848	33.7622	41.5196	40.7753	49.792		15.251	10.8918	11.771	11.9563
59318		44.842	29.277	23.033	27.274	23.212	38.497				0	0	0	0	0	0		0	0	0	0	0	0		0	0	0	0	0	0		1.01764	1.00866	1.01568	1.0218	1.02513	1.00807		61.485	47.5904	33.7955	41.4891	40.7294	49.8516		15.256	10.8918	11.7833	11.9563
59398		39.486	40.919	20.516	36.095	19.628	23.884				0	0	0	0	0	0		0	0	0	0	0	0		0	0	0	0	0	0		1.01734	1.00919	1.01578	1.02145	1.02254	1.00742		61.489	47.5847	33.7872	41.4988	40.8042	49.9005		15.256	10.8918	11.771	12.02
59478		44.433	31.637	30.638	33.733	22.356	29.445				0	0	0	0	0	0		0	0	0	0	0	0		0	0	0	0	0	0		1.01796	1.01074	1.01626	1.02057	1.02104	1.00753		61.5032	47.5631	30.638	41.6215	40.9139	49.8927		15.3382	10.8168	11.821	12.0555
59558		43.732	30.564	22.875	28.931	26.242	21.207				0	0	0	0	0	0		0	0	0	0	0	0		0	0	0	0	0	0		1.01839	1.01064	1.01645	1.02074	1.02124	1.00781		61.5394	47.5638	33.8849	41.6149	40.8977	49.9291		15.3937	10.8168	11.7802	12.0555
59678		44.777	30.275	17.09	26.574	22.105	27.533				0	0	0	0	0	0		0	0	0	0	0	0		0	0	0	0	0	0		1.01828	1.01156	1.01682	1.02224	1.0206	1.00796		61.5431	47.5574	33.8511	41.5422	40.9574	49.9277		15.3888	10.8168	11.7338	11.9917
59758		46.141	41.378	32.171	42.128	36.161	43.367				0	0	0	0	0	0		0	0	0	0	0	0		0	0	0	0	0	0		1.01796	1.01068	1.01778	1.02237	1.02056	1.00832		61.5535	47.5635	32.171	42.128	41.0879	49.9559		15.3888	10.7205	11.7037	11.9917
59878		56.279	48.978	40.198	42.557	26.394	41.015				0	0	0	0	0	0		0	0	0	0	0	0		0	0	0	0	0	0		1.01842	1.01116	1.01717	1.02084	1.02071	1.00827		61.5676	48.978	40.198	42.557	41.0864	49.9577		15.4415	10.7955	11.6842	11.8477
59998		51.642	37.224	25.91	43.469	37.769	42.37				0	0	0	0	0	0		0	0	0	0	0	0		0	0	0	0	0	0		1.01824	1.01116	1.01749	1.01853	1.02052	1.00836		61.5679	47.5811	33.7906	43.469	41.0884	49.9546		15.155	10.7955	11.5927	11.8477
60078		50.777	40.628	27.234	34.996	30.091	46.2				0	0	0	0	0	0		0	0	0	0	0	0		0	0	0	0	0	0		1.01783	1.0112	1.01743	1.01776	1.0205	1.00856		61.5686	47.5804	33.7965	41.6709	41.0886	46.2		14.9495	10.821	11.5472	11.7802
60178		61.728	38.586	28.701	42.566	23.599	44.91				0	0	0	0	0	0		0	0	0	0	0	0		0	0	0	0	0	0		1.01768	1.01074	1.01862	1.0189	1.01983	1.00812		61.728	47.5871	33.7082	42.566	41.0958	49.9632		14.9022	10.821	11.5065	11.7802
60258		53.856	42.847	19.956	45.477	26.872	38.474				0	0	0	0	0	0		0	0	0	0	0	0		0	0	0	0	0	0		1.01744	1.01038	1.01975	1.02122	1.02119	1.00914		61.5743	47.5904	33.5296	45.477	41.0748	49.9327		14.9022	10.821	11.467	11.7802
60338		48.996	42.099	14.628	24.547	23.476	37.82				0	0	0	0	0	0		0	0	0	0	0	0		0	0	0	0	0	0		1.01689	1.00964	1.02023	1.02215	1.02332	1.00908		61.5962	47.5946	33.521	41.5466	40.8783	49.9332		14.9022	10.9173	11.467	11.8477
60418		40.952	37.604	20.522	38.725	34.568	31.86				0	0	0	0	0	0		0	0	0	0	0	0		0	0	0	0	0	0		1.0164	1.00963	1.02012	1.02088	1.02373	1.00929		61.6152	47.5947	33.523	38.725	40.8515	49.9313		14.9022	10.9173	11.467	11.7802
60498		53.844	42.07	13.411	27.752	16.371	29.293				0	0	0	0	0	0		0	0	0	0	0	0		0	0	0	0	0	0		1.01704	1.01007	1.02102	1.02101	1.02428	1.00994		61.6655	47.6129	33.5439	41.6044	40.9464	49.9595		14.8812	10.98	11.5472	11.7802
60598		37.807	34.55	15.885	26.684	28.301	30.486				0	0	0	0	0	0		0	0	0	0	0	0		0	0	0	0	0	0		1.01719	1.00958	1.0212	1.01897	1.02398	1.00992		61.7293	47.6254	33.5355	41.6702	40.9758	49.9601		15.0252	10.98	11.5472	11.7802
60698		36.01	29.338	21.374	18.23	14.259	30.358				0	0	0	0	0	0		0	0	0	0	0	0		0	0	0	0	0	0		1.01709	1.01	1.0212	1.01873	1.02384	1.01094		61.7297	47.6653	33.5356	41.6703	40.9896	49.9319		14.9202	11.0185	11.5472	11.7457
60778		54.645	45.894	33.505	30.329	39.523	43.413				0	0	0	0	0	0		0	0	0	0	0	0		0	0	0	0	0	0		1.0169	1.01015	1.02122	1.01894	1.02372	1.01104		61.7303	45.894	33.505	41.6815	39.523	49.931		14.8407	10.993	11.5472	11.7547
60878		66.69	35.252	33.783	41.17	35.659	46.405				0	0	0	0	0	0		0	0	0	0	0	0		0	0	0	0	0	0		1.01681	1.01012	1.02172	1.01852	1.02368	1.01099		66.69	47.6608	33.783	41.17	41.0056	46.405		14.6953	10.993	11.5927	11.6852
60998		46.883	40.478	27.503	34.495	35.807	46.389				0	0	0	0	0	0		0	0	0	0	0	0		0	0	0	0	0	0		1.01676	1.00983	1.02233	1.01804	1.02405	1.01079		61.7308	47.6715	33.5152	41.705	40.9692	46.389		14.5875	11.0185	11.5472	11.6275
61078		47.734	57.389	32.662	41.995	45.18	52.339				0	0	0	0	0	0		0	0	0	0	0	0		0	0	0	0	0	0		1.01662	1.00996	1.02241	1.01708	1.02416	1.00978		61.7313	57.389	32.662	41.995	45.18	52.339		14.5292	11.0185	11.5472	11.6127
61178		57.694	44.023	27.573	38.566	36.275	42.089				0	0	0	0	0	0		0	0	0	0	0	0		0	0	0	0	0	0		1.01666	1.01017	1.02274	1.01672	1.0243	1.01028		61.7311	47.6592	33.5078	38.566	40.9446	49.947		14.5292	11.0185	11.5065	11.6082
61258		45.432	33.929	23.055	35.692	28.641	42.948				0	0	0	0	0	0		0	0	0	0	0	0		0	0	0	0	0	0		1.01557	1.0096	1.02298	1.01668	1.02392	1.01028		61.7809	47.6798	33.5043	41.718	40.8386	49.947		14.5292	11.1148	11.5472	11.6082
61338		44.6	26.446	18.972	30.503	31.267	39.568				0	0	0	0	0	0		0	0	0	0	0	0		0	0	0	0	0	0		1.01547	1.00973	1.02303	1.01682	1.02363	1.0107		61.8	47.675	33.5037	41.7179	40.8579	49.9341		14.5875	11.1897	11.5927	11.6082
61418		51.381	45.811	20.75	32.415	29.278	32.737				0	0	0	0	0	0		0	0	0	0	0	0		0	0	0	0	0	0		1.01532	1.01009	1.02331	1.01648	1.02432	1.01054		62.0985	45.811	33.5009	41.7397	40.9431	49.9987		14.9685	11.3733	11.5472	11.5703
61498		46.276	38.405	24.454	22.87	31.125	30.144				0	0	0	0	0	0		0	0	0	0	0	0		0	0	0	0	0	0		1.01552	1.01073	1.02407	1.01656	1.02412	1.01119		62.2025	47.64	33.5162	41.7688	41.0881	50.0092		15.1375	11.1148	11.576	11.5885
61601		38.545	38.105	23.471	27.804	30.945	30.503				0	0	0	0	0	0		0	0	0	0	0	0		0	0	0	0	0	0		1.01584	1.01086	1.02499	1.01646	1.02361	1.00991		62.2188	47.6366	33.5318	41.7705	41.1245	50.0567		15.3327	11.1148	11.6115	11.5885
61678		39.13	29.027	22.623	24.727	20.989	32.164				0	0	0	0	0	0		0	0	0	0	0	0		0	0	0	0	0	0		1.0162	1.01087	1.02469	1.01562	1.02363	1.01051		62.2929	47.6363	33.6565	41.7836	41.1266	50.1181		15.338	11.1148	11.6433	11.5885
61778		60.563	53.891	41.043	35.558	44.932	48.148				0	0	0	0	0	0		0	0	0	0	0	0		0	0	0	0	0	0		1.01685	1.01053	1.02483	1.01566	1.02325	1.01073		60.563	53.891	41.043	41.7831	44.932	48.148		15.3995	11.3733	11.6025	11.5695
61878		66.016	38.273	42.153	31.142	37.339	46.333				0	0	0	0	0	0		0	0	0	0	0	0		0	0	0	0	0	0		1.01712	1.0105	1.02488	1.0158	1.02349	1.01237		66.016	47.7065	42.153	41.7813	41.1292	46.333		15.3995	11.3733	11.548	11.5403
61998		47.563	36.464	35.03	36.199	27.17	42.4				0	0	0	0	0	0		0	0	0	0	0	0		0	0	0	0	0	0		1.0173	1.01088	1.02541	1.0145	1.02338	1.01132		62.3301	47.6961	35.03	41.7976	41.1312	50.0748		15.32	11.277	11.5315	11.496
62078		55.369	29.488	28.922	34.756	32.162	48.15				0	0	0	0	0	0		0	0	0	0	0	0		0	0	0	0	0	0		1.01762	1.01113	1.0254	1.01496	1.02367	1.0105		62.3125	47.687	33.6093	41.7918	41.1258	48.15		15.293	11.2515	11.5315	11.4483
62158		59.624	40.519	35.474	42.104	36.028	39.08				0	0	0	0	0	0		0	0	0	0	0	0		0	0	0	0	0	0		1.01797	1.01139	1.02578	1.01522	1.02392	1.01063		59.624	47.6776	35.474	42.104	41.1213	50.1358		15.1215	11.2515	11.548	11.4483
62238		50.006	36.234	31.225	30.597	28.444	38.898				0	0	0	0	0	0		0	0	0	0	0	0		0	0	0	0	0	0		1.01803	1.01149	1.0256	1.01546	1.02373	1.01132		62.3076	47.674	31.225	41.7855	41.1247	50.1281		15.0052	11.2515	11.6025	11.425
62318		48.508	39.023	19.634	35.903	33.087	35.668				0	0	0	0	0	0		0	0	0	0	0	0		0	0	0	0	0	0		1.01826	1.01098	1.02529	1.01476	1.02466	1.0101		62.3049	47.6926	33.5264	41.7943	41.1011	50.1543		15.0052	11.2515	11.5708	11.425
62398		45.351	34.629	14.814	33.965	29.263	40.421				0	0	0	0	0	0		0	0	0	0	0	0		0	0	0	0	0	0		1.01863	1.01127	1.02545	1.01488	1.02481	1.00995		62.2485	47.682	33.5235	41.7676	41.0998	50.2068		14.8562	11.2515	11.5708	11.4067
62478		43.271	26.353	24.802	34.022	22.976	26.7				0	0	0	0	0	0		0	0	0	0	0	0		0	0	0	0	0	0		1.01813	1.0109	1.02536	1.01524	1.02465	1.01054		62.3065	47.6954	33.5251	41.7616	41.1011	50.2214		15.0052	11.2515	11.5708	11.4067
62578		39.992	36.278	22.656	31.482	23.515	28.547				0	0	0	0	0	0		0	0	0	0	0	0		0	0	0	0	0	0		1.01823	1.01005	1.02461	1.01527	1.02427	1.01058		62.3052	47.7277	33.6623	41.7611	41.1024	50.2323		15.0052	11.2963	11.5163	11.4067
62678		35.575	38.758	17.967	18.94	32.448	34.454				0	0	0	0	0	0		0	0	0	0	0	0		0	0	0	0	0	0		1.01775	1.01027	1.02395	1.0151	1.02447	1.01069		62.4107	47.7219	33.709	41.7641	41.1112	50.2305		15.1832	11.2963	11.5163	11.4067
62801		76.833	51.35	44.429	37.408	44.927	49.044				0	0	0	0	0	0		0	0	0	0	0	0		0	0	0	0	0	0		1.01818	1.01031	1.02411	1.01479	1.02441	1.01093		76.833	51.35	44.429	41.794	44.927	49.044		15.4155	11.2963	11.4998	11.395
62878		50.249	44.678	38.931	41.719	41.749	47.57				0	0	0	0	0	0		0	0	0	0	0	0		0	0	0	0	0	0		1.01828	1.00982	1.0232	1.01479	1.02422	1.01048		62.424	47.7337	38.931	41.719	41.749	47.57		15.33	11.2963	11.4758	11.395
62998		53.225	41.276	26.882	38.523	39.223	43.42				0	0	0	0	0	0		0	0	0	0	0	0		0	0	0	0	0	0		1.01819	1.00981	1.02304	1.01445	1.02407	1.01106		62.4243	47.7339	33.7735	38.523	39.223	50.2284		15.269	11.2507	11.4758	11.381
63078		57.399	38.604	23.81	42.803	33.388	50.485				0	0	0	0	0	0		0	0	0	0	0	0		0	0	0	0	0	0		1.0177	1.01026	1.02336	1.01464	1.0247	1.01167		62.4257	47.722	33.7504	42.803	41.107	50.485		15.216	11.2507	11.4758	11.381
63158		52.36	42.4	26.41	33.616	41.394	50.117				0	0	0	0	0	0		0	0	0	0	0	0		0	0	0	0	0	0		1.01751	1.0101	1.02427	1.01467	1.02365	1.01169		62.4347	47.7264	33.6863	41.7955	41.394	50.117		15.216	11.2507	11.4998	11.381
63238		52.403	42.769	26.448	36.463	33.859	43.618				0	0	0	0	0	0		0	0	0	0	0	0		0	0	0	0	0	0		1.01744	1.00993	1.02406	1.01493	1.02345	1.01092		62.4426	47.7307	33.7007	41.7922	41.1299	50.2292		15.216	11.2507	11.4998	11.381
63318		46.134	40.065	24.939	34.183	23.92	35.205				0	0	0	0	0	0		0	0	0	0	0	0		0	0	0	0	0	0		1.0176	1.01041	1.02425	1.01482	1.0219	1.01129		62.4259	47.7182	33.8219	41.7936	41.1664	50.2823		15.216	11.2507	11.5315	11.381
63398		41.375	37.625	18.316	31.875	36.109	39.857				0	0	0	0	0	0		0	0	0	0	0	0		0	0	0	0	0	0		1.01789	1.01012	1.02404	1.01517	1.0224	1.01081		62.5959	47.708	33.8403	41.7892	41.1532	50.4653		15.323	11.206	11.5315	11.3627
63478		37.174	53.279	18.317	30.125	20.978	41.267				0	0	0	0	0	0		0	0	0	0	0	0		0	0	0	0	0	0		1.01805	1.01036	1.02319	1.01432	1.02193	1.01096		62.6359	53.279	33.9155	41.777	41.2218	50.4506		15.4585	10.9475	11.5315	11.3537
63598		41.47	49.831	15.626	23.308	28.057	38.836				0	0	0	0	0	0		0	0	0	0	0	0		0	0	0	0	0	0		1.0184	1.01017	1.02307	1.01437	1.02337	1.01055		62.6351	49.831	33.9258	41.7762	41.1746	50.4904		15.4585	10.8583	11.5315	11.3537
63678		42.666	44.877	9.705	23.329	22.663	35.226				0	0	0	0	0	0		0	0	0	0	0	0		0	0	0	0	0	0		1.01777	1.01023	1.022	1.01526	1.02268	1.0101		62.6366	47.6086	33.9662	41.7881	41.2659	50.5313		15.4585	10.8128	11.5315	11.3595
63758		62.649	44.686	38.12	41.508	37.251	48.294				0	0	0	0	0	0		0	0	0	0	0	0		0	0	0	0	0	0		1.01839	1.01011	1.0222	1.01552	1.02295	1.0104		62.649	47.5919	38.12	41.508	41.1859	48.294		15.4585	10.7955	11.5315	11.3117
63878		68.1	51.808	29.827	41.351	41.486	39.784				0	0	0	0	0	0		0	0	0	0	0	0		0	0	0	0	0	0		1.01872	1.01064	1.02219	1.01551	1.02328	1.01013		68.1	51.808	33.9609	41.351	41.486	50.5288		15.5115	10.821	11.548	11.3117
63998		53.437	44.431	26.186	35.56	43.054	51.444				0	0	0	0	0	0		0	0	0	0	0	0		0	0	0	0	0	0		1.01869	1.01112	1.02209	1.01597	1.02327	1.00973		62.6345	47.5604	33.9636	41.7785	43.054	51.444		15.5725	10.8168	11.6025	11.3117
64078		62.637	45.265	32.742	33.075	44.146	48.818				0	0	0	0	0	0		0	0	0	0	0	0		0	0	0	0	0	0		1.01882	1.01105	1.02201	1.01634	1.02397	1.00975		62.637	47.5609	32.742	41.7724	44.146	48.818		15.5725	10.9538	11.6433	11.3117
64178		58.689	36.415	23.365	29.631	35.482	48.089				0	0	0	0	0	0		0	0	0	0	0	0		0	0	0	0	0	0		1.01875	1.01134	1.02282	1.01641	1.02446	1.01039		58.689	47.5589	33.9434	41.7713	41.1461	48.089		15.5943	11.149	11.6025	11.3117
64258		53.114	38.222	34.872	32.523	25.522	42.476				0	0	0	0	0	0		0	0	0	0	0	0		0	0	0	0	0	0		1.01881	1.01142	1.02304	1.01665	1.02485	1.00941		62.6342	47.5149	34.872	41.7673	41.1372	50.5949		15.5943	11.1177	11.6433	11.3595
64338		52.657	33.512	25.858	33.524	29.043	33.374				0	0	0	0	0	0		0	0	0	0	0	0		0	0	0	0	0	0		1.01876	1.01178	1.02307	1.01766	1.02625	1.00783		62.4943	47.4567	33.9863	41.7505	41.1115	50.8776		15.4588	11.1013	11.6532	11.3595
64418		38.308	43.87	23.752	25.308	27.052	37.727				0	0	0	0	0	0		0	0	0	0	0	0		0	0	0	0	0	0		1.01934	1.01218	1.02345	1.01791	1.02641	1.00691		62.633	47.4512	33.9758	41.7755	41.1013	50.8786		15.5943	11.1013	11.6532	11.3777
64498		37.657	41.542	16.112	25.957	31.163	39.198				0	0	0	0	0	0		0	0	0	0	0	0		0	0	0	0	0	0		1.01916	1.01123	1.02355	1.01791	1.02627	1.00666		62.6334	47.4643	33.8839	41.7756	41.1018	50.8792		15.5943	11.1177	11.6433	11.3777
64598		52.409	31.169	21.745	18.686	32.273	37.527				0	0	0	0	0	0		0	0	0	0	0	0		0	0	0	0	0	0		1.01925	1.00929	1.02397	1.01634	1.02528	1.00681		62.6332	47.5337	33.8464	41.7965	41.0948	50.8789		15.5943	11.1177	11.6433	11.3777
64698		51.976	48.581	19.376	26.783	23.37	42.97				0	0	0	0	0	0		0	0	0	0	0	0		0	0	0	0	0	0		1.01916	1.00781	1.02389	1.01455	1.02328	1.00555		62.6334	48.581	33.8534	41.8139	41.1057	50.8818		15.5727	11.054	11.6433	11.3777
64778		55.953	44.849	35.642	47.74	44.351	57.909				0	0	0	0	0	0		0	0	0	0	0	0		0	0	0	0	0	0		1.01935	1.00751	1.02466	1.01478	1.02283	1.0043		62.6327	47.5364	35.642	47.74	44.351	57.909		15.49	11.054	11.6115	11.381
64858		69.94	53.527	29.611	42.1	48.991	52.459				0	0	0	0	0	0		0	0	0	0	0	0		0	0	0	0	0	0		1.01852	1.00784	1.02414	1.01506	1.02261	1.00477		69.94	53.527	33.695	42.1	48.991	52.459		15.49	11.054	11.5708	11.395
64998		54.832	30.037	29.544	39.513	36.589	53.619				0	0	0	0	0	0		0	0	0	0	0	0		0	0	0	0	0	0		1.0188	1.00828	1.02434	1.01529	1.02301	1.00475		62.6342	47.5013	33.681	39.513	41.1066	53.619		15.49	11.023	11.5708	11.3987
65078		60.08	41.811	23.102	34.37	43.837	44.94				0	0	0	0	0	0		0	0	0	0	0	0		0	0	0	0	0	0		1.01909	1.008	1.02443	1.0153	1.02302	1.00523		60.08	47.5142	33.6748	41.8074	43.837	50.8855		15.5727	11.054	11.5708	11.4483
65158		48.132	30.542	31.685	29.996	32.859	38.088				0	0	0	0	0	0		0	0	0	0	0	0		0	0	0	0	0	0		1.01879	1.00809	1.02518	1.01531	1.02326	1.00529		62.6408	47.51	31.685	41.8074	41.1058	50.8845		15.5115	11.054	11.6115	11.496
65238		58.763	38.691	30.67	31.389	34.22	37.806				0	0	0	0	0	0		0	0	0	0	0	0		0	0	0	0	0	0		1.01979	1.00822	1.02624	1.01529	1.02325	1.00556		58.763	47.5567	30.67	41.8076	41.1058	50.9047		15.5472	11.1177	11.6025	11.496
65318		51.608	31.973	17.009	30.751	28.842	41.186				0	0	0	0	0	0		0	0	0	0	0	0		0	0	0	0	0	0		1.02082	1.00844	1.02698	1.01542	1.02364	1.00507		62.639	47.5551	33.6244	41.7861	41.0932	50.9074		15.5472	11.1177	11.6025	11.4778
65398		44.365	28.543	16.585	19.71	35.806	40.895				0	0	0	0	0	0		0	0	0	0	0	0		0	0	0	0	0	0		1.02105	1.00852	1.02703	1.01577	1.02447	1.00431		62.6374	47.5546	33.5275	41.7528	41.1018	50.9101		15.5472	11.18	11.5725	11.4688
65478		49.231	40.878	10.379	25.611	31.766	38.965				0	0	0	0	0	0		0	0	0	0	0	0		0	0	0	0	0	0		1.02158	1.00822	1.02745	1.01523	1.02426	1.00372		62.636	47.504	33.5202	41.7421	41.0866	50.9155		15.5472	11.0652	11.5725	11.4333
65578		49.158	46.969	16.842	23.854	24.563	35.465				0	0	0	0	0	0		0	0	0	0	0	0		0	0	0	0	0	0		1.02159	1.00843	1.02762	1.01485	1.02494	1.00179		62.6359	46.969	33.5172	41.7681	41.0811	51.1176		15.5472	11.0652	11.5725	11.4688
65678		46.681	36.63	20.69	24.079	26.451	38.85				0	0	0	0	0	0		0	0	0	0	0	0		0	0	0	0	0	0		1.02185	1.00817	1.02765	1.01537	1.02541	1.00236		62.6353	47.459	33.4936	41.7594	41.0792	50.9977		15.6708	11.0035	11.5725	11.4688
65798		65.648	45.549	32.477	40.322	33.719	47.017				0	0	0	0	0	0		0	0	0	0	0	0		0	0	0	0	0	0		1.0218	1.00876	1.02753	1.01497	1.02535	1.00178		65.648	45.549	32.477	40.322	41.0795	47.017		15.5472	11.0035	11.5725	11.4688
65878		76.048	46.285	28.265	41.178	48.429	60.586				0	0	0	0	0	0		0	0	0	0	0	0		0	0	0	0	0	0		1.02209	1.00875	1.02776	1.01542	1.02541	1.00168		76.048	46.285	33.4924	41.178	48.429	60.586		15.5472	11.092	11.5725	11.4688
65998		50.979	42.448	34.651	32.065	37.665	59.785				0	0	0	0	0	0		0	0	0	0	0	0		0	0	0	0	0	0		1.02196	1.00833	1.02825	1.01517	1.02427	1.00291		62.5323	47.4568	34.651	41.7629	41.0767	59.785		15.5472	11.092	11.5725	11.4688
66078		54.754	42.399	36.987	36.105	48.674	54.536				0	0	0	0	0	0		0	0	0	0	0	0		0	0	0	0	0	0		1.02231	1.00846	1.02859	1.01558	1.02384	1.00348		62.4907	47.4191	36.987	41.7561	48.674	54.536		15.4943	11.1397	11.6133	11.513
66158		42.619	39.198	29.749	36.08	41.082	52.102				0	0	0	0	0	0		0	0	0	0	0	0		0	0	0	0	0	0		1.02265	1.00844	1.02847	1.01605	1.02256	1.00397		62.4508	47.4194	33.4765	41.7501	41.082	52.102		15.5472	11.2107	11.6588	11.513
66238		49.755	31.104	21.085	27.271	28.049	39.315				0	0	0	0	0	0		0	0	0	0	0	0		0	0	0	0	0	0		1.02366	1.00868	1.02844	1.01635	1.02363	1.00334		62.5428	47.4138	33.5037	41.7475	41.0933	50.9387		15.6708	11.2107	11.6532	11.4688
66338		44.589	38.795	17.83	30.364	30.015	37.83				0	0	0	0	0	0		0	0	0	0	0	0		0	0	0	0	0	0		1.02434	1.00868	1.02851	1.01659	1.02434	1.0037		62.4631	47.4519	33.4736	41.7291	41.0857	50.9168		15.6708	11.2293	11.6133	11.4333
66438		41.973	42.642	21.601	31.486	50.77	40.351				0	0	0	0	0	0		0	0	0	0	0	0		0	0	0	0	0	0		1.02448	1.00896	1.02792	1.0167	1.02421	1.00408		62.3074	47.4078	33.3914	41.718	50.77	50.9067		15.5472	11.2107	11.576	11.3775
66518		50.065	57.171	28.431	31.84	44.659	40.598				0	0	0	0	0	0		0	0	0	0	0	0		0	0	0	0	0	0		1.02492	1.00912	1.02789	1.01572	1.02129	1.00418		62.2803	57.171	33.3105	41.7171	44.659	50.8811		15.5472	11.2293	11.5472	11.3425
66598		67.447	56.323	42.154	31.482	34.792	45.771				0	0	0	0	0	0		0	0	0	0	0	0		0	0	0	0	0	0		1.02447	1.00936	1.02815	1.01612	1.0187	1.00426		67.447	56.323	42.154	41.7093	41.1362	50.9035		15.5472	11.2107	11.4813	11.3775
66678		88.332	37.474	43.481	41.428	40.778	48.456				0	0	0	0	0	0		0	0	0	0	0	0		0	0	0	0	0	0		1.02391	1.00955	1.02868	1.01482	1.0191	1.00421		88.332	47.3978	43.481	41.428	40.778	48.456		15.5115	11.2107	11.4813	11.3775
66758		88.31	51.884	48.904	47.702	48.816	59.833				0	0	0	0	0	0		0	0	0	0	0	0		0	0	0	0	0	0		1.02445	1.00949	1.02889	1.01422	1.01944	1.00442		88.31	51.884	48.904	47.702	48.816	59.833		15.5115	11.2293	11.4813	11.3775
66838		80.392	60.885	35.954	48.861	52.979	51.096				0	0	0	0	0	0		0	0	0	0	0	0		0	0	0	0	0	0		1.02464	1.00939	1.02949	1.01489	1.01984	1.00465		80.392	60.885	35.954	48.861	52.979	51.096		15.5115	11.3405	11.4405	11.3775
66998		61.457	68.093	28.248	51.864	41.927	46.116				0	0	0	0	0	0		0	0	0	0	0	0		0	0	0	0	0	0		1.02355	1.00992	1.02983	1.01502	1.01965	1.00485		61.457	68.093	33.2823	51.864	41.927	50.8795		15.5472	11.4023	11.4813	11.3297
67078		54.552	51.955	43.239	51.906	37.589	63.791				0	0	0	0	0	0		0	0	0	0	0	0		0	0	0	0	0	0		1.02193	1.00977	1.02754	1.01509	1.02013	1.00508		62.4325	51.955	43.239	51.906	41.1515	63.791		15.5472	11.517	11.4472	11.3297
67158		73.309	65.792	36.122	42.054	39.074	49.411				0	0	0	0	0	0		0	0	0	0	0	0		0	0	0	0	0	0		1.02254	1.0102	1.02815	1.01593	1.02004	1.00554		73.309	65.792	36.122	42.054	39.074	49.411		15.5472	11.4058	11.4927	11.3775
67238		68.761	39.326	33.991	28.85	30.928	39.546				0	0	0	0	0	0		0	0	0	0	0	0		0	0	0	0	0	0		1.02306	1.00987	1.02716	1.01607	1.02096	1.00558		68.761	47.5071	33.991	41.6675	41.1142	50.8639		15.5472	11.4058	11.5268	11.3425
67318		75.293	35.442	32.027	41.891	31.079	41.558				0	0	0	0	0	0		0	0	0	0	0	0		0	0	0	0	0	0		1.02285	1.01008	1.02782	1.01615	1.02103	1.00592		75.293	47.4563	32.027	41.891	41.1109	50.8162		15.5472	11.291	11.5268	11.278
67398		101.423	55.638	28.206	48.874	38.492	42.844				0	0	0	0	0	0		0	0	0	0	0	0		0	0	0	0	0	0		1.02333	1.00987	1.02821	1.01616	1.01995	1.00614		101.423	55.638	33.298	48.874	41.1597	50.5807		15.5472	11.2293	11.5268	11.278
67478		91.526	69.843	32.913	38.329	33.631	44.742				0	0	0	0	0	0		0	0	0	0	0	0		0	0	0	0	0	0		1.02345	1.00874	1.02808	1.01502	1.02039	1.00635		91.526	69.843	32.913	41.6602	41.2131	50.5615		15.5472	11.2107	11.5268	11.2122
67578		66.873	47.552	19.259	35.655	26.335	40.864				0	0	0	0	0	0		0	0	0	0	0	0		0	0	0	0	0	0		1.02387	1.00793	1.02571	1.01422	1.01912	1.0065		66.873	47.552	33.4182	41.6685	41.2527	50.3835		15.5472	11.2107	11.5268	11.2122
67698		58.743	33.986	48.627	47.511	38.577	59.064				0	0	0	0	0	0		0	0	0	0	0	0		0	0	0	0	0	0		1.02429	1.00823	1.02641	1.01381	1.01937	1.00457		58.743	47.4243	48.627	47.511	41.1856	59.064		15.6708	11.2107	11.5268	11.278
67798		76.069	48.854	45.074	39.6	44.772	48.725				0	0	0	0	0	0		0	0	0	0	0	0		0	0	0	0	0	0		1.02407	1.00751	1.02457	1.01419	1.01883	1.00452		76.069	48.854	45.074	39.6	44.772	48.725		15.5472	11.2293	11.5268	11.2122
67878		59.112	47.278	36.308	41.818	39.913	51.857				0	0	0	0	0	0		0	0	0	0	0	0		0	0	0	0	0	0		1.02425	1.00719	1.02535	1.01471	1.01769	1.00491		59.112	47.278	36.308	41.818	39.913	51.857		15.5115	11.322	11.4927	11.1885
67998		67.109	52.443	46.534	37.145	47.381	45.419				0	0	0	0	0	0		0	0	0	0	0	0		0	0	0	0	0	0		1.02387	1.00835	1.02561	1.01482	1.01789	1.0053		67.109	52.443	46.534	41.6477	47.381	50.2585		15.5115	11.322	11.4515	11.2327
68078		53.594	44.286	27.333	50.291	43.3	49.064				0	0	0	0	0	0		0	0	0	0	0	0		0	0	0	0	0	0		1.0228	1.00925	1.02587	1.01478	1.01828	1.00579		62.2993	47.4029	33.2848	50.291	43.3	49.064		15.4585	11.35	11.4515	11.262
68158		64.932	37.682	22.827	35.674	34.129	50.316				0	0	0	0	0	0		0	0	0	0	0	0		0	0	0	0	0	0		1.02208	1.00946	1.02671	1.01542	1.01733	1.00441		64.932	47.4356	33.2924	41.6443	41.1019	50.316		15.4585	11.3685	11.6243	11.2327
68238		51.362	43.369	22.075	39.445	32.174	46.975				0	0	0	0	0	0		0	0	0	0	0	0		0	0	0	0	0	0		1.02285	1.01004	1.02729	1.01611	1.01815	1.00512		62.4217	47.3896	33.334	39.445	41.1051	50.2653		15.439	11.35	11.6902	11.2327
68318		56.862	40.486	29.353	28.622	30.601	47.467				0	0	0	0	0	0		0	0	0	0	0	0		0	0	0	0	0	0		1.02323	1.01036	1.02798	1.01655	1.0185	1.00543		62.3972	47.3842	33.3068	41.5866	41.1039	50.2536		15.439	11.35	11.6902	11.2327
68398		54.033	41.467	23.355	18.649	24.712	55.768				0	0	0	0	0	0		0	0	0	0	0	0		0	0	0	0	0	0		1.0235	1.00999	1.02814	1.01651	1.01916	1.00569		62.3781	47.3646	33.2813	41.4888	41.1016	55.768		15.439	11.3915	11.6243	11.2187
68478		43.75	43.794	26.256	26.926	34.82	40.982				0	0	0	0	0	0		0	0	0	0	0	0		0	0	0	0	0	0		1.02363	1.01003	1.02897	1.01664	1.0199	1.00569		62.4335	47.3043	33.2615	41.4445	41.095	50.1966		15.5625	11.3762	11.6243	11.1985
68598		52.886	42.263	18.502	26.34	31.494	44.043				0	0	0	0	0	0		0	0	0	0	0	0		0	0	0	0	0	0		1.02353	1.00999	1.02856	1.01668	1.02005	1.00629		62.4346	47.2447	33.2731	41.4841	41.0935	50.1927		15.439	11.314	11.4515	11.2187
68678		57.483	50.116	39.78	49.239	60.452	54.974				0	0	0	0	0	0		0	0	0	0	0	0		0	0	0	0	0	0		1.02339	1.00956	1.02875	1.01708	1.01991	1.00666		62.4362	50.116	39.78	49.239	60.452	54.974		15.439	11.2762	11.3802	11.1985
68798		67.355	46.592	47.919	47.181	46.481	53.522				0	0	0	0	0	0		0	0	0	0	0	0		0	0	0	0	0	0		1.02353	1.00885	1.02882	1.01762	1.01983	1.00619		67.355	46.592	47.919	47.181	46.481	53.522		15.439	11.2402	11.3143	11.1713
68878		58.266	57.797	33.537	42.129	45.681	46.236				0	0	0	0	0	0		0	0	0	0	0	0		0	0	0	0	0	0		1.02373	1.00888	1.02561	1.01778	1.02008	1.00592		62.3613	57.797	33.537	42.129	45.681	50.1738		15.4033	11.2085	11.3143	11.1713
68998		66.386	35.636	35.031	41.717	49.5	53.096				0	0	0	0	0	0		0	0	0	0	0	0		0	0	0	0	0	0		1.0227	1.00793	1.02656	1.0178	1.02023	1.0056		66.386	47.1428	35.031	41.717	49.5	53.096		15.4033	11.1833	11.1977	11.1713
69078		68.152	44.589	39.256	36.826	35.637	46.94				0	0	0	0	0	0		0	0	0	0	0	0		0	0	0	0	0	0		1.02268	1.007	1.02354	1.01757	1.02003	1.00564		68.152	47.1645	39.256	41.425	40.9632	50.1341		15.437	11.1833	11.1977	11.1713
69158		58.003	30.96	29.517	43.851	38.334	46.49				0	0	0	0	0	0		0	0	0	0	0	0		0	0	0	0	0	0		1.02164	1.00598	1.02485	1.01736	1.01881	1.00543		62.4358	47.1484	33.2524	43.851	41.0878	50.1873		15.4585	11.1187	11.3143	11.1985
69238		52.796	27.702	18.569	33.44	32.695	42.459				0	0	0	0	0	0		0	0	0	0	0	0		0	0	0	0	0	0		1.02228	1.006	1.02557	1.0174	1.0188	1.0057		62.5095	47.1049	33.1263	41.4312	41.0878	50.1801		15.4943	11.0602	11.3802	11.1985
69338		47.089	31.041	32.458	31.285	33.406	41.507				0	0	0	0	0	0		0	0	0	0	0	0		0	0	0	0	0	0		1.02258	1.00737	1.02571	1.01739	1.01843	1.00595		62.4775	46.9613	32.458	41.4314	41.0919	50.1727		15.4943	11.0307	11.3802	11.1985
69418		42.956	28.752	24.057	34.953	24.973	42.845				0	0	0	0	0	0		0	0	0	0	0	0		0	0	0	0	0	0		1.02272	1.00662	1.02676	1.01626	1.01942	1.00641		62.4614	47.0015	32.9643	41.4513	41.0817	50.1591		15.4943	11.0307	11.3802	11.1985
69498		46.087	43.827	26.671	34.817	26.398	34.943				0	0	0	0	0	0		0	0	0	0	0	0		0	0	0	0	0	0		1.02282	1.00673	1.02624	1.01554	1.01977	1.0068		62.2992	46.9954	33.0104	41.433	41.0803	50.1472		15.4943	11.0307	11.3802	11.1713
69598		50.157	35.016	25.436	36.366	23.79	37.157				0	0	0	0	0	0		0	0	0	0	0	0		0	0	0	0	0	0		1.02321	1.00697	1.0254	1.01515	1.01994	1.00723		62.2762	46.9811	33.1564	41.4399	41.0797	50.1354		15.4943	11.0307	11.3802	11.1713
69678		72.879	53.98	27.724	38.087	44.673	51.867				0	0	0	0	0	0		0	0	0	0	0	0		0	0	0	0	0	0		1.02236	1.00577	1.02562	1.01522	1.01958	1.00723		72.879	53.98	33.1187	41.4387	44.673	51.867		15.4943	11.0307	11.3802	11.1713
69778		56.859	49.171	37.827	43.843	49.389	58.791				0	0	0	0	0	0		0	0	0	0	0	0		0	0	0	0	0	0		1.02276	1.00484	1.02475	1.01466	1.01999	1.00694		62.3041	49.171	37.827	43.843	49.389	58.791		15.4943	11.0307	11.3802	11.1528
69878		54.707	37.714	36.855	43.953	41.883	42.136				0	0	0	0	0	0		0	0	0	0	0	0		0	0	0	0	0	0		1.02264	1.00483	1.02403	1.01482	1.02016	1.00705		62.3139	47.0888	36.855	43.953	41.883	50.1397		15.4943	11.0307	11.4515	11.1528
69998		55.636	59.096	32.93	39.877	43.367	51.345				0	0	0	0	0	0		0	0	0	0	0	0		0	0	0	0	0	0		1.02296	1.00534	1.02387	1.01446	1.02024	1.0074		62.2891	59.096	32.93	41.4086	43.367	51.345		15.4943	11.0307	11.4515	11.1648
70078		61.569	51.668	27.489	47.886	35.923	36.104				0	0	0	0	0	0		0	0	0	0	0	0		0	0	0	0	0	0		1.02313	1.00554	1.02368	1.01478	1.02042	1.00788		61.569	51.668	33.4339	47.886	40.9014	50.0968		15.4943	11.0602	11.631	11.1625
70158		71.163	55.144	25.141	37.63	41.187	40.104				0	0	0	0	0	0		0	0	0	0	0	0		0	0	0	0	0	0		1.02403	1.00389	1.02465	1.0151	1.01986	1.00798		71.163	55.144	33.487	41.3815	41.187	50.127		15.6178	11.1187	11.7107	11.1685
70238		51.885	36.994	30.508	28.684	25.901	47.576				0	0	0	0	0	0		0	0	0	0	0	0		0	0	0	0	0	0		1.02479	1.00406	1.02476	1.01489	1.0208	1.00856		62.2871	47.2224	33.4826	41.4266	40.8388	50.1206		15.6178	11.1833	11.7197	11.1858
70318		50.52	43.221	24.624	24.792	38.678	42.372				0	0	0	0	0	0		0	0	0	0	0	0		0	0	0	0	0	0		1.02564	1.00437	1.0256	1.01413	1.02093	1.00868		62.243	47.2597	33.4257	41.4226	40.8185	50.1193		15.6178	11.2085	11.7197	11.1685
70438		57.813	46.899	27.198	27.778	36.025	39.202				0	0	0	0	0	0		0	0	0	0	0	0		0	0	0	0	0	0		1.02641	1.00469	1.02616	1.01418	1.02113	1.00912		62.2035	46.899	33.3875	41.3416	40.7879	50.1103		15.6178	11.2402	11.7197	11.1625
70518		59.912	40.399	18.778	31.473	27.032	36.533				0	0	0	0	0	0		0	0	0	0	0	0		0	0	0	0	0	0		1.02682	1.00536	1.02591	1.01432	1.02196	1.00931		59.912	47.3577	33.4049	41.1969	40.7833	50.1051		15.7033	11.2762	11.7197	11.1268
70598		67.482	44.201	50.203	28.984	31.036	45.542				0	0	0	0	0	0		0	0	0	0	0	0		0	0	0	0	0	0		1.02678	1.00591	1.02621	1.01445	1.02078	1.00915		67.482	47.3739	50.203	41.1763	40.7799	50.0574		15.7033	11.314	11.7197	11.1015
70718		77.325	57.385	50.065	48.892	48.289	55.653				0	0	0	0	0	0		0	0	0	0	0	0		0	0	0	0	0	0		1.02645	1.00413	1.02618	1.01466	1.02065	1.00725		77.325	57.385	50.065	48.892	48.289	55.653		15.7033	11.3762	11.7197	11.0895
70798		72.345	53.037	29.478	40.053	47.354	47.28				0	0	0	0	0	0		0	0	0	0	0	0		0	0	0	0	0	0		1.02607	1.00363	1.02673	1.01495	1.02	1.0066		72.345	53.037	33.2922	41.0985	47.354	50.0219		15.7033	11.3762	11.7197	10.9865
70878		66.743	43.012	37.485	27.124	60.185	60.958				0	0	0	0	0	0		0	0	0	0	0	0		0	0	0	0	0	0		1.02625	1.00385	1.02599	1.01533	1.02026	1.00688		66.743	47.472	37.485	41.097	60.185	60.958		15.6178	11.3915	11.7197	10.9865
70998		64.679	45.76	33.656	38.253	43.117	53.739				0	0	0	0	0	0		0	0	0	0	0	0		0	0	0	0	0	0		1.02641	1.00394	1.0262	1.01499	1.02045	1.00711		64.679	47.4669	33.656	41.0983	43.117	53.739		15.6178	11.3915	11.7197	10.9865
71078		60.492	47.38	28.307	38.398	35.224	41.164				0	0	0	0	0	0		0	0	0	0	0	0		0	0	0	0	0	0		1.02665	1.00432	1.02644	1.01506	1.02049	1.00716		60.492	47.38	33.4895	41.0559	40.8888	49.9988		15.6178	11.3915	11.7197	10.9865
71158		56.047	37.78	26.169	32.69	29.856	42.133				0	0	0	0	0	0		0	0	0	0	0	0		0	0	0	0	0	0		1.02719	1.00485	1.02744	1.0151	1.01923	1.00749		62.2565	47.5022	33.4967	41.1258	41.0833	49.9863		15.648	11.4183	11.6588	11.0895
71238		47.069	58.724	28.644	34.77	26.812	31.917				0	0	0	0	0	0		0	0	0	0	0	0		0	0	0	0	0	0		1.02781	1.00657	1.02759	1.01523	1.01941	1.00753		62.2247	58.724	33.5177	41.1206	41.1003	49.9852		15.6858	11.684	11.696	11.0895
71318		46.549	44.6	23.378	25.27	26.789	45.408				0	0	0	0	0	0		0	0	0	0	0	0		0	0	0	0	0	0		1.02819	1.00703	1.02722	1.01545	1.01943	1.00786		62.2052	47.553	33.5242	41.1111	41.1	49.9728		15.6858	11.8475	11.696	11.0895
71398		61.055	32.221	15.801	26.499	22.128	42.168				0	0	0	0	0	0		0	0	0	0	0	0		0	0	0	0	0	0		1.02809	1.007	1.02646	1.01607	1.02046	1.00844		61.055	47.5666	33.5377	41.0851	41.0891	49.9514		15.776	11.868	11.696	11.0895
71498		45.98	37.195	16.081	25.496	27.696	34.563				0	0	0	0	0	0		0	0	0	0	0	0		0	0	0	0	0	0		1.02834	1.00725	1.02551	1.01613	1.02078	1.00873		62.2906	47.5635	33.5577	41.0124	41.0856	49.941		15.776	11.868	11.696	10.9865
71598		49.996	43.469	30.384	41.67	41.551	50.643				0	0	0	0	0	0		0	0	0	0	0	0		0	0	0	0	0	0		1.02858	1.00687	1.02562	1.0163	1.02093	1.00892		62.2783	47.5542	33.5205	41.67	41.551	50.643		15.776	11.8475	11.6588	11.0895
71718		59.455	50.645	33.487	46.152	39.175	46.302				0	0	0	0	0	0		0	0	0	0	0	0		0	0	0	0	0	0		1.028	1.00684	1.02582	1.01621	1.01937	1.00893		59.455	50.645	33.487	46.152	41.1858	49.9276		15.776	11.7467	11.6588	11.0895
71798		65.907	47.121	35.543	42.695	42.198	55.108				0	0	0	0	0	0		0	0	0	0	0	0		0	0	0	0	0	0		1.02813	1.00732	1.02745	1.01613	1.0193	1.00855		65.907	47.121	35.543	42.695	42.198	55.108		15.776	11.7467	11.6588	11.0895
71878		66.649	50.312	27.228	33.314	27.746	52.545				0	0	0	0	0	0		0	0	0	0	0	0		0	0	0	0	0	0		1.0286	1.00653	1.02752	1.01662	1.01951	1.00799		66.649	50.312	33.496	40.9117	41.1952	52.545		15.776	11.9102	11.6588	11.0018
71998		51.314	52.094	34.041	44.038	34.362	51.426				0	0	0	0	0	0		0	0	0	0	0	0		0	0	0	0	0	0		1.02898	1.00714	1.0261	1.01686	1.01928	1.00773		62.3285	52.094	34.041	44.038	41.198	51.426		15.776	12.077	11.6588	11.0018
72078		62.199	30.478	36.483	35.982	37.543	39.878				0	0	0	0	0	0		0	0	0	0	0	0		0	0	0	0	0	0		1.02929	1.00686	1.02619	1.01663	1.0206	1.00848		62.199	47.5687	36.483	40.9906	41.212	49.9499		15.835	12.0975	11.696	11.0895
72158		53.133	41.314	23.732	38.104	35.041	32.691				0	0	0	0	0	0		0	0	0	0	0	0		0	0	0	0	0	0		1.02968	1.00658	1.02631	1.01718	1.02187	1.00946		62.4904	47.6876	33.5757	41.0584	41.2279	49.9769		16.0598	12.0115	11.698	11.0968
72238		42.827	35.277	17.246	26.835	28.754	48.059				0	0	0	0	0	0		0	0	0	0	0	0		0	0	0	0	0	0		1.02926	1.00676	1.02765	1.01734	1.02277	1.00964		62.5351	47.9246	33.5507	40.9597	41.2001	49.9705		16.3592	12.167	11.698	11.0968
72318		45.693	39.693	21.291	32.062	29.295	43.111				0	0	0	0	0	0		0	0	0	0	0	0		0	0	0	0	0	0		1.02981	1.00677	1.02763	1.01818	1.02378	1.01006		62.6391	47.9234	33.5776	40.9211	41.1916	49.9549		16.558	12.167	11.8272	11.0968
72398		39.811	46.029	11.956	36.474	31.46	32.477				0	0	0	0	0	0		0	0	0	0	0	0		0	0	0	0	0	0		1.03065	1.00727	1.02798	1.01847	1.02321	1.01029		62.5812	48.0747	33.5955	40.9074	41.1945	49.9466		16.558	12.2225	11.8437	11.0968
72498		51.259	38.352	16.891	33.985	23.921	29.252				0	0	0	0	0	0		0	0	0	0	0	0		0	0	0	0	0	0		1.02976	1.00714	1.02695	1.01888	1.02365	1.01052		62.6964	48.0862	33.6375	40.8884	41.228	49.9382		16.7308	12.2225	11.8437	11.0968
72598		68.967	42.873	44.552	36.944	49.999	45.811				0	0	0	0	0	0		0	0	0	0	0	0		0	0	0	0	0	0		1.02914	1.00655	1.02313	1.01913	1.02232	1.01086		68.967	47.7712	44.552	40.8372	49.999	49.8845		16.7308	12.167	11.8437	11.0847
72678		70.772	41.367	34.617	35.598	43.349	53.233				0	0	0	0	0	0		0	0	0	0	0	0		0	0	0	0	0	0		1.02662	1.00719	1.02024	1.01979	1.02223	1.01015		70.772	48.0831	34.617	40.8585	43.349	53.233		16.7308	12.1598	11.8437	11.0968
72758		61.106	56.459	22.738	36.339	39.596	56.797				0	0	0	0	0	0		0	0	0	0	0	0		0	0	0	0	0	0		1.02364	1.00744	1.02093	1.01908	1.02066	1.00972		61.106	56.459	34.0433	40.8791	41.5028	56.797		16.7308	12.1835	11.8437	11.0968
72878		67.525	47.473	34.28	37.52	37.223	52.11				0	0	0	0	0	0		0	0	0	0	0	0		0	0	0	0	0	0		1.02262	1.0077	1.02058	1.01955	1.01934	1.00994		67.525	47.473	34.28	40.8585	41.744	52.11		16.7308	12.1555	11.8102	11.1015
72998		63.591	43.455	26.521	30.561	35.097	48.163				0	0	0	0	0	0		0	0	0	0	0	0		0	0	0	0	0	0		1.02212	1.00798	1.02059	1.01914	1.01879	1.01		63.591	48.0923	34.1042	40.8766	41.7456	50.0855		16.662	12.0442	11.8102	11.1015
73078		52.875	39.709	27.561	20.366	27.788	53.889				0	0	0	0	0	0		0	0	0	0	0	0		0	0	0	0	0	0		1.02212	1.00656	1.02054	1.01874	1.01956	1.00976		64.248	48.2113	34.2266	40.9751	41.7484	53.889		16.5892	11.9983	11.7575	11.1268
73158		53.508	38.516	17.018	29.352	34.128	34.975				0	0	0	0	0	0		0	0	0	0	0	0		0	0	0	0	0	0		1.02181	1.00567	1.02145	1.01858	1.01958	1.00826		64.3346	48.3884	34.2654	41.0884	41.8124	50.191		16.4237	11.937	11.6438	11.1578
73238		48.218	47.409	22.483	29.736	23.301	32.8				0	0	0	0	0	0		0	0	0	0	0	0		0	0	0	0	0	0		1.02165	1.00528	1.02259	1.0185	1.02032	1.00896		64.474	47.409	34.2149	41.0951	41.8333	50.1975		16.4752	11.937	11.6438	11.1638
73318		41.426	40.381	18.931	30.742	23.336	36.027				0	0	0	0	0	0		0	0	0	0	0	0		0	0	0	0	0	0		1.02178	1.00478	1.02372	1.01874	1.02142	1.00935		64.6195	48.365	34.1377	41.075	41.8098	50.1951		16.5985	11.8485	11.6438	11.1638
73418		42.126	25.459	19.534	24.824	24.608	36.046				0	0	0	0	0	0		0	0	0	0	0	0		0	0	0	0	0	0		1.02069	1.00498	1.02459	1.01909	1.02032	1.00984		64.7054	48.4264	34.2055	41.1712	41.8632	50.2221		16.5985	11.8395	11.7393	11.1773
73518		56.122	47.069	37.951	34.586	34.588	36.62				0	0	0	0	0	0		0	0	0	0	0	0		0	0	0	0	0	0		1.01901	1.00493	1.02346	1.01967	1.01992	1.00902		64.7913	48.4274	37.951	41.1431	41.8898	50.248		16.4968	11.8395	11.7393	11.1773
73638		64.801	37.226	37.349	41.781	42.269	51.422				0	0	0	0	0	0		0	0	0	0	0	0		0	0	0	0	0	0		1.01934	1.00532	1.0234	1.01984	1.02	1.00862		64.801	48.4494	37.349	41.781	42.269	51.422		16.787	11.9015	11.6438	11.1685
73718		69.403	54.076	32.96	43.089	32.651	50.912				0	0	0	0	0	0		0	0	0	0	0	0		0	0	0	0	0	0		1.01915	1.00348	1.0219	1.0195	1.02013	1.00884		69.403	54.076	32.96	43.089	41.8886	50.912		16.4438	11.9915	11.6113	11.1625
73798		52.375	37.092	29.045	46.073	33.936	40.528				0	0	0	0	0	0		0	0	0	0	0	0		0	0	0	0	0	0		1.01938	1.00148	1.0223	1.02001	1.02068	1.00848		64.7879	48.4844	34.1093	46.073	41.8854	50.2672		16.3205	11.9015	11.6095	11.1268
73878		55.723	50.928	29.118	46.214	39.109	42.534				0	0	0	0	0	0		0	0	0	0	0	0		0	0	0	0	0	0		1.01907	1.00148	1.01964	1.01968	1.02108	1.00899		64.7433	50.928	34.178	46.214	41.8832	50.1974		16.269	11.8395	11.6022	11.1015
73998		57.636	28.419	23.716	28.338	32.119	41.725				0	0	0	0	0	0		0	0	0	0	0	0		0	0	0	0	0	0		1.01924	1.00124	1.01712	1.01928	1.02236	1.00965		64.7897	48.451	34.3948	40.7974	41.8404	50.2281		16.2497	11.8175	11.6095	11.1015
74078		46.142	25.458	24.767	26.243	24.5	33.117				0	0	0	0	0	0		0	0	0	0	0	0		0	0	0	0	0	0		1.01997	1.00134	1.01727	1.01935	1.02306	1.01047		64.7968	48.4566	34.5294	40.8668	41.8777	50.257		16.1728	11.8395	11.5523	11.1268
74158		52.586	26.342	17.834	37.75	21.996	35.108				0	0	0	0	0	0		0	0	0	0	0	0		0	0	0	0	0	0		1.0207	1.00215	1.01771	1.01933	1.02199	1.01149		64.8255	48.4608	34.609	40.8674	41.894	50.2832		16.516	11.9015	11.5847	11.1268
74238		49.677	29.81	18.284	25.647	23.018	37.941				0	0	0	0	0	0		0	0	0	0	0	0		0	0	0	0	0	0		1.02146	1.0009	1.01821	1.01998	1.02058	1.01226		64.8859	48.5066	34.5792	40.7555	41.9046	50.2547		16.7235	11.9015	11.5847	11.1015
74338		36.321	17.831	23.159	25.932	26.663	37.286				0	0	0	0	0	0		0	0	0	0	0	0		0	0	0	0	0	0		1.02171	1.00002	1.01902	1.02034	1.02128	1.01182		64.8709	48.6265	34.5307	40.733	41.924	50.316		16.7235	11.9915	11.5847	11.1015
74418		43.465	17.311	18.305	29.578	18.69	35.752				0	0	0	0	0	0		0	0	0	0	0	0		0	0	0	0	0	0		1.02099	1.00022	1.01935	1.01954	1.02016	1.01115		64.9172	48.7825	34.6168	40.859	41.9816	50.4325		16.7675	12.1557	11.6803	11.1015
74518		50.428	48.329	45.082	33.175	35.538	44.827				0	0	0	0	0	0		0	0	0	0	0	0		0	0	0	0	0	0		1.01973	1.00009	1.01982	1.0172	1.01923	1.01072		65.0786	48.329	45.082	40.9654	42.0195	50.4743		16.8238	12.1557	11.5847	11.1015
74618		65.864	42.4	34.891	37.932	41.98	56.163				0	0	0	0	0	0		0	0	0	0	0	0		0	0	0	0	0	0		1.01959	0.999988	1.0202	1.01552	1.01849	1.00697		65.864	48.7938	34.891	41.0729	41.98	56.163		16.756	12.1232	11.5847	11.1268
74698		61.18	43.895	30.894	49.874	33.092	55.02				0	0	0	0	0	0		0	0	0	0	0	0		0	0	0	0	0	0		1.0198	0.999998	1.02043	1.01125	1.01673	1.0036		61.18	48.7934	34.4148	49.874	42.3621	55.02		16.756	12.1232	11.5847	11.1625
74778		59.011	48.913	28.725	44.656	33.851	49.935				0	0	0	0	0	0		0	0	0	0	0	0		0	0	0	0	0	0		1.02162	0.999673	1.02068	1.00767	1.01584	1.0031		64.9275	48.913	34.5374	44.656	42.5124	49.935		16.7093	11.9505	11.6803	11.1625
74858		51.708	58.557	30.398	42.736	44.437	45.091				0	0	0	0	0	0		0	0	0	0	0	0		0	0	0	0	0	0		1.02007	0.999367	1.0204	1.00746	1.01575	1.00353		65.0425	58.557	34.5541	42.736	44.437	50.917		16.7093	11.899	11.6803	11.1778
74998		60.281	42.78	19.075	33.953	39.674	31.005				0	0	0	0	0	0		0	0	0	0	0	0		0	0	0	0	0	0		1.02043	0.999791	1.02038	1.00852	1.01652	1.00324		65.249	48.9374	34.6174	41.5365	42.5673	50.9929		16.691	11.8618	11.6763	11.1685
75078		60.536	52.055	29.017	33.117	31.335	45.914				0	0	0	0	0	0		0	0	0	0	0	0		0	0	0	0	0	0		1.02074	1.00135	1.0219	1.00985	1.01779	1.00348		65.4965	52.055	34.6176	41.567	42.5923	51.0985		16.706	11.827	11.7335	11.182
75158		52.176	46.746	21.702	29.339	30.39	34.394				0	0	0	0	0	0		0	0	0	0	0	0		0	0	0	0	0	0		1.02	1.00244	1.02296	1.01062	1.01747	1.00344		65.7835	48.9647	34.618	41.6411	42.6164	51.1575		16.8035	11.8372	11.827	11.181
75238		57.546	34.297	24.699	30.445	24.01	39.115				0	0	0	0	0	0		0	0	0	0	0	0		0	0	0	0	0	0		1.01912	1.00264	1.02353	1.01167	1.01704	1.00365		65.9086	49.0072	34.6176	41.56	42.655	51.3508		16.8653	11.8687	11.827	11.181
75338		42.991	30.415	19.07	24.068	20.071	44.836				0	0	0	0	0	0		0	0	0	0	0	0		0	0	0	0	0	0		1.01908	1.00272	1.02355	1.01315	1.01786	1.00404		65.9282	49.0431	34.6176	41.5792	42.6064	51.4068		16.9522	11.883	11.827	11.1995
75438		57.388	37.998	32.965	25.519	33.225	49.246				0	0	0	0	0	0		0	0	0	0	0	0		0	0	0	0	0	0		1.01902	1.00296	1.02408	1.01298	1.01721	1.0036		65.9825	49.0662	34.6293	41.5923	42.7909	51.4184		17.0585	11.9433	11.9315	11.1995
75558		78.098	38.136	34.9	43.692	40.788	48.991				0	0	0	0	0	0		0	0	0	0	0	0		0	0	0	0	0	0		1.01819	1.00347	1.02482	1.01321	1.01673	1.00289		78.098	49.0939	34.9	43.692	42.968	51.4201		17.1362	11.9838	11.9315	11.2043
75638		69.449	41.996	30.09	29.891	39.048	55.466				0	0	0	0	0	0		0	0	0	0	0	0		0	0	0	0	0	0		1.01795	1.00351	1.02501	1.01309	1.01678	1.00194		69.449	49.0914	34.6178	41.6476	42.8201	55.466		17.1687	11.882	11.9315	11.2353
75718		59.358	32.851	25.075	31.904	37.603	46.519				0	0	0	0	0	0		0	0	0	0	0	0		0	0	0	0	0	0		1.01708	1.00371	1.02502	1.01279	1.01662	1.00037		66.6607	49.0807	34.645	41.6494	42.8318	51.4265		17.0815	11.882	12.003	11.2505
75798		58.818	46.76	25.025	29.407	41.101	50.882				0	0	0	0	0	0		0	0	0	0	0	0		0	0	0	0	0	0		1.01736	1.00316	1.02469	1.01274	1.01722	1.00022		66.6542	49.1104	34.6511	41.6497	41.101	50.882		16.9912	11.7635	12.003	11.2505
75878		71.255	52.822	29.672	35.195	37.328	36.503				0	0	0	0	0	0		0	0	0	0	0	0		0	0	0	0	0	0		1.01763	1.00242	1.02577	1.01298	1.01828	1.00051		71.255	52.822	34.6313	41.6633	42.8382	51.4258		16.8152	11.9203	12.003	11.2657
75998		57.577	45.031	25.873	33.754	32.545	39.305				0	0	0	0	0	0		0	0	0	0	0	0		0	0	0	0	0	0		1.01641	1.00211	1.02672	1.01363	1.01857	1.00116		66.7119	49.3229	34.6469	41.6821	42.9601	51.436		16.7245	11.924	12.0315	11.2895
76078		54.543	31.705	32.07	34.59	34.554	46.532				0	0	0	0	0	0		0	0	0	0	0	0		0	0	0	0	0	0		1.01612	1.00174	1.02744	1.01437	1.01868	1.00056		66.7397	49.3597	34.6654	41.7091	43.0776	51.4642		16.5988	11.8758	11.8912	11.3505
76158		53.369	27.699	23.664	27.254	26.257	28.32				0	0	0	0	0	0		0	0	0	0	0	0		0	0	0	0	0	0		1.01599	1.00183	1.02809	1.01394	1.01878	1.00026		66.8027	49.4942	34.6831	41.7204	43.1319	51.4967		16.5378	11.8762	11.867	11.415
76238		44.338	42.91	20.785	31.312	22.91	39.713				0	0	0	0	0	0		0	0	0	0	0	0		0	0	0	0	0	0		1.01667	1.00149	1.02925	1.01466	1.01994	1.00098		66.8157	49.3841	34.6655	41.7013	43.1483	51.4586		16.5825	11.8592	11.867	11.3505
76358		52.911	20.938	11.492	20.51	20.219	34.933				0	0	0	0	0	0		0	0	0	0	0	0		0	0	0	0	0	0		1.01594	1.00093	1.02987	1.01294	1.02079	1.00085		66.8212	49.5017	34.6835	41.7008	43.1864	51.4604		16.47	11.8762	12.0145	11.2847
76438		53.611	40.771	28.736	34.591	30.275	49.116				0	0	0	0	0	0		0	0	0	0	0	0		0	0	0	0	0	0		1.0151	1.00141	1.0301	1.01279	1.02087	0.999954		66.8431	49.5165	34.6981	41.7047	43.2862	51.7941		16.4118	11.8962	12.238	11.2847
76538		74.711	56.357	41.043	36.363	44.558	59.687				0	0	0	0	0	0		0	0	0	0	0	0		0	0	0	0	0	0		1.01473	1.00101	1.02957	1.01197	1.02016	0.999702		74.711	56.357	41.043	41.7174	44.558	59.687		16.4118	11.8962	12.238	11.2847
76618		67.165	44.199	31.198	40.326	40.051	44.593				0	0	0	0	0	0		0	0	0	0	0	0		0	0	0	0	0	0		1.01475	1.00062	1.02978	1.01231	1.0206	1.00021		67.165	49.5338	34.7377	41.717	43.2886	51.7924		16.4118	11.915	12.2235	11.2847
76698		51.626	52.206	28.824	33.294	40.243	36.424				0	0	0	0	0	0		0	0	0	0	0	0		0	0	0	0	0	0		1.01506	1.00077	1.02971	1.01231	1.021	1.00077		66.8442	52.206	34.7445	41.717	43.2851	51.7223		16.4118	11.915	12.2235	11.2847
76778		60.009	39.729	28.729	43.099	28.936	45.501				0	0	0	0	0	0		0	0	0	0	0	0		0	0	0	0	0	0		1.0152	1.00085	1.02988	1.01256	1.02144	1.00082		66.8402	49.5335	34.7289	43.099	43.262	51.7136		16.381	11.915	12.2235	11.2847
76878		58.409	36.64	22.875	33.812	27.485	44.379				0	0	0	0	0	0		0	0	0	0	0	0		0	0	0	0	0	0		1.01533	1.00119	1.02929	1.01328	1.02176	1.00127		66.8364	49.5331	34.7827	41.6915	43.2406	51.6256		16.3163	11.915	12.2107	11.2895
76998		54.183	24.092	24.421	32.763	25.862	35.449				0	0	0	0	0	0		0	0	0	0	0	0		0	0	0	0	0	0		1.01603	1.00212	1.03071	1.01495	1.02341	1.00084		66.8669	49.534	34.8199	41.6933	43.2501	51.7096		16.3815	11.9423	12.223	11.3552
77078		56.573	35.222	16.569	33.533	35.607	44.21				0	0	0	0	0	0		0	0	0	0	0	0		0	0	0	0	0	0		1.01763	1.00156	1.03105	1.01488	1.02375	1.00123		66.8714	49.6166	34.8815	41.7181	43.2925	51.7967		16.5222	11.9507	12.2103	11.4198
77158		45.563	26.907	25.198	32.824	20.651	36.021				0	0	0	0	0	0		0	0	0	0	0	0		0	0	0	0	0	0		1.01858	1.0004	1.0305	1.0134	1.02308	1.00135		66.975	49.6464	34.8982	41.726	43.3	51.7959		16.7055	11.9507	12.2255	11.415
77258		53.325	21.811	13.834	23.983	21.593	38.094				0	0	0	0	0	0		0	0	0	0	0	0		0	0	0	0	0	0		1.01969	1.00046	1.03203	1.01362	1.02406	1.00175		67.0629	49.645	34.8903	41.737	43.3173	51.8132		16.7605	11.9507	12.2255	11.4457
77338		39.308	34.788	18.811	34.881	24.879	35.909				0	0	0	0	0	0		0	0	0	0	0	0		0	0	0	0	0	0		1.01974	1.00032	1.03325	1.01443	1.02342	1.00247		67.1526	49.6972	34.8937	41.7186	43.3618	51.7996		16.8357	12.0105	12.2537	11.415
77478		64.284	53.397	30.837	41.752	45.787	52.243				0	0	0	0	0	0		0	0	0	0	0	0		0	0	0	0	0	0		1.01995	0.999527	1.03344	1.01496	1.02179	1.00167		64.284	53.397	34.9004	41.752	45.787	52.243		16.812	11.9428	12.3105	11.4457
77558		69.142	39.274	45.05	43.42	43.851	58.5				0	0	0	0	0	0		0	0	0	0	0	0		0	0	0	0	0	0		1.01951	0.999321	1.03298	1.01565	1.02072	1.0002		69.142	49.7823	45.05	43.42	43.851	58.5		16.812	12.0105	12.3105	11.4815
77638		67.244	46.205	40.806	34.486	43.458	49.511				0	0	0	0	0	0		0	0	0	0	0	0		0	0	0	0	0	0		1.01912	0.998989	1.03295	1.01564	1.01885	0.99848		67.244	49.8652	40.806	41.737	43.458	51.8662		16.812	12.0775	12.3295	11.4532
77718		68.044	38.424	37.225	34.447	41.107	55.901				0	0	0	0	0	0		0	0	0	0	0	0		0	0	0	0	0	0		1.01903	0.999301	1.0331	1.01538	1.01615	0.998935		68.044	49.8577	37.225	41.737	43.8746	55.901		16.812	12.0153	12.3295	11.4532
77798		68.297	48.453	25.321	32.336	38.069	47.747				0	0	0	0	0	0		0	0	0	0	0	0		0	0	0	0	0	0		1.01884	0.999161	1.03317	1.01546	1.01669	0.997881		68.297	48.453	34.9007	41.737	43.8657	51.8665		16.8145	12.0153	12.3295	11.409
77878		60.826	33.807	26.97	37.752	31.931	39.057				0	0	0	0	0	0		0	0	0	0	0	0		0	0	0	0	0	0		1.01914	0.999509	1.03355	1.01589	1.01739	0.998225		67.3656	49.9145	34.9003	41.7363	43.8542	51.8663		16.763	12.0653	12.3105	11.3237
77998		62.292	38.479	24.982	34.405	31.142	44.999				0	0	0	0	0	0		0	0	0	0	0	0		0	0	0	0	0	0		1.01928	1.00035	1.03431	1.01493	1.01545	0.998272		62.292	49.9524	34.9015	41.737	44.1784	51.9344		16.7465	12.101	12.3523	11.2925
78078		52.098	47.226	19.605	32.264	31.036	52.839				0	0	0	0	0	0		0	0	0	0	0	0		0	0	0	0	0	0		1.02002	1.0007	1.03456	1.01441	1.01618	0.998164		67.4686	49.9784	34.9026	41.7491	44.2658	52.839		16.759	12.0793	12.2775	11.2655
78158		49.102	36.244	22.148	29.621	36.304	36.208				0	0	0	0	0	0		0	0	0	0	0	0		0	0	0	0	0	0		1.0208	1.00029	1.0341	1.01368	1.01705	0.997549		67.4864	50.0315	35.0098	41.7894	44.2993	52.1027		16.7827	12.1237	12.3433	11.2013
78278		49.049	37.64	19.055	30.814	26.379	40.109				0	0	0	0	0	0		0	0	0	0	0	0		0	0	0	0	0	0		1.02125	1.00065	1.03421	1.01382	1.01754	0.997738		67.5051	50.022	35.0023	41.7864	44.2962	52.1026		16.838	12.1237	12.3433	11.2013
78358		50.958	39.853	28.167	40.154	30.667	44.61				0	0	0	0	0	0		0	0	0	0	0	0		0	0	0	0	0	0		1.02105	1.0004	1.03483	1.01414	1.01721	0.998114		67.5272	50.0285	35.0304	41.7515	44.3162	52.1057		16.9118	12.1237	12.394	11.1702
78458		61.183	46.429	32.017	36.89	42.765	54.033				0	0	0	0	0	0		0	0	0	0	0	0		0	0	0	0	0	0		1.02058	1.00051	1.03501	1.01419	1.01768	0.997726		67.5421	50.0257	35.0303	41.751	42.765	54.033		16.9118	12.1237	12.394	11.1702
78538		67.65	45.523	28.378	40.666	38.405	57.063				0	0	0	0	0	0		0	0	0	0	0	0		0	0	0	0	0	0		1.02033	1.00051	1.03533	1.01422	1.0181	0.996963		67.65	50.0256	35.0302	41.7507	44.338	57.063		16.9118	12.1237	12.3143	11.1702
78638		61.782	51.863	34.511	37.794	32.336	56.35				0	0	0	0	0	0		0	0	0	0	0	0		0	0	0	0	0	0		1.02068	1.00064	1.03507	1.01475	1.01872	0.997361		61.782	51.863	34.511	41.7462	44.3224	56.35		17.0418	12.0577	12.3143	11.1702
78718		74.006	39.121	33.365	41.026	45.413	44.775				0	0	0	0	0	0		0	0	0	0	0	0		0	0	0	0	0	0		1.01976	1.00058	1.03522	1.01542	1.01868	0.996949		74.006	50.0238	33.365	41.7404	45.413	52.2462		17.0418	12.0577	12.3143	11.1702
78798		66.809	46.374	30.037	46.134	38.662	39.593				0	0	0	0	0	0		0	0	0	0	0	0		0	0	0	0	0	0		1.01967	1.00054	1.03505	1.01644	1.01894	0.996568		66.809	49.9817	35.0303	46.134	44.3171	52.255		17.0418	12.0248	12.3143	11.2655
78878		61.082	46.536	30.03	30.067	32.825	47.391				0	0	0	0	0	0		0	0	0	0	0	0		0	0	0	0	0	0		1.01928	1.00096	1.03522	1.01646	1.01938	0.997085		67.7862	49.9733	35.0302	41.737	44.3068	52.2431		16.8925	11.9283	12.2963	11.315
78998		49.628	47.16	21.05	35.592	35.787	40.207				0	0	0	0	0	0		0	0	0	0	0	0		0	0	0	0	0	0		1.01864	1.00123	1.03554	1.0155	1.02007	0.997284		68.0664	50.0305	35.0329	41.7574	44.3329	52.2765		16.836	11.9562	12.264	11.346
79078		54.62	36.536	18.433	25.501	31.419	35.922				0	0	0	0	0	0		0	0	0	0	0	0		0	0	0	0	0	0		1.01758	1.00088	1.03437	1.01549	1.01898	0.998184		68.0999	50.0492	35.0526	41.7881	44.3535	52.3007		16.8087	11.9562	12.121	11.3027
79158		44.184	41.653	18.724	25.732	36.148	31.41				0	0	0	0	0	0		0	0	0	0	0	0		0	0	0	0	0	0		1.01833	1.00021	1.03486	1.01595	1.01811	0.998968		68.1299	50.1239	35.0442	41.8153	44.4069	52.276		16.9168	11.931	12.0687	11.2165
79258		47.786	29.25	27.806	30.023	26.185	44.166				0	0	0	0	0	0		0	0	0	0	0	0		0	0	0	0	0	0		1.01916	1.00015	1.03474	1.01667	1.01808	1.00003		68.1542	50.1875	35.1535	41.8001	44.4338	52.2518		17.008	11.9922	12.166	11.2165
79358		68.724	52.329	36.609	42.911	38.169	55.192				0	0	0	0	0	0		0	0	0	0	0	0		0	0	0	0	0	0		1.01944	0.999382	1.03514	1.01644	1.01792	1.00069		68.724	52.329	36.609	42.911	44.4349	55.192		17.008	11.9922	12.166	11.2165
79478		68.412	40.977	31.983	41.968	48.565	55.249				0	0	0	0	0	0		0	0	0	0	0	0		0	0	0	0	0	0		1.01976	0.998181	1.03626	1.0159	1.01873	1.00079		68.412	50.2626	35.0519	41.968	48.565	55.249		17.0042	11.9922	12.2788	11.2075
79558		72.348	45.045	26.343	36.893	54.802	49.594				0	0	0	0	0	0		0	0	0	0	0	0		0	0	0	0	0	0		1.01971	0.999436	1.03606	1.01591	1.018	1.00065		72.348	50.2127	35.0553	41.7513	54.802	52.2758		17.0042	11.9922	12.2788	11.2013
79638		65.455	34.517	27.156	41.642	30.698	56.071				0	0	0	0	0	0		0	0	0	0	0	0		0	0	0	0	0	0		1.02004	0.999719	1.03531	1.01604	1.01819	1.00109		65.455	50.2027	35.0962	41.7501	44.4332	56.071		17.0042	11.9922	12.2788	11.2013
79718		56.34	37.864	28.729	42.931	46.619	46.188				0	0	0	0	0	0		0	0	0	0	0	0		0	0	0	0	0	0		1.02043	1.00056	1.03664	1.01568	1.01824	1.00101		68.1601	50.1726	35.0456	42.931	46.619	52.2675		17.0055	11.9922	12.166	11.1523
79798		52.587	28.39	32.594	39.215	37.891	48.381				0	0	0	0	0	0		0	0	0	0	0	0		0	0	0	0	0	0		1.02076	1.00101	1.03603	1.01549	1.01812	1.00135		68.1981	50.1562	35.0557	41.7575	44.4336	52.2598		17.02	11.9922	12.166	11.2013
79878		45.25	29.864	21.874	22.255	30.532	43.051				0	0	0	0	0	0		0	0	0	0	0	0		0	0	0	0	0	0		1.01992	1.00099	1.03517	1.01539	1.01902	1.00112		68.3186	50.1569	35.2762	41.7902	44.428	52.2651		16.9967	11.9325	12.2025	11.2075
79998		48.378	35.176	13.961	30.388	20.756	47.66				0	0	0	0	0	0		0	0	0	0	0	0		0	0	0	0	0	0		1.01911	1.00048	1.03509	1.01461	1.0191	1.00095		68.3755	50.1755	35.384	41.8256	44.4431	52.3206		17.0433	11.8605	12.2817	11.1675
80098		51.183	24.559	22.494	25.891	30.64	42.928				0	0	0	0	0	0		0	0	0	0	0	0		0	0	0	0	0	0		1.01896	1.00046	1.03439	1.01339	1.01933	1.00143		68.3792	50.2356	35.4642	41.8536	44.4826	52.3744		17.0185	11.864	12.3765	11.016
80178		36.607	31.957	25.724	24.611	32.603	37.229				0	0	0	0	0	0		0	0	0	0	0	0		0	0	0	0	0	0		1.01947	1.00008	1.03404	1.0131	1.01832	1.00047		68.409	50.3354	35.47	41.8242	44.5777	52.4252		17.054	11.9495	12.3765	11.007
80278		56.358	30.213	21.101	24.576	27.174	41.473				0	0	0	0	0	0		0	0	0	0	0	0		0	0	0	0	0	0		1.01899	1.00028	1.03376	1.01258	1.01739	1.00103		68.419	50.3213	35.4745	41.8128	44.5969	52.3956		17.054	11.9495	12.3765	11.0008
80358		57.311	40.345	35.062	47.893	45.133	50.878				0	0	0	0	0	0		0	0	0	0	0	0		0	0	0	0	0	0		1.01793	1.00067	1.03396	1.01305	1.0174	1.00161		68.5402	50.3009	35.062	47.893	45.133	50.878		17.0045	11.9495	12.3765	11.1212
80478		77.917	38.855	37.451	47.028	30.529	48.995				0	0	0	0	0	0		0	0	0	0	0	0		0	0	0	0	0	0		1.01781	1.00071	1.03265	1.01324	1.01745	1.00163		77.917	50.2988	37.451	47.028	44.5953	52.3637		17.0045	11.9495	12.3765	11.1212
80558		58.44	54.646	33.294	32.155	35.182	48.664				0	0	0	0	0	0		0	0	0	0	0	0		0	0	0	0	0	0		1.01932	1.00066	1.03357	1.01314	1.01727	1.00164		68.4485	54.646	33.294	41.745	44.6	52.363		17.054	11.9495	12.403	11.0987
80638		65.12	43.88	48.326	43.994	39.553	46.185				0	0	0	0	0	0		0	0	0	0	0	0		0	0	0	0	0	0		1.01994	1.00084	1.03288	1.01344	1.01861	1.00188		65.12	50.293	48.326	43.994	44.5721	52.3506		17.0655	11.9495	12.403	11.112
80718		64.519	41.807	29.147	36.826	32.703	50.068				0	0	0	0	0	0		0	0	0	0	0	0		0	0	0	0	0	0		1.01997	1.00186	1.03265	1.01297	1.01855	1.00165		64.519	50.2474	35.4871	41.737	44.5732	52.3625		17.0655	11.9495	12.3765	11.112
80798		61.994	50.658	25.508	21.772	36.45	41.681				0	0	0	0	0	0		0	0	0	0	0	0		0	0	0	0	0	0		1.01989	1.0015	1.03256	1.01255	1.01825	1.00081		68.4363	50.658	35.4882	41.737	44.5791	52.4073		17.0655	11.9495	12.3765	11.2072
80878		55.06	46.521	28.904	28.592	33.761	41.575				0	0	0	0	0	0		0	0	0	0	0	0		0	0	0	0	0	0		1.02018	1.00075	1.03195	1.01259	1.01727	1.00118		68.4305	50.4058	35.5435	41.7499	44.6408	52.445		17.0655	12.048	12.3807	11.1477
80998		47.582	37.185	25.777	28.028	32.188	45.616				0	0	0	0	0	0		0	0	0	0	0	0		0	0	0	0	0	0		1.02038	1.00087	1.03279	1.01225	1.01773	1.00163		68.495	50.4604	35.5975	41.7829	44.6526	52.4365		17.16	12.096	12.3555	11.1212
81078		47.03	26.821	29.226	20.236	33.125	40.605				0	0	0	0	0	0		0	0	0	0	0	0		0	0	0	0	0	0		1.02067	1.00088	1.03276	1.01054	1.01821	1.0025		68.476	50.4602	35.7401	41.8184	44.6482	52.4516		17.1105	12.096	12.4668	10.9915
81198		65.92	36.013	21.697	22.526	32.31	30.807				0	0	0	0	0	0		0	0	0	0	0	0		0	0	0	0	0	0		1.02032	1.00119	1.03275	1.00984	1.01866	1.00306		65.92	50.4523	35.8839	41.8229	44.6442	52.4413		17.3177	12.096	12.5275	10.929
81278		79.407	49.168	36.225	40.33	36.158	52.428				0	0	0	0	0	0		0	0	0	0	0	0		0	0	0	0	0	0		1.01897	1.0012	1.03171	1.00979	1.01866	1.00364		79.407	49.168	36.225	41.8232	44.6559	52.428		17.3177	12.096	12.5275	10.929
81398		86.222	36.68	43.682	40.867	41.075	54.176				0	0	0	0	0	0		0	0	0	0	0	0		0	0	0	0	0	0		1.0186	1.00129	1.0308	1.01026	1.01744	1.00459		86.222	50.4497	43.682	41.8202	44.6782	54.176		17.2622	12.096	12.5275	10.929
81478		65.975	50.178	28.016	41.737	55.68	60.303				0	0	0	0	0	0		0	0	0	0	0	0		0	0	0	0	0	0		1.01876	1.00145	1.03103	1.01057	1.017	1.00519		65.975	50.178	35.9426	41.7818	55.68	60.303		17.2332	12.0205	12.5275	10.929
81558		72.654	42.696	34.902	41.652	39.37	63.621				0	0	0	0	0	0		0	0	0	0	0	0		0	0	0	0	0	0		1.01866	1.00089	1.03127	1.0106	1.01711	1.00506		72.654	50.3959	34.902	41.7812	44.691	63.621		17.2622	12.048	12.5275	10.929
81638		73.411	49.492	39.135	42.176	49.78	52.281				0	0	0	0	0	0		0	0	0	0	0	0		0	0	0	0	0	0		1.01853	1.00103	1.03139	1.01065	1.01805	1.00535		73.411	49.492	39.135	42.176	49.78	52.281		17.2332	12.0205	12.4945	10.929
81718		68.447	43.882	27.916	32.876	43.164	40.109				0	0	0	0	0	0		0	0	0	0	0	0		0	0	0	0	0	0		1.01853	1.00171	1.03129	1.01127	1.01772	1.00548		68.447	50.339	35.9405	41.7699	43.164	52.2808		17.1805	12.0205	12.4945	10.929
81798		53.615	37.841	24.069	37.036	29.332	45.992				0	0	0	0	0	0		0	0	0	0	0	0		0	0	0	0	0	0		1.01824	1.00137	1.03257	1.01101	1.018	1.00504		68.8319	50.3624	35.925	41.7743	44.6696	52.3182		17.118	12.0205	12.4603	10.9915
81878		50.724	32.256	23.335	32.498	29.435	34.83				0	0	0	0	0	0		0	0	0	0	0	0		0	0	0	0	0	0		1.01854	1.00043	1.03372	1.01055	1.01736	1.00513		68.9148	50.428	35.9357	41.8184	44.7419	52.3109		17.184	11.9745	12.4367	10.96
81998		61.827	41.08	25.657	35.919	38.07	39.218				0	0	0	0	0	0		0	0	0	0	0	0		0	0	0	0	0	0		1.01839	1.00023	1.03319	1.01084	1.01763	1.00552		68.9656	50.4735	35.9513	41.8275	44.7546	52.2799		17.2055	11.9965	12.4032	10.9507
82078		51.547	30.054	21.303	29.665	24.132	38.908				0	0	0	0	0	0		0	0	0	0	0	0		0	0	0	0	0	0		1.01822	1.00007	1.03393	1.01097	1.01624	1.00589		69.0217	50.4749	35.9537	41.8267	44.768	52.2717		17.1683	11.9688	12.4453	10.8618
82158		47.539	30.131	18.706	27.983	35.983	38.088				0	0	0	0	0	0		0	0	0	0	0	0		0	0	0	0	0	0		1.01819	0.999897	1.03416	1.01055	1.01516	1.00581		69.0231	50.4424	35.9532	41.831	44.8304	52.3986		17.1683	11.933	12.4453	10.8618
82278		81.807	46.874	39.375	40.795	49.692	47.508				0	0	0	0	0	0		0	0	0	0	0	0		0	0	0	0	0	0		1.01763	0.999805	1.03228	1.01074	1.0152	1.00572		81.807	50.4448	39.375	41.8282	49.692	52.4066		17.1683	11.8578	12.4453	10.8202
82398		76.57	48.461	26.099	40.685	49.438	54.996				0	0	0	0	0	0		0	0	0	0	0	0		0	0	0	0	0	0		1.01755	0.999733	1.03068	1.01113	1.01517	1.00554		76.57	48.461	35.9824	41.8257	49.438	54.996		17.1513	11.8578	12.4453	10.8202
82478		58.865	40.193	32.671	35.064	46.124	52.803				0	0	0	0	0	0		0	0	0	0	0	0		0	0	0	0	0	0		1.01656	0.999598	1.03054	1.01091	1.01432	1.00515		69.078	50.4501	35.9841	41.8271	46.124	52.803		17.1513	11.775	12.4453	10.8618
82558		68.563	54.735	26.986	34.131	41.264	50.252				0	0	0	0	0	0		0	0	0	0	0	0		0	0	0	0	0	0		1.01764	0.999355	1.03036	1.01049	1.01444	1.00555		68.563	54.735	35.9863	41.8187	44.895	52.4211		17.1513	11.8578	12.4883	10.8555
82638		68.329	38.793	31.85	42.43	38.478	55.019				0	0	0	0	0	0		0	0	0	0	0	0		0	0	0	0	0	0		1.01751	0.999343	1.03209	1.01079	1.01448	1.00525		68.329	50.4567	35.9661	42.43	44.8913	55.019		17.1513	11.775	12.4995	10.8555
82718		61.137	48.086	34.201	46.172	41.983	44.498				0	0	0	0	0	0		0	0	0	0	0	0		0	0	0	0	0	0		1.01733	0.999383	1.03401	1.01091	1.01433	1.00539		69.0591	48.086	34.201	46.172	41.983	52.4296		17.1513	11.775	12.4995	10.9518
82798		71.282	48.098	31.87	39.09	32.82	42.134				0	0	0	0	0	0		0	0	0	0	0	0		0	0	0	0	0	0		1.01715	0.999139	1.03449	1.0112	1.01582	1.00493		71.282	48.098	35.9525	41.8053	44.7723	52.438		17.1298	11.775	12.4812	10.9518
82878		62.442	30.746	29.279	32.022	32.393	39.503				0	0	0	0	0	0		0	0	0	0	0	0		0	0	0	0	0	0		1.01731	0.999596	1.0354	1.01114	1.01469	1.00477		69.103	50.4789	35.9558	41.8256	45.0211	52.4948		17.0635	11.786	12.504	10.9642
82998		71.888	55.367	17.765	34.004	26.831	40.934				0	0	0	0	0	0		0	0	0	0	0	0		0	0	0	0	0	0		1.01672	0.999611	1.03546	1.01114	1.01462	1.0045		71.888	55.367	35.9693	41.8256	45.0272	52.565		17.0575	11.7342	12.4775	10.9642
83078		57.43	48.144	30.338	20.354	29.29	32.909				0	0	0	0	0	0		0	0	0	0	0	0		0	0	0	0	0	0		1.015	1.00072	1.03388	1.0113	1.01338	1.00478		69.3379	48.144	36.034	41.866	45.1006	52.5593		17.0295	11.708	12.6015	10.897
83158		57.986	39.184	22.494	29.828	26.222	39.757				0	0	0	0	0	0		0	0	0	0	0	0		0	0	0	0	0	0		1.01371	0.999982	1.03258	1.01121	1.01274	1.00458		69.4126	50.4402	36.0931	41.941	45.2947	52.5986		17.0295	11.6723	12.6015	10.9203
83238		69.053	53.572	40.588	39.256	50.652	44.007				0	0	0	0	0	0		0	0	0	0	0	0		0	0	0	0	0	0		1.01378	1.00014	1.03144	1.01141	1.0118	1.00481		69.053	53.572	40.588	41.9325	50.652	52.6892		16.9558	11.7045	12.4505	10.9203
83318		77.186	46.361	40.774	39.721	46.993	56.725				0	0	0	0	0	0		0	0	0	0	0	0		0	0	0	0	0	0		1.01261	1.00002	1.03029	1.01157	1.01209	1.00468		77.186	50.472	40.774	41.9252	46.993	56.725		16.8808	11.7825	12.4505	10.9203
83438		74.476	47.204	34.706	52.773	47.822	50.316				0	0	0	0	0	0		0	0	0	0	0	0		0	0	0	0	0	0		1.01256	0.999681	1.03068	1.01153	1.01145	1.0046		74.476	50.472	34.706	52.773	47.822	52.8215		17.0295	11.7825	12.3938	10.897
83518		73.653	43.811	35.95	41.829	43.284	50.945				0	0	0	0	0	0		0	0	0	0	0	0		0	0	0	0	0	0		1.01381	0.999401	1.03179	1.01121	1.0126	1.00473		73.653	50.472	35.95	41.8695	43.284	50.945		17.0295	11.8293	12.4505	10.897
83598		64.916	49.689	38.268	51.735	44.654	42.793				0	0	0	0	0	0		0	0	0	0	0	0		0	0	0	0	0	0		1.01525	1.00048	1.03301	1.01136	1.01357	1.00502		64.916	49.689	38.268	51.735	44.654	52.8126		17.0295	11.9653	12.4505	10.9932
83678		72.606	54.035	25.824	43.295	33.161	45.647				0	0	0	0	0	0		0	0	0	0	0	0		0	0	0	0	0	0		1.01676	1.0011	1.0345	1.01179	1.01426	1.00526		72.606	54.035	36.0183	43.295	45.1274	52.8076		17.0295	11.993	12.4505	11.0337
83758		58.587	51.693	29.853	33.918	33.523	38.815				0	0	0	0	0	0		0	0	0	0	0	0		0	0	0	0	0	0		1.01663	1.00114	1.03441	1.01182	1.01385	1.00547		69.2167	51.693	36.0939	41.8476	45.1598	52.8031		16.8808	11.9688	12.3938	11.0337
83838		62.88	27.813	26.051	33.188	42.513	37.798				0	0	0	0	0	0		0	0	0	0	0	0		0	0	0	0	0	0		1.01699	1.00137	1.03508	1.01173	1.0144	1.00561		69.3213	50.472	36.1541	41.8508	42.513	52.8361		16.9822	11.9688	12.4855	10.9932
83998		54.633	39.812	19.827	25.987	32.943	35.606				0	0	0	0	0	0		0	0	0	0	0	0		0	0	0	0	0	0		1.01673	1.00121	1.03352	1.01176	1.01486	1.00568		69.4253	50.472	36.3102	41.8496	45.3452	52.8347		17.1077	11.9965	12.5337	10.897
84078		55.682	30.82	26.527	24.898	24.246	35.542				0	0	0	0	0	0		0	0	0	0	0	0		0	0	0	0	0	0		1.01679	1.00015	1.03236	1.01265	1.01451	1.00563		69.4236	50.5116	36.3431	41.8798	45.3967	52.8356		17.0375	12.0468	12.5295	10.8788
84198		57.022	49.077	36.974	33.221	35.754	53.707				0	0	0	0	0	0		0	0	0	0	0	0		0	0	0	0	0	0		1.0151	1.00031	1.03143	1.01149	1.01347	1.00603		69.4696	49.077	36.974	41.9287	45.4817	53.707		17.0375	12.0468	12.5295	10.8788
84278		81.702	38.981	40.939	44.478	49.997	60.949				0	0	0	0	0	0		0	0	0	0	0	0		0	0	0	0	0	0		1.01528	1.00125	1.03056	1.01248	1.01478	1.00642		81.702	50.472	40.939	44.478	49.997	60.949		17.0615	12.0102	12.5295	10.9203
84378		70.075	54.855	48.113	43.609	46.196	52.887				0	0	0	0	0	0		0	0	0	0	0	0		0	0	0	0	0	0		1.01692	0.999942	1.03064	1.01266	1.01505	1.00643		70.075	54.855	48.113	43.609	46.196	52.887		17.0277	12.0102	12.5295	11.0165
84458		72.837	35.475	32.251	39.145	48.501	50.187				0	0	0	0	0	0		0	0	0	0	0	0		0	0	0	0	0	0		1.01678	1.00109	1.03088	1.01308	1.01514	1.00639		72.837	50.472	36.3537	41.8645	48.501	52.8196		17.0785	12.0695	12.5295	11.0165
84538		76.51	40.261	40.922	37.019	49.06	45.342				0	0	0	0	0	0		0	0	0	0	0	0		0	0	0	0	0	0		1.01726	0.999705	1.03012	1.01268	1.01461	1.00592		76.51	50.478	40.922	41.8788	49.06	52.8296		17.0785	12.0102	12.4482	10.9203
84638		63.958	46.061	33.489	44.506	44.638	55.735				0	0	0	0	0	0		0	0	0	0	0	0		0	0	0	0	0	0		1.01683	0.99928	1.03037	1.01361	1.01605	1.00599		63.958	50.4815	33.489	44.506	44.638	55.735		17.0277	11.9965	12.5295	10.9203
84718		70.521	42.277	32.258	32.986	42.007	52.58				0	0	0	0	0	0		0	0	0	0	0	0		0	0	0	0	0	0		1.01648	1.00042	1.03157	1.01356	1.01643	1.00583		70.521	50.472	36.3507	41.8473	42.007	52.58		17.0277	11.9965	12.5295	10.9203
84798		51.982	44.73	27.873	33.763	44.755	46.392				0	0	0	0	0	0		0	0	0	0	0	0		0	0	0	0	0	0		1.01688	1.0008	1.03218	1.01339	1.01716	1.00608		69.4688	50.472	36.3561	41.8534	44.755	52.9242		16.9937	11.9965	12.5765	10.8788
84878		51.985	42.03	29.086	33.871	31.241	43.31				0	0	0	0	0	0		0	0	0	0	0	0		0	0	0	0	0	0		1.01661	1.0007	1.03343	1.01358	1.01687	1.0059		69.4765	50.472	36.3824	41.9128	45.4922	52.9943		16.9595	11.9965	12.6865	10.8618
84998		56.1	45.589	24.491	34.558	27.149	31.513				0	0	0	0	0	0		0	0	0	0	0	0		0	0	0	0	0	0		1.01636	1.00075	1.03214	1.01385	1.01729	1.00609		69.4838	50.4832	36.5971	41.9768	45.6209	53.0295		16.9522	12.019	12.777	10.8405
85078		48.524	49.324	27.339	39.322	34.742	43.936				0	0	0	0	0	0		0	0	0	0	0	0		0	0	0	0	0	0		1.01624	0.999406	1.03226	1.01252	1.01756	1.00647		69.4872	49.324	36.6098	42.0299	45.6818	53.0633		16.6745	12.019	12.6687	10.8028
85238		80.982	46.607	45.881	43.294	47.028	53.29				0	0	0	0	0	0		0	0	0	0	0	0		0	0	0	0	0	0		1.01632	0.998375	1.03257	1.01168	1.01603	1.00646		80.982	50.6737	45.881	43.294	47.028	53.29		16.9522	12.1415	12.6687	10.7873
85318		79.98	44.611	47.836	36.603	35.423	54.88				0	0	0	0	0	0		0	0	0	0	0	0		0	0	0	0	0	0		1.01654	0.998581	1.03285	1.01199	1.01623	1.00683		79.98	50.6651	47.836	41.9064	45.7469	54.88		16.9522	12.1415	12.7267	10.7873
85398		78.77	40.551	35.358	42.164	57.1	51.802				0	0	0	0	0	0		0	0	0	0	0	0		0	0	0	0	0	0		1.01669	0.998775	1.03272	1.01218	1.01623	1.00661		78.77	50.6578	35.358	42.164	57.1	51.802		16.9522	12.0055	13.0105	10.7873
85478		72.746	54.91	42.812	42.158	55.052	55.742				0	0	0	0	0	0		0	0	0	0	0	0		0	0	0	0	0	0		1.0166	0.999228	1.03305	1.01319	1.01809	1.00629		72.746	54.91	42.812	42.158	55.052	55.742		16.9522	12.0328	12.923	10.7873
85558		60.723	57.958	42.677	40.949	46.653	55.716				0	0	0	0	0	0		0	0	0	0	0	0		0	0	0	0	0	0		1.01642	0.998189	1.03262	1.01344	1.01738	1.00591		69.4335	57.958	42.677	41.8517	46.653	55.716		16.6745	12.0735	12.923	10.7873
85638		70.621	55.069	38.092	45.865	45.609	54.299				0	0	0	0	0	0		0	0	0	0	0	0		0	0	0	0	0	0		1.01626	0.997576	1.03224	1.01287	1.01825	1.00535		70.621	55.069	38.092	45.865	45.609	54.299		16.9522	11.997	12.923	10.7355
85718		70.021	42.307	34.618	42.202	47.94	43.906				0	0	0	0	0	0		0	0	0	0	0	0		0	0	0	0	0	0		1.01579	0.996977	1.03261	1.01229	1.01734	1.0055		70.021	50.9343	34.618	42.202	47.94	53.095		16.6745	12.0838	13.3982	10.7007
85798		70.117	43.303	37.182	34.836	41.822	47.948				0	0	0	0	0	0		0	0	0	0	0	0		0	0	0	0	0	0		1.01591	0.996819	1.03331	1.01235	1.01701	1.00574		70.117	51.055	37.182	42.0364	41.822	53.1358		16.6013	12.0738	13.4328	10.7105
85878		64.22	44.026	35.967	42.037	34.801	39.856				0	0	0	0	0	0		0	0	0	0	0	0		0	0	0	0	0	0		1.01611	0.997727	1.03288	1.01257	1.01722	1.00542		64.22	50.9852	35.967	42.037	45.8751	53.1436		16.5403	12.0738	13.4065	10.775
85998		54.206	49.056	32.859	24.562	30.959	40.952				0	0	0	0	0	0		0	0	0	0	0	0		0	0	0	0	0	0		1.01574	0.996493	1.03382	1.01268	1.01709	1.00568		69.6577	49.056	37.1151	42.0854	45.8954	53.1588		16.4603	12.0738	13.398	10.9322
86118		60.075	51.994	34.903	30.556	44.296	49.345				0	0	0	0	0	0		0	0	0	0	0	0		0	0	0	0	0	0		1.01586	0.997684	1.03423	1.01244	1.01667	1.00562		69.7703	51.994	34.903	42.0908	44.296	53.1595		16.4217	11.9935	13.294	10.8757
86238		84.107	49.951	49.425	45.832	51.836	64.235				0	0	0	0	0	0		0	0	0	0	0	0		0	0	0	0	0	0		1.01562	0.996329	1.03475	1.01264	1.01679	1.00534		84.107	49.951	49.425	45.832	51.836	64.235		16.4217	11.9935	13.3228	10.896
86318		83.351	49.603	35.989	44.096	53.036	59.269				0	0	0	0	0	0		0	0	0	0	0	0		0	0	0	0	0	0		1.01592	0.996335	1.03399	1.01153	1.01666	1.00515		83.351	49.603	35.989	44.096	53.036	59.269		16.366	11.9935	13.3228	10.9215
86398		86.391	51.965	43.075	34.391	43.88	53.203				0	0	0	0	0	0		0	0	0	0	0	0		0	0	0	0	0	0		1.01596	0.996321	1.03389	1.01168	1.01808	1.00494		86.391	51.965	43.075	42.1444	43.88	53.203		16.366	11.9935	13.3228	10.9215
86478		87.981	56.754	56.649	39.764	48.432	55.048				0	0	0	0	0	0		0	0	0	0	0	0		0	0	0	0	0	0		1.01593	0.996289	1.03407	1.01137	1.021	1.00494		87.981	56.754	56.649	42.1484	48.432	55.048		16.366	11.9935	13.3228	10.9215
86558		75.941	64.855	41.294	39.372	54.369	54.056				0	0	0	0	0	0		0	0	0	0	0	0		0	0	0	0	0	0		1.01605	0.99601	1.03526	1.01183	1.02071	1.00476		75.941	64.855	41.294	42.1425	54.369	54.056		16.3602	11.9935	13.3228	10.978
86638		62.033	55.31	35.495	37.344	39.47	48.323				0	0	0	0	0	0		0	0	0	0	0	0		0	0	0	0	0	0		1.0158	0.996564	1.03464	1.01174	1.02203	1.00455		69.6537	55.31	35.495	42.1436	45.7614	53.0705		16.3017	11.944	13.2423	10.978
86718		61.876	56.973	30.986	40.521	41.895	47.675				0	0	0	0	0	0		0	0	0	0	0	0		0	0	0	0	0	0		1.0158	0.996713	1.03561	1.01121	1.02231	1.00455		69.7731	56.973	37.3392	42.1619	41.895	53.1217		16.1437	11.9708	13.2978	10.9393
86798		58.476	43.543	25.454	31.352	41.196	45.939				0	0	0	0	0	0		0	0	0	0	0	0		0	0	0	0	0	0		1.01594	0.99691	1.0369	1.0121	1.02323	1.00433		69.7795	51.2811	37.3423	42.1657	41.196	53.1552		16.112	12.0928	13.4265	10.8552
86878		55.437	48.417	34.354	32.759	28.622	42.367				0	0	0	0	0	0		0	0	0	0	0	0		0	0	0	0	0	0		1.01625	0.997072	1.03762	1.01193	1.02355	1.00414		69.9621	48.417	34.354	42.1668	45.7798	53.1572		16.247	12.0928	13.4503	10.8552
86998		54.206	37.714	33.582	26.726	29.093	40.174				0	0	0	0	0	0		0	0	0	0	0	0		0	0	0	0	0	0		1.01688	0.997257	1.03809	1.01163	1.0235	1.00383		70.0425	51.265	33.582	42.1689	45.8069	53.1605		16.5008	12.0928	13.4503	10.8055
87078		57.482	58.095	33.575	35.247	44.74	51.11				0	0	0	0	0	0		0	0	0	0	0	0		0	0	0	0	0	0		1.0171	0.997102	1.03803	1.01174	1.02355	1.00375		70.0358	58.095	33.575	42.1682	44.74	51.11		16.5008	12.0338	13.4503	10.8055
87158		78.379	64.525	45.185	42.701	47.612	57.027				0	0	0	0	0	0		0	0	0	0	0	0		0	0	0	0	0	0		1.01661	0.997353	1.03895	1.01204	1.02367	1.00381		78.379	64.525	45.185	42.701	47.612	57.027		16.3048	12.0338	13.4503	10.8055
87238		81.503	87.168	37.823	43.474	42.887	52.945				0	0	0	0	0	0		0	0	0	0	0	0		0	0	0	0	0	0		1.01655	0.997162	1.03954	1.0112	1.02347	1.0043		81.503	87.168	37.823	43.474	42.887	52.945		16.1883	11.9118	13.4938	10.778
87358		76.294	56.959	39.66	44.91	48.266	58.336				0	0	0	0	0	0		0	0	0	0	0	0		0	0	0	0	0	0		1.01636	0.997097	1.03999	1.01136	1.02446	1.00457		76.294	56.959	39.66	44.91	48.266	58.336		16.1883	11.8743	13.5282	10.7602
87438		74.113	49.534	40.554	53.19	59.646	59				0	0	0	0	0	0		0	0	0	0	0	0		0	0	0	0	0	0		1.01634	0.99755	1.04006	1.01024	1.02474	1.00478		74.113	49.534	40.554	53.19	59.646	59		16.1615	11.8743	13.4938	10.7602
87518		71.501	51.436	39.296	33.26	45.072	58.554				0	0	0	0	0	0		0	0	0	0	0	0		0	0	0	0	0	0		1.01565	0.997193	1.04044	1.00937	1.0241	1.00442		71.501	51.436	39.296	42.1727	45.072	58.554		16.032	11.8743	13.4938	10.778
87598		67.507	45.097	30.194	41.737	43.3	53.952				0	0	0	0	0	0		0	0	0	0	0	0		0	0	0	0	0	0		1.0157	0.996876	1.04137	1.00909	1.02437	1.00426		67.507	51.235	37.3484	41.737	43.3	53.952		16.1615	11.9118	13.5282	10.653
87678		62.35	36.009	26.547	31.56	46.9	54.527				0	0	0	0	0	0		0	0	0	0	0	0		0	0	0	0	0	0		1.01688	0.997401	1.0425	1.00993	1.02514	1.0044		69.8763	51.2617	37.3842	42.285	46.9	54.527		16.1615	11.9985	13.62	10.6815
87758		61.116	41.152	26.274	40.234	41.296	46.136				0	0	0	0	0	0		0	0	0	0	0	0		0	0	0	0	0	0		1.01791	0.998988	1.04463	1.01244	1.02672	1.00489		69.7787	51.2	37.372	42.1753	41.296	53.1997		16.1615	11.9985	13.7495	10.6815
87838		51.152	49.646	26.14	25.968	37.41	49.184				0	0	0	0	0	0		0	0	0	0	0	0		0	0	0	0	0	0		1.01777	0.999504	1.04627	1.01264	1.02753	1.00565		69.7792	49.646	37.3867	42.1974	46.1102	53.2025		16.1615	11.9985	14.17	10.7705
87998		51.324	30.733	32.628	30.92	37.321	46.518				0	0	0	0	0	0		0	0	0	0	0	0		0	0	0	0	0	0		1.01805	0.998657	1.0475	1.01258	1.02823	1.00595		69.9569	51.2752	32.628	42.3842	46.1272	53.2246		16.278	12.165	14.2535	10.821
88138		77.77	60.951	43.542	46.009	66.885	53.74				0	0	0	0	0	0		0	0	0	0	0	0		0	0	0	0	0	0		1.01806	0.998726	1.04692	1.01254	1.0287	1.0059		77.77	60.951	43.542	46.009	66.885	53.74		16.278	12.129	14.2535	10.821
88218		77.82	54.439	39.787	50.616	57.646	55.876				0	0	0	0	0	0		0	0	0	0	0	0		0	0	0	0	0	0		1.01838	0.99914	1.0477	1.01258	1.02886	1.00565		77.82	54.439	39.787	50.616	57.646	55.876		16.278	12.1862	14.2535	10.8413
88298		75.253	50.429	51.667	40.12	59.456	58.096				0	0	0	0	0	0		0	0	0	0	0	0		0	0	0	0	0	0		1.01859	0.999552	1.04803	1.01194	1.03048	1.0057		75.253	50.429	51.667	42.4369	59.456	58.096		16.278	12.284	14.2763	10.8413
88378		73.414	59.906	35.247	54.178	56.991	60.21				0	0	0	0	0	0		0	0	0	0	0	0		0	0	0	0	0	0		1.0176	0.999588	1.04678	1.01219	1.03039	1.00603		73.414	59.906	35.247	54.178	56.991	60.21		16.278	12.1862	14.2763	10.8545
88477		83.674	58.484	42.435	43.392	59.776	53.883				0	0	0	0	0	0		0	0	0	0	0	0		0	0	0	0	0	0		1.01767	0.999736	1.04675	1.01114	1.02991	1.00618		83.674	58.484	42.435	43.392	59.776	53.883		16.2193	12.1862	14.2763	10.8413
88558		67.777	45.353	42.573	45.299	50.777	51.791				0	0	0	0	0	0		0	0	0	0	0	0		0	0	0	0	0	0		1.01806	1	1.04779	1.01172	1.02997	1.00582		67.777	51.3946	42.573	45.299	50.777	51.791		16.4153	12.234	14.3023	10.8545
88638		62.379	44.5	36.322	37.96	45.079	51.466				0	0	0	0	0	0		0	0	0	0	0	0		0	0	0	0	0	0		1.01817	1.00088	1.04895	1.0121	1.03023	1.00595		70.1029	51.421	36.322	42.5077	45.079	51.466		16.4385	12.3332	14.2945	10.899
88718		63.015	48.449	28.979	45.256	47.809	46.721				0	0	0	0	0	0		0	0	0	0	0	0		0	0	0	0	0	0		1.01892	1.00119	1.04994	1.01208	1.03045	1.00605		63.015	48.449	37.7126	45.256	47.809	53.2842		16.5142	12.5135	14.3357	10.8592
88798		60.711	56.59	27.891	34.967	45.767	48.632				0	0	0	0	0	0		0	0	0	0	0	0		0	0	0	0	0	0		1.01951	1.00176	1.05015	1.01229	1.03058	1.00572		70.2644	56.59	37.8244	42.5848	45.767	53.2876		16.3998	12.539	14.3652	10.895
88877		61.352	39.288	37.339	29.862	47.306	51.866				0	0	0	0	0	0		0	0	0	0	0	0		0	0	0	0	0	0		1.01862	1.00209	1.05211	1.01235	1.02931	1.00595		70.3949	51.6931	37.339	42.6108	47.306	51.866		16.3118	12.5817	14.4032	10.8603
88998		55.721	37.361	18.985	39.346	36.274	53.011				0	0	0	0	0	0		0	0	0	0	0	0		0	0	0	0	0	0		1.017	1.00189	1.05089	1.01242	1.02919	1.00604		70.5722	51.7309	37.9473	42.6673	46.4612	53.011		16.3977	12.6625	14.3482	10.7858
89078		72.354	53.422	36.62	42.507	48.394	59.069				0	0	0	0	0	0		0	0	0	0	0	0		0	0	0	0	0	0		1.01699	1.00211	1.0507	1.01278	1.02951	1.00655		72.354	53.422	36.62	42.507	48.394	59.069		16.3977	12.6625	14.4012	10.7858
89157		79.564	65.2	50.811	49.76	60.511	53.167				0	0	0	0	0	0		0	0	0	0	0	0		0	0	0	0	0	0		1.01574	1.00219	1.04994	1.01313	1.02951	1.00663		79.564	65.2	50.811	49.76	60.511	53.167		16.5492	12.6625	14.4012	10.7858
89277		71.982	44.274	49.974	48.27	58.668	63.604				0	0	0	0	0	0		0	0	0	0	0	0		0	0	0	0	0	0		1.01583	1.00218	1.04926	1.0131	1.02947	1.00659		71.982	51.6917	49.974	48.27	58.668	63.604		16.5492	12.5817	14.4925	10.7858
89357		72.123	46.548	50.69	48.771	59.298	58.464				0	0	0	0	0	0		0	0	0	0	0	0		0	0	0	0	0	0		1.01577	1.00269	1.04873	1.01304	1.02969	1.00671		72.123	51.6841	50.69	48.771	59.298	58.464		16.614	12.561	14.5313	10.7858
89443		62.206	62.095	51.15	49.011	55.245	59.987				0	0	0	0	0	0		0	0	0	0	0	0		0	0	0	0	0	0		1.01589	1.00303	1.04886	1.01338	1.03013	1.00732		70.7665	62.095	51.15	49.011	55.245	59.987		16.614	12.6418	14.5313	10.7858
89518		62.612	51.942	33.96	51.3	44.307	55.882				0	0	0	0	0	0		0	0	0	0	0	0		0	0	0	0	0	0		1.01602	1.00346	1.05009	1.01319	1.03093	1.00741		70.8405	51.942	33.96	51.3	44.307	55.882		16.6998	12.6485	14.6145	10.7858
89597		68.874	55.424	29.103	30.007	38.66	46.414				0	0	0	0	0	0		0	0	0	0	0	0		0	0	0	0	0	0		1.01547	1.00451	1.05168	1.01324	1.03119	1.00773		68.874	55.424	38.2759	42.6821	46.6249	53.7397		16.7088	12.6818	14.5845	10.804
89678		64.906	48.773	34.681	37.781	28.907	38.038				0	0	0	0	0	0		0	0	0	0	0	0		0	0	0	0	0	0		1.01646	1.00466	1.05222	1.0136	1.03111	1.00862		64.906	48.773	34.681	42.6967	46.6376	53.7623		16.5423	12.699	14.6965	10.7758
89757		64.735	45.926	24.021	31.469	43.828	44.652				0	0	0	0	0	0		0	0	0	0	0	0		0	0	0	0	0	0		1.01673	1.00473	1.05362	1.0137	1.03182	1.00903		64.735	51.8978	38.2968	42.7086	43.828	53.8713		16.4288	12.7248	14.7775	10.8825
89838		62.544	42.036	29.175	39.037	33.659	42.078				0	0	0	0	0	0		0	0	0	0	0	0		0	0	0	0	0	0		1.01717	1.00498	1.05269	1.01471	1.03251	1.00904		71.2613	51.9487	38.4908	42.7233	46.65	53.8885		16.4668	12.7803	14.8455	10.9325
89998		75.574	42.7	42.111	45.821	50.005	53.04				0	0	0	0	0	0		0	0	0	0	0	0		0	0	0	0	0	0		1.01725	1.00463	1.04987	1.01432	1.03143	1.00909		75.574	51.9794	42.111	45.821	50.005	53.04		16.489	12.793	14.968	10.9325
90118		79.572	56.64	54.501	52.317	57.182	58.991				0	0	0	0	0	0		0	0	0	0	0	0		0	0	0	0	0	0		1.01641	1.00379	1.04755	1.01425	1.03217	1.00877		79.572	56.64	54.501	52.317	57.182	58.991		16.489	12.793	15.021	11.0663
90198		79.54	61.121	46.905	38.728	59.016	55.701				0	0	0	0	0	0		0	0	0	0	0	0		0	0	0	0	0	0		1.0132	1.00441	1.04782	1.01495	1.03004	1.0088		79.54	61.121	46.905	42.8601	59.016	55.701		16.6265	12.8565	15.0835	11.0663
90277		77.949	53.424	44.36	34.703	52.316	64.898				0	0	0	0	0	0		0	0	0	0	0	0		0	0	0	0	0	0		1.01113	1.00475	1.04305	1.01449	1.02801	1.00865		77.949	53.424	44.36	42.7915	52.316	64.898		16.5903	12.8335	15.2807	10.9325
90358		69.773	59.595	41.558	44.179	51.249	64.936				0	0	0	0	0	0		0	0	0	0	0	0		0	0	0	0	0	0		1.01129	1.00446	1.03798	1.01502	1.02659	1.00887		69.773	59.595	41.558	44.179	51.249	64.936		16.6232	12.8335	15.4522	11.0663
90437		74.401	52.165	41.173	41.053	46.261	51.418				0	0	0	0	0	0		0	0	0	0	0	0		0	0	0	0	0	0		1.01128	1.00298	1.03851	1.01522	1.02711	1.0088		74.401	52.165	41.173	42.8441	46.261	51.418		16.6232	12.8335	15.4977	11.0663
90518		71.739	43.458	33.276	36.911	45.817	48.859				0	0	0	0	0	0		0	0	0	0	0	0		0	0	0	0	0	0		1.01195	1.00356	1.03861	1.01569	1.02792	1.00953		71.739	52.1031	40.4775	42.9111	45.817	53.9833		16.627	12.8335	15.444	11.0853
90598		61.705	38.479	36.036	43.751	42.607	46.055				0	0	0	0	0	0		0	0	0	0	0	0		0	0	0	0	0	0		1.01215	1.0039	1.03766	1.01606	1.02883	1.01024		71.9025	52.1602	36.036	43.751	42.607	54.0087		16.6248	12.7867	15.7215	11.0498
90678		54.098	45.865	30.49	42.472	39.847	45.7				0	0	0	0	0	0		0	0	0	0	0	0		0	0	0	0	0	0		1.01223	1.0046	1.03912	1.01625	1.02999	1.01105		71.9902	52.1861	40.5543	42.472	47.6814	54.0251		16.6585	12.8382	15.6463	11.0297
90758		52.84	44.699	35.443	35.629	43.465	49.144				0	0	0	0	0	0		0	0	0	0	0	0		0	0	0	0	0	0		1.01232	1.00472	1.04095	1.01683	1.03117	1.01173		72.1141	52.2608	35.443	42.9207	43.465	54.0411		16.6743	12.95	15.6812	10.967
90838		63.212	49.506	16.301	24.547	36.982	40.879				0	0	0	0	0	0		0	0	0	0	0	0		0	0	0	0	0	0		1.01232	1.00597	1.03966	1.01751	1.03076	1.01202		72.125	49.506	40.5833	42.9317	47.7755	54.0781		16.7177	12.9912	15.7287	10.943
90998		75.525	56.017	35.935	42.093	57.132	54.736				0	0	0	0	0	0		0	0	0	0	0	0		0	0	0	0	0	0		1.01077	1.00676	1.04034	1.01837	1.02985	1.01213		75.525	56.017	35.935	42.093	57.132	54.736		16.7177	13.1382	15.7287	10.829
91117		93.339	65.808	51.676	53.75	68.603	63.358				0	0	0	0	0	0		0	0	0	0	0	0		0	0	0	0	0	0		1.00933	1.0077	1.04135	1.0189	1.02912	1.01283		93.339	65.808	51.676	53.75	68.603	63.358		16.7177	13.1382	15.7287	10.829
91197		75.44	58.81	47.508	48.925	55.391	60.851				0	0	0	0	0	0		0	0	0	0	0	0		0	0	0	0	0	0		1.00837	1.00767	1.04333	1.0192	1.02906	1.01279		75.44	58.81	47.508	48.925	55.391	60.851		16.7177	12.9912	15.8957	10.858
91277		72.114	51.72	47.035	44.555	44.426	53.143				0	0	0	0	0	0		0	0	0	0	0	0		0	0	0	0	0	0		1.00776	1.00819	1.04303	1.01959	1.02823	1.01266		72.114	51.72	47.035	44.555	44.426	53.143		16.7177	12.9912	16.1003	10.8715
91357		68.37	53.214	43.104	60.879	58.471	58.024				0	0	0	0	0	0		0	0	0	0	0	0		0	0	0	0	0	0		1.0082	1.00865	1.04274	1.01968	1.02781	1.01309		68.37	53.214	43.104	60.879	58.471	58.024		16.7177	12.9912	16.2315	10.8715
91437		75.104	51.81	39.251	36.289	44.592	46.953				0	0	0	0	0	0		0	0	0	0	0	0		0	0	0	0	0	0		1.00872	1.00856	1.04454	1.02063	1.02922	1.01372		75.104	51.81	39.251	43.0629	44.592	54.2326		16.7767	12.9912	16.5832	10.8882
91517		71.685	55.324	43.844	30.362	44.482	45.937				0	0	0	0	0	0		0	0	0	0	0	0		0	0	0	0	0	0		1.00912	1.0087	1.04591	1.02154	1.02974	1.01471		71.685	55.324	43.844	43.0805	44.482	54.2442		16.8685	12.872	16.5332	10.87
91597		71.893	45.28	32.823	42.611	40.102	47.041				0	0	0	0	0	0		0	0	0	0	0	0		0	0	0	0	0	0		1.00976	1.00811	1.04783	1.0225	1.03067	1.01546		71.893	52.1837	40.6975	42.611	47.8326	54.2632		16.8032	12.872	16.58	10.9103
91677		64.643	34.86	39.314	25.551	38.168	44.457				0	0	0	0	0	0		0	0	0	0	0	0		0	0	0	0	0	0		1.0104	1.00839	1.04868	1.02279	1.0308	1.01587		72.5579	52.2415	39.314	43.1095	47.8668	54.2977		16.8485	13.019	16.5237	10.933
91757		53.059	46.698	33.877	31.999	47.884	47.982				0	0	0	0	0	0		0	0	0	0	0	0		0	0	0	0	0	0		1.01095	1.00766	1.05051	1.02364	1.03172	1.0167		72.5626	52.3434	33.877	43.1987	47.884	54.3301		16.9605	13.1125	16.462	10.907
91877		52.473	53.747	28.107	42.95	42.609	38.935				0	0	0	0	0	0		0	0	0	0	0	0		0	0	0	0	0	0		1.01141	1.0082	1.0516	1.0241	1.03243	1.01751		72.5866	53.747	40.7566	42.95	42.609	54.3675		17.1185	13.1125	16.4278	10.9002
91997		66.723	50.472	41.987	44.343	57.697	57.31				0	0	0	0	0	0		0	0	0	0	0	0		0	0	0	0	0	0		1.01113	1.00855	1.05194	1.0245	1.03252	1.0185		66.723	50.472	41.987	44.343	57.697	57.31		16.9567	13.158	16.4488	10.9855
92117		78.216	48.699	50.229	49.939	67.51	53.263				0	0	0	0	0	0		0	0	0	0	0	0		0	0	0	0	0	0		1.01097	1.00821	1.05301	1.02403	1.03198	1.01921		78.216	48.699	50.229	49.939	67.51	53.263		16.9567	13.2455	16.5222	10.9002
92197		66.822	50.728	43.635	45.096	52.518	48.66				0	0	0	0	0	0		0	0	0	0	0	0		0	0	0	0	0	0		1.01058	1.00827	1.054	1.024	1.0317	1.01912		66.822	50.728	43.635	45.096	52.518	54.5406		16.9567	13.5197	16.583	10.9855
92277		77.643	45.15	42.591	35.633	54.394	50.896				0	0	0	0	0	0		0	0	0	0	0	0		0	0	0	0	0	0		1.01005	1.00787	1.05455	1.02437	1.03021	1.01852		77.643	52.8196	42.591	43.3018	54.394	50.896		16.9567	13.625	16.4765	11.104
92357		65.91	49.871	48.307	40.872	53.523	47.261				0	0	0	0	0	0		0	0	0	0	0	0		0	0	0	0	0	0		1.01043	1.00681	1.05538	1.02415	1.03079	1.01878		65.91	49.871	48.307	40.872	53.523	54.5603		16.9002	13.6792	16.4868	11.104
92437		61.133	58.592	39.585	36.341	48.68	52.103				0	0	0	0	0	0		0	0	0	0	0	0		0	0	0	0	0	0		1.01104	1.00718	1.05692	1.02523	1.03207	1.01988		72.7232	58.592	39.585	43.3217	48.68	52.103		17.0727	13.6313	16.5303	11.1565
92517		60.731	45.129	35.815	39.609	39.254	48.974				0	0	0	0	0	0		0	0	0	0	0	0		0	0	0	0	0	0		1.01143	1.00713	1.05886	1.0263	1.03352	1.02049		72.7939	53.2177	35.815	43.3393	48.4427	54.669		17.0645	13.6698	16.6443	11.2375
92597		54.761	50.237	34.217	33.064	35.991	41.705				0	0	0	0	0	0		0	0	0	0	0	0		0	0	0	0	0	0		1.01206	1.00771	1.05819	1.0274	1.0336	1.02113		72.8428	50.237	34.217	43.3626	48.5079	54.7354		16.9933	13.7315	16.7643	11.1915
92678		52.717	42.899	29.948	36.875	34.823	43.499				0	0	0	0	0	0		0	0	0	0	0	0		0	0	0	0	0	0		1.01285	1.00803	1.05968	1.02719	1.03439	1.02187		72.8624	53.3649	40.9901	43.4093	48.5446	54.7446		16.9615	13.5145	16.755	11.1562
92757		62.722	43.149	27.659	27.447	42.103	45.649				0	0	0	0	0	0		0	0	0	0	0	0		0	0	0	0	0	0		1.01359	1.00819	1.0615	1.02781	1.03356	1.02205		72.8905	53.4072	40.9993	43.4338	42.103	54.8123		16.9393	13.648	16.8012	11.246
92857		55.181	37.933	30.772	25.513	36.453	40.759				0	0	0	0	0	0		0	0	0	0	0	0		0	0	0	0	0	0		1.01391	1.00816	1.06024	1.02812	1.0335	1.0225		72.9455	53.4077	41.0869	43.4704	49.0732	54.8915		16.9857	13.648	17.1065	11.4028
92997		78.752	60.853	57.674	53.64	54.987	46.003				0	0	0	0	0	0		0	0	0	0	0	0		0	0	0	0	0	0		1.01364	1.00895	1.05959	1.02754	1.03372	1.02247		78.752	60.853	57.674	53.64	54.987	54.8923		16.9857	13.702	17.1715	11.511
93077		92.34	51.23	47.702	42.46	57.841	60.941				0	0	0	0	0	0		0	0	0	0	0	0		0	0	0	0	0	0		1.01157	1.0097	1.05774	1.02455	1.03013	1.02306		92.34	51.23	47.702	42.46	57.841	60.941		16.9857	13.8122	17.2213	11.5405
93177		76.244	43.997	36.733	39.849	44.363	50.304				0	0	0	0	0	0		0	0	0	0	0	0		0	0	0	0	0	0		1.01041	1.01005	1.05566	1.02225	1.02647	1.02371		76.244	53.4052	36.733	43.6641	44.363	50.304		16.9857	13.702	17.198	11.5405
93257		80.926	61.999	47.082	53.773	49.22	57.091				0	0	0	0	0	0		0	0	0	0	0	0		0	0	0	0	0	0		1.01082	1.01017	1.05662	1.02114	1.0267	1.024		80.926	61.999	47.082	53.773	49.22	57.091		16.9857	13.702	17.198	11.5405
93357		73.182	61.033	50.101	35.335	58.68	50.734				0	0	0	0	0	0		0	0	0	0	0	0		0	0	0	0	0	0		1.01188	1.00971	1.05753	1.02058	1.02839	1.02394		73.182	61.033	50.101	43.7181	58.68	50.734		17.0118	13.8122	17.2395	11.5405
93437		67.581	48.121	43.994	43.704	46.1	47.209				0	0	0	0	0	0		0	0	0	0	0	0		0	0	0	0	0	0		1.01233	1.00991	1.05878	1.02091	1.02918	1.02433		67.581	53.4228	43.994	43.704	46.1	54.9443		16.8965	13.6762	17.4045	11.5235
93517		57.632	54.366	31.539	42.512	50.684	45.94				0	0	0	0	0	0		0	0	0	0	0	0		0	0	0	0	0	0		1.01288	1.00931	1.05963	1.02141	1.02998	1.02484		73.4131	54.366	41.6759	42.512	50.684	54.9908		16.974	13.6843	17.6123	11.5275
93597		62.878	49.984	15.465	32.718	41.351	48.62				0	0	0	0	0	0		0	0	0	0	0	0		0	0	0	0	0	0		1.01305	1.0102	1.05969	1.02158	1.03009	1.02592		73.4128	49.984	41.8743	43.9166	49.4789	55.0033		16.7253	13.6915	17.6945	11.4797
93697		51.079	41.672	22.128	28.037	37.066	41.543				0	0	0	0	0	0		0	0	0	0	0	0		0	0	0	0	0	0		1.0134	1.00929	1.0607	1.02229	1.03049	1.025		73.4202	53.708	41.9827	43.9704	49.6497	55.0198		16.664	13.7212	17.662	11.5347
93777		74.843	39.428	23.133	30.95	33.741	45.305				0	0	0	0	0	0		0	0	0	0	0	0		0	0	0	0	0	0		1.01383	1.00789	1.06098	1.02236	1.03084	1.02337		74.843	53.7681	42.0114	43.9689	49.7097	55.0407		16.7605	13.6965	17.7595	11.5067
93857		55.799	50.074	31.994	34.223	31.933	42.235				0	0	0	0	0	0		0	0	0	0	0	0		0	0	0	0	0	0		1.01325	1.00756	1.06079	1.02282	1.03117	1.0229		73.4343	50.074	42.1049	43.9986	49.7045	55.1918		16.717	13.6965	17.7595	11.7437
93997		79.985	59.505	46.675	40.1	62.403	58.563				0	0	0	0	0	0		0	0	0	0	0	0		0	0	0	0	0	0		1.01237	1.00751	1.06117	1.02203	1.03074	1.02232		79.985	59.505	46.675	44.1047	62.403	58.563		16.717	13.6757	17.885	11.9027
94077		83.861	53.783	49.126	51.395	52.705	49.589				0	0	0	0	0	0		0	0	0	0	0	0		0	0	0	0	0	0		1.01286	1.0071	1.06063	1.02234	1.03118	1.0213		83.861	53.783	49.126	51.395	52.705	55.2431		16.717	13.6668	17.885	11.9027
94157		74.625	50.868	39.243	42.913	51.842	55.463				0	0	0	0	0	0		0	0	0	0	0	0		0	0	0	0	0	0		1.0134	1.00748	1.06012	1.02127	1.03132	1.02185		74.625	50.868	39.243	42.913	51.842	55.463		16.717	13.646	17.885	11.7437
94237		75.846	51.381	44.017	55.598	50.787	53.161				0	0	0	0	0	0		0	0	0	0	0	0		0	0	0	0	0	0		1.01415	1.00728	1.05998	1.02155	1.03176	1.02128		75.846	51.381	44.017	55.598	50.787	53.161		16.717	13.6892	17.885	11.5067
94317		73.95	43.682	40.73	41.266	46.44	53.485				0	0	0	0	0	0		0	0	0	0	0	0		0	0	0	0	0	0		1.01384	1.00696	1.0598	1.02051	1.03267	1.02206		73.95	53.9059	40.73	44.1022	46.44	53.485		16.717	13.6673	17.8715	11.7063
94397		66.49	48.284	24.514	37.977	49.141	56.768				0	0	0	0	0	0		0	0	0	0	0	0		0	0	0	0	0	0		1.01317	1.00715	1.06107	1.02042	1.03195	1.02253		73.4463	54.008	42.5865	44.114	49.141	56.768		16.906	13.6492	17.9012	11.83
94477		64.129	39.08	28.652	31.458	37.005	46.841				0	0	0	0	0	0		0	0	0	0	0	0		0	0	0	0	0	0		1.01323	1.00691	1.06127	1.02067	1.0304	1.02216		73.5262	54.0082	42.5907	44.1303	50.0038	55.4274		16.877	13.5607	17.9192	11.909
94557		70.625	41.259	32.735	32.464	33.078	45.258				0	0	0	0	0	0		0	0	0	0	0	0		0	0	0	0	0	0		1.01343	1.00664	1.06152	1.02013	1.02957	1.02127		70.625	54.0171	42.6399	44.2698	50.3241	55.4658		16.8377	13.418	18.0035	11.8582
94637		59.479	41.188	29.481	35.856	28.516	45.672				0	0	0	0	0	0		0	0	0	0	0	0		0	0	0	0	0	0		1.0136	1.00629	1.06194	1.02016	1.02971	1.0203		73.4936	54.0225	42.724	44.2677	50.4306	55.5994		16.7888	13.2893	18.1708	11.75
94717		45.593	38.685	23.199	26.532	31.29	45.925				0	0	0	0	0	0		0	0	0	0	0	0		0	0	0	0	0	0		1.01362	1.00678	1.06251	1.02157	1.02971	1.02057		73.4922	54.0569	42.8083	44.1627	50.4306	55.6679		16.5095	13.2503	18.137	11.56
94817		68.173	40.376	26.241	29.841	32.122	47.916				0	0	0	0	0	0		0	0	0	0	0	0		0	0	0	0	0	0		1.01383	1.00681	1.06266	1.02098	1.02975	1.0197		68.173	54.0557	42.808	44.3532	50.4305	55.6913		16.3325	13.2503	18.137	11.5143
94997		80.005	53.891	41.494	44.114	53.642	53.244				0	0	0	0	0	0		0	0	0	0	0	0		0	0	0	0	0	0		1.01397	1.00598	1.06263	1.0213	1.02891	1.01822		80.005	53.891	41.494	44.114	53.642	53.244		16.3325	13.2503	18.137	11.5143
95097		60.331	44.741	33.347	42.809	42.682	63.581				0	0	0	0	0	0		0	0	0	0	0	0		0	0	0	0	0	0		1.01445	1.00612	1.06003	1.02137	1.02939	1.01782		73.45	54.0937	42.8948	42.809	50.4318	63.581		16.3325	13.2503	18.137	11.498
95177		72.564	52.816	25.331	43.8	49.474	48.708				0	0	0	0	0	0		0	0	0	0	0	0		0	0	0	0	0	0		1.01458	1.00633	1.06018	1.02114	1.03008	1.01793		72.564	52.816	42.8756	43.8	49.474	55.713		16.5095	13.33	18.137	11.56
95257		69.28	53.581	40.284	48.183	57.484	47.513				0	0	0	0	0	0		0	0	0	0	0	0		0	0	0	0	0	0		1.01474	1.0059	1.05651	1.02111	1.02998	1.01798		69.28	53.581	40.284	48.183	57.484	55.7307		16.5095	13.2893	18.137	11.56
95337		63.837	45.604	28.667	37.98	40.174	50.085				0	0	0	0	0	0		0	0	0	0	0	0		0	0	0	0	0	0		1.01447	1.00552	1.05627	1.02166	1.02913	1.01816		73.4498	54.0344	43.5481	44.1593	50.5546	55.7288		16.5095	13.2893	18.2232	11.56
95417		56.117	45.302	23.52	39.114	35.797	54.254				0	0	0	0	0	0		0	0	0	0	0	0		0	0	0	0	0	0		1.0136	1.00596	1.05682	1.02151	1.02951	1.01751		73.4944	54.0276	43.5683	44.1646	50.6612	54.254		16.5095	13.2893	18.2755	11.498
95497		54.923	43.42	25.046	38.485	42.096	36.386				0	0	0	0	0	0		0	0	0	0	0	0		0	0	0	0	0	0		1.01387	1.00596	1.05742	1.02162	1.02702	1.01663		73.6063	54.1029	43.6113	44.1608	50.6825	55.7388		16.3632	13.33	18.3025	11.459
95577		58.104	41.603	34.161	33.436	31.333	44.505				0	0	0	0	0	0		0	0	0	0	0	0		0	0	0	0	0	0		1.01411	1.00596	1.05744	1.02167	1.02704	1.01639		73.6295	54.1028	43.6644	44.159	50.6825	55.7657		16.2788	13.2503	18.402	11.4025
95697		72.557	36.824	29.102	36.73	36.677	36.917				0	0	0	0	0	0		0	0	0	0	0	0		0	0	0	0	0	0		1.01426	1.00611	1.05708	1.02173	1.02714	1.01437		72.557	54.0947	43.719	44.1566	50.6822	55.8244		16.137	13.2255	18.3543	11.4025
95777		69.499	39.174	15.209	28.163	24.951	40.867				0	0	0	0	0	0		0	0	0	0	0	0		0	0	0	0	0	0		1.01445	1.00666	1.0552	1.02197	1.02729	1.01425		69.499	54.0636	43.7455	44.1478	50.6818	55.8283		16.081	13.2255	18.3543	11.3525
95857		70.548	39.329	37.618	45.267	42.024	52.035				0	0	0	0	0	0		0	0	0	0	0	0		0	0	0	0	0	0		1.01457	1.00681	1.05562	1.02216	1.02579	1.01463		70.548	54.0555	37.618	45.267	50.6852	52.035		16.0615	13.2255	18.3543	11.4025
95997		71.283	44.304	39.654	47.323	53.619	55.554				0	0	0	0	0	0		0	0	0	0	0	0		0	0	0	0	0	0		1.01462	1.00679	1.05617	1.02218	1.02627	1.01442		71.283	54.0567	39.654	47.323	53.619	55.554		16.2032	13.2503	18.3543	11.4025
96077		64.846	63.846	40.481	38.759	59.448	58.94				0	0	0	0	0	0		0	0	0	0	0	0		0	0	0	0	0	0		1.0149	1.00685	1.0564	1.02226	1.02647	1.01419		73.532	63.846	40.481	44.1374	59.448	58.94		16.3632	13.2503	18.3543	11.4025
96157		74.722	54.008	33.903	36.919	45.347	46.064				0	0	0	0	0	0		0	0	0	0	0	0		0	0	0	0	0	0		1.01545	1.00729	1.0571	1.02201	1.02649	1.01298		74.722	54.008	43.7185	44.1465	45.347	55.8604		16.5403	13.33	18.3398	11.4025
96259		63.982	41.6	38.282	38.416	39.689	44.618				0	0	0	0	0	0		0	0	0	0	0	0		0	0	0	0	0	0		1.01545	1.00767	1.0567	1.02262	1.02566	1.01293		73.4847	54.0275	38.282	44.1892	50.6854	55.8617		16.5403	13.33	18.4323	11.4188
96337		68.964	33.552	29.7	30.64	41.253	44.826				0	0	0	0	0	0		0	0	0	0	0	0		0	0	0	0	0	0		1.01613	1.00787	1.05759	1.02288	1.02559	1.01283		68.964	54.0917	43.7995	44.1797	50.6855	55.8642		16.4387	13.4318	18.4308	11.3688
96417		44.103	46.18	31.628	34.16	32.655	41.621				0	0	0	0	0	0		0	0	0	0	0	0		0	0	0	0	0	0		1.01632	1.00812	1.05831	1.02248	1.02508	1.01312		73.5601	54.0774	43.8407	44.1943	50.6864	55.857		16.2788	13.352	18.4488	11.3688
96497		49.538	38.942	22.783	31.113	26.433	42.923				0	0	0	0	0	0		0	0	0	0	0	0		0	0	0	0	0	0		1.01601	1.00802	1.05827	1.02193	1.02494	1.01288		73.587	54.2198	43.8408	44.2137	50.6866	55.8629		16.137	13.34	18.41	11.3353
96577		49.64	42.593	16.001	21.582	31.105	44.895				0	0	0	0	0	0		0	0	0	0	0	0		0	0	0	0	0	0		1.01587	1.00808	1.05797	1.02229	1.02493	1.01299		73.5989	54.214	43.8697	44.2772	50.6866	55.8603		16.137	13.34	18.4053	11.3295
96697		51.235	38.979	24.735	26.181	30.705	36.358				0	0	0	0	0	0		0	0	0	0	0	0		0	0	0	0	0	0		1.01587	1.00825	1.05809	1.02227	1.02475	1.01278		73.5991	54.1966	43.8652	44.2781	50.6869	55.8653		16.137	13.34	18.372	11.22
96777		43.13	30.972	16.782	25.153	29.19	45.921				0	0	0	0	0	0		0	0	0	0	0	0		0	0	0	0	0	0		1.01574	1.00833	1.05834	1.02206	1.02449	1.0129		73.6043	54.188	43.856	44.29	50.6888	55.8623		16.137	13.34	18.34	11.3295
96857		66.865	55.23	43.916	42.413	49.721	54.227				0	0	0	0	0	0		0	0	0	0	0	0		0	0	0	0	0	0		1.01551	1.0089	1.05875	1.02179	1.02421	1.01311		73.4794	55.23	43.916	42.413	49.721	54.227		16.2032	13.3092	18.34	11.3795
96997		69.78	54.009	44.149	46.789	45.343	50.789				0	0	0	0	0	0		0	0	0	0	0	0		0	0	0	0	0	0		1.01571	1.0101	1.05894	1.02121	1.02441	1.01324		69.78	54.009	44.149	46.789	45.343	55.8046		16.3632	13.389	18.372	11.413
97077		56.336	37.316	41.768	41.31	42.794	61.691				0	0	0	0	0	0		0	0	0	0	0	0		0	0	0	0	0	0		1.0157	1.01028	1.05904	1.02053	1.02464	1.01345		73.4639	54.0139	41.768	44.388	50.6875	61.691		16.3632	13.5345	18.372	11.413
97157		71.084	48.115	45.367	40.286	36.342	45.831				0	0	0	0	0	0		0	0	0	0	0	0		0	0	0	0	0	0		1.0162	1.01059	1.0588	1.02046	1.02567	1.01367		71.084	54.0094	45.367	44.393	50.6854	55.7902		16.3632	13.389	18.34	11.463
97237		61.8	30.761	35.557	37.294	50.703	50.704				0	0	0	0	0	0		0	0	0	0	0	0		0	0	0	0	0	0		1.01677	1.01073	1.05677	1.02042	1.02571	1.01433		73.4455	54.0089	35.557	44.3962	50.703	55.7719		16.3632	13.3092	18.2948	11.413
97317		74.895	41.307	34.802	31.268	46.497	42.538				0	0	0	0	0	0		0	0	0	0	0	0		0	0	0	0	0	0		1.01568	1.0109	1.05435	1.02059	1.02593	1.01421		74.895	54.0088	34.802	44.3828	46.497	55.7743		16.2032	13.2845	18.2423	11.413
97397		61.524	39.059	35.905	36.774	47.511	45.666				0	0	0	0	0	0		0	0	0	0	0	0		0	0	0	0	0	0		1.01547	1.01077	1.05279	1.02029	1.02581	1.01412		73.4832	54.0089	35.905	44.406	47.511	55.776		16.2032	13.2845	18.0775	11.413
97477		48.332	34.468	28.042	31.153	29.32	44.793				0	0	0	0	0	0		0	0	0	0	0	0		0	0	0	0	0	0		1.01529	1.01147	1.05303	1.02021	1.02596	1.01315		73.4986	54.0085	44.0205	44.4119	50.6849	55.8072		16.2032	13.2845	18.0203	11.3795
97557		53.984	43.663	32.466	31.709	34.628	43.564				0	0	0	0	0	0		0	0	0	0	0	0		0	0	0	0	0	0		1.01534	1.01129	1.05487	1.01955	1.02571	1.01325		73.4941	54.0086	44.016	44.4622	50.6853	55.8039		16.2032	13.2845	18.003	11.3795
97637		55.654	32.606	21.306	28.674	30.153	38.758				0	0	0	0	0	0		0	0	0	0	0	0		0	0	0	0	0	0		1.01516	1.01154	1.05504	1.01915	1.02576	1.01348		73.5101	54.0085	44.0148	44.4811	50.6852	55.7965		16.2032	13.262	17.8555	11.413
97737		60.601	46.44	28.921	29.788	35.464	35.373				0	0	0	0	0	0		0	0	0	0	0	0		0	0	0	0	0	0		1.01509	1.01168	1.05495	1.01925	1.02584	1.01413		73.5159	54.0084	44.0154	44.4795	50.6851	55.776		16.3632	13.262	18.003	11.4752
97837		71.836	45.835	50.908	44.54	50.902	50.634				0	0	0	0	0	0		0	0	0	0	0	0		0	0	0	0	0	0		1.01535	1.01214	1.05524	1.01942	1.02595	1.01407		71.836	54.0081	50.908	44.54	50.902	55.742		16.5403	13.202	18.0203	11.5595
97997		70.28	50.486	41.33	45.523	50.277	48.611				0	0	0	0	0	0		0	0	0	0	0	0		0	0	0	0	0	0		1.01544	1.01192	1.05524	1.01882	1.02639	1.01433		70.28	50.486	41.33	45.523	50.277	55.741		16.8432	13.262	18.0775	11.574
98077		69.096	44.141	45.659	40.13	38.974	48.665				0	0	0	0	0	0		0	0	0	0	0	0		0	0	0	0	0	0		1.01548	1.0119	1.0551	1.01822	1.02653	1.01445		69.096	54.0083	45.659	44.4959	50.6839	55.7309		16.9577	13.262	18.2423	11.662
98157		61.178	45.566	46.454	39.795	52.678	53.94				0	0	0	0	0	0		0	0	0	0	0	0		0	0	0	0	0	0		1.01591	1.01149	1.05466	1.01844	1.0263	1.01433		73.4523	54.0085	46.454	44.4923	52.678	53.94		16.9577	13.262	18.09	11.574
98237		61.334	44.654	40.556	32.227	36.533	51.063				0	0	0	0	0	0		0	0	0	0	0	0		0	0	0	0	0	0		1.01536	1.01202	1.0549	1.01882	1.02687	1.01457		73.4924	54.0082	40.556	44.4863	50.683	55.74		16.9577	13.202	18.1063	11.574
98317		60.737	36.414	35.466	37.741	39.213	47.891				0	0	0	0	0	0		0	0	0	0	0	0		0	0	0	0	0	0		1.01418	1.01208	1.05382	1.01883	1.02676	1.01464		73.5944	54.0081	35.466	44.4861	50.6833	55.7398		16.9577	13.1482	18.089	11.574
98397		60.76	45.372	26.322	30.731	38.241	30.234				0	0	0	0	0	0		0	0	0	0	0	0		0	0	0	0	0	0		1.01409	1.01218	1.05366	1.01985	1.02718	1.0144		73.6022	54.0081	44.0907	44.4395	50.6821	55.7407		16.9577	13.1482	17.9415	11.574
98477		58.278	34.822	23.851	31.684	30.586	40.884				0	0	0	0	0	0		0	0	0	0	0	0		0	0	0	0	0	0		1.01421	1.01245	1.05342	1.02091	1.02717	1.01453		73.5915	54.0005	44.2896	44.3592	50.6822	55.7402		16.9577	13.065	17.7793	11.574
98557		49.341	46.002	24.967	27.65	42.333	36.741				0	0	0	0	0	0		0	0	0	0	0	0		0	0	0	0	0	0		1.01436	1.01217	1.05366	1.02055	1.02715	1.01439		73.5786	54.0081	44.2638	44.3858	50.6822	55.7408		16.9577	13.065	17.741	11.574
98637		49.492	40.35	24.204	26.611	24.884	33.793				0	0	0	0	0	0		0	0	0	0	0	0		0	0	0	0	0	0		1.01391	1.01216	1.05367	1.0209	1.02731	1.01403		73.6056	54.0081	44.2634	44.3599	50.6817	55.743		16.9577	13.065	17.741	11.662
98717		59.985	32.512	29.51	35.991	35.791	49.121				0	0	0	0	0	0		0	0	0	0	0	0		0	0	0	0	0	0		1.01393	1.01208	1.0537	1.02136	1.02719	1.01385		73.6052	54.0082	44.2598	44.3296	50.6821	55.7465		16.9748	13.1482	17.7793	11.9273
98877		73.439	59.935	58.742	48.991	51.645	56.334				0	0	0	0	0	0		0	0	0	0	0	0		0	0	0	0	0	0		1.01379	1.0116	1.05419	1.02085	1.0272	1.01355		73.439	59.935	58.742	48.991	51.645	56.334		17.0375	13.202	17.7793	12.069
98997		72.287	48.774	36.61	37.491	41.806	52.615				0	0	0	0	0	0		0	0	0	0	0	0		0	0	0	0	0	0		1.01397	1.01103	1.0543	1.02044	1.0268	1.01377		72.287	54.0088	36.61	44.3947	50.6832	52.615		17.199	13.262	17.9415	12.1065
99079		67.512	39.251	38.462	42.912	50.687	52.496				0	0	0	0	0	0		0	0	0	0	0	0		0	0	0	0	0	0		1.01396	1.01059	1.05341	1.02033	1.02741	1.01413		73.4631	54.0092	38.462	42.912	50.687	52.496		17.4477	13.262	18.083	12.1065
99157		75.915	48.989	43.728	43.596	51.761	54.361				0	0	0	0	0	0		0	0	0	0	0	0		0	0	0	0	0	0		1.01334	1.00953	1.0525	1.01941	1.02774	1.01474		75.915	54.0253	43.728	43.596	51.761	54.361		17.4477	13.262	18.1325	12.0623
99237		56.486	50.472	34.747	34.969	42.852	62.875				0	0	0	0	0	0		0	0	0	0	0	0		0	0	0	0	0	0		1.01385	1.00958	1.0523	1.02018	1.02727	1.01524		73.4723	50.472	44.8314	44.2957	50.6819	62.875		17.607	13.262	18.1325	12.0248
99317		60.557	31.613	36.357	35.089	34.552	46.653				0	0	0	0	0	0		0	0	0	0	0	0		0	0	0	0	0	0		1.01396	1.01035	1.05219	1.02021	1.02671	1.0153		73.4632	54.0129	36.357	44.2941	50.6834	55.7055		17.4477	13.262	17.9702	12.0623
99397		52.881	34.871	26.815	32.938	40.346	54.632				0	0	0	0	0	0		0	0	0	0	0	0		0	0	0	0	0	0		1.01386	1.01039	1.0515	1.02141	1.02665	1.01385		73.4716	54.0123	44.9093	44.2325	50.6836	54.632		17.199	13.262	17.932	12.0248
99477		52.077	36.408	23.071	36.129	37.442	43.287				0	0	0	0	0	0		0	0	0	0	0	0		0	0	0	0	0	0		1.01406	1.00984	1.04981	1.02115	1.02624	1.01344		73.4544	54.0206	45.0261	44.242	50.6844	55.7229		17.199	13.2845	17.8607	12.0248
99557		45.276	37.289	26.464	31.071	32.351	42.797				0	0	0	0	0	0		0	0	0	0	0	0		0	0	0	0	0	0		1.01418	1.01054	1.04639	1.02103	1.02736	1.0144		73.4522	54.01	45.1497	44.2482	50.6816	55.7132		17.199	13.2845	17.6525	12.0248
99657		48.433	27.601	18.738	24.396	26.447	38.108				0	0	0	0	0	0		0	0	0	0	0	0		0	0	0	0	0	0		1.01404	1.00999	1.04626	1.02156	1.02686	1.01404		73.4558	54.0183	45.1529	44.2271	50.683	55.7164		17.4477	13.3092	17.8607	12.0623
99757		63.515	52.642	36.349	34.662	44.484	38.33				0	0	0	0	0	0		0	0	0	0	0	0		0	0	0	0	0	0		1.01387	1.00986	1.0465	1.02093	1.02651	1.01356		73.4708	52.642	36.349	44.2538	50.684	55.7217		17.607	13.3092	17.932	12.118
99857		76.5	60.604	46.512	39.404	54.972	59.007				0	0	0	0	0	0		0	0	0	0	0	0		0	0	0	0	0	0		1.0138	1.01002	1.04337	1.02091	1.02648	1.01309		76.5	60.604	46.512	44.2549	54.972	59.007		17.8137	13.4573	17.8607	12.2248
99997		76.473	34.682	42.016	35.407	50.679	45.239				0	0	0	0	0	0		0	0	0	0	0	0		0	0	0	0	0	0		1.01381	1.01091	1.04313	1.02072	1.02669	1.01345		76.473	54.0088	42.016	44.2652	50.679	55.7064		17.8865	13.4573	17.7727	12.2718
100077		64.725	55.079	38.308	56.509	47.679	46.026				0	0	0	0	0	0		0	0	0	0	0	0		0	0	0	0	0	0		1.0135	1.01085	1.04427	1.02026	1.02566	1.01386		73.5027	55.079	38.308	56.509	47.679	55.7029		17.8137	13.4573	17.8308	12.2718
100157		67.629	41.402	40.657	37.725	44.323	45.152				0	0	0	0	0	0		0	0	0	0	0	0		0	0	0	0	0	0		1.01343	1.01097	1.04487	1.02018	1.02594	1.01426		73.5083	54.0088	40.657	44.2958	50.6806	55.6958		17.607	13.3092	17.8308	12.2718
100237		53.476	36.477	35.831	29.635	34.799	44.193				0	0	0	0	0	0		0	0	0	0	0	0		0	0	0	0	0	0		1.01404	1.01105	1.04526	1.02068	1.02618	1.0144		73.4557	54.0087	35.831	44.2677	50.6799	55.6921		17.4477	13.3092	17.689	12.2248
100317		58.911	45.473	34.748	30.692	32.329	39.139				0	0	0	0	0	0		0	0	0	0	0	0		0	0	0	0	0	0		1.01369	1.01083	1.04559	1.02068	1.02736	1.01294		73.4858	54.0089	45.7864	44.2679	50.6661	55.7108		17.199	13.2845	17.6455	12.118
100397		48.748	35.608	25.853	34.237	34.113	41.979				0	0	0	0	0	0		0	0	0	0	0	0		0	0	0	0	0	0		1.01391	1.01103	1.04564	1.0207	1.02685	1.01258		73.4671	54.0088	45.7815	44.2667	50.6737	55.7139		17.199	13.262	17.483	12.118
100477		55.934	45.657	33.163	36.952	42.537	46.331				0	0	0	0	0	0		0	0	0	0	0	0		0	0	0	0	0	0		1.01418	1.01032	1.0462	1.02051	1.02698	1.0124		73.4521	54.0133	45.73	44.2771	50.6719	55.7154		17.0375	13.202	17.378	12.118
100597		62.316	43.817	24.161	35.115	33.804	56.806				0	0	0	0	0	0		0	0	0	0	0	0		0	0	0	0	0	0		1.01422	1.00928	1.04646	1.02033	1.02692	1.01191		73.4518	54.0291	45.706	44.2874	50.6728	56.806		17.0375	13.1482	17.2205	12.118
100677		48.839	35.041	27.438	41.148	35.345	52.043				0	0	0	0	0	0		0	0	0	0	0	0		0	0	0	0	0	0		1.01405	1.009	1.04669	1.02071	1.02636	1.01211		73.4551	54.0334	45.6847	44.1936	50.6794	55.7186		17.1097	13.1482	17.378	12.1017
100797		87.079	39.271	45.835	38.108	59.318	57.965				0	0	0	0	0	0		0	0	0	0	0	0		0	0	0	0	0	0		1.01415	1.00909	1.04637	1.02086	1.02601	1.01192		87.079	54.032	45.835	44.1234	59.318	57.965		17.417	13.1482	17.378	12.0375
100877		68.248	45.369	54.33	48.452	50.968	53.198				0	0	0	0	0	0		0	0	0	0	0	0		0	0	0	0	0	0		1.01436	1.00892	1.0464	1.02039	1.02535	1.01197		73.4375	54.009	54.33	48.452	50.968	53.198		17.5262	13.143	17.378	12.0375
100997		59.913	62.538	39.598	47.608	47.837	54.931				0	0	0	0	0	0		0	0	0	0	0	0		0	0	0	0	0	0		1.01432	1.0092	1.04747	1.02005	1.02565	1.01219		73.4378	62.538	39.598	47.608	47.837	54.931		17.616	13.143	17.378	12.1442
101077		64.78	47.468	53.526	38.432	46.643	57.401				0	0	0	0	0	0		0	0	0	0	0	0		0	0	0	0	0	0		1.0148	1.00981	1.04827	1.01968	1.02484	1.01135		73.4353	54.0085	53.526	44.1665	46.643	57.401		17.616	13.143	17.3028	12.1442
101157		48.788	51.021	37.116	40.449	50.934	48.572				0	0	0	0	0	0		0	0	0	0	0	0		0	0	0	0	0	0		1.0152	1.01022	1.04942	1.01988	1.02361	1.01172		73.4332	51.021	37.116	44.1593	50.934	55.7228		17.616	13.202	17.3105	12.0375
101237		56.466	51.269	40.475	35.11	36.8	53.273				0	0	0	0	0	0		0	0	0	0	0	0		0	0	0	0	0	0		1.01576	1.01041	1.04996	1.0207	1.02359	1.01218		73.4395	51.269	40.475	44.1294	50.6858	53.273		17.557	13.202	17.147	11.9817
101317		57.474	44.871	44.974	35.861	34.678	34.918				0	0	0	0	0	0		0	0	0	0	0	0		0	0	0	0	0	0		1.01587	1.0103	1.04986	1.02061	1.02543	1.01236		73.4387	54.0137	44.974	44.1327	50.682	55.7158		17.4477	13.1482	16.8367	11.9443
101397		54.284	60.327	36.935	36.336	37.093	37.401				0	0	0	0	0	0		0	0	0	0	0	0		0	0	0	0	0	0		1.01587	1.01005	1.04992	1.02043	1.02542	1.01195		73.4388	60.327	36.935	44.1393	50.682	55.7202		17.1097	13.098	16.684	11.8025
101477		56.641	52.888	34.735	29.056	30.211	36.611				0	0	0	0	0	0		0	0	0	0	0	0		0	0	0	0	0	0		1.01545	1.01013	1.05038	1.02085	1.02523	1.01179		73.442	52.888	45.6998	44.1238	50.6825	55.722		17.1097	13.1078	16.5117	11.5372
101557		53.443	40.704	30.479	42.136	31.267	35.592				0	0	0	0	0	0		0	0	0	0	0	0		0	0	0	0	0	0		1.01525	1.01007	1.05023	1.02173	1.02511	1.013		73.433	54.0646	45.7136	42.136	50.6828	55.7103		17.417	13.1535	16.5117	11.8025
101677		60.516	50.909	49.222	38.778	53.443	60.215				0	0	0	0	0	0		0	0	0	0	0	0		0	0	0	0	0	0		1.01509	1.00991	1.05018	1.02145	1.02602	1.01481		73.4207	50.909	49.222	44.114	53.443	60.215		17.5052	13.1535	16.684	11.9443
101797		81.237	59.886	56.235	48.782	50.809	69.629				0	0	0	0	0	0		0	0	0	0	0	0		0	0	0	0	0	0		1.01505	1.00984	1.05035	1.02112	1.02586	1.01487		81.237	59.886	56.235	48.782	50.809	69.629		17.595	13.2037	16.684	11.9817
101877		69.652	43.56	51.011	45.636	55.385	46.255				0	0	0	0	0	0		0	0	0	0	0	0		0	0	0	0	0	0		1.01509	1.00956	1.05059	1.02097	1.02608	1.01501		69.652	54.0927	51.011	45.636	55.385	55.5052		17.762	13.2575	16.8367	12.0375
101997		60.498	46.367	50.248	46.002	44.701	66.149				0	0	0	0	0	0		0	0	0	0	0	0		0	0	0	0	0	0		1.01485	1.00945	1.05054	1.0196	1.02473	1.01369		73.435	54.0988	50.248	46.002	44.701	66.149		17.783	13.2575	16.8645	12.0375
102077		70.308	41.161	46.603	37.476	48.202	50.275				0	0	0	0	0	0		0	0	0	0	0	0		0	0	0	0	0	0		1.01456	1.00967	1.05106	1.01965	1.02386	1.01291		70.308	54.2266	46.603	44.2637	48.202	55.7111		17.8137	13.4128	16.77	11.9817
102157		66.343	44.408	44.003	44.114	45.756	48.507				0	0	0	0	0	0		0	0	0	0	0	0		0	0	0	0	0	0		1.0149	1.00978	1.05233	1.01897	1.02325	1.01416		73.5318	54.2159	44.003	44.114	45.756	55.7153		17.7223	13.359	16.5977	11.9817
102237		56.894	46.993	39.115	44.63	46.407	50.199				0	0	0	0	0	0		0	0	0	0	0	0		0	0	0	0	0	0		1.01536	1.00979	1.05398	1.01822	1.02022	1.01497		73.4927	54.3213	39.115	44.63	46.407	55.7253		17.6325	13.4198	16.5868	11.9443
102317		54.147	46.914	27.547	33.009	33.124	48.776				0	0	0	0	0	0		0	0	0	0	0	0		0	0	0	0	0	0		1.01497	1.00969	1.05472	1.01866	1.01629	1.01491		73.5259	54.3229	46.3061	44.3955	50.8031	55.7387		17.6325	13.374	16.6365	12.0085
102397		63.004	47.777	35.252	41.71	35.056	40.575				0	0	0	0	0	0		0	0	0	0	0	0		0	0	0	0	0	0		1.0157	1.00965	1.05563	1.01854	1.0168	1.01577		73.4634	54.3235	46.3216	44.4047	50.8499	55.7431		17.5233	13.374	16.872	11.8668
102517		55.179	42.622	29.49	31.318	39.171	40.678				0	0	0	0	0	0		0	0	0	0	0	0		0	0	0	0	0	0		1.01552	1.00952	1.05637	1.0184	1.01736	1.01643		73.4792	54.3256	46.3108	44.4152	50.906	55.7649		17.1852	13.2467	16.791	11.6015
102597		66.059	39.587	31.828	26.822	33.515	45.274				0	0	0	0	0	0		0	0	0	0	0	0		0	0	0	0	0	0		1.01501	1.00886	1.05762	1.01799	1.01816	1.01688		73.4455	54.3366	46.3215	44.4995	50.9234	55.7996		17.1097	13.2467	17.1585	11.6178
102697		78.753	58.13	56.185	42.67	57.967	56.934				0	0	0	0	0	0		0	0	0	0	0	0		0	0	0	0	0	0		1.01442	1.00917	1.05914	1.01777	1.018	1.01683		78.753	58.13	56.185	42.67	57.967	56.934		17.1082	13.2467	17.0727	11.662
102777		73.63	60.743	61.656	57.533	71.289	61.072				0	0	0	0	0	0		0	0	0	0	0	0		0	0	0	0	0	0		1.01464	1.00779	1.05815	1.01792	1.01859	1.01661		73.63	60.743	61.656	57.533	71.289	61.072		17.1082	13.1825	17.0727	11.662
102857		80.927	60.016	54.476	41.821	58.201	50.642				0	0	0	0	0	0		0	0	0	0	0	0		0	0	0	0	0	0		1.01484	1.00802	1.05784	1.01793	1.01687	1.01638		80.927	60.016	54.476	41.821	58.201	55.816		17.1082	13.1657	17.0323	11.662
102997		83.72	52.495	51.358	41.837	49.39	49.015				0	0	0	0	0	0		0	0	0	0	0	0		0	0	0	0	0	0		1.01436	1.00702	1.0582	1.01851	1.01405	1.01644		83.72	52.495	51.358	41.837	49.39	55.8139		17.1082	13.28	17.0953	11.662
103077		80.857	49.434	57.39	40.613	47.711	46.771				0	0	0	0	0	0		0	0	0	0	0	0		0	0	0	0	0	0		1.01467	1.00676	1.05737	1.01899	1.0134	1.01655		80.857	54.3839	57.39	44.4836	47.711	55.8586		17.1435	13.28	17.2362	11.6178
103157		70.849	56.728	53.055	45.174	43.758	51.804				0	0	0	0	0	0		0	0	0	0	0	0		0	0	0	0	0	0		1.01493	1.00725	1.05744	1.01983	1.01366	1.01608		70.849	56.728	53.055	45.174	51.2065	55.8699		17.1435	13.28	17.3905	11.6178
103237		69.754	47.153	43.84	41.755	38.313	45.861				0	0	0	0	0	0		0	0	0	0	0	0		0	0	0	0	0	0		1.01468	1.00737	1.05714	1.02014	1.01427	1.01539		69.754	54.3627	43.84	44.4175	51.1773	55.8775		17.1435	13.2647	17.312	11.5298
103357		64.978	46.044	41.578	41.898	37.144	53.934				0	0	0	0	0	0		0	0	0	0	0	0		0	0	0	0	0	0		1.01485	1.00701	1.05827	1.01994	1.01423	1.01538		73.5363	54.3389	41.578	41.898	51.1803	53.934		17.1435	13.0862	17.4183	11.5298
103437		61.577	61.26	35.148	44.635	46.633	56.781				0	0	0	0	0	0		0	0	0	0	0	0		0	0	0	0	0	0		1.01489	1.00701	1.05676	1.01964	1.01392	1.01596		73.5333	61.26	46.905	44.635	46.633	56.781		17.1105	13.0862	17.417	11.5298
103517		64.255	54.627	28.822	43.648	35.577	40.345				0	0	0	0	0	0		0	0	0	0	0	0		0	0	0	0	0	0		1.01426	1.00707	1.05595	1.01957	1.01407	1.01587		73.5873	54.627	46.954	43.648	51.1931	55.8818		17.1105	13.0817	17.3242	11.5298
103597		73.453	58.875	51.603	54.711	58.758	56.089				0	0	0	0	0	0		0	0	0	0	0	0		0	0	0	0	0	0		1.01413	1.00721	1.05664	1.01951	1.01405	1.01592		73.453	58.875	51.603	54.711	58.758	56.089		17.1105	13.0817	17.4047	11.6178
103677		106.227	75.569	64.793	73.454	66.51	67.791				0	0	0	0	0	0		0	0	0	0	0	0		0	0	0	0	0	0		1.01463	1.00709	1.0561	1.01937	1.01398	1.01576		106.227	75.569	64.793	73.454	66.51	67.791		17.0753	13.0817	17.4047	11.883
103757		108.191	97.898	81.304	102.723	88.93	71.633				0	0	0	0	0	0		0	0	0	0	0	0		0	0	0	0	0	0		1.01446	1.00731	1.05572	1.0193	1.01406	1.01585		108.191	97.898	81.304	102.723	88.93	71.633		17.417	13.0817	17.4047	12.0085
103877		75.118	57.438	71.881	62.703	71.937	70.156				0	0	0	0	0	0		0	0	0	0	0	0		0	0	0	0	0	0		1.01471	1.00685	1.05293	1.01943	1.01453	1.01606		75.118	57.438	71.881	62.703	71.937	70.156		17.417	13.2602	17.4047	12.0085
104037		85.402	55.357	60.028	47.631	65.463	70.041				0	0	0	0	0	0		0	0	0	0	0	0		0	0	0	0	0	0		1.01506	1.00685	1.05137	1.02031	1.01472	1.01561		85.402	55.357	60.028	47.631	65.463	70.041		17.4463	13.286	17.4327	11.9443
104117		64.219	49.79	48.638	46.221	52.234	62.219				0	0	0	0	0	0		0	0	0	0	0	0		0	0	0	0	0	0		1.01491	1.00672	1.05268	1.02047	1.01461	1.0158		73.4347	54.4806	48.638	46.221	52.234	62.219		17.4463	13.286	17.407	11.9443
104197		78.884	59.559	51.632	43.269	42.827	54.002				0	0	0	0	0	0		0	0	0	0	0	0		0	0	0	0	0	0		1.01425	1.00712	1.05346	1.02071	1.01433	1.01607		78.884	59.559	51.632	43.269	51.1725	54.002		17.4463	13.286	17.4432	11.9443
104277		68.13	54.898	41.064	39.058	34.169	51.204				0	0	0	0	0	0		0	0	0	0	0	0		0	0	0	0	0	0		1.0122	1.00756	1.05414	1.02145	1.01452	1.01622		73.6052	54.898	41.064	44.2633	51.1567	55.8666		17.4818	13.2575	17.2488	11.8025
104397		63.945	47.855	48.192	43.47	39.514	45.269				0	0	0	0	0	0		0	0	0	0	0	0		0	0	0	0	0	0		1.01225	1.00738	1.05472	1.02134	1.01479	1.01625		73.6044	54.5362	48.192	43.47	51.135	55.8658		17.1108	13.2575	17.3432	11.5372
104477		67.659	49.193	33.558	42.584	45.04	40.582				0	0	0	0	0	0		0	0	0	0	0	0		0	0	0	0	0	0		1.01203	1.00757	1.05524	1.02144	1.015	1.01639		73.6078	54.5259	47.5018	42.584	51.1181	55.8625		16.9918	13.2575	17.2617	11.5372
104557		87.518	52.88	58.308	55.231	62.213	55.402				0	0	0	0	0	0		0	0	0	0	0	0		0	0	0	0	0	0		1.01221	1.00764	1.05485	1.02141	1.01448	1.01673		87.518	52.88	58.308	55.231	62.213	55.402		16.8773	13.3062	17.2617	11.5372
104637		80.838	66.831	63.642	59.039	64.923	69.658				0	0	0	0	0	0		0	0	0	0	0	0		0	0	0	0	0	0		1.01225	1.00745	1.05485	1.02116	1.01479	1.01683		80.838	66.831	63.642	59.039	64.923	69.658		16.9563	13.3062	17.2617	11.8025
104717		88.054	54.885	53.707	57.412	61.119	62.433				0	0	0	0	0	0		0	0	0	0	0	0		0	0	0	0	0	0		1.01272	1.00739	1.05503	1.02087	1.0144	1.01692		88.054	54.885	53.707	57.412	61.119	62.433		16.9563	13.3062	17.2617	11.9558
104798		82.507	59.699	52.063	54.188	55.241	58.94				0	0	0	0	0	0		0	0	0	0	0	0		0	0	0	0	0	0		1.01294	1.00665	1.05583	1.02127	1.01467	1.01688		82.507	59.699	52.063	54.188	55.241	58.94		16.9563	13.2815	17.1375	11.9558
104877		88.072	63.486	70.333	50.678	49.237	67.008				0	0	0	0	0	0		0	0	0	0	0	0		0	0	0	0	0	0		1.01138	1.00553	1.05715	1.02136	1.01433	1.01703		88.072	63.486	70.333	50.678	49.237	67.008		16.9563	13.1412	17.2582	11.9558
104997		72.936	52.349	54	46.199	43.642	53.893				0	0	0	0	0	0		0	0	0	0	0	0		0	0	0	0	0	0		1.01177	1.00567	1.05711	1.02182	1.01413	1.01663		72.936	52.349	54	46.199	51.1886	53.893		16.9918	13.263	17.2802	12.02
105077		65.142	51.111	52.307	56.837	56.425	63.228				0	0	0	0	0	0		0	0	0	0	0	0		0	0	0	0	0	0		1.0117	1.00552	1.05696	1.02077	1.01497	1.01616		73.6129	51.111	52.307	56.837	56.425	63.228		16.9918	13.263	17.2743	11.883
105157		73.43	49.482	44.515	52.915	38.261	51.73				0	0	0	0	0	0		0	0	0	0	0	0		0	0	0	0	0	0		1.01179	1.00578	1.05768	1.01947	1.01467	1.01595		73.43	54.8957	44.515	52.915	51.2299	55.8816		16.8773	13.3083	17.3417	11.883
105257		64.468	43.792	50.777	40.48	54.664	49.206				0	0	0	0	0	0		0	0	0	0	0	0		0	0	0	0	0	0		1.01176	1.00461	1.05803	1.01943	1.01415	1.0157		73.6121	54.9041	50.777	44.3394	54.664	55.8965		16.8023	13.3083	17.37	11.883
105357		73.037	48.554	47.296	34.956	57.3	55.777				0	0	0	0	0	0		0	0	0	0	0	0		0	0	0	0	0	0		1.01128	1.00456	1.05779	1.01933	1.01392	1.01559		73.037	54.9045	47.296	44.5401	57.3	55.777		16.693	13.3083	17.2032	11.9273
105437		68.261	55.435	34.719	35.199	48.299	74.525				0	0	0	0	0	0		0	0	0	0	0	0		0	0	0	0	0	0		1.01128	1.00404	1.05716	1.01892	1.01403	1.01616		73.6195	55.435	47.7525	44.5436	48.299	74.525		16.441	13.3083	17.092	11.9273
105517		82.064	55.624	63.909	48.858	70.065	74.908				0	0	0	0	0	0		0	0	0	0	0	0		0	0	0	0	0	0		1.01111	1.00489	1.05626	1.02004	1.01459	1.01548		82.064	55.624	63.909	48.858	70.065	74.908		16.6575	13.3083	17.092	11.9273
105617		81.412	72.369	76.591	51.756	68.257	75.258				0	0	0	0	0	0		0	0	0	0	0	0		0	0	0	0	0	0		1.01085	1.00528	1.0561	1.02107	1.01444	1.01584		81.412	72.369	76.591	51.756	68.257	75.258		16.6282	13.4415	17.092	11.9273
105717		101.802	56.095	57.088	55.308	52.15	88.344				0	0	0	0	0	0		0	0	0	0	0	0		0	0	0	0	0	0		1.01071	1.00476	1.05448	1.02074	1.01402	1.0167		101.802	56.095	57.088	55.308	52.15	88.344		16.6072	13.3135	17.092	12.0805
105797		77.771	52.504	65.368	43.333	56.098	70.846				0	0	0	0	0	0		0	0	0	0	0	0		0	0	0	0	0	0		1.01109	1.00361	1.05358	1.02097	1.01433	1.01609		77.771	52.504	65.368	43.333	56.098	70.846		16.6072	13.3135	17.092	12.0805
105877		77.663	57.386	59.154	62.127	55.541	60.044				0	0	0	0	0	0		0	0	0	0	0	0		0	0	0	0	0	0		1.01131	1.0028	1.05426	1.02101	1.01412	1.01548		77.663	57.386	59.154	62.127	55.541	60.044		16.6282	13.1803	17.1528	12.0805
105997		94.471	66.253	61.109	43.053	61.348	55.653				0	0	0	0	0	0		0	0	0	0	0	0		0	0	0	0	0	0		1.01069	1.00281	1.05503	1.02082	1.01409	1.01549		94.471	66.253	61.109	43.053	61.348	55.653		16.6575	13.3135	17.1713	12.0363
106077		81.041	54.336	47.558	47.223	57.291	53.56				0	0	0	0	0	0		0	0	0	0	0	0		0	0	0	0	0	0		1.01012	1.00307	1.05435	1.02094	1.01442	1.01537		81.041	54.336	47.558	47.223	57.291	53.56		16.6575	13.377	17.243	12.0363
106157		74.425	63.322	47.387	55.312	53.859	56.97				0	0	0	0	0	0		0	0	0	0	0	0		0	0	0	0	0	0		1.01061	1.00335	1.05361	1.02102	1.01465	1.01551		74.425	63.322	47.387	55.312	53.859	56.97		16.693	13.3925	17.3347	12.0363
106237		63.101	55.49	43.751	37.976	44.756	57.35				0	0	0	0	0	0		0	0	0	0	0	0		0	0	0	0	0	0		1.01058	1.00411	1.05397	1.02075	1.01407	1.01535		73.9527	55.49	43.751	44.3836	51.1932	57.35		16.7353	13.4108	17.4728	12.0363
106337		78.038	55.488	47.508	43.578	52.097	54.751				0	0	0	0	0	0		0	0	0	0	0	0		0	0	0	0	0	0		1.01064	1.00463	1.05383	1.02096	1.01465	1.0158		78.038	55.488	47.508	43.578	52.097	54.751		16.6185	13.4373	17.4345	11.883
106437		64.019	51.151	52.723	45.938	57.925	61.453				0	0	0	0	0	0		0	0	0	0	0	0		0	0	0	0	0	0		1.01061	1.00542	1.05316	1.02079	1.01435	1.0158		74.1127	51.151	52.723	45.938	57.925	61.453		16.6185	13.4903	17.4345	11.6178
106517		85.114	65.114	77.073	59.57	69.577	81.759				0	0	0	0	0	0		0	0	0	0	0	0		0	0	0	0	0	0		1.01069	1.00589	1.05304	1.02077	1.01468	1.01586		85.114	65.114	77.073	59.57	69.577	81.759		16.4833	13.5118	17.4345	11.6015
106637		75.342	67.237	72.065	54.784	69.707	73.246				0	0	0	0	0	0		0	0	0	0	0	0		0	0	0	0	0	0		1.0109	1.0062	1.05231	1.02059	1.01522	1.01574		75.342	67.237	72.065	54.784	69.707	73.246		16.441	13.552	17.4345	11.6178
106717		89.314	66.587	66.339	55.215	67.137	74.524				0	0	0	0	0	0		0	0	0	0	0	0		0	0	0	0	0	0		1.01126	1.00639	1.05209	1.02077	1.01544	1.01588		89.314	66.587	66.339	55.215	67.137	74.524		16.4055	13.552	17.4345	11.6178
106797		84.554	59.326	72.408	61.098	67.323	71.435				0	0	0	0	0	0		0	0	0	0	0	0		0	0	0	0	0	0		1.01172	1.00659	1.05398	1.02114	1.01671	1.01585		84.554	59.326	72.408	61.098	67.323	71.435		16.4055	13.552	17.4345	11.662
106877		76.326	61.782	55.736	52.42	61.742	64.687				0	0	0	0	0	0		0	0	0	0	0	0		0	0	0	0	0	0		1.012	1.00714	1.05469	1.02059	1.01807	1.01597		76.326	61.782	55.736	52.42	61.742	64.687		16.4055	13.552	17.5227	11.7585
106997		65.623	62.302	55.001	58.172	43.31	64.355				0	0	0	0	0	0		0	0	0	0	0	0		0	0	0	0	0	0		1.00994	1.00696	1.05406	1.0201	1.01906	1.01601		73.6134	62.302	55.001	58.172	50.9956	64.355		16.4055	13.587	17.5227	11.8667
107077		73.603	68.764	50.198	52.555	43.905	66.355				0	0	0	0	0	0		0	0	0	0	0	0		0	0	0	0	0	0		1.00845	1.00663	1.0536	1.02012	1.01915	1.01675		73.603	68.764	50.198	52.555	50.9922	66.355		16.441	13.587	17.6645	11.8667
107157		72.065	47.772	62.437	47.21	50.429	56.254				0	0	0	0	0	0		0	0	0	0	0	0		0	0	0	0	0	0		1.00872	1.00783	1.05421	1.02063	1.01947	1.01656		72.065	55.3983	62.437	47.21	50.429	56.254		16.4833	13.7525	17.53	11.809
107257		65.158	51.949	46.306	50.074	41.304	55.834				0	0	0	0	0	0		0	0	0	0	0	0		0	0	0	0	0	0		1.00885	1.00921	1.05444	1.02052	1.01878	1.01637		74.3814	51.949	46.306	50.074	51.006	55.834		16.362	13.9808	17.53	11.9093
107337		70.893	42.047	46.638	40.744	43.402	51.894				0	0	0	0	0	0		0	0	0	0	0	0		0	0	0	0	0	0		1.00896	1.01036	1.05501	1.0203	1.01887	1.01629		74.3694	55.4256	46.638	44.6792	51.0029	56.3127		16.2635	14.0185	17.4377	11.9013
107437		88.804	45.817	70.879	62.175	74.277	64.452				0	0	0	0	0	0		0	0	0	0	0	0		0	0	0	0	0	0		1.00886	1.01071	1.05514	1.02045	1.019	1.01621		88.804	55.4201	70.879	62.175	74.277	64.452		16.2635	14.0185	17.3248	11.9013
107537		77.685	47.842	68.167	66.497	63.707	80.472				0	0	0	0	0	0		0	0	0	0	0	0		0	0	0	0	0	0		1.00938	1.01216	1.05415	1.02044	1.01869	1.0164		77.685	55.3639	68.167	66.497	63.707	80.472		16.2635	14.0185	17.3248	11.9013
107617		85.778	53.333	68.898	60.338	60.366	79.034				0	0	0	0	0	0		0	0	0	0	0	0		0	0	0	0	0	0		1.0094	1.01236	1.05428	1.02042	1.01863	1.01628		85.778	53.333	68.898	60.338	60.366	79.034		16.2212	14.0185	17.3248	11.9013
107697		80.711	60.066	56.075	54.134	62.507	63.413				0	0	0	0	0	0		0	0	0	0	0	0		0	0	0	0	0	0		1.00953	1.01321	1.05476	1.02085	1.01882	1.0169		80.711	60.066	56.075	54.134	62.507	63.413		16.1857	14.0185	17.3533	12.006
107797		81.202	63.025	70.478	60.65	62.54	70.38				0	0	0	0	0	0		0	0	0	0	0	0		0	0	0	0	0	0		1.00997	1.01447	1.05628	1.0218	1.0197	1.01711		81.202	63.025	70.478	60.65	62.54	70.38		16.2212	14.1035	17.4013	12.006
107877		86.713	61.939	62.991	53.928	58.125	70.5				0	0	0	0	0	0		0	0	0	0	0	0		0	0	0	0	0	0		1.01004	1.01515	1.05636	1.02247	1.02065	1.01757		86.713	61.939	62.991	53.928	58.125	70.5		16.2212	14.1942	17.5678	11.953
107997		68.912	60.051	55.46	52.017	51.051	86.957				0	0	0	0	0	0		0	0	0	0	0	0		0	0	0	0	0	0		1.0099	1.01639	1.05738	1.02342	1.0213	1.01713		74.1275	60.051	55.46	52.017	51.051	86.957		16.2635	14.2503	17.462	12.0568
108077		63.906	57.375	56.236	38.775	50.726	73.214				0	0	0	0	0	0		0	0	0	0	0	0		0	0	0	0	0	0		1.00934	1.01626	1.05761	1.02308	1.02168	1.01635		74.3958	57.375	56.236	44.9916	50.726	73.214		16.3987	14.352	17.4005	12.0085
108157		66.237	54.13	53.19	46.632	50.436	59.63				0	0	0	0	0	0		0	0	0	0	0	0		0	0	0	0	0	0		1.00929	1.01618	1.05635	1.02314	1.0212	1.01588		74.4194	54.13	53.19	46.632	50.436	59.63		16.5018	14.4665	17.4065	12.0085
108277		61.539	56.201	36.097	43.958	40.959	49.27				0	0	0	0	0	0		0	0	0	0	0	0		0	0	0	0	0	0		1.00976	1.01613	1.0543	1.02349	1.02146	1.01607		74.4128	56.201	49.1517	43.958	51.472	56.7791		16.454	14.4665	17.385	12.0328
108357		72.873	63.562	55.458	48.459	60.301	54.041				0	0	0	0	0	0		0	0	0	0	0	0		0	0	0	0	0	0		1.00985	1.01633	1.05702	1.0233	1.02132	1.01576		72.873	63.562	55.458	48.459	60.301	54.041		16.226	14.3565	17.385	11.9693
108437		86.84	60.563	77.004	72.91	74.69	81.667				0	0	0	0	0	0		0	0	0	0	0	0		0	0	0	0	0	0		1.00994	1.01679	1.05445	1.02373	1.02308	1.01483		86.84	60.563	77.004	72.91	74.69	81.667		16.351	14.3565	17.385	11.9195
108537		84.821	71.208	79.585	67.71	71.848	67.152				0	0	0	0	0	0		0	0	0	0	0	0		0	0	0	0	0	0		1.01005	1.01692	1.05323	1.02373	1.02302	1.01582		84.821	71.208	79.585	67.71	71.848	67.152		16.2158	14.3743	17.385	11.8158
108617		83.982	59.754	62.564	63.796	70.701	67.884				0	0	0	0	0	0		0	0	0	0	0	0		0	0	0	0	0	0		1.00951	1.01709	1.05234	1.02345	1.02164	1.01541		83.982	59.754	62.564	63.796	70.701	67.884		16.1735	14.3743	17.385	11.8158
108697		89.64	67.552	64.274	57.429	58.926	69.086				0	0	0	0	0	0		0	0	0	0	0	0		0	0	0	0	0	0		1.00955	1.01752	1.05289	1.02324	1.0207	1.0148		89.64	67.552	64.274	57.429	58.926	69.086		16.1735	14.3743	17.4913	11.8158
108797		80.934	59.529	72.162	52.534	60.447	56.858				0	0	0	0	0	0		0	0	0	0	0	0		0	0	0	0	0	0		1.01014	1.01773	1.05363	1.02268	1.02031	1.01493		80.934	59.529	72.162	52.534	60.447	56.858		16.1735	14.3743	17.5945	11.9195
108877		76.071	38.209	64.516	45.38	54.301	67.366				0	0	0	0	0	0		0	0	0	0	0	0		0	0	0	0	0	0		1.01038	1.01764	1.05395	1.02252	1.01858	1.01468		76.071	55.6196	64.516	45.38	54.301	67.366		16.2158	14.4073	17.5945	11.9195
108997		64.928	62.032	46.905	57.906	42.457	50.931				0	0	0	0	0	0		0	0	0	0	0	0		0	0	0	0	0	0		1.00982	1.01739	1.05416	1.02357	1.01767	1.01509		74.1483	62.032	46.905	57.906	51.6273	56.8277		16.2158	14.4342	17.6517	12.0163
109077		67.248	58.713	52.737	49.751	46.327	54.419				0	0	0	0	0	0		0	0	0	0	0	0		0	0	0	0	0	0		1.0089	1.01728	1.05462	1.02373	1.01747	1.01444		74.4009	58.713	52.737	49.751	51.6338	54.419		16.351	14.4967	17.6725	12.0163
109157		70.968	51.417	42.59	37.6	48.474	53.08				0	0	0	0	0	0		0	0	0	0	0	0		0	0	0	0	0	0		1.0102	1.01718	1.05477	1.02411	1.01787	1.01377		74.3857	56.0345	42.59	44.7636	48.474	56.9008		16.351	14.5743	17.8095	12.0163
109257		66.06	48.222	44.786	42.256	52.309	65.13				0	0	0	0	0	0		0	0	0	0	0	0		0	0	0	0	0	0		1.01064	1.01731	1.055	1.02374	1.01773	1.01448		74.3744	56.111	44.786	44.7842	52.309	65.13		16.351	14.5272	17.9788	11.9175
109377		93.02	54.308	64.696	49.679	76.178	67.593				0	0	0	0	0	0		0	0	0	0	0	0		0	0	0	0	0	0		1.01088	1.01758	1.05353	1.02387	1.01759	1.01446		93.02	54.308	64.696	49.679	76.178	67.593		16.123	14.5017	17.938	11.9175
109477		84.034	52.751	60.809	56.186	64.051	61				0	0	0	0	0	0		0	0	0	0	0	0		0	0	0	0	0	0		1.01097	1.0177	1.04912	1.02413	1.01718	1.0143		84.034	52.751	60.809	56.186	64.051	61		16.123	14.578	17.938	12.0163
109557		79.272	57.092	52.194	48.847	62.848	68.075				0	0	0	0	0	0		0	0	0	0	0	0		0	0	0	0	0	0		1.01123	1.01761	1.04477	1.02436	1.01736	1.01432		79.272	57.092	52.194	48.847	62.848	68.075		16.0035	14.5017	17.938	11.9195
109637		71.914	59.289	65.084	61.844	66.197	73.201				0	0	0	0	0	0		0	0	0	0	0	0		0	0	0	0	0	0		1.01125	1.01809	1.04395	1.02489	1.01794	1.01421		74.2204	59.289	65.084	61.844	66.197	73.201		16.0035	14.578	17.9593	11.9195
109717		77.611	61.719	59.075	55.631	51.193	60.976				0	0	0	0	0	0		0	0	0	0	0	0		0	0	0	0	0	0		1.01149	1.01817	1.04581	1.02185	1.01879	1.01515		77.611	61.719	59.075	55.631	51.193	60.976		16.123	14.578	18.0603	11.9195
109797		74.381	47.461	49.695	43.958	52.289	53.843				0	0	0	0	0	0		0	0	0	0	0	0		0	0	0	0	0	0		1.01196	1.01828	1.04634	1.01844	1.01967	1.01573		74.381	56.2282	49.695	43.958	52.289	56.8086		16.226	14.578	18.3002	11.9195
109877		71.389	45.792	42.808	49.643	47.613	67.903				0	0	0	0	0	0		0	0	0	0	0	0		0	0	0	0	0	0		1.0111	1.0181	1.0466	1.01881	1.02033	1.01586		74.4181	56.3087	42.808	49.643	51.3719	67.903		16.226	14.7847	18.3588	11.9195
109997		61.549	50.673	47.484	46.599	40.34	51.88				0	0	0	0	0	0		0	0	0	0	0	0		0	0	0	0	0	0		1.01006	1.01782	1.04713	1.01701	1.02032	1.01608		74.425	56.5346	47.484	46.599	51.5732	56.8921		16.226	14.806	18.4002	11.9175
110077		58.879	32.541	38.988	36.851	46.416	54.074				0	0	0	0	0	0		0	0	0	0	0	0		0	0	0	0	0	0		1.00937	1.01679	1.04659	1.01493	1.02024	1.01627		74.425	56.603	50.8029	45.4534	51.639	56.8877		16.226	14.9685	18.4565	12.0643
110157		52.631	49.47	38.061	40.427	41.859	43.505				0	0	0	0	0	0		0	0	0	0	0	0		0	0	0	0	0	0		1.00827	1.01566	1.04543	1.01535	1.0201	1.01669		74.4412	56.6318	50.8829	45.5241	51.6399	56.9061		16.226	14.9685	18.3175	11.992
110257		56.156	61.083	41.476	34.57	40.029	53.827				0	0	0	0	0	0		0	0	0	0	0	0		0	0	0	0	0	0		1.00818	1.01617	1.04559	1.01524	1.02	1.01693		74.4436	61.083	41.476	45.5243	51.6405	56.9214		16.454	15.3668	18.1935	11.992
110357		68.664	62.173	51.085	47.813	60.924	65.152				0	0	0	0	0	0		0	0	0	0	0	0		0	0	0	0	0	0		1.00967	1.01586	1.04404	1.0155	1.02035	1.01698		74.4141	62.173	51.085	47.813	60.924	65.152		16.351	15.3668	18.3023	11.998
110437		85.801	56.631	67.949	48.543	63.959	68.448				0	0	0	0	0	0		0	0	0	0	0	0		0	0	0	0	0	0		1.00985	1.01622	1.03553	1.01496	1.02003	1.01738		85.801	56.631	67.949	48.543	63.959	68.448		16.2315	15.547	18.1935	11.992
110537		75.423	48.806	53.843	48.299	56.094	55.275				0	0	0	0	0	0		0	0	0	0	0	0		0	0	0	0	0	0		1.00992	1.01644	1.02751	1.01534	1.01953	1.01754		75.423	56.6894	53.843	48.299	56.094	55.275		16.2263	15.5373	18.1935	11.998
110617		63.512	58.257	54.135	54.779	58.847	74.446				0	0	0	0	0	0		0	0	0	0	0	0		0	0	0	0	0	0		1.00879	1.01698	1.02757	1.01583	1.01956	1.01848		74.3822	58.257	54.135	54.779	58.847	74.446		16.2263	15.5373	18.3023	12.1082
110697		61.168	52.002	51.322	39.686	53.998	73.554				0	0	0	0	0	0		0	0	0	0	0	0		0	0	0	0	0	0		1.00875	1.01759	1.02787	1.01624	1.01833	1.01973		74.403	56.6306	51.322	45.5847	53.998	73.554		16.2738	15.5373	18.3413	12.4
110797		62.79	57.932	47.15	36.11	46.11	68.272				0	0	0	0	0	0		0	0	0	0	0	0		0	0	0	0	0	0		1.00913	1.01719	1.02849	1.01725	1.01777	1.02004		74.3879	57.932	47.15	45.6091	51.7482	68.272		16.2738	15.613	18.4393	12.464
110877		59.982	46.651	43.57	54.225	45.051	49.223				0	0	0	0	0	0		0	0	0	0	0	0		0	0	0	0	0	0		1.00961	1.01604	1.02988	1.01747	1.01747	1.02083		74.4099	56.981	43.57	54.225	51.7709	56.9173		16.3932	15.6525	18.2833	12.6043
110997		63.924	48.217	29.853	33.947	41.143	48.422				0	0	0	0	0	0		0	0	0	0	0	0		0	0	0	0	0	0		1.01004	1.01431	1.03133	1.01506	1.01714	1.02123		74.425	57.0821	52.0723	45.966	51.8778	56.9328		16.3932	15.4465	18.3458	12.6865
111077		60.826	43.164	36.18	35.109	39.153	58.617				0	0	0	0	0	0		0	0	0	0	0	0		0	0	0	0	0	0		1.01033	1.01326	1.03183	1.01237	1.01774	1.02027		74.4323	57.0972	52.0976	46.199	51.9738	58.617		16.454	15.4465	18.2807	12.7987
111157		42.87	40.698	27.605	29.005	38.455	52.375				0	0	0	0	0	0		0	0	0	0	0	0		0	0	0	0	0	0		1.01058	1.01293	1.03196	1.01201	1.01782	1.01875		74.4701	57.0992	52.0901	46.1992	51.9791	57.164		16.3297	15.4465	18.2067	12.7987
111277		55.549	51.441	41.71	42.899	47.852	56.898				0	0	0	0	0	0		0	0	0	0	0	0		0	0	0	0	0	0		1.01059	1.01296	1.03163	1.01194	1.01829	1.01897		74.4701	57.2778	52.2145	46.1992	52.0525	56.898		16.3297	15.4842	18.1317	12.7725
111357		70.402	51.682	59.036	44.243	50.737	55.39				0	0	0	0	0	0		0	0	0	0	0	0		0	0	0	0	0	0		1.0104	1.01321	1.03261	1.01184	1.01887	1.0189		74.4304	57.3805	59.036	44.243	50.737	55.39		16.226	15.5717	18.2832	12.7725
111477		69.534	45.191	48.456	40.753	51.525	54.17				0	0	0	0	0	0		0	0	0	0	0	0		0	0	0	0	0	0		1.01042	1.01108	1.03296	1.01169	1.01851	1.01903		74.425	57.4239	48.456	46.1977	51.525	57.1293		16.123	15.5717	18.2832	12.6865
111557		76.03	56.246	50.284	35.198	43.413	49.248				0	0	0	0	0	0		0	0	0	0	0	0		0	0	0	0	0	0		1.00994	1.00919	1.03255	1.01182	1.01853	1.0188		76.03	56.246	50.284	46.1976	51.9553	57.1583		16.0357	15.5717	18.3977	12.6865
111637		76.615	51.849	52.388	35.873	39.49	62.527				0	0	0	0	0	0		0	0	0	0	0	0		0	0	0	0	0	0		1.01039	1.00931	1.03265	1.01271	1.01905	1.01925		76.615	57.8117	52.388	46.1986	52.0055	62.527		16.123	15.5717	18.473	12.7987
111717		58.66	53.508	45.073	32.159	38.046	48.324				0	0	0	0	0	0		0	0	0	0	0	0		0	0	0	0	0	0		1.01068	1.00967	1.03465	1.01336	1.01898	1.0192		74.425	53.508	45.073	46.1978	52.0096	57.1091		16.226	15.5717	18.6115	12.7987
111797		61.158	37.943	39.44	34.965	32.953	40.717				0	0	0	0	0	0		0	0	0	0	0	0		0	0	0	0	0	0		1.0098	1.00995	1.03553	1.01361	1.01939	1.01987		74.425	57.6283	52.396	46.1993	52.094	57.2452		16.123	15.5717	18.712	13.006
111877		51.122	36.69	30.703	27.243	41.651	46.933				150	0	0	0	0	0		15.0186	0	0	0	0	0		1	0	0	0	0	0		1.01037	1.01055	1.0374	1.0137	1.01909	1.02068		74.425	57.9383	52.3952	46.2045	52.1621	57.3199		16.123	15.8015	18.8127	13.008
111997		44.337	37.955	32.926	31.009	35.041	34.985				150	0	0	0	0	0		15.9078	0	0	0	0	0		1	0	0	0	0	0		1.0109	1.01053	1.03719	1.01342	1.01897	1.01963		74.4189	57.9411	52.5406	46.3628	52.1679	57.3929		16.123	15.8015	19.0192	13.07
112077		46.543	40.309	26.908	29.175	31.122	34.025				150	0	0	0	0	0		16.1496	0	0	0	0	0		1	0	0	0	0	0		1.0104	1.01003	1.03617	1.01307	1.01898	1.01773		74.4306	57.9981	52.7331	46.6181	52.1675	57.4028		16.226	15.7263	19.1058	13.0755
112157		50.246	27.222	28.979	21.502	23.018	53.552				150	0	0	0	0	0		15.9439	0	0	0	0	0		1	0	0	0	0	0		1.0102	1.01068	1.03239	1.01321	1.01864	1.01799		74.4356	58.122	53.0994	46.6154	52.2558	57.5834		16.1073	15.8575	19.1835	12.8418
112257		67.469	42.593	53.535	48.836	44.685	48.594				150	0	0	0	150	0		15.7154	0	0	0	15.1707	0		1	0	0	0	1	0		1.01012	1.01071	1.02732	1.01314	1.01868	1.01811		74.4379	58.1183	53.535	48.836	52.2546	57.5673		16.075	15.8575	19.1035	12.8418
112357		76.67	56.335	48.349	36.69	40.12	51.669				150	0	0	0	150	0		16.182	0	0	0	15.4567	0		1	0	0	0	1	0		1.01016	1.01119	1.02639	1.01302	1.01836	1.01685		76.67	56.335	48.349	46.619	52.1969	57.6553		16.075	15.8575	19.1035	12.8418
112437		61.555	44.94	52.78	38.113	42.373	46.432				150	0	0	0	150	0		16.4849	0	0	0	16.2905	0		1	0	0	0	1	0		1.00817	1.01171	1.0247	1.0129	1.0159	1.01529		74.4438	58.1622	52.78	46.4763	52.2302	57.8171		15.972	16.0027	19.348	12.8088
112517		63.002	54.456	43.821	34.269	42.457	47.947				150	150	0	0	150	0		17.6425	15.752	0	0	16.9947	0		1	1	0	0	1	0		1.00572	1.01215	1.02464	1.01435	1.01443	1.01482		74.4949	54.456	53.6642	46.5386	52.2778	57.8566		16.075	16.1538	19.4682	12.8418
112597		56.573	41.557	44.021	49.632	42.456	45.226				150	150	0	0	150	0		18.7607	16.5127	0	0	17.1745	0		1	1	0	0	1	0		1.0052	1.01234	1.02591	1.01529	1.01425	1.01578		74.505	58.2569	53.6656	49.632	52.2834	57.8835		16.075	16.3935	19.492	12.94
112677		53.853	40.095	37.313	35.707	32.343	38.334				150	150	0	0	150	150		19.1477	17.5861	0	0	17.6333	15.0029		1	1	0	0	1	1		1.00443	1.0124	1.02667	1.0152	1.01442	1.0163		74.5244	58.2967	53.6685	46.6881	52.2781	57.9293		16.075	16.4037	19.5347	13.116
112757		47.254	37.129	39.422	24.854	26.152	37.802				150	150	0	0	150	0		19.7521	16.9518	0	0	17.5784	0		1	1	0	0	1	0		1.00337	1.01245	1.02844	1.01559	1.01562	1.01627		74.6484	58.2953	53.6686	46.8008	52.2913	57.9604		16.1787	16.4348	19.6862	13.1273
112837		45.561	40.19	32.413	29.781	21.216	36.748				150	150	150	0	150	150		19.6513	16.6132	15.0627	0	18.3179	15.0216		1	1	1	0	1	1		1.0036	1.01315	1.02897	1.01464	1.01547	1.01647		74.7346	58.2788	53.6933	46.9191	52.3242	58.1705		16.2735	16.4348	19.71	13.1425
112997		56.029	36.923	27.524	21.417	32.667	34.409				150	150	150	0	150	0		19.1814	16.4722	15.3447	0	18.7997	0		1	1	1	0	1	0		1.00392	1.01424	1.02953	1.01346	1.01567	1.01661		74.7142	58.2533	53.6815	47.2146	52.4083	58.4313		16.1208	16.4348	19.6202	13.0953
113077		47.415	35.465	18.86	22.026	24.803	40.631				150	150	150	0	150	150		19.3725	16.7782	15.7238	0	18.8913	15.1983		1	1	1	0	1	1		1.00426	1.0134	1.03007	1.01297	1.01613	1.01653		74.6946	58.2729	53.7114	47.2703	52.6099	58.5554		16.0478	16.2473	19.6767	13.3055
113197		60.58	41.591	42.892	32.884	40.039	48.469				150	150	150	0	150	150		19.6042	16.6267	15.8516	0	18.8231	16.2542		1	1	1	0	1	1		1.0041	1.01289	1.02982	1.0119	1.01573	1.01708		74.7035	58.3171	53.7298	47.3368	52.657	58.5494		16.0478	16.3008	19.5925	13.563
113317		61.004	42.887	45.231	39.092	46.65	47.278				150	150	150	150	150	150		19.9706	16.2946	15.8516	15.3809	18.9735	16.2384		1	1	1	1	1	1		1.00397	1.01184	1.0291	1.01167	1.01651	1.01723		74.8298	58.4372	45.231	47.3437	52.657	58.5658		15.8968	16.2245	19.5655	13.4645
113397		63.449	41.657	45.134	31.574	35.148	41.084				150	150	150	150	150	150		20.0894	16.9862	15.8516	15.1416	19.2384	15.9533		1	1	1	1	1	1		1.00414	1.01325	1.02898	1.01304	1.01479	1.01665		74.7014	58.2764	45.134	47.2673	52.657	58.5704		15.6865	16.1703	19.4245	13.158
113477		50.384	38.924	36.511	33.731	29.326	39.624				150	150	150	150	150	150		19.9672	17.1246	16.643	15.3539	19.7269	16.0597		1	1	1	1	1	1		1.00428	1.01358	1.02878	1.01342	1.01522	1.01709		74.6935	58.3059	53.8078	47.3068	52.657	58.5669		15.6865	16.2245	19.5655	13.4645
113557		51.208	36.515	39.617	39.713	36.404	48.881				150	150	150	150	150	150		20.457	17.4918	17.0277	15.5359	20.0836	15.8794		1	1	1	1	1	1		1.00432	1.01351	1.02953	1.01277	1.01294	1.01827		74.6913	58.4522	53.8944	47.3636	52.6956	58.5715		15.6865	16.3493	19.6155	13.562
113637		50.709	35.783	33.562	32.75	29.139	39.788				150	150	150	150	150	150		20.4841	17.3942	16.5684	16.4286	20.3937	15.8992		1	1	1	1	1	1		1.00428	1.01414	1.02962	1.01236	1.01275	1.01863		74.6003	58.325	54.0379	47.3762	52.737	58.5932		15.5917	16.3493	19.6728	13.562
113717		48.622	52.215	30.959	26.979	34.741	45.32				150	150	150	150	150	150		20.3751	17.7756	16.8764	16.8903	20.5962	15.7746		1	1	1	1	1	1		1.00465	1.01293	1.02995	1.0132	1.0131	1.01675		74.5818	58.5799	54.1402	47.4937	52.7286	58.7713		15.5917	16.3493	19.6885	13.6075
113797		53.453	44.645	25.886	33.75	26.93	45.082				150	150	150	150	150	150		20.501	17.7681	17.4499	17.3358	20.6127	15.9884		1	1	1	1	1	1		1.00355	1.01333	1.03006	1.01342	1.0133	1.01408		74.6383	58.7825	54.1933	47.6121	52.9702	58.9398		15.5917	16.3648	19.73	13.6632
113877		54.489	41.854	28.856	31.086	25.959	37.029				150	150	150	150	150	150		20.0899	17.8125	18.0898	17.7477	20.5611	16.1909		1	1	1	1	1	1		1.00241	1.014	1.02924	1.01333	1.01422	1.01461		74.7041	58.8793	54.3924	47.6127	53.2049	58.94		15.4012	16.376	19.654	13.6632
113997		42.944	34.863	20.673	22.675	30.29	31.356				150	150	150	150	150	150		20.7075	18.2483	18.3101	18.1879	21.0658	16.4792		1	1	1	1	1	1		1.00208	1.01229	1.02807	1.01302	1.0146	1.01416		74.8433	58.9784	54.4604	47.6147	53.2589	58.94		15.496	16.376	19.611	13.589
114077		45.756	31.245	27.649	19.948	25.625	32.758				150	150	150	150	150	150		20.7185	18.9422	18.2156	18.5235	21.1347	16.6136		1	1	1	1	1	1		1.00252	1.01244	1.02837	1.01294	1.0142	1.01344		74.8123	58.9642	54.4536	47.6152	53.4303	58.9647		15.2865	16.376	19.599	13.4845
114157		59.946	50.738	52.012	34.053	42.757	50.3				150	150	150	150	150	150		21.0752	19.5482	17.6995	18.2856	21.6177	17.0645		1	1	1	1	1	1		1.00428	1.01013	1.02869	1.01196	1.01367	1.01407		74.6084	59.2896	52.012	47.6216	53.4841	58.9401		15.2865	16.3545	19.5363	13.448
114237		72.113	44.767	48.284	42.716	35.862	61.557				150	150	150	150	150	150		20.7841	19.2008	17.6995	18.3139	22.1803	16.8363		1	1	1	1	1	1		1.00428	1.00999	1.02754	1.01227	1.01349	1.01405		74.6084	59.2897	48.284	47.6195	53.5027	61.557		15.2865	16.3545	19.4918	13.4427
114357		64.358	43.15	38.003	34.837	33.496	45.321				150	150	150	150	150	150		21.2028	18.6887	18.6825	18.1674	21.9851	16.6792		1	1	1	1	1	1		1.0028	1.01067	1.02755	1.00986	1.01241	1.01427		74.6816	59.2775	54.6215	47.6577	53.6113	58.94		15.2865	16.3997	19.5323	13.4427
114437		52.888	51.535	36.91	31.629	36.503	52.856				150	150	150	150	150	150		20.8433	18.5183	19.0258	18.3453	22.2266	16.457		1	1	1	1	1	1		1.00307	1.01084	1.02817	1.00819	1.01095	1.0148		74.6656	59.247	54.8317	47.722	53.8158	58.9794		15.2865	16.3997	19.5628	13.4427
114517		56.292	44.64	46.642	29.054	37.538	45.965				150	150	150	150	150	150		20.316	18.5784	18.8894	18.6278	22.4079	16.5085		1	1	1	1	1	1		1.00308	1.0107	1.02911	1.00903	1.01043	1.01519		74.794	59.2909	46.642	47.8005	53.8766	59.0385		15.4968	16.4802	19.6005	13.4857
114597		56.354	33.115	32.111	27.08	29.746	42.131				150	150	150	150	150	150		20.1861	19.1359	18.8651	18.8784	22.6438	16.782		1	1	1	1	1	1		1.00364	1.01062	1.02964	1.00952	1.01101	1.01524		74.7364	59.3258	54.9347	47.7566	53.9331	59.1107		15.4968	16.5255	19.6125	13.4857
114677		44.936	38.327	28.782	16.584	27.477	34.469				150	150	150	150	150	150		20.0714	20.2067	18.78	18.9788	22.7541	17.254		1	1	1	1	1	1		1.00318	1.00981	1.02967	1.01026	1.01197	1.015		74.9741	59.3348	55.0712	47.8869	53.9626	59.1176		15.6388	16.5255	19.6728	13.5042
114757		54.686	40.439	20.636	22.447	23.943	33.464				150	150	150	150	150	150		20.1669	20.9911	18.9096	19.4321	22.959	17.9154		1	1	1	1	1	1		1.00105	1.00777	1.02919	1.00984	1.01178	1.01431		75.2251	59.4616	55.3547	48.2346	53.9676	59.1373		15.6388	16.5255	19.6555	13.5517
114837		43.559	29.047	24.675	13.141	23.676	29.046				150	150	150	150	150	150		20.9643	21.5779	19.0333	19.9337	23.2962	18.3376		1	1	1	1	1	1		1.00114	1.00759	1.02786	1.0106	1.01174	1.01476		75.2157	59.5278	55.4585	48.1833	54.0171	59.1244		15.8447	16.5195	19.671	13.4653
114997		47.676	22.165	22.611	15.983	24.846	38.388				150	150	150	150	150	150		21.058	21.8025	18.3503	19.6236	23.3431	18.6216		1	1	1	1	1	1		1.00143	1.00794	1.0263	1.00925	1.01202	1.01441		75.1862	59.5456	55.4777	48.2743	54.0986	59.1344		15.8447	16.5275	19.6465	13.4323
115077		53.59	30.15	49.132	38.807	31.281	39.579				150	150	150	150	150	150		20.8264	21.4888	17.0739	19.2727	22.9791	18.1641		1	1	1	1	1	1		1.00126	1.00808	1.02637	1.00941	1.01263	1.01465		75.2031	59.6022	49.132	48.2636	54.0437	59.1276		15.6595	16.4177	19.5828	13.4323
115197		67.166	51.345	47.768	39.329	36.254	52.628				150	150	150	150	150	150		20.743	22.1795	17.0739	19.1384	22.9578	18.5918		1	1	1	1	1	1		1.00393	1.00812	1.02669	1.01064	1.01218	1.01478		74.8795	59.5996	47.768	48.1757	54.0756	59.1239		15.6595	16.262	19.5448	13.4158
115277		55.257	53.723	34.964	35.613	40.719	44.933				150	150	150	150	150	150		21.273	22.3613	17.0739	19.3322	22.9135	19.4199		1	1	1	1	1	1		1.00174	1.00835	1.02669	1.00993	1.01182	1.01489		75.301	59.5876	55.6074	48.2287	54.1276	59.1206		15.7188	16.1498	19.6025	13.41
115357		58.6	43.827	31.195	30.989	25.934	44.977				150	150	150	150	150	150		21.1036	22.9492	16.7927	19.3265	23.2723	19.8968		1	1	1	1	1	1		1.00003	1.00926	1.02708	1.01055	1.01194	1.01539		75.3608	59.6303	55.7005	48.3005	54.3364	59.2539		15.7188	16.261	20.027	13.4713
115437		63.066	36.469	44.489	34.776	34.343	48.359				150	150	150	150	150	150		20.5874	23.4205	15.9392	19.1884	23.3639	20.0804		1	1	1	1	1	1		0.999927	1.00997	1.02658	1.01001	1.01249	1.01456		75.4767	59.6682	55.9023	48.3604	54.4416	59.1301		15.8252	16.3128	19.914	13.5938
115517		54.307	25.396	35.987	28.549	25.962	34.594				150	150	150	150	150	150		20.6393	23.2063	16.5554	19.1115	24.0004	20.6033		1	1	1	1	1	1		0.999988	1.01067	1.02647	1.00935	1.01352	1.01409		75.47	59.6467	55.9532	48.4374	54.5152	59.1436		15.8252	16.3128	19.9705	13.627
115597		52.127	30.791	34.634	25.838	34.177	36.197				150	150	150	150	150	150		20.645	22.4901	16.6277	18.9226	24.0237	20.8751		1	1	1	1	1	1		0.997702	1.01076	1.02581	1.00881	1.01384	1.0142		75.6778	59.6421	56.0287	48.4616	54.4808	59.5607		15.8252	16.3128	20.0207	13.6557
115677		52.71	29.073	25.051	25.113	24.228	31.852				150	150	150	150	150	150		20.1365	22.172	16.4182	18.2955	23.9138	20.9552		1	1	1	1	1	1		0.995896	1.01117	1.02455	1.00946	1.01476	1.01378		75.9005	59.6831	56.0782	48.4944	54.5702	59.5985		15.991	16.3458	19.8645	13.6857
115757		38.931	30.322	27.956	21.456	20.181	28.831				150	150	150	150	150	150		20.2525	22.5538	16.0186	17.6193	24.0214	20.4724		1	1	1	1	1	1		0.996168	1.01165	1.02579	1.01042	1.01532	1.01331		75.8919	59.6693	56.0906	48.5154	54.5093	59.6088		15.8988	16.3458	19.611	13.729
115877		42.02	30.844	36.643	30.094	30.533	26.112				150	150	150	150	150	150		19.8208	22.1136	15.5745	16.6561	24.2585	20.314		1	1	1	1	1	1		0.996361	1.0114	1.02588	1.01006	1.01554	1.01307		75.8859	59.6766	56.0886	48.5219	54.4854	59.66		15.765	16.2233	19.5012	13.729
116037		51.722	38.542	49.327	28.268	34.292	43.04				150	150	150	150	150	150		19.4483	21.5537	15.0314	16.2341	24.6618	20.4399		1	1	1	1	1	1		0.995437	1.01147	1.02559	1.01034	1.01586	1.01382		75.915	59.6746	49.327	48.5665	54.4532	59.6377		15.6968	16.1722	19.451	13.725
116137		62.968	36.627	53.328	37.787	44.175	42.002				150	150	150	150	150	150		19.9731	20.9989	15.0314	16.8545	24.4637	20.1507		1	1	1	1	1	1		0.996536	1.01122	1.0258	1.01103	1.01583	1.01433		75.8804	59.6815	53.328	48.5354	54.4549	59.6244		15.6968	16.1585	19.369	13.725
116217		62.292	41.358	46.335	39.559	37.733	42.254				150	150	150	150	150	150		20.3186	21.4169	15.0314	16.8933	24.2725	20.2787		1	1	1	1	1	1		0.99543	1.01046	1.02605	1.01119	1.01604	1.01364		75.9154	59.6993	46.335	48.5325	54.4448	59.643		15.6968	15.9647	19.2482	13.6615
116297		69.239	31.237	45.407	35.948	26.879	36.048				150	150	0	150	150	150		19.5286	21.1377	0	16.91	24.125	20.1744		1	1	0	1	1	1		0.995766	1.01015	1.02635	1.01113	1.0169	1.01395		76.007	59.711	56.1187	48.649	54.5276	59.6831		15.818	15.874	19.2958	13.6722
116377		65.113	42.139	47.915	35.508	35.471	49.779				150	150	0	150	150	150		18.7305	21.157	0	16.6331	23.8753	20.1126		1	1	0	1	1	1		0.996332	1.00933	1.02561	1.01161	1.01499	1.01351		76.0488	59.7486	47.915	48.6996	54.7092	59.7583		15.9383	15.8985	19.4008	13.68
116477		56.5	49.587	43.269	31.592	25.084	35.879				150	150	0	150	150	150		18.8293	20.6292	0	16.6277	23.7276	20.3502		1	1	0	1	1	1		0.995096	1.01018	1.02565	1.01106	1.01384	1.01358		76.0938	59.7382	56.2085	48.723	54.7881	59.9321		15.9383	15.8985	19.4718	13.714
116557		57.682	48.582	31.894	32.055	30.15	37.346				150	150	0	150	150	150		18.1677	19.6333	0	16.2156	23.0265	20.3766		1	1	0	1	1	1		0.995295	1.0107	1.02646	1.01023	1.01527	1.0142		76.1835	59.7529	56.235	48.7648	54.8269	60.0333		16.006	15.9285	19.477	13.924
116637		56.841	45.519	34.349	30.661	30.706	33.839				150	150	0	150	150	150		17.5542	18.2594	0	15.8184	23.043	20.3302		1	1	0	1	1	1		0.996045	1.01113	1.02631	1.01014	1.01655	1.01453		76.1993	59.8464	56.2406	48.7966	54.8834	60.1709		16.1025	15.7668	19.2985	14.3005
116717		53.245	32.866	29.941	37.217	22.766	44.757				150	150	0	150	150	150		17.726	17.9287	0	16.1213	22.7829	20.1581		1	1	0	1	1	1		0.996561	1.01162	1.02527	1.00989	1.01706	1.01506		76.2208	59.9063	56.2667	48.8044	55.051	60.2912		16.1608	15.6643	19.0718	14.279
116797		53.626	38.742	34.887	33.979	19.802	33.6				150	150	0	150	150	150		17.3859	17.6085	0	15.8855	22.5848	19.6866		1	1	0	1	1	1		0.996689	1.01049	1.02542	1.01024	1.01837	1.01446		76.2182	59.9801	56.3442	48.7936	55.1206	60.3511		16.1255	15.712	18.9515	14.1767
116877		56.524	34.384	34.96	25.381	17.319	36.943				150	150	0	150	150	150		16.9916	17.178	0	15.9875	22.6597	18.8331		1	1	0	1	1	1		0.997048	1.00973	1.02373	1.0097	1.01889	1.01463		76.2108	60.0058	56.4224	48.8106	55.0412	60.3334		16.1142	15.7117	18.8718	14.1067
116997		43.575	42.255	54.458	26.329	36.437	46.762				150	150	0	150	150	150		17.2229	17.511	0	15.9176	22.9581	19.0985		1	1	0	1	1	1		0.997183	1.00829	1.01938	1.00958	1.0189	1.01559		76.2084	60.0562	54.458	48.8142	55.0403	60.2386		15.9935	15.8197	18.8603	14.1067
117077		61.232	43.192	53.384	39.159	41.2	51.068				150	150	0	150	150	150		16.608	17.0773	0	15.6528	23.1508	18.2594		1	1	0	1	1	1		0.99762	1.00726	1.01648	1.00942	1.01912	1.01546		76.2007	60.2257	53.384	48.8193	55.0067	60.2511		15.838	15.8885	18.7383	14.0768
117157		72.773	62.455	55.625	35.876	44.821	48.376				150	150	0	150	150	150		15.9593	16.2039	0	15.2255	22.355	17.4313		1	1	0	1	1	1		0.997859	1.00806	1.01763	1.00964	1.02006	1.01597		76.2282	62.455	55.625	48.8422	55.1317	60.3741		15.8727	15.865	18.7378	14.1463
117237		75.72	44.082	38.151	37.35	32.049	47.7				150	150	0	150	150	150		15.637	15.2322	0	15.0146	21.5441	16.3059		1	1	0	1	1	1		0.99894	1.00856	1.01803	1.01063	1.02134	1.01556		75.72	60.2913	57.3746	48.8469	55.208	60.6776		15.903	15.9078	18.876	14.1617
117317		61.829	48.204	42.247	35.383	38.254	45.189				0	0	0	0	150	150		0	0	0	0	20.628	15.8306		0	0	0	0	1	1		0.998961	1.00914	1.01811	1.01116	1.0222	1.01527		76.3156	60.3204	57.4046	48.8538	55.2512	60.9507		15.949	15.958	18.9425	14.179
117397		69.182	47.015	40.151	37.623	41.498	35.854				0	0	0	0	150	0		0	0	0	0	19.2135	0		0	0	0	0	1	0		0.998992	1.01026	1.01825	1.01073	1.02036	1.0132		76.4515	60.3504	57.45	48.8579	55.3269	60.9575		15.909	15.9555	18.9425	14.2083
117477		65.792	56.58	40.656	34.61	34.756	38.643				0	150	0	0	150	0		0	15.2971	0	0	18.0384	0		0	1	0	0	1	0		0.998903	1.00946	1.01963	1.01017	1.01914	1.01131		76.4594	56.58	57.4638	48.8917	55.4074	61.0326		15.909	15.9838	19.0562	14.2083
117577		49.696	36.913	37.976	19.277	30.595	36.906				0	150	0	0	150	0		0	15.0148	0	0	16.8871	0		0	1	0	0	1	0		0.99916	1.00824	1.02058	1.0105	1.01935	1.01115		76.4933	60.5785	57.4302	49.0193	55.4738	61.0379		16.026	15.9252	18.9127	14.2308
117677		46.669	37.993	25.368	27.416	25.389	40.18				0	0	0	0	150	0		0	0	0	0	15.3498	0		0	0	0	0	1	0		0.999456	1.00841	1.0215	1.00974	1.01711	1.01211		76.4885	60.6152	57.4605	49.5238	55.5574	61.0572		16.026	15.9378	18.7503	14.2907
117757		50.91	40.817	30.104	29.019	30.084	45.446				0	0	0	0	0	0		0	0	0	0	0	0		0	0	0	0	0	0		0.999019	1.00861	1.02149	1.00913	1.01501	1.01258		76.4956	60.6105	57.4607	49.589	55.6104	61.0696		16.026	15.898	18.5925	14.2907
117858		47.446	32.518	29.844	30.735	29.195	39.177				0	0	0	0	0	0		0	0	0	0	0	0		0	0	0	0	0	0		0.999016	1.00893	1.02174	1.00935	1.01392	1.01281		76.4957	60.643	57.4521	49.5662	55.6208	61.3496		15.9682	15.9447	18.3965	14.2087
117997		82.468	46.723	56.453	44.268	41.281	64.008				0	0	0	0	0	0		0	0	0	0	0	0		0	0	0	0	0	0		1.00007	1.00802	1.02285	1.0104	1.01527	1.01306		82.468	60.67	56.453	49.4546	55.6076	64.008		15.9442	15.815	18.4958	14.112
118077		78.099	59.345	55.91	44.731	50.985	67.327				0	0	0	0	0	0		0	0	0	0	0	0		0	0	0	0	0	0		1.00014	1.00811	1.02327	1.00945	1.0154	1.01321		78.099	59.345	55.91	44.731	50.985	67.327		15.9265	15.648	18.4147	13.973
118157		82.811	52.657	48.147	41.346	45.097	84.091				0	0	0	0	0	0		0	0	0	0	0	0		0	0	0	0	0	0		1.00043	1.00779	1.02347	1.01014	1.01541	1.01402		82.811	60.7258	48.147	49.6197	55.7181	84.091		15.9667	15.721	18.438	14.0953
118237		71.086	56.721	48.423	37.922	65.152	69.683				0	0	0	0	0	0		0	0	0	0	0	0		0	0	0	0	0	0		1.00026	1.00738	1.02406	1.01093	1.01582	1.01453		76.5832	56.721	48.423	49.6288	65.152	69.683		16.0355	15.736	18.5038	14.247
118317		70.316	41.964	53.664	51.364	73.455	62.338				0	0	0	0	0	0		0	0	0	0	0	0		0	0	0	0	0	0		0.999634	1.00637	1.02544	1.01021	1.01565	1.01455		76.6408	60.7818	53.664	51.364	73.455	62.338		16.0755	15.736	18.6028	14.4718
118397		61.987	39.307	52.381	38.651	54.053	71.471				0	0	0	0	0	0		0	0	0	0	0	0		0	0	0	0	0	0		0.999457	1.0061	1.02678	1.01033	1.01659	1.01459		76.7747	60.7831	52.381	49.6804	54.053	71.471		16.1623	15.6892	18.8488	14.7713
118477		62.665	52.382	42.507	41.627	56.63	70.657				0	0	0	0	0	0		0	0	0	0	0	0		0	0	0	0	0	0		0.998776	1.00638	1.02783	1.01057	1.01743	1.0147		76.911	60.7817	57.7743	49.6792	56.63	70.657		16.3137	15.6892	18.9468	14.7713
118557		69.63	47.581	77.279	54.881	63.759	61.945				0	0	0	0	0	0		0	0	0	0	0	0		0	0	0	0	0	0		0.9983	1.00684	1.02768	1.01029	1.01697	1.01361		77.1024	60.8178	77.279	54.881	63.759	61.945		16.405	15.7305	18.6412	14.8103
118677		74.47	45.057	74.723	58.595	52.657	46.596				0	0	0	0	0	0		0	0	0	0	0	0		0	0	0	0	0	0		0.998854	1.0065	1.02596	1.00983	1.01642	1.01392		77.1157	60.8507	74.723	58.595	52.657	61.7614		16.5487	15.6712	18.6065	14.8103
118757		61.274	47.646	36.531	36.086	39.937	50.082				0	0	0	0	0	0		0	0	0	0	0	0		0	0	0	0	0	0		0.998926	1.00714	1.02677	1.01024	1.01661	1.0131		77.1149	60.9512	58.1015	49.9102	56.7007	61.7741		16.5487	15.8068	18.516	14.8065
118837		60.299	39.716	50.558	41.189	42.184	49.564				0	0	0	0	0	0		0	0	0	0	0	0		0	0	0	0	0	0		0.99918	1.00696	1.02417	1.01052	1.01621	1.01291		77.4832	61.0443	50.558	49.9366	56.7299	61.8929		16.6662	15.8755	18.5457	14.901
118997		67.442	57.103	68.434	41.869	45.045	53.919				0	0	0	0	0	0		0	0	0	0	0	0		0	0	0	0	0	0		0.999095	1.00681	1.02319	1.01109	1.01674	1.01206		77.5086	57.103	68.434	49.9223	56.6914	62.1895		16.476	15.947	18.4402	14.819
119077		76.912	51.754	57.33	36.903	52.747	57.882				0	0	0	0	0	0		0	0	0	0	0	0		0	0	0	0	0	0		0.999651	1.00696	1.02379	1.01099	1.01692	1.01114		76.912	61.0568	57.33	50.0416	52.747	57.882		16.6645	15.9087	18.4855	14.9603
119197		62.239	44.695	56.281	37.622	38.488	55.179				0	0	0	0	0	0		0	0	0	0	0	0		0	0	0	0	0	0		1.0001	1.00748	1.02499	1.01147	1.01699	1.01015		77.6672	61.0777	56.281	50.1605	57.0743	62.4354		16.5677	15.8665	18.5837	15.0215
119277		69.773	51.69	48.205	43.302	46.395	49.473				0	0	0	0	0	0		0	0	0	0	0	0		0	0	0	0	0	0		1.0002	1.00764	1.02509	1.0114	1.01812	1.0094		77.6878	61.2125	48.205	50.1673	57.1914	62.5018		16.5895	15.9622	18.6867	15.0215
119357		62.561	48.12	59.528	33.758	43.443	57.68				0	0	0	0	0	0		0	0	0	0	0	0		0	0	0	0	0	0		1.00041	1.00772	1.02495	1.01084	1.01887	1.00952		77.7062	61.4075	59.528	50.2228	57.2934	57.68		16.614	15.9835	18.5267	15.0215
119437		71.289	53.508	58.109	32.026	41.38	42.689				0	0	0	0	0	0		0	0	0	0	0	0		0	0	0	0	0	0		1.00102	1.00825	1.02556	1.01001	1.01931	1.00971		77.7283	61.5085	58.109	50.3782	57.3021	62.6846		16.6478	16.0105	18.4917	15.0215
119517		68.228	46.227	46.663	30.097	40.29	51.171				0	0	0	0	0	0		0	0	0	0	0	0		0	0	0	0	0	0		1.00151	1.00815	1.02576	1.0102	1.01879	1.00926		77.7515	61.5756	58.8019	50.6405	57.3312	62.7593		16.735	16.1433	18.5343	15.224
119597		66.316	45.662	54.188	33.175	35.256	46.223				0	0	0	0	150	0		0	0	0	0	15.3414	0		0	0	0	0	1	0		1.00185	1.00796	1.02634	1.01105	1.01826	1.00916		77.7454	61.6619	54.188	50.5305	57.46	62.7757		16.735	16.1965	18.5358	15.1352
119717		70.653	54.547	44.628	26.732	31.107	33.471				0	0	0	0	150	150		0	0	0	0	16.5858	15.2961		0	0	0	0	1	1		1.00133	1.00796	1.02644	1.01004	1.01818	1.00954		77.7547	54.547	59.0373	50.6452	57.4644	62.7118		16.696	16.02	18.5492	15.0847
119797		52.374	44.895	42.08	29.721	36.358	40.46				0	0	0	0	150	150		0	0	0	0	17.0564	15.8437		0	0	0	0	1	1		1.00111	1.00733	1.02514	1.00915	1.01841	1.00965		77.7586	61.7208	59.1029	50.7034	57.6345	62.8794		16.6818	15.9287	18.408	15.1122
119877		61.142	60.695	43.588	41.34	48.245	47.308				0	0	0	0	150	150		0	0	0	0	17.4852	15.7729		0	0	0	0	1	1		1.00134	1.00721	1.02408	1.00826	1.01824	1.00999		77.7544	60.695	59.1628	50.7499	57.7744	62.8588		16.6703	15.8145	18.4322	15.081
119997		76.58	59.524	69.516	43.044	48.227	54.171				0	0	0	0	150	150		0	0	0	0	17.5043	15.3791		0	0	0	0	1	1		1.00095	1.00753	1.02377	1.00886	1.01848	1.01016		76.58	59.524	69.516	50.8256	57.8541	62.9362		16.8595	15.7228	18.4112	15.0483
120117		69.6	49.974	66.965	38.716	41.837	44.784				0	0	0	0	150	150		0	0	0	0	18.0834	15.3791		0	0	0	0	1	1		1.00141	1.00828	1.02474	1.00855	1.01974	1.01089		78.0333	61.7486	66.965	51.0631	57.8941	62.961		16.8357	15.7167	18.3832	15.0637
120197		68.894	45.405	66.592	40.109	41.852	43.262				0	0	0	0	150	150		0	0	0	0	18.0129	15.5135		0	0	0	0	1	1		1.00173	1.00842	1.02569	1.00921	1.02075	1.01141		78.0512	61.8254	66.592	51.0761	57.9338	62.9894		16.9155	15.7742	18.438	15.0408
120277		74.477	61.595	49.458	44.831	47.395	43.071				0	0	0	0	150	150		0	0	0	0	17.4988	15.4914		0	0	0	0	1	1		1.00211	1.00896	1.02686	1.00963	1.02142	1.01032		74.477	61.595	49.458	44.831	57.9598	63.0452		17.061	15.8465	18.7405	15.1385
120357		67.438	40.51	50.93	33.766	40.291	47.982				0	0	0	0	150	150		0	0	0	0	17.5135	16.5712		0	0	0	0	1	1		1.0013	1.00911	1.02776	1.00986	1.02301	1.0088		78.3173	61.9189	50.93	51.3522	57.9645	63.228		17.2605	15.668	19.0965	15.1073
120437		67.916	38.895	44.916	32.679	37.453	38.007				0	0	0	0	150	150		0	0	0	0	17.4734	16.5417		0	0	0	0	1	1		1.00078	1.00961	1.02821	1.01024	1.02333	1.00929		78.6248	61.9737	59.8383	51.3475	58.0058	63.228		17.4845	15.743	18.945	15.1073
120517		57.811	57.017	36.783	31.563	24.987	38.501				0	0	0	0	150	150		0	0	0	0	17.5486	17.0745		0	0	0	0	1	1		1.00111	1.00898	1.02793	1.01013	1.02185	1.00943		78.725	57.017	59.9891	51.3489	58.0808	63.228		17.567	15.6352	18.8275	15.1073
120617		56.201	37.082	36.833	30.304	31.98	41.902				0	0	0	0	150	150		0	0	0	0	17.7599	16.8169		0	0	0	0	1	1		1.00118	1.00884	1.02888	1.01093	1.02135	1.0094		78.8219	61.9999	60.0078	51.3601	58.111	63.3583		17.6168	15.474	18.7852	15.0805
120717		60.321	47.326	33.802	29.585	31.432	40.227				0	0	0	0	150	150		0	0	0	0	17.6712	16.1949		0	0	0	0	1	1		0.999559	1.00947	1.02993	1.01111	1.0219	1.00876		78.8816	61.9787	59.9854	51.3579	58.078	63.4179		17.4105	15.367	18.537	15.0805
120797		58.305	51.62	45.328	36.306	34.518	52.569				0	0	0	0	150	150		0	0	0	0	18.0735	16.12		0	0	0	0	1	1		0.999397	1.0099	1.02862	1.01085	1.02206	1.0089		78.8821	62.0126	60.0134	51.3611	58.0686	63.4121		17.3423	15.4635	18.2343	15.0805
120877		76.181	51.153	61.789	43.249	46.013	57.822				0	0	0	0	150	150		0	0	0	0	18.5609	15.885		0	0	0	0	1	1		1.00128	1.00993	1.02652	1.0106	1.02217	1.00992		76.181	62.012	61.789	51.3646	58.062	57.822		17.3338	15.3545	18.1455	15.1423
120997		77.097	60.778	54.91	45.753	45.925	59.887				0	0	0	0	150	150		0	0	0	0	18.5013	16.13		0	0	0	0	1	1		1.00024	1.01033	1.02574	1.01159	1.02355	1.00915		77.097	60.778	54.91	45.753	58.0861	59.887		17.4345	15.247	18.1058	15.1658
121083		71.36	52.999	52.502	49.432	41.022	53.675				0	0	0	0	150	150		0	0	0	0	17.7366	15.7059		0	0	0	0	1	1		0.999137	1.01048	1.02554	1.01227	1.02423	1.00899		79.3794	62.0389	52.502	49.432	58.1278	63.7549		17.7535	15.1152	18.1963	15.344
121157		70.813	63.467	57.831	44.141	51.766	51.294				0	0	0	0	150	150		0	0	0	0	17.5939	15.4843		0	0	0	0	1	1		0.999398	1.01073	1.02214	1.01252	1.02408	1.00929		79.3575	63.467	57.831	51.5268	51.766	63.8586		17.7535	15.073	18.6505	15.344
121237		63.007	52.135	51.011	40.517	43.998	41.306				0	0	0	0	150	150		0	0	0	0	17.5518	15.1366		0	0	0	0	1	1		0.999389	1.01028	1.01875	1.0128	1.02414	1.00926		79.4305	62.1324	51.011	51.6789	58.1561	63.9811		17.866	15.0717	18.7265	15.5585
121317		70.022	50.404	43.716	45.527	43.101	44.635				0	0	0	0	150	0		0	0	0	0	17.4407	0		0	0	0	0	1	0		0.999468	1.0094	1.01874	1.01185	1.02525	1.00887		79.4291	62.1583	60.8301	45.527	58.1809	64.0112		17.848	15.0872	18.8488	15.5585
121397		60.542	46.436	48.594	39.329	39.585	41.242				0	0	0	0	150	0		0	0	0	0	17.3896	0		0	0	0	0	1	0		0.999425	1.00958	1.01893	1.01094	1.02614	1.00884		79.4699	62.1528	48.594	51.8438	58.2061	64.0179		17.8822	15.0025	19.116	15.5585
121477		54.838	44.806	41.36	35.335	31.586	52.84				0	0	0	0	150	0		0	0	0	0	15.8137	0		0	0	0	0	1	0		1.00018	1.00965	1.01928	1.01045	1.02649	1.00923		79.4487	62.1508	60.8956	51.8708	58.2276	63.9835		17.8197	15.0025	19.1077	15.5585
121557		64.84	62.673	39.802	33.941	33.85	47.762				0	0	0	0	150	0		0	0	0	0	15.669	0		0	0	0	0	1	0		0.999954	1.00892	1.01937	1.01098	1.02658	1.00981		79.5448	62.673	60.8877	51.8415	58.3441	63.9422		17.7543	15.0673	19.1022	15.31
121636		68.058	51.361	41.327	30.564	28.65	43.075				0	0	0	0	150	0		0	0	0	0	15.3507	0		0	0	0	0	1	0		0.999885	1.00835	1.02027	1.01097	1.0269	1.01011		79.6989	62.2683	60.993	51.8423	58.3756	63.9203		17.7495	14.9885	19.2747	15.1318
121716		63.12	54.463	45.14	38.036	38.613	53.301				0	0	0	0	150	0		0	0	0	0	15.1716	0		0	0	0	0	1	0		0.99998	1.00838	1.02033	1.01051	1.02686	1.01016		79.8368	54.463	60.986	51.8687	58.3763	63.9167		17.7123	14.9885	19.153	15.0827
121837		83.509	55.071	59.83	42.756	50.14	50.124				0	0	0	0	0	0		0	0	0	0	0	0		0	0	0	0	0	0		0.999884	1.00856	1.02083	1.0103	1.02413	1.01047		83.509	55.071	59.83	51.8763	58.5157	64.0354		17.6113	14.9885	19.099	14.9988
121997		77.741	55.884	56.026	44.544	53.953	55.067				0	0	0	0	0	0		0	0	0	0	0	0		0	0	0	0	0	0		1.00064	1.00833	1.02196	1.01049	1.02524	1.0107		77.741	55.884	56.026	51.9308	53.953	64.3377		18.0113	14.949	19.4575	15.0895
122077		70.075	77.159	60.458	41.014	45.751	49.284				0	0	0	0	0	0		0	0	0	0	0	0		0	0	0	0	0	0		1.00117	1.00742	1.02083	1.01021	1.02338	1.01054		80.379	77.159	60.458	51.935	58.8349	64.3577		18.2662	14.949	19.606	15.0895
122157		85.365	55.344	51.841	37.595	49.249	51.329				0	0	0	0	0	0		0	0	0	0	0	0		0	0	0	0	0	0		1.00045	1.00645	1.0197	1.01059	1.02287	1.01071		85.365	55.344	51.841	51.9556	58.929	64.0012		18.2662	14.949	19.7403	15.127
122237		77.706	58.97	56.535	37.371	43.756	54.294				0	0	0	0	0	0		0	0	0	0	0	0		0	0	0	0	0	0		1.00064	1.00663	1.01996	1.01084	1.02246	1.01107		77.706	58.97	56.535	51.9515	59.0982	64.2625		18.2662	14.9085	19.9002	15.127
122317		78.235	63.481	41.98	44.377	39.696	61.759				0	0	0	0	0	0		0	0	0	0	0	0		0	0	0	0	0	0		1.00012	1.00635	1.01913	1.01048	1.0214	1.01141		78.235	63.481	61.8642	52.0287	59.1744	61.759		18.1687	14.9183	19.9002	15.1848
122397		58.168	69.05	36.809	37.963	51.987	45.639				0	0	0	0	0	0		0	0	0	0	0	0		0	0	0	0	0	0		0.999937	1.00668	1.01924	1.00844	1.02139	1.01182		80.5626	69.05	62.3816	52.2191	51.987	63.9217		18.1805	14.8683	20.0895	15.0955
122477		70.036	65.514	43.841	36.612	36.106	46.968				0	0	0	0	0	0		0	0	0	0	0	0		0	0	0	0	0	0		0.999414	1.00638	1.01859	1.00907	1.02158	1.01229		80.5698	65.514	62.4545	52.1553	59.1991	63.8884		18.1805	14.8423	19.8315	15.0955
122557		61.653	71.608	42.249	46.197	39.239	37.8				0	0	0	0	0	0		0	0	0	0	0	0		0	0	0	0	0	0		0.998296	1.00666	1.01702	1.00964	1.02139	1.01262		80.6051	71.608	62.5054	46.197	59.2007	63.8665		18.0382	14.6733	19.7148	15.0955
122657		58.683	43.217	42.961	43.832	39.442	42.507				0	0	0	0	0	0		0	0	0	0	0	0		0	0	0	0	0	0		0.99776	1.00693	1.01613	1.00768	1.0207	1.01263		80.6964	62.6106	62.549	52.2983	59.2304	63.8664		17.964	14.5695	19.6873	15.0358
122797		88.931	67.492	67.079	47.656	81.078	57.815				0	0	0	0	0	0		0	0	0	0	0	0		0	0	0	0	0	0		0.99751	1.0065	1.01575	1.00982	1.02101	1.01262		88.931	67.492	67.079	47.656	81.078	57.815		17.964	14.5388	19.596	15.0955
122877		91.543	59.291	55.427	57.623	83.759	59.144				0	0	0	0	0	0		0	0	0	0	0	0		0	0	0	0	0	0		0.998308	1.00717	1.01652	1.01059	1.02091	1.01284		91.543	59.291	55.427	57.623	83.759	59.144		17.9432	14.5583	19.607	15.0433
122997		73.091	61.999	45.166	49.615	57.786	56.914				0	0	0	0	0	0		0	0	0	0	0	0		0	0	0	0	0	0		0.998943	1.00759	1.01767	1.0088	1.02235	1.0116		80.7693	61.999	62.8991	49.615	57.786	56.914		17.9867	14.6193	19.585	15.0277
123077		81.991	63.731	60.431	39.204	46.856	68.853				0	0	0	0	0	0		0	0	0	0	0	0		0	0	0	0	0	0		0.998918	1.00709	1.0186	1.00866	1.02323	1.00966		81.991	63.731	60.431	52.4354	59.5398	68.853		17.9867	14.797	19.6562	15.0277
123157		89.375	83.922	56.115	47.297	46.332	50.755				0	0	0	0	0	0		0	0	0	0	0	0		0	0	0	0	0	0		0.998869	1.00683	1.01965	1.0088	1.02359	1.00986		89.375	83.922	56.115	47.297	59.4847	64.4326		18.0513	14.797	19.8138	15.0255
123237		74.425	88.639	44.774	46.879	36.488	49.255				0	0	0	0	0	0		0	0	0	0	0	0		0	0	0	0	0	0		0.999467	1.00642	1.01906	1.00926	1.02457	1.00945		80.8112	88.639	63.0699	46.879	59.606	64.4395		18.0513	14.878	19.8138	15.0277
123317		71.668	78.527	36.517	42.084	48.549	51.31				0	0	0	0	0	0		0	0	0	0	0	0		0	0	0	0	0	0		0.999972	1.00665	1.01862	1.00946	1.02446	1.00959		80.793	78.527	63.1937	52.3971	59.8342	64.4372		18.0513	14.878	19.8138	15.0277
123397		54.388	67.605	36.265	45.603	39.335	43.931				0	0	0	0	0	0		0	0	0	0	0	0		0	0	0	0	0	0		1.00067	1.00485	1.01872	1.00909	1.02203	1.00904		80.7672	67.605	63.1673	45.603	59.8729	64.4465		18.0513	14.878	19.8138	15.0277
123517		86.184	97.702	37.395	41.526	33.272	58.544				0	0	0	0	0	0		0	0	0	0	0	0		0	0	0	0	0	0		1.00076	1.00356	1.01828	1.00838	1.02009	1.00806		86.184	97.702	63.2909	52.4541	59.9274	58.544		18.153	15.1053	19.8138	15.0277
123617		69.03	81.475	41.978	36.241	34.054	53.235				0	0	0	0	0	0		0	0	0	0	0	0		0	0	0	0	0	0		1.00125	1.00352	1.01893	1.00751	1.02054	1.00697		80.7441	81.475	63.1075	52.5117	59.9715	64.4629		18.153	15.1053	19.7515	15.0277
123697		73.063	82.499	56.033	53.683	51.633	66.068				0	0	0	0	0	0		0	0	0	0	0	0		0	0	0	0	0	0		1.002	1.00284	1.01774	1.00789	1.02054	1.00678		80.7803	82.499	56.033	53.683	51.633	66.068		18.1983	14.8712	19.7263	15.065
123797		80.997	84.787	66.688	60.07	64.191	48.575				0	0	0	0	0	0		0	0	0	0	0	0		0	0	0	0	0	0		1.00288	1.00274	1.01726	1.00731	1.02113	1.00712		80.997	84.787	66.688	60.07	64.191	64.5462		18.1212	14.892	19.6775	15.065
123877		68.187	64.759	58.644	50.708	64.071	68.348				0	0	0	0	0	0		0	0	0	0	0	0		0	0	0	0	0	0		1.00344	1.00282	1.01759	1.00757	1.02157	1.00693		80.8372	64.759	58.644	50.708	64.071	68.348		18.1985	14.9495	19.6865	15.168
123997		82.245	74.797	71.907	57.971	57.755	63.885				0	0	0	0	0	0		0	0	0	0	0	0		0	0	0	0	0	0		1.005	1.00352	1.01725	1.00768	1.02206	1.00742		82.245	74.797	71.907	57.971	57.755	63.885		18.2247	14.9995	19.8053	15.168
124096		84.938	79.331	52.09	45.009	59.188	58.292				0	0	0	0	0	0		0	0	0	0	0	0		0	0	0	0	0	0		1.00565	1.00375	1.01678	1.00748	1.02136	1.00783		84.938	79.331	52.09	52.6182	59.188	58.292		18.2247	14.9995	19.9505	15.168
124177		75.863	75.112	54.825	37.714	56.965	55.514				0	0	0	0	0	0		0	0	0	0	0	0		0	0	0	0	0	0		1.00617	1.00413	1.01673	1.00799	1.02098	1.0083		75.863	75.112	54.825	52.5955	56.965	64.7302		18.2247	14.9995	19.9505	15.168
124256		63.703	52.564	48.023	46.2	51.138	57.403				0	0	0	0	0	0		0	0	0	0	0	0		0	0	0	0	0	0		1.00643	1.00387	1.01727	1.0076	1.02126	1.00837		80.8374	63.3485	63.9516	46.2	51.138	57.403		18.2672	14.9995	19.9505	15.065
124337		60.145	54.772	32.602	39.52	46.014	49.586				0	0	0	0	0	0		0	0	0	0	0	0		0	0	0	0	0	0		1.00811	1.0046	1.01751	1.00652	1.0206	1.00846		80.8043	63.378	63.9185	52.5846	60.0541	64.5774		18.2672	15.0105	19.9505	15.065
124437		58.19	62.775	45.386	35.495	40.453	49.837				0	0	0	0	0	0		0	0	0	0	0	0		0	0	0	0	0	0		1.00829	1.00418	1.01734	1.00638	1.01898	1.00863		80.8373	62.775	63.9421	52.591	60.0965	64.5631		18.3137	15.0105	19.9505	15.065
124537		59.739	62.685	40.245	39.922	41.74	45.559				0	0	0	0	0	0		0	0	0	0	0	0		0	0	0	0	0	0		1.00814	1.00353	1.01768	1.00705	1.01597	1.00887		80.8797	62.685	63.9012	52.5609	60.1788	64.5424		18.357	15.0105	19.9505	15.065
124616		68.556	56.566	48.889	41.456	46.829	58.854				0	0	0	0	0	0		0	0	0	0	0	0		0	0	0	0	0	0		1.00836	1.00387	1.01776	1.00655	1.01245	1.00878		80.8679	56.566	63.8958	52.5833	60.3619	58.854		18.357	15.0127	19.8655	15.065
124717		72.59	67.1	73.404	51.059	70.26	55.871				0	0	0	0	0	0		0	0	0	0	0	0		0	0	0	0	0	0		1.00804	1.0034	1.01797	1.00755	1.0127	1.00885		80.8858	67.1	73.404	51.059	70.26	64.5443		18.357	14.9087	19.8655	15.065
124796		85.733	71.644	58.476	54.034	62.937	57.638				0	0	0	0	0	0		0	0	0	0	0	0		0	0	0	0	0	0		1.0083	1.00211	1.01831	1.00788	1.01383	1.00914		85.733	71.644	58.476	54.034	62.937	57.638		18.3712	14.9277	19.8677	15.065
124876		78.879	71.494	49.606	43.054	53.265	35.029				0	0	0	0	0	0		0	0	0	0	0	0		0	0	0	0	0	0		1.00858	1.00133	1.01854	1.00755	1.01299	1.00912		78.879	71.494	64.1644	52.562	53.265	64.796		18.3712	14.9802	19.8878	15.065
124997		67.406	63.016	64.178	54.615	60.608	58.697				0	0	0	0	0	0		0	0	0	0	0	0		0	0	0	0	0	0		1.0085	1.00204	1.01915	1.00814	1.01148	1.00972		80.9646	63.016	64.178	54.615	60.608	58.697		18.3935	14.9802	19.9807	15.065
125077		80.171	69.912	57.474	35.083	46.947	54.258				0	0	0	0	0	0		0	0	0	0	0	0		0	0	0	0	0	0		1.00876	1.00217	1.0182	1.00832	1.01195	1.00978		80.171	69.912	57.474	52.558	60.3737	64.7477		18.3935	14.9897	20.1223	15.065
125157		62.163	66.959	53.669	37.717	50.698	57.947				0	0	0	0	0	0		0	0	0	0	0	0		0	0	0	0	0	0		1.00946	1.00269	1.018	1.00789	1.01231	1.00969		80.948	66.959	53.669	52.5462	60.4008	57.947		18.3935	15.0375	20.2925	15.0277
125237		62.766	61.053	55.277	40.447	44.544	44.492				0	0	0	0	0	0		0	0	0	0	0	0		0	0	0	0	0	0		1.00988	1.00303	1.01687	1.00696	1.01262	1.00955		80.9429	61.053	55.277	52.5561	60.3945	64.6312		18.3935	15.1582	20.1223	15.0277
125317		62.411	60.644	49.262	42.994	44.028	46.545				0	0	0	0	0	0		0	0	0	0	0	0		0	0	0	0	0	0		1.00851	1.00281	1.01552	1.00707	1.01239	1.00976		80.9643	60.644	64.3115	52.5556	60.399	64.6131		18.3935	15.1582	20.1223	15.0277
125417		59.382	58.326	44.457	33.18	49.934	56.339				0	0	0	0	0	0		0	0	0	0	0	0		0	0	0	0	0	0		1.00871	1.0029	1.01382	1.00741	1.01207	1.00984		80.9595	58.326	64.3871	52.5187	60.4074	64.6063		18.3935	15.1582	20.1223	15.0255
125517		74.498	43.188	39.426	43.383	38.056	54.196				0	0	0	0	0	0		0	0	0	0	0	0		0	0	0	0	0	0		1.00746	1.00325	1.0123	1.00802	1.01205	1.00995		74.498	63.5655	64.5072	52.3858	60.4078	64.5969		18.3935	15.1582	20.1013	15.018
125596		72.334	60.949	57.568	50.629	59.203	70.334				0	0	0	0	0	0		0	0	0	0	0	0		0	0	0	0	0	0		1.00774	1.00327	1.01262	1.00784	1.01194	1.00991		80.9832	60.949	57.568	50.629	59.203	70.334		18.3935	15.1582	20.1223	15.0358
125697		84.475	55.641	84.943	57.467	60.4	78.278				0	0	0	0	0	0		0	0	0	0	0	0		0	0	0	0	0	0		1.00797	1.00301	1.01238	1.00825	1.01266	1.01059		84.475	63.567	84.943	57.467	60.4	78.278		18.42	14.9832	20.2925	15.0255
125777		96.503	61.73	67.499	54.023	55.602	68.319				0	0	0	0	0	0		0	0	0	0	0	0		0	0	0	0	0	0		1.00832	1.00217	1.01423	1.00875	1.01342	1.01095		96.503	61.73	67.499	54.023	55.602	68.319		18.4858	14.9832	20.4655	15.0215
125877		69.371	59.733	57.127	54.917	56.5	67.971				0	0	0	0	0	0		0	0	0	0	0	0		0	0	0	0	0	0		1.00892	1.00249	1.01474	1.00886	1.01328	1.0112		81.0402	59.733	57.127	54.917	56.5	67.971		18.4858	14.9963	20.561	15.0215
125997		69.576	61.477	56.161	51.727	59.102	60.632				0	0	0	0	0	0		0	0	0	0	0	0		0	0	0	0	0	0		1.0094	1.00227	1.01505	1.0088	1.01367	1.01157		81.028	61.477	56.161	51.727	59.102	60.632		18.4858	14.9832	20.561	15.0215
126076		72.344	63.765	59.18	47.619	52.385	52.469				0	0	0	0	0	0		0	0	0	0	0	0		0	0	0	0	0	0		1.00958	1.00211	1.01638	1.0095	1.01248	1.01182		80.9801	63.765	59.18	47.619	52.385	64.5847		18.42	14.9832	20.8195	15.0215
126157		69.604	47.444	44.709	51.546	46.41	62.822				0	0	0	0	0	0		0	0	0	0	0	0		0	0	0	0	0	0		1.00937	1.00187	1.01698	1.00895	1.00922	1.01199		80.9851	63.5941	64.5776	51.546	60.9068	62.822		18.42	14.9832	20.9477	15.0215
126236		56.037	65.092	49.715	43.545	49.292	61.055				0	0	0	0	0	0		0	0	0	0	0	0		0	0	0	0	0	0		1.008	1.00236	1.01737	1.00794	1.00706	1.0122		81.02	65.092	64.729	52.4829	61.3486	61.055		18.42	14.9832	21.2428	15.0193
126316		61.133	54.027	56.387	48.729	51.002	48.906				0	0	0	0	0	0		0	0	0	0	0	0		0	0	0	0	0	0		1.00694	1.00199	1.01809	1.00672	1.00579	1.01196		81.0032	63.5627	56.387	48.729	61.2862	64.4716		18.3935	14.8625	21.2428	15.0193
126397		73.611	60.786	42.468	44.291	46.729	64.42				0	0	0	0	0	0		0	0	0	0	0	0		0	0	0	0	0	0		1.00721	1.00209	1.01882	1.00691	1.00607	1.01193		80.9546	60.786	64.5697	52.5373	61.2221	64.42		18.3935	14.8625	21.2428	15.0193
126476		54.216	58.218	49.042	52.773	45.956	56.172				0	0	0	0	0	0		0	0	0	0	0	0		0	0	0	0	0	0		1.00755	1.0016	1.01934	1.00724	1.00544	1.01206		80.9505	58.218	64.5167	52.773	61.3588	64.4663		18.3935	14.8625	21.2428	15.0118
126636		80.548	53.129	83.054	60.513	65.203	75.27				0	0	0	0	0	0		0	0	0	0	0	0		0	0	0	0	0	0		1.00748	1.00145	1.01949	1.00715	1.00611	1.01114		80.548	63.5662	83.054	60.513	65.203	75.27		18.3935	14.8625	21.1875	15.0118
126716		79.489	62.538	70.404	62.075	54.759	72.563				0	0	0	0	0	0		0	0	0	0	0	0		0	0	0	0	0	0		1.00776	1.00181	1.01906	1.00704	1.00673	1.01152		79.489	62.538	70.404	62.075	54.759	72.563		18.42	14.9832	21.4012	15.0118
126797		74.389	58.298	67.423	56.129	60.095	63.773				0	0	0	0	0	0		0	0	0	0	0	0		0	0	0	0	0	0		1.00842	1.00176	1.0204	1.00743	1.00755	1.01172		74.389	58.298	67.423	56.129	60.095	63.773		18.4858	14.9963	21.4825	15.0193
126876		84.299	59.65	70.498	46.938	53.245	75.351				0	0	0	0	0	0		0	0	0	0	0	0		0	0	0	0	0	0		1.00868	1.00235	1.01967	1.00748	1.00868	1.01194		84.299	59.65	70.498	46.938	53.245	75.351		18.4858	14.9963	21.4825	15.0193
126996		74.541	54.568	65.62	59.104	60.831	67.295				0	0	0	0	0	0		0	0	0	0	0	0		0	0	0	0	0	0		1.0089	1.0027	1.01852	1.00778	1.00947	1.01158		74.541	63.6738	65.62	59.104	60.831	67.295		18.6325	14.9963	21.4825	15.0118
127076		76.244	48.219	53.113	47.377	64.709	58.577				0	0	0	0	0	0		0	0	0	0	0	0		0	0	0	0	0	0		1.00931	1.00331	1.01802	1.00791	1.01016	1.01145		76.244	63.6168	53.113	47.377	64.709	58.577		18.6325	14.9963	21.4825	14.9583
127156		78.685	54.785	47.668	44.583	51.928	51.763				0	0	0	0	0	0		0	0	0	0	0	0		0	0	0	0	0	0		1.00998	1.00347	1.01593	1.00766	1.00961	1.01076		78.685	63.7326	64.96	52.1281	51.928	64.4517		18.6325	15.026	21.4012	14.9345
127237		71.049	65.806	60.239	44.474	55.474	59.697				0	0	0	0	0	0		0	0	0	0	0	0		0	0	0	0	0	0		1.00977	1.00384	1.01318	1.00769	1.00858	1.01097		81.1004	65.806	60.239	51.9984	55.474	59.697		18.8913	15.1602	21.4012	14.9345
127316		73.945	63.74	61.695	41.153	54.644	54.529				0	0	0	0	0	0		0	0	0	0	0	0		0	0	0	0	0	0		1.00939	1.00389	1.01219	1.00798	1.00738	1.01096		81.1028	63.74	61.695	51.9427	54.644	64.4431		18.8913	15.1602	21.4012	14.9165
127396		68.153	60.234	48.251	34.142	45.048	56.221				0	0	0	0	0	0		0	0	0	0	0	0		0	0	0	0	0	0		1.00875	1.00374	1.0117	1.00778	1.00612	1.01082		81.108	60.234	65.136	51.9065	61.4068	64.377		18.8913	15.026	21.4012	14.774
127516		66.342	62.782	65.962	49.688	60.037	69.034				0	0	0	0	0	0		0	0	0	0	0	0		0	0	0	0	0	0		1.00893	1.00412	1.01237	1.00773	1.00508	1.01075		81.1057	62.782	65.962	49.688	60.037	69.034		18.8913	14.9302	21.4012	14.774
127617		77.117	51.755	78.882	54.915	69.829	67.125				0	0	0	0	0	0		0	0	0	0	0	0		0	0	0	0	0	0		1.00892	1.00406	1.01276	1.00687	1.00392	1.01144		77.117	63.7049	78.882	54.915	69.829	67.125		18.8913	14.9302	21.4012	14.774
127717		83.245	55.528	74.499	62.469	54.455	56.475				0	0	0	0	0	0		0	0	0	0	0	0		0	0	0	0	0	0		1.00932	1.00433	1.01416	1.00722	1.00513	1.01086		83.245	63.7371	74.499	62.469	54.455	64.3683		19.022	14.8855	21.4825	14.9188
127797		70.022	57.308	60.638	52.642	56.758	60.389				0	0	0	0	0	0		0	0	0	0	0	0		0	0	0	0	0	0		1.00946	1.00362	1.01395	1.008	1.00596	1.01095		81.1023	57.308	60.638	52.642	56.758	60.389		18.8913	14.5377	21.4825	14.9188
127877		63.763	65.221	76.866	48.695	60.836	62.533				0	0	0	0	0	0		0	0	0	0	0	0		0	0	0	0	0	0		1.00956	1.00247	1.01449	1.0084	1.00644	1.01139		81.1017	65.221	76.866	48.695	60.836	62.533		18.8913	14.402	21.4825	14.9188
127997		62.875	49.933	55.952	50.822	46.825	62.925				0	0	0	0	0	0		0	0	0	0	0	0		0	0	0	0	0	0		1.00864	1.0023	1.0152	1.00859	1.00742	1.01155		81.1095	63.762	55.952	50.822	61.6271	62.925		18.8913	14.402	21.4825	14.9188
128077		79.442	54.841	57.685	48.397	46.146	54.303				0	0	0	0	0	0		0	0	0	0	0	0		0	0	0	0	0	0		1.00849	1.00154	1.01454	1.0085	1.00592	1.01197		79.442	63.9427	57.685	48.397	62.0218	64.4261		19.022	14.7082	21.5252	14.774
128156		66.038	60.441	59.981	45.157	52.657	59.094				0	0	0	0	0	0		0	0	0	0	0	0		0	0	0	0	0	0		1.00742	1.00183	1.01378	1.00882	1.00531	1.01173		81.1266	60.441	59.981	51.8677	52.657	59.094		19.022	14.7438	21.4825	14.774
128236		66.014	55.008	47.938	41.477	51.373	54.518				0	0	0	0	0	0		0	0	0	0	0	0		0	0	0	0	0	0		1.00638	1.0018	1.01157	1.00823	1.0062	1.0121		81.1173	64.2436	65.4013	51.7802	61.5643	64.1175		18.8913	14.9335	21.4825	14.594
128316		65.639	52.581	47.444	43.202	43.965	50.62				0	0	0	0	0	0		0	0	0	0	0	0		0	0	0	0	0	0		1.00619	1.00202	1.0092	1.00852	1.00688	1.01209		81.1199	64.2288	65.6364	51.6491	61.7437	64.0171		18.8913	14.9335	21.4825	14.594
128436		72.707	65.718	59.03	43.389	51.85	66.065				0	0	0	0	0	0		0	0	0	0	0	0		0	0	0	0	0	0		1.00633	1.00223	1.00875	1.00866	1.00773	1.0124		81.118	65.718	59.03	51.6413	61.9934	66.065		18.8913	15.0692	21.4825	14.594
128536		101.902	61.043	82.703	64.764	78.482	72.266				0	0	0	0	0	0		0	0	0	0	0	0		0	0	0	0	0	0		1.0067	1.00245	1.00897	1.00948	1.00776	1.0121		101.902	61.043	82.703	64.764	78.482	72.266		18.8913	15.0692	21.4825	14.594
128616		81.106	63.553	79.925	53.411	75.572	67.345				0	0	0	0	0	0		0	0	0	0	0	0		0	0	0	0	0	0		1.00731	1.00256	1.01016	1.01009	1.00884	1.01244		81.106	63.553	79.925	53.411	75.572	67.345		18.9787	15.0692	21.4362	14.774
128696		73.34	68.211	59.498	48.76	67.704	63.478				0	0	0	0	0	0		0	0	0	0	0	0		0	0	0	0	0	0		1.0078	1.00259	1.01012	1.01006	1.00963	1.0131		81.1408	68.211	59.498	48.76	67.704	63.478		19.0668	15.0692	21.4927	14.9188
128776		75.606	67.919	71.912	52.642	62.152	68.063				0	0	0	0	0	0		0	0	0	0	0	0		0	0	0	0	0	0		1.00778	1.00226	1.01062	1.00945	1.01071	1.01366		75.606	67.919	71.912	52.642	62.152	68.063		18.9787	15.3997	21.4927	14.9188
128876		80.955	49.08	66.785	48.341	53.868	66.358				0	0	0	0	0	0		0	0	0	0	0	0		0	0	0	0	0	0		1.0077	1.00252	1.01122	1.0096	1.01119	1.01381		80.955	64.308	66.785	48.341	53.868	66.358		18.9787	15.3997	21.4927	14.774
128996		72.648	52.705	53.352	48.857	55.267	59.592				0	0	0	0	0	0		0	0	0	0	0	0		0	0	0	0	0	0		1.00787	1.00183	1.0115	1.00923	1.01189	1.014		81.1202	64.402	53.352	48.857	55.267	59.592		18.8712	15.3997	21.5493	14.774
129076		64.001	54.554	58.293	48.512	59.829	65.529				0	0	0	0	0	0		0	0	0	0	0	0		0	0	0	0	0	0		1.00799	1.00216	1.00986	1.00947	1.01219	1.01395		81.1008	64.2236	58.293	48.512	59.829	65.529		18.8168	15.0692	21.5493	14.774
129156		59.726	64.336	51.731	51.08	45.404	49.652				0	0	0	0	0	0		0	0	0	0	0	0		0	0	0	0	0	0		1.00762	1.00265	1.00831	1.00949	1.01236	1.01417		81.1238	64.336	66.4786	51.08	62.3283	64.0013		18.8685	15.0692	21.5493	14.594
129236		75.29	57.283	49.379	44.619	59.987	59.682				0	0	0	0	0	0		0	0	0	0	0	0		0	0	0	0	0	0		1.00767	1.00214	1.00777	1.00947	1.0127	1.01389		75.29	64.2238	66.5325	51.6005	59.987	59.682		18.9567	14.9335	21.5493	14.594
129356		65.874	46.09	49.252	38.421	45.09	55.608				0	0	0	0	0	0		0	0	0	0	0	0		0	0	0	0	0	0		1.0076	1.00231	1.00701	1.0097	1.01301	1.01323		81.1428	64.2227	66.6014	51.4601	62.3537	63.9449		18.9567	14.9335	21.5493	14.3865
129456		85.528	68.175	71.108	51.955	55.62	72.841				0	0	0	0	0	0		0	0	0	0	0	0		0	0	0	0	0	0		1.00761	1.00216	1.00778	1.01008	1.01287	1.01349		85.528	68.175	71.108	51.955	55.62	72.841		18.9567	15.0692	21.6383	14.3865
129536		80.777	84.664	78.641	56.986	68.598	75.494				0	0	0	0	0	0		0	0	0	0	0	0		0	0	0	0	0	0		1.00778	1.00219	1.00694	1.00973	1.01304	1.01397		80.777	84.664	78.641	56.986	68.598	75.494		18.9787	15.0692	21.5493	14.318
129616		72.561	70.406	68.494	55.079	61.658	61.669				0	0	0	0	0	0		0	0	0	0	0	0		0	0	0	0	0	0		1.0077	1.00243	1.00778	1.00952	1.01379	1.01451		81.503	70.406	68.494	55.079	61.658	61.669		19.0668	15.264	21.559	14.318
129696		73.636	69.697	68.486	59.814	61.357	74.013				0	0	0	0	0	0		0	0	0	0	0	0		0	0	0	0	0	0		1.00813	1.00279	1.00753	1.00996	1.01458	1.01492		81.4294	69.697	68.486	59.814	61.357	74.013		19.0668	15.315	21.6045	14.5255
129796		67.445	68.641	67.638	51.343	57.498	55.128				0	0	0	0	0	0		0	0	0	0	0	0		0	0	0	0	0	0		1.00833	1.00257	1.00791	1.01068	1.01443	1.01487		81.197	68.641	67.638	51.343	57.498	64.0418		18.9787	15.4075	21.655	14.5255
129876		74.569	59.995	69.816	44.344	60.102	67.55				0	0	0	0	0	0		0	0	0	0	0	0		0	0	0	0	0	0		1.00875	1.00296	1.00724	1.01051	1.01527	1.01551		74.569	59.995	69.816	51.6338	60.102	67.55		19.0668	15.6065	21.7115	14.713
129996		76.21	53.391	51.461	44.005	59.877	56.776				0	0	0	0	0	0		0	0	0	0	0	0		0	0	0	0	0	0		1.00921	1.00299	1.00579	1.01122	1.01568	1.01569		76.21	64.9666	66.9565	51.599	59.877	64.0129		19.2105	15.6838	21.73	14.713
130076		63.939	42.584	53.497	41.777	56.003	55.083				0	0	0	0	0	0		0	0	0	0	0	0		0	0	0	0	0	0		1.0092	1.00334	1.00454	1.01195	1.01567	1.01581		81.5394	65.1159	67.0477	51.5642	56.003	64.0729		19.2105	15.7112	21.7542	14.713
130156		62.259	49.727	48.058	44.896	53.347	46.877				0	0	0	0	0	0		0	0	0	0	0	0		0	0	0	0	0	0		1.00924	1.00304	1.00453	1.0105	1.0161	1.01565		81.5333	65.1321	67.0481	51.6345	53.347	64.1052		19.2105	15.6767	21.7542	14.713
130236		59.396	55.604	41.601	39.426	51.884	45.849				0	0	0	0	0	0		0	0	0	0	0	0		0	0	0	0	0	0		1.00928	1.00294	1.00414	1.00984	1.0165	1.01562		81.5256	65.201	67.064	51.672	62.7349	64.0151		19.2105	15.6525	21.724	14.713
130356		76.852	74.019	66.725	47.66	66.56	57.447				0	0	0	0	0	0		0	0	0	0	0	0		0	0	0	0	0	0		1.00906	1.00215	1.00293	1.00955	1.01652	1.01573		76.852	74.019	66.725	47.66	66.56	64.0114		19.1408	15.6525	21.724	14.713
130436		82.315	57.684	70.245	51.865	79.957	80.571				0	0	0	0	0	0		0	0	0	0	0	0		0	0	0	0	0	0		1.00822	1.00166	1.00249	1.00859	1.01652	1.01617		82.315	65.2195	70.245	51.865	79.957	80.571		19.0498	15.5487	21.6968	14.8648
130516		89.313	68.573	75.226	59.895	58.802	66.829				0	0	0	0	0	0		0	0	0	0	0	0		0	0	0	0	0	0		1.00869	1.00154	1.00344	1.00972	1.01747	1.01754		89.313	68.573	75.226	59.895	58.802	66.829		19.0715	15.5985	21.524	14.9183
130636		85.032	63.573	58.525	52.819	58.136	64.813				0	0	0	0	0	0		0	0	0	0	0	0		0	0	0	0	0	0		1.00931	1.00155	1.00312	1.01012	1.01813	1.01717		85.032	63.573	58.525	52.819	58.136	64.813		19.2568	15.8035	21.194	14.8725
130716		79.69	51.253	65.225	55.437	68.689	58.445				0	0	0	0	0	0		0	0	0	0	0	0		0	0	0	0	0	0		1.00971	1.00091	1.00088	1.01064	1.01901	1.01615		79.69	65.5506	65.225	55.437	68.689	58.445		19.3475	15.879	21.2857	14.8747
130796		73.47	55.436	60.349	52.651	49.039	51.277				0	0	0	0	0	0		0	0	0	0	0	0		0	0	0	0	0	0		1.01038	1.00015	0.99992	1.0107	1.01935	1.01546		81.7394	65.5898	60.349	52.651	63.2358	64.4681		19.3475	15.879	21.2857	14.912
130876		56.583	59.703	60.871	38.888	55.284	48.699				0	0	0	0	0	0		0	0	0	0	0	0		0	0	0	0	0	0		1.01074	1.00018	1.00021	1.01096	1.02025	1.01581		81.7482	59.703	60.871	52.3147	55.284	64.5417		19.523	15.9408	21.392	15.015
130996		65.114	65.712	54.934	41.991	55.399	54.526				0	0	0	0	0	0		0	0	0	0	0	0		0	0	0	0	0	0		1.01066	1.00032	1.00017	1.00982	1.01957	1.01581		81.8023	65.712	67.6392	52.4488	55.399	64.5416		19.7275	15.9408	21.392	15.015
131076		68.108	60.283	45.539	40.184	43.24	50.84				0	0	0	0	0	0		0	0	0	0	0	0		0	0	0	0	0	0		1.00989	1.00049	0.999901	1.00921	1.01978	1.01477		81.8823	60.283	67.6405	52.6191	63.5542	64.5044		19.682	15.9408	21.392	15.1007
131156		59.337	52.3	50.369	39.137	45.668	48.483				0	0	0	0	0	0		0	0	0	0	0	0		0	0	0	0	0	0		1.00909	0.999381	0.998625	1.00974	1.02009	1.01348		81.9963	65.7157	67.6533	52.637	63.6811	64.4804		19.659	15.9408	21.392	15.1435
131276		78.409	58.889	57.411	46.992	49.376	56.162				0	0	0	0	0	0		0	0	0	0	0	0		0	0	0	0	0	0		1.00858	0.999723	0.997755	1.00872	1.01859	1.0137		78.409	65.7145	57.411	52.633	63.8929	64.4691		19.624	15.822	21.1182	14.982
131396		87.409	74.044	67.743	58.024	64.994	75.694				0	0	0	0	0	0		0	0	0	0	0	0		0	0	0	0	0	0		1.00868	1.00001	0.99853	1.00929	1.01886	1.01392		87.409	74.044	67.743	58.024	64.994	75.694		19.624	15.7823	21.0125	14.9175
131476		84.034	70.427	61.709	49.929	70.735	59.079				0	0	0	0	0	0		0	0	0	0	0	0		0	0	0	0	0	0		1.00785	0.99833	0.999365	1.00931	1.01743	1.01415		84.034	70.427	61.709	49.929	70.735	59.079		19.436	15.7498	21.0125	15.014
131556		73.431	49.521	64.153	59.367	72.344	58.512				0	0	0	0	0	0		0	0	0	0	0	0		0	0	0	0	0	0		1.00818	0.998839	1.00046	1.00944	1.01819	1.01428		82.2738	65.8013	64.153	59.367	72.344	64.6248		19.3702	15.4435	20.5095	14.985
131636		67.849	57.836	57.754	55.858	58.383	61.786				0	0	0	0	0	0		0	0	0	0	0	0		0	0	0	0	0	0		1.00846	0.998451	1.00053	1.01005	1.01903	1.01482		82.3532	65.8705	57.754	55.858	58.383	61.786		19.603	15.5165	20.293	15.0905
131716		86.181	59.979	60.522	55.367	59.589	54.472				0	0	0	0	0	0		0	0	0	0	0	0		0	0	0	0	0	0		1.00856	0.998554	1.00111	1.01036	1.01844	1.01513		86.181	59.979	60.522	55.367	59.589	64.6825		19.603	15.5885	20.3377	15.2242
131796		64.291	54.193	67.646	57.217	53.437	52.174				0	0	0	0	0	0		0	0	0	0	0	0		0	0	0	0	0	0		1.00853	0.998638	1.00026	1.01087	1.01816	1.01554		82.3474	66.0478	67.646	57.217	53.437	64.7409		19.603	15.4308	20.5392	15.3195
131876		71.592	53.299	53.377	46.729	47.276	60.939				0	0	0	0	0	0		0	0	0	0	0	0		0	0	0	0	0	0		1.00889	0.998884	0.999774	1.01077	1.01877	1.01528		82.4679	66.1731	68.454	52.8146	64.7122	60.939		19.685	15.6205	20.9295	15.3205
131996		75.387	55.425	48.807	48.706	54.371	42.995				0	0	0	0	0	0		0	0	0	0	0	0		0	0	0	0	0	0		1.00766	0.99895	1.00062	1.01047	1.01831	1.01451		75.387	66.2096	68.4797	48.706	54.371	65.0126		19.7477	15.7378	20.9705	15.1825
132116		65.105	56.589	50.483	39.491	42.9	45.654				0	0	0	0	0	0		0	0	0	0	0	0		0	0	0	0	0	0		1.00787	0.999205	1.00149	1.01051	1.01759	1.01376		82.7639	66.2053	68.4889	53.0257	65.0199	65.3813		19.6437	15.7378	20.9043	15.1007
132196		71.006	54.057	52.8	38.409	53.985	56.871				0	0	0	0	0	0		0	0	0	0	0	0		0	0	0	0	0	0		1.00784	0.999325	1.00158	1.0097	1.01711	1.01348		82.7654	66.2033	68.4884	53.0404	53.985	65.4687		19.6437	15.5208	20.8488	15.0977
132276		81.593	72.814	71.66	53.608	84.532	65.455				0	0	0	0	0	0		0	0	0	0	0	0		0	0	0	0	0	0		1.00804	0.999695	1.00154	1.01031	1.01766	1.01366		81.593	72.814	71.66	53.608	84.532	65.455		19.5765	15.1428	20.7617	14.9252
132356		91.168	67.308	73.115	56.45	73.131	66.54				0	0	0	0	0	0		0	0	0	0	0	0		0	0	0	0	0	0		1.00808	0.999757	1.0027	1.01065	1.01815	1.01417		91.168	67.308	73.115	56.45	73.131	66.54		19.5545	14.964	20.6745	14.819
132476		67.612	83.501	69.543	53.42	68.988	68.321				0	0	0	0	0	0		0	0	0	0	0	0		0	0	0	0	0	0		1.00787	0.999949	1.00432	1.01034	1.01948	1.01476		83.0096	83.501	69.543	53.42	68.988	68.321		19.5543	14.9247	20.7112	14.847
132556		81.095	66.486	71.573	58.241	72.159	74.089				0	0	0	0	0	0		0	0	0	0	0	0		0	0	0	0	0	0		1.00902	1.00107	1.00437	1.01111	1.02053	1.01598		81.095	66.486	71.573	58.241	72.159	74.089		19.486	14.9735	20.8585	14.9212
132636		84.555	69.929	61.792	51.929	67.655	63.008				0	0	0	0	0	0		0	0	0	0	0	0		0	0	0	0	0	0		1.01073	1.00217	1.00554	1.01158	1.02241	1.01616		84.555	69.929	61.792	51.929	67.655	63.008		19.6125	15.1518	21.1172	15.072
132716		78.03	81.425	51.528	47.143	57.399	63.228				0	0	0	0	0	0		0	0	0	0	0	0		0	0	0	0	0	0		1.01203	1.00223	1.00712	1.0122	1.02402	1.01641		78.03	81.425	68.5392	53.2969	57.399	63.228		19.9123	15.2987	21.2165	15.081
132796		72.782	62.527	67.009	39.235	70.247	54.464				0	0	0	0	0	0		0	0	0	0	0	0		0	0	0	0	0	0		1.01282	1.00169	1.00681	1.01242	1.0244	1.01625		83.2172	62.527	67.009	53.4049	70.247	65.5857		19.787	15.1957	21.521	14.955
132876		65.481	66.185	44.086	47.505	50.266	50.078				0	0	0	0	0	0		0	0	0	0	0	0		0	0	0	0	0	0		1.01321	1.00208	1.00544	1.01247	1.02449	1.016		83.2565	66.185	69.119	53.4193	65.4047	65.6595		19.7332	15.4487	21.5553	14.9
132996		66.65	71.558	53.134	34.087	42.926	50.484				0	0	0	0	0	0		0	0	0	0	0	0		0	0	0	0	0	0		1.01249	1.00041	1.00529	1.01268	1.02409	1.01632		83.2698	71.558	69.119	53.4182	65.7565	65.7409		19.5683	15.4697	21.5443	14.9
133116		66.803	72.501	44.655	36.76	44.362	53.176				0	0	0	0	0	0		0	0	0	0	0	0		0	0	0	0	0	0		1.01136	0.998163	1.00518	1.01264	1.02308	1.0152		83.369	72.501	69.119	53.4184	65.7967	65.8125		19.4038	15.4247	21.503	14.876
133196		90.006	75.969	78.601	58.505	63.49	72.156				0	0	0	0	0	0		0	0	0	0	0	0		0	0	0	0	0	0		1.011	0.998596	1.00483	1.01307	1.02219	1.01549		90.006	75.969	78.601	58.505	63.49	72.156		19.4038	15.384	21.4655	14.868
133296		117.77	75.003	63.777	65.322	79.854	65.068				0	0	0	0	0	0		0	0	0	0	0	0		0	0	0	0	0	0		1.00981	0.998818	1.00515	1.01293	1.02175	1.01429		117.77	75.003	63.777	65.322	79.854	65.068		19.2692	15.384	21.414	14.833
133376		80.556	76.948	60.888	59.138	75.298	72.312				0	0	0	0	0	0		0	0	0	0	0	0		0	0	0	0	0	0		1.01065	0.998717	1.00519	1.01429	1.02219	1.01472		80.556	76.948	60.888	59.138	75.298	72.312		19.2668	15.4275	21.5562	14.8795
133476		84.528	84.435	58.356	53.987	58.35	59.899				0	0	0	0	0	0		0	0	0	0	0	0		0	0	0	0	0	0		1.01008	0.999609	1.00574	1.01574	1.02315	1.01565		84.528	84.435	58.356	53.987	58.35	59.899		19.3772	15.3695	21.5867	15.0673
133556		75.989	79.511	71.313	45.355	68.114	61.735				0	0	0	0	0	0		0	0	0	0	0	0		0	0	0	0	0	0		1.01046	0.999179	1.00598	1.01552	1.02474	1.0158		75.989	79.511	71.313	53.5095	68.114	61.735		19.421	15.3527	21.6188	15.2118
133636		79.412	56.013	53.979	58.362	55.629	59.327				0	0	0	0	0	0		0	0	0	0	0	0		0	0	0	0	0	0		1.00965	0.998897	1.00677	1.01392	1.02512	1.01619		79.412	67.1273	69.6021	58.362	55.629	59.327		19.1778	15.3	21.5265	15.3175
133716		70.309	67.913	71.418	50.246	55.02	79.961				0	0	0	0	0	0		0	0	0	0	0	0		0	0	0	0	0	0		1.01028	0.998198	1.00788	1.0127	1.02436	1.01486		84.0645	67.913	71.418	50.246	55.02	79.961		19.0278	15.1415	21.531	15.4295
133796		74.409	55.036	54.896	46.458	49.388	70.612				0	0	0	0	0	0		0	0	0	0	0	0		0	0	0	0	0	0		1.01022	0.997805	1.00849	1.01325	1.02503	1.01346		84.219	67.2101	69.7952	53.9602	66.6307	70.612		18.954	15.003	21.5395	15.4235
133876		68.576	62.123	49.17	48.191	51.511	62.184				0	0	0	0	0	0		0	0	0	0	0	0		0	0	0	0	0	0		1.01025	0.998175	1.0071	1.01191	1.02328	1.01373		84.2172	62.123	70.0029	54.0257	66.898	62.184		18.8543	14.9703	21.4358	15.4582
133996		66.953	55.452	62.378	36.271	42.412	51.269				0	0	0	0	0	0		0	0	0	0	0	0		0	0	0	0	0	0		1.01005	0.997535	1.00509	1.01092	1.02259	1.01345		84.2294	67.298	62.378	54.032	67.1236	66.1603		18.7288	14.9442	21.33	15.413
134076		61.174	47.754	60.511	45.066	58.227	66.168				0	0	0	0	0	0		0	0	0	0	0	0		0	0	0	0	0	0		1.01027	0.997019	1.00508	1.01099	1.02346	1.01338		84.2163	67.3158	60.511	54.0316	58.227	66.168		18.6758	14.8845	21.279	15.3767
134196		91.195	76.612	78.423	58.603	74.15	81.142				0	0	0	0	0	0		0	0	0	0	0	0		0	0	0	0	0	0		1.01005	0.996929	1.00507	1.01131	1.0237	1.01298		91.195	76.612	78.423	58.603	74.15	81.142		18.5985	14.9187	21.208	15.3402
134276		93.94	71.537	71.206	62.512	58.018	65.944				0	0	0	0	0	0		0	0	0	0	0	0		0	0	0	0	0	0		1.00922	0.996803	1.00612	1.0115	1.02363	1.01339		93.94	71.537	71.206	62.512	58.018	65.944		18.4375	14.7617	21.2655	15.0583
134356		83.996	58.585	75.897	62.164	59.869	68.64				0	0	0	0	0	0		0	0	0	0	0	0		0	0	0	0	0	0		1.00963	0.997614	1.00804	1.01241	1.02448	1.01475		83.996	67.5692	75.897	62.164	59.869	68.64		18.409	14.7773	21.3017	14.8533
134436		79.718	60.726	62.927	55.454	61.437	67.376				0	0	0	0	0	0		0	0	0	0	0	0		0	0	0	0	0	0		1.0109	0.998528	1.00852	1.01348	1.0226	1.0148		79.718	60.726	62.927	55.454	61.437	67.376		18.2502	14.8823	21.2832	14.8395
134516		83.27	56.437	62.917	48.58	62.331	59.675				0	0	0	0	0	0		0	0	0	0	0	0		0	0	0	0	0	0		1.0109	0.999296	1.00745	1.01416	1.02399	1.01399		83.27	67.7118	62.917	48.58	62.331	66.3663		18.1843	14.9518	21.4368	14.9505
134596		89.231	62.721	58.059	53.287	66.199	55.934				0	0	0	0	0	0		0	0	0	0	0	0		0	0	0	0	0	0		1.01081	1.00033	1.0078	1.01397	1.02563	1.0151		89.231	62.721	58.059	53.287	66.199	66.418		18.2298	15.0502	21.6743	15.0712
134676		80.837	51.581	64.507	49.905	59.964	46.905				0	0	0	0	0	0		0	0	0	0	0	0		0	0	0	0	0	0		1.01168	1.00095	1.00848	1.01403	1.0245	1.01425		80.837	67.8284	64.507	49.905	59.964	66.5362		18.2302	15.0983	21.577	15.0547
134776		72.789	61.561	42.5	57.18	59.097	61.382				0	0	0	0	0	0		0	0	0	0	0	0		0	0	0	0	0	0		1.01183	1.00217	1.00847	1.01434	1.02501	1.01331		84.6314	61.561	70.6124	57.18	59.097	61.382		18.3235	14.9698	21.545	14.9797
134876		80.579	62.6	60.605	54.837	51.773	65.365				0	0	0	0	0	0		0	0	0	0	0	0		0	0	0	0	0	0		1.01176	1.00293	1.00893	1.01467	1.02486	1.01407		80.579	62.6	60.605	54.837	68.1391	65.365		18.3265	14.8338	21.1338	14.903
134996		61.535	62.253	51.086	38.801	45.12	62.442				0	0	0	0	0	0		0	0	0	0	0	0		0	0	0	0	0	0		1.0126	1.00302	1.00973	1.01471	1.02507	1.01479		84.7263	62.253	70.6192	54.8682	68.1979	62.442		18.2577	14.8295	20.8848	14.9122
135076		94.064	59.202	67.14	52.172	66.712	73.653				0	0	0	0	0	0		0	0	0	0	0	0		0	0	0	0	0	0		1.01229	1.00335	1.0101	1.01454	1.02284	1.01532		94.064	67.9145	67.14	52.172	66.712	73.653		18.2877	14.7235	20.9175	14.6907
135176		93.556	70.768	80.238	55.714	70.848	76.116				0	0	0	0	0	0		0	0	0	0	0	0		0	0	0	0	0	0		1.01145	1.00292	1.01038	1.01543	1.02004	1.0154		93.556	70.768	80.238	55.714	70.848	76.116		18.15	14.6227	20.781	14.5185
135276		85.217	63.483	74.546	46.067	71.234	71.028				0	0	0	0	0	0		0	0	0	0	0	0		0	0	0	0	0	0		1.01144	1.00277	1.01103	1.01648	1.02111	1.01653		85.217	63.483	74.546	54.9022	71.234	71.028		18.1492	14.6182	20.7383	14.469
135356		88.919	70.024	64.977	43.119	68.316	74.029				0	0	0	0	0	0		0	0	0	0	0	0		0	0	0	0	0	0		1.01254	1.00335	1.01071	1.01693	1.02213	1.0173		88.919	70.024	64.977	54.9157	68.316	74.029		18.331	14.6692	20.7325	14.45
135438		90.138	69.888	70.022	47.721	67.819	67.953				0	0	0	0	0	0		0	0	0	0	0	0		0	0	0	0	0	0		1.01341	1.00394	1.01036	1.0166	1.02288	1.01764		90.138	69.888	70.022	55.0068	67.819	67.953		18.5177	14.63	20.841	14.3757
135516		91.806	64.224	67.804	53.936	52.953	61.911				0	0	0	0	0	0		0	0	0	0	0	0		0	0	0	0	0	0		1.01398	1.00356	1.0111	1.01689	1.02364	1.01802		91.806	64.224	67.804	53.936	68.7079	61.911		18.6115	14.8205	20.549	14.3335
135596		60.806	63.34	68.6	41.403	58.404	62.968				0	0	0	0	0	0		0	0	0	0	0	0		0	0	0	0	0	0		1.01481	1.0033	1.01173	1.01723	1.02407	1.0186		85.303	63.34	68.6	55.1106	58.404	62.968		18.549	14.8865	20.5398	14.3372
135676		77.404	61.721	67.931	42.773	51.822	56.719				0	0	0	0	0	0		0	0	0	0	0	0		0	0	0	0	0	0		1.0152	1.0031	1.01184	1.01682	1.0233	1.01874		77.404	61.721	67.931	55.1472	68.955	67.167		18.8222	14.7912	20.3708	14.2832
135756		70.428	60.152	59.112	56.353	63.274	70.317				0	0	0	0	0	0		0	0	0	0	0	0		0	0	0	0	0	0		1.0153	1.00412	1.01268	1.01597	1.02117	1.01764		85.4037	68.501	59.112	56.353	63.274	70.317		19.068	15.0115	20.6485	14.2692
135836		63.077	54.057	63.489	43.617	59.319	50.454				0	0	0	0	0	0		0	0	0	0	0	0		0	0	0	0	0	0		1.01553	1.00345	1.01401	1.01512	1.02074	1.01509		85.3959	68.7151	63.489	55.2404	59.319	67.3304		18.9447	15.01	20.578	14.254
135996		82.8	63.349	68.774	56.829	62.368	65.563				0	0	0	0	0	0		0	0	0	0	0	0		0	0	0	0	0	0		1.01515	1.00222	1.01439	1.01289	1.01884	1.01343		82.8	63.349	68.774	56.829	62.368	65.563		18.8717	15.0025	20.35	14.2722
136096		91.35	74.976	81.783	59.665	79.029	86.629				0	0	0	0	0	0		0	0	0	0	0	0		0	0	0	0	0	0		1.01526	1.00272	1.01473	1.01225	1.01804	1.01372		91.35	74.976	81.783	59.665	79.029	86.629		18.8255	14.9005	20.2422	14.1842
136176		86.599	72.237	74.514	58.501	77.885	83.383				0	0	0	0	0	0		0	0	0	0	0	0		0	0	0	0	0	0		1.01627	1.00311	1.01554	1.01213	1.0187	1.01428		86.599	72.237	74.514	58.501	77.885	83.383		19.2323	14.9103	20.254	14.1878
136256		83.865	71.499	73.616	57.084	64.719	62.523				0	0	0	0	0	0		0	0	0	0	0	0		0	0	0	0	0	0		1.01742	1.00456	1.01721	1.01258	1.01946	1.0149		83.865	71.499	73.616	57.084	64.719	62.523		19.3605	14.922	20.3085	14.1805
136336		88.707	59.296	68.537	54.846	82.77	62.257				0	0	0	0	0	0		0	0	0	0	0	0		0	0	0	0	0	0		1.01876	1.00523	1.01823	1.01318	1.0211	1.014		88.707	69.0555	68.537	54.846	82.77	62.257		19.7455	14.8615	20.3242	14.2243
136436		87.416	76.425	79.549	62.151	63.236	66.156				0	0	0	0	0	0		0	0	0	0	0	0		0	0	0	0	0	0		1.01746	1.00564	1.01882	1.01318	1.02069	1.0126		87.416	76.425	79.549	62.151	63.236	66.156		19.7467	14.8645	20.5447	14.3652
136516		81.13	61.324	60.02	48.855	56.061	57.993				0	0	0	0	0	0		0	0	0	0	0	0		0	0	0	0	0	0		1.01609	1.00645	1.01997	1.01294	1.02038	1.01203		81.13	61.324	60.02	55.6494	56.061	67.9874		19.8937	14.9338	20.486	14.3713
136596		84.785	55.961	65.006	54.516	54.823	64.846				0	0	0	0	0	0		0	0	0	0	0	0		0	0	0	0	0	0		1.01506	1.00618	1.01992	1.01286	1.02129	1.01151		84.785	69.1607	65.006	54.516	70.2104	64.846		19.9695	14.9075	20.549	14.4303
136676		70.28	49.788	59.555	32.563	56.582	55.362				0	0	0	0	0	0		0	0	0	0	0	0		0	0	0	0	0	0		1.01385	1.00639	1.01933	1.01309	1.0202	1.0114		86.6278	69.1455	59.555	55.7412	56.582	68.2458		19.901	14.9075	20.6045	14.4168
136756		75.144	67.13	50.899	34.204	54.077	51.912				0	0	0	0	0	0		0	0	0	0	0	0		0	0	0	0	0	0		1.01391	1.00496	1.01899	1.01345	1.01946	1.01077		86.8755	67.13	71.9154	55.7312	70.7247	68.3041		19.7812	14.8953	20.5613	14.3165
136836		64.752	49.55	46.584	34.616	52.476	49.82				0	0	0	0	0	0		0	0	0	0	0	0		0	0	0	0	0	0		1.01338	1.0043	1.01839	1.01431	1.0201	1.01063		87.0559	69.2549	71.9211	55.7555	70.8001	68.3185		19.6332	14.8295	20.488	14.3433
137016		105.514	66.252	102.319	71.9	87.991	66.072				0	0	0	0	0	0		0	0	0	0	0	0		0	0	0	0	0	0		1.01295	1.00458	1.01811	1.01499	1.02006	1.01136		105.514	66.252	102.319	71.9	87.991	66.072		19.4535	14.718	20.4765	14.0118
137096		91.932	59.343	89.903	69.82	84.522	73.993				0	0	0	0	0	0		0	0	0	0	0	0		0	0	0	0	0	0		1.0132	1.00398	1.01824	1.01476	1.02057	1.01203		91.932	69.2667	89.903	69.82	84.522	73.993		19.2525	14.678	20.5365	13.9955
137176		90.508	57.871	82.651	48.713	87.122	64.541				0	0	0	0	0	0		0	0	0	0	0	0		0	0	0	0	0	0		1.0142	1.0034	1.01886	1.01411	1.02177	1.01272		90.508	69.3218	82.651	55.9494	87.122	64.541		19.3003	14.8648	20.7205	14.0913
137256		81.749	76.899	79.302	53.15	74.342	64.449				0	0	0	0	0	0		0	0	0	0	0	0		0	0	0	0	0	0		1.0154	1.00316	1.01838	1.01339	1.02246	1.01352		81.749	76.899	79.302	53.15	74.342	64.449		19.319	14.7255	20.8272	14.194
137356		74.549	69.69	76.795	52.351	73.624	60.872				0	0	0	0	0	0		0	0	0	0	0	0		0	0	0	0	0	0		1.0159	1.00173	1.01786	1.01283	1.02308	1.01287		87.4157	69.69	76.795	52.351	73.624	68.3978		19.3825	14.6627	20.8732	14.178
137436		96.033	60.902	88.602	51.302	79.313	62.951				0	0	0	0	0	0		0	0	0	0	0	0		0	0	0	0	0	0		1.01625	1.00207	1.01853	1.01343	1.02376	1.01147		96.033	69.6901	88.602	51.302	79.313	62.951		19.5143	14.6625	20.8358	14.1467
137516		67.781	57.448	67.391	49.798	64.548	60.673				0	0	0	0	0	0		0	0	0	0	0	0		0	0	0	0	0	0		1.0166	1.00037	1.01856	1.01347	1.02492	1.01039		88.1388	69.8105	67.391	56.3262	64.548	68.6789		19.5913	14.7658	20.8515	13.9955
137596		83.459	66.213	60.637	50.69	60.595	51.318				0	0	0	0	0	0		0	0	0	0	0	0		0	0	0	0	0	0		1.01656	1.00043	1.01812	1.01302	1.02447	1.00928		83.459	66.213	60.637	50.69	60.595	68.8323		19.5913	14.81	20.6363	13.9035
137676		81.804	61.892	64.249	45.291	60.186	54.085				0	0	0	0	0	0		0	0	0	0	0	0		0	0	0	0	0	0		1.01687	1.0006	1.01819	1.01279	1.02382	1.0089		81.804	69.8794	64.249	56.4248	60.186	69.0326		19.417	14.6112	20.511	13.9668
137756		85.889	54.448	54.102	47.323	49.497	54.992				0	0	0	0	0	0		0	0	0	0	0	0		0	0	0	0	0	0		1.01713	1.00122	1.01868	1.0112	1.02285	1.00893		85.889	69.8922	73.6485	56.5145	72.2854	69.0299		19.3547	14.492	20.5325	13.959
137856		73.237	52.013	62.478	43.043	56.822	66.57				0	0	0	0	0	0		0	0	0	0	0	0		0	0	0	0	0	0		1.01734	1.00188	1.01906	1.00955	1.02162	1.00932		88.233	69.889	62.478	56.6099	72.331	66.57		19.3443	14.492	20.4575	13.9078
137996		105.697	64.812	76.501	57.547	79.271	65.593				0	0	0	0	0	0		0	0	0	0	0	0		0	0	0	0	0	0		1.01726	1.00205	1.01917	1.00911	1.02192	1.00938		105.697	64.812	76.501	57.547	79.271	65.593		19.3115	14.4635	20.589	13.8293
138116		95.645	59.185	78.34	48.007	76.099	57.095				0	0	0	0	0	0		0	0	0	0	0	0		0	0	0	0	0	0		1.01707	1.00205	1.01946	1.00817	1.02361	1.00999		95.645	69.8882	78.34	56.8638	76.099	69.2463		19.1808	14.4487	20.7697	13.8738
138196		80.675	56.007	76.766	61.381	66.647	60.601				0	0	0	0	0	0		0	0	0	0	0	0		0	0	0	0	0	0		1.01743	1.0011	1.02017	1.00773	1.02226	1.01055		80.675	69.8978	76.766	61.381	66.647	69.4438		19.197	14.3933	20.5862	13.9412
138276		80.446	59.794	73.007	49.617	84.307	65.77				0	0	0	0	0	0		0	0	0	0	0	0		0	0	0	0	0	0		1.01731	0.999858	1.02112	1.00908	1.02047	1.01		80.446	69.9177	73.007	56.9147	84.307	65.77		19.2415	14.3313	20.601	13.9907
138356		79.977	63.809	60.475	52.632	69.875	58.557				0	0	0	0	0	0		0	0	0	0	0	0		0	0	0	0	0	0		1.01648	0.999144	1.02036	1.00971	1.02028	1.00977		79.977	63.809	60.475	52.632	69.875	69.721		19.3782	14.321	20.807	14.1835
138436		84.731	61.293	64.3	45.325	73.535	59.077				0	0	0	0	0	0		0	0	0	0	0	0		0	0	0	0	0	0		1.01676	0.9993	1.01948	1.01033	1.01996	1.01043		84.731	69.9926	64.3	56.928	73.535	69.7638		19.3782	14.321	21.152	14.214
138516		72.499	53.869	66.919	42.147	58.796	50.595				0	0	0	0	0	0		0	0	0	0	0	0		0	0	0	0	0	0		1.01721	0.999095	1.0204	1.0101	1.01939	1.01048		88.919	70.1016	66.919	56.9375	58.796	69.763		19.5162	14.2883	21.3335	14.14
138596		74.779	62.745	54.36	39.361	48.932	54.744				0	0	0	0	0	0		0	0	0	0	0	0		0	0	0	0	0	0		1.01701	0.998393	1.02081	1.01057	1.01862	1.00988		88.9229	62.745	74.5176	56.988	73.8865	69.8016		19.705	14.3817	21.5255	14.1785
138676		83.446	76.561	56.832	45.019	55.745	45.273				0	0	0	0	0	0		0	0	0	0	0	0		0	0	0	0	0	0		1.01699	0.998398	1.02037	1.01032	1.01784	1.00956		83.446	76.561	74.5397	57.1003	74.1453	69.8074		19.6805	14.279	21.6393	14.2845
138776		71.298	53.785	59.838	37.078	58.863	60.769				0	0	0	0	0	0		0	0	0	0	0	0		0	0	0	0	0	0		1.01782	0.998156	1.0201	1.01042	1.01784	1.01032		89.1894	70.4135	74.5413	57.0947	58.863	69.7933		19.6338	14.3113	21.466	14.166
138876		103.356	75.897	70.002	63.215	82.006	68.42				0	0	0	0	0	0		0	0	0	0	0	0		0	0	0	0	0	0		1.01756	0.9973	1.0209	1.01029	1.01631	1.01251		103.356	75.897	70.002	63.215	82.006	68.42		19.773	14.4158	21.551	14.2935
138996		99.331	82.421	84.406	55.391	89.734	69.788				0	0	0	0	0	0		0	0	0	0	0	0		0	0	0	0	0	0		1.01738	0.997224	1.02173	1.01043	1.01575	1.01506		99.331	82.421	84.406	55.391	89.734	69.788		19.721	14.4285	21.551	14.399
139076		75.457	63.405	74.929	51.299	74.338	59.049				0	0	0	0	0	0		0	0	0	0	0	0		0	0	0	0	0	0		1.01789	0.997265	1.02247	1.01046	1.01663	1.01741		89.3808	63.405	74.929	57.239	74.338	69.6741		19.8245	14.4287	21.5905	14.399
139156		84.982	59.572	78.685	48.234	68.32	62.223				0	0	0	0	0	0		0	0	0	0	0	0		0	0	0	0	0	0		1.01862	0.997722	1.02449	1.01014	1.01718	1.01825		84.982	70.7785	78.685	57.2855	68.32	69.7244		19.9468	14.4985	21.61	14.3545
139236		95.491	65.183	64.366	58.73	84.418	62.127				0	0	0	0	0	0		0	0	0	0	0	0		0	0	0	0	0	0		1.01915	0.998356	1.02566	1.01028	1.01745	1.01819		95.491	65.183	64.366	58.73	84.418	69.7786		20.023	14.3465	21.7378	14.3342
139316		92.866	52.223	59.327	51.073	68.721	50.83				0	0	0	0	0	0		0	0	0	0	0	0		0	0	0	0	0	0		1.01929	0.999433	1.02446	1.01167	1.01833	1.01704		92.866	70.778	74.7221	57.4751	68.721	69.8588		19.9705	14.4498	22.2002	14.3557
139396		89.382	57.333	62.322	47.876	58.978	62.849				0	0	0	0	0	0		0	0	0	0	0	0		0	0	0	0	0	0		1.01899	0.999818	1.02249	1.0127	1.01871	1.01699		89.382	70.7741	62.322	57.4836	58.978	69.9924		20.135	14.3528	22.2157	14.4615
139496		59.992	69.383	52.884	46.157	58.933	54.403				0	0	0	0	0	0		0	0	0	0	0	0		0	0	0	0	0	0		1.01805	1.00041	1.02296	1.01297	1.01849	1.01801		89.9438	69.383	75.2252	57.5254	58.933	70.0488		20.1025	14.37	22.2575	14.5347
139576		78.086	48.091	45.987	43.245	60.97	54.791				0	0	0	0	0	0		0	0	0	0	0	0		0	0	0	0	0	0		1.01786	1.00064	1.02321	1.01347	1.01855	1.02018		78.086	70.7828	75.3462	57.5735	60.97	70.0184		20.0537	14.3337	22.182	14.5512
139696		112.349	75.857	56.694	53.024	58.902	47.062				0	0	0	0	0	0		0	0	0	0	0	0		0	0	0	0	0	0		1.01787	1.00114	1.02371	1.0134	1.01986	1.02103		112.349	75.857	75.4525	53.024	58.902	70.0879		20.079	14.572	22.2523	14.504
139796		116.782	77.128	65.007	48.977	68.981	65.889				0	0	0	0	0	0		0	0	0	0	0	0		0	0	0	0	0	0		1.01753	0.99998	1.0241	1.01308	1.02102	1.02181		116.782	77.128	65.007	57.7348	68.981	65.889		19.9845	14.5418	22.3263	14.395
139876		101.844	71.002	77.864	62.749	69.84	76.874				0	0	0	0	0	0		0	0	0	0	0	0		0	0	0	0	0	0		1.01746	0.999037	1.02469	1.01396	1.02088	1.02313		101.844	71.002	77.864	62.749	69.84	76.874		19.9093	14.4715	22.4065	14.321
140016		138.161	77.294	69.789	61.568	69.212	71.622				0	0	0	0	0	0		0	0	0	0	0	0		0	0	0	0	0	0		1.01797	0.999294	1.0259	1.01499	1.02123	1.02346		138.161	77.294	69.789	61.568	69.212	71.622		19.8102	14.3278	22.4537	14.3548
140096		102.357	65.219	66.831	53.055	65.804	68.761				0	0	0	0	0	0		0	0	0	0	0	0		0	0	0	0	0	0		1.01849	1.00023	1.0268	1.01535	1.02245	1.02363		102.357	65.219	66.831	53.055	65.804	68.761		19.5807	14.64	22.389	14.3872
140176		92.058	67.271	77.691	58.797	75.19	69.665				0	0	0	0	0	0		0	0	0	0	0	0		0	0	0	0	0	0		1.01923	1.00106	1.02788	1.0145	1.02412	1.02428		92.058	67.271	77.691	58.797	75.19	69.665		19.499	14.6032	22.361	14.3902
140256		81.147	60.907	67.83	48.281	80.526	63.149				0	0	0	0	0	0		0	0	0	0	0	0		0	0	0	0	0	0		1.01969	1.00083	1.02766	1.01326	1.02415	1.02576		81.147	71.4978	67.83	58.2109	80.526	63.149		19.5033	14.6032	22.361	14.4228
140336		140.233	76.402	62.106	45.211	58.416	65.967				0	0	0	0	0	0		0	0	0	0	0	0		0	0	0	0	0	0		1.02007	1.00132	1.02711	1.01407	1.02421	1.02708		140.233	76.402	62.106	58.2417	77.9283	65.967		19.7998	14.637	22.3752	14.3643
140436		109.374	56.675	55.157	38.421	50.673	45.298				0	0	0	0	0	0		0	0	0	0	0	0		0	0	0	0	0	0		1.01986	1.00153	1.02802	1.01302	1.02501	1.02758		109.374	71.5441	76.5427	58.4462	78.0183	70.4986		20.3602	14.6438	22.4025	14.393
140516		84.603	53.517	59.858	41.705	60.057	48.796				0	0	0	0	0	0		0	0	0	0	0	0		0	0	0	0	0	0		1.02005	1.00233	1.02645	1.01221	1.02514	1.02855		84.603	71.555	76.797	58.5123	60.057	70.5338		20.5012	14.622	22.4477	14.5343
140596		74.658	65.566	56.853	48.856	50.12	46.446				0	0	0	0	0	0		0	0	0	0	0	0		0	0	0	0	0	0		1.01995	1.00296	1.02505	1.01225	1.02476	1.02708		91.135	65.566	76.9069	58.6086	78.4159	70.6088		20.5012	14.6532	22.5798	14.5688
140696		64.99	56.92	55.605	40.533	59.236	51.269				0	0	0	0	0	0		0	0	0	0	0	0		0	0	0	0	0	0		1.01999	1.00339	1.02627	1.0126	1.0242	1.02365		91.1851	71.6164	76.9941	58.6975	59.236	70.9188		20.6525	14.6175	22.6015	14.5617
140796		94.469	69.899	81.279	52.564	86.342	68.556				0	0	0	0	0	0		0	0	0	0	0	0		0	0	0	0	0	0		1.02002	1.00371	1.02624	1.01284	1.02426	1.02276		94.469	69.899	81.279	52.564	86.342	68.556		20.6225	14.4615	22.558	14.525
140876		97.831	76.859	82.442	56.917	82.49	67.809				0	0	0	0	0	0		0	0	0	0	0	0		0	0	0	0	0	0		1.02066	1.00427	1.02628	1.01309	1.02532	1.02315		97.831	76.859	82.442	56.917	82.49	67.809		20.5705	14.521	22.5847	14.5085
141016		84.7	79.637	74.438	59.134	59.005	74.55				0	0	0	0	0	0		0	0	0	0	0	0		0	0	0	0	0	0		1.02064	1.00477	1.02806	1.0131	1.02637	1.02449		84.7	79.637	74.438	59.134	78.4869	74.55		20.5298	14.533	22.556	14.366
141116		86.82	69.015	66.03	55.618	68.141	55.86				0	0	0	0	0	0		0	0	0	0	0	0		0	0	0	0	0	0		1.02011	1.00402	1.02844	1.01343	1.02578	1.02543		86.82	69.015	66.03	55.618	68.141	71.1515		20.5945	14.4503	22.4383	14.4355
141196		97.388	71.91	85.127	50.743	79.367	56.381				0	0	0	0	0	0		0	0	0	0	0	0		0	0	0	0	0	0		1.01996	1.00359	1.02788	1.01448	1.02558	1.02593		97.388	71.91	85.127	58.7799	79.367	71.2513		20.4305	14.415	22.444	14.551
141276		81.3	67.964	63.073	44.629	59.876	55.36				0	0	0	0	0	0		0	0	0	0	0	0		0	0	0	0	0	0		1.02064	1.00432	1.0274	1.01471	1.02587	1.02656		81.3	67.964	63.073	58.7963	59.876	71.2814		20.4462	14.4582	22.5218	14.58
141356		76.471	54.651	62.383	49.313	51.13	52.846				0	0	0	0	0	0		0	0	0	0	0	0		0	0	0	0	0	0		1.02066	1.00525	1.02825	1.01518	1.02651	1.02768		91.807	71.8196	62.383	58.8221	79.027	71.3604		20.497	14.6543	22.671	14.6825
141436		63.749	51.313	55.912	41.457	57.58	44.946				0	0	0	0	0	0		0	0	0	0	0	0		0	0	0	0	0	0		1.02129	1.00537	1.02836	1.0155	1.02726	1.02859		91.8096	71.8177	78.2647	58.9021	79.1685	71.4712		20.5242	14.5755	22.7088	14.8145
141516		75.063	48.859	60.931	42.671	57.749	43.782				0	0	0	0	0	0		0	0	0	0	0	0		0	0	0	0	0	0		1.02167	1.00536	1.02913	1.01493	1.028	1.02982		91.8942	71.8179	78.3046	59.0864	79.2717	71.525		20.6083	14.5755	22.8455	14.8842
141636		73.53	40.864	43.004	30.522	41.496	49.692				0	0	0	0	0	0		0	0	0	0	0	0		0	0	0	0	0	0		1.02197	1.00526	1.02945	1.01448	1.0287	1.03082		91.9729	71.8194	78.3325	59.127	79.2742	71.5776		20.656	14.5035	23.1382	15.0088
141716		88.065	56.189	65.64	56.179	73.034	79.143				0	0	0	0	0	0		0	0	0	0	0	0		0	0	0	0	0	0		1.02108	1.00534	1.02987	1.01462	1.02928	1.03177		88.065	71.8181	65.64	56.179	73.034	79.143		20.574	14.4858	23.1277	15.0088
141796		96.351	60.003	105.748	56.548	91.623	70.864				0	0	0	0	0	0		0	0	0	0	0	0		0	0	0	0	0	0		1.02019	1.00489	1.02997	1.01499	1.02997	1.03274		96.351	71.8254	105.748	56.548	91.623	70.864		20.5433	14.3718	22.976	14.9455
141876		101.393	67.1	81.868	47.748	76.656	66.502				0	0	0	0	0	0		0	0	0	0	0	0		0	0	0	0	0	0		1.02052	1.00406	1.03052	1.01595	1.03179	1.0344		101.393	67.1	81.868	59.1318	76.656	66.502		20.6015	14.3075	23.0247	15.1715
141996		94.061	60.75	74.691	51.628	71.206	70.958				0	0	0	0	0	0		0	0	0	0	0	0		0	0	0	0	0	0		1.0213	1.00445	1.03261	1.01716	1.03284	1.03634		94.061	71.8833	74.691	59.135	71.206	70.958		20.6017	14.335	23.5035	15.2627
142076		79.14	57.538	90.903	54.325	84.984	66.687				0	0	0	0	0	0		0	0	0	0	0	0		0	0	0	0	0	0		1.0209	1.00432	1.03324	1.01803	1.03391	1.03768		93.0542	72.084	90.903	54.325	84.984	66.687		20.7213	14.1717	23.7647	15.3105
142156		74.96	63.231	70.701	47.559	78.553	59.564				0	0	0	0	0	0		0	0	0	0	0	0		0	0	0	0	0	0		1.02043	1.00438	1.03267	1.01904	1.03403	1.03652		93.2637	72.1772	70.701	59.178	78.553	72.2907		20.807	14.262	23.7463	15.3223
142236		78.193	51.825	73.954	50.236	67.927	61.106				0	0	0	0	0	0		0	0	0	0	0	0		0	0	0	0	0	0		1.01986	1.00418	1.03354	1.02018	1.03474	1.0377		93.266	72.1795	73.954	59.2592	67.927	72.3075		20.807	14.253	23.8017	15.3218
142316		78.526	61.052	47.542	46.663	59.286	59.023				0	0	0	0	0	0		0	0	0	0	0	0		0	0	0	0	0	0		1.01992	1.00344	1.03366	1.01941	1.03482	1.03938		93.3353	72.1947	78.437	59.5567	79.4779	72.3124		20.8265	14.2165	23.8835	15.3693
142396		71.186	52.782	47.62	45.02	45.878	48.301				0	0	0	0	0	0		0	0	0	0	0	0		0	0	0	0	0	0		1.01837	1.00247	1.03421	1.01986	1.03541	1.04105		93.4274	72.2252	78.5623	59.5739	79.6223	72.3275		20.8575	14.2165	23.9562	15.3648
142496		74.163	56.861	48.061	39.433	59.117	50.729				0	0	0	0	0	0		0	0	0	0	0	0		0	0	0	0	0	0		1.01865	1.00142	1.03412	1.01984	1.03581	1.04205		93.4462	72.3426	78.6342	59.574	79.6049	72.3914		21.034	14.1835	23.7133	15.2092
142576		66.133	56.115	48.115	43.661	46.444	54.576				0	0	0	0	0	0		0	0	0	0	0	0		0	0	0	0	0	0		1.01632	1.00168	1.03466	1.01957	1.03573	1.04318		93.7056	72.3016	78.6431	59.6537	79.6743	72.4468		21.4757	14.1835	23.7372	15.37
142676		89.772	65.834	67.121	47.747	76.059	68.159				0	0	0	0	0	0		0	0	0	0	0	0		0	0	0	0	0	0		1.01944	1.00163	1.03533	1.01939	1.03662	1.04112		89.772	65.834	67.121	59.8098	76.059	68.159		21.4885	14.2648	23.7115	15.3945
142796		103.111	84.506	91.376	57.488	84.319	64.727				0	0	0	0	0	0		0	0	0	0	0	0		0	0	0	0	0	0		1.01672	1.00082	1.03487	1.02011	1.03711	1.04086		103.111	84.506	91.376	57.488	84.319	64.727		21.4757	14.2648	23.583	15.4552
142876		84.196	79	82.912	55.577	90.756	67.247				0	0	0	0	0	0		0	0	0	0	0	0		0	0	0	0	0	0		1.01612	1.00018	1.03466	1.02148	1.03839	1.04154		84.196	79	82.912	55.577	90.756	67.247		21.5938	14.2648	23.554	15.4402
142996		93.268	69.896	80.856	51.264	83.646	64.07				0	0	0	0	0	0		0	0	0	0	0	0		0	0	0	0	0	0		1.01644	0.999977	1.03481	1.02271	1.03999	1.04253		93.268	69.896	80.856	59.9141	83.646	64.07		21.5495	14.7112	23.6442	15.5185
143076		93.431	70.785	60.946	48.69	71.554	61.081				0	0	0	0	0	0		0	0	0	0	0	0		0	0	0	0	0	0		1.01696	1.00011	1.03461	1.02351	1.04087	1.04356		93.431	70.785	79.0602	60.0103	71.554	73.0482		21.421	15.3383	23.9537	15.5725
143156		93.47	64.214	58.917	47.437	69.28	57.978				0	0	0	0	0	0		0	0	0	0	0	0		0	0	0	0	0	0		1.0179	1.00049	1.03545	1.02438	1.04168	1.04505		93.47	64.214	79.0976	60.1214	69.28	73.1041		21.577	15.4678	24.055	15.7005
143236		82.005	69.304	63.995	45.981	61.112	53.583				0	0	0	0	0	0		0	0	0	0	0	0		0	0	0	0	0	0		1.01813	1.00055	1.03418	1.02479	1.04247	1.04634		82.005	69.304	63.995	60.3472	61.112	73.1089		21.7118	15.4678	24.0947	15.8543
143316		78.821	58.25	66.42	42.581	50.86	48.352				0	0	0	0	0	0		0	0	0	0	0	0		0	0	0	0	0	0		1.01838	1.00037	1.03221	1.02522	1.04269	1.04723		94.3174	73.8511	66.42	60.4694	79.7028	73.117		21.604	15.4678	24.0845	15.9047
143396		78.274	56.367	61.309	43.872	58.513	47.328				0	0	0	0	0	0		0	0	0	0	0	0		0	0	0	0	0	0		1.01864	1.00085	1.03267	1.02568	1.04327	1.04825		94.381	73.8525	79.7855	60.5613	79.7751	73.1647		21.684	15.471	24.1505	15.874
143476		63.549	49.713	54.442	38.118	52.841	50.649				0	0	0	0	0	0		0	0	0	0	0	0		0	0	0	0	0	0		1.01907	1.00109	1.03246	1.02611	1.04382	1.04854		94.4254	73.8329	80.1023	60.5356	79.8006	73.3285		21.8077	15.4678	23.9307	15.874
143596		71.903	51.493	64.88	44.539	50.553	52.392				0	0	0	0	0	0		0	0	0	0	0	0		0	0	0	0	0	0		1.01948	1.00052	1.03268	1.02613	1.04223	1.04974		94.4378	73.7986	64.88	60.5348	79.9043	73.4794		21.8528	15.4335	23.8885	15.874
143696		96.611	73.86	93.295	58.865	97.338	63.598				0	0	0	0	0	0		0	0	0	0	0	0		0	0	0	0	0	0		1.01931	1.00001	1.03322	1.02666	1.0386	1.04941		96.611	73.86	93.295	58.865	97.338	63.598		21.808	15.327	23.853	15.816
143796		77.873	62.193	80.169	68.736	83.75	66.544				0	0	0	0	0	0		0	0	0	0	0	0		0	0	0	0	0	0		1.02026	1.00104	1.03255	1.02686	1.03796	1.04945		94.4535	73.7585	80.169	68.736	83.75	66.544		21.8612	15.4335	23.882	15.9353
143876		75.975	62.847	67.095	59.068	73.724	72.448				0	0	0	0	0	0		0	0	0	0	0	0		0	0	0	0	0	0		1.02124	1.00158	1.03153	1.02652	1.03855	1.04885		94.467	73.7181	67.095	59.068	73.724	72.448		22.0297	15.4335	23.8618	15.8468
143996		83.144	56.48	72.632	53.858	84.967	65.495				0	0	0	0	0	0		0	0	0	0	0	0		0	0	0	0	0	0		1.02158	1.00114	1.03292	1.02439	1.03953	1.05032		83.144	73.3072	72.632	53.858	84.967	65.495		22.126	15.327	23.9147	15.8068
144076		88.197	70.202	74.535	49.025	70.584	69.436				0	0	0	0	0	0		0	0	0	0	0	0		0	0	0	0	0	0		1.02208	1.00114	1.03416	1.02157	1.04043	1.05119		88.197	70.202	74.535	61.5193	70.584	69.436		22.1465	15.327	24.1105	15.8377
144156		80.202	64.857	63.789	55.244	58.006	64.653				0	0	0	0	0	0		0	0	0	0	0	0		0	0	0	0	0	0		1.02262	1.0011	1.03503	1.0225	1.04142	1.05186		95.0708	64.857	63.789	55.244	80.7483	64.653		22.1822	14.6465	24.2292	15.8785
144236		79.797	65.258	56.632	48.759	59.215	58.057				0	0	0	0	0	0		0	0	0	0	0	0		0	0	0	0	0	0		1.02265	1.00162	1.03459	1.02336	1.04183	1.05217		95.4281	65.258	81.4046	61.5642	80.9493	74.018		22.1378	15.327	24.2765	15.9473
144336		80.861	53.172	55.244	39.154	67.085	61.066				0	0	0	0	0	0		0	0	0	0	0	0		0	0	0	0	0	0		1.02229	1.00166	1.03517	1.02222	1.04174	1.05303		80.861	72.5868	81.4594	61.6768	67.085	74.0269		22.2393	14.6465	24.464	16.0405
144416		68.394	48.627	55.351	42.568	63.575	52.294				0	0	0	0	0	0		0	0	0	0	0	0		0	0	0	0	0	0		1.02163	1.00095	1.03414	1.0225	1.04217	1.05307		95.489	72.5051	81.6525	61.7591	63.575	74.0738		22.2393	14.2	24.701	15.9142
144496		67.168	49.926	58.055	40.823	55.765	61.052				0	0	0	0	0	0		0	0	0	0	0	0		0	0	0	0	0	0		1.02165	1.00096	1.03436	1.02132	1.04261	1.05342		95.4889	72.4158	81.7467	62.0116	81.2125	74.0867		22.2393	14.1187	24.7403	15.9368
144636		105.758	60.261	90.757	68.209	90.094	69.761				0	0	0	0	0	0		0	0	0	0	0	0		0	0	0	0	0	0		1.02159	1.00045	1.03492	1.02083	1.04301	1.05421		105.758	72.4955	90.757	68.209	90.094	69.761		22.2225	13.963	24.9918	15.81
144716		100.372	62.19	76.917	64.399	83.225	77.398				0	0	0	0	0	0		0	0	0	0	0	0		0	0	0	0	0	0		1.02101	1.00095	1.03508	1.0213	1.0436	1.05488		100.372	72.5051	76.917	64.399	83.225	77.398		22.2055	13.881	24.8945	15.835
144796		76.946	76.193	84.187	66.112	85.036	83.048				0	0	0	0	0	0		0	0	0	0	0	0		0	0	0	0	0	0		1.0222	1.00122	1.03611	1.02262	1.04539	1.05504		95.5514	76.193	84.187	66.112	85.036	83.048		22.4125	14.3275	24.9788	15.9633
144876		90.735	68.071	82.54	48.073	65.732	69.82				0	0	0	0	0	0		0	0	0	0	0	0		0	0	0	0	0	0		1.02283	1.00117	1.03445	1.02385	1.04641	1.05489		90.735	68.071	82.54	62.1571	65.732	69.82		22.346	15.008	24.9782	15.896
144996		81.624	56.929	72.417	64.031	76.073	66.896				0	0	0	0	0	0		0	0	0	0	0	0		0	0	0	0	0	0		1.02381	1.00131	1.03282	1.02421	1.04585	1.05568		81.624	73.7386	72.417	64.031	76.073	66.896		22.319	14.965	24.9673	15.8858
145076		76.799	58.742	54.754	58.714	65.363	59.448				0	0	0	0	0	0		0	0	0	0	0	0		0	0	0	0	0	0		1.02417	1.00188	1.03316	1.02466	1.04715	1.05647		95.8224	73.8117	82.6692	58.714	65.363	75.2602		22.2388	14.9993	25.0417	15.9887
145176		81.738	54.336	70.632	44.231	66.467	67.047				0	0	0	0	0	0		0	0	0	0	0	0		0	0	0	0	0	0		1.02409	1.00224	1.03397	1.02529	1.04788	1.0576		81.738	73.847	70.632	62.4637	66.467	67.047		22.3505	15.0025	25.012	16.0295
145256		90.66	56.514	56.001	41.774	49.939	56.821				0	0	0	0	0	0		0	0	0	0	0	0		0	0	0	0	0	0		1.02444	1.00236	1.03481	1.02597	1.04875	1.05857		90.66	73.8438	82.7221	62.4815	82.0235	75.2743		22.5	15.0025	25.1185	16.2205
145336		74.234	50.471	63.417	41.76	74.919	58.085				0	0	0	0	0	0		0	0	0	0	0	0		0	0	0	0	0	0		1.02466	1.00244	1.03544	1.02639	1.0492	1.05895		96.0213	73.8418	82.7504	62.5138	74.919	75.3398		22.3923	15.0025	25.1955	16.615
145436		63.572	44.5	39.968	46.307	54.825	49.3				0	0	0	0	0	0		0	0	0	0	0	0		0	0	0	0	0	0		1.02422	1.00279	1.03577	1.02687	1.05002	1.05963		96.0714	73.8522	82.789	62.535	82.341	75.4051		22.4928	15.046	25.2022	16.5985
145516		82.711	56.838	53.015	48.713	62.417	70.602				0	0	0	0	0	0		0	0	0	0	0	0		0	0	0	0	0	0		1.02464	1.00295	1.03605	1.02711	1.04995	1.06026		82.711	73.852	82.8637	62.5656	62.417	70.602		22.4995	15.0873	25.1372	16.6403
145596		90.059	73.851	77.65	48.283	91.502	81.009				0	0	0	0	0	0		0	0	0	0	0	0		0	0	0	0	0	0		1.02463	1.00322	1.03575	1.02745	1.0505	1.06119		90.059	73.851	77.65	62.6018	91.502	81.009		22.4702	15.2035	25.0925	16.5817
145716		93.765	70.636	71.126	60.362	79.323	74.082				0	0	0	0	0	0		0	0	0	0	0	0		0	0	0	0	0	0		1.0243	1.00364	1.03321	1.02782	1.05148	1.06291		93.765	70.636	71.126	60.362	79.323	74.082		22.577	15.2035	25.1993	16.5673
145796		80.49	71.843	97.445	63.513	68.213	69.14				0	0	0	0	0	0		0	0	0	0	0	0		0	0	0	0	0	0		1.02411	1.00383	1.03127	1.02915	1.05255	1.06204		96.5381	71.843	97.445	63.513	68.213	69.14		22.5687	15.15	25.1823	16.564
145876		109.965	72.184	85.697	56.275	84.14	78.97				0	0	0	0	0	0		0	0	0	0	0	0		0	0	0	0	0	0		1.02398	1.00404	1.02967	1.02972	1.0528	1.06082		109.965	72.184	85.697	56.275	84.14	78.97		22.7983	15.0942	25.1728	16.5655
145996		94.554	74.945	78.9	68.256	79.677	71.283				0	0	0	0	0	0		0	0	0	0	0	0		0	0	0	0	0	0		1.0245	1.0041	1.03057	1.03022	1.05346	1.06209		94.554	74.945	78.9	68.256	79.677	71.283		22.8303	15.345	25.196	16.715
146076		71.519	66.577	71.662	66.624	64.348	66.086				0	0	0	0	0	0		0	0	0	0	0	0		0	0	0	0	0	0		1.02338	1.00442	1.03127	1.03073	1.05411	1.06272		96.6619	66.577	71.662	66.624	64.348	66.086		22.8303	15.21	25.2108	16.9193
146156		73.415	60.438	56.043	46.543	68.864	58.224				0	0	0	0	0	0		0	0	0	0	0	0		0	0	0	0	0	0		1.02379	1.00411	1.03163	1.03117	1.05343	1.06341		96.672	74.0392	83.5389	62.7559	68.864	76.0375		23.0097	15.3568	25.2108	17.0955
146256		77.782	75.257	66.817	47.199	50.409	60.066				0	0	0	0	0	0		0	0	0	0	0	0		0	0	0	0	0	0		1.02413	1.00355	1.03029	1.03165	1.05407	1.06419		96.669	75.257	66.817	62.7891	83.6675	76.1268		22.9027	15.436	25.333	17.322
146336		74.27	61.193	61.326	46.034	58.673	54.795				0	0	0	0	0	0		0	0	0	0	0	0		0	0	0	0	0	0		1.0246	1.00416	1.0308	1.03206	1.0548	1.06453		96.6998	74.4522	84.0569	62.8974	83.7076	76.1798		22.8765	15.5095	25.5158	17.3697
146416		76.298	58.403	70.42	55.919	62.8	68.667				0	0	0	0	0	0		0	0	0	0	0	0		0	0	0	0	0	0		1.02488	1.0045	1.02999	1.03275	1.05351	1.06484		97.0019	74.4896	70.42	55.919	62.8	68.667		23.106	15.5095	25.4422	17.4518
146556		118.116	76.408	96.31	74	86.843	102.252				0	0	0	0	0	0		0	0	0	0	0	0		0	0	0	0	0	0		1.02341	1.00448	1.02775	1.033	1.05229	1.06495		118.116	76.408	96.31	74	86.843	102.252		23.0655	15.4663	25.3967	17.4518
146636		104.757	66.038	76.409	60.619	87.772	72.608				0	0	0	0	0	0		0	0	0	0	0	0		0	0	0	0	0	0		1.02356	1.00462	1.02743	1.03395	1.05336	1.06559		104.757	66.038	76.409	60.619	87.772	72.608		23.3075	15.588	25.2167	17.4772
146716		88.458	66.892	73.827	58.795	79.275	66.2				0	0	0	0	0	0		0	0	0	0	0	0		0	0	0	0	0	0		1.02269	1.00486	1.02836	1.03512	1.05402	1.06649		88.458	66.892	73.827	58.795	79.275	66.2		23.2228	15.6003	25.1572	17.5593
146796		106.333	61.184	82.745	63.146	64.708	64.636				0	0	0	0	0	0		0	0	0	0	0	0		0	0	0	0	0	0		1.02134	1.00456	1.02954	1.03516	1.05423	1.06744		106.333	74.7054	82.745	63.146	64.708	64.636		23.3268	15.6462	25.1917	17.686
146876		102.732	69.808	74.5	62.033	81.211	73.104				0	0	0	0	0	0		0	0	0	0	0	0		0	0	0	0	0	0		1.02019	1.00481	1.03072	1.03462	1.05152	1.06844		102.732	69.808	74.5	62.033	81.211	73.104		23.3562	15.5977	25.1677	17.726
146996		85.386	63.459	57.238	53.489	66.948	65.562				0	0	0	0	0	0		0	0	0	0	0	0		0	0	0	0	0	0		1.02058	1.0051	1.03124	1.03464	1.05221	1.0689		85.386	74.6916	85.3614	53.489	66.948	65.562		23.607	15.55	25.276	17.7537
147076		75.699	63.479	58.584	56.649	72.285	57.352				0	0	0	0	0	0		0	0	0	0	0	0		0	0	0	0	0	0		1.021	1.0055	1.03156	1.03513	1.05273	1.06969		97.8317	74.7702	85.388	56.649	72.285	77.2997		23.6642	15.6215	25.3562	17.858
147156		81.997	61.299	58.153	55.238	65.02	59.162				0	0	0	0	0	0		0	0	0	0	0	0		0	0	0	0	0	0		1.02178	1.00473	1.03163	1.03521	1.0535	1.07062		81.997	74.8415	85.4425	55.238	65.02	77.4391		23.6953	15.5152	25.5698	17.942
147276		75.855	54.214	53.512	45.234	60.317	50.562				0	0	0	0	0	0		0	0	0	0	0	0		0	0	0	0	0	0		1.02173	1.0047	1.03084	1.03573	1.05141	1.07138		97.8376	74.8421	85.6573	63.5063	60.317	77.7797		23.6953	15.5152	26.159	17.9083
147356		67.074	52.748	52.311	42.61	50.652	53.147				0	0	0	0	0	0		0	0	0	0	0	0		0	0	0	0	0	0		1.02174	1.00281	1.0311	1.036	1.04936	1.07196		97.8375	74.909	85.6429	63.4829	84.3403	77.9795		23.578	15.4265	26.159	17.9083
147436		93.368	61.622	86.726	56.912	89.281	89.61				0	0	0	0	0	0		0	0	0	0	0	0		0	0	0	0	0	0		1.02078	1.00246	1.03159	1.03289	1.04412	1.07252		93.368	74.9265	86.726	56.912	89.281	89.61		23.295	15.3342	25.905	17.8033
147556		93.025	77.726	92.467	56.915	78.636	78.031				0	0	0	0	0	0		0	0	0	0	0	0		0	0	0	0	0	0		1.02077	1.00233	1.03023	1.03289	1.03961	1.07307		93.025	77.726	92.467	56.915	78.636	78.031		23.295	15.3238	26.1492	17.7415
147636		104.267	76.411	73.702	70.083	83.858	78.867				0	0	0	0	0	0		0	0	0	0	0	0		0	0	0	0	0	0		1.02088	1.00181	1.02904	1.03094	1.03922	1.07307		104.267	76.411	73.702	70.083	83.858	78.867		23.3468	15.369	26.2628	17.7193
147716		80.397	71.661	78.379	62.63	72.298	78.886				0	0	0	0	0	0		0	0	0	0	0	0		0	0	0	0	0	0		1.02046	1.00219	1.02845	1.03106	1.0401	1.073		98.4262	71.661	78.379	62.63	72.298	78.886		23.3693	15.4307	26.4083	17.7515
147796		79.587	64.803	78.276	67.248	78.047	70.785				0	0	0	0	0	0		0	0	0	0	0	0		0	0	0	0	0	0		1.02046	1.003	1.02924	1.02835	1.03781	1.07444		98.5826	64.803	78.276	67.248	78.047	70.785		23.376	15.466	26.689	17.8477
147876		88.886	69.212	83.042	55.762	77.614	71.505				0	0	0	0	0	0		0	0	0	0	0	0		0	0	0	0	0	0		1.02057	1.00362	1.03019	1.02605	1.03853	1.0755		88.886	69.212	83.042	55.762	77.614	71.505		23.118	15.5927	26.97	18.078
147996		85.486	73.679	85.789	61.641	68.386	66.359				0	0	0	0	0	0		0	0	0	0	0	0		0	0	0	0	0	0		1.02061	1.00377	1.03028	1.02632	1.03907	1.07362		85.486	73.679	85.789	61.641	68.386	66.359		22.7687	15.58	26.97	18.078
148076		66.863	66.162	69.119	43.743	67.307	76.161				0	0	0	0	0	0		0	0	0	0	0	0		0	0	0	0	0	0		1.02028	1.00366	1.02925	1.02591	1.03936	1.07437		98.586	66.162	69.119	64.8574	67.307	76.161		22.7687	15.5367	26.97	18.078
148196		61.641	59.063	54.424	50.38	63.611	65.667				0	0	0	0	0	0		0	0	0	0	0	0		0	0	0	0	0	0		1.01922	1.00277	1.02763	1.02623	1.04024	1.07533		98.9846	75.1186	86.3302	65.0582	63.611	65.667		22.6702	15.4955	26.9522	18.2307
148276		83.268	53.968	59.31	44.36	57.741	56.553				0	0	0	0	0	0		0	0	0	0	0	0		0	0	0	0	0	0		1.01825	1.00141	1.02516	1.02663	1.03669	1.07314		83.268	75.1754	86.6886	65.091	85.6061	80.2024		22.6	15.4955	26.9522	18.3215
148356		76.323	57.104	69.119	40.121	65.987	74.452				0	0	0	0	0	0		0	0	0	0	0	0		0	0	0	0	0	0		1.01732	1.00084	1.02354	1.02678	1.03394	1.07165		99.3301	75.2219	69.119	65.0874	65.987	74.452		22.5457	15.451	26.8798	18.3215
148436		95.807	67.858	90.822	74.915	94.52	84.174				0	0	0	0	0	0		0	0	0	0	0	0		0	0	0	0	0	0		1.0166	1.00084	1.02248	1.02643	1.03251	1.07269		95.807	67.858	90.822	74.915	94.52	84.174		22.5457	15.3357	26.6193	18.4053
148516		129.635	96.892	89.686	80.594	95.111	99.07				0	0	0	0	0	0		0	0	0	0	0	0		0	0	0	0	0	0		1.01622	1.00125	1.02197	1.02437	1.03225	1.07289		129.635	96.892	89.686	80.594	95.111	99.07		22.6933	15.4055	26.798	18.3435
148596		157.974	102.488	127.266	64.2	111.184	89.875				0	0	0	0	0	0		0	0	0	0	0	0		0	0	0	0	0	0		1.01587	1.00147	1.0231	1.02336	1.03119	1.07437		157.974	102.488	127.266	64.2	111.184	89.875		22.7292	15.423	26.883	18.4445
148716		130.521	86.894	103.118	60.892	104.178	91.411				0	0	0	0	0	0		0	0	0	0	0	0		0	0	0	0	0	0		1.01669	1.00154	1.02139	1.02477	1.0322	1.07479		130.521	86.894	103.118	60.892	104.178	91.411		22.967	15.622	26.884	18.5205
148796		109.901	62.382	86.716	61.553	81.669	76.438				0	0	0	0	0	0		0	0	0	0	0	0		0	0	0	0	0	0		1.01755	1.0014	1.0185	1.02408	1.03225	1.07406		109.901	75.4565	86.716	61.553	81.669	76.438		23.01	15.622	26.725	18.504
148876		90.924	67.764	78.422	55.666	73.304	75.455				0	0	0	0	0	0		0	0	0	0	0	0		0	0	0	0	0	0		1.01783	1.00125	1.01794	1.02292	1.0306	1.07518		90.924	67.764	78.422	55.666	73.304	75.455		23.01	15.622	26.8275	18.669
148996		95.86	70.479	66.994	43.564	68.12	67.335				0	0	0	0	0	0		0	0	0	0	0	0		0	0	0	0	0	0		1.01842	1.00144	1.01824	1.0234	1.0306	1.07623		95.86	70.479	66.994	65.943	68.12	67.335		23.2413	15.7075	26.8275	19.1552
149076		82.862	59.841	62.103	53.078	57.628	60.93				0	0	0	0	0	0		0	0	0	0	0	0		0	0	0	0	0	0		1.01866	1.00168	1.0181	1.02403	1.02811	1.07586		82.862	75.6228	88.3135	53.078	87.4326	81.8822		23.1808	15.7075	26.6875	19.5188
149156		54.824	55.8	62.167	43.977	55.047	55.1				0	0	0	0	0	0		0	0	0	0	0	0		0	0	0	0	0	0		1.01856	1.00173	1.01815	1.02455	1.02669	1.07667		99.905	75.6209	88.3098	65.984	87.7413	82.0085		23.1425	15.7075	26.6875	19.5998
149256		74.838	48.619	65.93	46.113	56.991	60.721				0	0	0	0	0	0		0	0	0	0	0	0		0	0	0	0	0	0		1.01789	1.00154	1.0185	1.02479	1.02471	1.07696		99.9315	75.6285	88.4717	65.9811	87.772	82.1738		23.1425	15.6545	26.7668	19.5905
149396		99.562	72.165	83.41	66.361	87.512	85.481				0	0	0	0	0	0		0	0	0	0	0	0		0	0	0	0	0	0		1.01747	1.0015	1.0191	1.02335	1.02243	1.07764		99.562	72.165	83.41	66.361	87.512	85.481		23.0322	15.6545	26.5328	19.5905
149476		93.261	85.934	95.993	70.356	85.469	90.203				0	0	0	0	0	0		0	0	0	0	0	0		0	0	0	0	0	0		1.01797	1.00063	1.01979	1.02386	1.02276	1.07596		93.261	85.934	95.993	70.356	85.469	90.203		23.1058	15.5768	26.67	19.73
149556		96.656	65.794	77.57	69.113	103.34	80.779				0	0	0	0	0	0		0	0	0	0	0	0		0	0	0	0	0	0		1.01844	1.00037	1.02105	1.02309	1.02443	1.07446		96.656	65.794	77.57	69.113	103.34	80.779		23.3337	15.6915	26.797	19.8122
149636		89.492	65.849	83.83	59.564	84.068	76.696				0	0	0	0	0	0		0	0	0	0	0	0		0	0	0	0	0	0		1.01841	0.999306	1.02241	1.02312	1.02409	1.07496		89.492	65.849	83.83	59.564	84.068	76.696		23.0945	15.6333	26.6598	20.0567
149716		100.159	57.435	71.929	61.086	77.083	70.544				0	0	0	0	0	0		0	0	0	0	0	0		0	0	0	0	0	0		1.01891	0.998407	1.02415	1.02251	1.02367	1.07516		100.159	75.9772	71.929	61.086	77.083	70.544		22.8432	15.6375	26.6173	20.204
149796		85.445	66.089	70.606	62.946	78.608	69.947				0	0	0	0	0	0		0	0	0	0	0	0		0	0	0	0	0	0		1.01959	0.99823	1.02517	1.02159	1.02483	1.07577		85.445	66.089	70.606	62.946	78.608	69.947		23.0705	15.7015	26.7963	20.3298
149876		75.156	75.119	72.597	55.95	68.564	84.145				0	0	0	0	0	0		0	0	0	0	0	0		0	0	0	0	0	0		1.02054	0.998396	1.02587	1.02163	1.02486	1.07667		100.3	75.119	72.597	55.95	68.564	84.145		23.2368	15.7015	27.2738	20.482
149996		73.623	63.818	62.98	49.775	69.56	62.886				0	0	0	0	0	0		0	0	0	0	0	0		0	0	0	0	0	0		1.02111	0.998933	1.02669	1.02037	1.02473	1.07638		100.374	76.0508	88.953	67.1851	69.56	62.886		23.0237	15.7432	27.6583	20.5128
150116		72.617	62.18	67.505	40.232	76.037	58.829				0	0	0	0	0	0		0	0	0	0	0	0		0	0	0	0	0	0		1.02065	0.998587	1.02773	1.01932	1.0242	1.07671		100.695	76.0694	67.505	67.2541	76.037	84.2217		22.8628	15.7575	27.7328	20.6403
150196		76.034	69.088	59.223	45.476	66.484	65.371				0	0	0	0	0	0		0	0	0	0	0	0		0	0	0	0	0	0		1.02017	0.998682	1.02664	1.019	1.02129	1.07697		100.705	69.088	89.3394	67.8315	66.484	65.371		22.7418	15.7575	27.7328	20.9943
150276		73.91	66.347	75.201	41.85	84.681	76.778				0	0	0	0	0	0		0	0	0	0	0	0		0	0	0	0	0	0		1.01915	0.99919	1.02544	1.01681	1.01884	1.07603		100.757	66.347	75.201	68.3355	84.681	76.778		22.695	15.691	27.7328	21.0343
150356		110.388	89.672	105.949	67.18	114.927	101.056				0	0	0	0	0	0		0	0	0	0	0	0		0	0	0	0	0	0		1.0182	1.00003	1.02635	1.01594	1.01838	1.07355		110.388	89.672	105.949	67.18	114.927	101.056		22.659	15.6012	27.842	21.1018
150436		130.809	96.081	121.216	74.012	106.565	95.292				0	0	0	0	0	0		0	0	0	0	0	0		0	0	0	0	0	0		1.01901	1.00199	1.02836	1.01698	1.01706	1.07255		130.809	96.081	121.216	74.012	106.565	95.292		22.6058	15.5562	28.0763	21.0878
150556		98.604	90.16	77.541	65.809	97.736	80.23				0	0	0	0	0	0		0	0	0	0	0	0		0	0	0	0	0	0		1.01961	1.00269	1.02973	1.01756	1.01538	1.07361		98.604	90.16	77.541	65.809	97.736	80.23		22.8288	15.604	28.0222	20.9635
150636		105.801	99.067	88.352	75.229	111.779	96.7				0	0	0	0	0	0		0	0	0	0	0	0		0	0	0	0	0	0		1.02031	1.00295	1.03057	1.01922	1.01493	1.07422		105.801	99.067	88.352	75.229	111.779	96.7		22.674	15.5395	27.8358	20.8915
150716		112.487	81.682	88.96	71.325	105.237	91.506				0	0	0	0	0	0		0	0	0	0	0	0		0	0	0	0	0	0		1.02122	1.00264	1.0321	1.02093	1.01604	1.07491		112.487	81.682	88.96	71.325	105.237	91.506		22.7755	15.5395	28.0007	20.9272
150796		120.463	98.378	83.134	63.352	87.184	80.585				0	0	0	0	0	0		0	0	0	0	0	0		0	0	0	0	0	0		1.02083	1.00284	1.03164	1.02071	1.01609	1.07598		120.463	98.378	83.134	63.352	87.184	80.585		22.8622	15.503	28.0007	21.4005
150876		104.578	85.512	77.53	57.954	89.439	89.309				0	0	0	0	0	0		0	0	0	0	0	0		0	0	0	0	0	0		1.02046	1.00329	1.03281	1.02022	1.01607	1.07729		104.578	85.512	77.53	57.954	89.439	89.309		23.0147	15.5088	28.086	21.4547
150996		97.142	76.33	68.277	59.578	69.028	75.259				0	0	0	0	0	0		0	0	0	0	0	0		0	0	0	0	0	0		1.02137	1.00329	1.03333	1.01936	1.01493	1.07856		97.142	76.33	68.277	59.578	69.028	75.259		23.0427	15.5088	28.0655	21.466
151096		88.741	65.989	79.492	54.23	84.247	73.119				0	0	0	0	0	0		0	0	0	0	0	0		0	0	0	0	0	0		1.02092	1.00356	1.03385	1.01808	1.01355	1.0793		88.741	76.4084	79.492	54.23	84.247	73.119		22.9573	15.5175	28.3502	21.466
151176		88.485	62.965	75.52	65.052	70.958	63.779				0	0	0	0	0	0		0	0	0	0	0	0		0	0	0	0	0	0		1.02021	1.00113	1.03185	1.01841	1.01384	1.0794		88.485	76.419	75.52	65.052	70.958	63.779		22.912	15.4318	28.3042	21.5563
151256		104.808	74.013	86.12	71.654	94.252	89.831				0	0	0	0	0	0		0	0	0	0	0	0		0	0	0	0	0	0		1.02055	1.00167	1.02935	1.01859	1.01333	1.07889		104.808	74.013	86.12	71.654	94.252	89.831		23.0028	15.4318	28.2962	21.4133
151356		118.642	75.35	92.575	74.223	98.1	84.551				0	0	0	0	0	0		0	0	0	0	0	0		0	0	0	0	0	0		1.02127	0.999717	1.02993	1.01864	1.01183	1.07943		118.642	75.35	92.575	74.223	98.1	84.551		23.3818	15.542	28.2087	21.5622
151436		110.218	96.031	85.409	77.202	87.768	79.107				0	0	0	0	0	0		0	0	0	0	0	0		0	0	0	0	0	0		1.02153	0.99994	1.03151	1.01756	1.01184	1.08039		110.218	96.031	85.409	77.202	87.768	79.107		23.3743	15.4415	28.2873	21.5672
151516		97.554	70.122	81.606	54.707	90.665	74.45				0	0	0	0	0	0		0	0	0	0	0	0		0	0	0	0	0	0		1.02096	1.00032	1.03351	1.01799	1.01297	1.08132		97.554	70.122	81.606	54.707	90.665	74.45		23.2287	15.4223	28.0435	21.5392
151596		99.563	77.482	90.146	66.008	81.216	81.768				0	0	0	0	0	0		0	0	0	0	0	0		0	0	0	0	0	0		1.02046	1.00119	1.03488	1.01904	1.01388	1.08227		99.563	77.482	90.146	66.008	81.216	81.768		23.1702	15.483	27.924	21.3683
151676		97.841	67.155	71.4	53.658	87.423	67.465				0	0	0	0	0	0		0	0	0	0	0	0		0	0	0	0	0	0		1.02043	1.00208	1.03443	1.01892	1.01407	1.08354		97.841	67.155	71.4	53.658	87.423	67.465		23.2327	15.6783	28.0455	21.4843
151776		89.519	69.274	73.419	47.167	71.436	62.282				0	0	0	0	0	0		0	0	0	0	0	0		0	0	0	0	0	0		1.02093	0.999724	1.03207	1.01841	1.01281	1.08457		89.519	69.274	73.419	70.461	71.436	89.3932		23.3895	15.7205	28.0657	21.4318
151856		85.184	72.507	84.812	53.758	79.811	71.001				0	0	0	0	0	0		0	0	0	0	0	0		0	0	0	0	0	0		1.02144	0.99721	1.0307	1.01924	1.01269	1.08512		85.184	72.507	84.812	53.758	79.811	71.001		23.3035	15.6857	27.7823	21.519
151996		85.163	58.248	61.597	67.192	68.718	67.046				0	0	0	0	0	0		0	0	0	0	0	0		0	0	0	0	0	0		1.0204	0.997881	1.02917	1.01946	1.01386	1.08598		85.163	77.0788	91.9013	67.192	68.718	67.046		23.2188	15.687	27.7105	21.519
152096		77.915	66.745	61.178	45.859	67.039	70.204				0	0	0	0	0	0		0	0	0	0	0	0		0	0	0	0	0	0		1.01931	0.998307	1.02733	1.01876	1.01446	1.08702		103.112	77.0524	92.2394	70.9989	91.3781	70.204		23.4425	15.6668	27.641	21.519
152176		104.559	77.157	86.115	65.321	91.343	78.44				0	0	0	0	0	0		0	0	0	0	0	0		0	0	0	0	0	0		1.01958	0.998958	1.02667	1.01829	1.01434	1.08668		104.559	77.157	86.115	65.321	91.343	78.44		23.421	15.6668	27.641	21.6015
152296		112.478	98.598	98.628	60.651	103.991	73.862				0	0	0	0	0	0		0	0	0	0	0	0		0	0	0	0	0	0		1.02079	0.998971	1.02657	1.01881	1.01528	1.08725		112.478	98.598	98.628	60.651	103.991	73.862		23.3173	15.702	27.751	21.5392
152376		123.56	87.574	85.981	62.578	109.608	75.905				0	0	0	0	0	0		0	0	0	0	0	0		0	0	0	0	0	0		1.02105	0.999301	1.02686	1.02006	1.0175	1.08814		123.56	87.574	85.981	62.578	109.608	75.905		23.325	15.7078	28.1265	21.2973
152456		99.963	75.812	86.609	64.268	83.052	73.255				0	0	0	0	0	0		0	0	0	0	0	0		0	0	0	0	0	0		1.02095	0.999175	1.0272	1.0212	1.01903	1.08872		99.963	75.812	86.609	64.268	83.052	73.255		23.2497	15.6055	28.4288	21.2322
152536		103.933	82.198	93.922	62.765	99.566	82.517				0	0	0	0	0	0		0	0	0	0	0	0		0	0	0	0	0	0		1.02185	0.99962	1.02836	1.02232	1.01897	1.09028		103.933	82.198	93.922	62.765	99.566	82.517		23.2038	15.5845	28.6573	21.0658
152616		100.265	64.95	90.363	65.159	92.14	73.749				0	0	0	0	0	0		0	0	0	0	0	0		0	0	0	0	0	0		1.02103	1.00038	1.0289	1.02383	1.01934	1.09223		100.265	77.2955	90.363	65.159	92.14	73.749		23.204	15.7045	28.89	21.1433
152696		95.419	52.741	79.072	71.833	84.078	70.468				0	0	0	0	0	0		0	0	0	0	0	0		0	0	0	0	0	0		1.01987	1.00051	1.02758	1.02304	1.0197	1.09238		95.419	77.3594	79.072	71.833	84.078	70.468		23.2678	15.7803	28.89	21.1433
152776		96.68	66.583	74.159	55.069	79.614	67.103				0	0	0	0	0	0		0	0	0	0	0	0		0	0	0	0	0	0		1.01981	1.00122	1.02739	1.02168	1.02039	1.09121		96.68	77.3299	74.159	55.069	79.614	67.103		23.2552	15.7803	28.89	21.1677
152876		81.685	57.684	70.092	62.453	73.268	68.283				0	0	0	0	0	0		0	0	0	0	0	0		0	0	0	0	0	0		1.01942	1.00153	1.02818	1.02003	1.0214	1.0911		104.017	77.3173	70.092	62.453	73.268	68.283		23.2337	15.7803	28.9398	21.1677
152996		77.774	55.083	65.324	56.312	73.102	64.886				0	0	0	0	0	0		0	0	0	0	0	0		0	0	0	0	0	0		1.01915	0.999899	1.02837	1.01909	1.02145	1.09162		104.023	77.3928	93.3259	56.312	73.102	64.886		23.2337	15.7803	28.9917	21.226
153096		78.086	59.757	89.34	57.819	82.676	72.596				0	0	0	0	0	0		0	0	0	0	0	0		0	0	0	0	0	0		1.01842	1.00027	1.02832	1.01946	1.02081	1.09187		104.03	77.3	89.34	57.819	82.676	72.596		23.1897	15.78	28.7987	21.0002
153196		104.969	82.146	94.497	81.731	109.735	84.801				0	0	0	0	0	0		0	0	0	0	0	0		0	0	0	0	0	0		1.0178	0.999112	1.02901	1.02034	1.02114	1.09227		104.969	82.146	94.497	81.731	109.735	84.801		23.115	15.8558	28.6505	20.9262
153296		107.633	60.953	86.037	78.308	91.381	89.847				0	0	0	0	0	0		0	0	0	0	0	0		0	0	0	0	0	0		1.01824	0.999837	1.02727	1.02138	1.02304	1.09368		107.633	77.467	86.037	78.308	91.381	89.847		23.2727	15.9335	28.5042	20.9417
153376		96.021	60.506	95.437	63.179	95.51	77.189				0	0	0	0	0	0		0	0	0	0	0	0		0	0	0	0	0	0		1.01946	0.99988	1.02651	1.02151	1.02332	1.09531		96.021	77.5023	95.437	63.179	95.51	77.189		23.3185	15.9665	28.4923	20.8815
153456		105.216	71.816	81.663	65.647	98.685	70.082				0	0	0	0	0	0		0	0	0	0	0	0		0	0	0	0	0	0		1.02053	1.00075	1.02798	1.02244	1.02346	1.09679		105.216	71.816	81.663	65.647	98.685	70.082		23.1955	16.0233	28.471	20.749
153536		96.177	75.35	83.503	65.902	88.673	81.98				0	0	0	0	0	0		0	0	0	0	0	0		0	0	0	0	0	0		1.02141	1.00212	1.02876	1.02393	1.02285	1.09748		96.177	75.35	83.503	65.902	88.673	81.98		23.2457	16.0607	28.4882	20.8468
153636		85.404	77.025	85.348	49.519	74.118	80.049				0	0	0	0	0	0		0	0	0	0	0	0		0	0	0	0	0	0		1.02217	1.00267	1.0287	1.02456	1.02086	1.09796		85.404	77.025	85.348	71.6602	74.118	80.049		23.2457	16.0607	28.5175	20.9248
153716		89.666	64.314	92.765	66.72	72.04	71.237				0	0	0	0	0	0		0	0	0	0	0	0		0	0	0	0	0	0		1.02214	1.00288	1.02882	1.0257	1.02035	1.09839		89.666	77.5653	92.765	66.72	72.04	71.237		23.1547	16.0985	28.2445	21.0327
153796		83.859	74.86	76.146	55.953	89.417	63.783				0	0	0	0	0	0		0	0	0	0	0	0		0	0	0	0	0	0		1.02272	1.00324	1.0289	1.02533	1.02108	1.09921		104.578	74.86	76.146	55.953	89.417	91.4744		23.178	16.0985	27.963	21.0327
153876		78.238	69.175	75.371	52.179	84.109	73.978				0	0	0	0	0	0		0	0	0	0	0	0		0	0	0	0	0	0		1.02309	1.00367	1.02843	1.02501	1.0196	1.10033		104.576	69.175	75.371	71.7241	84.109	73.978		23.039	16.0607	27.963	20.8915
153996		82.608	61.442	78.645	54.579	78.429	66.917				0	0	0	0	0	0		0	0	0	0	0	0		0	0	0	0	0	0		1.02329	1.00339	1.0291	1.02587	1.01795	1.10093		104.574	77.4967	78.645	71.6833	78.429	66.917		22.9465	15.9853	28.0307	20.8915
154116		107.564	67.99	97.631	71.739	105.529	82.797				0	0	0	0	0	0		0	0	0	0	0	0		0	0	0	0	0	0		1.02341	1.00347	1.02862	1.02523	1.01665	1.10138		107.564	77.552	97.631	71.739	105.529	82.797		22.8778	16.023	28.0307	20.7607
154196		116.63	81.8	107.773	71.64	88.539	98.884				0	0	0	0	0	0		0	0	0	0	0	0		0	0	0	0	0	0		1.02358	1.00469	1.02849	1.02578	1.0153	1.10201		116.63	81.8	107.773	71.64	88.539	98.884		22.6953	15.9663	27.9022	20.6515
154276		98.203	77.13	96.333	79.348	88.874	82.796				0	0	0	0	0	0		0	0	0	0	0	0		0	0	0	0	0	0		1.02392	1.00572	1.02995	1.0264	1.01595	1.10117		98.203	77.13	96.333	79.348	88.874	82.796		22.574	15.9833	27.6698	20.5915
154356		95.005	74.578	102.061	65.701	86.31	77.942				0	0	0	0	0	0		0	0	0	0	0	0		0	0	0	0	0	0		1.0248	1.00666	1.03192	1.02681	1.01639	1.1002		95.005	74.578	102.061	65.701	86.31	77.942		22.5752	15.8893	27.7655	20.5485
154436		88.919	66.116	85.699	64.275	83.789	82.258				0	0	0	0	0	0		0	0	0	0	0	0		0	0	0	0	0	0		1.02536	1.00768	1.02967	1.02735	1.0153	1.10064		88.919	77.6085	85.699	64.275	83.789	82.258		22.4838	15.697	27.263	20.2375
154516		96.664	76.009	90.735	55.069	85.038	80.867				0	0	0	0	0	0		0	0	0	0	0	0		0	0	0	0	0	0		1.02564	1.00828	1.02617	1.02826	1.01473	1.10131		96.664	76.009	90.735	55.069	85.038	80.867		22.598	15.697	27.4447	20.2907
154596		104.021	74.323	81.4	70.037	80.117	75.825				0	0	0	0	0	0		0	0	0	0	0	0		0	0	0	0	0	0		1.02568	1.00914	1.02582	1.0281	1.01432	1.10152		104.021	74.323	81.4	70.037	80.117	75.825		22.598	15.787	27.5847	20.3747
154676		91.604	70.036	81.408	60.726	81.029	67.001				0	0	0	0	0	0		0	0	0	0	0	0		0	0	0	0	0	0		1.02628	1.01012	1.02392	1.02751	1.01298	1.10109		91.604	70.036	81.408	60.726	81.029	67.001		22.6965	15.7295	27.5847	20.3747
154755		102.473	80.034	74.069	56.709	86.437	87.471				0	0	0	0	0	0		0	0	0	0	0	0		0	0	0	0	0	0		1.02551	1.01097	1.02161	1.02794	1.01019	1.10133		102.473	80.034	74.069	56.709	86.437	87.471		22.6428	15.7248	27.2575	20.4112
154836		91.81	79.495	81.832	61.735	79.315	125.8				0	0	0	0	0	0		0	0	0	0	0	0		0	0	0	0	0	0		1.02528	1.01135	1.01995	1.02791	1.00716	1.10211		91.81	79.495	81.832	61.735	79.315	125.8		22.3395	15.703	27.1893	20.29
155016		97.079	74.489	106.352	77.014	109.191	137.39				0	0	0	0	0	0		0	0	0	0	0	0		0	0	0	0	0	0		1.02564	1.01152	1.01889	1.02803	1.00684	1.10324		97.079	74.489	106.352	77.014	109.191	137.39		22.3395	15.703	27.1317	20.29
155096		108.497	78.228	110.899	74.643	105.728	149.673				0	0	0	0	0	0		0	0	0	0	0	0		0	0	0	0	0	0		1.02601	1.01128	1.01849	1.02766	1.0078	1.10411		108.497	78.228	110.899	74.643	105.728	149.673		22.235	15.672	26.8683	20.265
155176		120.212	86.686	128.499	57.176	113.2	107.337				0	0	0	0	0	0		0	0	0	0	0	0		0	0	0	0	0	0		1.02688	1.01124	1.01833	1.02812	1.00862	1.10478		120.212	86.686	128.499	57.176	113.2	107.337		22.0968	15.5673	26.8375	20.302
155256		94.423	57.613	105.107	63.353	99.937	105.868				0	0	0	0	0	0		0	0	0	0	0	0		0	0	0	0	0	0		1.02752	1.01126	1.01856	1.02859	1.0101	1.10482		94.423	77.6055	105.107	63.353	99.937	105.868		21.97	15.5673	26.8415	20.3723
155336		93.423	79.678	105.967	84.968	89.58	104.281				0	0	0	0	0	0		0	0	0	0	0	0		0	0	0	0	0	0		1.02768	1.01123	1.0187	1.02955	1.00655	1.10613		93.423	79.678	105.967	84.968	89.58	104.281		21.8945	15.3265	26.8738	20.454
155416		110.317	69.543	103.104	77.915	103.925	123.586				0	0	0	0	0	0		0	0	0	0	0	0		0	0	0	0	0	0		1.02791	1.01185	1.01856	1.02945	1.00313	1.10683		110.317	69.543	103.104	77.915	103.925	123.586		21.8945	15.2768	26.6148	20.4363
155496		91.28	83.632	92.926	66.535	89.418	135.5				0	0	0	0	0	0		0	0	0	0	0	0		0	0	0	0	0	0		1.02853	1.01284	1.01806	1.02872	1.00403	1.10668		91.28	83.632	92.926	66.535	89.418	135.5		22.0177	15.5607	26.6148	20.4363
155576		90.958	69.611	76.078	61.42	85.686	155.081				0	0	0	0	0	0		0	0	0	0	0	0		0	0	0	0	0	0		1.02777	1.01325	1.01661	1.02817	1.00399	1.10552		90.958	69.611	76.078	61.42	85.686	155.081		22.0177	16.0293	26.6782	20.2248
155676		97.143	74.628	78.386	58.184	100.562	104.503				0	0	0	0	0	0		0	0	0	0	0	0		0	0	0	0	0	0		1.02556	1.01241	1.01488	1.02769	1.00354	1.10423		97.143	74.628	78.386	58.184	100.562	104.503		22.0177	16.0293	26.3665	20.1075
155756		84.476	64.312	78.328	52.54	88.384	96.898				0	0	0	0	0	0		0	0	0	0	0	0		0	0	0	0	0	0		1.02422	1.01293	1.01575	1.02807	1.00407	1.10216		105.297	77.705	78.328	72.2314	88.384	96.898		22.0177	16.0293	26.1015	20.161
155876		91.071	66.362	86.806	69.304	81.753	88.958				0	0	0	0	0	0		0	0	0	0	0	0		0	0	0	0	0	0		1.02461	1.01308	1.01635	1.02772	1.00412	1.09897		91.071	77.7547	86.806	69.304	81.753	88.958		22.0177	16.0795	26.1015	20.161
155996		116.038	69.526	101.4	85.734	104.852	112.367				0	0	0	0	0	0		0	0	0	0	0	0		0	0	0	0	0	0		1.02257	1.01334	1.01731	1.02674	1.00469	1.09793		116.038	69.526	101.4	85.734	104.852	112.367		21.9198	16.2467	25.9002	20.0565
156096		97.038	96.926	106.512	78.319	97.319	104.695				0	0	0	0	0	0		0	0	0	0	0	0		0	0	0	0	0	0		1.02126	1.01303	1.01827	1.0256	1.00482	1.09874		97.038	96.926	106.512	78.319	97.319	104.695		21.8153	16.0795	25.7905	19.9445
156196		100.685	83.157	101.046	76.874	105.111	107.3				0	0	0	0	0	0		0	0	0	0	0	0		0	0	0	0	0	0		1.02202	1.01319	1.01957	1.02602	1.00564	1.09958		100.685	83.157	101.046	76.874	105.111	107.3		21.8537	16.09	25.5847	19.9535
156276		94.275	69.906	99.205	62.905	91.204	113.504				0	0	0	0	0	0		0	0	0	0	0	0		0	0	0	0	0	0		1.02189	1.01315	1.02017	1.02642	1.0065	1.10133		94.275	69.906	99.205	62.905	91.204	113.504		21.9192	15.861	25.412	19.811
156356		98.57	77.459	98.779	72.139	89.202	116.862				0	0	0	0	0	0		0	0	0	0	0	0		0	0	0	0	0	0		1.02235	1.01234	1.02008	1.02645	1.00744	1.10167		98.57	77.459	98.779	72.139	89.202	116.862		21.8755	15.861	25.3407	19.811
156436		105.013	89.306	101.147	71.453	106.605	115.792				0	0	0	0	0	0		0	0	0	0	0	0		0	0	0	0	0	0		1.02145	1.01249	1.01964	1.02553	1.00559	1.10115		105.013	89.306	101.147	71.453	106.605	115.792		22.0373	15.987	25.3407	19.811
156516		111.769	91.046	86.893	71.443	76.964	101.254				0	0	0	0	0	0		0	0	0	0	0	0		0	0	0	0	0	0		1.0185	1.01304	1.0171	1.02562	1.00356	1.09982		111.769	91.046	86.893	71.443	76.964	101.254		22.0373	15.987	25.3407	19.811
156596		84.821	73.853	83.699	65.982	80.76	103.414				0	0	0	0	0	0		0	0	0	0	0	0		0	0	0	0	0	0		1.01865	1.01296	1.01569	1.02595	1.00389	1.09817		105.775	73.853	83.699	65.982	80.76	103.414		21.9968	15.987	25.3407	19.811
156676		95.484	75.036	96.346	69.009	74.276	88.87				0	0	0	0	0	0		0	0	0	0	0	0		0	0	0	0	0	0		1.01848	1.01241	1.01621	1.02623	1.00447	1.09792		95.484	75.036	96.346	69.009	96.2712	88.87		22.0373	15.904	25.3407	19.9535
156755		82.2	65.714	81.973	57.137	64.981	92.577				0	0	0	0	0	0		0	0	0	0	0	0		0	0	0	0	0	0		1.0174	1.01264	1.01571	1.02623	1.00467	1.09746		105.805	77.9471	81.973	57.137	96.2402	92.577		22.0373	15.904	25.3407	19.9535
156876		92.01	79.3	79.045	57.858	80.616	84.973				0	0	0	0	0	0		0	0	0	0	0	0		0	0	0	0	0	0		1.01752	1.01317	1.01432	1.02635	1.00397	1.0971		92.01	79.3	79.045	57.858	80.616	84.973		22.0373	15.8152	25.0507	19.811
156996		107.579	90.873	113.694	71.881	105.356	116.577				0	0	0	0	0	0		0	0	0	0	0	0		0	0	0	0	0	0		1.01739	1.0137	1.01145	1.02554	1.00343	1.09754		107.579	90.873	113.694	71.881	105.356	116.577		22.0103	15.8152	24.648	19.811
157096		108.528	71.554	110.946	76.726	97.578	104.612				0	0	0	0	0	0		0	0	0	0	0	0		0	0	0	0	0	0		1.01653	1.01348	1.00997	1.02522	1.00411	1.0985		108.528	71.554	110.946	76.726	97.578	104.612		22.1695	15.954	24.4275	19.7487
157176		103.412	70.354	110.498	92.354	101.612	110.094				0	0	0	0	0	0		0	0	0	0	0	0		0	0	0	0	0	0		1.01396	1.01421	1.0105	1.02528	1.00098	1.09796		103.412	70.354	110.498	92.354	101.612	110.094		22.0422	16.1358	24.4375	19.6633
157256		109.577	91.675	98.012	74.954	106.339	129.343				0	0	0	0	0	0		0	0	0	0	0	0		0	0	0	0	0	0		1.01228	1.01472	1.00946	1.02554	0.99638	1.09862		109.577	91.675	98.012	74.954	106.339	129.343		21.9645	16.2017	24.311	19.569
157336		102.424	94.221	92.412	71.09	93.606	101.891				0	0	0	0	0	0		0	0	0	0	0	0		0	0	0	0	0	0		1.01264	1.01496	1.00942	1.02629	0.994879	1.09938		102.424	94.221	92.412	71.09	93.606	101.891		21.9645	16.2455	24.1365	19.6275
157416		109.973	64.288	92.035	72.031	98.468	104.544				0	0	0	0	0	0		0	0	0	0	0	0		0	0	0	0	0	0		1.01286	1.01486	1.00855	1.02671	0.993524	1.0993		109.973	78.5668	92.035	72.031	98.468	104.544		21.9645	16.2782	24.311	19.6275
157496		101.036	68.883	92.855	69.841	91.236	108.314				0	0	0	0	0	0		0	0	0	0	0	0		0	0	0	0	0	0		1.01159	1.01509	1.00674	1.02704	0.989455	1.09827		101.036	78.4851	92.855	69.841	91.236	108.314		21.9645	16.0258	24.311	19.6275
157576		94.439	65.047	85.269	62.541	90.921	102.396				0	0	0	0	0	0		0	0	0	0	0	0		0	0	0	0	0	0		1.01171	1.01456	1.00659	1.02745	0.989911	1.0976		94.439	78.6754	85.269	62.541	90.921	102.396		21.9645	16.0258	24.311	19.552
157696		86.595	59.674	82.883	54.078	81.329	109.884				0	0	0	0	0	0		0	0	0	0	0	0		0	0	0	0	0	0		1.01066	1.01501	1.0069	1.02787	0.987639	1.09711		106.166	78.5152	82.883	73.0681	81.329	109.884		21.9325	16.2782	24.4375	19.2587
157776		84.465	61.153	76.463	58.075	82.235	98.56				0	0	0	0	0	0		0	0	0	0	0	0		0	0	0	0	0	0		1.01086	1.01534	1.00565	1.02606	0.988234	1.09744		106.155	78.3981	97.8347	58.075	82.235	98.56		21.9645	16.0258	24.4375	19.1683
157856		114.451	66.74	97.381	72.132	110.887	118.848				0	0	0	0	0	0		0	0	0	0	0	0		0	0	0	0	0	0		1.01132	1.01553	1.00595	1.02647	0.988718	1.09633		114.451	78.3331	97.381	72.132	110.887	118.848		21.9325	16.0258	24.4375	19.1683
157996		126.559	75.606	121.147	84.854	100.067	135.978				0	0	0	0	0	0		0	0	0	0	0	0		0	0	0	0	0	0		1.01032	1.01534	1.00456	1.02709	0.989433	1.09574		126.559	75.606	121.147	84.854	100.067	135.978		21.7758	16.0258	24.311	19.1683
158076		102.4	82.524	105.078	83.262	95.581	102.139				0	0	0	0	0	0		0	0	0	0	0	0		0	0	0	0	0	0		1.00983	1.01623	1.00495	1.02637	0.989926	1.09516		102.4	82.524	105.078	83.262	95.581	102.139		21.8593	16.0195	24.193	19.0875
158156		104.038	76.056	103.06	83.985	100.233	106.918				0	0	0	0	0	0		0	0	0	0	0	0		0	0	0	0	0	0		1.00974	1.0158	1.00511	1.02681	0.990424	1.09355		104.038	76.056	103.06	83.985	100.233	106.918		22.1683	15.8065	24.1905	19.0408
158236		80.005	68.057	96.612	106.871	91.368	111.216				0	0	0	0	0	0		0	0	0	0	0	0		0	0	0	0	0	0		1.00936	1.01449	1.002	1.02688	0.991395	1.0901		106.527	78.9689	96.612	106.871	91.368	111.216		22.133	15.652	23.977	18.929
158316		111.121	71.193	85.595	80.253	91.977	133.45				0	0	0	0	0	0		0	0	0	0	0	0		0	0	0	0	0	0		1.01016	1.01414	0.999051	1.02768	0.989177	1.08633		111.121	71.193	85.595	80.253	91.977	133.45		22.133	15.652	23.977	18.929
158396		97.244	75.674	91.867	75.834	92.768	131.616				0	0	0	0	0	0		0	0	0	0	0	0		0	0	0	0	0	0		1.01093	1.01403	0.999971	1.02781	0.986044	1.08622		97.244	75.674	91.867	75.834	92.768	131.616		22.133	15.6155	23.977	18.7543
158496		98.342	64.9	81.283	56.709	79.502	106.826				0	0	0	0	0	0		0	0	0	0	0	0		0	0	0	0	0	0		1.011	1.01419	1.00012	1.02808	0.984754	1.08549		98.342	79.0953	81.283	73.1436	98.8748	106.826		22.092	15.77	23.977	18.929
158576		106.713	59.246	87.177	61.842	79.781	103.457				0	0	0	0	0	0		0	0	0	0	0	0		0	0	0	0	0	0		1.01113	1.01412	1.00032	1.02846	0.98541	1.08464		106.713	79.0997	87.177	61.842	98.796	103.457		22.092	15.4028	23.8607	18.929
158656		72.818	77.904	93.95	64.625	80.476	86.845				0	0	0	0	0	0		0	0	0	0	0	0		0	0	0	0	0	0		1.01136	1.01456	1.00048	1.02859	0.985789	1.08447		106.412	77.904	93.95	64.625	98.7574	86.845		22.092	15.4028	23.8607	18.929
158736		92.814	62.221	79.561	65.7	78.151	96.353				0	0	0	0	0	0		0	0	0	0	0	0		0	0	0	0	0	0		1.01147	1.01449	1.00093	1.02892	0.986301	1.08494		92.814	79.078	79.561	65.7	98.7328	96.353		22.092	15.4028	23.8607	18.7543
158836		114.876	66.012	112.639	86.539	111.803	137.733				0	0	0	0	0	0		0	0	0	0	0	0		0	0	0	0	0	0		1.01176	1.01451	1.00128	1.02934	0.986494	1.08379		114.876	79.0769	112.639	86.539	111.803	137.733		22.092	15.24	23.8607	18.7543
159016		104.927	81.466	100.957	79.144	110.471	132.784				0	0	0	0	0	0		0	0	0	0	0	0		0	0	0	0	0	0		1.01064	1.01511	1.00215	1.02847	0.985929	1.08156		104.927	81.466	100.957	79.144	110.471	132.784		21.9812	15.3978	23.819	18.7068
159096		112.162	82.456	97.148	78.848	93.422	121.859				0	0	0	0	0	0		0	0	0	0	0	0		0	0	0	0	0	0		1.0094	1.0154	1.0028	1.02749	0.985441	1.08116		112.162	82.456	97.148	78.848	93.422	121.859		21.941	15.5373	23.7848	18.6755
159175		124.269	80.371	94.352	84.433	93.502	124.905				0	0	0	0	0	0		0	0	0	0	0	0		0	0	0	0	0	0		1.00944	1.01597	1.00332	1.02814	0.985148	1.08117		124.269	80.371	94.352	84.433	93.502	124.905		21.6087	15.62	23.5673	18.6293
159276		98.958	73.806	96.376	69.355	89.331	110.181				0	0	0	0	0	0		0	0	0	0	0	0		0	0	0	0	0	0		1.00961	1.01611	1.00329	1.02804	0.985455	1.08073		98.958	73.806	96.376	69.355	89.331	110.181		21.6087	15.691	23.3038	18.6293
159356		94.353	68.764	93.833	66.767	73.367	107.963				0	0	0	0	0	0		0	0	0	0	0	0		0	0	0	0	0	0		1.00998	1.01407	1.00038	1.02781	0.984721	1.079		94.353	79.6373	93.833	66.767	98.985	107.963		21.6087	15.62	23.3038	18.5453
159436		99.874	80.998	87.111	64.181	92.032	104.681				0	0	0	0	0	0		0	0	0	0	0	0		0	0	0	0	0	0		1.00968	1.01448	0.998025	1.0282	0.982719	1.07744		99.874	80.998	87.111	64.181	92.032	104.681		21.3592	15.5757	23.1083	18.4035
159516		106.472	71.888	81.221	59.613	89.097	112.494				0	0	0	0	0	0		0	0	0	0	0	0		0	0	0	0	0	0		1.00956	1.01222	0.998222	1.02834	0.981512	1.07741		106.472	71.888	81.221	59.613	89.097	112.494		21.3592	15.4905	23.1083	18.4035
159596		101.104	67.299	89.332	57.243	94.932	107.682				0	0	0	0	0	0		0	0	0	0	0	0		0	0	0	0	0	0		1.00984	1.01167	0.998591	1.02853	0.982287	1.07673		101.104	79.6982	89.332	73.1312	94.932	107.682		21.3592	15.4905	23.1083	18.535
159716		85.62	67.345	90.196	68.439	67.556	89.52				0	0	0	0	0	0		0	0	0	0	0	0		0	0	0	0	0	0		1.00963	1.01157	0.998826	1.02859	0.982554	1.07571		106.515	79.701	90.196	68.439	99.0118	89.52		21.3592	15.4905	22.954	18.535
159795		118.79	95.676	123.23	83.407	118.914	118.629				0	0	0	0	0	0		0	0	0	0	0	0		0	0	0	0	0	0		1.01009	1.01182	0.999132	1.02874	0.983181	1.07555		118.79	95.676	123.23	83.407	118.914	118.629		21.3592	15.4905	22.5815	18.535
159876		122.046	81.881	106.81	76.484	93.097	108.807				0	0	0	0	0	0		0	0	0	0	0	0		0	0	0	0	0	0		1.01016	1.01224	0.999706	1.02878	0.983649	1.07603		122.046	81.881	106.81	76.484	93.097	108.807		21.3592	15.4905	22.5815	18.535
159996		114.429	67.587	106.348	75.752	86.166	129.285				0	0	0	0	0	0		0	0	0	0	0	0		0	0	0	0	0	0		1.01065	1.0118	1.00083	1.02935	0.984699	1.07714		114.429	79.7579	106.348	75.752	86.166	129.285		21.0997	15.475	22.6155	18.4218
160076		105.455	85.568	110.075	90.433	102.248	107.265				0	0	0	0	0	0		0	0	0	0	0	0		0	0	0	0	0	0		1.01099	1.01195	1.00156	1.02992	0.984894	1.07784		105.455	85.568	110.075	90.433	102.248	107.265		21.0997	15.6987	22.5367	18.3593
160155		106.548	70.939	108.926	79.333	103.837	100.462				0	0	0	0	0	0		0	0	0	0	0	0		0	0	0	0	0	0		1.01034	1.0119	1.00252	1.0303	0.984472	1.07856		106.548	79.8353	108.926	79.333	103.837	100.462		20.7907	15.7852	22.3503	18.3492
160236		103.384	77.956	107.828	80.663	94.251	99.634				0	0	0	0	0	0		0	0	0	0	0	0		0	0	0	0	0	0		1.00901	1.01155	1.00249	1.02972	0.985456	1.07722		103.384	77.956	107.828	80.663	94.251	99.634		20.7907	15.7852	22.3503	18.3492
160316		101.841	63.253	87.026	72.866	87.19	103.151				0	0	0	0	0	0		0	0	0	0	0	0		0	0	0	0	0	0		1.00803	1.01093	1.00237	1.02904	0.984102	1.07549		101.841	80.0064	87.026	72.866	87.19	103.151		20.6432	15.8593	22.4857	18.3492
160396		94.758	61.357	86.164	70.368	93.81	91.972				0	0	0	0	0	0		0	0	0	0	0	0		0	0	0	0	0	0		1.00745	1.01054	1.00258	1.02812	0.982648	1.07577		94.758	80.0415	86.164	70.368	93.81	91.972		20.6432	15.8593	22.436	18.2248
160476		95.28	66.652	88.222	64.055	77.324	91.69				0	0	0	0	0	0		0	0	0	0	0	0		0	0	0	0	0	0		1.00751	1.01023	1.00295	1.02847	0.982844	1.07062		95.28	80.0772	88.222	64.055	99.191	91.69		20.9027	15.8593	22.436	18.2248
160556		78.454	66.12	86.91	62.628	93.612	101.64				0	0	0	0	0	0		0	0	0	0	0	0		0	0	0	0	0	0		1.00778	1.01056	1.00305	1.02892	0.983125	1.06656		106.423	80.2361	86.91	62.628	93.612	101.64		20.9027	15.8197	22.436	18.1378
160676		84.718	81.457	82.792	69.34	93.441	107.47				0	0	0	0	0	0		0	0	0	0	0	0		0	0	0	0	0	0		1.00701	1.01045	1.00226	1.02943	0.983441	1.06684		106.347	81.457	82.792	69.34	93.441	107.47		20.6003	15.8197	22.3422	18.1378
160755		136.218	77.545	121.935	82.516	123.269	114.034				0	0	0	0	0	0		0	0	0	0	0	0		0	0	0	0	0	0		1.00698	1.01038	1.00266	1.02985	0.98392	1.06655		136.218	77.545	121.935	82.516	123.269	114.034		20.688	15.8197	22.3422	18.1378
160836		122.309	86.414	121.445	88.139	117.44	107.951				0	0	0	0	0	0		0	0	0	0	0	0		0	0	0	0	0	0		1.00641	1.01044	1.00225	1.03017	0.98398	1.06647		122.309	86.414	121.445	88.139	117.44	107.951		20.4385	15.703	22.0552	18.1378
160996		113.864	87.976	103.73	71.047	100.033	117.764				0	0	0	0	0	0		0	0	0	0	0	0		0	0	0	0	0	0		1.00655	1.01036	1.00274	1.02858	0.983987	1.06694		113.864	87.976	103.73	71.047	100.033	117.764		20.3407	15.7722	21.9043	18.0505
161075		102.082	86.294	89.832	73.154	116.666	111.649				0	0	0	0	0	0		0	0	0	0	0	0		0	0	0	0	0	0		1.00653	1.01003	1.00271	1.02807	0.98471	1.06624		102.082	86.294	89.832	73.154	116.666	111.649		20.2278	15.6525	21.7435	17.9988
161155		104.237	80.512	102.628	73.518	96.088	115.627				0	0	0	0	0	0		0	0	0	0	0	0		0	0	0	0	0	0		1.00634	1.01006	1.00286	1.02758	0.985185	1.06523		104.237	80.512	102.628	73.518	96.088	115.627		20.2278	15.6525	21.7435	17.8125
161235		105.841	70.962	98.199	75.536	98.55	110.598				0	0	0	0	0	0		0	0	0	0	0	0		0	0	0	0	0	0		1.00586	1.01011	1.00221	1.02678	0.985585	1.06495		105.841	80.4121	98.199	75.536	98.55	110.598		20.2278	15.6525	21.7435	17.8125
161316		94.609	71.403	96.1	73.42	83.71	85.679				0	0	0	0	0	0		0	0	0	0	0	0		0	0	0	0	0	0		1.00481	1.00988	1.00167	1.02696	0.98554	1.06414		106.502	80.5141	96.1	73.42	99.0057	85.679		20.0923	15.6562	21.7403	17.9988
161396		97.522	74.772	87.833	66.95	91.475	90.191				0	0	0	0	0	0		0	0	0	0	0	0		0	0	0	0	0	0		1.00581	1.00977	1.00194	1.02625	0.985522	1.06324		97.522	74.772	87.833	66.95	91.475	90.191		20.2278	15.6562	21.7403	17.8125
161476		99.33	58.834	85.382	65.094	81.702	88.024				0	0	0	0	0	0		0	0	0	0	0	0		0	0	0	0	0	0		1.00514	1.00992	1.0022	1.02618	0.985806	1.06292		99.33	80.514	85.382	65.094	99.0014	88.024		20.2278	15.6562	21.7403	17.8125
161595		85.098	78.868	67.877	62.735	84.347	101.308				0	0	0	0	0	0		0	0	0	0	0	0		0	0	0	0	0	0		1.00514	1.00997	1.00244	1.02655	0.986149	1.06301		106.487	78.868	98.7484	62.735	98.9905	101.308		20.2278	15.6562	21.7403	17.8125
161675		109.204	72.205	98.373	72.318	112.155	124.106				0	0	0	0	0	0		0	0	0	0	0	0		0	0	0	0	0	0		1.00478	1.00993	1.0027	1.02669	0.986562	1.06351		109.204	80.514	98.373	72.318	112.155	124.106		20.2278	15.6562	21.7403	17.8125
161755		111.569	76.594	101.419	89.638	105.752	117.209				0	0	0	0	0	0		0	0	0	0	0	0		0	0	0	0	0	0		1.00403	1.00999	1.00266	1.02653	0.987343	1.06237		111.569	76.594	101.419	89.638	105.752	117.209		20.0923	15.4462	21.7183	17.8125
161875		100.723	85.188	97.039	79.942	114.174	106.33				0	0	0	0	0	0		0	0	0	0	0	0		0	0	0	0	0	0		1.00377	1.01023	1.00308	1.02689	0.98728	1.06132		100.723	85.188	97.039	79.942	114.174	106.33		20.352	15.3242	21.906	17.6778
161995		113.196	84.145	105.244	77.05	98.064	112.395				0	0	0	0	0	0		0	0	0	0	0	0		0	0	0	0	0	0		1.00422	1.0099	1.00419	1.02684	0.98691	1.06056		113.196	84.145	105.244	77.05	98.064	112.395		20.2927	15.2982	21.5425	17.6255
162095		95.66	59.692	94.625	81.796	87.156	104.189				0	0	0	0	0	0		0	0	0	0	0	0		0	0	0	0	0	0		1.00381	1.00923	1.0042	1.0271	0.987129	1.05913		106.711	80.733	94.625	81.796	87.156	104.189		20.39	15.2375	21.347	17.5985
162175		105.523	77.776	82.586	73.33	86.853	105.022				0	0	0	0	0	0		0	0	0	0	0	0		0	0	0	0	0	0		1.00317	1.00894	1.00384	1.02721	0.987497	1.05889		105.523	77.776	99.19	73.33	86.853	105.022		20.39	15.1875	21.347	17.5925
162255		96.551	74.827	97.645	68.455	85.724	92.93				0	0	0	0	0	0		0	0	0	0	0	0		0	0	0	0	0	0		1.00292	1.00908	1.00311	1.02527	0.987958	1.05632		96.551	74.827	97.645	68.455	85.724	92.93		20.39	15.2375	21.347	17.5408
162355		103.162	85.584	90.026	73.044	89.113	83.371				0	0	0	0	0	0		0	0	0	0	0	0		0	0	0	0	0	0		1.00308	1.00904	1.00153	1.02543	0.988114	1.05409		103.162	85.584	90.026	73.044	89.113	83.371		20.39	15.253	21.2957	17.423
162435		99.944	74.49	99.617	74.293	85.542	82.173				0	0	0	0	0	0		0	0	0	0	0	0		0	0	0	0	0	0		1.00293	1.00868	1.00004	1.02369	0.988173	1.05316		99.944	74.49	99.617	74.293	85.542	82.173		20.117	15.2317	21.2957	17.3873
162535		90.214	59.509	81.787	59.706	78.72	91.14				0	0	0	0	0	0		0	0	0	0	0	0		0	0	0	0	0	0		1.00296	1.00906	0.999897	1.02341	0.98824	1.05276		106.9	80.8651	99.6731	73.2631	98.9752	91.14		20.117	15.123	21.2957	17.3873
162616		130.461	81.011	100.276	94.075	119.278	97.329				0	0	0	0	0	0		0	0	0	0	0	0		0	0	0	0	0	0		1.00227	1.00906	1.00011	1.0236	0.988471	1.05311		130.461	81.011	100.276	94.075	119.278	97.329		19.7775	15.0715	21.2957	17.3873
162716		123.18	100.181	118.59	96.035	116.976	114.088				0	0	0	0	0	0		0	0	0	0	0	0		0	0	0	0	0	0		1.0023	1.00938	1.0003	1.02397	0.988542	1.05346		123.18	100.181	118.59	96.035	116.976	114.088		19.7775	15.0715	21.2957	17.3873
162795		117.887	75.118	111.086	85.533	108.043	109.254				0	0	0	0	0	0		0	0	0	0	0	0		0	0	0	0	0	0		1.00225	1.0092	0.999409	1.0238	0.987863	1.05184		117.887	75.118	111.086	85.533	108.043	109.254		19.5793	15.0652	21.5325	17.3138
162876		101.451	72.763	116.945	73.148	83.041	112.474				0	0	0	0	0	0		0	0	0	0	0	0		0	0	0	0	0	0		1.00172	1.00933	0.998175	1.02464	0.987703	1.04982		101.451	72.763	116.945	73.148	98.9922	112.474		19.5025	15.2775	21.9105	17.3003
162996		105.713	74.669	96.833	73.291	99.855	99.225				0	0	0	0	0	0		0	0	0	0	0	0		0	0	0	0	0	0		1.00126	1.00929	0.996733	1.02508	0.988422	1.04959		105.713	74.669	96.833	73.291	99.855	99.225		19.2023	15.262	21.895	17.2398
163075		104.582	86.115	91.932	82.603	91.025	96.806				0	0	0	0	0	0		0	0	0	0	0	0		0	0	0	0	0	0		1.00158	1.00923	0.996436	1.02401	0.989178	1.04853		104.582	86.115	91.932	82.603	91.025	96.806		19.2023	15.2193	21.7245	17.2015
163155		121.268	82.662	93.894	65.959	98.954	103.018				0	0	0	0	0	0		0	0	0	0	0	0		0	0	0	0	0	0		1.00185	1.0094	0.995445	1.02259	0.990109	1.04739		121.268	82.662	93.894	65.959	98.954	103.018		19.407	15.2193	21.7245	17.2015
163235		87.176	66.245	97.857	73.192	84.82	98.069				0	0	0	0	0	0		0	0	0	0	0	0		0	0	0	0	0	0		1.00175	1.00939	0.993939	1.02125	0.990134	1.04692		107.405	80.8966	97.857	73.192	98.8087	98.069		19.4522	15.2193	21.7245	17.1703
163315		81.301	70.429	82.161	60.663	79.581	92.44				0	0	0	0	0	0		0	0	0	0	0	0		0	0	0	0	0	0		1.00181	1.00966	0.993833	1.02116	0.99047	1.04378		107.397	80.957	100.95	73.3584	98.7689	92.44		19.4522	15.3192	21.7245	17.1703
163415		82.361	67.436	83.226	54.62	84.672	88.668				0	0	0	0	0	0		0	0	0	0	0	0		0	0	0	0	0	0		1.00201	1.00974	0.994416	1.02141	0.991002	1.04276		107.373	80.9522	100.853	73.3542	98.7396	88.668		19.4522	15.3192	21.7245	17.1703
163515		88.12	84.623	96.624	57.849	84.927	89.787				0	0	0	0	0	0		0	0	0	0	0	0		0	0	0	0	0	0		1.00187	1.00959	0.99454	1.02143	0.991288	1.04314		107.39	84.623	96.624	73.354	98.726	89.787		19.4522	15.2862	21.7245	17.1703
163595		117.03	91.519	121.488	89.319	99.012	112.709				0	0	0	0	0	0		0	0	0	0	0	0		0	0	0	0	0	0		1.00184	1.00989	0.994948	1.02182	0.991811	1.04358		117.03	91.519	121.488	89.319	99.012	112.709		19.4522	15.3192	21.7245	17.1703
163675		112.468	82.884	106.562	85.805	108.485	121.329				0	0	0	0	0	0		0	0	0	0	0	0		0	0	0	0	0	0		1.00221	1.00979	0.995376	1.0222	0.992266	1.0435		112.468	82.884	106.562	85.805	108.485	121.329		19.4522	15.3192	21.7245	17.1703
163755		106.075	83.515	114.376	78.419	101.162	119.867				0	0	0	0	0	0		0	0	0	0	0	0		0	0	0	0	0	0		1.00233	1.00989	0.996234	1.02179	0.992815	1.04394		106.075	83.515	114.376	78.419	101.162	119.867		19.39	15.35	21.6137	17.1623
163875		98.176	81.269	111.152	75.412	103.089	107.526				0	0	0	0	0	0		0	0	0	0	0	0		0	0	0	0	0	0		1.00194	1.00995	0.996373	1.02184	0.993426	1.04354		98.176	81.269	111.152	75.412	103.089	107.526		19.175	15.3402	21.4412	16.8853
164035		86.255	67.577	88.114	64.668	84.477	95.987				0	0	0	0	0	0		0	0	0	0	0	0		0	0	0	0	0	0		1.00188	1.00921	0.9966	1.02199	0.99366	1.04363		107.389	80.9988	88.114	64.668	98.6005	95.987		19.0895	15.3077	21.3847	16.6385
164135		96.051	71.277	79.334	60.607	73.644	96.341				0	0	0	0	0	0		0	0	0	0	0	0		0	0	0	0	0	0		1.00213	1.00979	0.996786	1.02234	0.99418	1.04276		107.363	80.9985	100.732	73.3391	98.5829	96.341		19.1572	15.3077	21.3847	16.6385
164215		100.233	74.18	75.967	71.49	99.239	109.616				0	0	0	0	0	0		0	0	0	0	0	0		0	0	0	0	0	0		1.00236	1.00884	0.997267	1.02255	0.994582	1.0391		100.233	74.18	100.664	71.49	99.239	109.616		19.1572	15.235	21.3847	16.6385
164295		94.933	71.634	83.608	67.74	79.357	97.113				0	0	0	0	0	0		0	0	0	0	0	0		0	0	0	0	0	0		0.99821	1.00887	0.997539	1.02257	0.994866	1.0354		107.584	80.9991	100.638	67.74	98.5649	97.113		19.0895	15.235	21.3847	16.6385
164375		88.961	69.853	83.281	64.97	83.969	91.717				0	0	0	0	0	0		0	0	0	0	0	0		0	0	0	0	0	0		1.00235	1.00894	0.997709	1.02243	0.995068	1.03553		107.361	80.999	100.621	64.97	98.5596	91.717		19.0895	15.235	21.3847	16.6385
164475		96.828	70.751	96.039	73.992	97.94	107.548				0	0	0	0	0	0		0	0	0	0	0	0		0	0	0	0	0	0		0.998564	1.00915	0.998202	1.02244	0.995427	1.03421		107.581	80.9988	96.039	73.992	97.94	107.548		18.8907	15.235	21.2925	16.6385
164555		112.105	87.742	126.197	80.962	109.068	117.768				0	0	0	0	0	0		0	0	0	0	0	0		0	0	0	0	0	0		0.99476	1.009	0.998415	1.02236	0.995651	1.03294		112.105	87.742	126.197	80.962	109.068	117.768		18.718	15.235	21.2925	16.6385
164635		116.158	81.561	114.539	83.037	99.326	113.911				0	0	0	0	0	0		0	0	0	0	0	0		0	0	0	0	0	0		0.995094	1.00897	0.998194	1.02264	0.995892	1.03024		116.158	81.561	114.539	83.037	99.326	113.911		18.657	15.235	21.153	16.6385
164715		120.555	77.583	110.38	90.153	117.589	94.014				0	0	0	0	0	0		0	0	0	0	0	0		0	0	0	0	0	0		0.994639	1.00902	0.998101	1.02291	0.99661	1.02878		120.555	77.583	110.38	90.153	117.589	94.014		18.6172	15.1377	21.0845	16.6223
164795		129.002	70.018	98.336	71.939	99.005	98.332				0	0	0	0	0	0		0	0	0	0	0	0		0	0	0	0	0	0		0.993766	1.00915	0.998283	1.02288	0.997106	1.02822		129.002	81.0092	98.336	71.939	99.005	98.332		18.2792	15.118	20.987	16.8552
164875		102.277	74.697	110.827	79.577	105.401	108.165				0	0	0	0	0	0		0	0	0	0	0	0		0	0	0	0	0	0		0.993142	1.00923	0.998778	1.02222	0.997237	1.02718		102.277	74.697	110.827	79.577	105.401	108.165		18.147	15.0408	20.9062	16.781
164995		114.229	79.819	79.835	75.103	98.762	108.461				0	0	0	0	0	0		0	0	0	0	0	0		0	0	0	0	0	0		0.993527	1.00885	0.999393	1.02213	0.997573	1.02637		114.229	79.819	100.619	75.103	98.762	108.461		18.1685	14.9705	21.016	16.781
165075		96.608	69.102	88.895	81.019	93.866	100.816				0	0	0	0	0	0		0	0	0	0	0	0		0	0	0	0	0	0		0.993755	1.00906	0.999877	1.01843	0.997395	1.02541		107.72	81.0128	88.895	81.019	93.866	100.816		18.1685	14.9477	20.8818	16.781
165155		95.076	60.071	85.762	70.975	89.247	105.756				0	0	0	0	0	0		0	0	0	0	0	0		0	0	0	0	0	0		0.993889	1.00933	0.999895	1.01853	0.997606	1.02079		107.719	81.0125	100.57	70.975	89.247	105.756		18.1685	14.9705	20.8818	16.781
165235		89.418	66.531	93.327	65.964	87.637	84.637				0	0	0	0	0	0		0	0	0	0	0	0		0	0	0	0	0	0		0.993852	1.00924	1.00001	1.01863	0.998084	1.01714		107.719	81.0126	93.327	65.964	98.5008	84.637		18.3007	15.0408	21.016	16.7097
165335		91.685	56.462	85.178	53.964	68.327	94.333				0	0	0	0	0	0		0	0	0	0	0	0		0	0	0	0	0	0		0.994074	1.0095	1.00013	1.01832	0.998294	1.01631		107.719	81.0123	100.547	73.8382	98.4905	94.333		18.3007	14.9705	21.016	16.781
165435		109.648	68.753	102.796	70.154	107.238	117.818				0	0	0	0	0	0		0	0	0	0	0	0		0	0	0	0	0	0		0.994205	1.00966	1.00022	1.01854	0.998671	1.01528		109.648	81.0121	102.796	70.154	107.238	117.818		18.1685	14.9705	21.016	16.8552
165535		122.834	89.006	121.393	91.268	109.366	112.633				0	0	0	0	0	0		0	0	0	0	0	0		0	0	0	0	0	0		0.994358	1.00943	1.00037	1.0183	0.998808	1.01452		122.834	89.006	121.393	91.268	109.366	112.633		18.1685	14.9705	21.016	16.8552
165615		101.202	82.869	113.59	91.507	109.292	117.177				0	0	0	0	0	0		0	0	0	0	0	0		0	0	0	0	0	0		0.994025	1.00969	1.00078	1.01501	0.99857	1.01399		101.202	82.869	113.59	91.507	109.292	117.177		18.1685	14.9705	20.8818	16.781
165695		109.698	77.662	111.298	82.699	106.935	120.367				0	0	0	0	0	0		0	0	0	0	0	0		0	0	0	0	0	0		0.994246	1.00951	1.00165	1.01605	0.999238	1.01302		109.698	77.662	111.298	82.699	106.935	120.367		18.164	14.9477	20.9453	16.914
165795		121.955	77.363	108.751	76.396	104.769	116.688				0	0	0	0	0	0		0	0	0	0	0	0		0	0	0	0	0	0		0.994614	1.0094	1.00246	1.0152	0.999563	1.01158		121.955	77.363	108.751	76.396	104.769	116.688		18.1312	14.9477	20.6522	16.865
165875		127.573	86.718	113.601	72.933	100.649	119.605				0	0	0	0	0	0		0	0	0	0	0	0		0	0	0	0	0	0		0.994923	1.00888	1.00285	1.01393	0.999966	1.0111		127.573	86.718	113.601	72.933	100.649	119.605		18.1132	14.9107	20.3412	16.8287
165995		109.664	85.094	94.509	75.809	102.69	94.587				0	0	0	0	0	0		0	0	0	0	0	0		0	0	0	0	0	0		0.99522	1.00895	1.00344	1.0145	1.00033	1.01118		109.664	85.094	94.509	75.809	102.69	94.587		18.1132	14.955	20.301	16.7615
166079		105.975	76.028	106.095	71.048	87.683	100.706				0	0	0	0	0	0		0	0	0	0	0	0		0	0	0	0	0	0		0.995349	1.00901	1.00322	1.01471	1.00016	1.01136		105.975	76.028	106.095	71.048	98.4807	100.706		18.1132	14.955	20.1945	16.8287
166155		100.266	74.048	91.648	80.475	87.526	96.115				0	0	0	0	0	0		0	0	0	0	0	0		0	0	0	0	0	0		0.995334	1.00934	1.00323	1.01478	0.999684	1.01099		107.723	81.2015	91.648	80.475	98.504	96.115		18.0105	14.955	20.301	16.865
166275		98.343	78.845	83.488	73.79	76.171	83.221				0	0	0	0	0	0		0	0	0	0	0	0		0	0	0	0	0	0		0.995452	1.00938	1.00331	1.01494	1.0002	1.01028		107.717	78.845	100.758	73.79	98.4785	106.187		17.9715	14.992	20.4333	16.865
166355		113.549	74.212	109.521	72.218	92.795	98.577				0	0	0	0	0	0		0	0	0	0	0	0		0	0	0	0	0	0		0.995725	1.00944	1.00316	1.01515	1.00051	1.00903		113.549	81.187	109.521	72.218	92.795	98.577		18.0742	14.992	20.301	16.865
166455		118.645	112.492	137.401	88.107	110.133	105.048				0	0	0	0	0	0		0	0	0	0	0	0		0	0	0	0	0	0		0.996004	1.00962	1.00301	1.01514	1.00057	1.0094		118.645	112.492	137.401	88.107	110.133	105.048		18.0742	14.992	20.301	16.9243
166555		108.818	86.082	131.553	73.143	114.423	105.444				0	0	0	0	0	0		0	0	0	0	0	0		0	0	0	0	0	0		0.996398	1.00995	1.00332	1.01519	0.999937	1.00793		108.818	86.082	131.553	73.143	114.423	105.444		17.9715	14.992	20.1945	16.865
166635		100.246	77.619	104.362	84.827	100.019	98.26				0	0	0	0	0	0		0	0	0	0	0	0		0	0	0	0	0	0		0.996476	1.01031	1.00352	1.01565	1.00007	1.00818		107.718	77.619	104.362	84.827	100.019	98.26		17.814	14.992	20.2007	16.8945
166715		115.313	68.943	123.524	78.227	95.886	104.436				0	0	0	0	0	0		0	0	0	0	0	0		0	0	0	0	0	0		0.996275	1.01053	1.00162	1.01564	0.999747	1.00767		115.313	81.0243	123.524	78.227	95.886	104.436		17.674	14.9505	20.0888	16.8272
166795		122.458	100.256	83.844	81.923	96.379	112.378				0	0	0	0	0	0		0	0	0	0	0	0		0	0	0	0	0	0		0.995734	1.01048	1.00093	1.01611	1.00026	1.00514		122.458	100.256	101.116	81.923	96.379	112.378		17.491	14.9495	20.0078	16.574
166875		117.63	83.867	122.801	72.758	85.472	113.953				0	0	0	0	0	0		0	0	0	0	0	0		0	0	0	0	0	0		0.99585	1.01064	1.00158	1.01533	0.999664	1.00376		117.63	83.867	122.801	72.758	98.505	113.953		17.491	15.021	20.0078	16.574
166995		110.578	65.616	96.659	87.562	88.493	106.412				0	0	0	0	0	0		0	0	0	0	0	0		0	0	0	0	0	0		0.995338	1.01095	1.00176	1.01568	1.00025	1.00298		110.578	81.3557	96.659	87.562	98.4763	106.412		17.491	14.9483	19.984	16.9645
167075		102.981	80.999	96.208	65.653	86.652	110.987				0	0	0	0	0	0		0	0	0	0	0	0		0	0	0	0	0	0		0.995243	1.01128	1.00186	1.01558	0.999666	1.00221		102.981	80.999	96.208	74.2308	98.5049	110.987		17.432	14.9483	19.941	16.9645
167155		95.117	70.034	86.482	76.567	95.602	106.457				0	0	0	0	0	0		0	0	0	0	0	0		0	0	0	0	0	0		0.994913	1.01094	1.00172	1.01421	0.999441	1.00184		107.738	81.3559	101.069	76.567	95.602	106.457		17.432	14.9225	19.984	16.9645
167255		105.856	60.887	90.607	70.543	93.524	89.743				0	0	0	0	0	0		0	0	0	0	0	0		0	0	0	0	0	0		0.995268	1.01068	1.00202	1.01305	0.999337	1.00175		105.856	81.3708	90.607	70.543	93.524	106.526		17.432	14.9483	19.984	16.9645
167335		118.391	83.745	127.442	90.204	108.293	115.595				0	0	0	0	0	0		0	0	0	0	0	0		0	0	0	0	0	0		0.995205	1.01042	1.00199	1.01195	0.999659	1.00196		118.391	83.745	127.442	90.204	108.293	115.595		17.3575	14.9483	19.984	16.574
167455		104.856	71.009	115.895	75.205	127.407	99.928				0	0	0	0	0	0		0	0	0	0	0	0		0	0	0	0	0	0		0.995433	1.01089	1.00232	1.01216	0.999419	1.00179		104.856	81.3587	115.895	75.205	127.407	99.928		17.3012	14.9225	19.941	16.574
167535		103.798	77.892	125.812	75.835	123.391	110.453				0	0	0	0	0	0		0	0	0	0	0	0		0	0	0	0	0	0		0.996039	1.01051	1.00311	1.01195	0.999057	1.00118		103.798	77.892	125.812	75.835	123.391	110.453		17.2777	14.8907	20.034	16.1497
167615		97.113	76.971	107.915	79.293	111.704	111.38				0	0	0	0	0	0		0	0	0	0	0	0		0	0	0	0	0	0		0.996176	1.00974	1.00342	1.01024	0.997409	1.00082		107.946	76.971	107.915	79.293	111.704	111.38		16.9592	14.6337	20.052	15.8442
167695		117.595	83.09	97.948	86.506	115.777	100.823				0	0	0	0	0	0		0	0	0	0	0	0		0	0	0	0	0	0		0.996085	1.0097	1.00316	1.00901	0.995595	1.00131		117.595	83.09	97.948	86.506	115.777	100.823		16.8237	14.6337	19.9728	15.6815
167775		116.62	85.413	108.692	74.28	84.651	94.217				0	0	0	0	0	0		0	0	0	0	0	0		0	0	0	0	0	0		0.995727	1.00923	1.00331	1.00807	0.995074	1.00132		116.62	85.413	108.692	74.28	98.9652	106.682		16.8237	14.6322	19.9728	15.6365
167855		107.779	84.019	95.03	81.265	89.083	90.129				0	0	0	0	0	0		0	0	0	0	0	0		0	0	0	0	0	0		0.995803	1.00974	1.00327	1.00866	0.995772	1.00104		107.779	84.019	95.03	81.265	98.9149	106.727		16.8237	14.6322	19.9728	15.6067
167995		100.4	80.874	95.698	71.39	85.228	100.336				0	0	0	0	0	0		0	0	0	0	0	0		0	0	0	0	0	0		0.995776	1.0097	1.00316	1.00885	0.995735	0.999974		108.234	80.874	95.698	71.39	98.9193	100.336		16.9757	14.7425	19.8758	15.6365
168095		114.099	69.252	93.621	70.624	89.54	104.498				0	0	0	0	0	0		0	0	0	0	0	0		0	0	0	0	0	0		0.996	1.00936	1.00323	1.0087	0.995806	0.998006		114.099	81.4957	93.621	70.624	98.911	104.498		16.8237	14.7425	19.849	15.6815
168175		102.502	61.093	90.187	72.216	77.432	88.323				0	0	0	0	0	0		0	0	0	0	0	0		0	0	0	0	0	0		0.996224	1.01041	1.00354	1.0077	0.99615	0.998374		102.502	81.4707	101.183	72.216	98.871	106.996		16.8237	14.6322	19.8083	15.6815
168275		116.738	79.102	110.766	76.132	105.679	119.751				0	0	0	0	0	0		0	0	0	0	0	0		0	0	0	0	0	0		0.996427	1.00942	1.00375	1.0076	0.996282	0.995736		116.738	79.102	110.766	76.132	105.679	119.751		16.8237	14.6322	19.849	15.6815
168375		120.786	85.36	103.829	89.833	121.38	127.527				0	0	0	0	0	0		0	0	0	0	0	0		0	0	0	0	0	0		0.996844	1.00922	1.00324	1.00754	0.996741	0.996296		120.786	85.36	103.829	89.833	121.38	127.527		16.789	14.7425	19.849	15.8442
168455		107.096	81.013	106.437	86.091	108.819	119.206				0	0	0	0	0	0		0	0	0	0	0	0		0	0	0	0	0	0		0.996837	1.00908	1.00247	1.0076	0.995052	0.994414		107.096	81.013	106.437	86.091	108.819	119.206		16.8982	14.6322	19.8083	15.6815
168535		107.719	94.826	97.533	73.359	100.156	107.587				0	0	0	0	0	0		0	0	0	0	0	0		0	0	0	0	0	0		0.996683	1.00907	1.00264	1.00754	0.99369	0.994347		107.719	94.826	97.533	73.359	100.156	107.587		17.0872	14.5755	19.9033	15.6365
168635		127.106	101.821	119.112	85.763	105.867	120.525				0	0	0	0	0	0		0	0	0	0	0	0		0	0	0	0	0	0		0.996855	1.00961	1.00261	1.00774	0.994139	0.994681		127.106	101.821	119.112	85.763	105.867	120.525		17.1313	14.5755	19.8775	15.6705
168715		110.435	93.639	92.539	68.575	95.845	103.04				0	0	0	0	0	0		0	0	0	0	0	0		0	0	0	0	0	0		0.996787	1.00993	1.00303	1.00725	0.994566	0.995293		110.435	93.639	92.539	74.9523	95.845	103.04		17.0595	14.658	19.8303	15.6325
168795		111.31	84.178	94.029	74.327	100.707	99.472				0	0	0	0	0	0		0	0	0	0	0	0		0	0	0	0	0	0		0.996419	1.01048	1.00377	1.00727	0.995117	0.994127		111.31	84.178	94.029	74.327	100.707	99.472		17.2345	14.8672	19.8303	15.6325
168875		96.347	66.846	100.427	68.5	85.212	109.435				0	0	0	0	0	0		0	0	0	0	0	0		0	0	0	0	0	0		0.995698	1.01068	1.0036	1.0069	0.995407	0.991586		108.717	81.5054	100.427	74.9223	99.0161	109.435		17.2345	14.7025	19.8303	15.5687
168995		100.382	75.717	102.519	78.525	83.173	102.269				0	0	0	0	0	0		0	0	0	0	0	0		0	0	0	0	0	0		0.995904	1.01092	1.00379	1.00619	0.995229	0.991684		108.56	81.4644	102.519	78.525	99.0059	102.269		17.0595	14.5755	19.7325	15.5687
169075		100.568	59.287	85.872	71.64	90.774	90.505				0	0	0	0	0	0		0	0	0	0	0	0		0	0	0	0	0	0		0.995413	1.01076	1.00382	1.00624	0.995343	0.990722		108.529	81.45	101.044	71.64	98.9569	107.919		16.8597	14.4667	19.705	15.5687
169155		107.157	79.884	90.602	68.448	81.247	100.395				0	0	0	0	0	0		0	0	0	0	0	0		0	0	0	0	0	0		0.995478	1.0101	1.00393	1.00629	0.995335	0.991068		107.157	79.884	101.038	74.9358	98.9572	107.862		16.6562	14.4222	19.755	15.6067
169235		120.947	97.453	101.575	78.838	120.525	106.221				0	0	0	0	0	0		0	0	0	0	0	0		0	0	0	0	0	0		0.995359	1.01023	1.00398	1.00613	0.995399	0.991436		120.947	97.453	101.575	78.838	120.525	106.221		16.6562	14.4667	19.755	15.6067
169315		119.42	85.915	119.043	93.094	104.587	118.125				0	0	0	0	0	0		0	0	0	0	0	0		0	0	0	0	0	0		0.995456	1.00999	1.00393	1.00562	0.995552	0.992189		119.42	85.915	119.043	93.094	104.587	118.125		16.9315	14.4667	19.7583	15.6325
169435		114.054	92.765	117.646	86.386	106.708	113.921				0	0	0	0	0	0		0	0	0	0	0	0		0	0	0	0	0	0		0.995635	1.00973	1.00428	1.00612	0.995076	0.992206		114.054	92.765	117.646	86.386	106.708	113.921		16.8597	14.4222	19.8775	15.6137
169515		116.883	78.055	113.85	78.575	106.222	113.739				0	0	0	0	0	0		0	0	0	0	0	0		0	0	0	0	0	0		0.99547	1.0087	1.0044	1.006	0.995042	0.991302		116.883	78.055	113.85	78.575	106.222	113.739		16.754	14.378	19.8303	15.5792
169595		114.771	75.872	106.405	80.797	116.729	114.848				0	0	0	0	0	0		0	0	0	0	0	0		0	0	0	0	0	0		0.994801	1.00834	1.00436	1.0059	0.995493	0.989303		114.771	81.5242	106.405	80.797	116.729	114.848		16.5765	14.407	19.7823	15.6203
169675		110.176	85.945	85.362	87.919	100.576	96.61				0	0	0	0	0	0		0	0	0	0	0	0		0	0	0	0	0	0		0.994381	1.00869	1.00471	1.00643	0.99518	0.987766		110.176	85.945	101.261	87.919	100.576	108.316		16.5765	14.407	19.7823	15.6203
169755		120.33	80.232	91.669	70.735	85.452	91.251				0	0	0	0	0	0		0	0	0	0	0	0		0	0	0	0	0	0		0.994432	1.00889	1.00436	1.00672	0.993841	0.986718		120.33	80.232	101.314	75.0964	99.3234	108.369		16.5765	14.2982	19.7823	15.7463
169835		86.757	73.684	85.937	67.131	88.282	95.92				0	0	0	0	0	0		0	0	0	0	0	0		0	0	0	0	0	0		0.994563	1.00892	1.00401	1.00673	0.993997	0.985828		108.551	81.4658	101.365	75.0964	99.2106	108.449		16.5765	14.1697	19.6908	15.7463
169995		93.649	71.9	100.682	66.415	82.505	86.138				0	0	0	0	0	0		0	0	0	0	0	0		0	0	0	0	0	0		0.994731	1.00892	1.00417	1.00694	0.992635	0.98636		108.547	81.4659	100.682	75.0952	99.3005	108.401		16.5265	14.127	19.6908	15.7463
170096		88.102	77.664	71.843	59.189	74.165	92.698				0	0	0	0	0	0		0	0	0	0	0	0		0	0	0	0	0	0		0.994934	1.00906	1.00264	1.00672	0.991754	0.985215		108.541	77.664	101.413	75.0964	99.3519	108.564		16.5765	14.127	19.6385	15.7808
170175		107.675	93.814	104.516	94.868	121.549	119.185				0	0	0	0	0	0		0	0	0	0	0	0		0	0	0	0	0	0		0.994597	1.00922	1.0031	1.00653	0.992031	0.985569		107.675	93.814	104.516	94.868	121.549	119.185		16.5265	14.127	19.6385	15.7995
170295		119.716	93.344	109.397	85.215	132.318	111.258				0	0	0	0	0	0		0	0	0	0	0	0		0	0	0	0	0	0		0.993966	1.00896	1.002	1.00482	0.991149	0.983744		119.716	93.344	109.397	85.215	132.318	111.258		16.5178	14.2357	19.6278	15.7808
170375		112.525	90.829	119.785	80.552	106.723	122.693				0	0	0	0	0	0		0	0	0	0	0	0		0	0	0	0	0	0		0.994264	1.00847	1.00175	1.00331	0.990874	0.983615		112.525	90.829	119.785	80.552	106.723	122.693		16.6743	14.2318	19.7007	15.7463
170455		106.169	80.786	95.399	69.546	93.195	97.481				0	0	0	0	0	0		0	0	0	0	0	0		0	0	0	0	0	0		0.994059	1.00904	1.0013	1.00336	0.990398	0.983926		106.169	80.786	95.399	75.2109	99.6363	109.273		16.8238	14.3568	19.5755	15.6203
170535		106.625	76.414	103.408	78.082	94.028	106.414				0	0	0	0	0	0		0	0	0	0	0	0		0	0	0	0	0	0		0.994437	1.00932	1.00007	1.00338	0.990042	0.983178		106.625	81.5476	103.408	78.082	94.028	106.414		16.7602	14.3588	19.3185	15.3493
170615		91.408	90.472	104.433	75.531	96.683	112.961				0	0	0	0	0	0		0	0	0	0	0	0		0	0	0	0	0	0		0.994405	1.00934	0.998718	1.00354	0.99029	0.981735		109.284	90.472	104.433	75.531	96.683	112.961		16.655	14.3568	19.213	15.136
170695		109.651	95.41	89.329	70.427	77.922	97.12				0	0	0	0	0	0		0	0	0	0	0	0		0	0	0	0	0	0		0.994164	1.00963	0.999268	1.00373	0.990701	0.981097		109.651	95.41	101.715	75.2058	99.5517	109.597		16.655	14.2318	19.213	15.136
170775		85.629	65.375	92.474	77.875	90.052	98.72				0	0	0	0	0	0		0	0	0	0	0	0		0	0	0	0	0	0		0.994322	1.00993	0.999418	1.00394	0.990829	0.98066		108.797	81.4821	101.642	77.875	99.4116	109.661		16.579	14.2318	19.2245	15.136
170855		105.241	75.149	96.606	64.071	87.516	94.426				0	0	0	0	0	0		0	0	0	0	0	0		0	0	0	0	0	0		0.994115	1.01002	0.999418	1.00364	0.99099	0.980995		108.805	81.4601	96.606	75.2071	99.4012	109.608		16.579	14.123	19.119	15.136
170995		86.838	68.12	89.545	65.289	85.451	91.806				0	0	0	0	0	0		0	0	0	0	0	0		0	0	0	0	0	0		0.994482	1.01005	0.9979	1.00355	0.990344	0.980899		108.791	81.4599	101.707	75.1167	99.338	109.621		16.7602	14.123	19.119	15.136
171095		94.698	70.29	79.376	63.986	71.546	105.758				0	0	0	0	0	0		0	0	0	0	0	0		0	0	0	0	0	0		0.994171	1.01009	0.998052	1.00357	0.99044	0.980156		108.752	81.3997	101.704	75.1159	99.2438	105.758		16.726	14.1073	19.2245	15.3493
171195		126.813	77.068	113.625	94.307	108.648	130.212				0	0	0	0	0	0		0	0	0	0	0	0		0	0	0	0	0	0		0.994293	1.01008	0.996681	1.00369	0.990577	0.979379		126.813	77.068	113.625	94.307	108.648	130.212		16.6488	14.0673	19.2245	15.6203
171275		111.378	75.792	104.35	81.463	104.855	119.372				0	0	0	0	0	0		0	0	0	0	0	0		0	0	0	0	0	0		0.994559	1.01008	0.996933	1.00467	0.988672	0.979275		111.378	81.3062	104.35	81.463	104.855	119.372		16.8238	13.9958	19.213	15.4398
171375		103.431	89.138	118.094	76.68	87.918	124.57				0	0	0	0	0	0		0	0	0	0	0	0		0	0	0	0	0	0		0.994196	1.01016	0.996653	1.00511	0.986267	0.979839		108.752	89.138	118.094	76.68	99.5987	124.57		16.8238	13.9958	19.2022	15.2265
171455		99.424	86.449	103.116	77.475	96.114	105.933				0	0	0	0	0	0		0	0	0	0	0	0		0	0	0	0	0	0		0.994069	1.00912	0.997066	1.00496	0.986601	0.979275		108.807	86.449	103.116	77.475	96.114	105.933		16.7602	13.9938	19.154	15.1775
171535		110.325	97.85	94.562	71.362	105.145	102.059				0	0	0	0	0	0		0	0	0	0	0	0		0	0	0	0	0	0		0.994289	1.00932	0.99764	1.00555	0.987381	0.977857		110.325	97.85	101.779	75.1026	105.145	110.104		16.579	13.9528	19.1532	15.1775
171615		102.141	82.248	101.727	65.633	89.673	93.679				0	0	0	0	0	0		0	0	0	0	0	0		0	0	0	0	0	0		0.994611	1.00936	0.998551	1.00634	0.98807	0.977619		108.786	82.248	101.727	75.0984	99.5925	110.112		16.579	13.9528	19.1532	15.1775
171695		96.778	76.377	81.712	60.718	76.791	90.291				0	0	0	0	0	0		0	0	0	0	0	0		0	0	0	0	0	0		0.994407	1.01042	0.998535	1.00659	0.98848	0.977306		108.75	81.2866	101.738	75.1382	99.5796	110.128		16.5447	13.9938	19.1532	15.1775
171775		97.519	64.873	95.998	74.164	85.404	94.669				0	0	0	0	0	0		0	0	0	0	0	0		0	0	0	0	0	0		0.994149	1.01055	0.997924	1.00667	0.988431	0.977559		108.707	81.2692	101.766	74.164	99.5811	110.115		16.3697	13.9403	19.1532	15.087
171855		104.594	82.535	69.009	66.394	86.055	85.767				0	0	0	0	0	0		0	0	0	0	0	0		0	0	0	0	0	0		0.993907	1.0111	0.998394	1.00652	0.988546	0.976772		108.732	82.535	101.744	75.0975	99.5775	110.154		16.3697	13.9958	18.9868	15.0775
171995		89.534	57.633	87.598	64.489	66.316	73.641				0	0	0	0	0	0		0	0	0	0	0	0		0	0	0	0	0	0		0.994077	1.01115	0.998722	1.00667	0.988914	0.976772		108.714	81.3438	101.729	75.0967	99.5656	110.154		16.3697	14.0673	19.1532	15.087
172075		103.305	76.254	94.585	57.214	91.411	104.269				0	0	0	0	0	0		0	0	0	0	0	0		0	0	0	0	0	0		0.994139	1.01124	0.998747	1.00696	0.989042	0.977075		108.708	81.3389	101.728	75.0951	99.5549	110.139		16.551	14.0673	19.1532	15.087
172155		139	87.852	105.921	82.951	117.424	106.559				0	0	0	0	0	0		0	0	0	0	0	0		0	0	0	0	0	0		0.994194	1.01138	0.998948	1.00622	0.989447	0.977606		139	87.852	105.921	82.951	117.424	106.559		16.3697	14.0673	19.0067	15.0775
172275		107.595	70.89	99.509	59.426	96.47	132.92				0	0	0	0	0	0		0	0	0	0	0	0		0	0	0	0	0	0		0.994674	1.01149	0.999196	1.00628	0.989401	0.977605		107.595	81.4152	99.509	75.1569	96.47	132.92		15.8918	14.1073	19.0843	14.9853
172355		99.588	71.344	80.491	67.043	101.943	112.582				0	0	0	0	0	0		0	0	0	0	0	0		0	0	0	0	0	0		0.995134	1.01071	0.999701	1.00583	0.98916	0.978294		108.746	81.4523	101.96	75.1836	101.943	112.582		15.3907	14.1053	19.068	14.9853
172435		109.965	81.507	82.902	61.875	90.272	103.715				0	0	0	0	0	0		0	0	0	0	0	0		0	0	0	0	0	0		0.995596	1.01082	1.00054	1.00559	0.989477	0.979262		109.965	81.507	101.878	75.1979	99.7714	110.196		15.134	14.1053	19.031	14.8923
172515		102.707	78.082	88.431	73.873	79.518	93.078				0	0	0	0	0	0		0	0	0	0	0	0		0	0	0	0	0	0		0.996271	1.00942	1.00093	1.00644	0.990405	0.979795		108.749	78.082	101.86	73.873	99.8552	110.363		15.1683	14.1053	19.031	14.8923
172595		86.069	72.559	82.535	57.613	79.757	75.398				0	0	0	0	0	0		0	0	0	0	0	0		0	0	0	0	0	0		0.996858	1.009	1.00137	1.00628	0.990885	0.978965		108.596	81.4515	101.839	75.1567	99.6058	110.439		15.134	14.0653	19.031	14.8833
172675		73.954	73.332	71.745	50.618	70.882	73.383				0	0	0	0	0	0		0	0	0	0	0	0		0	0	0	0	0	0		0.996796	1.00984	1.00138	1.00545	0.990969	0.978019		108.536	81.3202	101.839	75.2074	99.5657	110.45		14.959	13.9958	19.068	14.8833
172755		87.516	66.02	77.54	59.86	73.944	93.063				0	0	0	0	0	0		0	0	0	0	0	0		0	0	0	0	0	0		0.99667	1.01168	1.00131	1.00537	0.991465	0.978151		108.539	81.2716	101.842	75.2175	99.5654	110.449		14.959	13.9958	19.068	14.9853
172855		76.829	63.364	80.687	55.575	80.401	97.074				0	0	0	0	0	0		0	0	0	0	0	0		0	0	0	0	0	0		0.996795	1.01012	1.00088	1.00497	0.991596	0.978366		108.536	81.271	101.862	75.2645	99.4771	110.446		14.959	13.9403	19.068	14.9853
172995		87.719	60.852	81.939	62.164	81.864	89.953				0	0	0	0	0	0		0	0	0	0	0	0		0	0	0	0	0	0		0.996994	1.00947	1.00103	1.00492	0.991964	0.978585		108.531	81.2736	101.855	75.2712	99.4468	110.443		15.2157	13.9383	19.1878	15.168
173115		110.124	87.07	110.597	77.367	106.913	110.914				0	0	0	0	0	0		0	0	0	0	0	0		0	0	0	0	0	0		0.997186	1.00928	1.00115	1.00531	0.992239	0.979635		110.124	87.07	110.597	77.367	106.913	110.914		15.2157	13.9528	19.2075	15.168
173195		101.518	88.328	101.687	85.282	98.593	108.317				0	0	0	0	0	0		0	0	0	0	0	0		0	0	0	0	0	0		0.997073	1.00895	1.0018	1.00512	0.992167	0.980366		108.574	88.328	101.687	85.282	98.593	108.317		15.3907	14.0063	19.2985	15.043
173275		102.336	79.73	82.003	67.502	100.305	118.907				0	0	0	0	0	0		0	0	0	0	0	0		0	0	0	0	0	0		0.996961	1.00864	1.00204	1.00472	0.992519	0.980487		108.585	79.73	102.062	75.4653	100.305	118.907		15.134	13.7905	19.1055	15.2193
173355		96.837	96.433	88.753	74.916	85.46	104.76				0	0	0	0	0	0		0	0	0	0	0	0		0	0	0	0	0	0		0.997217	1.00823	1.00248	1.00373	0.992855	0.980074		108.569	96.433	102.021	74.916	99.3861	110.502		15.048	13.819	18.988	15.1172
173435		100.836	80.517	111.293	67.398	94.901	106.517				0	0	0	0	0	0		0	0	0	0	0	0		0	0	0	0	0	0		0.997525	1.00795	1.00271	1.00173	0.99343	0.979666		108.56	80.517	111.293	75.7643	99.3492	106.517		15.0263	13.9115	19.3385	15.111
173515		102.48	66.46	81.147	52.985	80.214	93.175				0	0	0	0	0	0		0	0	0	0	0	0		0	0	0	0	0	0		0.997134	1.008	1.00305	1.0001	0.994145	0.979241		108.571	81.5127	102.073	75.7629	99.3073	110.548		15.0263	13.819	19.3385	15.062
173595		83.296	72.877	78.409	62.451	73.488	86.394				0	0	0	0	0	0		0	0	0	0	0	0		0	0	0	0	0	0		0.997079	1.00827	1.00337	0.998202	0.994417	0.977805		108.573	81.511	102.068	75.7708	99.2929	110.597		15.0263	13.7845	19.3385	14.8858
173675		94.147	63.064	70.298	60.923	79.441	79.376				0	0	0	0	0	0		0	0	0	0	0	0		0	0	0	0	0	0		0.996881	1.00826	1.00336	0.996762	0.994548	0.976594		108.594	81.511	102.068	75.8139	99.286	110.608		15.048	13.766	19.456	14.8858
173775		80.515	65.13	82.451	58.017	73.574	86.495				0	0	0	0	0	0		0	0	0	0	0	0		0	0	0	0	0	0		0.996015	1.00829	1.00333	0.996882	0.99452	0.976067		108.684	81.5108	102.068	75.8121	99.2874	110.643		15.048	13.7845	19.456	14.8858
173875		86.76	55.592	73.255	48.131	76.207	88.044				0	0	0	0	0	0		0	0	0	0	0	0		0	0	0	0	0	0		0.99587	1.00818	1.00355	0.997427	0.994268	0.976377		108.699	81.5115	102.065	75.8289	99.3008	110.61		15.134	13.819	19.649	15.062
173995		93.623	75.125	82.495	53.419	85.882	101.477				0	0	0	0	0	0		0	0	0	0	0	0		0	0	0	0	0	0		0.995917	1.00703	1.00376	0.997601	0.994126	0.976789		108.694	81.5218	102.061	75.8263	99.3083	110.606		15.134	13.819	19.686	15.062
174095		119.977	90.779	95.142	80.665	91.895	114.261				0	0	0	0	0	0		0	0	0	0	0	0		0	0	0	0	0	0		0.995946	1.00619	1.00437	0.99723	0.994831	0.977381		119.977	90.779	102.079	80.665	99.3646	114.261		15.0823	13.922	19.8098	15.111
174195		115.627	82.188	98.324	73.033	90.077	88.473				0	0	0	0	0	0		0	0	0	0	0	0		0	0	0	0	0	0		0.996648	1.00608	1.00314	0.997646	0.995111	0.97746		115.627	82.188	98.324	75.8489	99.3468	110.675		15.1365	13.922	19.9648	15.1102
174275		104.161	78.114	100.519	67.546	75.512	98.143				0	0	0	0	0	0		0	0	0	0	0	0		0	0	0	0	0	0		0.997004	1.00632	1.00175	0.998075	0.994956	0.977364		108.757	78.114	100.519	75.8435	99.3566	110.693		15.0828	14.1672	19.9808	14.9605
174355		105.368	75.902	92.274	57.244	78.888	87.933				0	0	0	150	0	0		0	0	0	16.0216	0	0		0	0	0	1	0	0		0.997422	1.00656	1.00226	0.997913	0.995372	0.977375		108.752	81.6565	102.779	75.8731	99.3301	110.933		15.0128	14.1488	19.8632	14.8025
174435		105.443	74.915	89.688	69.296	77.297	93.379				0	0	0	150	0	0		0	0	0	16.2446	0	0		0	0	0	1	0	0		0.997955	1.00637	1.00254	0.998093	0.995062	0.977603		108.785	81.7272	102.752	75.8694	99.2588	110.923		15.1442	14.1107	19.8632	14.8025
174515		93.214	81.654	76.372	52.6	79.866	81.789				0	0	0	150	0	0		0	0	0	16.078	0	0		0	0	0	1	0	0		0.997876	1.00491	1.00254	0.998296	0.995548	0.978038		108.749	81.654	102.599	75.8653	99.2236	110.866		15.0128	14.1107	19.6543	14.8025
174595		76.547	68.512	76.57	51.652	72.09	89.465				0	0	0	150	0	0		0	0	0	16.6451	0	0		0	0	0	1	0	0		0.997741	1.00489	1.00252	0.997561	0.994923	0.978071		108.75	81.7367	102.6	75.85	99.2661	110.859		15.0128	14.1107	19.6543	14.7965
174675		81.249	63.601	73.62	44.635	59.344	83.973				0	0	0	150	0	0		0	0	0	16.9052	0	0		0	0	0	1	0	0		0.997906	1.00647	1.0026	0.996496	0.99481	0.978015		108.749	81.6569	102.595	75.8682	99.2721	110.87		15.0128	14.1488	19.7718	14.7965
174755		80.44	58.503	70.589	56.118	70.996	78.313				0	0	0	150	0	0		0	0	0	17.4632	0	0		0	0	0	1	0	0		0.998001	1.00535	1.00272	0.996032	0.994197	0.978165		108.749	81.8951	102.588	75.8777	99.3046	110.841		15.0128	14.2078	19.9648	14.7965
174855		82.707	69.612	67.373	48.61	49.174	77.467				0	0	0	150	0	0		0	0	0	17.5964	0	0		0	0	0	1	0	0		0.997596	1.00462	1.00272	0.99613	0.994049	0.978258		108.751	81.9778	102.588	75.8757	99.3124	110.823		15.0128	14.2078	20.0018	14.7965
174995		98.966	88.199	94.436	65.921	97.779	101.796				0	0	0	150	150	0		0	0	0	17.9164	20.6842	0		0	0	0	1	1	0		0.996691	1.00496	1.00295	0.995981	0.994014	0.97817		108.769	88.199	102.573	75.8788	97.779	110.969		15.0128	14.3807	19.9648	14.9605
175075		98.272	88.226	99.797	67.297	100.878	111.096				0	0	0	150	150	0		0	0	0	17.9164	20.3285	0		0	0	0	1	1	0		0.996748	1.00521	1.00368	0.995261	0.994406	0.978004		108.898	88.226	99.797	75.9052	100.878	111.096		15.1242	14.3807	19.9808	14.7965
175175		102.072	91.737	97.178	64.879	89.659	91.423				0	0	0	150	150	0		0	0	0	18.0037	20.7903	0		0	0	0	1	1	0		0.996951	1.00581	1.00417	0.994617	0.994833	0.978698		108.85	91.737	102.757	76.037	99.3645	110.982		15.1242	14.4345	19.8992	14.6593
175255		90.426	80.906	97.065	58.678	85.578	106.179				0	0	0	150	150	0		0	0	0	18.1273	20.4769	0		0	0	0	1	1	0		0.997366	1.0064	1.00476	0.993988	0.995089	0.978981		108.807	80.906	102.699	76.1142	99.3482	110.929		15.104	14.4345	19.8397	14.6835
175335		90.869	70.548	84.859	63.045	86.102	101.658				0	0	0	150	150	0		0	0	0	18.0241	20.6569	0		0	0	0	1	1	0		0.997741	1.0044	1.00541	0.992734	0.995712	0.978557		108.793	82.2261	102.523	76.095	99.3115	110.765		15.104	14.4345	19.8037	14.6593
175415		93.549	68.104	90.493	56.778	86.46	76.03				0	0	0	150	150	0		0	0	0	18.221	20.1349	0		0	0	0	1	1	0		0.998238	1.00484	1.00573	0.993495	0.996225	0.978115		108.774	82.2104	102.073	76.0569	99.1305	110.608		15.104	14.4345	19.5948	14.6593
175495		70.485	78.072	83.335	50.83	77.914	93.374				0	0	0	150	150	0		0	0	0	17.6186	20.1419	0		0	0	0	1	1	0		0.998184	1.00489	1.00546	0.993433	0.996185	0.978496		108.747	82.1131	101.988	76.06	99.0088	110.605		14.9725	14.3807	19.4027	14.4712
175575		86.539	69.337	69.854	55.707	77.281	91.403				0	0	0	150	150	0		0	0	0	17.3726	20.5504	0		0	0	0	1	1	0		0.998125	1.00285	1.00551	0.993439	0.996109	0.978137		108.748	82.2212	101.882	76.0597	98.9842	110.608		14.9928	14.357	19.279	14.4712
175655		90.31	59.631	84.171	46.525	64.239	79.791				0	0	0	150	150	0		0	0	0	16.8075	20.5487	0		0	0	0	1	1	0		0.998125	1.00318	1.00553	0.992874	0.996243	0.976721		108.748	82.2095	101.802	76.0376	98.9801	110.818		14.9928	14.357	18.9285	14.4652
175735		87.667	62.436	79.186	45.5	73.283	76.466				0	0	0	150	150	0		0	0	0	16.8442	20.8547	0		0	0	0	1	1	0		0.998107	1.00532	1.0055	0.992576	0.996334	0.977085		108.638	82.0841	101.728	75.9955	98.9192	110.604		14.9368	14.3807	18.8045	14.4462
175835		73.663	67.645	70.688	46.85	64.972	77.327				0	0	0	150	150	0		0	0	0	16.6863	20.0126	0		0	0	0	1	1	0		0.99834	1.00509	1.00563	0.992783	0.996511	0.977485		108.614	81.9246	101.728	75.9775	98.9124	110.555		14.9167	14.2458	18.8045	14.6342
175995		99.761	82.717	110.26	78.894	99.617	102.365				0	0	0	150	150	0		0	0	0	17.1965	20.9495	0		0	0	0	1	1	0		0.99834	1.0031	1.00614	0.993091	0.997101	0.975792		108.746	82.717	110.26	78.894	99.617	110.559		14.9725	14.2458	18.9285	14.6532
176075		117.701	88.323	86.637	71.429	79.985	105.947				0	0	0	150	150	0		0	0	0	17.4251	21.3927	0		0	0	0	1	1	0		0.998087	1.0034	1.00601	0.993072	0.997125	0.975606		117.701	88.323	101.859	76.0781	98.9526	110.566		15.104	14.2458	19.239	14.334
176155		102.097	60.96	89.409	65.233	81.735	99.406				0	0	0	150	150	0		0	0	0	17.5297	22.291	0		0	0	0	1	1	0		0.997423	1.00336	1.006	0.993321	0.99732	0.976237		108.805	82.203	101.86	76.1263	98.9979	110.598		14.9745	14.3807	19.216	14.224
176235		98.978	76.061	93.439	59.664	74.764	102.583				0	0	0	150	150	0		0	0	0	17.4479	22.2336	0		0	0	0	1	1	0		0.997434	1.00233	1.00633	0.993461	0.997714	0.977173		108.805	82.2395	101.935	76.1256	98.9858	110.603		14.8907	14.357	19.3398	14.224
176315		97.547	83.15	105	65.418	87.935	93.319				0	0	0	150	150	0		0	0	0	17.1546	21.9545	0		0	0	0	1	1	0		0.997523	1.00116	1.00659	0.993504	0.997563	0.976782		108.801	83.15	105	76.1254	98.9357	110.579		14.8907	14.4107	19.3398	14.224
176395		91.602	79.267	83.316	65.506	79.449	94.633				0	0	0	150	150	0		0	0	0	17.2894	22.29	0		0	0	0	1	1	0		0.996296	1.00143	1.00653	0.993841	0.997115	0.975451		109.003	82.3303	101.923	76.1216	98.953	110.605		14.8907	14.3807	19.2363	14.224
176475		81.3	75.445	86.68	57.012	63.139	84.274				0	0	0	150	150	0		0	0	0	16.5282	22.0399	0		0	0	0	1	1	0		0.996243	1.00152	1.00597	0.993748	0.996963	0.975438		109.015	82.2087	101.957	76.0442	98.8949	110.605		14.8907	14.2078	19.2363	14.1997
176595		84.525	90.649	65.133	56.685	59	96.967				0	0	0	150	150	0		0	0	0	16.9359	22.3105	0		0	0	0	1	1	0		0.996177	1.00166	1.00599	0.99363	0.997072	0.976097		109.031	90.649	101.956	76.0501	98.8906	110.549		14.9745	14.2458	19.2592	14.1997
176675		90.353	72.908	85.594	55.517	64.142	93.633				0	0	0	150	150	0		0	0	0	16.6539	22.3479	0		0	0	0	1	1	0		0.996407	1.00129	1.00615	0.993661	0.997255	0.976626		108.977	82.2167	101.946	76.0486	98.8772	110.448		14.9745	14.2458	19.2592	14.1997
176755		76.146	55.958	75.773	52.102	66.306	82.018				0	0	0	150	150	0		0	0	0	16.3337	22.686	0		0	0	0	1	1	0		0.996538	1.00134	1.00631	0.99361	0.99713	0.976903		108.947	82.1255	101.936	76.0511	98.7612	110.325		15.104	14.1672	19.2993	14.1997
176835		99.761	66.011	87.286	55.369	79.081	91.39				0	0	0	150	150	0		0	0	0	16.5992	22.2689	0		0	0	0	1	1	0		0.995063	1.00127	1.00665	0.993896	0.997403	0.976576		108.906	81.9756	101.916	76.0414	98.7556	110.378		14.9725	14.0667	19.3588	14.1997
177015		107.363	81.661	108.716	62.688	89.509	97.472				0	0	0	150	150	0		0	0	0	16.8449	22.2689	0		0	0	0	1	1	0		0.995244	1.00103	1.00676	0.994332	0.998051	0.976678		109.219	81.661	108.716	76.097	98.8158	110.448		14.9745	14.1672	19.4622	14.224
177095		104.244	78.211	94.359	62.74	70.198	92.048				0	0	0	150	150	0		0	0	0	16.9721	21.3657	0		0	0	0	1	1	0		0.995109	0.999604	1.00669	0.994384	0.998663	0.977379		109.229	82.2172	102.016	76.0945	98.7686	110.439		14.9745	14.1672	19.4622	14.224
177175		97.777	72.867	91.653	60.356	86.189	97.594				0	0	0	150	150	0		0	0	0	16.6666	21.18	0		0	0	0	1	1	0		0.995304	0.998591	1.00722	0.994784	0.999192	0.978146		109.214	82.4625	101.985	76.0745	98.753	110.376		14.8907	14.2458	19.4622	14.117
177255		103.462	78.429	81.511	69.203	91.4	97.121				0	0	0	150	150	0		0	0	0	16.5674	20.8244	0		0	0	0	1	1	0		0.995539	0.999902	1.00774	0.994434	0.999407	0.978656		109.18	82.3122	101.953	76.0919	98.7486	110.294		14.7618	14.2458	19.4027	14.0495
177335		100.023	81.375	85.899	53.954	78.978	86.391				0	0	0	150	150	0		0	0	0	16.4113	21.5024	0		0	0	0	1	1	0		0.995952	1.00026	1.00766	0.994992	0.99916	0.977997		109.083	81.375	101.862	76.0641	98.6947	110.171		14.7618	14.1488	19.2993	14.117
177415		77.737	73.424	67.947	66.79	82.892	85.644				0	0	0	150	150	0		0	0	0	16.4064	21.8593	0		0	0	0	1	1	0		0.995892	1.00194	1.00798	0.994775	0.99845	0.977481		109.097	82.0845	101.769	76.036	98.7341	110.231		14.8907	14.1672	19.2585	14.1997
177495		104.904	68.395	79.717	47.037	71.201	83.952				0	0	0	150	150	0		0	0	0	16.1494	21.6672	0		0	0	0	1	1	0		0.996005	1.00199	1.00771	0.994744	0.999209	0.977295		109.071	82.1918	101.728	75.9498	98.5875	110.261		14.9745	14.2643	18.988	14.328
177575		82.141	65.711	71.851	52.334	63.039	73.098				0	0	0	150	150	0		0	0	0	16.5556	21.5607	0		0	0	0	1	1	0		0.996271	1.00218	1.00682	0.99502	0.999363	0.977794		108.786	82.0638	101.744	75.9259	98.5645	110.103		14.9725	14.1672	18.988	14.328
177675		69.737	63.374	68.903	52.142	65.827	73.489				0	0	0	150	150	0		0	0	0	16.7251	21.2587	0		0	0	0	1	1	0		0.996397	1.00057	1.00665	0.995171	0.999441	0.97835		108.781	82.056	101.752	75.9129	98.5635	110.025		14.9928	14.0667	19.1055	14.6532
177775		96.414	68.046	90.175	41.246	73.391	99.575				0	0	0	150	150	0		0	0	0	16.7648	21.5348	0		0	0	0	1	1	0		0.996156	1.00055	1.00584	0.99476	0.998767	0.977705		108.75	82.0591	101.789	75.9483	98.5728	110.108		14.7262	14.0667	19.1055	14.6532
177875		114.655	88.426	108.776	70.869	120.213	100.572				0	0	0	150	150	0		0	0	0	16.5174	20.9753	0		0	0	0	1	1	0		0.996507	1.00097	1.00598	0.995473	0.998471	0.977705		114.655	88.426	108.776	76.0289	120.213	110.194		14.9928	14.0667	19.1055	14.6593
177995		105.692	77.173	110.003	68.715	98.227	90.945				0	0	0	150	150	0		0	0	0	15.8789	20.6669	0		0	0	0	1	1	0		0.99669	1.00126	1.00609	0.996291	0.9982	0.977786		108.911	81.9766	110.003	76.0368	98.227	110.181		15.1242	14.0482	19.4355	14.6835
178075		108.274	69.778	88.303	71.56	85.374	92.114				0	0	0	150	0	0		0	0	0	15.6102	0	0		0	0	0	1	0	0		0.997299	0.999952	1.00672	0.996452	0.998327	0.977812		108.274	82.1058	101.826	76.0358	98.7366	110.18		15.104	14.0102	19.318	14.3582
178155		97.232	69.375	107.306	61.653	82.017	98.675				0	0	0	0	0	0		0	0	0	0	0	0		0	0	0	0	0	0		0.996857	1.00059	1.00632	0.996847	0.998616	0.977923		109.222	82.1759	107.306	76.0335	98.7723	110.174		14.998	14.087	19.2585	14.224
178235		96.427	65.346	83.673	68.635	73.492	77.773				0	0	0	150	0	0		0	0	0	15.2752	0	0		0	0	0	1	0	0		0.996817	1.00075	1.00499	0.996649	0.998619	0.978329		109.225	82.1651	102.016	76.0638	98.7307	109.935		14.998	13.9015	19.2993	14.285
178315		90.204	82.89	91.44	65.563	71.6	89.032				0	0	0	0	0	0		0	0	0	0	0	0		0	0	0	0	0	0		0.996676	1.00184	1.00338	0.996418	0.998694	0.97842		108.914	82.89	102.011	76.0753	98.5975	109.543		14.9745	14.087	19.2585	14.285
178395		93.482	73.35	80.903	62.401	66.869	91.054				0	0	0	150	150	0		0	0	0	15.5497	20.1052	0		0	0	0	1	1	0		0.996644	1.00176	1.0035	0.996405	0.998875	0.978524		108.922	81.919	101.901	76.0361	98.5915	109.531		14.9745	14.0102	18.9285	14.224
178475		83.754	67.199	65.008	48.045	60.917	89.726				0	0	0	150	0	0		0	0	0	15.2899	0	0		0	0	0	1	0	0		0.996906	1.00169	1.00368	0.996508	0.998843	0.978904		108.861	81.9279	101.81	75.9399	98.5717	109.487		14.9745	14.0102	18.8045	14.1997
178555		94.058	79.127	62.563	51.771	70.177	74.336				0	0	0	0	0	0		0	0	0	0	0	0		0	0	0	0	0	0		0.996866	1.00168	1.00332	0.996752	0.999053	0.978804		108.87	81.9292	101.826	75.8629	98.5688	109.318		14.9745	14.013	18.8045	14.1937
178636		77.253	55.332	63.59	51.063	60.313	71.847				0	0	0	150	0	0		0	0	0	15.2513	0	0		0	0	0	1	0	0		0.996769	1.00035	1.00332	0.996265	0.999126	0.97859		108.766	82.0784	101.827	75.8455	98.5678	109.078		14.9725	14.013	18.922	14.1747
178755		99.425	78.445	101.805	60.367	90.666	100.62				0	0	0	0	0	0		0	0	0	0	0	0		0	0	0	0	0	0		0.99719	1.00058	1.00369	0.996325	0.999033	0.978569		108.814	82.1766	101.805	75.8447	98.5896	109.063		15.104	14.1135	19.1055	14.1257
178875		106.829	83.102	107.568	79.607	95.867	105.174				0	0	0	0	0	0		0	0	0	0	0	0		0	0	0	0	0	0		0.997135	1.00098	1.00428	0.996834	0.999109	0.978838		109.193	83.102	107.568	79.607	98.6989	109.229		15.1275	14.184	19.318	14.0187
178995		91.669	79.977	84.804	68.12	87.108	120.438				0	0	0	0	150	0		0	0	0	0	20.3346	0		0	0	0	0	1	0		0.997245	1.00128	1.00506	0.997368	0.99895	0.979715		109.32	82.3493	102.012	75.8306	98.7117	120.438		15.272	14.1743	19.3588	14.0187
179075		97.598	75.904	90.423	72.248	89.578	101.554				0	0	0	150	150	0		0	0	0	15.5416	20.3066	0		0	0	0	1	1	0		0.996606	1.00152	1.0055	0.997869	0.999071	0.979951		109.368	82.3196	102.086	75.8228	98.7554	109.24		15.1425	14.3598	19.4622	14.0187
179155		107.717	83.063	87.701	63.818	94.122	93.774				0	0	0	0	150	0		0	0	0	0	20.0606	0		0	0	0	0	1	0		0.996273	1.00138	1.00577	0.998249	0.999189	0.979706		107.717	83.063	102.444	75.8168	98.753	109.394		15.3802	14.1743	19.6088	14.0187
179235		108.082	66.521	95.024	63.676	71.45	84.588				0	0	0	150	150	0		0	0	0	15.5153	19.8302	0		0	0	0	1	1	0		0.996754	1.00173	1.00635	0.998807	0.999744	0.97916		108.082	82.2926	102.036	75.7446	98.6474	109.457		15.0588	14.089	19.4027	13.8425
179315		89.442	82.638	92.638	50.65	78.947	83.603				0	0	0	150	0	0		0	0	0	15.6596	0	0		0	0	0	1	0	0		0.996866	1.00124	1.00468	0.99914	0.999658	0.978141		109.349	82.638	102.291	75.7013	98.5821	109.394		15.0588	14.1743	19.4027	13.8425
179395		89.998	75.193	78.034	52.077	78.566	78.734				0	0	0	150	150	0		0	0	0	16.2602	19.81	0		0	0	0	1	1	0		0.996834	1.00131	1.00272	0.999004	0.99972	0.976362		109.224	82.216	102.536	75.5352	98.5814	109.42		14.9143	14.2037	19.4027	13.7848
179475		96.82	78.245	70.25	55.126	74.232	76.792				0	0	0	150	0	0		0	0	0	15.8964	0	0		0	0	0	1	0	0		0.996895	1.00136	1.00235	0.999168	1.00028	0.975042		108.863	82.2144	102.542	75.5011	98.604	109.393		14.9745	14.2302	19.4027	13.6943
179555		78.661	60.756	77.344	49.325	71.812	75.167				0	0	0	150	0	0		0	0	0	16.0114	0	0		0	0	0	1	0	0		0.997045	1.0013	1.00271	0.999173	1.00053	0.975724		108.828	82.2166	102.536	75.5007	98.5917	109.228		14.9745	14.284	19.4027	13.8013
179675		82.752	62.616	74.552	51.254	84.86	101.459				0	0	0	150	0	0		0	0	0	15.69	0	0		0	0	0	1	0	0		0.996962	1.00123	1.00246	0.998792	1.00053	0.976404		108.848	82.2188	102.54	75.5279	98.7187	109.182		14.9745	14.284	19.4027	13.8013
179775		107.347	86.722	115.633	72.448	83.782	97.909				0	0	0	0	0	0		0	0	0	0	0	0		0	0	0	0	0	0		0.996587	1.0014	1.00127	0.998998	1.00126	0.9762		107.347	86.722	115.633	75.5353	98.7449	109.258		14.998	14.525	19.6088	13.8918
179875		100.91	77.059	92.207	59.652	73.133	96.85				0	0	0	0	0	0		0	0	0	0	0	0		0	0	0	0	0	0		0.995715	1.00156	0.999948	0.998344	1.00168	0.976374		109.434	82.339	103.116	75.5886	98.7938	109.25		15.1425	14.525	19.809	13.7848
180015		93.87	73.231	92.9	61.076	86.09	114.424				0	0	0	0	0	0		0	0	0	0	0	0		0	0	0	0	0	0		0.995723	1.00204	1.00068	0.998822	1.00077	0.977333		109.434	82.5385	103.065	75.5358	98.8628	114.424		15.1425	14.5545	19.809	13.7848
180095		88.268	67.651	81.73	71.797	87.302	97.226				0	0	0	0	0	0		0	0	0	0	0	0		0	0	0	0	0	0		0.996126	1.00233	1.00106	0.998213	1.00034	0.978016		109.404	82.6234	103.117	75.6057	98.8932	109.409		15.0588	14.5598	19.8152	13.7848
180175		85.024	69.844	81.045	58.104	78.354	98.427				0	0	0	0	0	0		0	0	0	0	0	0		0	0	0	0	0	0		0.995401	1.00295	1.00105	0.998637	1.00088	0.978922		109.335	82.5855	103.117	75.5506	98.7525	109.304		14.9143	14.5598	19.8152	13.7848
180255		96.101	56.758	65.049	61.988	73.958	82.928				0	0	0	0	0	0		0	0	0	0	0	0		0	0	0	0	0	0		0.99417	1.00111	1.00139	0.998641	1.00084	0.979177		109.303	82.6521	102.931	75.5313	98.7534	109.274		14.8907	14.5598	19.809	13.7482
180335		84.291	64.482	75.768	49.284	65.246	74.897				0	0	0	0	0	0		0	0	0	0	0	0		0	0	0	0	0	0		0.993877	0.999862	1.00198	0.998532	1.00115	0.978984		109.184	82.728	102.639	75.5317	98.7471	109.225		14.7593	14.4237	19.6088	13.7482
180435		101.192	68.651	81.228	55.22	73.581	84.711				0	0	0	0	0	0		0	0	0	0	0	0		0	0	0	0	0	0		0.993847	0.999885	1.00205	0.998942	1.00086	0.978046		109.191	82.6795	102.548	75.4757	98.6925	109.248		14.7593	14.5598	19.4027	13.6825
180515		99.747	55.365	66.557	48.903	69.773	82.749				0	0	0	0	0	0		0	0	0	0	0	0		0	0	0	0	0	0		0.993866	1.00006	1.00123	0.999285	1.00098	0.978432		109.187	82.6739	102.533	75.4101	98.5863	109.238		14.7593	14.5598	19.2993	13.66
180615		90.952	62.48	81.61	57.372	82.136	84.279				0	0	0	0	0	0		0	0	0	0	0	0		0	0	0	0	0	0		0.993928	1.00012	1.00147	0.99931	1.00098	0.977841		109.172	82.6719	102.529	75.404	98.5863	109.253		14.7593	14.5773	19.2993	13.761
180715		107.218	75.256	99.484	74.404	101.257	101.871				0	0	0	0	0	0		0	0	0	0	0	0		0	0	0	0	0	0		0.994302	0.999607	1.00105	0.999692	1.00075	0.978632		109.292	82.6887	102.597	74.404	101.257	109.337		14.8907	14.5598	19.4027	13.767
180795		111.093	91.2	88.256	88.004	96.59	97.947				0	0	0	0	0	0		0	0	0	0	0	0		0	0	0	0	0	0		0.994414	1.00001	1.0012	0.999729	1.00025	0.979327		111.093	91.2	102.717	88.004	98.7747	109.438		14.9143	14.4237	19.6088	13.7895
180875		96.596	81.276	97.72	72.15	85.981	85.787				0	0	0	0	0	0		0	0	0	0	0	0		0	0	0	0	0	0		0.994589	1.00029	1.00186	0.999338	1.00079	0.979764		109.52	81.276	102.841	75.5144	98.8614	109.569		15.0588	14.3415	19.849	13.8552
180995		111.251	70.568	103.139	66.171	91.511	95.839				0	0	0	0	0	0		0	0	0	0	0	0		0	0	0	0	0	0		0.994921	1.00111	1.00274	0.99938	1.00177	0.980368		111.251	82.7363	103.139	75.5341	98.9024	109.789		15.2512	14.3858	19.8552	13.8918
181075		98.834	67.26	92.892	71.282	80.239	94.273				0	0	0	0	0	0		0	0	0	0	0	0		0	0	0	0	0	0		0.995239	1.00139	1.00294	0.999743	1.00174	0.981128		109.589	82.7308	102.956	75.533	98.9037	110.042		15.1867	14.3858	19.8152	13.8918
181155		88.042	64.345	83.899	64.282	75.293	82.675				0	0	0	0	0	0		0	0	0	0	0	0		0	0	0	0	0	0		0.995941	1.00156	1.00205	1.00004	1.00139	0.981473		109.542	82.7275	102.805	75.4946	98.8154	109.935		15.1867	14.396	19.809	13.8552
181255		77.445	58.598	76.122	65.641	77.617	91.514				0	0	0	0	0	0		0	0	0	0	0	0		0	0	0	0	0	0		0.996136	1.00156	1.001	0.999566	1.00048	0.981193		109.528	82.6795	102.738	75.508	98.7607	110.026		15.1867	14.3415	19.5687	13.8552
181335		86.809	69.334	73.347	44.733	70.111	87.79				0	0	0	0	0	0		0	0	0	0	0	0		0	0	0	0	0	0		0.996316	1.00162	1.00259	0.998605	1.00007	0.981115		109.514	82.6448	102.538	75.5314	98.735	109.639		15.1867	14.292	19.3627	13.8552
181415		91.615	66.145	74.976	55.042	71.321	94.79				0	0	0	0	0	0		0	0	0	0	0	0		0	0	0	0	0	0		0.996497	1.00156	1.0027	0.998523	1.0003	0.981233		109.5	82.568	102.536	75.5731	98.7303	109.581		15.1867	14.2602	19.3627	13.8918
181495		83.113	45.282	72.655	50.207	67.378	88.553				0	0	0	0	0	0		0	0	0	0	0	0		0	0	0	0	0	0		0.996476	1.00157	1.00254	0.998878	1.00025	0.981304		109.502	82.5671	102.491	75.5356	98.7314	109.392		15.1867	14.2602	19.3413	13.8918
181595		103.845	59.109	94.91	71.222	84.455	105.559				0	0	0	0	0	0		0	0	0	0	0	0		0	0	0	0	0	0		0.996278	1.00154	1.00157	0.998877	1.00105	0.982034		109.614	82.6459	102.527	75.7876	98.7492	109.308		15.3135	14.292	19.3413	13.96
[truncated: 11,287 more rows]
[truncated: 2 more columns]
