# Supplementary material for: Data on microcirculatory perfusion dips in the resting nail bed
Source: Data Brief. 2018 Oct 27;21:1232–5. doi: 10.1016/j.dib.2018.10.077 (PMC6231364; doi:10.1016/j.dib.2018.10.077)
Supplement: Supplementary file 5 — Supplementary material [file mmc5.xlsx]

## Sheet: Del1
Time lapsed (ms)		Dig II dx	Dig II sin	Dig III dx	Dig III sin	Dig IV dx	Dig IV sin
0		132.428	97.157	121.839	115.842	85.599	100.476		Session_1 for testsubject_3
120		118.801	97.88	116.381	112.115	90.709	95.198
200		120.943	93.118	111.408	102.775	83.948	80.627
280		129.804	90.728	107.953	99.951	92.955	83.294
360		116.724	83.996	113.605	102.211	85.981	79.16
480		124.402	90.618	109.089	102.986	82.596	95.379
560		118.884	123.169	116.561	123.172	86.374	98.175
640		121.917	106.175	119.322	111.179	92.173	111.709
720		126.628	100.562	126.922	128.949	93.116	109.881
800		127.996	91.485	112.958	112.047	95.08	105.725
880		127.868	94.83	117.342	111.842	89.322	108.189
1000		123.065	84.728	109.17	101.949	84.906	99.685
1120		108.714	87.393	104.163	99.865	81.655	96.298
1200		113.227	76.374	100.787	101.063	77.085	93.209
1300		113.831	90.68	99.764	93.491	78.524	86.712
1380		107.624	86.84	90.941	88.433	71.829	80.999
1460		119.109	84.864	106.085	91.204	87.702	84.697
1540		118.475	119.862	106.693	101.985	97.353	100.124
1620		130.107	99.432	111.245	112.348	104.511	100.955
1720		121.258	92.84	114.46	93.996	85.999	92.301
1800		130.7	100.766	109.073	99.764	92.948	92.982
1880		118.496	94.899	108.711	104.207	90.524	98.657
2000		125.917	91.656	105.222	92.853	80.816	103.401
2080		114.015	84.603	107.412	80.076	88.903	96.49
2160		107.961	101.08	92.707	111.795	77.488	93.597
2240		111.852	82.039	108.116	101.218	71.182	88.495
2320		120.502	83.861	102.602	90.3	83.84	92.537
2440		111.51	76.93	91.829	90.792	76.997	91.107
2520		112.073	84.973	109.519	107.279	84.629	106.113
2600		121.339	104.759	103.363	111.571	87.577	117.339
2680		125.253	102.054	112.192	109.942	89.049	111.513
2780		146.648	119.176	130.098	133.797	108.75	123.091
2880		144.811	123.629	135.295	124.615	112.622	132.73
3001		122.93	90.461	121.31	110.541	95.695	107.618
3100		126.801	105.545	118.86	102.562	80.235	111.402
3180		123.201	106.158	112.517	99.442	92.503	103.351
3300		129.038	74.758	114.8	110.666	85.556	111.67
3380		107.533	82.12	96.352	96.761	85.927	96.558
3480		106.764	84.053	121.65	113.078	95.294	103.834
3560		128.731	95.846	123.158	117.339	98.799	125.217
3640		132.271	113.571	124.711	130.108	96.395	126.382
3720		116.215	90.942	119.623	107.882	98.898	110.581
3800		124.928	94.637	118.003	116.521	91.648	113.088
3880		122.189	100.059	125.004	121.846	94.811	121.374
4000		111.687	92.529	124.892	102.218	86.019	109.072
4080		103.233	89.259	111.528	103.696	95.789	103.466
4180		109.757	95.233	108.643	101.641	92.202	106.015
4260		107.114	89.285	108.124	100.099	91.368	100.804
4360		119.309	99.832	116.577	107.705	98.509	108.83
4480		104.925	97.672	112.751	118.091	98.496	111.724
4560		114.928	111.215	114.024	126.847	101.596	122.445
4640		112.449	105.682	117.462	100.087	99.669	109.481
4720		112.18	96.401	106.314	119.394	112.535	110.559
4800		110.665	103.312	114.648	123.402	96.69	122.043
4880		99.597	98.914	127.573	123.401	109.927	125.368
5000		101.958	95.07	119.376	110.327	92.228	117.979
5120		109.091	97.579	110.887	112.217	97.922	109.516
5200		112.925	91.955	117.95	112.049	96.04	116.7
5280		100.495	99.001	117.868	105.818	99.748	117.293
5360		105.974	88.546	106.093	101.918	96.892	100.267
5480		101.568	82.778	114.067	104.441	94.998	116.037
5560		118.575	101.952	130.076	110.627	116.496	130.709
5640		113.624	110.603	118.267	117.775	114.584	129.194
5720		123.301	102.918	107.212	121.792	110.001	122.768
5800		108.737	89.738	124.878	103.841	110.901	128.793
5880		116.18	100.994	125.923	127.932	113.732	131.271
6000		116.928	95.303	124.802	109.033	108.974	104.515
6080		103.318	81.993	120.83	92.301	86.609	109.95
6160		112.535	82.88	123.265	101.513	111.336	108.181
6240		113.867	90.774	120.517	114.506	119.773	99.483
6340		113.441	72.609	107.905	101.319	115.054	115.433
6440		112.299	83.369	106.092	111.491	106.234	108.892
6520		98.359	87.32	105.184	92.431	95.455	117.052
6600		103.041	93.316	110.808	115.782	102.976	131.534
6700		127.099	118.93	123.593	132.335	113.448	154.375
6800		111.107	105.672	124.397	114.571	110.403	139.857
6880		129.685	93.06	129.206	107.213	115.209	127.164
7000		126.848	98.483	125.977	118.679	107.013	123.571
7100		107.7	97.913	126.34	115.014	104.594	120.352
7180		107.6	95.195	113.604	107.42	103.985	106.525
7260		109.148	96.933	126.977	109.265	98.835	119.859
7340		99.388	86.23	128.616	97.345	98.706	109.643
7420		106.934	88.015	121.974	103.377	100.869	107.411
7520		105.537	103.758	119.356	111.017	101.8	115.811
7600		105.75	83.141	119.109	109.915	106.706	114.774
7680		118.436	111.083	135.388	128.885	113.657	124.242
7803		105.881	121.659	130.686	125.581	112.41	124.296
7880		111.209	95.083	116.282	118.138	108.276	125.92
8000		111.411	92.56	134.782	120.38	118.666	122.801
8080		116.35	95.111	124.612	118.079	109.383	119.679
8160		107.812	100.713	132.121	111.122	114.024	105.9
8260		114.453	89.241	125.235	106.325	107.557	116.477
8360		113.082	88.622	116.095	111.922	105.682	106.183
8440		100.29	93.021	130.789	91.111	111.109	105.792
8520		113.554	90.555	132.209	92.319	105.296	99.084
8600		124.021	88.342	122.853	95.862	112.347	114.907
8680		109.958	91.8	116.365	100.83	105.71	107.277
8760		125.058	105.102	121.225	105.492	119.195	146.497
8880		122.067	110.472	138.153	112.251	117.901	141.027
9000		111.492	103.197	134.269	112.657	123.808	122.798
9080		127.996	96.504	130.247	123.495	122.358	121.34
9160		121.658	88.464	121.142	115.373	115.12	122.518
9240		118.184	91.091	138.524	102.272	106.945	120.975
9320		114.158	93.249	131.575	106.18	115.244	126.053
9400		126.522	111.372	117.227	120.551	104.762	125.553
9480		120.683	93.119	111.591	107.902	111.912	120.087
9560		113.152	102.794	109.602	103.121	113.394	110.076
9680		103.633	94.373	126.303	111.474	111.191	104.987
9760		102.379	95.205	122.272	106.261	113.26	118.149
9840		124.109	92.662	135.232	109.736	120.998	125.421
10000		124.417	101.318	117.213	121.56	122.639	120.053
10080		121.328	99.146	134.777	130.431	116.81	127.15
10160		118.535	90.289	145.405	122.021	120.556	133.025
10260		119.102	104.959	134.453	119.063	116.718	130.933
10340		129.673	97.702	140.638	110.793	116.304	117.277
10420		128.525	91.847	124.348	108.716	103.196	118.27
10500		114.714	95.634	126.846	110.719	114.736	119.165
10620		129.899	103.13	120.424	109.108	114.537	126.328
10700		113.282	88.152	133.227	115.225	112.296	113.431
10780		118.608	91.175	124.124	102.763	114.975	114.304
10860		112.876	93.686	120.803	118.002	119.791	125.962
11000		116.022	103.814	142.405	115.498	126.963	138.061
11100		107.501	88.325	133.151	112.823	127.504	142.486
11180		130.224	110.82	125.541	106.757	125.955	124.076
11260		126.244	108.816	128.132	111.766	131.666	123.623
11360		127.209	104.071	131.82	110.032	118.013	123.09
11440		112.173	96.13	117.028	107.706	116.32	134.306
11520		121.577	94.441	112.349	95.331	115.571	114.162
11600		118.512	102.067	141.998	102.37	127.215	123.55
11680		125.946	98.622	124.976	101.616	113.127	121.273
11760		123.12	99.673	118.753	116.399	119.424	119.117
11880		124.055	88.955	132.07	111.786	112.831	126.608
12020		125.585	112.543	137.476	135.719	127.666	136.202
12120		125.522	103.285	135.245	120.082	101.332	131.245
12200		123.825	97.962	135.468	105.967	111.981	124.092
12280		135.867	99.807	141.222	107.745	121.459	132.021
12360		135.441	108.069	133.937	109.175	114.697	131.465
12440		131.42	107.554	121.63	113.673	116.285	125.117
12540		117.586	86.734	135.08	110.878	112.092	122.945
12620		138.909	99.021	122.372	114.108	106.045	131.488
12700		130.041	96.569	123.028	94.154	110.831	124.203
12780		132.607	98.052	116.079	110.215	123.749	117.729
12860		121.456	88.522	120.78	115.467	114.03	117.436
13000		112.98	101.818	130.187	113.562	121.905	127.264
13080		124.57	111.044	132.283	110.841	105.851	132.119
13160		134.775	121.542	144.929	125.383	126.476	147.007
13240		138.702	104.894	131.302	117.232	125.605	146.253
13360		131.277	102.276	121.544	121.549	118.456	132.921
13440		130.405	114.295	123.846	122.655	122.143	139.209
13520		120.267	103.471	124.512	126.04	124.415	139.427
13600		123.303	95.702	129.591	108.404	131.85	148.692
13680		122.056	105.654	125.942	120.855	115.495	121.487
13760		126.666	89.433	130.132	113.978	130.212	137.261
13880		126.918	88.899	133.5	125.041	132.459	124.657
14000		135.934	101.739	124.036	103.938	115.652	110.372
14100		128.217	93.805	125.635	115.343	131.577	121.487
14200		130.588	105.369	140.565	121.698	128.153	148.81
14280		137.958	111.983	137.639	140.452	116.153	150.804
14360		129.91	122.658	139.438	127.924	127.147	138.527
14440		125.382	102.535	139.054	121.974	125.783	138.496
14520		129.328	107.931	150.487	134.181	132.093	143.991
14600		151.931	115.408	152.33	136.072	127.052	152.697
14720		134.431	107.049	125.861	137.523	112.015	147.54
14800		136.262	106.95	125.149	115.448	124.025	133.871
14880		139.046	96.721	150.008	125.181	120.325	129.216
15000		126.715	116.44	141.149	111.217	126.243	136.537
15080		123.288	111.323	136.459	122.295	108.215	128.457
15180		125.654	118.548	128.257	126.217	124.083	133.283
15260		134.38	113.337	147.775	125.993	127.142	158.938
15340		137.588	118.364	142.442	140.83	136.135	146.986
15420		124.82	112.639	156.88	133.251	122.289	137.106
15500		130.978	118.248	150.176	126.425	127.845	135.543
15600		133.777	125.375	143.215	134.338	123.348	146.119
15700		135.851	117.848	145.77	116.808	124.404	125.186
15780		122.461	112.139	149.492	127.115	123.691	129.743
15860		125.56	105.938	127.15	117.289	123.781	131.742
16020		120.374	105.288	125.63	123.808	122.029	136.042
16120		168.807	116.518	137.418	114.614	124.474	130.612
16220		135.299	120.808	150.529	114.269	124.557	153.19
16300		145.273	132.457	146.389	137.962	109.546	144.518
16380		152.53	124.826	131.526	130.103	138.343	170.469
16460		148.258	119.892	152.81	134.305	120.238	147.189
16540		137.198	129.475	153.832	140.971	119.527	150.003
16620		129.41	117.054	138.715	131.791	118.529	148.654
16700		149.615	134.12	155.433	129.837	141.195	160.916
16800		152.288	125.291	141.647	138.926	137.307	159.019
16880		139.122	111.939	143.386	120.458	121.597	151.974
17000		131.759	99.182	127.098	108.767	122.695	143.134
17080		131.986	106.639	139.766	110.314	122.352	134.326
17160		125.979	118.068	130.602	120.95	127.546	148.059
17240		144.446	108.755	142.435	110.765	130.082	148.099
17320		130.503	97.25	122.937	109.207	126.73	132.681
17420		126.975	96.086	132.762	122.281	136.16	133.72
17520		130.698	128.548	140.606	116.875	131.594	139.576
17600		136.131	119.561	145.773	116.711	132.353	131.189
17680		139.144	110.652	126.823	109.503	139.715	147.768
17760		141.252	120.467	134.195	111.274	141.135	150.243
17880		135.117	108.332	144.572	117.208	126.716	138.833
18000		130.457	115.452	133.557	118.793	104.985	141.339
18080		132.881	109.146	132.248	116.254	113.298	134.335
18160		125.563	104.084	138.143	113.089	119.474	124.343
18260		123.286	108.32	126.995	117.332	129.779	123.805
18340		115.969	115.682	121.752	129.726	116.791	139.625
18420		134.146	94.7	130.664	108.138	114.436	136.653
18520		122.686	116.545	134.873	122.684	123.925	135.281
18620		121.886	123.244	149.443	128.666	144.967	144.151
18700		125.042	117.783	149.601	121.209	115.051	134.001
18800		129.163	105.18	128.801	119.093	133.601	135.436
18880		135.232	117.236	147.479	128.556	136.164	143.384
19000		125.861	109.137	144.058	119.948	124.396	139.194
19080		127.395	108.451	140.415	123.635	125.246	132.341
19160		125.378	118.09	137.117	118.77	128.744	116.975
19240		124.798	114	138.75	111.051	127.729	137.352
19340		125.726	101.116	141.779	115.467	117.67	130.401
19420		123.052	94.245	125.167	112.949	132.135	135.275
19500		125.851	104.624	130.696	97.453	106.782	120.009
19600		128.13	100.446	130.139	123.918	121.738	124.184
19720		132.274	110.813	152.295	130.073	130.116	147.541
19800		127.957	122.249	137.808	125.226	113.993	158.962
19880		131.222	120.822	142.057	133.553	123.313	131.681
20000		131.427	113.677	152.775	124.06	127.454	160.89
20080		122.431	108.644	141.47	116.069	126.7	145.248
20160		125.379	109.555	138.383	110.874	106.888	125.794
20240		131.554	93.078	130.427	100.905	130.765	136.552
20320		119.711	111.711	129.236	100.365	128.229	121.414
20400		121.959	101.324	142.249	106.326	114.628	119.607
20480		124.169	110.711	139.002	108.776	125.103	131.542
20560		126.896	101.348	131.059	119.665	133.754	123.988
20660		135.067	98.173	136.778	113.121	120.06	132.628
20760		148.835	103.256	128.736	130.879	123.409	133.775
20880		132.506	115.22	137	116.049	129.258	151.036
21000		117.026	114.525	133.926	120.151	117.664	137.864
21100		116.989	109.531	141.21	133.974	111.303	133.392
21180		125.663	98.064	140.887	125.36	115.674	151.478
21260		128.073	102.064	142.218	119.979	118.224	127.28
21340		122.326	109.368	146.428	134.258	117.548	135.838
21420		124.436	113.803	135.576	118.822	113.681	143.219
21500		125.619	106.171	137.572	121.665	120.734	131.746
21580		136.863	113.779	120.396	109.35	116.585	125.172
21660		135.284	105.962	136.693	120.12	125.824	124.062
21780		127.792	101.186	123.471	125.107	108.846	104.535
21860		126.414	116.895	134.122	153.499	127.838	146.386
22000		139.156	106.127	157.225	140.833	139.435	134.208
22100		126.189	109.757	138.115	136.338	120.928	147.526
22180		145.586	117.204	134.084	133.315	127.676	146.033
22280		125.557	114.209	143.058	137.389	131.143	133.766
22360		128.042	114.393	132.511	125.494	131.941	144.696
22440		130.234	109.79	135.104	103.079	118.051	127.594
22520		128.696	110.708	121.519	116.336	121.498	133.232
22600		125.595	122.894	126.239	127.662	127.109	144.639
22680		145.449	106.07	143.422	128.286	119.615	140.786
22760		120.199	106.413	140.569	120.931	113.857	132.307
22860		124.008	121.289	124.574	112.837	113.68	128.302
23020		138.939	121.396	148.403	139.811	138.554	150.126
23120		134.24	114.119	131.348	119.376	117.018	132.069
23200		131.505	121.571	122.717	121.342	115.487	133.774
23280		127.212	116.384	135.369	121.603	121.949	156.399
23360		126.178	100.672	129.774	117.639	117.854	135.566
23440		132.959	110.222	120.336	118.881	104.562	147.109
23520		128.833	105.788	128.243	122.025	109.01	138.697
23600		131.722	103.54	121.085	112.796	106.296	129.736
23680		119.334	105.795	115.524	107.656	110.492	116.497
23800		149.978	107.807	130.754	114.473	110.557	130.974
23880		129.471	113.021	129.925	106.717	116.309	144.913
24000		130.928	100.119	126.905	94.717	118.757	127.574
24120		154.143	124.572	148.011	133.601	120.968	158.052
24200		127.99	122.496	130.688	132.436	115.652	150.327
24300		144.767	114.959	141.158	121.235	103.601	159.961
24380		123.972	119.294	153.406	135.086	134.843	166.208
24460		138.015	107.447	162.585	125.361	116.719	152.156
24540		146.942	109.608	136.945	132.188	120.208	138.15
24620		139.57	112.236	138.94	112.119	123.756	138.39
24720		132.323	103.644	130.018	128.82	112.156	130.124
24800		130.729	101.035	141.725	132.813	110.041	130.655
24881		126.735	115.738	129.445	101.695	107.989	121.632
25000		127.31	119.523	147.659	119.756	117.138	130.315
25080		139.405	112.597	133.033	107.811	112.099	133.818
25180		131.74	117.17	125.388	143.92	114.705	142.111
25280		121.932	123.121	129.159	138.05	141.423	158.356
25360		131.275	113.268	125.274	136.65	119.111	141.163
25440		124.044	127.755	142.204	119.801	114.816	141.83
25540		138.761	106.571	122.039	137.072	122.823	141.934
25620		143.509	116.161	139.694	127.41	119.805	136.467
25700		138.849	108.038	133.434	125.027	124.974	129.233
25800		140.436	117.512	144.607	130.064	108.929	146.598
25880		125.769	111.117	141.768	123.562	129.3	144.02
26000		118.155	112.758	139.929	113.86	113.608	127.35
26100		122.476	110.039	131.334	105.064	118.577	122.916
26180		124.622	106.264	144.304	125.621	129.477	132.716
26260		153.182	128.488	161.714	131.614	131.412	145.853
26340		151.382	116.858	137.737	133.831	136.538	151.804
26420		141.005	107.595	148.458	129.723	128.174	139.264
26540		134.965	108.829	144.627	132.926	125.053	139.955
26620		130.84	115.881	139.308	115.802	117.438	144.919
26700		138.795	109.09	130.13	126.733	132.983	141.06
26800		143.195	108.483	145.881	128.782	121.821	130.42
26880		131.14	103.75	128.749	110.492	120.627	132.774
27000		133.935	121.899	125.523	127.882	107.92	140.036
27080		123.496	103.562	148.746	123.15	131.225	145.318
27160		126.846	96.258	128.761	125.526	119.663	134.924
27240		130.677	108.213	149.742	111.899	118.031	134.54
27320		150.917	131.268	151.046	145.63	132.835	147.77
27420		147.612	125.607	137.286	134.853	131.85	148.83
27500		140.2	127.597	145.471	127.066	124.337	149.397
27600		132.316	110.213	138.67	118.381	117.428	142.265
27680		146.98	116.626	134.269	109.251	114.902	143.747
27760		142.119	119.036	130.564	122.525	127.91	150.331
27840		142.716	117.166	133.341	121.067	115.346	133.589
28000		133.44	119.102	105.979	114.684	105.231	126.582
28080		135.03	105.286	150.632	132.11	124.108	140.692
28180		135.986	119.83	139.826	120.758	116.426	161.872
28280		136.515	117.856	128.573	121.845	113.357	134.739
28360		132.351	118.31	144.242	139.509	136.098	161.476
28460		120.314	133.149	136.28	126.343	123.253	155.031
28540		120.199	99.311	124.785	142.827	134.062	142.508
28620		142.847	116.46	154.009	143.592	127.898	135.955
28700		129.715	121.315	129.513	135.366	124.89	149.964
28780		139.412	113.572	134.425	136.93	138.762	162.568
28860		141.07	115.962	121.867	115.096	138.091	142.871
29000		121.766	101.907	137.221	117.855	127.137	130.509
29080		133.562	107.878	140.639	129.295	115.477	143.075
29160		134.761	103.876	141.719	120.816	111.908	132.456
29240		125.407	111.54	140.692	115.855	123.86	127.43
29320		126.124	124.69	147.898	131.21	132.286	146.434
29440		130.592	126.103	139.498	126.19	139.53	146.181
29520		131.673	134.611	145.304	141.641	135.648	148.656
29600		128.69	109.75	136.126	129.005	130.11	145.983
29680		128.935	111.533	142.639	133.386	135.133	144.2
29760		138.96	114.473	147.219	130.186	137.743	157.891
29840		127.021	109.501	140.662	114.14	114.809	134.29
30000		117.134	97.235	130.689	126.865	106.142	154.134
30080		122.154	98.017	143.912	132.71	127.464	141.36
30160		142.035	104.421	149.352	116.737	119.736	139.014
30280		133.769	105.06	130.321	127.544	119.122	140.254
30360		120.046	109.71	135.574	112.88	122.904	139.894
30440		140.988	125.552	152.106	143.064	130.539	159.826
30540		129.939	116.419	147.449	132.746	128.754	153.986
30620		141.77	111.773	134.664	144.684	135.193	147.708
30700		130.332	121.726	135.408	141.482	124.389	139.62
30780		140.482	106.302	137.438	136.2	127.698	146.405
30860		139.727	110.59	143.776	135.747	131.458	146.423
31000		142.413	122.897	131.554	132.083	127.656	145.324
31081		136.64	120.749	137.214	141.109	123.241	130.018
31160		137.331	114.877	145.97	115.911	120.88	123.296
31240		130.035	109.071	134.795	120.826	125.31	128.812
31320		124.033	92.714	139.199	121.468	122.637	136.417
31420		136.127	114.562	127.574	110.813	131.315	123.431
31500		140.409	106.042	120.117	123.137	127.815	148.165
31620		140.816	150.91	139.816	156.613	131.883	180.572
31700		156.607	121.642	138.203	121.997	133.238	155.422
31780		132.475	114.008	147.845	119.594	133.844	146.067
31880		141.753	128.006	149.462	119.767	130.944	140.001
32000		138.602	113.735	137.865	126.968	126.111	134.505
32080		138.264	109.167	140.258	127.015	122.456	138.334
32160		129.156	113.917	135.124	127.256	134.399	137.155
32240		132.515	114.58	145.899	118.238	132.612	115.367
32320		141.426	106.489	139.669	125.856	132.552	127.408
32420		142.899	116.453	131.499	121.656	130.647	124.666
32500		139.822	101.032	128.554	120.602	125.137	140.831
32580		143.292	112.466	135.095	141.154	122.729	152.188
32700		147.188	126.428	137.889	122.98	132.79	151.05
32780		152.334	118.165	157.434	123.145	133.721	148.013
32860		134.689	113.739	144.955	120.871	134.839	138.973
33000		145.274	117.445	147.497	128.599	132.681	146.219
33080		150.339	114.028	138.817	143.328	126.381	128.33
33160		139.237	112.556	140.964	137.53	122.899	129.993
33240		153.758	111.715	139.798	127.239	120.695	141.578
33320		126.602	115.191	142.001	130.07	128.651	142.311
33420		143.839	100.282	132.103	122.73	125.044	139.768
33520		131.641	100.348	131.621	116.696	118.011	130.955
33600		144.886	99.055	120.895	132.825	119.341	139.465
33680		124.237	127.113	144.462	135.039	135.424	143.883
33800		135.982	110.052	146.096	137.064	123.197	137.694
33880		145.662	109.34	137.019	129.355	132.797	134.65
34000		145.836	118.489	131.126	121.744	132.172	144.683
34080		148.035	115.168	147.659	124.679	117.1	147.045
34160		143.446	124.058	126.989	109.346	123.164	131.497
34240		141.366	112.276	139.619	113.973	143.869	140.278
34320		135.308	106.952	136.343	119.972	119.689	139.882
34400		150.212	109.746	140.93	131.044	135.671	130.475
34520		127.153	108.903	134.285	118.192	116.043	134.031
34600		127.323	117.422	127.422	108.796	110.403	129.837
34680		130.753	106.483	132.733	126.62	132.748	134.936
34800		145.155	126.855	143.622	132.571	137.379	148.322
34880		151.81	116.435	143.772	112.127	128.221	136.343
35000		146.191	125.15	144.139	128.261	142.879	130.691
35080		138.68	112.221	133.01	122.261	119.532	137.877
35160		139.3	112.46	134.09	134.567	130.196	135.872
35240		136.666	107.227	128.186	119.818	131.545	137.24
35320		144.434	106.599	124.698	126.429	116.618	142.886
35400		141.766	112.826	131.95	127.529	114.327	131.412
35520		127.883	110.453	139.062	108.628	121.979	142.326
35600		139.415	103.309	140.491	124.411	126.29	132.137
35680		150.696	121.129	156.748	119.303	132.942	139.035
35800		148.551	119.188	155.473	132.126	131.531	144.211
35880		143.191	119.404	139.907	131.62	143.454	137.627
36000		151.96	114.951	156.765	137.744	151.213	149.264
36080		139.699	112.767	141.636	149.645	135.171	159.176
36180		155.091	116.465	142.687	151.998	129.595	153.912
36260		162.587	111.159	151.161	139.074	135.448	135.85
36340		161.415	106.597	141.766	141.362	114.951	135.664
36440		150.696	106.324	140.355	121.435	139.631	124.509
36540		144.824	111.644	145.394	124.844	122.664	134.289
36620		138.804	130.01	145.773	147.335	122.057	139.641
36720		158.546	133.565	142.763	160.662	134.288	138.761
36800		152.561	119.701	153.122	144.74	137.747	149.116
36880		141.284	134.454	157.48	136.156	128.052	155.292
37000		142.114	122.293	144.845	134.509	132.962	139.815
37080		136.95	109.16	147.171	139.373	123.374	140.956
37180		141.678	103.242	149.519	129.052	131.384	145.359
37260		153.804	111.749	165.101	143.297	132.166	129.323
37360		150.863	128.149	139.834	112.702	126.317	141.041
37440		132.13	123.963	141.992	117.92	136.458	144.581
37520		136.531	109.672	143.777	131.699	134.933	132.178
37600		157.966	123.844	144.737	139.449	134.145	150.179
37700		139.317	121.42	143.306	129.673	134.473	133.03
37800		151.527	137.152	162.572	148.198	132.428	171.119
37880		148.014	122.21	145.967	128.935	125.181	147.789
38000		135.093	130.12	143.294	134.797	133.82	137.12
38080		136.539	119.074	129.029	139.152	121.088	150.53				Peak detection							AUC							Time							a							PU(a)							Perfusion variability
38160		133.17	117.233	134.312	126.212	126.928	136.707
38240		130.126	119.341	135.966	117.721	120.125	132.861				Dig II dx	Dig II sin	Dig III dx	Dig III sin	Dig IV dx	Dig IV sin		Dig II dx	Dig II sin	Dig III dx	Dig III sin	Dig IV dx	Dig IV sin		Dig II dx	Dig II sin	Dig III dx	Dig III sin	Dig IV dx	Dig IV sin		Dig II dx	Dig II sin	Dig III dx	Dig III sin	Dig IV dx	Dig IV sin		Dig II dx	Dig II sin	Dig III dx	Dig III sin	Dig IV dx	Dig IV sin		Dig II dx	Dig II sin	Dig III dx	Dig III sin
38320		142.131	113.29	120.382	125.042	129.156	134.268
38400		140.762	111.035	130.092	119.773	123.242	147.629				0	0	0	0	0	0		0	0	0	0	0	0		0	0	0	0	0	0		0.996428	0.99668	0.981794	0.993189	0.97146	0.976665		140.762	116.216	140.945	128.796	129.316	147.629		19.75	15.3152	29.5233	22.176
38480		153.785	125.402	140.624	126.401	115.223	126.379				0	0	0	0	0	0		0	0	0	0	0	0		0	0	0	0	0	0		0.996055	0.996663	0.981591	0.992827	0.971569	0.976811		153.785	125.402	140.95	128.804	129.304	142.88		19.8705	15.4188	29.5765	22.2445
38560		136.921	124.034	126.119	118.11	125.72	120.396				0	0	0	0	0	0		0	0	0	0	0	0		0	0	0	0	0	0		0.99581	0.996794	0.981422	0.992712	0.971764	0.977214		139.313	124.034	140.953	128.807	129.247	142.877		19.9573	15.4188	29.6935	22.3767
38660		123.921	105.291	136.679	135.024	130.559	122.864				0	0	0	0	0	0		0	0	0	0	0	0		0	0	0	0	0	0		0.995592	0.996861	0.981416	0.99273	0.971892	0.977797		139.315	116.192	140.953	135.024	130.559	142.869		19.9573	15.453	29.6935	22.2422
38760		148.052	127.871	153.961	128.106	138.031	156.504				0	0	0	0	0	0		0	0	0	0	0	0		0	0	0	0	0	0		0.995467	0.996918	0.981351	0.992734	0.971912	0.97819		148.052	127.871	153.961	128.741	138.031	156.504		20.229	15.453	29.9133	22.3492
38860		142.673	133.147	154.221	122.906	118.658	141.515				0	0	0	0	0	0		0	0	0	0	0	0		0	0	0	0	0	0		0.995264	0.997162	0.981396	0.992653	0.972121	0.978732		142.673	133.147	154.221	128.747	129.223	142.662		20.7013	15.3973	29.9133	22.5447
39000		130.54	107.533	132.717	129.707	117.347	143.667				0	0	0	0	0	0		0	0	0	0	0	0		0	0	0	0	0	0		0.994996	0.997182	0.98123	0.992641	0.97227	0.979089		139.341	115.948	140.922	129.707	128.991	142.511		20.852	15.3898	30.463	22.6005
39080		144.575	117.656	128.749	124.209	143.767	133.35				0	0	0	0	0	0		0	0	0	0	0	0		0	0	0	0	0	0		0.99476	0.996832	0.981104	0.992689	0.972282	0.979166		144.575	117.656	140.865	128.722	143.767	142.51		20.985	15.419	30.82	22.9915
39159		135.6	115.127	131.054	136.589	128.777	134.742				0	0	0	0	0	0		0	0	0	0	0	0		0	0	0	0	0	0		0.994351	0.996345	0.980971	0.992265	0.972116	0.979197		139.375	115.913	140.882	136.589	128.769	142.51		21.1723	15.47	30.8245	23.0787
39240		134.022	109.086	118.611	122.098	136.714	130.697				0	0	0	0	0	0		0	0	0	0	0	0		0	0	0	0	0	0		0.99404	0.996258	0.980661	0.992021	0.972198	0.97924		139.392	115.835	140.725	128.785	136.714	142.339		21.4238	15.209	31.254	23.1423
39320		127.694	111.445	123.687	133.021	105.08	132.628				0	0	0	0	0	0		0	0	0	0	0	0		0	0	0	0	0	0		0.994026	0.996208	0.980551	0.99182	0.972037	0.979197		139.392	115.838	140.669	133.021	128.751	142.344		21.4772	15.2612	31.46	23.35
39400		139.11	109.368	127.571	125.109	120.443	124.081				0	0	0	0	0	0		0	0	0	0	0	0		0	0	0	0	0	0		0.993936	0.996159	0.980315	0.991736	0.972144	0.979194		139.11	115.84	140.674	128.792	128.75	142.345		21.527	15.4093	31.9428	23.35
39480		125.066	112.033	130.092	125.533	107.811	127.363				0	0	0	0	0	0		0	0	0	0	0	0		0	0	0	0	0	0		0.993658	0.996184	0.980123	0.991341	0.972091	0.979241		139.406	115.765	140.677	128.801	128.721	142.339		21.631	15.4647	32.0685	23.6568
39560		137.213	112.56	128.68	123.875	107.298	121.336				0	0	0	0	0	0		0	0	0	0	0	0		0	0	0	0	0	0		0.993524	0.996239	0.980095	0.991273	0.972321	0.979358		139.406	115.764	140.678	128.803	128.706	142.326		21.7615	15.5637	32.1318	23.8113
39640		145.025	110.854	137.992	107.288	108.514	127.844				0	0	0	0	0	0		0	0	0	0	0	0		0	0	0	0	0	0		0.993444	0.996678	0.980191	0.991464	0.972702	0.979755		145.025	115.75	140.65	128.798	128.68	142.322		22.1178	15.5637	32.0493	23.8113
39720		132.505	119.656	136.116	139.636	110.69	117.871				0	0	0	0	0	0		0	0	0	0	0	0		0	0	0	0	0	0		0.993332	0.99665	0.980349	0.991592	0.972937	0.980162		139.407	119.656	140.647	139.636	128.284	142.318		22.1508	15.5637	32.0493	23.8443
39880		149.207	134.505	132.946	133.287	133.406	142.524				0	0	0	0	0	0		0	0	0	0	0	0		0	0	0	0	0	0		0.993305	0.996568	0.980625	0.991585	0.973176	0.980721		149.207	134.505	140.643	133.287	133.406	142.313		22.232	15.6507	32.0493	23.8443
40000		132.329	121.661	129.045	128.134	116.908	145.395				0	0	0	0	0	0		0	0	0	0	0	0		0	0	0	0	0	0		0.993102	0.996749	0.980692	0.991656	0.973066	0.98124		139.408	121.661	140.642	128.794	128.248	145.395		22.2873	15.859	32.0493	23.905
40080		139.108	128.728	125.796	133.19	124.062	132.167				0	0	0	0	0	0		0	0	0	0	0	0		0	0	0	0	0	0		0.992994	0.996975	0.980721	0.991655	0.973092	0.981409		139.108	128.728	140.626	133.19	128.221	142.218		22.4462	15.859	32.0045	24.0222
40200		139.946	117.348	125.309	128.522	132.789	128.087				0	0	0	0	0	0		0	0	0	0	0	0		0	0	0	0	0	0		0.992834	0.996975	0.980647	0.991312	0.973214	0.981755		139.946	117.348	140.627	128.694	132.789	142.018		22.6995	15.8545	32.2883	24.056
40280		145.282	106.163	120.058	124.386	112.632	116.836				0	0	0	0	0	0		0	0	0	0	0	0		0	0	0	0	0	0		0.992683	0.996868	0.980569	0.991456	0.973427	0.981959		145.282	115.35	140.581	128.555	128.212	141.995		22.7788	15.9307	32.2445	23.9777
40360		146.355	107.342	106.197	106.423	116.671	111.537				0	0	0	0	0	0		0	0	0	0	0	0		0	0	0	0	0	0		0.992622	0.996616	0.980486	0.99146	0.97353	0.98224		146.355	115.358	140.513	128.555	128.209	141.848		22.8257	16.0615	32.4905	24.1255
40440		133.04	109.809	132.017	108.276	109.623	112.452				0	0	0	0	0	0		0	0	0	0	0	0		0	0	0	0	0	0		0.992304	0.996699	0.980464	0.991482	0.973569	0.982523		139.411	115.355	140.395	128.554	128.208	141.577		23.2133	16.0615	32.3178	24.1255
40520		137.782	105.168	136.17	115.611	116.929	111.015				0	0	0	0	0	0		0	0	0	0	0	0		0	0	0	0	0	0		0.991897	0.996655	0.980328	0.991387	0.973705	0.982524		139.412	115.357	140.407	128.558	128.204	141.577		24.2067	16.0825	32.3578	24.407
40600		135.359	104.67	122.093	98.939	104.54	111.168				0	0	0	0	0	0		0	0	0	0	0	0		0	0	0	0	0	0		0.991647	0.996843	0.980402	0.991662	0.973819	0.982783		139.413	115.351	140.4	128.545	128.12	141.567		24.4565	16.0825	32.3578	24.407
40680		133.199	112.787	118.561	105.792	101.228	107.482				0	0	0	0	0	0		0	0	0	0	0	0		0	0	0	0	0	0		0.991708	0.996441	0.980633	0.991541	0.97427	0.9832		139.413	115.363	140.38	128.551	127.948	141.551		24.8662	16.0825	32.3578	24.1255
40780		129.287	96.685	118.082	105.291	104.398	100.381				0	0	0	0	0	150		0	0	0	0	0	29.2962		0	0	0	0	0	1		0.991701	0.996772	0.980571	0.991603	0.974782	0.982724		139.413	115.353	140.28	128.548	127.909	141.569		24.8945	16.0825	32.278	24.1255
40880		138.785	118.881	126.7	118.171	97.078	96.929				0	0	0	0	0	150		0	0	0	0	0	31.5622		0	0	0	0	0	1		0.99154	0.997108	0.980755	0.991641	0.975032	0.982905		139.413	118.881	140.269	128.546	127.907	141.562		24.9693	16.0825	32.278	24.407
41000		133.09	131.045	140.969	124.776	105.06	127.913				0	0	0	0	0	150		0	0	0	0	0	34.027		0	0	0	0	0	1		0.991356	0.997442	0.981041	0.99199	0.975352	0.983295		139.413	131.045	140.234	128.53	127.872	141.547		25.0917	16.1735	32.278	24.407
41100		131.589	115.952	122.197	122.053	110.463	118.639				0	0	0	0	150	150		0	0	0	0	26.0469	35.3914		0	0	0	0	1	1		0.991304	0.997585	0.981071	0.991769	0.975775	0.983368		139.414	115.307	140.228	128.54	127.856	141.544		25.3725	16.1735	32.278	24.5855
41180		118.3	102.577	105.481	101.06	98.784	110.263				0	0	0	0	150	150		0	0	0	0	27.3905	36.4505		0	0	0	0	1	1		0.991086	0.997519	0.981146	0.991571	0.976027	0.983446		139.41	115.312	140.212	128.371	127.846	141.541		25.382	16.1735	32.278	24.5978
41260		137.008	115.344	107.736	107.803	100.637	116.052				0	0	0	0	150	150		0	0	0	0	28.4559	37.3222		0	0	0	0	1	1		0.990892	0.997342	0.981069	0.991498	0.9763	0.983519		139.41	115.321	140.228	128.381	127.81	141.416		25.4093	16.3243	32.3395	24.5978
41340		138.379	105.682	100.981	103.967	95.716	99.793				0	0	0	0	150	150		0	0	0	0	29.823	38.2862		0	0	0	0	1	1		0.990815	0.997548	0.982528	0.991283	0.976177	0.983475		139.411	115.302	139.929	128.413	127.816	141.421		25.5508	16.3243	32.3395	24.5978
41420		132.059	111.39	120.519	106.628	96.49	93.865				0	0	0	0	150	150		0	0	0	0	30.8053	39.4692		0	0	0	0	1	1		0.990938	0.997618	0.982281	0.991103	0.975998	0.984203		139.41	115.295	139.91	128.277	127.818	141.347		25.8838	16.3243	32.2897	24.5833
41520		127.106	96.283	118.812	111.201	94.905	99.997				0	0	0	0	150	150		0	0	0	0	32.0469	39.7867		0	0	0	0	1	1		0.990627	0.997597	0.982136	0.990797	0.976189	0.984037		139.412	115.297	139.851	128.282	127.816	141.17		25.9855	16.3243	32.1757	24.6775
41600		149.807	96.204	117.517	95.071	86.658	97.004				0	0	150	0	150	150		0	0	28.5236	0	33.1191	40.9343		0	0	1	0	1	1		0.991465	0.997352	0.982012	0.990593	0.976638	0.983941		149.807	115.32	139.829	128.285	127.784	141.182		26.0945	16.6353	32.05	24.8935
41680		138.623	103.447	109.54	105.23	86.412	82.794				0	0	150	0	150	150		0	0	29.2909	0	34.3681	42.1011		0	0	1	0	1	1		0.991447	0.997054	0.982223	0.990817	0.976748	0.984248		139.408	115.345	139.818	128.282	127.776	141.153		26.0945	16.6353	31.9273	24.8935
41780		125.4	98.312	107.051	91.501	90.377	93.72				0	0	150	0	150	150		0	0	30.1998	0	35.2152	42.7626		0	0	1	0	1	1		0.992192	0.997497	0.980748	0.990743	0.977098	0.983535		139.403	115.306	139.827	128.283	127.825	141.096		26.0945	16.6353	31.9273	24.8935
41860		129.757	98.934	103.492	95.553	83.772	89.319				0	0	150	0	150	150		0	0	31.6113	0	36.1195	42.9355		0	0	1	0	1	1		0.992339	0.997776	0.981019	0.990859	0.977451	0.983807		139.395	115.281	139.825	128.281	127.82	141.079		26.0945	16.6353	31.9273	24.8935
42000		130.963	111.263	104.332	106.364	99.214	102.432				0	0	150	150	150	150		0	0	34.083	25.6434	37.5036	44.9089		0	0	1	1	1	1		0.991738	0.998031	0.979036	0.990498	0.977641	0.98292		139.407	115.257	139.849	128.29	127.817	141.136		26.0945	16.6353	31.9273	24.8935
42120		136.832	113.249	120.389	119.769	99.603	105.037				0	0	150	150	150	150		0	0	35.5189	27.1728	38.8075	46.6994		0	0	1	1	1	1		0.992295	0.998148	0.978982	0.991011	0.977593	0.982135		139.398	115.246	139.851	128.279	127.818	141.209		26.202	16.6353	31.9273	24.8935
42200		131.355	114.558	104.252	108.032	89.862	97.92				0	0	150	150	150	150		0	0	36.0703	27.1221	39.2143	48.0537		0	0	1	1	1	1		0.992298	0.99839	0.978894	0.990925	0.97777	0.980671		139.397	115.224	139.855	128.28	127.815	141.385		26.2455	16.6353	31.9273	24.8935
42280		116.478	102.206	95.861	98.205	87.457	90.658				0	0	150	150	150	150		0	0	36.5146	27.279	39.6717	48.6397		0	0	1	1	1	1		0.992202	0.998591	0.978897	0.99094	0.97769	0.980528		139.403	115.17	139.855	128.229	127.705	141.213		26.3143	16.6093	31.9273	24.75
42360		136.769	100.276	107.499	103.453	88.462	87.228				0	0	150	150	150	150		0	0	37.1632	27.5269	39.776	49.3827		0	0	1	1	1	1		0.991953	0.998553	0.978746	0.990968	0.977945	0.980674		139.406	115.171	139.829	128.126	127.674	141.195		26.3125	16.7953	31.921	24.7092
42440		126.167	106.298	102.072	95.434	90.323	103.843				0	0	150	150	150	150		0	0	38.245	28.1523	40.4016	49.4878		0	0	1	1	1	1		0.99193	0.998572	0.978589	0.991105	0.978139	0.980703		139.406	115.17	139.83	128.063	127.672	141.075		26.3125	16.7953	31.921	24.641
42519		132.978	99.137	88.682	92.457	81.469	86.55				0	0	150	150	150	150		0	0	39.6374	28.9926	41.1	49.8945		0	0	1	1	1	1		0.991927	0.998747	0.978472	0.991165	0.978532	0.980453		139.329	115.141	139.831	127.945	127.565	141.047		26.3142	16.778	31.921	24.5947
42600		131.935	96.059	101.889	104.365	74.306	82.471				0	0	150	150	150	150		0	0	40.9969	29.249	41.2992	50.3179		0	0	1	1	1	1		0.992073	0.99893	0.978628	0.990985	0.978783	0.980733		139.322	115.139	139.821	127.82	127.256	141.043		26.3142	16.778	31.534	24.775
42680		121.37	94.814	98.535	96.117	85.814	85.866				0	0	150	150	150	150		0	0	41.7028	30.0561	42.0304	50.1723		0	0	1	1	1	1		0.992212	0.998764	0.978768	0.991142	0.979069	0.981052		139.316	115.141	139.82	127.799	127.114	140.946		26.3142	16.778	31.534	24.775
42760		128.223	92.249	96.611	96.842	77.293	92.742				0	0	150	150	150	150		0	0	42.7494	29.9732	42.1002	50.4942		0	0	1	1	1	1		0.992297	0.998537	0.978347	0.991241	0.97914	0.981577		139.316	115.144	139.822	127.786	127.113	141.006		26.3142	16.778	31.534	24.775
42840		108.63	84.563	88.653	92.17	75.234	85.938				0	0	150	150	150	150		0	0	43.5918	29.8502	42.3498	50.4551		0	0	1	1	1	1		0.992212	0.998437	0.978185	0.991317	0.979192	0.981429		139.316	115.146	139.823	127.775	127.112	141.014		26.3142	16.8453	31.8148	24.775
43000		116.573	92.169	91.637	89.087	82.136	80.506				0	0	150	150	150	150		0	0	44.2984	29.9997	43.809	51.3319		0	0	1	1	1	1		0.992268	0.998498	0.978296	0.991454	0.979407	0.979931		139.316	115.129	139.823	127.69	126.909	141.01		26.392	16.7495	31.8148	24.7237
43080		125.922	97.497	93.499	101.289	89.252	81.29				0	0	150	150	150	150		0	0	45.9559	31.4088	45.1575	52.4203		0	0	1	1	1	1		0.992183	0.99887	0.978326	0.991434	0.97956	0.979937		139.3	115.118	139.81	127.536	126.856	141.009		26.4955	16.7495	31.5397	24.5897
43200		139.639	113.66	97.959	103.661	90.325	103.378				0	0	150	150	150	150		0	0	46.8893	32.5861	46.4449	52.8383		0	0	1	1	1	1		0.992166	0.998457	0.978051	0.991446	0.979597	0.978838		139.639	115.129	139.781	127.536	127.105	141.047		26.725	16.7495	31.4098	24.5897
43280		124.396	96.167	87.193	97.884	92.818	83.817				0	0	150	150	150	150		0	0	47.4189	32.3788	46.9269	53.1957		0	0	1	1	1	1		0.992187	0.998495	0.978331	0.991579	0.979578	0.978739		139.3	115.023	139.762	127.534	127.107	141.048		26.725	16.685	31.4098	24.5897
43360		121.797	96.049	97.574	92.699	82.419	91.302				0	0	150	150	150	150		0	0	47.614	32.0822	46.686	51.9457		0	0	1	1	1	1		0.992135	0.998342	0.978447	0.991441	0.979475	0.978727		139.3	114.97	139.683	127.481	126.886	140.99		26.725	16.7483	31.366	24.5082
43440		124.825	89.129	89.406	92.752	79.305	91.312				0	0	150	150	150	150		0	0	48.078	31.5307	47.1877	52.0895		0	0	1	1	1	1		0.992473	0.99812	0.978403	0.991458	0.97949	0.978046		139.297	114.976	139.684	127.48	126.881	141.027		26.725	16.7958	31.366	24.5082
43520		109.741	93.86	88.822	88.885	81.475	87.979				0	0	150	150	150	150		0	0	47.8379	30.5373	47.2505	51.9486		0	0	1	1	1	1		0.992676	0.998161	0.978379	0.991373	0.979766	0.977163		139.295	114.954	139.685	127.484	126.785	141.049		26.725	16.9013	31.366	24.5082
43600		108.376	90.621	94.581	87.483	70.048	85.716				0	0	150	150	150	150		0	0	48.1039	30.4075	46.5094	50.7167		0	0	1	1	1	1		0.992785	0.99811	0.978522	0.991401	0.979815	0.976657		139.294	114.905	139.682	127.483	126.768	141.018		26.725	16.7282	31.366	24.5082
43680		108.584	101.077	84.927	92.452	87.774	86.88				0	0	150	150	150	150		0	0	48.4447	30.0594	46.2746	49.8511		0	0	1	1	1	1		0.992831	0.998234	0.978626	0.991207	0.980044	0.97669		139.293	114.9	139.681	127.493	126.688	141.016		26.725	16.7282	31.366	24.5082
43800		101.922	94.065	85.656	97.391	77.468	89.969				0	0	150	150	150	150		0	0	48.9944	30.2218	46.0836	49.6615		0	0	1	1	1	1		0.993168	0.998314	0.978663	0.991536	0.979997	0.976829		139.29	114.896	139.68	127.535	126.757	140.908		26.725	16.7282	31.366	24.5897
43880		112.32	84.475	89.325	102.531	67.567	83.783				0	0	150	150	150	150		0	0	48.949	30.0416	45.7406	49.3605		0	0	1	1	1	1		0.993338	0.998562	0.978685	0.991892	0.979785	0.976927		139.288	114.952	139.68	127.599	126.813	140.9		26.725	16.9695	31.366	24.7237
44020		101.048	82.324	85.408	89.477	70.559	81.865				0	0	150	150	150	150		0	0	48.9692	29.8174	45.9185	48.7988		0	0	1	1	1	1		0.993487	0.998865	0.978809	0.991995	0.97968	0.976995		139.287	114.946	139.678	127.578	127.094	140.895		26.725	16.9695	31.366	24.7237
44100		111.856	82.116	84.47	82.916	62.101	88.63				0	0	150	150	150	150		0	0	49.2335	30.3428	46.2545	47.9042		0	0	1	1	1	1		0.993459	0.998816	0.978913	0.992092	0.979714	0.977275		139.287	114.948	139.676	127.886	127.089	140.872		26.725	16.9695	31.4098	24.775
44180		101.912	86.616	84.577	102.215	76.714	82.936				0	0	150	150	150	150		0	0	49.3845	30.1117	47.0172	47.3735		0	0	1	1	1	1		0.993083	0.998841	0.977917	0.992105	0.979755	0.977029		139.257	114.947	139.692	127.885	127.084	140.997		26.6047	16.9695	31.4098	24.775
44300		113.78	103.082	103.263	109.431	92.95	113.203				150	0	150	150	150	150		28.1884	0	49.4923	30.3227	48.0101	46.9929		1	0	1	1	1	1		0.992478	0.998852	0.978007	0.992183	0.979596	0.9767		139.275	114.946	139.691	127.876	127.105	140.918		26.6047	16.9695	31.4098	24.775
44380		116.446	99.136	92.19	106.815	79.217	100.669				150	0	150	150	150	150		27.9791	0	49.2135	29.3547	47.7723	46.1359		1	0	1	1	1	1		0.992056	0.999012	0.977928	0.992249	0.979631	0.976666		139.285	114.939	139.692	127.863	127.1	140.921		26.6047	16.9695	31.4098	24.471
44460		117.841	88.287	93.561	112.932	79.71	89.219				0	0	150	150	150	150		0	0	48.3719	28.2591	46.6995	44.629		0	0	1	1	1	1		0.992112	0.998982	0.977853	0.992082	0.979444	0.977057		139.238	114.835	139.667	127.56	127.125	140.757		26.5433	16.7282	31.366	24.4197
44540		114.385	94.563	96.15	106.801	89.728	107.802				0	0	150	150	150	150		0	0	47.2914	26.7187	45.7646	43.0348		0	0	1	1	1	1		0.992045	0.998998	0.977819	0.991982	0.979522	0.977235		139.24	114.577	139.668	127.531	127.115	140.504		26.7552	16.7035	31.366	24.5897
44620		112.87	95.98	91.179	103.152	90.71	103.406				0	0	150	150	150	150		0	0	45.1579	25.7094	43.8513	40.262		0	0	1	1	1	1		0.992278	0.99928	0.977756	0.992258	0.979796	0.977399		139.11	114.561	139.62	127.524	127.078	140.308		26.7372	16.696	31.264	24.5897
44699		111.162	99.805	84.743	93.087	81.279	95.98				0	0	150	0	150	150		0	0	43.0352	0	42.7496	37.5368		0	0	1	0	1	1		0.992458	0.999636	0.977775	0.9923	0.979709	0.97716		139.11	114.513	139.499	127.44	127.09	140.264		26.7372	16.6312	31.0077	24.5082
44800		109.426	88.757	89.349	95.693	82.688	91.505				0	0	150	0	150	150		0	0	41.665	0	42.0686	36.2643		0	0	1	0	1	1		0.992572	0.999621	0.976896	0.99243	0.979842	0.977453		139.109	114.56	139.567	127.515	127.363	140.259		26.7372	16.696	31.0077	24.5897
44880		102.774	84.151	90.953	93.618	79.097	91.556				0	0	150	0	150	150		0	0	41.2759	0	40.5803	34.8128		0	0	1	0	1	1		0.992114	0.999564	0.976972	0.992453	0.979759	0.977151		139.108	114.571	139.561	127.513	127.606	140.264		26.7275	16.7035	31.0077	24.5897
45039		108.02	90.658	87.708	90.408	83.017	99.339				0	0	150	0	150	150		0	0	39.8788	0	39.4168	33.0001		0	0	1	0	1	1		0.991787	0.999787	0.976872	0.991466	0.980173	0.97663		138.994	114.692	139.569	127.687	127.676	140.272		26.707	16.7912	30.819	24.7237
45120		108.041	104.616	94.566	108.701	74.931	113.76				0	0	150	0	150	150		0	0	38.7899	0	37.9692	31.08		0	0	1	0	1	1		0.991822	0.999745	0.977002	0.991291	0.980532	0.976155		138.99	114.7	139.559	127.723	127.727	140.284		26.707	16.7912	30.819	24.7237
45200		114.375	89.575	84.566	93.458	72.696	91.15				0	0	150	0	150	150		0	0	37.7055	0	37.0874	29.2946		0	0	1	0	1	1		0.992119	0.99977	0.977043	0.991225	0.980516	0.976366		139.108	114.695	139.399	127.538	127.837	140.389		26.7275	17.003	30.7323	24.5897
45279		125.98	88.584	103.293	113.083	88.433	108.732				0	0	150	0	150	150		0	0	37.3518	0	37.4146	29.4586		0	0	1	0	1	1		0.992374	0.999646	0.977158	0.991147	0.97982	0.976104		139.088	114.57	139.547	127.538	127.906	140.424		26.7275	16.9152	30.819	24.2857
45359		155.531	103.098	106.937	115.82	102.913	122.372				0	0	150	0	150	150		0	0	36.2719	0	36.3442	28.9042		0	0	1	0	1	1		0.992553	0.999647	0.97721	0.991047	0.9788	0.97601		155.531	114.56	139.543	127.539	127.96	140.441		26.7275	16.9077	30.819	24.2857
45439		130.372	106.075	111.358	121.287	102.348	120.845				0	0	150	0	150	0		0	0	34.3219	0	34.4039	0		0	0	1	0	1	0		0.992595	0.999643	0.977384	0.991111	0.978098	0.976038		138.93	114.56	139.529	127.539	128.024	140.436		26.707	16.9975	30.819	24.3405
45520		168.428	109.151	139.244	108.692	111.548	143.224				0	0	150	0	150	0		0	0	33.5254	0	33.127	0		0	0	1	0	1	0		0.992636	0.99965	0.977232	0.991131	0.977324	0.975971		168.428	114.512	139.541	127.497	128.088	140.298		26.707	16.9327	30.819	24.2607
45640		166.814	111.134	129.364	106.06	112.204	143.353				0	0	150	0	150	0		0	0	32.0829	0	32.6671	0		0	0	1	0	1	0		0.99276	0.999348	0.97723	0.990959	0.977005	0.975976		166.814	114.313	139.541	127.434	127.981	140.258		26.707	16.5778	30.819	24.2042
45720		131.873	107.175	114.279	123.157	92.993	115.852				0	0	150	0	150	0		0	0	31.4148	0	32.0516	0		0	0	1	0	1	0		0.992976	0.999485	0.977375	0.990636	0.977007	0.975993		138.904	114.276	139.53	127.4	127.981	140.069		26.707	16.5778	30.819	24.1562
45800		121.485	107.996	97.326	118.319	100.091	113.437				0	0	150	0	150	0		0	0	30.7723	0	30.7405	0		0	0	1	0	1	0		0.992997	0.999632	0.977657	0.989344	0.977378	0.975971		138.903	114.017	139.508	127.506	128.084	140.072		26.707	16.4515	30.819	24.2042
45880		125.055	96.963	114.58	109.349	95.968	119.096				0	0	150	0	150	0		0	0	29.3531	0	30.0928	0		0	0	1	0	1	0		0.993096	1.00012	0.977621	0.988276	0.977578	0.976064		139.023	114.107	139.511	127.535	128.068	140.059		26.7275	16.5778	30.819	24.2042
46000		122.234	95.298	106.997	109.427	93.464	128.34				0	0	150	0	150	0		0	0	28.4897	0	29.1179	0		0	0	1	0	1	0		0.992834	1.00001	0.977549	0.988553	0.977786	0.975821		138.914	114.135	139.337	127.618	128.052	140.26		26.6463	16.5778	30.7323	24.2042
46100		116.354	87.095	106.998	121.409	96.324	119.748				0	0	0	0	150	0		0	0	0	0	27.5021	0		0	0	0	0	1	0		0.992968	0.999329	0.97753	0.988617	0.977679	0.97574		138.883	114.528	139.339	127.901	128.177	140.317		26.5772	16.9327	30.819	24.2607
46179		121.194	89.595	110.284	116.331	87.415	109.146				0	0	0	0	0	0		0	0	0	0	0	0		0	0	0	0	0	0		0.992998	0.999266	0.97683	0.98842	0.97699	0.975886		138.799	114.532	139.283	127.646	128.44	140.305		26.5472	16.9327	30.7323	24.2042
46260		112.982	97.926	114.456	116.354	103.132	111.65				0	0	0	0	0	0		0	0	0	0	0	0		0	0	0	0	0	0		0.992771	0.99984	0.976891	0.988259	0.976399	0.975964		138.801	114.502	139.281	127.68	128.538	140.258		26.5472	16.9327	30.7323	24.2042
46340		141.096	117.625	134.046	124.883	121.972	130.706				0	0	0	0	0	0		0	0	0	0	0	0		0	0	0	0	0	0		0.992615	0.999616	0.977664	0.988463	0.976399	0.97584		141.096	117.625	139.203	127.637	128.64	140.26		26.5472	16.9327	30.7108	24.2042
46420		134.443	127.398	112.411	130.676	118.076	140.4				0	0	0	0	0	0		0	0	0	0	0	0		0	0	0	0	0	0		0.992374	0.99919	0.97771	0.988512	0.976243	0.975542		138.803	127.398	139.201	130.676	128.647	140.265		26.5472	16.9327	30.7108	24.2042
46500		139.553	111.294	120.915	127.443	101.838	134.584				0	0	0	0	0	0		0	0	0	0	0	0		0	0	0	0	0	0		0.992445	0.999239	0.977776	0.988545	0.97638	0.975349		139.553	114.533	139.063	127.62	128.549	140.268		26.5472	17.0115	30.5627	24.2042
46580		119.393	99.754	98.271	118.393	95.409	130.099				0	0	0	0	0	0		0	0	0	0	0	0		0	0	0	0	0	0		0.992191	0.999307	0.977583	0.989977	0.976315	0.975318		138.795	114.324	138.998	127.472	128.295	140.164		26.3748	16.6565	30.259	24.1562
46660		131.187	110.215	102.262	127.986	111.083	133.691				0	0	0	0	0	0		0	0	0	0	0	0		0	0	0	0	0	0		0.99228	0.998968	0.977796	0.989967	0.976186	0.975611		138.777	114.025	138.987	127.321	128.223	140.015		26.2328	16.5303	29.922	24.0672
46760		129.177	107.994	120.026	126.001	93.321	120.532				0	0	0	0	0	0		0	0	0	0	0	0		0	0	0	0	0	0		0.992364	0.99911	0.977655	0.99002	0.976046	0.975655		138.673	114.024	138.832	127.244	128.23	140.014		25.8425	16.5303	29.7908	23.9425
46880		123.585	107.155	104.942	113.604	104.13	129.65				0	0	0	0	0	0		0	0	0	0	0	0		0	0	0	0	0	0		0.992514	0.999075	0.977778	0.988794	0.976135	0.975287		138.668	114.024	138.671	127.269	128.316	140.022		25.8425	16.5303	29.6925	23.9425
47000		122.289	106.723	120.454	119.789	109.722	127.416				0	0	0	0	0	0		0	0	0	0	0	0		0	0	0	0	0	0		0.992753	0.99884	0.977804	0.989055	0.976034	0.975058		138.659	114.004	138.202	127.254	128.585	140.027		25.8425	16.4682	29.632	23.9425
47079		135.733	101.628	133.932	121.62	119.241	103.305				0	0	0	0	0	0		0	0	0	0	0	0		0	0	0	0	0	0		0.992832	0.998302	0.97777	0.989193	0.975982	0.975129		138.614	114.047	138.209	127.253	128.587	139.97		25.3837	16.5303	29.632	23.8577
47179		117.122	106.844	120.722	111.475	103.798	116.178				0	0	0	0	0	0		0	0	0	0	0	0		0	0	0	0	0	0		0.992871	0.998154	0.977711	0.989129	0.975999	0.97501		138.504	114.053	138.08	127.225	128.648	139.978		25.1825	16.5303	29.6135	23.6532
47259		118.429	98.366	117.388	106.117	103.743	108.812				0	0	0	0	0	0		0	0	0	0	0	0		0	0	0	0	0	0		0.992786	0.998258	0.977688	0.988346	0.976262	0.975059		138.516	114.048	138.082	127.245	128.651	139.975		25.1825	16.5303	29.6135	23.6532
47359		133.909	128.8	123.834	141.73	117.039	129.988				0	0	0	0	0	0		0	0	0	0	0	0		0	0	0	0	0	0		0.992677	0.998202	0.977032	0.987755	0.976693	0.975057		138.531	128.8	138.137	141.73	128.723	139.891		25.1825	16.4682	29.632	23.6532
47439		143.979	133.033	130.689	124.89	114.984	145.001				0	0	0	0	0	0		0	0	0	0	0	0		0	0	0	0	0	0		0.992716	0.998434	0.977004	0.98762	0.976953	0.975277		143.979	133.033	138.033	127.262	128.706	139.856		25.1825	16.5185	29.6135	23.8577
47519		117.755	125.918	119.721	123.28	106.27	125.798				0	0	0	0	0	0		0	0	0	0	0	0		0	0	0	0	0	0		0.992843	0.998327	0.977506	0.987628	0.97693	0.975245		138.508	125.918	138.007	127.262	128.708	139.858		25.1825	16.5185	29.694	23.8577
47599		139.284	140.146	120.73	116.521	111.052	116.712				0	0	0	0	0	0		0	0	0	0	0	0		0	0	0	0	0	0		0.993202	0.99833	0.977565	0.987681	0.976941	0.975335		138.459	140.146	137.904	127.262	128.707	139.854		25.1825	16.5847	29.579	24.0672
47679		155.442	152.307	122.645	132.402	115.328	132.94				0	0	0	0	0	0		0	0	0	0	0	0		0	0	0	0	0	0		0.993229	0.99844	0.977505	0.987442	0.97657	0.975111		155.442	152.307	137.869	132.402	128.65	139.802		25.1267	16.7335	29.5265	23.8577
47779		128.366	102.99	112.797	109.474	109.645	120.049				0	0	0	0	0	0		0	0	0	0	0	0		0	0	0	0	0	0		0.993228	0.998632	0.977539	0.987596	0.97594	0.974968		137.948	113.918	137.869	127.244	128.67	139.744		24.9905	16.5962	29.2425	23.6532
47879		114.928	109.004	116.59	120.56	108.23	123.776				0	0	0	0	0	0		0	0	0	0	0	0		0	0	0	0	0	0		0.993362	0.998597	0.977589	0.987683	0.975006	0.974727		137.449	113.755	137.493	127.244	128.772	139.64		24.9045	16.7123	29.0812	23.5845
47999		124.2	108.784	106.408	113.747	109.705	111.129				0	0	0	0	0	0		0	0	0	0	0	0		0	0	0	0	0	0		0.993327	0.998644	0.977721	0.98774	0.975062	0.974336		137.459	113.918	137.456	127.243	128.928	139.625		24.9045	16.7598	29.0812	23.5845
48079		111.477	115.392	117.368	116.397	112.884	109.647				0	0	0	0	0	0		0	0	0	0	0	0		0	0	0	0	0	0		0.993048	0.998795	0.977869	0.987703	0.974825	0.973959		137.267	113.739	137.435	127.253	129.139	139.556		24.8682	16.7123	29.0812	23.6532
48160		117.777	103.838	116.17	115.644	89.999	117.492				0	0	0	0	0	0		0	0	0	0	0	0		0	0	0	0	0	0		0.993137	0.998387	0.978035	0.98732	0.97431	0.974124		137.192	113.736	137.798	127.264	129.294	139.543		24.7942	16.655	29.2425	23.8577
48240		116.879	103.209	122.035	102.311	110.293	105.021				0	0	0	0	0	0		0	0	0	0	0	0		0	0	0	0	0	0		0.993078	0.998508	0.97732	0.986747	0.974226	0.974466		137.082	113.671	137.893	127.472	129.628	139.623		24.7248	16.5703	29.5265	24.0672
48339		114.292	113.212	123.551	130.454	115.569	136.623				0	0	0	0	0	0		0	0	0	0	0	0		0	0	0	0	0	0		0.993078	0.998543	0.976759	0.986784	0.973663	0.974638		137.082	113.583	137.962	130.454	129.668	139.621		24.7248	16.3368	29.4985	24.0672
48420		123.605	115.141	118.023	114.872	115.772	129.374				0	0	0	0	0	0		0	0	0	0	0	0		0	0	0	0	0	0		0.993018	0.998621	0.977473	0.986811	0.973626	0.974663		137.088	113.579	137.892	127.318	129.671	139.501		24.7248	16.3368	29.446	23.8577
48540		112.768	109.995	127.366	125.053	111.791	125.066				0	0	0	0	0	0		0	0	0	0	0	0		0	0	0	0	0	0		0.993011	0.998649	0.977002	0.986886	0.973743	0.974881		137.089	113.307	137.896	127.31	129.951	139.495		24.7248	16.2355	29.446	24.043
48620		113.318	108.495	126.743	114.332	120.703	124.407				0	0	0	0	0	0		0	0	0	0	0	0		0	0	0	0	0	0		0.992921	0.99868	0.977582	0.987523	0.973748	0.974917		137.098	113.251	137.891	127.263	129.95	139.495		24.7248	16.1975	29.446	24.043
48720		119.834	105.539	131.478	112.08	112.828	130.694				0	0	0	0	0	0		0	0	0	0	0	0		0	0	0	0	0	0		0.992986	0.998822	0.977603	0.988072	0.973963	0.974881		137.092	113.195	137.891	127.251	129.893	139.447		24.7248	15.8988	29.446	23.8577
48800		123.197	110.781	127.461	112.163	115.983	120.52				0	0	0	0	0	0		0	0	0	0	0	0		0	0	0	0	0	0		0.993093	0.998716	0.977696	0.988081	0.97265	0.974885		137.081	112.834	137.908	127.251	130.124	139.325		24.7248	15.773	29.446	23.8577
48880		130.222	108.101	111.707	119.908	103.301	129.42				0	0	0	0	0	0		0	0	0	0	0	0		0	0	0	0	0	0		0.99313	0.998538	0.978392	0.98816	0.972099	0.975027		137.077	112.875	137.898	127.242	129.979	139.282		24.7248	15.773	29.446	23.6532
49000		112.838	97.583	106.23	107.943	96.554	120.078				0	0	0	0	0	0		0	0	0	0	0	0		0	0	0	0	0	0		0.993401	0.998283	0.977751	0.987903	0.972433	0.975245		136.964	112.934	137.905	127.243	130.131	139.268		24.6318	15.773	29.446	23.6532
49100		113.902	91.359	117.131	107.113	104.533	106.299				0	0	0	0	0	0		0	0	0	0	0	0		0	0	0	0	0	0		0.993347	0.99838	0.977735	0.987371	0.97245	0.975497		136.966	112.796	137.906	127.245	130.13	139.252		24.6318	15.7482	29.446	23.6532
49199		107.863	84.503	110.329	104.317	109.756	102.018				0	0	0	0	0	0		0	0	0	0	0	0		0	0	0	0	0	0		0.993491	0.998187	0.977057	0.987219	0.972465	0.975214		136.961	112.774	137.945	127.246	129.882	139.191		24.6318	15.716	29.446	23.6532
49279		129.208	110.98	128.004	129.388	107.85	122.972				0	0	0	0	0	0		0	0	0	0	0	0		0	0	0	0	0	0		0.99271	0.998372	0.977045	0.986805	0.97262	0.974981		136.988	112.607	137.945	127.258	129.842	139.197		24.6318	15.6613	29.446	23.8577
49399		117.622	113.932	132.366	123.532	111.539	130.814				0	0	0	0	150	0		0	0	0	0	26.0144	0		0	0	0	0	1	0		0.991879	0.998594	0.97682	0.986686	0.972135	0.975154		137.184	112.579	138.043	127.259	129.969	139.193		24.7248	15.6613	29.446	23.8577
49479		110.567	108.805	122.716	112.08	103.313	130.306				0	0	0	0	150	0		0	0	0	0	26.8674	0		0	0	0	0	1	0		0.991669	0.998737	0.976503	0.986442	0.972232	0.974705		137.188	112.561	137.976	127.251	129.944	139.165		24.7248	15.6613	29.162	23.6532
49559		118.587	95.83	110.47	103.363	102.013	124.854				0	0	0	0	150	0		0	0	0	0	27.8851	0		0	0	0	0	1	0		0.991744	0.99872	0.976549	0.986209	0.972156	0.97463		137.187	112.564	137.974	127.252	129.963	139.168		24.7248	15.6613	29.162	23.6532
49639		129.769	108.885	116.33	104.323	93.418	116.723				0	0	0	0	150	0		0	0	0	0	29.5896	0		0	0	0	0	1	0		0.991678	0.998762	0.976708	0.986065	0.972111	0.974958		137.188	112.56	137.965	127.253	129.975	139.15		24.7248	15.8653	29.162	23.6532
49719		112.128	100.25	123.114	117.546	107.805	111.947				0	0	0	0	150	0		0	0	0	0	30.0047	0		0	0	0	0	1	0		0.991947	0.999146	0.976564	0.9859	0.972577	0.974924		137.182	112.543	137.9	127.255	129.635	139.066		24.7248	15.8528	29.0008	23.6532
49799		113.115	100.52	105.598	98.568	104.54	112.504				0	0	0	0	150	0		0	0	0	0	30.8425	0		0	0	0	0	1	0		0.991932	0.999345	0.976562	0.985634	0.97246	0.974508		137.183	112.488	137.884	127.256	129.374	139.039		24.7248	15.8132	28.9218	23.8577
49879		107.087	93.307	107.728	102.485	87.77	106.333				0	0	0	0	150	0		0	0	0	0	30.8745	0		0	0	0	0	1	0		0.991847	0.999067	0.976971	0.985603	0.972014	0.974301		137.185	112.465	137.662	127.246	129.488	139.019		24.7248	15.897	28.897	23.6532
49999		119.164	98.205	111.606	93.449	97.524	105.233				0	0	0	0	150	0		0	0	0	0	31.2003	0		0	0	0	0	1	0		0.991992	0.999212	0.97676	0.985694	0.971005	0.974291		137.182	112.464	137.72	127.239	129.353	138.983		24.7248	15.897	28.897	23.5845
50119		107.39	97.044	105.432	102.921	97.402	101.808				0	0	0	0	150	0		0	0	0	0	32.0283	0		0	0	0	0	1	0		0.991963	0.999342	0.97697	0.986051	0.970423	0.974477		137.182	112.488	137.407	127.148	129.504	138.89		24.7248	15.91	28.688	23.537
50199		113.728	89.864	97.526	90.811	81.205	102.66				0	0	0	0	150	0		0	0	0	0	33.2396	0		0	0	0	0	1	0		0.991775	0.998735	0.976843	0.986243	0.970348	0.974569		137.048	112.466	137.31	127.096	129.192	138.769		24.6318	15.897	28.5973	23.4755
50279		119.534	93.102	97.75	104.902	93.238	95.119				0	0	0	150	150	150		0	0	0	25.8424	34.0404	28.3926		0	0	0	1	1	1		0.99121	0.998656	0.976735	0.985427	0.970401	0.973902		137.107	112.468	137.151	127.141	129.19	138.82		24.6318	15.9982	28.365	23.4755
50359		109.61	115.788	114.675	117.631	97.378	123.898				0	0	0	150	150	150		0	0	0	27.6612	35.2301	30.3281		0	0	0	1	1	1		0.991228	0.998347	0.976787	0.98414	0.970439	0.973184		137.105	112.514	137.144	127.237	129.189	138.874		24.6318	16.0112	28.365	23.4755
50439		114.242	106.868	129.182	92.531	89.659	114.914				0	0	150	150	150	150		0	0	28.2518	28.3617	36.149	32.1485		0	0	1	1	1	1		0.990665	0.998542	0.976798	0.984215	0.970388	0.972479		137.164	112.507	136.895	127.149	129.191	138.811		24.6318	16.0112	28.1917	23.4062
50519		115.08	98.596	101.643	99.812	84.15	105.338				0	0	150	150	150	150		0	0	27.9667	27.6397	36.7635	33.2231		0	0	1	1	1	1		0.990397	0.99888	0.97675	0.985393	0.970335	0.973133		137.022	112.497	136.596	127.141	129.192	138.745		24.6318	16.0112	27.895	23.4062
50599		100.933	104.609	99.043	95.755	103.648	107.588				150	0	150	150	150	150		28.2705	0	28.5754	28.1886	36.9026	33.3331		1	0	1	1	1	1		0.99039	0.998749	0.976901	0.986243	0.970091	0.973981		137.023	112.5	136.572	126.999	129.43	138.474		24.6318	16.1028	27.895	23.6685
50679		117.605	99.92	108.511	104.557	97.731	116.561				150	0	150	150	150	150		28.3233	0	29.6182	28.7072	37.7984	34.326		1	0	1	1	1	1		0.99031	0.998714	0.976835	0.986348	0.969766	0.972604		137.031	112.501	136.582	126.996	129.465	138.648		24.6318	16.1623	27.7868	23.6685
50779		106.603	94.068	119.21	97.631	101.884	109.583				150	0	150	150	150	150		28.3069	0	29.4649	28.1869	38.5807	34.7887		1	0	1	1	1	1		0.990443	0.998473	0.977105	0.986477	0.969857	0.974208		136.953	112.472	136.381	126.921	129.233	138.346		24.5865	16.174	27.6338	23.5517
50859		109.355	91.502	116.022	94.853	88.88	104.14				150	0	150	150	150	150		28.8877	0	29.6385	28.321	38.5522	34.5143		1	0	1	1	1	1		0.990968	0.999018	0.977717	0.986375	0.969417	0.974229		136.942	112.44	136.178	126.764	129.3	138.096		24.5865	16.1052	27.552	23.5308
51001		102.041	94.207	104.663	82.093	86.398	101.124				150	0	150	150	150	150		29.7643	0	30.6582	28.0941	39.6197	34.6231		1	0	1	1	1	1		0.991547	0.999108	0.977078	0.98643	0.968886	0.974301		136.865	112.465	136.249	126.532	129.381	137.907		24.5042	16.1983	27.552	23.4278
51079		107.336	83.558	110.494	88.486	84.033	95.351				150	0	150	150	150	150		30.3189	0	31.2939	29.2389	40.3734	35.0143		1	0	1	1	1	1		0.991191	0.998856	0.977052	0.985572	0.968381	0.973014		136.938	112.466	136.252	126.639	129.597	138.025		24.5865	16.1983	27.4555	23.4278
51159		105.351	86.573	96.396	98.61	90.823	99.849				150	0	150	150	150	150		31.2494	0	31.0518	29.6497	40.3735	35.402		1	0	1	1	1	1		0.991651	0.998944	0.977124	0.984191	0.968282	0.974609		136.86	112.465	136.139	126.856	129.632	137.702		24.5042	16.1983	27.0948	23.4278
51239		88.852	90.801	105.759	84.649	86.196	88.85				150	0	150	150	150	150		32.3805	0	31.3782	30.4553	41.1777	35.7674		1	0	1	1	1	1		0.991711	0.999073	0.977167	0.984512	0.96754	0.97316		136.801	112.465	136.026	126.57	129.609	137.874		24.473	16.1983	26.6825	23.382
51359		96.445	93.296	101.557	96.548	83.736	90.603				150	0	150	150	150	150		32.5247	0	32.5293	31.483	41.7727	37.6323		1	0	1	1	1	1		0.991972	0.998963	0.977309	0.984088	0.967758	0.973228		136.771	112.444	136.012	126.43	129.663	137.69		24.168	16.1737	26.6825	23.135
51479		113.799	99.559	114.434	117.675	89.278	100.873				150	0	150	150	150	150		32.7694	0	34.1973	32.1463	42.6057	39.2045		1	0	1	1	1	1		0.991931	0.999195	0.9773	0.983976	0.967109	0.972618		136.772	112.321	135.952	126.403	130.133	137.756		24.067	16.0968	26.5242	22.9178
51559		103.905	100.825	101.065	91.946	90.631	113.05				150	0	150	150	150	150		33.4136	0	34.1271	32.3511	42.8907	39.6671		1	0	1	1	1	1		0.99211	0.998771	0.977809	0.984029	0.967189	0.97236		136.669	112.276	135.482	126.402	130.109	137.786		23.9582	16.0752	26.457	22.9178
51639		110.505	102.684	98.759	105.803	89.543	89.785				150	0	150	150	150	150		32.9892	0	33.5243	32.4316	43.5717	39.5804		1	0	1	1	1	1		0.992115	0.999082	0.978532	0.983979	0.967335	0.972624		136.669	112.274	135.444	126.403	130.186	137.755		23.9582	16.0752	26.3922	22.9178
51719		112.951	102.296	106.248	108.642	88.928	101.441				150	0	150	150	150	150		33.1385	0	33.4931	33.3355	44.0893	40.4125		1	0	1	1	1	1		0.99203	0.999418	0.978272	0.983908	0.967232	0.973147		136.674	112.273	135.315	126.404	130.189	137.694		23.9582	16.0752	26.4235	22.9178
51799		94.386	89.59	101.731	98.897	88.993	110.716				150	0	150	150	150	150		33.0651	0	33.5974	33.608	44.6443	40.7762		1	0	1	1	1	1		0.991917	0.999201	0.978295	0.983728	0.967172	0.974387		136.681	112.255	135.311	126.473	130.114	137.64		23.8628	16.0745	26.4235	23.135
51879		100.133	97.926	87.801	97.411	75.889	101.261				150	0	150	150	150	150		32.9981	0	34.7116	34.7466	44.775	41.4656		1	0	1	1	1	1		0.991889	0.999097	0.978199	0.984045	0.967101	0.975126		136.56	112.258	135.328	126.435	130.135	137.296		23.7155	16.102	26.4235	23.135
51999		95.094	78.466	89.792	78.133	81.765	91.93				150	0	150	150	150	150		33.0544	0	34.7699	34.9435	44.5542	41.2014		1	0	1	1	1	1		0.992124	0.998997	0.978139	0.984068	0.967221	0.974923		136.531	112.193	135.118	126.402	129.695	137.227		23.5733	15.9492	26.366	22.9178
52099		93.262	83.362	100.258	81.516	81.63	92.899				150	0	150	150	150	150		33.3644	0	34.7176	35.4054	44.7991	41.45		1	0	1	1	1	1		0.992204	0.999021	0.978066	0.984152	0.967294	0.974841		136.123	112.004	134.958	126.428	129.619	137.151		23.3593	15.771	26.319	23.135
52179		94.8	85.333	88.065	87.273	76.774	85.776				150	0	150	150	150	150		33.9844	0	34.1676	36.1034	45.237	41.8435		1	0	1	1	1	1		0.992175	0.999106	0.978058	0.984137	0.967148	0.974887		136.125	111.835	134.32	126.428	129.614	137.15		23.3593	15.6455	26.2965	23.135
52279		105.473	94.304	87.667	95.241	85.288	82.977				150	0	150	150	150	150		33.452	0	34.4295	36.4446	45.5986	41.7428		1	0	1	1	1	1		0.992	0.998567	0.977951	0.984151	0.96704	0.974965		135.996	111.877	134.309	126.428	129.594	137.115		23.2608	15.6455	26.288	23.135
52359		107.854	85.959	91.535	77.856	72.571	80.201				150	0	150	150	150	150		33.5239	0	34.5146	37.5486	45.6192	42.008		1	0	1	1	1	1		0.991905	0.998727	0.977867	0.983892	0.967034	0.974924		135.915	111.75	134.275	126.405	129.595	137.116		23.0867	15.5927	26.0278	22.9178
52439		100.326	100.541	100.612	94.719	78.488	93.991				150	0	150	150	150	150		34.594	0	35.5278	39.5227	45.9678	42.6195		1	0	1	1	1	1		0.991547	0.998712	0.977793	0.984065	0.967764	0.975062		135.797	111.862	134.09	126.348	129.517	137.113		22.9317	15.6455	25.9115	22.7313
52519		108.626	103.232	109.178	93.342	89.363	107.886				150	0	150	150	150	150		35.0161	0	35.6133	40.0952	46.3518	43.6022		1	0	1	1	1	1		0.991495	0.998748	0.977705	0.984235	0.966917	0.97526		135.802	111.749	134.048	126.277	129.446	136.951		22.9317	15.5927	25.7642	22.6438
52599		113.216	97.44	106.53	84.857	86.642	97.382				150	0	150	150	150	150		35.4174	0	35.3221	40.0572	45.5635	42.3503		1	0	1	1	1	1		0.991726	0.998524	0.977589	0.984242	0.966743	0.975302		135.778	111.764	133.947	126.277	129.245	136.941		22.9317	15.5927	25.6885	22.6438
52719		106.823	105.005	114.221	91.259	90.16	100.709				150	0	150	150	150	150		36.302	0	35.6076	40.465	45.0399	42.5472		1	0	1	1	1	1		0.991776	0.997721	0.977457	0.984332	0.966715	0.975226		135.631	111.816	133.583	126.273	129.165	137.11		22.6962	15.5927	25.614	22.5883
52799		109.249	91.025	90.044	70.463	85.888	88.683				150	0	150	150	150	150		36.2758	0	35.6314	40.8978	44.8369	42.9219		1	0	1	1	1	1		0.991675	0.998503	0.977405	0.984048	0.966557	0.974876		135.43	111.72	133.598	126.285	129.053	137.116		22.5915	15.531	25.614	22.5883
52879		99.41	88.318	100.8	77.696	90.709	105.882				150	0	150	150	150	150		36.075	0	35.2823	41.2248	43.5045	43.0115		1	0	1	1	1	1		0.991771	0.998422	0.97736	0.984405	0.966549	0.974874		135.416	111.77	133.611	126.269	129.054	137.116		22.5915	15.5927	25.614	22.5883
52999		99.212	93.671	108.595	78.314	78.347	89.093				150	0	150	150	150	150		35.776	0	34.8625	40.8346	43.0526	42.1717		1	0	1	1	1	1		0.991615	0.998313	0.97714	0.985848	0.966539	0.975109		135.325	111.724	133.254	126.166	129.055	136.988		22.558	15.5473	25.5752	22.566
53079		90.63	90.393	104.857	83.188	80.965	90.599				150	0	150	150	150	150		35.7185	0	35.1475	40.4985	42.82	41.7897		1	0	1	1	1	1		0.991661	0.998727	0.977007	0.986658	0.967076	0.974962		135.158	111.645	133.049	126.093	128.971	136.715		22.5465	15.4815	25.5365	22.566
53159		98.408	94.964	97.294	77.039	77.78	89.807				150	0	150	150	150	150		35.9027	0	34.1265	40.2155	42.5146	41.0513		1	0	1	1	1	1		0.991522	0.99868	0.976762	0.986517	0.966977	0.974794		135.177	111.647	133.061	126.126	128.785	136.716		22.5465	15.4815	25.5365	22.5883
53239		93.316	83.703	96.829	73.077	82.503	84.03				150	0	150	150	150	150		35.7637	0	33.4628	40.4099	42.7428	40.2202		1	0	1	1	1	1		0.991721	0.998481	0.976544	0.986257	0.966383	0.975043		135.15	111.655	133.071	126.143	128.863	136.687		22.4235	15.4815	25.5365	22.5883
53359		89.54	96.488	90.204	75.876	80.677	86.891				150	0	150	150	150	150		35.9174	0	32.8903	40.3243	42.0479	38.9839		1	0	1	1	1	1		0.991811	0.998418	0.976455	0.986301	0.966461	0.975067		134.987	111.593	133.001	126.06	128.853	136.614		22.3335	15.3642	25.4887	22.566
53439		93.004	81.957	96.726	79.545	81.443	91.242				150	0	150	150	150	150		35.9883	0	33.1751	40.7631	41.4675	38.5075		1	0	1	1	1	1		0.992582	0.997721	0.976434	0.986174	0.966653	0.974966		134.632	111.528	132.937	126.025	128.984	136.616		22.0507	15.2893	25.4353	22.4493
53559		100.019	110.412	102.298	106.166	104.831	114.933				150	0	150	150	150	150		36.3009	0	33.7866	41.2348	40.9105	39.2916		1	0	1	1	1	1		0.992505	0.997633	0.976742	0.986123	0.967466	0.975172		134.61	111.427	132.867	125.967	128.92	136.612		21.941	15.2035	25.3023	22.406
53639		92.317	103.675	97.729	99.462	98.64	96.13				150	0	150	150	150	150		37.3929	0	33.7408	40.9104	40.5721	38.5607		1	0	1	1	1	1		0.991851	0.997638	0.97737	0.986096	0.967574	0.975128		134.616	111.427	132.792	125.789	128.906	136.518		21.941	15.2035	25.213	22.375
53719		92.876	110.326	98.685	88.822	91.94	101.555				150	0	150	150	150	150		37.6605	0	34.2118	40.2534	39.8685	37.2957		1	0	1	1	1	1		0.991582	0.998348	0.976587	0.98611	0.968389	0.975163		134.621	111.317	132.765	125.486	128.798	136.347		21.941	15.1563	25.0893	22.3143
53799		102.397	93.862	92.563	89.562	102.511	98.39				150	0	150	150	150	150		37.8546	0	33.1589	38.6062	39.5083	35.4905		1	0	1	1	1	1		0.991775	0.998776	0.976875	0.98638	0.968553	0.9751		134.606	111.293	132.758	125.455	128.777	136.307		21.8702	15.1563	24.8705	22.3143
53879		99.456	107.146	96.224	85.378	90.309	108.641				150	0	150	150	150	150		37.4917	0	32.9966	37.4807	39.3014	35.0692		1	0	1	1	1	1		0.991913	0.998624	0.977742	0.986415	0.968977	0.975169		134.615	111.301	132.734	125.451	128.75	136.301		21.941	15.1563	24.7285	22.3143
53999		92.953	94.941	92.048	87.427	85.645	99.924				150	0	150	150	150	150		37.3586	0	32.5376	36.5753	38.2142	33.5096		1	0	1	1	1	1		0.991674	0.999024	0.977916	0.986291	0.968969	0.974944		134.607	111.289	132.732	125.281	128.75	136.153		21.8702	15.1563	24.7285	22.241
54079		89.424	87.943	107.901	91.936	82.233	100.003				150	0	150	150	150	150		36.6951	0	32.9008	35.6351	37.6262	31.9363		1	0	1	1	1	1		0.991794	0.998992	0.978371	0.986098	0.969533	0.974704		134.617	111.289	132.715	125.149	128.659	135.872		21.941	15.1563	24.6475	22.2618
54199		107.002	87.922	100.01	89.881	79.56	99.165				150	0	150	150	150	150		36.5492	0	32.3969	34.9941	37.1525	31.2105		1	0	1	1	1	1		0.991793	0.998856	0.978294	0.986096	0.969605	0.974639		134.606	111.384	132.715	125.149	128.658	135.851		21.8702	15.2035	24.6475	22.2618
54279		103.319	84.636	101.784	78.4	86.224	104.919				150	0	150	150	150	150		36.6318	0	31.7583	34.5443	37.21	29.7367		1	0	1	1	1	1		0.991777	0.998818	0.978731	0.986062	0.969735	0.974715		134.606	111.443	132.503	125.151	128.655	135.871		21.8702	15.2893	24.4367	22.2618
54359		97.647	81.29	93.097	84.306	89.754	102.752				150	0	150	150	150	150		35.966	0	31.095	33.4239	36.3261	28.4467		1	0	1	1	1	1		0.991643	0.99887	0.978499	0.986076	0.969671	0.974828		134.607	111.441	132.554	125.15	128.595	135.87		21.8702	15.2893	24.4367	22.2618
54439		100.867	92.344	94.954	82.31	100.206	90.311				150	0	150	150	150	150		35.9142	0	30.6786	32.5038	36.1767	27.8729		1	0	1	1	1	1		0.991421	0.998885	0.977993	0.986038	0.969727	0.974831		134.608	111.382	132.666	125.151	128.592	135.842		21.8702	15.2035	24.4367	22.1515
54519		89.069	96.127	106.267	90.54	93.074	111.659				150	0	150	150	150	150		36.1224	0	30.7818	32.4747	36.5443	28.1678		1	0	1	1	1	1		0.990948	0.998677	0.977241	0.98615	0.970177	0.974963		134.563	111.298	132.723	125.148	128.571	135.868		21.7177	15.1983	24.6745	22.1515
54639		100.177	106.188	103.462	104.092	104.159	126				150	0	150	150	150	150		35.6549	0	30.8962	33.6381	37.3474	27.7949		1	0	1	1	1	1		0.990543	0.99917	0.977143	0.986067	0.970913	0.974925		134.604	111.253	132.713	125.307	128.388	135.837		21.7177	15.1613	24.4367	22.297
54719		104.342	97.41	110.938	104.087	92.789	125.247				150	0	150	150	150	150		35.3539	0	30.7028	33.3228	37.0459	27.5945		1	0	1	1	1	1		0.990577	0.999034	0.977712	0.98597	0.970892	0.97461		134.6	111.256	132.383	125.319	128.391	135.772		21.7177	15.1613	24.2915	22.297
54799		106.22	94.368	102.932	100.22	94.293	113.394				150	0	150	150	150	0		35.1014	0	29.9234	32.1221	36.9717	0		1	0	1	1	1	0		0.990514	0.998843	0.977508	0.98584	0.970217	0.974444		134.605	111.292	132.333	125.158	128.292	135.78		21.7177	15.1983	24.269	22.1515
54879		101.288	110.92	117.108	96.495	100.437	120.657				150	0	150	150	150	0		34.7881	0	29.1427	31.2894	36.7289	0		1	0	1	1	1	0		0.990238	0.998344	0.977981	0.985842	0.969965	0.97408		134.606	111.317	132.128	125.334	128.313	135.8		21.7177	15.2143	24.2398	22.297
54999		104.013	91.91	96.338	102.196	92.832	122.697				150	0	150	150	150	0		34.1559	0	28.1473	31.2525	36.5687	0		1	0	1	1	1	0		0.990009	0.998212	0.977667	0.985648	0.970125	0.974534		134.607	111.273	132.157	125.356	128.491	135.776		21.7177	15.1773	24.2398	22.297
55079		100.9	89.441	106.871	89.556	87.237	104.102				150	0	150	150	150	0		33.4357	0	27.9481	31.0469	36.6434	0		1	0	1	1	1	0		0.99047	0.997895	0.977299	0.985534	0.970149	0.974817		134.605	111.279	132.057	125.182	128.295	135.768		21.7177	15.1773	24.0552	22.1515
55159		90.861	75.116	109.172	81.567	80.744	114.059				150	0	150	150	150	0		33.2404	0	27.4745	30.4692	35.6778	0		1	0	1	1	1	0		0.990818	0.99786	0.977179	0.985483	0.969759	0.974828		134.431	111.28	132.003	125.188	128.31	135.768		21.5015	15.1773	23.9403	22.1515
55239		102.899	95.03	103.108	98.54	98.771	113.141				150	0	150	150	150	0		33.4838	0	27.2549	29.9884	34.3728	0		1	0	1	1	1	0		0.990591	0.997563	0.976851	0.985417	0.969743	0.974557		134.363	111.285	131.976	125.196	128.385	135.775		21.2812	15.1773	23.8097	22.297
55319		93.839	88.307	104.512	97.995	83.981	102.499				150	0	150	150	150	0		32.8546	0	26.4731	29.0428	33.8182	0		1	0	1	1	1	0		0.99051	0.997292	0.976754	0.985826	0.969734	0.97426		134.378	111.258	131.979	125.152	128.386	135.822		21.2812	15.1188	23.8097	22.1515
55399		95.413	91.702	99.249	105.971	96.7	107.951				150	0	0	150	150	0		33.1985	0	0	28.1932	33.7889	0		1	0	0	1	1	0		0.990521	0.997327	0.976607	0.985903	0.969857	0.974253		134.377	111.257	131.983	125.162	128.509	135.822		21.2812	15.1188	23.8097	22.297
55479		101.881	86.343	94.517	74.39	81.194	103.26				150	0	0	150	150	0		32.8822	0	0	27.4593	33.7433	0		1	0	0	1	1	0		0.990595	0.997348	0.976644	0.985984	0.970899	0.974448		134.363	111.214	131.982	125.147	128.324	135.818		21.2812	15.0838	23.8097	22.1515
55599		98.597	90.856	101.967	95.106	97.541	105.232				150	0	0	150	150	0		33.0634	0	0	28.2913	34.3738	0		1	0	0	1	1	0		0.990605	0.997391	0.976495	0.985937	0.972274	0.974499		134.021	111.256	131.987	125.149	128.067	135.816		21.161	15.1188	23.8097	22.1515
55719		107.091	104.42	108.16	114.392	103.361	123.625				150	0	0	150	150	0		33.4379	0	0	28.4986	34.1513	0		1	0	0	1	1	0		0.990269	0.997338	0.976472	0.986833	0.972148	0.974443		133.998	111.289	131.987	125.069	128.069	135.818		21.1172	15.1773	23.8097	22.0185
55799		105.337	88.894	111.87	102.46	94.729	117.864				150	0	0	150	150	0		33.0692	0	0	27.6978	33.4407	0		1	0	0	1	1	0		0.990385	0.997391	0.976355	0.986572	0.97207	0.974417		133.917	111.288	131.987	125.047	128.071	135.818		21.05	15.1773	23.6997	22.1052
55879		105.539	81.588	112.116	87.968	88.329	123.784				150	0	0	150	150	0		32.5227	0	0	27.2464	33.1053	0		1	0	0	1	1	0		0.990413	0.997566	0.976395	0.986678	0.972152	0.974533		133.915	111.362	131.895	125.046	128.069	135.772		21.05	15.2143	23.6695	22.1052
55999		103.715	96.389	111.181	96.141	80.062	124.461				150	0	0	150	150	0		32.25	0	0	27.6652	32.657	0		1	0	0	1	1	0		0.990065	0.997616	0.976618	0.987348	0.972817	0.974609		133.784	111.359	131.811	125.037	128.058	135.77		21.0052	15.2143	23.6675	22.0292
56079		110.274	101.384	108.932	101.905	99.154	113.019				150	0	0	150	150	0		32.3368	0	0	26.4314	31.0257	0		1	0	0	1	1	0		0.990128	0.997177	0.977315	0.987265	0.972635	0.974509		133.777	111.292	131.692	125.042	127.974	135.764		21.0052	15.202	23.5378	22.0292
56159		97.356	99.425	105.586	88.394	112.944	127.445				150	0	0	150	150	0		31.4511	0	0	25.9251	29.3882	0		1	0	0	1	1	0		0.990332	0.996904	0.977207	0.986593	0.97267	0.974664		133.755	111.266	131.694	125.047	127.971	135.763		21.0052	15.2328	23.5378	22.0292
56239		109.799	86.005	108.515	104.062	100.66	107.915				150	0	0	150	150	0		31.2972	0	0	25.945	29.0176	0		1	0	0	1	1	0		0.990226	0.997109	0.977216	0.986147	0.972502	0.974901		133.547	111.263	131.555	125.05	127.854	135.758		20.9842	15.2328	23.3797	22.0292
56319		92.381	84.736	102.643	100.044	100.087	114.48				150	0	0	150	150	0		30.4354	0	0	25.6032	27.8025	0		1	0	0	1	1	0		0.990108	0.997133	0.978081	0.985546	0.97247	0.974723		133.343	111.262	131.2	125.043	127.857	135.762		20.9335	15.2328	23.19	22.0292
56399		94.359	100.211	107.096	105.726	93.214	120.374				150	0	0	150	150	0		30.2424	0	0	25.6091	27.5533	0		1	0	0	1	1	0		0.990328	0.997118	0.978465	0.985358	0.972858	0.974759		133.21	111.223	130.943	124.922	127.753	135.761		20.8288	15.1978	23.1252	21.943
56520		94.97	88.844	94.726	86.197	90.194	103.446				150	0	0	0	150	0		30.3415	0	0	0	26.5824	0		1	0	0	0	1	0		0.990468	0.997072	0.978479	0.985391	0.972977	0.974848		133.202	111.224	130.757	124.884	127.665	135.759		20.8288	15.1978	23.113	21.8185
56599		95.077	96.59	113.119	99.3	96.76	116.355				150	0	0	0	150	0		30.2509	0	0	0	25.9832	0		1	0	0	0	1	0		0.990554	0.997307	0.978504	0.985314	0.972573	0.975023		133.199	111.258	130.699	124.885	127.688	135.755		20.8288	15.214	23.109	21.8185
56719		112.562	108.293	110.409	116.763	108.61	125.476				150	0	0	150	0	0		30.1678	0	0	26.1277	0	0		1	0	0	1	0	0		0.990394	0.997263	0.978447	0.98541	0.972582	0.975089		133.206	111.259	130.699	124.884	127.687	135.767		20.8288	15.214	23.109	21.8185
56799		111.341	103.202	103.34	105.525	106.457	131.703				150	0	0	0	0	0		29.3312	0	0	0	0	0		1	0	0	0	0	0		0.989871	0.997305	0.978434	0.985179	0.97253	0.975087		133.182	111.258	130.7	124.885	127.29	135.8		20.796	15.214	23.109	21.8185
56879		108.253	105.285	116.766	92.93	101.054	106.375				150	0	0	0	0	0		28.6611	0	0	0	0	0		1	0	0	0	0	0		0.989934	0.997247	0.978472	0.985235	0.972509	0.974971		133.119	111.259	130.699	124.885	127.298	135.804		20.7043	15.214	23.109	21.685
56999		97.542	98.204	113.709	115.17	120.486	121.024				150	0	0	0	0	0		27.9083	0	0	0	0	0		1	0	0	0	0	0		0.989893	0.997398	0.978484	0.985265	0.972541	0.975005		133.07	111.207	130.699	124.885	127.286	135.803		20.653	15.1465	23.109	21.685
57079		108.082	94.075	111.808	91.894	113.797	111.654				150	0	0	0	0	0		27.0129	0	0	0	0	0		1	0	0	0	0	0		0.98934	0.997368	0.978418	0.9854	0.972526	0.975065		133.052	111.209	130.676	124.883	126.977	135.801		20.5005	15.1465	22.9817	21.604
57159		104.802	100.569	109.164	97.73	104.915	123.322				150	0	0	0	0	0		26.6535	0	0	0	0	0		1	0	0	0	0	0		0.989026	0.997083	0.978085	0.985287	0.972589	0.974898		133.036	111.134	130.611	124.803	126.746	135.767		20.4468	15.1022	22.9095	21.4627
57239		110.529	90.757	106.273	104.815	107.921	117.121				0	0	0	0	0	0		0	0	0	0	0	0		0	0	0	0	0	0		0.989018	0.9971	0.97787	0.985423	0.972257	0.975		132.97	111.134	130.644	124.794	126.807	135.767		20.313	15.1022	22.9095	21.4627
57319		97.947	99.429	114.896	105.399	100.24	119.725				0	0	0	0	0	0		0	0	0	0	0	0		0	0	0	0	0	0		0.989039	0.997246	0.978112	0.985426	0.972207	0.975313		132.859	111.128	130.607	124.714	126.816	135.766		20.2308	15.1022	22.9095	21.289
57399		98.296	100.224	115.549	93.913	100.269	108.806				0	0	0	0	0	0		0	0	0	0	0	0		0	0	0	0	0	0		0.989077	0.997261	0.977959	0.985477	0.972108	0.97535		132.859	111.215	130.63	124.711	127.011	135.766		20.2308	15.1465	22.9095	21.289
57499		99.326	89.129	110.193	89.201	108.895	94.863				0	0	0	0	0	0		0	0	0	0	0	0		0	0	0	0	0	0		0.989029	0.997256	0.977828	0.985506	0.972098	0.975475		132.846	111.215	130.65	124.552	126.836	135.765		20.1992	15.1465	22.9095	21.0882
57599		107.691	89.954	109.359	88.329	120.844	104.066				0	0	0	0	0	0		0	0	0	0	0	0		0	0	0	0	0	0		0.988898	0.997302	0.977788	0.985536	0.972059	0.975582		132.855	111.212	130.656	124.549	126.638	135.786		20.1992	15.1465	22.9095	21.0882
57719		121.845	115.004	129.545	133.193	122.402	126.876				0	0	0	0	0	0		0	0	0	0	0	0		0	0	0	0	0	0		0.988778	0.997235	0.977894	0.985576	0.971972	0.975756		132.855	111.216	130.64	133.193	126.64	135.781		20.1992	15.1465	22.9095	21.0882
57799		118.567	102.976	128.732	118.902	130.194	136.717				0	0	0	0	0	0		0	0	0	0	0	0		0	0	0	0	0	0		0.988758	0.997274	0.977939	0.985651	0.97242	0.975761		132.87	111.214	130.414	124.536	130.194	135.781		20.2308	15.1465	22.793	21.0882
57879		118.611	99.874	117.155	104.86	110.277	117.465				0	0	0	0	0	0		0	0	0	0	0	0		0	0	0	0	0	0		0.988726	0.997336	0.977794	0.985663	0.972392	0.975605		132.872	111.211	130.421	124.389	126.54	135.973		20.2308	15.163	22.793	21.0255
57999		128.18	100.306	133.489	124.701	108.43	129.924				0	0	0	0	0	0		0	0	0	0	0	0		0	0	0	0	0	0		0.988629	0.997391	0.97781	0.985634	0.972063	0.975626		132.88	111.208	130.344	124.296	126.476	135.967		20.2308	15.163	22.7462	21.0002
58099		104.037	103.33	118.998	116.276	115.722	136.587				0	0	0	0	0	0		0	0	0	0	0	0		0	0	0	0	0	0		0.988518	0.996879	0.977979	0.985839	0.972176	0.97574		132.888	111.229	130.328	124.196	126.295	135.938		20.2308	15.163	22.7462	20.978
58179		112.803	101.136	117.96	110.782	108.609	128.331				0	0	0	0	0	0		0	0	0	0	0	0		0	0	0	0	0	0		0.988251	0.99661	0.978385	0.985897	0.972115	0.975461		132.908	111.235	130.16	124.191	126.117	136.01		20.2308	15.163	22.651	20.978
58259		108.99	103.754	119.803	122.249	115.128	128.184				0	0	0	0	0	0		0	0	0	0	0	0		0	0	0	0	0	0		0.988293	0.996662	0.978069	0.985944	0.972026	0.975436		132.904	111.234	130.099	124.187	126.118	136.016		20.2308	15.163	22.6085	20.978
58359		106.023	92.181	106.43	105.13	109.218	124.286				0	0	0	0	0	0		0	0	0	0	0	0		0	0	0	0	0	0		0.987825	0.996568	0.978091	0.985935	0.972225	0.975162		132.939	111.236	130.098	124.188	126.115	136.087		20.2308	15.163	22.6085	20.978
58439		120.442	101.295	112.972	113.259	108.218	123.569				0	0	0	0	0	0		0	0	0	0	0	0		0	0	0	0	0	0		0.987854	0.996389	0.977994	0.985784	0.972359	0.975192		132.937	111.172	130.184	124.064	126.262	135.797		20.2308	15.137	22.651	20.949
58539		111.488	103.661	115.904	106.451	113.176	132.841				0	0	0	0	0	0		0	0	0	0	0	0		0	0	0	0	0	0		0.98828	0.996354	0.977707	0.985734	0.972455	0.974976		132.857	111.174	130.205	123.937	126.245	135.804		20.1992	15.137	22.651	20.8877
58619		114.29	100.959	123.469	91.123	113.119	124.972				0	0	0	0	0	0		0	0	0	0	0	0		0	0	0	0	0	0		0.987857	0.996394	0.977699	0.985631	0.972522	0.974945		132.858	111.112	130.106	123.944	126.442	136.142		20.2	15.1022	22.4615	20.8877
58699		120.31	112.5	119.443	112.587	111.963	139.167				0	0	0	0	0	0		0	0	0	0	0	0		0	0	0	0	0	0		0.987864	0.996451	0.977604	0.985549	0.972677	0.974997		132.812	111.111	130.111	123.951	126.206	136.129		20.1932	15.1022	22.4615	20.8877
58799		113.514	107.775	129.167	125.163	122.429	144.174				0	0	0	0	0	0		0	0	0	0	0	0		0	0	0	0	0	0		0.987908	0.996635	0.97765	0.985778	0.972494	0.974995		132.809	111.106	130.21	123.936	126.239	144.174		20.1932	15.0955	22.4615	20.8877
58879		112.847	93.426	104.126	126.347	102.096	134.462				0	0	0	0	0	0		0	0	0	0	0	0		0	0	0	0	0	0		0.987302	0.996624	0.977782	0.985687	0.97238	0.974676		132.734	111.08	130.198	123.94	126.259	136.307		20.169	15.064	22.4615	20.8877
58999		109.179	101.579	121.238	114.291	113.368	129.534				0	0	0	0	0	0		0	0	0	0	0	0		0	0	0	0	0	0		0.986437	0.996651	0.97759	0.985401	0.972433	0.974775		132.799	111.039	130.216	123.963	126.249	136.346		20.169	15.0425	22.4615	20.8877
59079		108.487	102	116.4	107.282	112.143	122.9				0	0	0	0	0	0		0	0	0	0	0	0		0	0	0	0	0	0		0.985712	0.996671	0.977501	0.985479	0.972474	0.974777		132.854	111.08	130.224	123.957	126.242	136.346		20.1932	15.064	22.4615	20.8877
59159		111.171	112.268	128.833	119.124	130.155	128.917				0	0	0	0	0	0		0	0	0	0	0	0		0	0	0	0	0	0		0.985635	0.996711	0.977587	0.985678	0.97229	0.974921		132.855	111.037	130.113	123.876	130.155	136.342		20.1932	15.0425	22.3455	20.6817
59239		113.804	98.819	127.842	110.526	121.492	139.328				0	0	0	0	0	0		0	0	0	0	0	0		0	0	0	0	0	0		0.985821	0.996877	0.977475	0.985608	0.972289	0.974827		132.847	111.032	130.094	123.878	126.114	136.298		20.1932	15.0425	22.3125	20.6555
59319		126.342	93.548	123.575	106.898	120.421	121.138				0	0	0	0	0	0		0	0	0	0	0	0		0	0	0	0	0	0		0.985757	0.996907	0.97764	0.985814	0.972461	0.974879		132.859	111.076	130.093	123.862	126.244	136.295		20.2	15.064	22.3125	20.6555
59419		125.189	84.804	124.202	106.733	110.955	129.004				0	0	0	0	0	0		0	0	0	0	0	0		0	0	0	0	0	0		0.985793	0.996933	0.977879	0.985888	0.972407	0.974758		132.859	111.076	130.1	123.855	126.112	136.347		20.2	15.064	22.3335	20.6555
59499		117.324	97.674	117.567	104.387	111.344	130.875				0	0	0	0	0	0		0	0	0	0	0	0		0	0	0	0	0	0		0.985423	0.997064	0.978131	0.985967	0.97242	0.974794		132.856	111.074	130.098	123.846	126.023	136.367		20.1932	15.064	22.3335	20.6555
59579		117.331	94.29	121.9	114.194	101.281	132.415				0	0	0	0	0	0		0	0	0	0	0	0		0	0	0	0	0	0		0.984842	0.997158	0.978023	0.986134	0.9721	0.974892		132.81	111.095	130.182	123.921	126.053	136.557		20.1932	15.0955	22.4615	20.8877
59659		116.476	99.858	125.951	116.364	111.905	119.287				0	0	0	0	0	0		0	0	0	0	0	0		0	0	0	0	0	0		0.98488	0.997239	0.978112	0.986141	0.97135	0.974767		132.807	111.07	130.315	123.921	126.169	136.575		20.1932	15.064	22.651	20.8877
59759		126.011	104.136	120.641	135.639	126.51	139.5				0	0	0	0	0	0		0	0	0	0	0	0		0	0	0	0	0	0		0.984755	0.996875	0.978186	0.986259	0.97102	0.974655		132.815	111.077	130.402	135.639	126.44	136.588		20.1932	15.064	22.7462	20.8877
59859		118.8	115.75	128.68	135.105	125.955	139.204				0	0	0	0	0	0		0	0	0	0	0	0		0	0	0	0	0	0		0.984168	0.996928	0.9781	0.986083	0.970196	0.974779		132.859	115.75	130.609	135.105	126.566	136.621		20.2	15.064	22.7462	20.6555
59999		112.853	102.086	123.617	111.589	129.2	121.299				0	0	0	0	0	0		0	0	0	0	0	0		0	0	0	0	0	0		0.984108	0.997268	0.979077	0.986133	0.969354	0.974709		132.854	111.023	130.462	123.66	129.2	136.715		20.1932	15.0425	22.7462	20.4527
60079		116.502	106.604	138.074	130.224	118.878	121.071				0	0	0	0	0	0		0	0	0	0	0	0		0	0	0	0	0	0		0.984137	0.996831	0.978998	0.986281	0.970266	0.974721		132.757	111.033	130.474	130.224	126.563	136.714		20.169	15.0425	22.7462	20.5295
60159		130.696	104.418	132.837	118.654	122.669	141.456				0	0	0	0	0	0		0	0	0	0	0	0		0	0	0	0	0	0		0.984695	0.996932	0.978092	0.98601	0.969312	0.974703		132.749	111.002	130.61	123.673	126.595	136.716		20.1542	15.0368	22.7462	20.5295
60239		128.095	103.636	114.148	114.493	123.135	138.596				0	0	0	0	0	0		0	0	0	0	0	0		0	0	0	0	0	0		0.984617	0.996894	0.978071	0.986442	0.969349	0.974852		132.725	110.982	130.614	123.434	126.594	136.707		20.083	15.026	22.7462	20.4317
60319		130.288	107.705	118.771	108.442	113.26	126.115				0	0	0	0	0	0		0	0	0	0	0	0		0	0	0	0	0	0		0.984016	0.996788	0.978011	0.986383	0.96944	0.97531		132.763	110.984	130.679	123.317	126.631	136.679		20.083	15.026	22.793	20.2608
60399		120.445	99.12	120.137	107.904	123.102	120.288				0	0	0	0	0	0		0	0	0	0	0	0		0	0	0	0	0	0		0.983446	0.997184	0.978193	0.98623	0.969473	0.975604		132.798	110.98	130.687	123.318	126.805	136.808		20.083	15.026	22.9095	20.2608
60479		111.816	96.289	122.227	102.064	114.405	118.335				0	0	0	0	0	0		0	0	0	0	0	0		0	0	0	0	0	0		0.983543	0.996919	0.977949	0.986301	0.969371	0.975833		132.792	110.982	130.705	123.318	126.833	136.972		20.083	15.026	22.9817	20.2608
60599		120.989	99.976	115.954	119.929	105.606	122.722				0	0	0	0	0	0		0	0	0	0	0	0		0	0	0	0	0	0		0.983585	0.997007	0.977844	0.986194	0.96961	0.975664		132.789	111.001	130.706	123.319	127.235	136.985		20.083	15.0368	23.109	20.2608
60679		126.188	105.603	124.765	117.238	129.706	130.97				0	0	0	0	0	0		0	0	0	0	0	0		0	0	0	0	0	0		0.983447	0.996891	0.977872	0.98608	0.969608	0.97556		132.798	111.003	130.706	123.481	129.706	137.074		20.083	15.0368	23.0285	20.4317
60799		122.587	123.119	145.387	133.994	128.977	150.665				0	0	0	0	0	0		0	0	0	0	0	0		0	0	0	0	0	0		0.983405	0.996881	0.977815	0.986282	0.969549	0.975526		132.744	123.119	145.387	133.994	128.977	150.665		20.0143	15.0425	23.0285	20.4317
60879		134.605	116.654	131.901	139.843	133.161	138.878				0	0	0	0	0	0		0	0	0	0	0	0		0	0	0	0	0	0		0.983272	0.997285	0.977826	0.986299	0.96969	0.975449		132.746	116.654	130.707	139.843	133.161	137.206		20.0143	15.0425	23.0285	20.5295
61019		130.329	120.368	129.766	130.885	141.39	135.768				0	0	0	0	0	0		0	0	0	0	0	0		0	0	0	0	0	0		0.983317	0.997315	0.977818	0.986109	0.969658	0.975264		132.746	120.368	130.795	130.885	141.39	137.233		20.0143	15.064	23.0325	20.6555
61099		134.611	111.074	115.259	136.681	140.998	139.305				0	0	0	0	0	0		0	0	0	0	0	0		0	0	0	0	0	0		0.983145	0.997315	0.977777	0.986123	0.96966	0.975437		132.748	111.022	130.819	136.681	140.998	137.207		20.0143	15.0425	23.0447	20.6555
61179		146.162	94.914	132.711	123.309	130.679	147.927				0	0	0	0	0	0		0	0	0	0	0	0		0	0	0	0	0	0		0.983059	0.997341	0.977791	0.986454	0.970493	0.975392		146.162	111.022	131.233	123.829	130.679	147.927		20.083	15.0425	23.1095	20.6555
61259		125.984	111	147.705	114.693	141.794	134.016				0	0	0	0	0	0		0	0	0	0	0	0		0	0	0	0	0	0		0.982976	0.997172	0.977648	0.986385	0.971217	0.975446		132.726	111.025	147.705	123.839	141.794	137.489		20.0143	15.0425	23.2993	20.8877
61379		124.708	105.717	144.813	119.765	119.07	132.508				0	0	0	0	0	0		0	0	0	0	0	0		0	0	0	0	0	0		0.982934	0.997051	0.977485	0.986299	0.970505	0.975522		132.69	111.001	144.813	123.641	127.414	137.517		19.915	15.0368	23.1095	20.7322
61459		132.855	92.798	126.201	127.139	116.272	129.401				0	0	0	0	0	0		0	0	0	0	0	0		0	0	0	0	0	0		0.982945	0.997056	0.977565	0.986213	0.969793	0.975706		132.726	111.001	131.474	123.864	127.672	137.585		20.0143	15.0368	23.2993	20.9645
61539		129.945	98.929	130.656	120.111	120.222	118.315				0	0	0	0	0	0		0	0	0	0	0	0		0	0	0	0	0	0		0.982946	0.996952	0.977466	0.98613	0.969709	0.975806		132.726	111.03	131.499	124.035	127.756	137.715		20.0143	15.0425	23.1753	20.949
61619		117.137	111.026	131.234	124.071	121.015	120.75				0	0	0	0	0	0		0	0	0	0	0	0		0	0	0	0	0	0		0.983024	0.996962	0.977632	0.98618	0.96956	0.976023		132.725	111.03	131.593	124.031	127.826	137.74		20.0143	15.0425	23.3045	20.949
61699		124.033	112.338	124.754	118.086	104.139	107.835				0	0	0	0	0	0		0	0	0	0	0	0		0	0	0	0	0	0		0.983081	0.996767	0.977333	0.986138	0.969477	0.976005		132.724	111.035	131.692	124.034	127.83	137.742		20.0143	15.0425	23.2037	20.949
61799		131.307	108.421	152.603	137.418	134.132	145.384				0	0	0	0	0	0		0	0	0	0	0	0		0	0	0	0	0	0		0.983085	0.996776	0.977396	0.986379	0.969787	0.97602		132.724	111.035	152.603	137.418	134.132	145.384		19.9303	15.0425	23.3137	20.978
61879		145.962	129.536	129.324	128.174	119.639	146.496				0	0	0	0	0	0		0	0	0	0	0	0		0	0	0	0	0	0		0.983096	0.996424	0.977661	0.985906	0.96971	0.975987		145.962	129.536	131.85	128.174	127.948	146.496		19.9303	15.064	23.4443	20.978
61999		134.958	116.886	131.687	131.764	120.075	141.483				0	0	0	0	0	0		0	0	0	0	0	0		0	0	0	0	0	0		0.982874	0.99686	0.977709	0.986399	0.969243	0.975944		132.692	116.886	131.849	131.764	127.964	141.483		19.878	15.064	23.4443	20.8423
62099		137.178	121.327	138.988	132.427	128.648	153.637				0	0	0	0	0	0		0	0	0	0	0	0		0	0	0	0	0	0		0.982767	0.996293	0.977737	0.986531	0.968957	0.97594		132.625	121.327	131.848	132.427	128.648	153.637		19.8285	15.064	23.496	20.8645
62179		131.564	122.604	131.846	123.939	136.276	146.419				0	0	0	0	0	0		0	0	0	0	0	0		0	0	0	0	0	0		0.982904	0.996306	0.977786	0.9861	0.969093	0.97587		132.691	122.604	131.846	124.426	136.276	146.419		19.878	15.064	23.496	20.8085
62259		131.769	104.37	140.095	117.534	128.576	139.072				0	0	0	0	0	0		0	0	0	0	0	0		0	0	0	0	0	0		0.982932	0.996278	0.977628	0.985881	0.968366	0.976054		132.69	111.085	140.095	124.45	128.576	138.288		19.878	15.064	23.4345	20.7677
62339		133.057	107.332	123.631	112.059	137.654	114.591				0	0	0	0	0	0		0	0	0	0	0	0		0	0	0	0	0	0		0.982817	0.996472	0.977806	0.985856	0.968473	0.976249		132.695	111.082	131.844	124.453	137.654	138.325		19.878	15.064	23.4187	20.7677
62419		132.12	111.224	119.844	104.648	126.62	133.748				0	0	0	0	0	0		0	0	0	0	0	0		0	0	0	0	0	0		0.982971	0.996522	0.977935	0.985934	0.96764	0.976245		132.689	111.082	131.896	124.444	128.042	138.355		19.878	15.064	23.482	20.7677
62499		116.832	95.703	118.768	113.802	128.299	138.745				0	0	0	0	0	0		0	0	0	0	0	0		0	0	0	0	0	0		0.983183	0.996419	0.977829	0.986194	0.967698	0.97635		132.722	111.083	131.992	124.513	128.299	138.368		19.9303	15.064	23.5913	20.793
62579		127.613	99.451	130.797	112.8	118.849	117.221				0	0	0	0	0	0		0	0	0	0	0	0		0	0	0	0	0	0		0.98296	0.996221	0.977686	0.986025	0.967775	0.976412		132.726	111.116	132.135	124.519	128.191	138.373		19.9303	15.0955	23.5607	20.489
62699		114.583	110.752	127.415	110.427	126.397	128.829				0	0	0	0	0	0		0	0	0	0	0	0		0	0	0	0	0	0		0.982959	0.996082	0.97767	0.985894	0.968002	0.976459		132.689	111.189	132.135	124.524	128.319	138.563		19.878	15.137	23.5607	20.489
62779		120.919	98.338	135.483	110.032	124.398	119.876				0	0	0	0	0	0		0	0	0	0	0	0		0	0	0	0	0	0		0.982934	0.996137	0.977651	0.98589	0.968121	0.97656		132.69	111.264	132.15	124.525	128.315	138.64		19.878	15.163	23.3025	20.2182
62859		124.487	111.58	125.619	131.714	146.156	137.998				0	0	0	0	0	0		0	0	0	0	0	0		0	0	0	0	0	0		0.982932	0.995996	0.977622	0.986067	0.967988	0.976212		132.611	111.27	132.151	131.714	146.156	138.746		19.8285	15.163	23.0282	20.0023
62999		136.127	107.627	132.775	118.354	138.859	143.816				0	0	0	0	0	0		0	0	0	0	0	0		0	0	0	0	0	0		0.982969	0.995602	0.97718	0.985971	0.96793	0.976081		132.689	111.287	132.173	124.521	138.859	143.816		19.8315	15.163	22.8358	20.0023
63079		119.538	114.097	129.564	118.986	133.905	132.416				0	0	0	0	0	0		0	0	0	0	0	0		0	0	0	0	0	0		0.983006	0.995637	0.977494	0.985822	0.968055	0.976265		132.725	111.363	132.158	124.527	133.905	138.875		19.9303	15.1247	22.5983	19.726
63159		127.06	110.558	118.296	119.215	145.727	136.349				0	0	0	0	0	0		0	0	0	0	0	0		0	0	0	0	0	0		0.982988	0.995982	0.977513	0.985487	0.96826	0.976524		132.751	111.347	132.226	124.539	145.727	138.878		20.083	15.0865	22.3063	19.401
63239		133.504	98.47	114.612	118.385	148.157	132.706				0	0	0	0	0	0		0	0	0	0	0	0		0	0	0	0	0	0		0.983012	0.99565	0.97752	0.985722	0.968212	0.976135		132.824	111.363	132.226	124.531	148.157	139.075		19.9423	15.042	22.2155	19.2673
63319		116.723	101.523	137.372	127.264	149.486	124.691				0	0	0	0	0	0		0	0	0	0	0	0		0	0	0	0	0	0		0.983095	0.995744	0.97745	0.985675	0.968199	0.975892		132.819	111.358	132.27	124.588	149.486	139.135		19.9423	15.0257	22.2267	19.253
63399		125.056	93.673	135.946	131.485	136.184	127.542				0	0	0	0	0	0		0	0	0	0	0	0		0	0	0	0	0	0		0.983021	0.995706	0.977576	0.985619	0.967844	0.975716		132.824	111.421	132.331	131.485	136.184	139.157		19.9423	15.1107	22.141	19.3167
63479		121.237	96.32	106.243	113.214	122.185	120.29				0	0	0	0	0	0		0	0	0	0	0	0		0	0	0	0	0	0		0.982864	0.995677	0.977444	0.985759	0.9678	0.975365		132.753	111.422	132.389	124.875	128.537	139.16		19.871	15.1107	22.3845	19.3152
63559		125.262	96.694	113.72	127.245	123.097	128.382				0	0	0	0	0	0		0	0	0	0	0	0		0	0	0	0	0	0		0.982915	0.99565	0.977577	0.985815	0.966934	0.975859		132.752	111.423	132.501	124.869	128.65	139.176		19.871	15.1107	22.3683	19.2545
63639		123.77	95.533	116.517	126.035	118.087	135.725				0	0	0	0	0	0		0	0	0	0	0	0		0	0	0	0	0	0		0.982973	0.995877	0.97716	0.985503	0.965907	0.976135		132.827	111.415	132.566	124.883	128.672	139.209		19.9423	14.9917	22.3043	19.205
63719		118.099	103.414	125.922	113.165	134.98	131.422				0	0	0	0	0	0		0	0	0	0	0	0		0	0	0	0	0	0		0.982921	0.995745	0.977516	0.985258	0.965783	0.976027		132.858	111.552	132.51	124.883	134.98	139.292		19.957	15.0015	22.2978	19.0615
63839		124.396	90.996	135.4	125.351	134.374	133.22				0	0	0	0	0	0		0	0	0	0	0	0		0	0	0	0	0	0		0.98296	0.99586	0.977253	0.9852	0.965431	0.976131		132.999	111.658	132.733	124.885	134.374	139.306		19.7517	15.0155	22.2413	19.1405
63999		123.785	114.387	142.718	124.532	135.356	134.973				0	0	0	0	0	0		0	0	0	0	0	0		0	0	0	0	0	0		0.982999	0.995606	0.977162	0.985499	0.965524	0.976261		132.994	111.674	142.718	124.884	135.356	139.328		19.5367	14.9248	22.2662	19.108
64079		129.512	102.824	122.953	129.641	130.29	133.217				0	0	0	0	0	0		0	0	0	0	0	0		0	0	0	0	0	0		0.983053	0.995413	0.977201	0.985537	0.965636	0.976339		132.988	111.737	132.778	129.641	130.29	139.326		19.459	15.0042	21.6238	19.108
64159		119.938	108.311	143.595	129.364	143.147	146.085				0	0	0	0	0	0		0	0	0	0	0	0		0	0	0	0	0	0		0.982889	0.995336	0.977061	0.985611	0.966017	0.97657		133.008	111.74	143.595	129.364	143.147	146.085		19.424	14.903	21.347	18.9892
64239		132.212	102.187	137.903	129.892	140.909	143.23				0	0	0	0	0	0		0	0	0	0	0	0		0	0	0	0	0	0		0.98284	0.995739	0.977055	0.98553	0.966143	0.976259		133.057	111.727	132.809	129.892	140.909	143.23		19.4153	14.858	21.3738	18.917
64359		127.721	97.453	140.972	108.856	129.005	133.348				0	0	0	0	0	0		0	0	0	0	0	0		0	0	0	0	0	0		0.982781	0.996331	0.976898	0.98553	0.96622	0.976396		133.107	111.708	140.972	124.884	129.532	139.326		19.481	14.793	21.3512	18.8742
64439		119.497	97.628	128.366	111.635	118.373	127.425				0	0	0	0	0	0		0	0	0	0	0	0		0	0	0	0	0	0		0.982776	0.996854	0.977161	0.985536	0.966198	0.976342		133.203	111.692	132.805	124.884	129.534	139.397		19.6342	14.7037	21.2855	18.888
64519		123.91	111.858	142.869	126.871	130.94	140.615				0	0	0	0	0	0		0	0	0	0	0	0		0	0	0	0	0	0		0.982796	0.997053	0.977013	0.985422	0.965222	0.976021		133.275	111.686	142.869	124.884	130.94	140.615		19.615	14.5485	21.2523	18.6292
64599		114.424	101.084	117.537	116.531	117.142	129.998				0	0	0	0	0	0		0	0	0	0	0	0		0	0	0	0	0	0		0.982612	0.997204	0.977084	0.985371	0.964335	0.975958		133.283	111.678	132.808	124.884	129.619	139.499		19.615	14.5485	20.9133	18.6292
64679		123.492	99.473	147.029	107.505	135.788	126.708				0	0	0	0	0	0		0	0	0	0	0	0		0	0	0	0	0	0		0.982614	0.997156	0.976935	0.985448	0.964403	0.976195		133.416	111.734	147.029	124.892	135.788	139.501		19.731	14.6873	20.7395	18.7062
64799		127.254	98.092	141.621	119.698	123.399	129.5				0	0	0	0	0	0		0	0	0	0	0	0		0	0	0	0	0	0		0.98234	0.996996	0.976614	0.98546	0.964605	0.976062		133.433	111.799	141.621	124.916	129.677	139.503		19.731	14.674	20.6863	18.7947
64879		132.512	107.826	127.548	116.369	123.69	128.418				0	0	0	0	0	0		0	0	0	0	0	0		0	0	0	0	0	0		0.982141	0.997022	0.976635	0.985434	0.964495	0.976069		133.443	111.858	132.93	125.009	129.682	139.542		19.731	14.4325	20.6962	19.0058
65019		123.959	122.498	141.684	143.909	132.701	137.092				0	0	0	0	0	0		0	0	0	0	0	0		0	0	0	0	0	0		0.982123	0.996991	0.976602	0.985326	0.96458	0.976213		133.444	122.498	141.684	143.909	132.701	139.656		19.6875	14.4325	20.5922	18.844
65119		135.903	101.841	125.649	132.076	127.052	142.418				0	0	0	0	0	0		0	0	0	0	0	0		0	0	0	0	0	0		0.982251	0.996933	0.976415	0.985288	0.964836	0.976177		133.438	111.858	132.969	132.076	130.017	142.418		19.58	14.4325	20.4545	18.8105
65199		140.872	90.752	130.1	141.911	128.68	138.374				0	0	0	0	0	0		0	0	0	0	0	0		0	0	0	0	0	0		0.982413	0.996782	0.976459	0.985197	0.965101	0.976167		140.872	111.859	133.07	141.911	130.12	139.795		19.471	14.3185	20.3795	18.7498
65279		139.98	100.052	132.326	135.043	133.784	144.566				0	0	0	0	0	0		0	0	0	0	0	0		0	0	0	0	0	0		0.982319	0.996874	0.976458	0.985132	0.965179	0.976148		139.98	111.864	133.07	135.043	133.784	144.566		19.3692	14.3618	20.3077	18.7222
65359		144.018	105.445	144.793	126.283	123.805	127.927				0	0	0	0	0	0		0	0	0	0	0	0		0	0	0	0	0	0		0.982242	0.996986	0.976293	0.985096	0.965353	0.97572		144.018	111.88	144.793	125.091	130.195	139.855		19.292	14.3088	20.1077	18.691
65439		128.901	102.924	131.994	125.875	126.646	131.936				0	0	0	0	0	0		0	0	0	0	0	0		0	0	0	0	0	0		0.982367	0.997002	0.976438	0.985091	0.965474	0.975838		133.524	111.878	133.072	125.159	130.194	140.07		19.2308	14.3088	19.825	18.7505
65519		121.754	102.712	145.99	123.26	121.593	132.127				0	0	0	0	0	0		0	0	0	0	0	0		0	0	0	0	0	0		0.982327	0.996829	0.976371	0.984997	0.965234	0.976126		133.53	111.889	145.99	125.159	130.195	140.014		19.2308	14.2425	19.5282	18.7505
65599		131.634	91.002	145.409	122.42	124.29	127.077				0	0	0	0	0	0		0	0	0	0	0	0		0	0	0	0	0	0		0.982268	0.996668	0.97623	0.985103	0.965277	0.976295		133.539	111.9	145.409	125.191	130.216	139.985		19.2308	14.2425	19.3445	18.8203
65679		121.704	88.484	114.399	132.62	115.837	121.353				0	0	0	0	0	0		0	0	0	0	0	0		0	0	0	0	0	0		0.982218	0.996806	0.976343	0.985074	0.964869	0.976452		133.44	111.891	133.355	132.62	130.24	139.964		19.1795	14.2425	19.2538	18.8515
65759		125.071	100.008	127.988	127.15	123.326	132.215				0	0	0	0	0	0		0	0	0	0	0	0		0	0	0	0	0	0		0.982283	0.997195	0.976291	0.984993	0.964906	0.976793		133.537	111.971	133.414	125.288	130.317	140.186		19.2308	14.2488	18.83	18.9825
65839		120.665	86.206	127.733	126.18	129.616	134.61				0	0	0	0	0	0		0	0	0	0	0	0		0	0	0	0	0	0		0.982013	0.996882	0.976174	0.984636	0.965191	0.976838		133.45	111.979	133.419	125.313	130.428	140.178		19.1795	14.2488	18.83	18.9825
66019		123.293	105.505	136.43	123.323	128.079	133.519				0	0	0	0	0	0		0	0	0	0	0	0		0	0	0	0	0	0		0.981791	0.996755	0.976144	0.98457	0.965195	0.97684		133.35	111.995	133.504	125.317	130.714	140.177		19.0635	14.2825	18.9423	18.9825
66099		119.38	124.348	128.681	124.293	141.819	134.306				0	0	0	0	0	0		0	0	0	0	0	0		0	0	0	0	0	0		0.981734	0.99658	0.976009	0.984449	0.965447	0.976962		133.464	124.348	133.786	125.326	141.819	140.323		19.1795	14.3625	19.0745	18.9825
66179		133.287	110.053	132.143	115.959	121.89	130.777				0	0	0	0	0	0		0	0	0	0	0	0		0	0	0	0	0	0		0.981735	0.996621	0.975985	0.985104	0.965647	0.977029		133.464	112.197	133.927	125.28	130.843	140.373		19.1795	14.3813	19.0097	18.9825
66259		130.771	93.555	116.581	123.228	116.887	132.876				0	0	0	0	0	0		0	0	0	0	0	0		0	0	0	0	0	0		0.981591	0.996943	0.97593	0.985171	0.965404	0.976945		133.637	112.178	133.927	125.275	130.852	140.376		19.2308	14.3355	19.0097	18.9825
66339		124.535	114.239	129.535	136.166	122.147	141.72				0	0	0	0	0	0		0	0	0	0	0	0		0	0	0	0	0	0		0.982076	0.997321	0.975891	0.985906	0.965359	0.97692		133.567	114.239	133.927	136.166	130.855	141.72		19.2308	14.135	18.71	18.9825
66459		129.877	101.529	132.881	117.095	109.143	136.211				0	0	0	0	0	0		0	0	0	0	0	0		0	0	0	0	0	0		0.9826	0.997326	0.975834	0.986397	0.965392	0.976901		133.499	112.254	133.928	125.205	130.853	140.522		19.2308	14.1485	18.587	19.01
66539		136.789	99.801	127.021	108.182	123.916	122.634				0	0	0	0	0	0		0	0	0	0	0	0		0	0	0	0	0	0		0.982564	0.997241	0.976091	0.986279	0.965022	0.976867		133.501	112.259	133.927	125.211	130.876	140.527		19.2308	14.024	18.5242	19.01
66639		124.99	94.875	111.257	100.967	129.433	118.766				0	0	0	0	0	0		0	0	0	0	0	0		0	0	0	0	0	0		0.982533	0.997268	0.975935	0.986646	0.965615	0.976984		133.503	112.257	133.927	125.193	130.844	140.511		19.0385	13.8985	18.5242	19.0708
66719		117.734	95.675	130.346	113.437	124.067	143.586				0	0	0	0	0	0		0	0	0	0	0	0		0	0	0	0	0	0		0.982509	0.996936	0.975858	0.986868	0.965097	0.977044		133.425	112.178	133.927	125.183	130.872	143.586		18.9872	13.9475	18.5242	18.9398
66799		114.222	84.301	123.984	116.865	127.936	130.422				0	0	0	0	0	0		0	0	0	0	0	0		0	0	0	0	0	0		0.982582	0.996819	0.975946	0.986949	0.964494	0.977211		133.419	112.064	133.933	125.158	130.91	140.446		18.9872	13.9287	18.4228	18.87
66879		126.743	96.132	119.173	101.933	120.894	133.112				0	0	0	0	0	0		0	0	0	0	0	0		0	0	0	0	0	0		0.982592	0.996935	0.97606	0.986887	0.964606	0.977048		133.284	112.178	133.942	125.158	131.21	140.653		18.9872	13.9475	18.4427	18.87
66999		127.636	113.306	134.322	117.615	130.837	130.795				0	0	0	0	0	0		0	0	0	0	0	0		0	0	0	0	0	0		0.982531	0.996652	0.976077	0.986792	0.964636	0.976993		133.423	113.306	133.971	125.158	130.837	140.71		19.0385	14.024	18.4227	18.87
67139		138.438	117.591	133.087	129.479	131.567	149.564				0	0	0	0	0	0		0	0	0	0	0	0		0	0	0	0	0	0		0.981939	0.996736	0.976034	0.986582	0.964564	0.976944		133.453	117.591	134.068	129.479	131.567	149.564		19.0385	14.024	18.457	18.9927
67219		126.029	104.665	127.964	127.194	134.141	129.043				0	0	0	0	0	0		0	0	0	0	0	0		0	0	0	0	0	0		0.981781	0.996615	0.975758	0.986268	0.964671	0.977012		133.461	112.288	134.094	125.034	134.141	140.777		19.0385	14.024	18.4892	18.844
67299		134.639	104.927	126.311	117.019	122.093	138.108				0	0	0	0	0	0		0	0	0	0	0	0		0	0	0	0	0	0		0.981917	0.996448	0.975988	0.986271	0.964803	0.976821		133.59	112.295	134.216	125.034	131.515	140.791		19.0655	14.024	18.3632	18.844
67379		123.428	90.955	127.08	121.022	139.292	123.133				0	0	0	0	0	0		0	0	0	0	0	0		0	0	0	0	0	0		0.981858	0.996365	0.976085	0.986771	0.964659	0.976459		133.733	112.299	134.337	125.018	139.292	140.816		19.1078	14.024	18.3757	18.844
67459		118.3	103.428	120.053	107.503	135.284	137.318				0	0	0	0	0	0		0	0	0	0	0	0		0	0	0	0	0	0		0.981773	0.996206	0.976148	0.986544	0.964532	0.976406		133.733	112.305	134.331	125.025	135.284	140.82		19.1078	14.024	18.3632	19.0058
67539		126.725	108.979	107.477	117.323	127.656	131.771				0	0	0	0	0	0		0	0	0	0	0	0		0	0	0	0	0	0		0.981181	0.996314	0.97607	0.987324	0.964532	0.976394		133.734	112.301	134.339	124.999	131.533	140.821		19.1078	14.0615	18.3632	19.0058
67619		124.947	96.616	121.264	122.624	131.38	128.099				0	0	0	0	0	0		0	0	0	0	0	0		0	0	0	0	0	0		0.981332	0.996338	0.976071	0.987269	0.964304	0.976362		133.84	112.3	134.499	125.055	131.38	140.823		19.1815	14.0615	18.3757	19.1545
67699		128.285	96.077	103.674	120.364	119.136	120.272				0	0	0	0	0	0		0	0	0	0	0	0		0	0	0	0	0	0		0.98194	0.996371	0.97591	0.987283	0.964449	0.97661		133.733	112.212	134.513	125.001	131.576	140.805		19.1078	14.005	18.3757	19.0058
67799		129.971	90.936	117.812	130.337	121.308	115.848				0	0	0	0	0	0		0	0	0	0	0	0		0	0	0	0	0	0		0.981963	0.996236	0.975872	0.986459	0.964625	0.976573		133.583	112.132	134.651	130.337	131.599	140.717		19.0655	13.9475	18.4348	18.7947
67879		129.147	95.588	114.116	118.153	113.393	126.997				0	0	0	0	0	0		0	0	0	0	0	0		0	0	0	0	0	0		0.981967	0.996069	0.975894	0.986478	0.964604	0.976422		133.582	112.14	134.807	125.106	131.599	140.72		19.0655	13.9475	18.5348	19.0058
67999		123.143	107.898	119.212	108.948	115.6	117.685				0	0	0	0	0	0		0	0	0	0	0	0		0	0	0	0	0	0		0.982254	0.995918	0.975881	0.986504	0.964389	0.976611		133.541	112.147	135.006	125.159	131.604	140.805		19.0655	13.9475	18.618	19.1545
68079		126.419	104.989	118.918	132.028	129.62	133.04				0	0	0	0	0	0		0	0	0	0	0	0		0	0	0	0	0	0		0.982485	0.995762	0.975822	0.986349	0.964274	0.976689		133.507	112.154	135.009	132.028	131.607	140.981		19.0655	13.9475	18.618	19.1545
68179		121.02	107.195	125.402	122.696	121.43	152.303				0	0	0	0	0	0		0	0	0	0	0	0		0	0	0	0	0	0		0.982051	0.995806	0.975923	0.9864	0.964483	0.976747		133.733	112.152	135.074	125.205	131.704	152.303		19.1078	13.9475	18.6543	19.214
68259		133.994	112.043	117.679	121.874	122.877	133.12				0	0	0	0	0	0		0	0	0	0	0	0		0	0	0	0	0	0		0.982138	0.995886	0.97682	0.986314	0.964422	0.976872		133.767	112.241	135.03	125.307	131.709	141.09		19.1815	14.005	18.6543	19.2837
68339		119.369	99.706	119.855	121.496	114.699	128.528				0	0	0	0	0	0		0	0	0	0	0	0		0	0	0	0	0	0		0.982027	0.995798	0.97671	0.986317	0.964209	0.976715		133.777	112.246	135.128	125.378	131.728	141.091		19.1815	14.005	18.5333	19.4147
68419		128.629	122.403	122.82	111.423	116.989	141.043				0	0	0	0	0	0		0	0	0	0	0	0		0	0	0	0	0	0		0.982	0.995836	0.976571	0.985437	0.964212	0.976812		133.915	122.403	135.138	125.455	131.728	141.043		19.1268	13.9475	18.5333	19.4147
68499		131.947	104.031	117.195	115.995	122.714	125.939				0	0	0	0	0	0		0	0	0	0	0	0		0	0	0	0	0	0		0.98214	0.995867	0.977844	0.986214	0.963447	0.976723		133.904	112.149	135.05	125.381	131.748	141.392		19.1268	13.9475	18.5333	19.4147
68589		116.783	113.824	116.683	115.847	119.183	124.745				0	0	0	0	0	0		0	0	0	0	0	0		0	0	0	0	0	0		0.982221	0.996051	0.97775	0.986831	0.963446	0.976664		133.898	113.824	135.163	125.364	131.748	141.4		19.1268	14.005	18.5935	19.253
68679		134.377	110.809	130.421	112.778	126.125	142.881				0	0	0	0	0	0		0	0	0	0	0	0		0	0	0	0	0	0		0.982085	0.995967	0.977491	0.986001	0.962709	0.976589		133.908	112.145	135.169	125.329	131.754	142.881		19.1268	13.9475	18.5935	19.122
68759		130.237	105.209	117.454	120.214	119.97	117.701				0	0	0	0	0	0		0	0	0	0	0	0		0	0	0	0	0	0		0.982162	0.995995	0.977657	0.986726	0.962736	0.97664		134.011	112.143	135.205	125.278	131.754	141.473		19.2742	13.9475	18.7168	19.122
68879		137.29	117.416	120.723	112.305	126.571	138.369				0	0	0	0	0	0		0	0	0	0	0	0		0	0	0	0	0	0		0.982259	0.996124	0.977643	0.986019	0.963007	0.976589		134.007	117.416	135.205	125.386	131.81	138.369		19.2527	14.005	18.963	19.122
69019		113.387	95.532	121.773	113.258	109.985	129.2				0	0	0	0	0	0		0	0	0	0	0	0		0	0	0	0	0	0		0.982233	0.996072	0.977442	0.985899	0.963116	0.97637		134.091	112.311	135.257	125.535	132.034	141.483		19.1945	14.0615	19.0887	19.253
69099		132.859	100.143	108.841	112.149	102.896	132.417				0	0	0	0	0	0		0	0	0	0	0	0		0	0	0	0	0	0		0.982268	0.995868	0.977432	0.985701	0.963236	0.976293		134.089	112.32	135.32	125.555	132.167	141.624		19.1945	14.249	19.1047	19.253
69239		141.345	112.352	133.416	126.075	119.977	139.529				0	0	0	0	0	0		0	0	0	0	0	0		0	0	0	0	0	0		0.982241	0.995811	0.977464	0.985493	0.963176	0.976083		141.345	112.322	135.417	125.773	132.168	139.529		19.252	14.249	19.143	19.394
69319		124.368	128.722	140.39	115.524	137.134	125.876				0	0	0	0	0	0		0	0	0	0	0	0		0	0	0	0	0	0		0.982239	0.995707	0.977624	0.985427	0.963084	0.976232		134.17	128.722	140.39	125.816	137.134	141.72		19.252	14.249	18.9175	19.4325
69399		119.042	102.871	118.28	122.11	129.63	135.763				0	0	0	0	0	0		0	0	0	0	0	0		0	0	0	0	0	0		0.982162	0.995738	0.977721	0.985218	0.963247	0.976098		134.193	112.349	135.633	125.825	132.346	141.727		19.0385	14.1432	18.751	19.4325
69479		126.357	109.011	117.062	112.582	134.005	121.253				0	0	0	0	0	0		0	0	0	0	0	0		0	0	0	0	0	0		0.982059	0.995675	0.977726	0.985017	0.963201	0.976024		134.2	112.35	135.803	125.834	134.005	141.731		18.9435	14.1432	18.8863	19.4325
69559		120.802	110.722	128.006	107.604	116.743	129.327				0	0	0	0	0	0		0	0	0	0	0	0		0	0	0	0	0	0		0.981979	0.995568	0.97769	0.985516	0.963945	0.976077		134.289	112.488	135.803	125.812	132.191	141.809		18.9595	14.1095	18.7357	19.4325
69639		144.981	111.685	124.164	111.243	115.877	124.954				0	0	0	0	0	0		0	0	0	0	0	0		0	0	0	0	0	0		0.981933	0.995369	0.977608	0.98528	0.964064	0.975994		144.981	112.5	135.804	125.777	132.173	141.812		18.9595	14.1095	18.7357	19.394
69719		129.121	107.144	128.596	108.835	118.071	125.235				0	0	0	0	0	0		0	0	0	0	0	0		0	0	0	0	0	0		0.981892	0.995324	0.977616	0.98524	0.964225	0.976169		134.291	112.362	135.804	125.778	132.445	141.805		19.0435	14.0178	18.7357	19.394
69799		125.06	106.455	109.291	110.815	103.697	127.977				0	0	0	0	0	0		0	0	0	0	0	0		0	0	0	0	0	0		0.981999	0.995567	0.977555	0.985276	0.964287	0.976188		134.34	112.351	135.804	125.777	132.432	141.805		19.0542	14.0178	18.7357	19.394
69879		148.136	107.338	118.058	105.74	110.829	128.96				0	0	0	0	0	0		0	0	0	0	0	0		0	0	0	0	0	0		0.9821	0.995674	0.977516	0.985409	0.964527	0.97606		148.136	112.35	135.839	125.817	132.499	141.809		19.1707	13.989	18.6438	19.2503
70019		130.642	105.122	117.475	104.661	121.733	115.963				0	0	0	0	0	0		0	0	0	0	0	0		0	0	0	0	0	0		0.982102	0.995807	0.977839	0.98502	0.964648	0.976509		134.454	112.467	135.942	125.878	132.552	141.849		19.3427	14.0808	18.6775	19.3033
70119		140.136	116.192	115.653	101.223	115.653	114.981				0	0	0	0	0	0		0	0	0	0	0	0		0	0	0	0	0	0		0.98222	0.99558	0.977732	0.985176	0.964764	0.976379		140.136	116.192	135.952	125.886	132.628	141.854		19.234	14.1368	18.6775	19.4213
70199		133.734	116.609	137.248	134.163	128.498	129.603				0	0	0	0	0	0		0	0	0	0	0	0		0	0	0	0	0	0		0.982299	0.994946	0.977652	0.984932	0.964927	0.976002		134.525	116.609	137.248	134.163	132.682	141.886		19.3257	14.1368	18.5773	19.4177
70299		134.642	115.419	125.902	125.924	133.619	142.532				0	0	0	0	0	0		0	0	0	0	0	0		0	0	0	0	0	0		0.982034	0.994859	0.977709	0.984948	0.964861	0.975937		134.607	115.419	136.11	125.91	133.619	142.532		19.062	14.0843	18.66	19.3865
70379		137.483	115.474	131.705	116.604	119.163	140.347				0	0	0	0	0	0		0	0	0	0	0	0		0	0	0	0	0	0		0.982145	0.995072	0.977701	0.98502	0.964904	0.975841		137.483	115.474	136.24	125.909	132.763	140.347		19.128	14.045	18.7963	19.2527
70479		137.692	106.928	141.667	114.588	127.743	132.002				0	0	0	0	0	0		0	0	0	0	0	0		0	0	0	0	0	0		0.982135	0.994783	0.977478	0.985205	0.964797	0.975814		137.692	112.629	141.667	125.931	132.774	142.037		19.0373	13.95	18.509	19.149
70559		132.278	91.922	137.331	113.726	116.507	146.379				0	0	0	0	0	0		0	0	0	0	0	0		0	0	0	0	0	0		0.982133	0.99494	0.97748	0.985084	0.964751	0.975907		134.64	112.627	137.331	125.933	132.779	146.379		18.9567	13.8245	18.52	19.0335
70639		137.766	107.176	129.919	126.715	117.442	131.198				0	0	0	0	0	0		0	0	0	0	0	0		0	0	0	0	0	0		0.982082	0.994956	0.977385	0.985006	0.964978	0.975842		137.766	112.627	136.383	126.715	132.964	142.036		18.9827	13.7758	18.4427	18.9047
70719		137.878	96.787	124.771	107.398	123.03	124.92				0	0	0	0	0	0		0	0	0	0	0	0		0	0	0	0	0	0		0.982135	0.994872	0.977387	0.985549	0.964835	0.975631		137.878	112.544	136.382	125.926	132.994	142.049		18.5687	13.7283	18.4242	19.0335
70799		140.403	120.133	130.707	110.746	120.944	129.815				0	0	0	0	0	0		0	0	0	0	0	0		0	0	0	0	0	0		0.982147	0.995192	0.977321	0.985651	0.96474	0.976037		140.403	120.133	136.385	125.925	133.013	142.148		17.9567	13.7283	18.4242	19.0335
70879		131.417	86.773	114.434	130.216	120.437	130.454				0	0	0	0	0	0		0	0	0	0	0	0		0	0	0	0	0	0		0.982001	0.99472	0.977258	0.985624	0.964732	0.976075		134.715	112.555	136.388	130.216	133.015	142.14		17.7835	13.7127	18.3972	18.9047
70999		130.645	105.105	128.733	120.571	131.612	129.61				0	0	0	0	0	0		0	0	0	0	0	0		0	0	0	0	0	0		0.981862	0.995041	0.97722	0.985941	0.964905	0.976564		134.735	112.626	136.389	125.944	131.612	142.352		17.6112	13.7603	18.3342	18.9245
71099		124.409	100.398	120.284	113.068	121.227	119.516				0	0	0	0	0	0		0	0	0	0	0	0		0	0	0	0	0	0		0.981833	0.995033	0.977252	0.986148	0.965269	0.976614		134.887	112.676	136.388	126.01	133.643	142.504		17.6377	13.8725	18.0915	18.9677
71179		126.977	114.794	129.533	128.155	128.354	149.548				0	0	0	0	0	0		0	0	0	0	0	0		0	0	0	0	0	0		0.981907	0.995107	0.977242	0.985864	0.965447	0.976505		134.919	114.794	136.388	128.155	133.761	149.548		17.5678	13.8875	18.0915	18.7672
71299		132.221	115.04	130.197	125.156	140.006	139.655				0	0	0	0	0	0		0	0	0	0	0	0		0	0	0	0	0	0		0.981808	0.994913	0.977221	0.985938	0.965463	0.976461		134.946	115.04	136.389	126.069	140.006	139.655		17.5757	13.8488	18.0752	18.7522
71379		146.091	107.863	134.196	111.774	136.72	135.812				0	0	0	0	0	0		0	0	0	0	0	0		0	0	0	0	0	0		0.981612	0.995047	0.976907	0.986028	0.965349	0.976449		146.091	112.894	134.196	126.158	136.72	142.874		17.3927	13.7243	18.0285	18.8107
71459		139.98	114.222	132.134	125.881	130.356	151.435				0	0	0	0	0	0		0	0	0	0	0	0		0	0	0	0	0	0		0.981544	0.995109	0.976807	0.986226	0.965496	0.976586		139.98	114.222	136.656	126.249	130.356	151.435		17.1762	13.6045	18.0272	18.613
71539		137.428	109.182	135.201	114.479	113.81	158.372				0	0	0	0	0	0		0	0	0	0	0	0		0	0	0	0	0	0		0.981341	0.995016	0.977536	0.986256	0.965435	0.976568		137.428	113.041	135.201	126.324	133.906	158.372		17.1242	13.421	17.823	18.5075
71619		132.734	115.68	128.3	106.989	117.127	138.355				0	0	0	0	0	0		0	0	0	0	0	0		0	0	0	0	0	0		0.981345	0.995019	0.977488	0.986239	0.965455	0.976411		135.057	115.68	136.499	126.325	133.906	138.355		16.8408	13.4035	17.7425	18.3997
71699		129.332	114.639	123.544	116.034	118.619	143.652				0	0	0	0	0	0		0	0	0	0	0	0		0	0	0	0	0	0		0.981252	0.99506	0.978204	0.985978	0.965577	0.976285		135.058	114.639	136.413	126.336	133.901	143.652		16.4663	13.4682	17.7425	18.372
71779		124.211	112.169	121.792	92.29	124.499	129.955				0	0	0	0	0	0		0	0	0	0	0	0		0	0	0	0	0	0		0.980943	0.995026	0.978043	0.986356	0.965605	0.976282		135.059	112.169	136.42	126.321	133.899	143.268		16.2243	13.4682	17.6907	18.372
71859		132.706	114.489	125.938	116.738	118.324	126.286				0	0	0	0	0	0		0	0	0	0	0	0		0	0	0	0	0	0		0.98093	0.994952	0.977941	0.986374	0.965651	0.976374		135.059	114.489	136.424	126.479	133.895	143.265		15.9738	13.4682	17.6527	18.306
72019		129.365	99.301	107.133	110.724	114.138	129.709				0	0	0	0	0	0		0	0	0	0	0	0		0	0	0	0	0	0		0.981369	0.994911	0.978162	0.986573	0.965882	0.976572		135.057	113.244	136.703	126.639	133.92	143.516		15.874	13.6123	17.5998	18.1985
72119		135.526	94.365	126.353	111.003	118.674	131.786				0	0	0	0	0	0		0	0	0	0	0	0		0	0	0	0	0	0		0.982148	0.994803	0.978377	0.986367	0.965335	0.976838		135.054	113.289	136.796	126.716	134.006	143.613		15.7213	13.6995	17.4942	18.224
72199		151.802	95.722	137.483	128.107	134.86	143.269				0	0	0	0	0	0		0	0	0	0	0	0		0	0	0	0	0	0		0.982005	0.995086	0.977434	0.986463	0.965345	0.976826		151.802	113.325	137.483	128.107	134.86	143.269		15.4925	13.7465	17.35	18.2282
72319		131	123.816	127.544	146.296	127.797	166.34				0	0	0	0	0	0		0	0	0	0	0	0		0	0	0	0	0	0		0.981381	0.994992	0.977416	0.986353	0.965201	0.976763		135.199	123.816	136.876	146.296	134.007	166.34		15.2488	13.773	17.2892	18.1815
72399		132.253	122	121.897	124.883	138.891	136.307				0	0	0	0	0	0		0	0	0	0	0	0		0	0	0	0	0	0		0.981404	0.99516	0.977324	0.986204	0.965319	0.976975		135.444	122	137.057	127.04	138.891	136.307		15.2292	13.7452	17.1962	17.9888
72479		122.859	107.386	126.417	123.708	111.009	141.63				0	0	0	0	0	0		0	0	0	0	0	0		0	0	0	0	0	0		0.98127	0.995175	0.977267	0.986091	0.965301	0.976989		135.467	113.565	137.06	127.057	134.007	141.63		15.146	13.717	17.1287	17.899
72559		141.136	112.505	127.01	121.093	113.42	148.351				0	0	0	0	0	0		0	0	0	0	0	0		0	0	0	0	0	0		0.981176	0.995143	0.977324	0.986331	0.965164	0.976965		141.136	112.505	137.057	127.131	134.007	148.351		15.0985	13.691	16.92	17.9863
72639		139.496	124.259	126.207	128.892	127.882	147.995				0	0	0	0	0	0		0	0	0	0	0	0		0	0	0	0	0	0		0.981704	0.995178	0.978127	0.986271	0.96481	0.97688		139.496	124.259	136.991	128.892	134.01	147.995		14.918	13.691	16.747	17.8185
72719		142.398	101.257	133.763	131.415	120.114	139.499				0	0	0	0	0	0		0	0	0	0	0	0		0	0	0	0	0	0		0.981642	0.995074	0.978135	0.986172	0.965023	0.976923		142.398	113.614	133.763	131.415	134.054	139.499		14.745	13.6482	16.7173	17.6875
72799		131.347	110.979	133.962	120.717	126.101	139.126				0	0	0	0	0	0		0	0	0	0	0	0		0	0	0	0	0	0		0.981632	0.995006	0.978012	0.986006	0.964891	0.976834		135.749	113.622	133.962	127.148	134.136	139.126		14.4823	13.6482	16.6385	17.5058
72879		120.797	111.978	132.255	113.944	115.278	130.541				0	0	0	0	0	0		0	0	0	0	0	0		0	0	0	0	0	0		0.981562	0.994836	0.977965	0.986224	0.964346	0.976725		135.751	111.978	137.013	127.146	134.139	143.645		14.2903	13.7343	16.5803	17.4483
72999		130.976	110.719	131.582	130.064	116.665	139.29				0	0	0	0	0	0		0	0	0	0	0	0		0	0	0	0	0	0		0.981482	0.994881	0.977795	0.986272	0.964502	0.976618		135.804	113.638	137.036	130.064	134.203	139.29		14.436	13.6482	16.5095	17.4795
73100		129.254	114.565	122.235	112.399	122.889	139.994				0	0	0	0	0	0		0	0	0	0	0	0		0	0	0	0	0	0		0.98087	0.995071	0.977768	0.986576	0.964482	0.977168		135.861	114.565	137.038	127.212	134.235	139.994		14.4492	13.7572	16.3583	17.034
73199		129.509	98.651	116.007	120.686	106.279	131.062				0	0	0	0	0	0		0	0	0	0	0	0		0	0	0	0	0	0		0.980499	0.995092	0.977811	0.986508	0.964501	0.977283		135.914	113.845	137.034	127.214	134.244	143.783		14.4205	13.7882	16.2853	16.882
73279		124.459	118.861	133.148	130.872	134.644	142.011				0	0	0	0	0	0		0	0	0	0	0	0		0	0	0	0	0	0		0.980593	0.994998	0.978036	0.986613	0.964648	0.977395		135.97	118.861	133.148	130.872	134.644	142.011		14.3512	13.8122	16.1468	16.7447
73399		130.737	120.9	147.309	107.742	130.106	159.952				0	0	0	0	0	0		0	0	0	0	0	0		0	0	0	0	0	0		0.980391	0.99489	0.978059	0.986465	0.964713	0.977308		135.987	120.9	147.309	127.24	130.106	159.952		14.3175	13.9375	16.0035	16.4995
73479		138.192	118.188	135.802	132.163	129.152	146.273				0	0	0	0	0	0		0	0	0	0	0	0		0	0	0	0	0	0		0.980121	0.994918	0.978109	0.985772	0.964812	0.977582		138.192	118.188	135.802	132.163	129.152	146.273		14.2175	13.9792	16.0182	16.4127
73559		122.131	108.827	134.049	121.988	123.659	148.995				0	0	0	0	0	0		0	0	0	0	0	0		0	0	0	0	0	0		0.979942	0.994997	0.978096	0.985766	0.964725	0.977667		136.025	114.116	134.049	127.263	134.373	148.995		14.1807	13.8987	16.0148	16.404
73639		142.584	111.373	137.348	125.768	122.505	140.723				0	0	0	0	0	0		0	0	0	0	0	0		0	0	0	0	0	0		0.979934	0.99499	0.978129	0.985868	0.964182	0.977672		142.584	111.373	137.348	125.768	134.374	140.723		14.164	13.8492	15.9963	16.4177
73719		140.808	113.77	145.204	121.606	122.585	146.666				0	0	0	0	0	0		0	0	0	0	0	0		0	0	0	0	0	0		0.979982	0.995225	0.978327	0.986507	0.964284	0.977785		140.808	113.77	145.204	127.303	134.402	146.666		14.1345	13.8083	15.845	16.3225
73799		138.955	116.549	116.68	116.398	116.295	137.715				0	0	0	0	0	0		0	0	0	0	0	0		0	0	0	0	0	0		0.980127	0.995315	0.978409	0.986594	0.964271	0.977844		138.955	116.549	137.27	127.299	134.402	137.715		14.2368	13.729	15.7325	16.2828
73879		140.2	111.096	130.683	116.332	115.661	137.519				0	0	0	0	0	0		0	0	0	0	0	0		0	0	0	0	0	0		0.980611	0.995056	0.97812	0.986749	0.963659	0.977698		140.2	114.114	137.277	127.291	134.43	137.519		14.1105	13.729	15.6012	16.2627
73999		140.747	113.017	126.422	110.882	104.183	136.942				0	0	0	0	0	0		0	0	0	0	0	0		0	0	0	0	0	0		0.980448	0.995011	0.978173	0.986858	0.963048	0.977747		140.747	113.017	137.276	127.402	134.466	136.942		14.0283	13.729	15.6528	16.3625
74079		144.887	112.643	143.599	111.988	114.765	128.964				0	0	0	0	0	0		0	0	0	0	0	0		0	0	0	0	0	0		0.979847	0.995334	0.978195	0.986815	0.963306	0.977819		144.887	112.643	143.599	127.656	134.567	144.124		14.0572	13.8118	15.475	16.438
74159		138.735	116.314	125.369	128.022	110.144	144.995				0	0	0	0	0	0		0	0	0	0	0	0		0	0	0	0	0	0		0.979945	0.995445	0.978293	0.986798	0.963859	0.978021		138.735	116.314	137.343	128.022	134.668	144.995		14.0272	13.795	15.5003	16.3835
74259		135.551	114.17	128.115	133.382	123.786	145.609				0	0	0	0	0	0		0	0	0	0	0	0		0	0	0	0	0	0		0.979887	0.995328	0.978029	0.986863	0.964116	0.978097		135.551	114.17	137.345	133.382	134.847	145.609		13.8868	13.795	15.5487	16.351
74379		134.322	116.225	139.532	124.587	135.379	137.515				0	0	0	0	0	0		0	0	0	0	0	0		0	0	0	0	0	0		0.979833	0.995502	0.97802	0.98685	0.964515	0.978146		137.059	116.225	139.532	127.91	135.379	137.515		13.854	13.7682	15.2118	16.335
74459		133.425	109.283	134.62	122.871	132.851	134.003				0	0	0	0	0	0		0	0	0	0	0	0		0	0	0	0	0	0		0.979829	0.995573	0.977955	0.986904	0.964594	0.978174		137.179	114.236	134.62	127.993	132.851	144.482		13.943	13.8298	15.0635	16.2957
74539		121.809	111.43	130.816	120.532	134.232	143.976				0	0	0	0	0	0		0	0	0	0	0	0		0	0	0	0	0	0		0.980124	0.995582	0.977662	0.986701	0.96452	0.978067		137.179	111.43	137.375	127.998	134.232	143.976		13.9022	13.808	14.6753	16.1882
74619		132.254	107.325	127.392	120.281	131.466	142.831				0	0	0	0	0	0		0	0	0	0	0	0		0	0	0	0	0	0		0.980009	0.995668	0.977672	0.986245	0.964377	0.977804		137.179	114.366	137.419	128.009	131.466	142.831		13.7987	13.6995	14.5948	15.978
74719		125.939	113.228	122.357	124.901	117.854	129.853				0	0	0	0	0	0		0	0	0	0	0	0		0	0	0	0	0	0		0.980195	0.99563	0.977639	0.985782	0.964538	0.977714		137.179	113.228	137.489	124.901	135.331	144.572		13.6967	13.4685	14.6238	15.8685
74799		134.937	104.949	133.926	117.119	110.482	136.368				0	0	0	0	0	0		0	0	0	0	0	0		0	0	0	0	0	0		0.980048	0.99566	0.977384	0.98572	0.964603	0.977978		134.937	114.367	133.926	128.021	135.36	136.368		13.6238	13.351	14.596	15.7665
74879		128.472	110.965	139.331	131.459	120.137	140.295				0	0	0	0	0	0		0	0	0	0	0	0		0	0	0	0	0	0		0.979722	0.995318	0.977255	0.985553	0.964643	0.978168		137.18	114.394	139.331	131.459	135.36	140.295		13.3075	13.2832	14.593	15.6565
74999		133.117	103.069	127.567	120.358	125.702	138.793				0	0	0	0	0	0		0	0	0	0	0	0		0	0	0	0	0	0		0.979457	0.995252	0.977245	0.985842	0.964571	0.97802		137.18	114.398	137.546	128.099	135.36	138.793		12.9895	13.2832	14.5613	15.5805
75099		132.758	111.983	132.22	132.597	127.987	131.655				0	0	0	0	0	0		0	0	0	0	0	0		0	0	0	0	0	0		0.979411	0.995438	0.977057	0.985928	0.964804	0.978159		137.286	111.983	132.22	132.597	135.37	144.807		12.8148	13.1847	14.4735	15.5793
75179		140.755	107.823	123.19	115.453	120.733	137.06				0	0	0	0	0	0		0	0	0	0	0	0		0	0	0	0	0	0		0.979494	0.995596	0.977117	0.985906	0.965061	0.978408		140.755	114.558	137.675	128.171	135.447	137.06		12.745	13.153	14.4652	15.503
75259		149.439	111.873	128.266	108.209	119.971	123.504				0	0	0	0	0	0		0	0	0	0	0	0		0	0	0	0	0	0		0.97926	0.995334	0.977235	0.985411	0.965292	0.978532		149.439	111.873	137.86	128.175	135.6	144.986		12.7442	13.2895	14.1022	15.349
75339		143.875	119.519	141.336	145.466	135.607	137.898				0	0	0	0	0	0		0	0	0	0	0	0		0	0	0	0	0	0		0.979109	0.995383	0.976931	0.985115	0.965421	0.978405		143.875	119.519	141.336	145.466	135.607	137.898		12.7113	13.2895	13.8868	15.273
75459		135.255	116.903	155.289	139.615	125.466	141.479				0	0	0	0	0	0		0	0	0	0	0	0		0	0	0	0	0	0		0.979261	0.995011	0.976652	0.985062	0.965519	0.978454		135.255	116.903	155.289	139.615	135.607	141.479		12.6937	13.1857	13.6757	15.295
75539		130.745	122.996	153.178	125.804	123.273	140.696				0	0	0	0	0	0		0	0	0	0	0	0		0	0	0	0	0	0		0.979269	0.995175	0.976712	0.98509	0.965714	0.978713		137.751	122.996	153.178	125.804	135.633	140.696		12.678	13.2225	13.6385	15.3558
75619		132.647	115.58	132.974	145.816	131.755	141.094				0	0	0	0	0	0		0	0	0	0	0	0		0	0	0	0	0	0		0.979301	0.99549	0.976518	0.985092	0.965816	0.978946		137.77	115.58	132.974	145.816	131.755	141.094		12.632	13.2125	13.4627	15.5138
75699		128.59	103.241	147.655	125.898	131.579	130.297				0	0	0	0	0	0		0	0	0	0	0	0		0	0	0	0	0	0		0.979284	0.995421	0.976609	0.985003	0.96585	0.979		137.884	114.752	147.655	125.898	131.579	145.419		12.5095	13.123	13.5288	15.3743
75779		148.539	110.043	147.878	128.315	138.187	118.491				0	0	0	0	0	0		0	0	0	0	0	0		0	0	0	0	0	0		0.97909	0.995573	0.97635	0.98469	0.96588	0.978518		148.539	114.791	147.878	128.315	138.187	145.466		12.4812	13.113	13.5675	15.2648
75879		141.938	112.778	139.833	121.775	132.669	145.538				0	0	0	0	0	0		0	0	0	0	0	0		0	0	0	0	0	0		0.978977	0.995387	0.976545	0.984437	0.966084	0.978873		141.938	112.778	139.833	128.294	132.669	145.538		12.578	13.1053	13.625	15.1483
75999		119.765	104.338	118.658	103.995	125.42	137.716				0	0	0	0	0	0		0	0	0	0	0	0		0	0	0	0	0	0		0.978952	0.995436	0.976639	0.984707	0.966743	0.978786		138.063	115.001	138.37	128.278	135.638	137.716		12.5222	12.9878	13.6135	15.1483
76099		127.886	109.382	131.473	97.85	113.984	132.749				0	0	0	0	0	0		0	0	0	0	0	0		0	0	0	0	0	0		0.978969	0.99587	0.976746	0.984712	0.966884	0.979081		138.063	115.003	131.473	128.376	135.655	145.55		12.9395	13.0785	13.6298	15.4148
76179		115.075	107.404	142.853	124.471	120.301	135.162				0	0	0	0	0	0		0	0	0	0	0	0		0	0	0	0	0	0		0.978712	0.995915	0.976731	0.984595	0.966858	0.978851		138.065	115.03	142.853	124.471	135.657	145.561		13.164	13.0353	13.655	15.3395
76259		129.254	103.534	135.052	116.454	128.443	137.462				0	0	0	0	0	0		0	0	0	0	0	0		0	0	0	0	0	0		0.978688	0.9958	0.976766	0.984611	0.966776	0.978851		138.065	115.032	135.052	128.631	128.443	137.462		13.11	12.9972	13.4795	15.4077
76379		146.227	112.62	133.298	120.906	138.878	143.934				0	0	0	0	0	0		0	0	0	0	0	0		0	0	0	0	0	0		0.978508	0.995449	0.97659	0.984286	0.966636	0.978538		146.227	112.62	133.298	128.696	138.878	143.934		13.1365	12.883	13.3845	15.3367
76479		144.863	142.432	148.022	142.632	130.201	169.496				0	0	0	0	0	0		0	0	0	0	0	0		0	0	0	0	0	0		0.978328	0.995373	0.976657	0.984142	0.966779	0.97835		144.863	142.432	148.022	142.632	130.201	169.496		12.9958	12.9425	13.397	15.24
76559		146.616	127.61	138.528	145.927	132.173	152.166				0	0	0	0	0	0		0	0	0	0	0	0		0	0	0	0	0	0		0.978854	0.995103	0.976579	0.983979	0.96677	0.9784		146.616	127.61	138.528	145.927	132.173	152.166		12.9355	12.9175	13.2735	15.199
76639		139.79	115.432	130.087	128.734	137.923	134.246				0	0	0	0	0	0		0	0	0	0	0	0		0	0	0	0	0	0		0.979773	0.995228	0.976753	0.983883	0.966039	0.978235		139.79	115.432	139.11	128.734	137.923	145.62		12.9187	12.8745	13.2387	15.1675
76719		134.908	109.708	121.894	125.238	127.558	137.911				0	0	0	0	0	0		0	0	0	0	0	0		0	0	0	0	0	0		0.979791	0.995586	0.976923	0.983833	0.966128	0.978321		134.908	115.054	139.237	125.238	127.558	137.911		12.878	12.8745	13.1797	15.0275
76799		131.141	113.564	138.691	114.132	126.956	131.07				0	0	0	0	0	0		0	0	0	0	0	0		0	0	0	0	0	0		0.980392	0.995437	0.977031	0.984284	0.966135	0.978571		138.041	113.564	138.691	128.873	126.956	145.616		12.878	12.8263	13.112	14.9788
76879		133.055	101.851	133.36	126.716	118.376	138.652				0	0	0	0	0	0		0	0	0	0	0	0		0	0	0	0	0	0		0.980371	0.995892	0.976946	0.984383	0.966259	0.978621		138.064	115.051	133.36	126.716	135.869	138.652		12.9618	12.787	12.9435	14.9783
76999		133.733	111.736	134.485	127.119	115.83	136.478				0	0	0	0	0	0		0	0	0	0	0	0		0	0	0	0	0	0		0.980458	0.99596	0.977236	0.984556	0.966516	0.978765		133.733	111.736	134.485	127.119	136.021	136.478		12.9638	12.6585	13.0905	14.958
77099		138.07	110.72	132.784	117.324	121.625	130.722				0	0	0	0	0	0		0	0	0	0	0	0		0	0	0	0	0	0		0.980209	0.995812	0.977102	0.984605	0.96616	0.978648		138.07	115.317	132.784	129.42	136.175	145.832		12.8243	12.6893	13.0833	14.9735
77179		132.496	106.309	136.103	113.594	115.62	141.084				0	0	0	0	0	0		0	0	0	0	0	0		0	0	0	0	0	0		0.980205	0.995632	0.976062	0.985047	0.966288	0.97827		138.125	115.332	136.103	129.439	136.173	141.084		12.7795	12.6893	13.0758	14.9395
77259		125.465	113.395	132.468	123.366	111.624	145.049				0	0	0	0	0	0		0	0	0	0	0	0		0	0	0	0	0	0		0.979755	0.995102	0.976021	0.985132	0.966312	0.9779		138.191	113.395	132.468	129.469	136.173	145.049		12.621	12.6893	13.0438	14.9525
77339		130.487	98.619	128.131	95.023	122.705	138.283				0	0	0	0	0	0		0	0	0	0	0	0		0	0	0	0	0	0		0.980239	0.9948	0.97601	0.985373	0.966496	0.977772		138.191	115.371	139.571	129.502	136.217	138.283		12.529	12.594	13.0092	14.9835
77419		134.622	121.665	144.124	126.577	133.76	163.518				0	0	0	0	0	0		0	0	0	0	0	0		0	0	0	0	0	0		0.980244	0.994465	0.97585	0.985298	0.965951	0.977808		134.622	121.665	144.124	126.577	133.76	163.518		12.5185	12.393	12.9853	14.8497
77559		129.25	114.645	140.881	133.897	132.586	157.932				0	0	0	0	0	0		0	0	0	0	0	0		0	0	0	0	0	0		0.980792	0.99473	0.976004	0.985492	0.965553	0.977697		138.205	114.645	140.881	133.897	132.586	157.932		12.499	12.2978	12.8722	14.8497
77639		140.322	114.752	144.033	122.963	129.941	149.15				0	0	0	0	0	0		0	0	0	0	0	0		0	0	0	0	0	0		0.980605	0.994675	0.977155	0.985422	0.965376	0.977693		140.322	114.752	144.033	129.499	129.941	149.15		12.4897	12.2345	12.6902	14.6875
77719		135.942	109.009	135.625	118.341	125.623	132.296				0	0	0	0	0	0		0	0	0	0	0	0		0	0	0	0	0	0		0.980957	0.994578	0.977179	0.985244	0.965527	0.977724		135.942	115.414	135.625	129.512	136.557	146.297		12.3985	12.183	12.621	14.5552
77799		127.454	116.957	140.179	138.734	144.021	157.596				0	0	0	0	0	0		0	0	0	0	0	0		0	0	0	0	0	0		0.980976	0.994556	0.976209	0.985542	0.965361	0.977366		138.192	116.957	140.179	138.734	144.021	157.596		12.3142	12.1308	12.543	14.5552
77879		127.083	116.545	150.067	121.625	141.133	132.992				0	0	0	0	0	0		0	0	0	0	0	0		0	0	0	0	0	0		0.98071	0.995003	0.975244	0.9858	0.96515	0.977638		138.346	116.545	150.067	129.478	141.133	146.301		12.22	12.0795	12.5115	14.5182
77999		114.573	99.81	123.986	116.292	122.212	143.767				0	0	0	0	0	0		0	0	0	0	0	0		0	0	0	0	0	0		0.980939	0.994928	0.97611	0.986168	0.965095	0.977593		138.339	115.411	139.789	129.474	136.566	143.767		12.22	12.0795	12.5115	14.5182
78079		120.473	107.811	130.415	131.361	123.801	138.326				0	0	0	0	0	0		0	0	0	0	0	0		0	0	0	0	0	0		0.980618	0.994995	0.977153	0.986832	0.965073	0.977388		138.348	115.411	139.733	131.361	136.566	138.326		12.1603	12.1308	12.543	14.5243
78159		142.402	104.318	124.819	119.806	115.994	145.624				0	0	0	0	0	0		0	0	0	0	0	0		0	0	0	0	0	0		0.980789	0.994918	0.977268	0.986756	0.965078	0.977441		142.402	115.411	139.727	129.436	136.566	145.624		12.1163	12.0925	12.543	14.5243
78239		121.47	104.019	128.93	122.568	122.807	141.803				0	0	0	0	0	0		0	0	0	0	0	0		0	0	0	0	0	0		0.980745	0.995078	0.977166	0.986287	0.964756	0.977286		138.433	115.422	139.733	129.473	136.573	141.803		12.0622	12.186	12.5115	14.5182
78319		127.494	120.31	118.875	112.68	118.235	146.293				0	0	0	0	0	0		0	0	0	0	0	0		0	0	0	0	0	0		0.980876	0.99513	0.977077	0.986845	0.964166	0.977019		138.444	120.31	139.738	129.468	136.585	146.293		12.1022	12.2078	12.5115	14.5182
78439		141.391	116.246	139.785	122.62	124.456	144.548				0	0	0	0	0	0		0	0	0	0	0	0		0	0	0	0	0	0		0.981052	0.995025	0.977049	0.986642	0.964631	0.977014		141.391	116.246	139.785	129.47	136.575	144.548		12.0112	12.2555	12.4645	14.5182
78559		147.43	137.696	144.307	125.001	138.028	159.254				0	0	0	0	0	0		0	0	0	0	0	0		0	0	0	0	0	0		0.98119	0.994989	0.977085	0.986842	0.964408	0.97692		147.43	137.696	144.307	125.001	138.028	159.254		12.0112	12.1955	12.4092	14.5182
78639		115.258	111.796	137.105	121.62	126.483	162.955				0	0	0	0	0	0		0	0	0	0	0	0		0	0	0	0	0	0		0.981115	0.994716	0.975938	0.986725	0.964623	0.977202		138.437	111.796	137.105	129.469	136.576	162.955		11.8882	12.1955	12.3732	14.5182
78719		127.931	113.57	129.465	111.309	139.131	153.96				0	0	0	0	0	0		0	0	0	0	0	0		0	0	0	0	0	0		0.981009	0.994637	0.975869	0.986457	0.964767	0.977193		138.438	113.57	139.796	129.471	139.131	153.96		11.8212	12.1715	12.3732	14.5182
78799		127.502	118.512	139.698	110.572	123.968	167.939				0	0	0	0	0	0		0	0	0	0	0	0		0	0	0	0	0	0		0.980901	0.994652	0.975897	0.986455	0.964761	0.977237		138.441	118.512	139.698	129.471	136.573	167.939		11.7897	12.0685	12.3732	14.4592
78879		123.861	110.187	125.675	117.247	113.474	138.877				0	0	0	0	0	0		0	0	0	0	0	0		0	0	0	0	0	0		0.980762	0.99479	0.975933	0.986552	0.964545	0.977251		138.457	115.68	139.794	129.47	136.577	138.877		11.7695	12.1185	12.3732	14.4592
78999		140.881	110.059	128.772	118.487	124.438	141.865				0	0	0	0	0	0		0	0	0	0	0	0		0	0	0	0	0	0		0.980858	0.994942	0.97693	0.986433	0.964457	0.977041		140.881	115.68	139.746	129.472	136.579	141.865		11.7377	12.1185	12.3732	14.4592
79079		149.799	111.863	125.191	121.664	129.193	152.627				0	0	0	0	0	0		0	0	0	0	0	0		0	0	0	0	0	0		0.980831	0.994845	0.976774	0.986055	0.964216	0.976935		149.799	111.863	139.755	129.475	129.193	152.627		11.5825	12.2417	12.3732	14.4592
79159		138.19	106.441	140.327	118.748	138.418	158.72				0	0	0	0	0	0		0	0	0	0	0	0		0	0	0	0	0	0		0.98079	0.994762	0.97643	0.98605	0.963917	0.976547		138.19	115.68	140.327	129.475	138.418	158.72		11.5327	12.2658	12.4092	14.5182
79259		134.17	110.274	130.606	115.095	122.349	140.832				0	0	0	0	0	0		0	0	0	0	0	0		0	0	0	0	0	0		0.980982	0.99456	0.976192	0.985605	0.963664	0.976361		134.17	115.68	139.786	129.485	136.62	140.832		11.5327	12.2658	12.4092	14.5552
79339		128.299	107.114	136.366	129.423	131.744	139.402				0	0	0	0	0	0		0	0	0	0	0	0		0	0	0	0	0	0		0.981093	0.99438	0.976018	0.985355	0.963394	0.976199		138.598	115.68	136.366	129.423	131.744	139.402		11.5327	12.2658	12.4092	14.6775
79419		129.834	113.278	139.05	128.209	128.489	139.152				0	0	0	0	0	0		0	0	0	0	0	0		0	0	0	0	0	0		0.980964	0.994516	0.975643	0.98535	0.963129	0.975994		138.613	113.278	139.05	128.209	128.489	139.152		11.4825	12.2658	12.4092	14.6775
79519		130.467	117.682	137.543	129.714	114.017	131.966				0	0	0	0	0	0		0	0	0	0	0	0		0	0	0	0	0	0		0.981041	0.995247	0.975866	0.985639	0.962968	0.975448		138.634	117.682	137.543	129.714	136.682	146.399		11.4933	12.2658	12.4645	14.7752
79599		128.063	110.879	143.264	122.083	134.496	172.636				0	0	0	0	0	0		0	0	0	0	0	0		0	0	0	0	0	0		0.981312	0.995872	0.975591	0.985767	0.962776	0.975242		138.711	115.654	143.264	129.478	134.496	172.636		11.3565	12.2658	12.5115	14.7752
79719		136.247	103.728	129.222	121.809	127.477	163.834				0	0	0	0	0	0		0	0	0	0	0	0		0	0	0	0	0	0		0.981347	0.99581	0.975417	0.985651	0.962582	0.975071		136.247	115.657	139.81	129.482	136.716	163.834		11.3565	12.2658	12.5115	14.7752
79799		133.221	114.602	120.618	110.277	132.505	149.883				0	0	0	0	0	0		0	0	0	0	0	0		0	0	0	0	0	0		0.981249	0.995715	0.975212	0.985564	0.962267	0.974732		133.221	114.602	139.816	129.488	132.505	149.883		11.2738	12.2417	12.5115	14.7752
79879		134.272	120.668	140.97	132.562	131.835	149.349				0	0	0	0	0	0		0	0	0	0	0	0		0	0	0	0	0	0		0.981151	0.995502	0.975205	0.985412	0.962037	0.974546		134.272	120.668	140.97	132.562	131.835	149.349		11.0938	12.2417	12.5115	14.7752
79999		127.073	111.374	135.246	110.566	135.946	152.057				0	0	0	0	0	0		0	0	0	0	0	0		0	0	0	0	0	0		0.981406	0.995816	0.974656	0.984899	0.961521	0.974298		138.705	111.374	135.246	129.537	135.946	152.057		11.0938	12.2417	12.5115	14.85
80079		127.615	122.152	124.997	102.192	130.844	118.765				0	0	0	0	0	0		0	0	0	0	0	0		0	0	0	0	0	0		0.981359	0.995632	0.974192	0.984394	0.960997	0.973841		138.708	122.152	139.916	129.573	130.844	146.434		11.0938	12.2417	12.543	14.9862
80159		121.971	111.239	129.002	112.901	147.177	123.277				0	0	0	0	0	0		0	0	0	0	0	0		0	0	0	0	0	0		0.981343	0.995311	0.973597	0.984093	0.960622	0.973495		138.709	111.239	140.017	129.479	147.177	146.44		11.0938	12.2658	12.543	14.9703
80239		135.059	105.953	132.933	107.74	134.015	136.106				0	0	0	0	0	0		0	0	0	0	0	0		0	0	0	0	0	0		0.981328	0.994999	0.973205	0.983569	0.960261	0.973275		135.059	115.607	132.933	129.468	134.015	146.444		11.0938	12.2728	12.621	14.9847
80319		135.859	98.632	132.611	111.989	135.599	126.035				0	0	0	0	0	0		0	0	0	0	0	0		0	0	0	0	0	0		0.981117	0.994506	0.972904	0.983155	0.959701	0.972876		135.859	115.637	132.611	129.472	135.599	146.455		11.0938	12.2728	12.621	14.9847
80419		134.171	100.893	126.143	124.027	127.758	139.787				0	0	0	0	0	0		0	0	0	0	0	0		0	0	0	0	0	0		0.981247	0.994134	0.972467	0.98269	0.959223	0.972437		134.171	115.659	140.132	129.458	137.2	139.787		11.0938	12.33	12.6428	15.0345
80519		135.052	107.045	128.601	105.772	124.863	133.41				0	0	0	0	0	0		0	0	0	0	0	0		0	0	0	0	0	0		0.981569	0.993874	0.972174	0.98192	0.958593	0.971861		135.052	115.675	140.148	129.469	137.321	146.488		11.2738	12.384	12.8248	15.1108
80599		129.766	105.359	123.257	119.46	122.808	147.313				0	0	0	0	0	0		0	0	0	0	0	0		0	0	0	0	0	0		0.981485	0.993359	0.971546	0.98146	0.957932	0.971099		138.7	115.68	140.179	129.474	137.439	147.313		11.3565	12.4412	12.8248	15.153
80679		138.34	117.572	132.921	131.09	134.332	151.311				0	0	0	0	0	0		0	0	0	0	0	0		0	0	0	0	0	0		0.98139	0.993098	0.971107	0.980766	0.957448	0.970531		138.34	117.572	132.921	131.09	134.332	151.311		11.5715	12.5317	12.8248	15.153
80799		131.893	118.17	137.224	132.498	145.982	135.418				0	0	0	0	0	0		0	0	0	0	0	0		0	0	0	0	0	0		0.981326	0.992567	0.970963	0.980185	0.957103	0.970131		138.71	118.17	137.224	132.498	145.982	146.515		11.5715	12.5317	12.8248	15.153
80879		129.231	118.536	139.315	131.959	128.633	152.311				0	0	0	0	0	0		0	0	0	0	0	0		0	0	0	0	0	0		0.981185	0.992427	0.970461	0.97969	0.956582	0.969748		138.719	118.536	139.315	131.959	137.615	152.311		11.5715	12.5317	12.8248	15.153
80999		127.231	91.212	145.931	122.067	134.236	150.643				0	0	0	0	0	0		0	0	0	0	0	0		0	0	0	0	0	0		0.980919	0.991977	0.969955	0.979113	0.955996	0.969001		138.735	115.704	145.931	129.602	134.236	150.643		11.5715	12.5317	12.8248	15.2548
81079		128.963	102.141	130.335	130.247	143.528	137.07				0	0	0	0	0	0		0	0	0	0	0	0		0	0	0	0	0	0		0.980641	0.991524	0.969648	0.978547	0.955509	0.968521		138.752	115.765	140.225	130.247	143.528	146.669		11.5715	12.5832	12.8248	15.2995
81159		128.048	102.224	142.685	120.899	138.5	144.127				0	0	0	0	0	0		0	0	0	0	0	0		0	0	0	0	0	0		0.980254	0.99106	0.969128	0.977701	0.955131	0.968093		138.775	115.68	142.685	129.598	138.5	144.127		11.5715	12.6262	12.9347	15.3653
81239		131.5	115.055	130.018	110.546	138.608	139.624				0	0	0	0	0	0		0	0	0	0	0	0		0	0	0	0	0	0		0.979889	0.990634	0.968605	0.977042	0.954555	0.967668		138.797	115.055	140.186	129.535	138.608	139.624		11.6088	12.76	13.0092	15.3655
81319		128.392	115.68	124.459	108.223	134.372	136.512				0	0	0	0	0	0		0	0	0	0	0	0		0	0	0	0	0	0		0.979705	0.990061	0.967957	0.976347	0.953935	0.967033		138.808	115.68	140.241	129.478	134.372	146.666		11.7372	12.9133	13.1077	15.3877
81399		140.85	104.796	125.495	128.179	129.344	142.109				0	0	0	0	0	0		0	0	0	0	0	0		0	0	0	0	0	0		0.979427	0.989504	0.967446	0.97569	0.953369	0.966528		140.85	115.643	140.289	128.179	137.624	142.109		11.9945	13.0085	13.1077	15.4262
81499		120.538	110.769	134.755	103.17	120.716	122.857				0	0	0	0	0	0		0	0	0	0	0	0		0	0	0	0	0	0		0.97903	0.989	0.966985	0.975018	0.952749	0.965988		138.754	115.674	134.755	129.475	137.641	146.62		11.9613	13.0085	13.1397	15.5015
81599		129.227	93.166	137.995	130.638	134.363	129.32				0	0	0	0	0	0		0	0	0	0	0	0		0	0	0	0	0	0		0.97843	0.988244	0.966404	0.974113	0.952082	0.965446		138.79	115.68	137.995	130.638	134.363	146.675		12.0282	13.1482	13.086	15.618
81679		131.756	105.153	137.414	103.703	129.884	115.932				0	0	0	0	0	0		0	0	0	0	0	0		0	0	0	0	0	0		0.978038	0.987698	0.965759	0.973333	0.951339	0.964573		138.814	115.68	137.414	129.58	129.884	146.771		12.0282	13.1875	13.1347	15.7275
81799		135.729	133.234	145.728	125.948	135.175	161.299				0	0	0	0	0	0		0	0	0	0	0	0		0	0	0	0	0	0		0.977349	0.986966	0.965351	0.972492	0.950522	0.963935		135.729	133.234	145.728	125.948	135.175	161.299		12.1513	13.1875	13.3815	15.867
81879		121.178	111.135	142.108	120.354	153.372	151.292				0	0	0	0	0	0		0	0	0	0	0	0		0	0	0	0	0	0		0.97675	0.986032	0.964662	0.971643	0.949828	0.963165		138.913	115.853	142.108	129.64	153.372	151.292		12.2422	13.1875	13.5062	15.952
81999		130.433	117.466	134.993	110.343	132.161	149.057				0	0	0	0	0	0		0	0	0	0	0	0		0	0	0	0	0	0		0.976327	0.985449	0.964271	0.970913	0.949256	0.962496		138.947	117.466	134.993	129.674	132.161	149.057		12.2422	13.2375	13.6955	16.0047
82079		135.766	116.267	135.162	118.505	142.476	158.923				0	0	0	0	0	0		0	0	0	0	0	0		0	0	0	0	0	0		0.97595	0.984831	0.963768	0.9702	0.948616	0.961898		135.766	116.267	135.162	129.708	142.476	158.923		12.2422	13.341	13.8295	16.0168
82159		122.065	112.856	136.826	108.668	138.509	147.554				0	0	0	0	0	0		0	0	0	0	0	0		0	0	0	0	0	0		0.975437	0.984096	0.963108	0.969394	0.948136	0.961204		138.965	112.856	136.826	129.673	138.509	147.554		12.3438	13.5145	13.6472	15.993
82239		135.824	106.002	130.058	113.994	125.519	137.17				0	0	0	0	0	0		0	0	0	0	0	0		0	0	0	0	0	0		0.975019	0.983305	0.962624	0.968772	0.947376	0.960551		135.824	115.967	140.318	129.703	138.095	147.238		12.412	13.434	13.761	15.8273
82319		125.477	104.436	127.618	106.255	124.628	148.376				0	0	0	0	0	0		0	0	0	0	0	0		0	0	0	0	0	0		0.974777	0.982638	0.962122	0.967825	0.946777	0.959845		138.947	115.882	140.344	129.676	138.162	148.376		12.4602	13.4223	13.9753	15.6505
82399		128.478	117.517	129	96.853	117.749	132.101				0	0	0	0	0	0		0	0	0	0	0	0		0	0	0	0	0	0		0.974272	0.982039	0.961597	0.966783	0.946253	0.959128		138.96	117.517	140.367	129.653	138.187	147.234		12.5895	13.5162	13.9185	15.6262
82479		130.683	98.346	125.565	106.397	126.031	123.845				0	0	0	0	0	0		0	0	0	0	0	0		0	0	0	0	0	0		0.973884	0.981519	0.960958	0.965882	0.945667	0.958469		138.965	115.68	140.407	129.697	138.187	147.284		12.6718	13.5542	13.9483	15.7017
82579		132.597	107.064	124.357	104.752	119.396	122.088				0	0	0	0	0	0		0	0	0	0	0	0		0	0	0	0	0	0		0.973327	0.980809	0.960456	0.965098	0.94516	0.957717		138.973	115.697	140.506	129.75	138.187	147.375		12.8177	13.797	14.0257	15.8893
82679		115.861	92.474	133.94	109.764	126.521	125.198				0	0	0	0	0	0		0	0	0	0	0	0		0	0	0	0	0	0		0.972789	0.980124	0.95992	0.964137	0.94448	0.95706		138.993	115.792	133.94	129.83	138.28	147.483		12.827	13.9745	14.2577	15.9913
82759		142.135	110.308	135.297	109.786	127.442	124.414				0	0	0	0	0	0		0	0	0	0	0	0		0	0	0	0	0	0		0.972083	0.979229	0.959272	0.963028	0.943627	0.956135		142.135	115.911	135.297	129.874	138.389	147.578		12.8465	14.136	14.2577	15.9913
82859		133.167	125.767	153.019	135.157	144.227	148.709				0	0	0	0	0	0		0	0	0	0	0	0		0	0	0	0	0	0		0.971461	0.978411	0.958613	0.961878	0.942939	0.955069		139.088	125.767	153.019	135.157	144.227	148.709		12.8465	14.136	14.2577	16.1008
82999		133.877	115.001	137.553	119.64	125.392	150.703				0	0	0	0	0	0		0	0	0	0	0	0		0	0	0	0	0	0		0.970772	0.977624	0.957693	0.960627	0.942219	0.954347		139.252	115.001	137.553	130.015	138.422	150.703		12.9068	14.136	14.3672	16.311
83079		129.152	104.702	135.816	102.841	128.854	138.681				0	0	0	0	0	0		0	0	0	0	0	0		0	0	0	0	0	0		0.970124	0.97678	0.957026	0.959703	0.941384	0.953441		139.407	116.069	135.816	130.058	138.455	147.989		12.9068	14.2963	14.5782	16.311
83159		130.651	108.658	132.93	121.421	135.64	141.255				0	0	0	0	0	0		0	0	0	0	0	0		0	0	0	0	0	0		0.969583	0.975982	0.956554	0.958732	0.940571	0.952655		139.43	116.103	140.885	130.15	135.64	147.993		12.9068	14.2963	14.7937	16.311
83259		140.221	104.314	147.114	111.665	134.408	135.035				0	0	0	0	0	0		0	0	0	0	0	0		0	0	0	0	0	0		0.968984	0.975127	0.956028	0.957844	0.939838	0.951789		140.221	116.156	147.114	130.09	134.408	148		12.9068	14.6765	15.1715	16.3845
83339		134.871	99.562	141.852	106.473	128.353	134.111				0	0	0	0	0	0		0	0	0	0	0	0		0	0	0	0	0	0		0.968456	0.974393	0.955432	0.956934	0.939018	0.951023		134.871	116.185	141.852	130.184	138.439	148.008		12.993	14.8905	15.2835	16.452
83439		134.461	102.467	126.656	99.099	128.97	138.745				0	0	0	0	0	0		0	0	0	0	0	0		0	0	0	0	0	0		0.967953	0.973651	0.954781	0.955901	0.938276	0.950255		134.461	116.189	140.971	130.231	138.468	148.015		12.993	14.9698	15.409	16.5093
83519		130.066	112.093	131.27	110.311	127.078	129.556				0	0	0	0	0	0		0	0	0	0	0	0		0	0	0	0	0	0		0.967389	0.972796	0.954151	0.954991	0.937422	0.949395		139.486	116.199	140.971	130.258	138.448	148.022		13.1615	15.0308	15.409	16.5637
83599		145.294	106.183	140.682	125.395	138.387	129.705				0	0	0	0	0	0		0	0	0	0	0	0		0	0	0	0	0	0		0.966749	0.971695	0.953444	0.953752	0.936723	0.948294		145.294	116.223	140.682	130.335	138.387	148.031		13.2235	15.0308	15.409	16.6792
83679		127.649	109.288	129.417	121.83	128.717	130.528				0	0	0	0	0	0		0	0	0	0	0	0		0	0	0	0	0	0		0.966022	0.970845	0.952787	0.952963	0.936032	0.947526		139.504	116.235	141.206	130.366	138.404	148.099		13.2235	15.1363	15.6017	16.6757
83759		127.176	99.57	137.836	120.287	136.588	124.561				0	0	0	0	0	0		0	0	0	0	0	0		0	0	0	0	0	0		0.9652	0.970037	0.951923	0.951937	0.935069	0.946465		139.55	116.246	137.836	130.35	136.588	148.25		13.3662	15.1363	15.6295	16.7088
83839		126.448	113.925	149.546	132.544	130.817	134.529				0	0	0	0	0	0		0	0	0	0	0	0		0	0	0	0	0	0		0.964257	0.968924	0.951097	0.950728	0.933981	0.945247		139.671	113.925	149.546	132.544	138.474	148.343		13.3662	15.1363	15.6295	16.869
83999		152.787	116.4	138.475	127.984	123.984	161.029				0	0	0	0	0	0		0	0	0	0	0	0		0	0	0	0	0	0		0.96367	0.967654	0.949997	0.949729	0.932908	0.943985		152.787	116.4	138.475	127.984	138.496	161.029		13.4157	15.1363	15.6295	16.8585
84079		149.566	124.58	126.471	130.768	127.299	154.805				0	0	0	0	0	0		0	0	0	0	0	0		0	0	0	0	0	0		0.962661	0.96672	0.949552	0.948537	0.931658	0.942836		149.566	124.58	141.662	130.768	138.507	154.805		13.4157	15.1363	15.6295	17.0067
84159		149.294	103.027	143.852	132.549	145.227	150.498				0	0	0	0	0	0		0	0	0	0	0	0		0	0	0	0	0	0		0.961435	0.966057	0.948553	0.947444	0.930428	0.942052		149.294	116.297	143.852	132.549	145.227	150.498		13.4157	15.203	15.7107	17.3805
84239		144.815	116.644	119.74	127.343	130.754	154.06				0	0	0	0	0	0		0	0	0	0	0	0		0	0	0	0	0	0		0.960803	0.965535	0.947623	0.946798	0.929569	0.941068		144.815	116.644	141.725	130.751	138.622	154.06		13.4157	15.203	15.8522	17.4248
84319		121.235	108.813	138.843	130.392	122.354	124.754				0	0	0	0	0	0		0	0	0	0	0	0		0	0	0	0	0	0		0.95995	0.96482	0.946876	0.945921	0.928624	0.940071		139.931	116.354	138.843	130.392	138.655	148.679		13.4157	15.2335	16.3288	17.5275
84399		134.074	111.962	130.05	117.822	129.192	141.859				0	0	0	0	0	0		0	0	0	0	0	0		0	0	0	0	0	0		0.958919	0.963926	0.945926	0.944816	0.927707	0.939044		139.98	116.41	141.758	130.783	138.811	148.787		13.4395	15.3205	16.7608	17.7085
84479		128.011	108.816	126.652	115.944	123.704	147.2				0	0	0	0	0	0		0	0	0	0	0	0		0	0	0	0	0	0		0.958089	0.963173	0.945012	0.943695	0.926836	0.937876		139.981	116.483	141.699	130.835	138.733	147.2		13.4395	15.378	16.8818	18.008
84559		131.067	113.11	136.789	113.718	127.38	129.397				0	0	0	0	0	0		0	0	0	0	0	0		0	0	0	0	0	0		0.957258	0.962397	0.944161	0.942534	0.925911	0.936976		140.069	116.545	136.789	130.866	138.664	148.985		13.4872	15.4168	17.0895	17.973
84659		128.793	107.67	129.566	120.718	129.042	129.588				0	0	0	0	0	0		0	0	0	0	0	0		0	0	0	0	0	0		0.956423	0.961476	0.943163	0.941301	0.925056	0.93611		140.145	116.548	141.927	130.913	138.81	149.025		13.5265	15.4168	17.1243	18.0305
84739		139.783	113.18	143.013	116.164	127.13	144.282				0	0	0	0	0	0		0	0	0	0	0	0		0	0	0	0	0	0		0.955635	0.960482	0.942082	0.940026	0.923964	0.935147		139.783	116.572	143.013	131.034	138.885	144.282		13.5265	15.4168	17.2835	18.267
84839		130.176	118.011	134.485	125.556	142.531	135.894				0	0	0	0	0	0		0	0	0	0	0	0		0	0	0	0	0	0		0.954574	0.959278	0.941073	0.938689	0.923115	0.933897		140.209	118.011	142.019	131.177	142.531	149.172		13.5265	15.4428	17.3317	18.5195
84999		138.975	122.168	136.8	134.57	138.473	142.6				0	0	0	0	0	0		0	0	0	0	0	0		0	0	0	0	0	0		0.953483	0.958281	0.939979	0.937464	0.92187	0.933116		138.975	122.168	142.086	134.57	138.473	149.287		13.5265	15.471	17.3317	18.5367
85079		132.694	97.021	146.695	118.844	137.417	148.022				0	0	0	0	0	0		0	0	0	0	0	0		0	0	0	0	0	0		0.952699	0.957778	0.938782	0.936274	0.920864	0.932108		140.28	116.667	146.695	131.345	137.417	148.022		13.5265	15.5078	17.4702	18.5367
85159		139.7	108.151	137.037	129.996	130.878	131.229				0	0	0	0	0	0		0	0	0	0	0	0		0	0	0	0	0	0		0.951754	0.956751	0.937953	0.935147	0.919897	0.930869		139.7	116.74	142.135	129.996	139.233	149.495		13.5827	15.5078	17.6492	18.667
85239		127.455	106.373	147.639	136.836	111.628	151.257				0	0	0	0	0	0		0	0	0	0	0	0		0	0	0	0	0	0		0.95117	0.955983	0.937045	0.933872	0.918613	0.929789		140.318	116.817	147.639	136.836	139.435	151.257		13.698	15.691	18.055	18.9975
85319		134.513	116.968	144.824	121.482	139.521	135.887				0	0	0	0	0	0		0	0	0	0	0	0		0	0	0	0	0	0		0.950301	0.956094	0.936041	0.93322	0.917955	0.928953		140.352	116.968	144.824	131.394	139.521	149.56		13.698	15.6227	18.1207	19.0093
85399		131.778	97.825	144.157	121.558	128.12	140.686				0	0	0	0	0	0		0	0	0	0	0	0		0	0	0	0	0	0		0.949328	0.95654	0.935307	0.93221	0.917078	0.927911		140.406	116.65	144.157	131.38	139.627	149.606		13.8315	15.8707	18.3227	19.0837
85479		136.251	116.035	128.809	104.861	118.772	149.467				0	0	0	0	0	0		0	0	0	0	0	0		0	0	0	0	0	0		0.948372	0.956172	0.934359	0.931996	0.916061	0.926836		136.251	116.035	142.505	131.349	139.737	149.467		13.9872	15.8707	18.4092	19.1172
85559		133.072	104.679	131.008	124.544	131.905	123.463				0	0	0	0	0	0		0	0	0	0	0	0		0	0	0	0	0	0		0.947398	0.955176	0.93364	0.931605	0.914996	0.926204		140.424	116.748	142.57	131.315	139.871	149.663		14.1532	15.9832	18.599	19.0607
85639		134.098	102.398	126.054	113.054	132.487	140.599				0	0	0	0	0	0		0	0	0	0	0	0		0	0	0	0	0	0		0.946566	0.954384	0.932684	0.930644	0.914181	0.925454		140.402	116.832	142.522	131.349	139.974	149.754		14.2463	16.1995	18.6522	19.4193
85739		138.38	100.82	130.072	123.36	129.805	130.253				0	0	0	0	0	0		0	0	0	0	0	0		0	0	0	0	0	0		0.94559	0.953255	0.931678	0.92966	0.913265	0.924727		138.38	116.92	142.644	131.374	139.999	149.872		14.3123	16.2147	18.9102	19.8252
85839		134.451	99.602	136.233	130.834	139.972	122.904				0	0	0	0	0	0		0	0	0	0	0	0		0	0	0	0	0	0		0.945133	0.952007	0.930422	0.92843	0.912134	0.923701		140.455	116.959	142.632	130.834	139.972	150.176		14.3123	16.22	19.0575	19.9177
85999		136.297	123.116	152.204	145.821	140.114	162.148				0	0	0	0	0	0		0	0	0	0	0	0		0	0	0	0	0	0		0.944676	0.950954	0.92975	0.92728	0.911121	0.922708		136.297	123.116	152.204	145.821	140.114	162.148		14.4425	16.22	19.1	20.145
86099		149.557	115.348	132.538	134.126	136.163	137.977				0	0	0	0	0	0		0	0	0	0	0	0		0	0	0	0	0	0		0.943683	0.950262	0.928664	0.926272	0.910227	0.921665		149.557	115.348	142.683	134.126	136.163	150.506		14.4425	16.22	19.1	20.3372
86179		146.92	110.125	133.714	139.356	143.724	151.003				0	0	0	0	0	0		0	0	0	0	0	0		0	0	0	0	0	0		0.942617	0.949197	0.927511	0.925645	0.909173	0.92085		146.92	117.232	142.828	139.356	143.724	151.003		14.538	16.295	19.2507	20.3143
86279		136.075	116.088	142.521	123.187	128.447	150.285				0	0	0	0	0	0		0	0	0	0	0	0		0	0	0	0	0	0		0.941325	0.947959	0.926433	0.925574	0.908121	0.920259		136.075	116.088	142.521	131.605	140.749	150.285		14.538	16.295	19.409	20.5018
86359		141.092	103.766	147.216	124.665	136.982	138.558				0	0	0	0	0	0		0	0	0	0	0	0		0	0	0	0	0	0		0.940527	0.946799	0.925496	0.924543	0.907131	0.919261		141.092	117.32	147.216	131.931	136.982	150.651		14.5815	16.63	19.4895	20.6745
86439		141.022	109.458	132.509	132.798	123.196	137.898				0	0	0	0	0	0		0	0	0	0	0	0		0	0	0	0	0	0		0.939675	0.946142	0.924656	0.924961	0.906498	0.91855		141.022	117.295	143.068	132.798	140.819	150.683		14.5815	17.1385	19.717	21.0962
86519		138.432	103.254	137.958	118.403	122.724	141.81				0	0	0	0	0	0		0	0	0	0	0	0		0	0	0	0	0	0		0.938713	0.945376	0.923997	0.924137	0.905663	0.918079		138.432	117.32	143.102	131.94	141.072	150.714		14.6885	17.8	19.8307	21.2008
86599		134.3	110.174	133.085	121.541	138.918	129.671				0	0	0	0	0	0		0	0	0	0	0	0		0	0	0	0	0	0		0.937763	0.944726	0.923111	0.92418	0.904838	0.917533		140.756	117.346	143.158	131.939	138.918	150.841		14.9288	17.8	19.8307	21.4355
86719		139.42	108.515	135.265	103.092	124.065	118.88				0	0	0	0	0	0		0	0	0	0	0	0		0	0	0	0	0	0		0.936836	0.943825	0.922329	0.924129	0.90426	0.917014		139.42	117.387	143.235	131.648	141.151	150.962		15.2733	18.0182	19.9535	21.9825
86799		133.476	101.719	120.31	102.674	125.724	148.924				0	0	0	0	0	0		0	0	0	0	0	0		0	0	0	0	0	0		0.935833	0.942826	0.92142	0.923476	0.903456	0.916555		140.792	117.407	143.415	131.881	141.228	148.924		15.592	18.2597	20.1965	22.3347
86879		130.086	109.588	134.845	123.982	131.955	133.916				0	0	0	0	0	0		0	0	0	0	0	0		0	0	0	0	0	0		0.934939	0.942059	0.920512	0.923518	0.90266	0.916317		140.823	117.426	143.59	131.866	141.416	151.106		15.6598	18.6072	20.367	22.754
87039		132.176	137.055	128.656	143.934	143.198	170.324				0	0	0	0	0	0		0	0	0	0	0	0		0	0	0	0	0	0		0.933921	0.941235	0.919646	0.922622	0.901728	0.915481		140.85	137.055	143.597	143.934	143.198	170.324		15.7198	18.6072	20.367	22.754
87119		137.539	121.142	130.991	135.192	151.428	144.775				0	0	0	0	0	0		0	0	0	0	0	0		0	0	0	0	0	0		0.932988	0.940346	0.919087	0.922537	0.90091	0.914691		137.539	121.142	143.665	135.192	151.428	151.281		15.7198	18.6072	20.9602	22.8753
87199		149.017	117.224	124.937	121.125	135.637	143.631				0	0	0	0	0	0		0	0	0	0	0	0		0	0	0	0	0	0		0.932185	0.940007	0.918217	0.921562	0.900035	0.913975		149.017	117.224	143.834	131.958	141.996	151.296		15.7198	18.6072	21.5305	23.1052
87279		139.508	113.953	136.306	128.218	133.925	147.625				0	0	0	0	0	0		0	0	0	0	0	0		0	0	0	0	0	0		0.931232	0.940039	0.917802	0.920714	0.89917	0.913599		139.508	117.499	143.898	131.96	142.16	151.302		15.776	18.621	22.5242	23.1052
87359		137.18	106.169	133.505	129.463	125.517	147.085				0	0	0	0	0	0		0	0	0	0	0	0		0	0	0	0	0	0		0.930252	0.939309	0.917465	0.91976	0.898406	0.912945		140.995	117.526	143.945	132.01	142.388	151.316		15.9823	18.692	23.2455	23.312
87439		129.408	117.761	137.285	134.816	145.445	149.667				0	0	0	0	0	0		0	0	0	0	0	0		0	0	0	0	0	0		0.929436	0.938287	0.916615	0.920635	0.897648	0.912164		141.051	117.761	144.049	134.816	145.445	149.667		16.223	18.703	25.0648	23.589
87519		129.538	111.43	124.779	130.734	128.259	144.817				0	0	0	0	0	0		0	0	0	0	0	0		0	0	0	0	0	0		0.928619	0.937586	0.916142	0.920118	0.897409	0.911773		141.093	117.54	144.082	130.734	142.508	151.431		16.4135	18.9833	26.5302	23.8177
87599		150.669	114.237	135.151	116.974	127.809	136.837				0	0	0	0	0	0		0	0	0	0	0	0		0	0	0	0	0	0		0.927846	0.937005	0.91545	0.919612	0.89683	0.911348		150.669	117.563	144.127	132.018	142.572	151.539		16.4958	19.0978	27.6617	24.2402
87699		123.177	115.21	110.701	119.128	131.777	141.52				0	0	0	0	0	0		0	0	0	0	0	0		0	0	0	0	0	0		0.926989	0.93637	0.914774	0.918998	0.896143	0.911021		141.16	117.605	144.144	132.028	142.952	151.629		16.6248	19.0978	27.9222	24.5137
87779		120.661	109.497	127.509	115.971	125.037	119.908				0	0	0	0	0	0		0	0	0	0	0	0		0	0	0	0	0	0		0.926187	0.935781	0.914644	0.92009	0.895645	0.910414		141.22	117.652	144.147	131.993	143.209	151.792		16.6248	19.3462	28.3787	24.9922
87859		125.628	110.43	134.278	131.336	131.96	128.762				0	0	0	0	0	0		0	0	0	0	0	0		0	0	0	0	0	0		0.925265	0.935785	0.913984	0.919648	0.894983	0.910123		141.295	117.652	144.167	131.336	143.343	151.856		16.7003	20.051	28.4648	26.1667
87999		123.644	118.237	148.921	136.702	141.8	155.32				0	0	0	0	0	0		0	0	0	0	0	0		0	0	0	0	0	0		0.924342	0.935651	0.913226	0.918848	0.894481	0.90953		141.356	118.237	148.921	136.702	141.8	155.32		16.8335	20.5185	30.3295	26.933
88119		127.15	117.282	147.957	140.106	145.029	151.781				0	0	0	0	0	0		0	0	0	0	0	0		0	0	0	0	0	0		0.923397	0.934882	0.912662	0.91822	0.893971	0.909011		141.389	117.282	147.957	140.106	145.029	151.781		16.8713	21.2417	30.3295	27.5222
88199		133.84	126.795	133.921	139.627	128.725	138.499				0	0	0	0	0	0		0	0	0	0	0	0		0	0	0	0	0	0		0.922753	0.933947	0.912022	0.917736	0.893568	0.908578		141.483	126.795	144.283	139.627	143.468	152.112		17.004	21.2417	32.3262	28.283
88279		140.757	121.13	143.068	127.234	125	138.956				0	0	0	0	0	0		0	0	0	0	0	0		0	0	0	0	0	0		0.921963	0.933323	0.911178	0.917314	0.893001	0.908011		140.757	121.13	143.068	132.113	143.489	152.161		17.1125	21.6788	33.6957	29.4882
88359		137.75	120.799	139.14	126.645	131.741	154.299				0	0	0	0	0	0		0	0	0	0	0	0		0	0	0	0	0	0		0.921228	0.932418	0.910694	0.91667	0.892436	0.907661		141.789	120.799	144.406	132.194	143.514	154.299		17.196	22.2952	35.797	31.2812
88439		135.247	110.306	132.65	121.408	131.526	135.779				0	0	0	0	0	0		0	0	0	0	0	0		0	0	0	0	0	0		0.920544	0.931755	0.910246	0.916027	0.892156	0.90726		141.915	118.121	144.497	132.316	143.526	152.242		17.4425	22.6283	36.4087	32.5968
88519		138.617	106.923	135.501	138.6	122.212	142.802				0	0	0	0	0	0		0	0	0	0	0	0		0	0	0	0	0	0		0.919683	0.931128	0.909741	0.915721	0.891784	0.906901		141.933	118.173	144.656	138.6	143.584	152.149		17.9683	22.8835	36.8307	33.0885
88599		124.119	93.518	123.926	120.427	128.491	140.349				0	0	0	0	0	0		0	0	0	0	0	0		0	0	0	0	0	0		0.91913	0.930711	0.909574	0.915362	0.891672	0.906855		141.976	118.178	144.708	132.407	143.602	152.153		18.347	23.3285	38.764	34.32
88679		138.635	117.391	127.624	127.56	138.651	134.892				0	0	0	0	0	0		0	0	0	0	0	0		0	0	0	0	0	0		0.918269	0.930403	0.909373	0.915113	0.891662	0.906706		142.086	117.391	144.772	132.409	143.604	152.166		18.8483	24.5265	41.695	37.02
88799		140.589	107.881	130.231	125.08	134.247	133.333				0	0	0	0	0	0		0	0	0	0	0	0		0	0	0	0	0	0		0.917461	0.929954	0.909117	0.914655	0.89146	0.906588		140.589	118.171	144.851	132.412	143.637	152.18		19.9203	27.7385	44.2152	39.702
88879		129.857	96.051	132.768	112.523	126.807	131.311				0	0	0	0	0	0		0	0	0	0	0	0		0	0	0	0	0	0		0.916773	0.929414	0.908748	0.914383	0.891343	0.906244		142.148	118.178	144.963	132.413	143.657	152.22		20.837	28.2663	44.6392	45.4173
88999		144.032	112.605	128.007	134.419	146.995	142.877				0	0	0	0	0	0		0	0	0	0	0	0		0	0	0	0	0	0		0.916102	0.928952	0.908306	0.914179	0.891294	0.905848		144.032	118.184	145.097	134.419	146.995	152.266		21.0675	29.6082	46.0195	47.3852
89119		144.568	121.155	132.257	139.571	143.476	177.214				0	0	0	0	0	0		0	0	0	0	0	0		0	0	0	0	0	0		0.915318	0.928321	0.908026	0.913713	0.891102	0.905651		144.568	121.155	145.182	139.571	143.476	177.214		21.924	30.0563	50.1863	48.185
89199		152.716	118.74	130.726	126.808	146.813	160.222				0	0	0	0	0	0		0	0	0	0	0	0		0	0	0	0	0	0		0.914571	0.927928	0.907639	0.913244	0.890656	0.905494		152.716	118.74	145.246	132.482	146.813	160.222		22.4088	30.1455	50.6492	50.2515
89279		138.061	124.346	149.824	134.017	143.44	143.773				0	0	0	0	0	0		0	0	0	0	0	0		0	0	0	0	0	0		0.913564	0.927253	0.907421	0.912699	0.890237	0.905229		142.503	124.346	149.824	134.017	143.44	152.371		22.5195	30.5042	50.6492	51.3247
89359		129.495	119.887	145.383	122.161	142.114	141.424				0	0	0	0	0	0		0	0	0	0	0	0		0	0	0	0	0	0		0.912898	0.926737	0.906841	0.912258	0.889872	0.904938		142.584	119.887	145.383	132.525	142.114	152.445		22.5195	32.6125	51.1437	51.8673
89439		130.921	118.228	147.555	125.701	135.362	157.886				0	0	0	0	0	0		0	0	0	0	0	0		0	0	0	0	0	0		0.912084	0.926125	0.906441	0.911841	0.889699	0.904562		142.588	118.228	147.555	132.54	144.031	157.886		22.6848	37.4225	51.2967	52.173
89519		132.314	106.343	143.135	127.881	136.557	148.243				0	0	0	0	0	0		0	0	0	0	0	0		0	0	0	0	0	0		0.911502	0.925529	0.906072	0.911496	0.889587	0.904236		142.619	118.258	143.135	132.545	144.051	152.624		23.741	38.5727	52.1462	52.5887
89599		138.006	111.82	135.553	129.414	121.814	138.235				0	0	0	0	0	0		0	0	0	0	0	0		0	0	0	0	0	0		0.910897	0.925208	0.90583	0.911201	0.889513	0.904236		142.696	118.233	145.379	132.546	144.064	152.624		26.349	39.0548	52.074	53.3835
89699		143.063	106.895	123.615	117.198	137.614	144.699				0	0	0	0	0	0		0	0	0	0	0	0		0	0	0	0	0	0		0.910351	0.925163	0.905891	0.911019	0.889479	0.904296		143.063	118.234	145.378	132.547	144.07	152.609		27.6375	39.0548	52.074	53.3835
89799		147.859	113.031	134.402	125.892	130.595	141.902				0	0	0	0	0	0		0	0	0	0	0	0		0	0	0	0	0	0		0.909993	0.924937	0.90574	0.911119	0.889432	0.90453		147.859	118.235	145.38	132.546	144.078	152.549		28.4935	39.0548	52.074	53.3835
89879		127.833	110.571	128.226	114.594	133.457	131.448				0	0	0	0	0	0		0	0	0	0	0	0		0	0	0	0	0	0		0.909485	0.924626	0.905531	0.911045	0.889542	0.904675		142.822	118.239	145.382	132.547	144.058	152.512		29.4285	39.5918	52.074	53.3835
90019		129.148	109.912	135.987	135.181	133.46	135.22				0	0	0	0	0	0		0	0	0	0	0	0		0	0	0	0	0	0		0.908805	0.924171	0.905311	0.910933	0.889722	0.904692		142.78	118.26	145.425	135.181	144.027	152.508		32.9982	40.1368	52.074	53.3835
90099		135.41	131.245	140.754	128.414	140.702	147.988				0	0	0	0	0	0		0	0	0	0	0	0		0	0	0	0	0	0		0.908279	0.923697	0.905169	0.91073	0.889531	0.904386		142.818	131.245	145.465	132.548	144.06	152.586		38.0002	40.9165	52.074	53.3835
90219		147.021	134.291	147.91	123.194	166.541	148.034				0	0	0	0	0	0		0	0	0	0	0	0		0	0	0	0	0	0		0.907627	0.92315	0.905096	0.910293	0.889432	0.904557		147.021	134.291	147.91	132.551	166.541	152.542		42.2172	41.9163	52.074	53.3835
90299		146.192	113.643	136.679	123.883	151.684	144.977				0	0	0	0	0	0		0	0	0	0	0	0		0	0	0	0	0	0		0.906915	0.922547	0.904903	0.909815	0.889355	0.904431		146.192	118.428	145.539	132.556	151.684	152.574		44.3515	43.4578	52.074	53.3835
90379		144.403	106.451	154.821	131.231	160.52	148.01				0	0	0	0	0	0		0	0	0	0	0	0		0	0	0	0	0	0		0.90637	0.92231	0.904722	0.909399	0.889225	0.904178		144.403	118.467	154.821	132.56	160.52	152.678		45.1705	43.4578	52.074	53.484
90459		142.842	123.98	134.946	135.36	149.251	139.888				0	0	0	0	0	0		0	0	0	0	0	0		0	0	0	0	0	0		0.905815	0.921708	0.904814	0.908975	0.889368	0.904232		142.842	123.98	145.564	135.36	149.251	152.625		45.6533	43.5235	52.074	53.8353
90539		128.991	115.548	134.472	123.493	145.77	140.831				0	0	0	0	0	0		0	0	0	0	0	0		0	0	0	0	0	0		0.905363	0.92153	0.904802	0.908623	0.889356	0.904122		143.054	118.521	145.567	132.555	145.77	152.738		47.71	43.6813	52.0592	54.7447
90619		130.743	118.299	142.449	117.564	124.804	138.571				0	0	0	0	0	0		0	0	0	0	0	0		0	0	0	0	0	0		0.905005	0.921181	0.90465	0.908516	0.889402	0.904066		143.057	118.299	145.609	132.556	144.083	152.799		50.4848	43.8508	52.0592	54.6192
90699		123.071	114.021	140.186	119.383	141.274	146.831				0	0	0	0	0	0		0	0	0	0	0	0		0	0	0	0	0	0		0.904769	0.920926	0.904968	0.908372	0.889556	0.904197		143.059	118.532	145.521	132.558	144.056	152.657		51.8105	44.2377	52.0592	54.6192
90779		124.705	113.061	131.722	111.943	140.199	156.577				0	0	0	0	0	0		0	0	0	0	0	0		0	0	0	0	0	0		0.904442	0.920795	0.905251	0.908306	0.889903	0.904529		143.061	118.535	145.442	132.558	143.984	156.577		54.2643	44.2377	51.974	54.6192
90859		136.235	108.493	131.992	129.595	117.856	150.528				0	0	0	0	0	0		0	0	0	0	0	0		0	0	0	0	0	0		0.904093	0.920727	0.90541	0.908384	0.890158	0.904848		143.15	118.536	145.398	132.558	143.92	152.468		55.8888	44.2377	51.7118	54.6192
90999		130.219	102.079	139.55	116.631	134.404	136.426				0	0	0	0	0	0		0	0	0	0	0	0		0	0	0	0	0	0		0.903704	0.920387	0.905594	0.908334	0.890448	0.904766		143.406	118.589	145.382	132.558	143.847	152.489		55.9347	44.2377	51.7118	54.4682
91099		141.235	123.649	131.13	130.928	139.651	145.18				0	0	0	0	0	0		0	0	0	0	0	0		0	0	0	0	0	0		0.903306	0.91989	0.905514	0.908172	0.890544	0.904669		141.235	123.649	145.382	132.56	143.822	152.514		55.9718	44.2377	51.7118	54.4682
91199		145.235	140.139	150.318	145.734	140.756	159.22				0	0	0	0	0	0		0	0	0	0	0	0		0	0	0	0	0	0		0.90288	0.919529	0.905447	0.908244	0.890641	0.904678		145.235	140.139	150.318	145.734	143.798	159.22		55.858	44.195	51.7118	54.4682
91279		140.455	116.749	151.717	125.898	151.044	148.466				0	0	0	0	0	0		0	0	0	0	0	0		0	0	0	0	0	0		0.902396	0.919127	0.905215	0.908091	0.890687	0.904722		143.951	118.583	151.717	132.561	151.044	152.5		56.7627	44.195	51.7118	54.424
91359		140.85	98.933	130.049	123.92	147.182	139.12				0	0	0	0	0	0		0	0	0	0	0	0		0	0	0	0	0	0		0.901944	0.919013	0.905321	0.908359	0.890672	0.904834		144.009	118.601	145.423	132.558	147.182	152.471		58.3262	44.195	51.7118	54.424
91439		153.038	110.549	136.266	132.406	135.137	159.18				0	0	0	0	0	0		0	0	0	0	0	0		0	0	0	0	0	0		0.901769	0.918772	0.905314	0.908381	0.890678	0.904634		153.038	118.638	145.424	132.558	143.789	159.18		58.3262	44.195	51.7118	54.424
91519		142.751	132.847	149.398	136.479	147.165	160.14				0	0	0	0	0	0		0	0	0	0	0	0		0	0	0	0	0	0		0.901334	0.918414	0.905174	0.908464	0.890948	0.904686		142.751	132.847	149.398	136.479	147.165	160.14		59.5262	44.164	51.7118	54.3042
91599		139.452	129.377	132.389	139.523	130.761	159.205				0	0	0	0	0	0		0	0	0	0	0	0		0	0	0	0	0	0		0.901077	0.918124	0.905149	0.908451	0.891029	0.90471		144.24	129.377	145.47	139.523	143.708	159.205		59.9332	44.0643	51.7118	54.3042
91699		140.305	122.73	156.48	122.755	133.898	149.64				0	0	0	0	0	0		0	0	0	0	0	0		0	0	0	0	0	0		0.900691	0.917737	0.905083	0.9084	0.891092	0.904682		144.013	122.73	156.48	132.557	143.698	152.51		60.7038	44.0643	51.7118	54.3042
91779		138.829	121.478	145.369	121.295	134.325	137.244				0	0	0	0	0	0		0	0	0	0	0	0		0	0	0	0	0	0		0.900678	0.917805	0.905315	0.908656	0.891392	0.905025		144.015	121.478	145.369	132.555	143.648	152.423		60.6937	44.0323	51.7118	54.1465
91859		142.104	116.249	154.709	120.021	141.152	123.153				0	0	0	0	0	0		0	0	0	0	0	0		0	0	0	0	0	0		0.900624	0.917776	0.9056	0.909047	0.891668	0.905573		144.021	118.773	154.709	132.551	143.603	152.156		60.5708	44.0323	51.7118	54.1465
91999		130.174	103.184	123.645	111.826	120.644	137.709				0	0	0	0	0	0		0	0	0	0	0	0		0	0	0	0	0	0		0.90052	0.917909	0.905623	0.909242	0.892077	0.905693		144.039	118.76	145.381	132.549	143.535	152.146		60.5708	43.9818	51.7118	54.1465
92099		137.91	137.541	151.87	132.029	145.138	155.399				0	0	0	0	0	0		0	0	0	0	0	0		0	0	0	0	0	0		0.900362	0.918346	0.905673	0.908852	0.892077	0.905736		144.087	137.541	151.87	132.553	145.138	155.399		60.5708	43.944	51.7118	54.1465
92179		138.031	126.767	143.588	116.755	132.294	132.06				0	0	0	0	0	0		0	0	0	0	0	0		0	0	0	0	0	0		0.900308	0.918198	0.905761	0.908665	0.892148	0.905859		144.103	126.767	145.38	132.555	143.527	152.131		60.5708	43.944	51.7118	54.1465
92259		137.498	114.02	146.019	130.754	128.486	133.076				0	0	0	0	0	0		0	0	0	0	0	0		0	0	0	0	0	0		0.900211	0.918951	0.905758	0.908649	0.892221	0.90586		144.133	118.61	146.019	132.555	143.524	152.131		60.5708	43.8208	51.7118	54.1465
92339		137.615	114.616	149.144	125.403	122.253	146.516				0	0	0	0	0	0		0	0	0	0	0	0		0	0	0	0	0	0		0.899992	0.918711	0.906028	0.908613	0.892091	0.906047		144.199	118.648	149.144	132.555	143.533	152.115		60.5708	43.8208	51.7118	54.1465
92419		134.089	117.328	151.056	118.784	135.594	133.02				0	0	0	0	0	0		0	0	0	0	0	0		0	0	0	0	0	0		0.899819	0.91868	0.906214	0.908503	0.892098	0.905929		144.252	118.653	151.056	132.556	143.532	152.125		60.5708	43.8208	51.7118	54.1465
92499		125.806	112.728	137.386	123.317	133.157	141.07				0	0	0	0	0	0		0	0	0	0	0	0		0	0	0	0	0	0		0.899626	0.918438	0.906336	0.908364	0.892277	0.906005		143.993	118.691	145.373	132.558	143.521	152.118		60.431	43.8208	51.5885	54.0478
92579		127.695	106.523	142.285	132.414	131.737	137.602				0	0	0	0	0	0		0	0	0	0	0	0		0	0	0	0	0	0		0.899652	0.918278	0.906218	0.908136	0.892404	0.906015		143.99	118.533	145.374	132.548	143.516	151.934		60.431	43.6868	51.5885	54.0258
92659		134.555	99.643	147.191	122.721	133.393	143.42				0	0	0	0	0	0		0	0	0	0	0	0		0	0	0	0	0	0		0.899276	0.918134	0.906246	0.908015	0.892672	0.905975		144.047	118.511	147.191	132.549	143.504	151.943		60.431	43.6002	51.5885	54.0258
92739		116.802	109.736	144.201	114.3	120.631	129.02				0	0	0	0	0	0		0	0	0	0	0	0		0	0	0	0	0	0		0.898938	0.918129	0.906354	0.908107	0.892807	0.906		144.15	118.512	144.201	132.548	143.498	151.938		60.431	43.6002	51.5885	54.0258
92839		140.546	106.064	139.39	131.957	138.187	138.18				0	0	0	0	0	0		0	0	0	0	0	0		0	0	0	0	0	0		0.898751	0.918284	0.906631	0.90825	0.893211	0.906136		144.207	118.486	145.37	132.548	143.48	151.907		60.3355	43.6002	51.5885	54.0258
92999		147.438	115.408	152.158	131.928	141.912	158.954				0	0	0	0	0	0		0	0	0	0	0	0		0	0	0	0	0	0		0.898499	0.918391	0.90677	0.908499	0.893388	0.906485		147.438	118.286	152.158	132.547	143.474	158.954		60.2885	43.5775	51.5885	53.9523
93079		134.55	115.9	130.453	129.839	148.185	140.679				0	0	0	0	0	0		0	0	0	0	0	0		0	0	0	0	0	0		0.898355	0.918207	0.906819	0.908583	0.893466	0.906512		144.328	118.295	145.354	132.546	148.185	151.824		60.2362	43.5775	51.5885	53.751
93159		136.614	112.471	137.808	149.224	134.993	136.487				0	0	0	0	0	0		0	0	0	0	0	0		0	0	0	0	0	0		0.89823	0.919062	0.907049	0.90839	0.893667	0.906362		144.367	118.254	145.324	149.224	143.465	151.857		60.2362	43.5775	51.5885	53.751
93239		148.906	107.697	133.597	140.994	132.369	148.631				0	0	0	0	0	0		0	0	0	0	0	0		0	0	0	0	0	0		0.898007	0.918991	0.907058	0.908278	0.893951	0.906317		148.906	118.258	145.322	140.994	143.457	151.867		60.2362	43.5775	51.5885	53.751
93319		125.713	108.496	153.083	145.039	151.427	146.447				0	0	0	0	0	0		0	0	0	0	0	0		0	0	0	0	0	0		0.897777	0.918724	0.907127	0.908121	0.894168	0.906486		144.449	118.27	153.083	145.039	151.427	151.83		60.2362	43.5775	51.5885	53.6335
93399		143.053	111.669	142.038	117.605	132.268	144.391				0	0	0	0	0	0		0	0	0	0	0	0		0	0	0	0	0	0		0.897579	0.919403	0.906932	0.907957	0.894188	0.906468		144.476	118.238	145.339	132.549	143.449	151.834		60.2362	43.4492	51.5885	53.6335
93519		128.418	124.511	144.428	112.927	135.571	134.905				0	0	0	0	0	0		0	0	0	0	0	0		0	0	0	0	0	0		0.897317	0.9193	0.90717	0.907612	0.894268	0.906246		144.511	124.511	144.428	132.553	143.447	151.883		60.2362	43.4492	51.5885	53.6335
93599		130.136	114.146	125.506	119.289	130.808	133.073				0	0	0	0	0	0		0	0	0	0	0	0		0	0	0	0	0	0		0.897122	0.918994	0.90722	0.907572	0.894381	0.906339		144.538	118.231	145.301	132.553	143.444	151.862		60.2362	43.3193	51.5885	53.5817
93679		128.01	108.907	132.883	124.066	139.793	137.177				0	0	0	0	0	0		0	0	0	0	0	0		0	0	0	0	0	0		0.897034	0.919032	0.907137	0.90748	0.894524	0.906136		144.55	118.2	145.073	132.554	143.436	151.526		60.2362	43.2525	51.5435	53.5817
93759		135.537	107.692	135.655	113.477	124.647	131.832				0	0	0	0	0	0		0	0	0	0	0	0		0	0	0	0	0	0		0.896745	0.918593	0.907192	0.907314	0.894449	0.905955		144.601	118.207	145.056	132.556	143.442	151.595		60.194	44.0605	51.5435	53.5162
93859		141.911	103.717	131.572	115.335	128.213	124.723				0	0	0	0	0	0		0	0	0	0	0	0		0	0	0	0	0	0		0.896576	0.918393	0.90721	0.907036	0.894648	0.905949		144.635	118.216	145.05	132.559	143.411	151.597		60.194	44.0605	51.5435	53.5162
93999		121.992	94.706	112.185	105.387	116.435	120.555				0	0	0	0	0	0		0	0	0	0	0	0		0	0	0	0	0	0		0.896688	0.918532	0.907364	0.907127	0.894942	0.906075		144.612	118.21	145.003	132.558	143.351	151.549		60.1405	44.0605	51.5088	53.327
94119		135.075	99.896	118.55	109.653	106.147	111.232				0	0	0	0	0	0		0	0	0	0	0	0		0	0	0	0	0	0		0.896723	0.918671	0.90762	0.907691	0.895283	0.906366		144.605	118.204	144.534	132.552	143.282	151.439		60.0853	43.996	51.403	53.327
94204		150.413	107.597	137.449	118.584	107.702	125.461				0	0	0	0	0	0		0	0	0	0	0	0		0	0	0	0	0	0		0.896615	0.918716	0.907834	0.907756	0.895456	0.906628		150.413	118.202	144.466	132.551	143.247	151.34		60.023	43.9417	51.403	53.327
94279		141.595	121.15	130.277	136.845	125.503	144.987				0	0	0	0	0	0		0	0	0	0	0	0		0	0	0	0	0	0		0.896755	0.918805	0.907924	0.907955	0.895629	0.906519		144.598	121.15	144.437	136.845	143.212	151.381		59.9963	43.9417	51.403	53.327
94359		142.59	122.977	129.299	116.297	122.315	131.179				0	0	0	0	0	0		0	0	0	0	0	0		0	0	0	0	0	0		0.896648	0.918841	0.9081	0.907737	0.895787	0.906531		144.62	122.977	144.414	132.551	143.15	151.377		59.8975	43.9417	51.403	53.327
94439		128.044	127.742	130.857	119.043	112.698	142.147				0	0	0	0	150	150		0	0	0	0	30.6843	31.7543		0	0	0	0	1	1		0.89661	0.919013	0.908227	0.907957	0.896032	0.906378		144.443	127.742	144.402	132.549	143.014	151.435		59.7495	43.9417	51.2835	53.327
94519		125.308	119.411	131.722	109.575	121.698	138.025				0	0	0	0	150	150		0	0	0	0	33.3945	34.3052		0	0	0	0	1	1		0.896458	0.918917	0.908306	0.907834	0.8963	0.906256		144.464	118.193	144.394	132.55	142.865	151.481		59.7048	43.907	51.2835	53.1373
94619		133.371	111.225	129.371	124.998	108.523	120.042				0	0	0	0	150	150		0	0	0	0	35.1357	36.574		0	0	0	0	1	1		0.896267	0.918655	0.908444	0.907888	0.896488	0.906226		144.49	118.204	144.381	132.544	142.761	151.492		59.5737	43.7682	51.2835	53.0637
94700		131.786	112.25	120.081	102.348	112.946	127.375				0	0	0	0	150	150		0	0	0	0	37.1545	38.2213		0	0	0	0	1	1		0.896227	0.91833	0.908458	0.908048	0.896324	0.906029		144.496	118.219	144.379	132.541	142.852	151.567		59.5737	43.666	51.1262	53.0203
94779		136.952	123.536	122.153	124.243	112.183	120.258				0	0	150	150	150	150		0	0	30.0982	26.7154	39.0162	39.8784		0	0	1	1	1	1		0.895985	0.918231	0.908373	0.907788	0.896374	0.906082		144.529	123.536	144.387	132.545	142.824	151.547		59.5737	43.666	51.1262	53.0203
94879		135.616	116.184	108.995	113.25	100.938	112.624				0	0	150	150	150	150		0	0	31.9322	27.3554	41.3794	41.5512		0	0	1	1	1	1		0.89608	0.91833	0.908326	0.907637	0.896439	0.905984		144.516	118.219	144.392	132.545	142.788	151.584		59.5737	43.666	51.1262	53.0203
94999		140.479	103.127	117.006	99.936	103.203	95.988				0	0	150	150	150	150		0	0	32.4506	27.9218	43.1243	43.232		0	0	1	1	1	1		0.896297	0.918232	0.90852	0.907007	0.896713	0.906074		144.486	118.223	144.373	132.548	142.637	151.549		59.5737	43.666	51.1262	53.0203
95099		135.67	98.989	98.827	89.143	99.318	102.698				0	0	150	150	150	150		0	0	34.3259	29.7511	45.3395	44.9887		0	0	1	1	1	1		0.89637	0.918469	0.908809	0.907063	0.897076	0.906124		144.476	118.213	144.345	132.548	142.523	151.531		59.5737	43.609	51.1262	52.9625
95179		132.199	99.326	95.978	98.545	82.704	80.661				0	0	150	150	150	150		0	0	36.8761	31.7659	47.7365	47.9104		0	0	1	1	1	1		0.896425	0.918515	0.908872	0.907031	0.897259	0.906226		144.469	118.211	144.339	132.548	142.515	151.492		59.5737	43.609	51.1262	52.9625
95259		124.474	84.595	100.475	74.653	82.758	92.798				0	0	150	150	150	150		0	0	39.6124	34.5313	50.854	51.4861		0	0	1	1	1	1		0.896394	0.918386	0.90906	0.907359	0.897239	0.906083		144.473	118.216	144.321	132.546	142.516	151.546		59.5737	43.609	50.9627	52.9192
95339		122.534	85.178	104.798	87.784	84.75	87.641				0	0	150	150	150	150		0	0	41.9477	36.7782	53.7854	54.6118		0	0	1	1	1	1		0.896415	0.918091	0.909184	0.907337	0.897399	0.906345		144.47	118.228	144.309	132.546	142.508	151.447		59.5737	43.609	50.9627	52.9192
95439		128.794	84.324	84.148	81.133	77.713	80.836				0	0	150	150	150	150		0	0	44.1416	39.4424	56.7693	58.4056		0	0	1	1	1	1		0.896463	0.91788	0.909247	0.907532	0.897554	0.906515		144.463	118.23	144.304	132.514	142.501	151.383		59.5737	43.609	50.9627	52.6175
95519		139.055	106.236	103.816	105.442	93.308	84.99				0	0	150	150	150	150		0	0	47.0364	41.6307	60.2191	62.3597		0	0	1	1	1	1		0.896477	0.917745	0.909171	0.908041	0.897358	0.906404		144.461	118.231	144.311	132.492	142.51	151.425		59.5187	43.609	50.9627	52.6175
95619		152.473	96.163	101.284	101.432	96.475	102.422				0	150	150	150	150	150		0	25.3136	49.2632	45.0555	62.8365	65.3461		0	1	1	1	1	1		0.896424	0.917711	0.909221	0.908091	0.897313	0.906566		152.473	118.231	144.306	132.489	142.512	151.364		59.5095	43.609	50.9627	52.6175
95699		120.978	98.628	92.251	92.883	84.615	96.836				0	150	150	150	150	150		0	27.0305	51.4942	46.8946	65.7545	69.2528		0	1	1	1	1	1		0.896537	0.917588	0.909205	0.90812	0.897476	0.906479		144.145	118.194	144.307	132.413	142.505	151.397		59.3997	43.5155	50.9	52.4248
95799		129.464	109.274	92.205	101.727	77.679	89.379				0	150	150	150	150	150		0	29.1033	53.9081	49.9513	68.4831	72.4331		0	1	1	1	1	1		0.896455	0.917528	0.909284	0.908008	0.897504	0.906516		144.17	118.197	144.198	132.39	142.504	151.383		59.336	43.4772	50.8385	52.3885
95879		130.818	92.084	100.455	93.341	78.939	85.149				0	150	150	150	150	150		0	31.378	55.0166	52.5727	70.3098	74.9599		0	1	1	1	1	1		0.896483	0.917272	0.909122	0.907698	0.897626	0.906361		144.162	118.116	144.16	132.408	142.498	151.441		59.336	43.373	50.7815	52.3547
96019		124.334	86.945	78.797	70.742	58.836	74.336				0	150	150	150	150	150		0	31.9218	57.2446	54.0239	72.8146	76.7996		0	1	1	1	1	1		0.89651	0.917013	0.909093	0.907866	0.897797	0.906382		144.153	118.148	144.161	132.055	142.49	151.433		59.336	43.1737	50.7815	52.2518
96099		123.471	84.552	83.553	75.878	56.618	64.077				0	150	150	150	150	150		0	32.9295	58.884	55.617	75.2777	79.527		0	1	1	1	1	1		0.896558	0.917052	0.909201	0.907533	0.897566	0.906742		144.138	118.143	144.124	132.156	142.501	151.31		59.336	43.1737	50.6155	52.2157
96179		124.731	75.692	72.401	74.035	59.326	69.822				0	150	150	150	150	150		0	34.303	60.3049	57.7619	77.0299	81.0359		0	1	1	1	1	1		0.896541	0.917196	0.909264	0.907691	0.897531	0.906945		143.354	118.126	144.025	132.108	142.502	151.307		59.14	43.1737	50.5405	52.046
96259		115.128	83.498	79.75	68.588	60.091	65.474				0	150	150	150	150	150		0	35.1547	62.081	59.1371	78.7468	83.117		0	1	1	1	1	1		0.896263	0.917238	0.910096	0.908007	0.897911	0.90675		143.578	118.121	143.905	132.026	142.485	151.31		59.0275	43.0007	50.5183	52.046
96339		109.115	66.815	84.164	62.539	49.508	62.349				0	150	150	150	150	150		0	35.9747	64.2385	60.9064	80.6952	84.7834		0	1	1	1	1	1		0.896047	0.916974	0.910804	0.908577	0.897876	0.906881		143.753	118.153	143.781	131.994	142.487	151.308		59.0275	43.0007	50.5183	52.046
96439		108.913	75.127	70.331	63.058	48.872	54.816				0	150	150	150	150	150		0	37.3171	65.9524	62.443	82.8722	86.5868		0	1	1	1	1	1		0.895905	0.916835	0.910743	0.908695	0.897928	0.906941		143.867	118.17	143.794	131.988	142.484	151.307		59.0275	43.0007	50.5183	52.046
96519		118.018	73.197	82.048	52.519	53.281	57.145				150	150	150	150	150	150		31.1578	40.0206	68.4929	65.2355	85.6988	88.4262		1	1	1	1	1	1		0.896802	0.916578	0.910616	0.90872	0.897911	0.906841		143.144	118.182	143.82	131.986	142.485	151.309		59.0275	43.0007	50.4505	51.834
96599		95.923	76.168	72.696	63.152	51.309	45.072				150	150	150	150	150	150		33.857	41.7206	70.5931	68.0188	88.5363	91.4869		1	1	1	1	1	1		0.896719	0.91637	0.910496	0.909089	0.89775	0.907115		143.211	118.191	143.846	131.966	142.492	151.305		59.0275	43.0007	50.4505	51.834
96699		110.189	74.674	70.918	59.484	54.553	53.233				150	150	150	150	150	150		35.7486	44.0576	72.6049	70.6068	90.6328	94.2494		1	1	1	1	1	1		0.896656	0.91612	0.910502	0.908896	0.897681	0.906896		143.055	118.202	143.844	131.976	142.496	151.308		59.007	42.8633	50.4505	51.834
96799		111.549	68.287	84.922	57.612	62.291	59.267				150	150	150	150	150	150		38.3641	46.8712	74.6305	73.077	92.6109	96.8465		1	1	1	1	1	1		0.896689	0.916189	0.91042	0.909258	0.897539	0.906801		142.88	118.091	143.598	131.956	142.502	151.289		58.978	42.7562	50.4213	51.7565
96879		120.334	91.387	69.44	68.843	50.474	57.062				150	150	150	150	150	150		41.1247	48.8795	76.6932	75.6269	94.789	99.2821		1	1	1	1	1	1		0.896564	0.916111	0.910437	0.909138	0.897429	0.906657		142.777	117.902	143.594	131.93	142.507	151.258		58.9298	42.6992	50.3	51.6723
96999		105.779	77.543	63.626	55.076	47.584	45.154				150	150	150	150	150	150		43.3752	51.2625	78.2475	77.3719	96.0751	101.323		1	1	1	1	1	1		0.896393	0.915971	0.910529	0.908841	0.897277	0.906551		142.79	117.929	143.572	131.936	142.514	151.261		58.9092	42.6705	50.3	51.608
97099		100.703	70.192	65.369	52.905	45.903	48.741				150	150	150	150	150	150		44.799	52.7972	79.3341	78.9608	96.9821	102.503		1	1	1	1	1	1		0.896426	0.916014	0.910536	0.908177	0.897351	0.906598		142.787	117.921	143.57	131.952	142.511	151.26		58.7935	42.6705	50.3	51.2897
97179		92.197	66.432	62.424	45.179	46.697	48.808				150	150	150	150	150	150		46.8699	53.7899	80.3355	80.6011	98.153	103.848		1	1	1	1	1	1		0.896391	0.915931	0.910541	0.908269	0.897384	0.906649		142.79	117.937	143.569	131.95	142.509	151.259		58.7935	42.6195	50.2253	51.2897
97259		93.395	67.629	58.762	50.032	43.838	52.462				150	150	150	150	150	150		49.0364	55.6641	81.9919	82.3511	99.3371	105.458		1	1	1	1	1	1		0.896337	0.916118	0.910492	0.908219	0.89729	0.906542		142.794	117.901	143.581	131.951	142.513	151.262		58.7935	42.6195	50.2253	51.1295
97339		90.563	55.668	47.444	48.292	32.005	42.845				150	150	150	150	150	150		50.551	56.4126	83.6774	82.9662	100.144	106.705		1	1	1	1	1	1		0.896207	0.916829	0.910454	0.908688	0.897368	0.906455		142.804	117.762	143.59	131.94	142.51	151.264		58.7935	42.5692	50.2253	51.098
97419		87.238	49.001	49.855	46.234	33.953	46.2				150	150	150	150	150	150		51.724	57.5138	84.7397	84.4534	100.85	107.644		1	1	1	1	1	1		0.896197	0.916793	0.909928	0.909195	0.897258	0.906514		142.804	117.769	143.701	131.928	142.515	151.262		58.7347	42.5692	50.2253	51.098
97499		86.114	60.03	56.596	42.1	36.885	38.051				150	150	150	150	150	150		53.8341	58.7702	86.26	85.507	101.969	109.031		1	1	1	1	1	1		0.896305	0.91664	0.909824	0.909925	0.897364	0.906368		142.796	117.799	143.722	131.604	142.51	151.266		58.7347	42.5692	50.1377	51.098
97579		79.896	49.198	49.405	38.009	40.595	38.691				150	150	150	150	150	150		54.9938	60.0297	87.9355	87.2213	103.067	109.716		1	1	1	1	1	1		0.896439	0.91643	0.909891	0.909297	0.897365	0.906385		142.786	117.84	143.708	131.887	142.51	151.266		58.7347	42.3582	50.1377	50.9163
97659		73.146	49.772	48.989	49.106	36.129	34.725				150	150	150	150	150	150		56.948	61.8074	89.0704	88.6804	104.449	110.816		1	1	1	1	1	1		0.896536	0.916735	0.910727	0.909836	0.897718	0.906351		142.779	117.781	143.521	131.644	142.494	151.267		58.7347	42.3582	50.1377	50.9163
97759		71.531	49.479	56.205	39.071	33.184	33.571				150	150	150	150	150	150		59.3726	62.9898	91.0032	89.7224	106.104	112.115		1	1	1	1	1	1		0.895676	0.916775	0.910835	0.909748	0.897921	0.906672		142.846	117.686	143.226	131.684	142.485	151.01		58.652	42.2565	50.045	50.8413
97859		75.79	36.444	45.238	33.396	31.827	30.758				150	150	150	150	150	150		62.2667	65.1338	91.7169	91.4461	107.024	112.876		1	1	1	1	1	1		0.895538	0.916695	0.910669	0.909479	0.897851	0.906668		142.871	117.691	143.243	131.356	142.488	150.712		58.652	42.1412	49.82	50.7272
97999		92.356	51.876	59.749	41.714	37.554	38.73				150	150	150	150	150	150		64.0146	66.5673	92.7136	92.7736	107.885	114.188		1	1	1	1	1	1		0.895247	0.916615	0.910431	0.909334	0.897912	0.906522		142.922	117.696	143.139	131.358	142.485	150.747		58.626	42.097	49.7428	50.6617
98099		80.827	54.421	50.6	39.02	34.738	40.991				150	150	150	150	150	150		65.7029	68.0752	94.6751	94.0439	108.747	114.925		1	1	1	1	1	1		0.895149	0.916528	0.910573	0.908813	0.897515	0.906604		142.939	117.701	143.253	131.539	142.503	150.728		58.5718	42.097	49.7428	50.6617
98179		68.975	43.715	44.464	31.151	35.02	31.065				150	150	150	150	150	150		66.9974	69.2776	95.4624	94.1491	109.577	115.466		1	1	1	1	1	1		0.895242	0.916597	0.909845	0.909044	0.897559	0.906884		142.923	117.697	143.404	131.339	142.279	150.694		58.5718	42.026	49.7428	50.6617
98259		76.509	50.645	48.186	48.966	32.35	35.539				150	150	150	150	150	150		68.0297	70.3284	95.6069	94.8239	110.148	115.925		1	1	1	1	1	1		0.895067	0.916514	0.909848	0.90911	0.897598	0.906932		142.953	117.702	143.198	131.338	142.268	150.692		58.5718	41.8115	49.687	50.658
98339		83.384	51.489	47.51	31.182	33.746	34.458				150	150	150	150	150	150		69.2275	70.8065	95.7183	95.6162	110.33	116.566		1	1	1	1	1	1		0.894968	0.917139	0.909128	0.908794	0.897839	0.907362		142.971	117.656	143.282	131.344	142.195	150.671		58.5718	41.8115	49.687	50.658
98419		73.529	46.251	49.493	29.64	29.36	27.384				150	150	150	150	150	150		70.0891	71.1244	95.9706	96.2631	110.835	117.206		1	1	1	1	1	1		0.894986	0.917556	0.909927	0.909188	0.898457	0.907374		142.968	117.621	143.19	131.233	142.056	150.671		58.5718	41.8115	49.687	50.6005
98499		71.319	49.157	36.87	26.471	27.825	30.04				150	150	150	150	150	150		71.101	72.2068	96.6634	97.2443	111.372	117.459		1	1	1	1	1	1		0.89503	0.917459	0.909767	0.908568	0.898444	0.907442		142.96	117.629	143.207	131.284	142.058	150.668		58.547	41.8115	49.687	50.623
98579		69.096	36.767	46.377	28.114	25.092	29.488				150	150	150	150	150	150		71.7911	72.8077	97.088	97.7637	112.292	117.711		1	1	1	1	1	1		0.894802	0.917463	0.910455	0.909	0.898398	0.907531		143	117.629	143.136	131.248	142.066	150.663		58.547	41.8115	49.687	50.5925
98659		60.611	42.897	43.869	35.025	27.073	31.305				150	150	150	150	150	150		72.4254	73.5171	97.462	99.0355	112.842	117.992		1	1	1	1	1	1		0.895603	0.917816	0.910504	0.908978	0.898504	0.908321		142.859	117.53	143.133	131.25	142.049	150.609		58.547	41.665	49.687	50.5925
98739		59.577	45.977	53.992	31.88	30.712	40.446				150	150	150	150	150	150		72.9919	74.1739	98.4806	99.0591	113.335	118.057		1	1	1	1	1	1		0.89633	0.918135	0.910475	0.9098	0.898496	0.908333		142.794	117.517	143.134	131.164	142.05	150.608		58.5335	41.489	49.5765	50.5722
98839		68.717	46.958	42.193	26.42	29.031	16.856				150	150	150	150	150	150		73.555	74.1229	98.839	98.6791	113.958	118.259		1	1	1	1	1	1		0.897318	0.918457	0.910439	0.909854	0.898489	0.90832		142.433	117.447	143.069	131.158	142.051	150.519		58.382	41.423	49.292	50.5237
98999		64.961	38.063	23.681	25.453	27.204	32.444				150	150	150	150	150	150		75.295	75.0281	99.5794	99.174	114.596	118.774		1	1	1	1	1	1		0.89714	0.918251	0.910376	0.909711	0.899431	0.90827		142.501	117.459	143.073	131.174	141.902	150.444		58.382	41.3283	49.1932	50.4633
99079		64.664	40.698	45.531	42.257	28.759	36.555				150	150	150	150	150	150		77.2972	76.3955	100.657	99.6163	115.082	119.633		1	1	1	1	1	1		0.897301	0.918341	0.909757	0.909125	0.898732	0.907494		142.44	117.454	143.208	131.238	142.01	150.363		58.382	41.207	49.292	50.5233
99199		71.38	45.047	55.342	35.238	31.417	41.561				150	150	150	150	150	150		78.0944	76.9835	100.857	99.8908	115.788	119.872		1	1	1	1	1	1		0.897254	0.918267	0.909871	0.909302	0.898243	0.907581		142.458	117.384	143.196	131.328	142.092	150.003		58.382	41.175	49.1932	50.5665
99279		65.143	45.233	44.803	31.032	27.779	27.898				150	150	150	150	150	150		79.2052	77.5741	101.324	100.821	116.271	120.118		1	1	1	1	1	1		0.897041	0.918597	0.909094	0.90942	0.89818	0.908591		142.538	117.368	143.29	131.318	142.103	149.773		58.382	41.175	49.1932	50.5722
99359		68.896	41.909	44.079	32.062	22.85	31.295				150	150	150	150	150	150		79.9722	78.1565	101.495	100.254	116.448	119.84		1	1	1	1	1	1		0.896995	0.918904	0.909605	0.909195	0.89871	0.908389		142.555	117.353	143.223	131.341	142.014	149.808		58.305	41.175	49.1932	50.5722
99439		64.178	36.853	41.464	21.389	24.981	31.139				150	150	150	150	150	150		80.7566	78.0873	101.912	99.7342	116.384	119.387		1	1	1	1	1	1		0.897886	0.918917	0.910425	0.908866	0.899595	0.908339		142.11	117.353	143.139	131.497	141.887	149.659		58.0385	41.1505	49.1932	50.5665
99519		64.724	36.071	39.925	26.772	20.694	31.723				150	150	150	150	150	150		81.9091	78.4872	101.638	99.4755	116.345	118.902		1	1	1	1	1	1		0.898032	0.919329	0.910375	0.908738	0.899324	0.908353		142.106	117.333	143.144	131.557	141.912	149.585		57.937	41.1505	49.0332	50.5722
99599		58.976	34.377	40.828	22.087	23.945	27.137				150	150	150	150	150	150		82.3575	77.9439	102.048	99.3478	116.128	118.475		1	1	1	1	1	1		0.899206	0.920682	0.909692	0.90922	0.899741	0.908325		141.93	117.283	143.214	131.335	141.874	149.589		57.853	41.0755	49.0332	50.5722
99679		58.54	35.288	34.728	38.283	22.242	30.811				150	150	150	150	150	150		82.6996	78.1523	102.116	99.515	116.054	117.539		1	1	1	1	1	1		0.899936	0.920554	0.910418	0.909091	0.899648	0.908176		141.752	117.288	143.14	131.391	141.882	149.609		57.853	41.0755	48.9185	50.5665
99759		62.906	37.06	37.63	41.36	18.142	25.279				150	150	150	150	150	150		82.7766	78.8317	103.038	99.6261	116.334	117.411		1	1	1	1	1	1		0.899713	0.921766	0.910202	0.909199	0.899476	0.909158		141.81	117.236	143.162	131.34	141.898	149.474		57.853	41.0057	48.8728	50.5665
99839		54.787	32.06	44.247	31.289	23.582	26.6				150	150	150	150	150	150		83.5252	79.3842	103.501	99.6185	116.609	116.411		1	1	1	1	1	1		0.899393	0.922509	0.909973	0.909327	0.89943	0.909572		141.893	116.888	143.185	131.326	141.902	149.433		57.853	40.8337	48.8053	50.5233
99999		37.709	25.028	27.804	29.526	24.012	21.582				150	150	150	150	150	150		84.21	79.4665	102.82	99.8072	116.827	116.323		1	1	1	1	1	1		0.89949	0.921745	0.910138	0.909236	0.89886	0.909173		141.868	117.024	143.085	131.334	141.989	149.352		57.853	40.8337	48.8053	50.4633
100079		51.18	30.956	39.926	25.368	20.368	24.594				150	150	150	150	150	150		85.1564	79.9575	103.59	100.199	116.921	116.306		1	1	1	1	1	1		0.899486	0.920648	0.910362	0.909378	0.898207	0.908409		141.869	117.285	143.074	131.322	142.447	149.243		57.7142	41.0057	48.8053	50.4633
100159		52.138	37.827	38.261	29.663	22.443	28.836				150	150	150	150	150	150		86.2925	80.5766	104.801	100.691	117.081	116.646		1	1	1	1	1	1		0.89933	0.920577	0.910405	0.909489	0.89756	0.907523		141.909	117.287	143.071	131.574	142.501	149.158		57.6738	40.8337	48.8728	50.5233
100279		66.401	38.837	43.71	43.058	30.327	38.612				150	150	150	150	150	150		87.1302	81.0522	105.251	100.842	117.234	116.357		1	1	1	1	1	1		0.898168	0.920496	0.910248	0.909611	0.897657	0.90727		142.095	117.234	143.08	131.302	142.497	148.997		57.5515	40.6485	48.8728	50.5233
100359		56.19	47.113	40.638	40.857	31.144	35.077				150	150	150	150	150	150		87.8886	81.5922	105.768	100.821	117.509	115.956		1	1	1	1	1	1		0.898127	0.921715	0.910044	0.909631	0.897648	0.907182		142.102	117.03	143.09	131.539	142.497	148.842		57.5515	40.4935	48.8728	50.5665
100439		46.116	40.001	42.512	32.164	29.074	38.397				150	150	150	150	150	150		88.5993	81.7148	105.65	99.7353	116.559	114.776		1	1	1	1	1	1		0.899027	0.921303	0.910061	0.90961	0.897546	0.907109		141.958	116.871	143.09	131.544	142.502	148.854		57.5515	40.3882	48.8728	50.5722
100519		58.656	47.315	37.725	31.135	29.887	36.596				150	150	150	150	150	150		89.3394	81.7176	105.206	98.9741	115.637	113.967		1	1	1	1	1	1		0.89891	0.921929	0.91	0.90943	0.897542	0.907473		141.977	116.766	143.093	131.589	142.284	148.792		57.5515	40.3362	48.8728	50.5722
100599		52.679	37.701	42.406	32.138	28.828	49.049				150	150	150	150	150	150		89.8144	81.7698	104.831	98.2837	115.096	113.165		1	1	1	1	1	1		0.89904	0.922496	0.909903	0.90945	0.89762	0.908093		142.111	116.712	143.098	131.873	142.261	148.7		57.5515	40.3362	48.8728	50.5925
100679		57.272	30.909	34.596	30.274	25.041	41.164				150	150	150	150	150	150		90.2441	81.57	104.111	97.8883	114.186	112.029		1	1	1	1	1	1		0.899205	0.922465	0.909948	0.909369	0.897621	0.908919		142.107	116.714	143.096	131.891	142.261	148.649		57.2442	40.3362	48.9185	50.5925
100759		52.598	34.59	32.488	27.297	23.425	36.003				150	150	150	150	150	150		90.7087	81.9314	103.598	97.7616	112.945	110.467		1	1	1	1	1	1		0.899768	0.922857	0.909784	0.909438	0.897765	0.908931		142.034	116.683	143.104	131.876	142.218	148.648		57.077	40.3362	48.9185	50.5925
100839		50.1	35.445	38.033	22.233	23.211	32.516				150	150	150	150	150	150		91.2423	82.1526	103.741	97.4919	112.32	109.233		1	1	1	1	1	1		0.899841	0.923753	0.909667	0.909251	0.89791	0.908315		142.022	116.568	143.11	131.918	142.485	148.686		57.077	40.3362	48.9185	50.6755
100999		44.37	29.641	29.398	34.758	27.292	35.366				150	150	150	150	150	150		91.0541	82.2204	103.703	97.09	111.824	107.876		1	1	1	1	1	1		0.899851	0.923869	0.908888	0.909003	0.898261	0.908584		142.02	116.707	143.24	131.957	142.524	148.816		57.1952	40.3882	48.9185	50.9163
101099		47.169	31.327	30.142	25.548	28.495	33.107				150	150	150	150	150	150		91.3248	82.4897	103.749	96.6693	110.838	106.8		1	1	1	1	1	1		0.899282	0.923064	0.90829	0.908656	0.898293	0.908575		142.105	116.666	143.437	131.98	142.523	148.67		57.077	40.3362	49.0332	50.9163
101179		47.118	34.396	35.466	28.492	24.864	32.839				150	150	150	150	150	150		91.8424	82.5245	103.793	95.9277	109.949	106.068		1	1	1	1	1	1		0.899305	0.9227	0.90837	0.908431	0.898322	0.908694		142.104	116.52	143.411	131.958	142.413	148.663		57.077	40.199	49.0332	50.9163
101259		52.523	29.551	33.409	33.114	17.434	38.625				150	150	150	150	150	150		93.3277	82.9145	104.285	96.0221	109.761	105.385		1	1	1	1	1	1		0.899165	0.92267	0.908368	0.908177	0.898497	0.907943		142.108	116.335	143.411	131.952	142.361	148.711		57.077	40.146	48.9185	50.9163
101379		49.258	33.283	43.882	44.677	45.347	54.908				150	150	150	150	150	150		94.4146	83.4104	104.273	95.8867	109.394	104.012		1	1	1	1	1	1		0.898935	0.922457	0.90904	0.90744	0.898701	0.907655		142.114	116.357	143.077	131.977	142.3	148.65		57.1952	40.146	48.8728	50.9285
101459		49.189	35.021	49.232	43.186	40.199	47.861				150	150	150	150	150	150		94.682	83.8896	104.306	95.6375	108.987	103.833		1	1	1	1	1	1		0.898902	0.92261	0.90827	0.907197	0.89842	0.90784		142.115	116.341	143.118	131.987	142.062	148.728		57.1952	40.146	48.9185	50.6755
101539		49.189	32.336	48.571	37.206	35.511	43.09				150	150	150	150	150	150		95.1454	84.1063	103.581	94.283	107.439	102.315		1	1	1	1	1	1		0.898788	0.922646	0.909063	0.908025	0.898287	0.908162		142.118	116.338	143.076	131.955	142.085	148.696		57.1952	40.199	48.8728	50.6755
101619		49.881	38.551	49.746	47.143	41.569	53.736				150	150	150	150	150	150		95.2751	83.6801	102.91	93.1238	106.484	101.104		1	1	1	1	1	1		0.898825	0.922461	0.909833	0.908442	0.898299	0.908242		142.117	116.356	143.041	131.946	142.083	148.691		57.1952	40.146	48.8728	50.6755
101699		53.456	28.602	48.263	44.624	44.42	57.31				150	150	150	150	150	150		96.1842	83.1982	102.166	91.4076	105.184	99.8648		1	1	1	1	1	1		0.898831	0.922363	0.909928	0.908508	0.898097	0.908234		142.117	116.366	143.036	131.944	142.118	148.692		57.1952	39.8672	48.8728	50.9285
101779		43.797	26.893	41.137	37.571	36.888	51.714				150	150	150	150	150	150		96.4899	82.6163	101.004	89.8701	104.044	97.9046		1	1	1	1	1	1		0.899128	0.92236	0.909192	0.908483	0.898267	0.909226		142.109	116.367	143.069	131.945	142.088	148.629		57.077	39.8672	48.8728	50.6755
101859		42.005	22.971	28.649	38.577	34.62	49.538				150	150	150	150	150	150		96.9951	82.3935	100.285	88.214	102.702	96.1436		1	1	1	1	1	1		0.899121	0.922128	0.909362	0.908537	0.897919	0.908527		142.211	116.39	143.127	131.943	142.171	148.826		57.1952	39.8672	48.8728	50.9285
101999		45.855	24.689	38.992	34.862	41.089	46.849				150	150	150	150	150	150		96.9499	82.2786	99.0727	87.2579	101.297	94.5594		1	1	1	1	1	1		0.899076	0.921654	0.909682	0.908577	0.898043	0.908129		142.228	116.674	143.11	131.982	142.479	148.894		57.1952	40.146	48.8053	50.9285
102099		41.948	36.547	37.426	45.658	41.072	43.975				150	150	150	150	150	150		97.0441	81.5207	98.0017	85.9662	100.411	93.0924		1	1	1	1	1	1		0.898108	0.920881	0.909135	0.908242	0.898182	0.907877		142.59	116.736	143.159	131.995	142.455	148.932		57.3808	40.199	48.7758	51.1445
102199		35.827	30.142	33.438	41.772	34.216	52.726				150	150	150	150	150	150		97.3516	81.4444	97.0793	84.834	99.1528	91.6452		1	1	1	1	1	1		0.897206	0.919664	0.908998	0.908111	0.898245	0.907624		142.711	116.73	143.139	132	142.436	148.766		57.3808	40.146	48.7758	50.9285
102279		33.971	36.586	40.932	44.161	38.589	63.705				150	150	150	150	150	150		97.419	80.7956	96.6106	84.1943	97.3174	90.2267		1	1	1	1	1	1		0.897218	0.918428	0.909029	0.908127	0.897681	0.907769		142.709	116.917	143.138	131.999	142.243	148.643		57.3808	39.8672	48.7567	51.1445
102359		41.258	29.78	41.848	37.869	37.399	41.759				150	150	150	150	150	150		97.5618	80.3076	95.8651	83.796	97.1331	90.1804		1	1	1	1	1	1		0.897173	0.918562	0.909425	0.90744	0.89758	0.908081		142.715	116.714	143.123	132.015	142.273	148.457		57.5515	39.8672	48.4523	51.1587
102459		49.875	42.893	52.951	59.991	62.094	68.042				150	150	150	150	150	150		97.6392	80.4856	95.875	83.6599	96.2082	89.153		1	1	1	1	1	1		0.896426	0.918566	0.910014	0.908061	0.897658	0.908099		142.926	116.894	143.092	132.002	141.988	148.361		57.5515	39.8672	48.2362	51.1587
102539		50.897	46.842	56.499	56.609	48.836	74.156				150	150	150	150	150	150		97.8088	80.4647	95.9292	83.1265	95.6417	87.945		1	1	1	1	1	1		0.895478	0.918512	0.90993	0.908102	0.897809	0.908083		143.055	116.903	143.096	132	142.218	148.362		57.5515	39.8672	48.2362	51.1907
102619		38.998	41.223	50.262	66.429	52.69	66.884				150	150	150	150	150	150		97.8215	79.7799	94.9477	81.9427	93.8759	86.2391		1	1	1	1	1	1		0.896437	0.918472	0.909253	0.907974	0.897996	0.908189		142.924	116.91	143.133	132.005	142.595	148.351		57.3808	40.146	48.4523	51.1907
102719		47.06	47.025	56.911	59.717	47.865	76.736				150	150	150	150	150	150		97.7821	78.5591	94.1662	80.6459	93.0473	85.488		1	1	1	1	1	1		0.896492	0.918543	0.909031	0.90778	0.897763	0.908116		142.914	116.898	143.138	132.009	142.723	148.216		57.3808	40.199	48.4523	51.1907
102799		40.391	40.272	53.18	57.094	51.651	69.037				150	150	150	150	150	150		97.882	77.7428	93.3027	79.4942	91.9767	84.3037		1	1	1	1	1	1		0.896437	0.918537	0.908928	0.90807	0.897716	0.908053		142.924	116.716	143.14	132.001	142.749	148.226		57.3808	40.146	48.4523	51.1907
102879		46.1	32.088	54.748	54.909	57.518	68.225				150	150	150	150	150	150		96.9772	76.279	90.5552	78.1857	90.2172	83.0544		1	1	1	1	1	1		0.897451	0.918232	0.908801	0.907996	0.897946	0.908286		142.801	116.741	143.142	132.028	143.231	148.407		57.3808	40.199	48.4523	51.2245
102999		45.974	47.394	52.41	52.955	47.808	63.831				150	150	150	150	150	150		96.9388	75.1063	88.86	76.8093	89.1433	81.2678		1	1	1	1	1	1		0.896644	0.917716	0.909025	0.907185	0.897915	0.908281		142.887	116.819	143.213	132.261	143.237	148.588		57.5515	40.199	48.7567	51.2245
103079		41.593	36.506	54.703	52.719	52.129	63.151				150	150	150	150	150	150		97.0236	74.6176	87.5223	76.2876	87.9042	79.3605		1	1	1	1	1	1		0.895785	0.917827	0.908818	0.907273	0.897814	0.908306		143.038	117.027	143.278	132.41	143.257	148.585		57.6738	40.3362	48.4523	51.3435
103179		52.056	43.988	43.233	47.006	56.909	68.304				150	150	150	150	150	150		96.5169	73.8088	85.8803	75.4301	86.4304	77.8623		1	1	1	1	1	1		0.895244	0.917223	0.908449	0.907353	0.897641	0.908182		143.057	117.147	143.393	132.41	143.292	148.601		57.6738	40.199	48.4523	51.3435
103259		47.203	44.136	59.613	53.474	49.735	55.727				150	150	150	150	150	150		95.5573	73.412	84.5894	74.1692	85.2062	76.9559		1	1	1	1	1	1		0.895217	0.916882	0.908182	0.906237	0.89759	0.90772		143.057	116.96	143.152	132.409	142.819	148.497		57.6025	40.146	48.2362	51.3435
103359		48.444	31.951	49.059	46.252	60.301	69.267				150	150	150	150	150	150		95.0528	71.9417	83.749	73.0925	83.8127	75.7433		1	1	1	1	1	1		0.896034	0.91663	0.908042	0.907402	0.897732	0.90726		142.994	117.009	143.155	132.196	142.74	148.558		57.3808	40.146	48.1623	51.3435
103439		46.509	33.453	47.511	48.623	47.971	68.322				150	150	150	150	150	150		94.6957	71.916	82.9734	73.3738	83.7584	74.9385		1	1	1	1	1	1		0.896003	0.916595	0.908081	0.907486	0.897896	0.907244		143	117.016	143.154	132.17	142.65	148.56		57.3808	40.146	48.11	51.3435
103539		50.507	53.557	70.466	72.311	79.187	89.436				150	150	150	150	150	150		94.4799	71.6991	82.1291	73.3128	82.8715	74.8989		1	1	1	1	1	1		0.895942	0.916762	0.908374	0.907211	0.897953	0.907188		143.01	116.983	143.149	132.253	142.618	148.567		57.3808	40.146	48.0508	51.5403
103639		55.02	54.868	64.757	72.239	62.275	72.969				150	150	150	150	150	150		93.7475	70.8721	80.9948	73.0365	81.9932	74.3975		1	1	1	1	1	1		0.896839	0.9167	0.908245	0.906964	0.898035	0.907111		142.853	116.995	143.119	132.328	142.573	148.577		57.1952	40.146	47.947	51.5403
103719		42.466	44.64	59.284	61.995	59.666	76.441				150	150	150	150	150	150		92.8359	69.7521	79.2546	72.1604	79.9824	73.369		1	1	1	1	1	1		0.896713	0.916824	0.908963	0.907445	0.89854	0.907805		142.875	116.971	143.081	132.182	142.383	148.486		56.8647	40.146	47.8335	51.5403
103799		61.67	54.36	86.304	66.359	71.501	75.45				150	150	150	150	150	150		92.4076	68.3355	77.8361	71.3695	78.5648	72.3107		1	1	1	1	1	1		0.896717	0.916473	0.908916	0.907235	0.899393	0.907678		142.875	117.04	143.084	132.246	142.103	148.502		56.8647	40.199	47.8335	51.5403
103879		47.325	49.871	74.57	64.194	63.257	84.257				150	150	150	150	150	150		91.7777	66.7959	76.6777	70.4864	77.4978	71.4533		1	1	1	1	1	1		0.89662	0.916701	0.908799	0.907449	0.899442	0.907302		142.892	117.23	143.09	132.409	142.094	148.784		57.1952	40.199	47.947	51.7565
103999		40.233	47.326	65.417	57.027	66.732	83.867				150	150	150	150	150	150		91.1867	65.8384	75.004	69.7088	75.4793	69.8469		1	1	1	1	1	1		0.897614	0.916207	0.909462	0.907426	0.89944	0.907356		142.656	117.252	143.057	132.409	142.095	148.771		56.8647	40.199	47.8335	51.7565
104120		46.531	47.656	67.848	60.189	64.823	84.187				150	150	150	150	150	150		90.0852	64.9414	73.4753	68.4615	73.7917	68.8338		1	1	1	1	1	1		0.896597	0.916092	0.909245	0.907355	0.899448	0.90739		142.774	117.258	143.066	132.41	142.093	148.763		56.8647	40.1885	47.8335	51.7565
104199		54.08	45.251	67.976	71.05	64.035	82.862				150	150	150	150	150	150		89.8524	64.2314	71.6578	67.4543	73.0849	67.7748		1	1	1	1	1	1		0.897531	0.916266	0.909112	0.907431	0.900129	0.907377		142.667	117.25	143.073	132.409	141.98	148.766		56.8647	40.1885	47.8335	51.8267
104279		51.916	61.19	59.387	60.723	66.475	67.521				150	150	150	150	150	150		89.9414	63.2315	71.1352	66.9638	71.9965	65.8676		1	1	1	1	1	1		0.896551	0.916333	0.909168	0.907194	0.899496	0.907428		142.778	117.247	143.015	132.258	142.085	148.754		56.8647	40.1885	47.7837	51.7565
104359		57.084	43.814	68.98	54.35	63.326	85.111				150	150	150	150	150	150		90.2424	62.0215	69.0487	65.9695	71.5906	64.5812		1	1	1	1	1	1		0.896565	0.915669	0.909666	0.907164	0.899532	0.90748		142.635	117.277	142.833	132.267	142.079	148.529		56.6835	40.1885	47.6865	51.7565
104439		54.973	51.756	73.909	58.3	67.335	74.955				150	150	150	150	150	150		89.7367	60.684	67.6827	65.0689	70.218	63.6729		1	1	1	1	1	1		0.895635	0.91471	0.909813	0.907277	0.89945	0.907474		142.599	117.262	142.776	132.41	142.093	148.329		56.6375	39.8672	47.7837	51.7565
104519		53.569	58.944	73.441	72.421	70.395	77.157				150	150	150	150	150	150		89.8262	60.7118	66.9089	65.3493	70.285	64.3497		1	1	1	1	1	1		0.895675	0.914704	0.909715	0.907403	0.899945	0.907585		142.114	117.262	142.492	132.195	141.855	148.096		56.3392	39.8672	47.6865	51.5403
104619		65.203	70.924	92.801	78.225	89.226	98.139				150	150	150	150	150	150		89.6338	60.6261	66.291	65.9942	69.4511	64.1979		1	1	1	1	1	1		0.895677	0.914388	0.909847	0.907658	0.899925	0.908232		141.915	117.277	142.484	132.118	141.857	148.019		56.2357	39.7537	47.6865	51.3435
104719		48.149	70.535	82.314	73.719	80.485	91.048				150	150	150	150	150	150		88.671	59.7443	64.6458	65.6873	68.4824	63.2688		1	1	1	1	1	1		0.896552	0.915414	0.909856	0.908599	0.900377	0.908712		141.687	117.23	142.484	132.017	141.815	148.015		56.2357	39.7537	47.5575	51.2245
104799		57.925	64.995	78.406	73.444	78.537	85.838				150	150	150	150	150	150		88.5162	58.352	63.8415	64.7309	67.6275	61.8562		1	1	1	1	1	1		0.897567	0.914581	0.910014	0.908507	0.900092	0.908815		141.397	117.317	142.475	132.019	141.841	148.014		55.8438	39.7537	47.6865	51.2245
104879		57.177	68.002	86.822	69.034	88.788	97.001				150	150	150	150	150	150		87.779	57.0767	62.7687	63.4067	66.6482	60.7302		1	1	1	1	1	1		0.896577	0.914544	0.909991	0.909008	0.900222	0.908986		141.68	117.318	142.476	132.01	141.829	148.024		56.2285	39.8672	47.6865	51.2245
104999		63.1	55.653	86.006	78.509	86.126	83.866				150	150	150	150	150	150		86.9048	55.8118	61.6706	61.7462	65.4028	59.8297		1	1	1	1	1	1		0.897512	0.914072	0.909957	0.909058	0.900379	0.909132		141.414	117.338	142.478	132.009	141.815	148.023		56.2285	39.7537	47.5575	51.2245
105079		55.331	59.095	80.486	67.771	70.121	89.966				150	150	150	150	150	150		86.1353	54.6947	60.1166	60.6667	63.5629	58.9362		1	1	1	1	1	1		0.897411	0.913969	0.909959	0.908341	0.900865	0.909027		141.443	117.343	142.478	132.022	141.661	148.024		56.2285	39.8672	47.5575	51.2245
105199		44.014	65.521	69.779	63.533	71.109	95.302				150	150	150	150	150	150		85.6498	53.4598	58.924	60.3125	62.914	58.6014		1	1	1	1	1	1		0.896368	0.91387	0.910014	0.907492	0.901621	0.909173		141.735	117.348	142.344	132.168	141.336	148.022		55.842	39.8672	47.5575	51.2245
105279		40.867	57.645	92.068	67.123	67.215	95.747				150	150	150	150	150	150		85.2073	53.1185	57.1865	59.5807	62.1071	56.8646		1	1	1	1	1	1		0.896355	0.913964	0.909983	0.907434	0.901911	0.909138		141.739	117.293	142.348	132.186	141.131	148.023		55.842	39.7537	47.3257	51.1907
105359		55.858	61.749	75.404	67.381	75.265	86.86				150	150	150	150	150	150		85.1216	52.1303	55.9843	58.5339	61.1073	56.5293		1	1	1	1	1	1		0.896389	0.91423	0.909892	0.9074	0.901994	0.909052		141.73	117.226	142.36	132.016	141.119	148.023		55.5592	39.6542	47.0645	51.1715
105439		47.326	53.223	85.802	66.19	76.239	74.668				150	150	150	150	150	150		85.2093	51.0331	55.1716	57.9131	60.4738	55.741		1	1	1	1	1	1		0.896475	0.914073	0.909458	0.907129	0.902287	0.909163		141.707	117.233	142.236	132.021	141.077	148.011		55.5592	39.6542	47.0645	51.1715
105519		57.659	56.914	76.771	58.381	78.223	75.589				150	150	150	150	150	150		85.0022	50.9711	54.0267	58.0665	59.6744	54.3757		1	1	1	1	1	1		0.89738	0.913931	0.909858	0.907556	0.902755	0.909161		141.453	117.239	142.157	132.013	141.009	148.011		55.4095	39.6542	46.992	51.1532
105599		61.226	63.429	92.204	68.21	78.642	95.387				150	150	150	150	150	150		85.2142	51.14	54.0881	59.1769	60.0203	55.0633		1	1	1	1	1	1		0.897504	0.913852	0.909891	0.908194	0.902694	0.909529		141.416	117.243	141.452	131.951	141.018	147.92		55.4095	39.6542	46.9895	51.1445
105699		63.734	83.785	100.957	86.134	88.392	104.555				150	150	150	150	150	150		84.3829	51.5717	53.6361	59.1131	59.7565	55.1388		1	1	1	1	1	1		0.897388	0.91422	0.9099	0.908821	0.902543	0.909416		141.689	117.226	140.847	131.937	141.04	147.944		55.4095	39.4442	46.9707	51.1445
105779		61.604	76.609	94.393	91.529	82.741	107.122				150	150	150	150	150	150		83.515	51.3613	51.8934	58.8832	59.2549	54.6111		1	1	1	1	1	1		0.897392	0.914372	0.910028	0.908854	0.902726	0.909644		141.688	117.187	140.383	131.936	141.013	148.002		55.4095	39.6542	46.9707	51.1445
105859		57.738	73.853	85.791	91.426	91.794	101.998				150	150	150	150	150	150		82.436	50.4978	50.6915	57.8039	58.1668	54.0006		1	1	1	1	1	1		0.896518	0.91429	0.910056	0.908764	0.902787	0.909073		141.803	117.218	140.371	131.938	141.005	147.99		55.4095	39.6542	46.9707	51.1445
105999		61.944	71.093	97.82	82.407	102.391	102.175				150	150	150	150	150	150		81.6236	49.2561	49.717	57.5313	57.8775	52.9487		1	1	1	1	1	1		0.894975	0.914035	0.909979	0.90797	0.902654	0.909152		142.028	117.235	140.405	131.957	141.024	147.989		55.4095	39.6542	46.9707	51.0357
106099		63.852	71.166	90.325	78.016	76.701	89.09				150	150	150	150	150	150		80.9518	48.2947	47.9685	56.3622	56.4278	53.024		1	1	1	1	1	1		0.894155	0.914083	0.910041	0.908781	0.902694	0.909325		142.245	117.233	140.377	131.938	141.018	147.963		55.4095	39.7537	46.9707	51.0357
106179		60.826	68.398	93.228	75.763	82.33	103.202				150	150	150	150	150	150		79.3621	47.9757	46.2598	55.4114	55.1981	52.7511		1	1	1	1	1	1		0.893788	0.914153	0.91006	0.909064	0.90284	0.909327		142.395	117.286	140.369	131.931	140.997	147.963		55.4095	39.8672	46.9707	50.7112
106279		58.641	64.575	91.649	75.844	83.281	91.588				150	150	150	150	150	150		77.5057	47.1573	45.694	54.2713	53.9214	52.5937		1	1	1	1	1	1		0.893795	0.914174	0.910312	0.909868	0.902551	0.909324		142.392	117.286	140.255	131.778	141.039	147.963		55.2995	40.1885	46.8708	50.5798
106359		52.876	74.754	88.049	70.343	79.544	90.889				150	150	150	150	150	150		76.8809	46.6121	44.5453	53.5843	53.0356	51.7281		1	1	1	1	1	1		0.893911	0.914379	0.909871	0.910948	0.902839	0.909387		142.344	117.219	139.85	131.416	140.997	147.709		55.2175	40.1885	46.688	50.5665
106439		57.807	60.231	94.802	68.297	86.324	105.468				150	150	150	150	150	150		75.6169	45.1505	43.8526	52.4436	52.6094	50.5901		1	1	1	1	1	1		0.893932	0.913767	0.909948	0.910973	0.902843	0.909146		142.003	117.247	139.811	131.294	140.997	147.736		55.1992	40.1885	46.5932	50.4678
106519		60.698	67.342	88.85	53.926	80.879	83.317				150	150	150	150	150	150		74.3196	44.3604	42.6276	51.3903	51.9605	49.8417		1	1	1	1	1	1		0.893674	0.913884	0.909927	0.910961	0.902885	0.909066		141.862	117.242	139.822	131.138	140.775	147.636		54.8057	40.1885	46.4428	50.3503
106599		65.954	61.476	88.777	74.205	84.978	88.532				150	150	150	150	150	150		74.1309	43.9556	42.2909	50.5777	51.0089	49.8991		1	1	1	1	1	1		0.893738	0.913985	0.909949	0.91083	0.902926	0.909229		142.034	117.237	139.456	131.163	140.768	147.085		54.8057	40.1885	46.3607	50.3503
106679		76.812	69.376	112.055	77.404	87.998	96.042				150	150	150	150	150	150		73.8143	44.477	42.1563	50.7033	51.0482	50.4186		1	1	1	1	1	1		0.893598	0.914298	0.909399	0.910893	0.902917	0.90909		142.057	117.281	139.526	131.151	140.769	147.135		54.8057	40.3362	46.3607	50.3503
106779		80.574	86.098	109.114	90.663	110.566	108.931				150	150	150	150	150	150		73.4893	44.7288	42.2395	51.5005	51.037	51.2816		1	1	1	1	1	1		0.893725	0.914306	0.909365	0.910845	0.902992	0.909093		142.42	117.28	139.53	130.974	140.756	147.134		54.8057	40.3882	46.281	50.2193
106879		81.218	81.707	103.525	83.2	91.149	105.171				150	150	150	150	150	150		71.8694	44.0099	40.8538	51.4776	50.4009	50.7841		1	1	1	1	1	1		0.893603	0.913327	0.909345	0.910856	0.902951	0.908849		142.47	117.316	139.532	130.974	140.763	147.239		54.8057	40.3882	46.158	50.3503
106999		70.674	79.264	114.539	91.285	99.684	87.625				150	150	150	150	150	150		70.7684	42.8403	40.1641	50.4172	50.4367	49.399		1	1	1	1	1	1		0.893837	0.913131	0.908689	0.910631	0.902865	0.908792		142.68	117.323	139.813	130.985	140.779	147.264		54.8057	40.3882	46.158	50.2193
107079		78.311	72.16	103.119	82.275	96.374	100.267				150	150	150	150	150	150		69.7478	41.8836	39.7477	49.644	48.7547	48.7766		1	1	1	1	1	1		0.894074	0.91414	0.908713	0.911408	0.902864	0.908812		142.648	117.287	139.801	130.945	140.779	147.255		54.641	40.3882	46.0262	50.2193
107159		80.776	74.799	101.416	89.796	93.681	98.11				150	150	150	150	150	150		68.4385	40.9208	39.11	49.4091	47.6448	47.9878		1	1	1	1	1	1		0.893944	0.914741	0.908686	0.911822	0.902825	0.90885		142.665	117.261	139.814	130.915	140.786	147.081		54.641	40.3882	46.0262	50.2193
107259		69.904	73.231	96.734	80.714	93.526	104.094				150	150	150	150	150	150		67.0156	39.4544	38.4845	48.8433	46.6263	47.242		1	1	1	1	1	1		0.894025	0.914774	0.909175	0.911769	0.902876	0.908768		142.654	117.259	139.566	130.923	140.777	147.081		54.8057	40.1983	45.9852	50.1603
107339		74.807	83.876	98.027	88.869	84.819	97.46				150	150	150	150	150	150		65.4477	39.191	37.9727	47.957	45.7448	46.6723		1	1	1	1	1	1		0.894097	0.914931	0.908489	0.912255	0.902879	0.908842		142.645	117.193	139.914	130.746	140.707	146.903		54.8057	39.8672	45.9852	50.0072
107419		86.092	73.274	100.284	79.191	91.159	90.222				150	150	150	150	150	150		64.1401	38.2529	37.0885	46.9959	45.3857	46.2496		1	1	1	1	1	1		0.89411	0.914753	0.908428	0.912123	0.903203	0.908716		142.643	117.007	139.945	130.705	140.318	146.928		54.641	39.7537	45.8542	49.9117
107499		66.081	71.279	97.985	84.018	97.994	93.224				150	150	150	150	150	150		62.9352	37.9278	36.051	45.7958	44.8723	45.3965		1	1	1	1	1	1		0.894	0.914674	0.907999	0.912269	0.902844	0.908544		142.308	116.592	140.163	130.694	140.386	146.962		54.6012	39.6542	45.9852	49.9117
107579		70.999	72.192	102.992	82.29	86.903	92.479				150	150	150	150	150	150		62.3511	36.9969	35.4558	45.5557	44.1727	44.5182		1	1	1	1	1	1		0.89401	0.914699	0.908212	0.911775	0.902875	0.908714		142.304	116.582	140.055	130.731	140.377	146.779		54.6012	39.6542	45.8542	49.9117
107679		69.027	70.751	92.284	73.588	82.373	87.575				150	150	150	150	150	150		61.6562	36.5237	36.0663	45.5437	43.9648	44.2463		1	1	1	1	1	1		0.894051	0.914606	0.90828	0.911601	0.902764	0.908875		142.288	116.619	140.02	130.736	140.41	146.577		54.5828	39.6542	45.8542	49.8608
107761		92.27	87.976	114.379	90.615	104.378	110.927				150	150	150	150	150	150		61.7454	36.7926	36.3795	45.919	44.4683	44.7871		1	1	1	1	1	1		0.893977	0.914381	0.908597	0.911636	0.902722	0.908726		142.318	116.243	139.859	130.647	140.231	146.473		54.5828	39.4442	45.7455	49.8363
107879		85.42	94.675	111.739	102.715	100.809	129.748				150	150	150	150	150	150		61.9005	36.5927	36.0601	45.7896	44.1864	44.6237		1	1	1	1	1	1		0.893818	0.914257	0.908631	0.911729	0.903067	0.908699		142.382	116.255	139.842	129.997	140.192	146.475		54.6012	39.4032	45.7455	49.8363
107999		85.092	90.3	98.503	92.962	111.215	100.678				150	150	150	150	150	150		61.2675	35.9599	36.0607	45.5796	43.2066	43.308		1	1	1	1	1	1		0.89363	0.914206	0.908696	0.910391	0.902893	0.908624		142.052	116.275	139.809	130.647	140.211	146.479		54.6012	39.3695	45.7213	49.8363
108079		87.975	87.608	106.038	79.413	104.846	118.284				150	150	150	150	150	150		61.0817	34.5946	35.9253	44.6749	42.3572	42.3868		1	1	1	1	1	1		0.893647	0.914199	0.908736	0.910388	0.90294	0.908596		142.049	116.278	139.789	130.647	140.205	146.481		54.6012	39.3622	45.7455	49.8363
108159		88.208	94.394	104.359	86.607	103.84	105.775				150	150	150	150	150	150		61.1781	34.0354	35.4846	44.269	42.0633	41.5573		1	1	1	1	1	1		0.89348	0.914118	0.908659	0.910238	0.902912	0.908439		142.076	116.31	139.828	130.661	140.208	146.489		54.641	39.1785	45.7455	49.8363
108239		85.533	79.392	98.519	87.705	97.279	101.641				150	150	150	150	150	150		60.1657	33.3158	34.3137	43.6894	40.8098	40.9858		1	1	1	1	1	1		0.89348	0.914075	0.909164	0.910135	0.902813	0.908286		142.076	116.326	139.572	130.166	140.22	146.498		54.641	39.0717	45.7213	49.7157
108319		85.662	78.876	112.933	87.071	92.975	112.984				150	150	150	150	150	150		59.5396	32.8106	33.6437	43.2654	39.3943	39.7566		1	1	1	1	1	1		0.89259	0.914136	0.909287	0.910104	0.902751	0.908073		142.398	116.191	139.374	129.884	140.107	146.373		54.8057	38.938	45.6373	49.5893
108419		86.256	72.972	110.242	77.827	90.831	99.403				150	150	150	150	150	150		59.3837	32.5369	33.2279	42.7233	38.4488	37.9481		1	1	1	1	1	1		0.893276	0.914327	0.908914	0.909516	0.902351	0.907737		142.117	116.045	139.427	129.838	139.945	145.808		54.8057	38.8145	45.6373	49.5893
108499		78.256	79.819	101.301	77.893	98.737	105.924				150	150	150	150	150	150		58.398	32.0608	32.981	42.6038	38.206	36.6214		1	1	1	1	1	1		0.893507	0.914545	0.908509	0.909345	0.90281	0.907376		142.072	116.031	139.479	129.807	139.836	146.032		54.641	38.8145	45.6373	49.5893
108579		91.429	77.974	98.968	76.296	91.501	100.784				150	150	150	150	150	150		57.7405	31.3684	32.4079	42.7163	37.5826	35.9263		1	1	1	1	1	1		0.893455	0.914732	0.908609	0.90943	0.902515	0.907155		142.08	115.942	139.259	129.791	139.906	146.168		54.641	38.7588	45.6373	49.4805
108659		78.355	78.933	102.097	81.562	99.062	95.998				150	150	150	150	150	150		56.8963	31.3232	31.4757	42.0154	36.8757	34.7148		1	1	1	1	1	1		0.89349	0.914774	0.90858	0.909621	0.902856	0.907073		142.075	115.762	139.092	129.755	139.825	145.558		54.6012	38.6115	45.6373	49.1495
108739		77.561	84.366	109.99	84.726	96.065	106.857				150	150	150	150	150	150		57.2489	31.7713	31.9646	42.683	37.4102	35.2533		1	1	1	1	1	1		0.893517	0.914715	0.908165	0.909471	0.903289	0.907279		142.07	115.778	139.289	129.783	139.759	145.493		54.6012	38.6115	45.5607	48.9258
108819		83.373	90.942	113.999	94.149	119.249	113.387				150	150	150	150	150	150		57.4317	32.9999	32.0951	43.3795	37.6823	36.6389		1	1	1	1	1	1		0.893418	0.914954	0.908174	0.910295	0.903206	0.907592		142.086	115.712	139.285	129.439	139.768	145.395		54.5828	38.6115	45.5607	48.7575
108999		81.633	99.031	105.447	99.416	113.124	117.661				150	150	150	150	150	150		57.6069	33.6263	31.6415	43.9891	38.2112	36.4709		1	1	1	1	1	1		0.893543	0.916123	0.908171	0.911484	0.903875	0.90788		142.066	115.486	139.286	129.088	139.691	145.304		54.5828	38.6115	45.5607	48.5403
109079		78.156	84.657	109.969	96.249	98.767	113.778				150	150	150	150	150	150		56.8274	32.9435	31.2995	42.3324	37.4901	36.3749		1	1	1	1	1	1		0.893515	0.915967	0.908535	0.912096	0.903806	0.907797		142.071	115.376	139.113	128.845	139.699	145.33		54.5708	38.5617	45.5607	48.428
109159		90.594	86.463	120.889	90.878	118.774	114.258				150	150	150	150	150	150		56.0127	32.8557	30.7355	40.9714	37.3093	35.2888		1	1	1	1	1	1		0.893439	0.915928	0.908497	0.911944	0.903782	0.908421		142.083	115.379	139.131	128.913	139.702	145.243		54.5708	38.4892	45.5607	48.3395
109239		87.409	92.973	111.56	96.406	113.532	121.722				150	150	150	150	150	150		55.731	32.1182	29.699	40.3696	36.6191	34.0151		1	1	1	1	1	1		0.893344	0.91507	0.907979	0.911837	0.903846	0.907728		142.098	115.68	139.378	129.379	139.695	145.352		54.5828	38.5617	45.5607	48.428
109319		88.628	77.723	108.192	89.418	110.076	126.628				150	150	150	150	150	150		54.1359	31.0846	29.5192	39.5855	35.4562	33.7903		1	1	1	1	1	1		0.893342	0.914967	0.908517	0.910799	0.903852	0.907718		141.907	115.709	139.121	129.547	139.38	145.355		54.5828	38.5617	45.5607	48.428
109419		86.222	80.171	102.345	85.208	101.93	119.273				150	150	150	150	150	150		53.5654	30.1734	28.7296	39.0787	34.6645	32.768		1	1	1	1	1	1		0.893329	0.914839	0.908062	0.910587	0.903875	0.908142		141.749	115.486	139.338	129.375	139.224	145.151		54.5828	38.4892	45.4755	48.3395
109519		84.057	85.506	114.295	78.566	98.654	105.284				150	150	0	150	150	150		52.3529	29.508	0	37.8295	34.2312	32.3665		1	1	0	1	1	1		0.893446	0.914974	0.908096	0.910605	0.904204	0.908086		141.553	115.354	139.322	129.369	139.036	144.986		54.5828	38.4892	45.4755	48.3395
109599		86.061	70.353	110.719	86.799	95.465	111.426				150	150	0	150	150	150		52.2622	28.8405	0	37.2433	33.7314	31.5626		1	1	0	1	1	1		0.893316	0.914698	0.907773	0.909786	0.904368	0.908049		141.593	115.273	138.879	129.228	138.658	144.986		54.5828	38.2982	45.3925	48.3145
109679		84.153	77.494	102.865	75.236	91.169	98.125				150	150	0	150	150	150		51.3679	28.4846	0	36.0603	32.8904	30.7611		1	1	0	1	1	1		0.89322	0.914744	0.90813	0.909602	0.904091	0.908748		141.607	115.171	138.611	129.287	138.245	144.981		54.5828	37.998	45.344	48.3028
109759		80.81	67.728	107.282	87.158	93.346	98.942				150	150	0	150	150	150		50.4978	28.6658	0	35.2983	32.4579	30.4113		1	1	0	1	1	1		0.893188	0.914855	0.908619	0.910288	0.90363	0.908906		141.611	115.109	138.126	129.067	138.443	144.766		54.5708	37.8017	45.321	48.1273
109859		80.989	75.834	105.866	78.861	98.437	102.021				150	150	0	150	150	150		50.0464	29.1237	0	35.6225	32.9617	30.377		1	1	0	1	1	1		0.893068	0.915896	0.908518	0.909415	0.903408	0.909512		141.627	114.964	137.646	129.347	138.539	144.295		54.5708	37.8017	45.0382	48.0025
109999		103.935	100.358	110.878	112.225	118.204	117.853				150	150	0	150	150	150		49.1167	29.4458	0	36.0468	33.1379	30.7981		1	1	0	1	1	1		0.892959	0.916639	0.909257	0.90996	0.903683	0.910345		141.641	114.689	137.446	128.668	138.421	144.034		54.5708	37.5535	44.7153	47.8997
110079		104.57	95.021	113.821	113.129	106.02	126.055				150	150	0	150	150	150		47.4839	28.4396	0	35.1344	32.2389	30.0523		1	1	0	1	1	1		0.892996	0.916801	0.909264	0.910103	0.903286	0.910101		141.329	115.092	137.446	128.603	138.592	143.96		54.5708	37.5917	45.0382	48.0025
110159		90.39	93.645	118.154	99.559	110.159	125.752				150	150	0	150	150	150		46.9378	27.5643	0	33.7335	32.1215	29.1631		1	1	0	1	1	1		0.893109	0.916831	0.909377	0.909666	0.903255	0.910704		141.017	115.091	137.44	129.381	138.605	143.861		54.483	37.4325	45.0382	48.0025
110239		117.772	99.484	114.97	103.043	115.98	115.094				150	150	0	150	150	150		46.3005	27.1816	0	33.6455	32.0557	28.9282		1	1	0	1	1	1		0.89314	0.916763	0.908554	0.909649	0.903054	0.910979		141.01	115.093	137.636	129.389	138.692	143.763		54.5708	37.4325	45.321	48.0025
110339		97.158	91.104	125.187	87.476	106.225	118.8				150	150	0	150	150	150		45.2097	26.5335	0	32.6094	31.9854	29.3822		1	1	0	1	1	1		0.893005	0.916968	0.908019	0.909571	0.903004	0.911054		141.04	115.043	137.789	128.845	138.714	143.736		54.5828	37.3975	45.0382	48.0025
110419		102.665	92.302	121.687	103.027	106.204	111.804				150	150	0	150	150	150		43.8783	26.2484	0	31.6436	31.0002	28.8208		1	1	0	1	1	1		0.893109	0.917244	0.908597	0.909872	0.902956	0.910739		141.017	114.541	137.417	128.708	138.203	143.48		54.5708	37.387	44.7153	47.8997
110499		92.124	90.436	117.176	87.728	99.601	114.911				150	150	0	150	150	0		42.5058	26.3559	0	30.241	30.1262	0		1	1	0	1	1	0		0.893107	0.916803	0.907862	0.909424	0.902972	0.91063		140.871	114.386	137.391	128.911	137.512	143.413		54.483	37.336	44.5845	47.8265
110599		95.702	85.072	119.361	105.636	112.876	110.626				150	150	0	150	150	0		41.854	25.3549	0	29.6493	29.4092	0		1	1	0	1	1	0		0.893065	0.916581	0.908814	0.90926	0.902802	0.911098		140.642	114.427	137.281	128.986	135.977	143.355		54.483	37.336	44.475	47.7255
110679		94.328	79.211	106.581	99.374	100.982	112.034				150	150	0	150	150	0		40.8532	24.5877	0	28.6091	28.2791	0		1	1	0	1	1	0		0.892774	0.916573	0.909549	0.909346	0.902987	0.911138		140.565	114.428	137.104	128.429	135.594	143.325		54.4367	37.2535	44.3395	47.679
110779		91.301	79.793	102.125	86.195	104.305	112.046				150	150	0	150	0	0		39.243	23.3121	0	27.9372	0	0		1	1	0	1	0	0		0.893175	0.916738	0.910183	0.909634	0.903849	0.910771		140.536	114.178	136.921	128.293	135.404	143.333		54.4195	37.1307	44.1508	47.6265
110859		99.627	90.931	99.111	89.709	104.853	106.848				150	0	0	150	0	0		38.0715	0	0	26.9672	0	0		1	0	0	1	0	0		0.893223	0.916441	0.910177	0.909649	0.904374	0.91071		140.536	114.151	136.923	128.291	135.12	143.334		54.4367	36.9755	44.0823	47.6265
110999		110.931	104.559	121.762	114.96	113.154	127.446				150	150	0	150	0	0		38.1882	23.4585	0	28.2392	0	0		1	1	0	1	0	0		0.893029	0.916649	0.910727	0.909788	0.903771	0.910627		140.556	114.148	136.707	128.397	135.208	143.336		54.4367	36.9755	43.94	47.679
111079		100.536	103.613	116.509	119.688	116.712	130.998				150	150	0	150	0	0		38.3345	23.9033	0	28.5339	0	0		1	1	0	1	0	0		0.892996	0.916623	0.910709	0.910805	0.902763	0.910469		140.557	114.148	136.348	128.304	135.173	143.31		54.483	36.9755	43.485	47.6265
111179		99.241	99.476	117.93	97.113	110.13	124.286				150	150	0	150	0	0		37.6999	23.9264	0	27.5098	0	0		1	1	0	1	0	0		0.893259	0.916772	0.910754	0.911315	0.903746	0.910384		140.548	114.147	136.347	128.239	134.913	142.983		54.483	36.8035	43.3192	47.6265
111279		110.183	89.776	124.571	109.656	107.087	114.344				150	150	0	150	0	0		38.2017	23.869	0	27.5861	0	0		1	1	0	1	0	0		0.893078	0.916368	0.91067	0.91108	0.903748	0.910358		140.554	114.151	136.348	128.027	134.913	142.605		54.4367	36.8035	43.1107	47.4798
111359		112.983	84.826	112.711	103.99	118.168	128.529				150	150	0	150	0	0		37.9835	23.3912	0	26.8013	0	0		1	1	0	1	0	0		0.893149	0.916262	0.910652	0.911668	0.904438	0.910402		140.552	114.153	136.316	127.874	134.773	142.619		54.4367	36.8035	43.1107	47.4798
111439		111.865	81.939	121.515	106.338	112.317	119.698				150	150	0	150	0	0		37.9613	23.5822	0	26.5477	0	0		1	1	0	1	0	0		0.892926	0.916583	0.91067	0.912097	0.904364	0.91065		140.539	114.045	136.315	127.686	134.345	142.565		54.4367	36.7193	43.04	47.4195
111519		98.656	89.807	107.962	97.557	106.191	112.358				150	150	0	0	0	0		37.1714	23.4644	0	0	0	0		1	1	0	0	0	0		0.892876	0.916863	0.910732	0.911926	0.904152	0.91077		140.499	113.707	136.234	127.561	134.326	142.434		54.4195	36.6102	42.926	47.3337
111599		104.062	91.959	115.583	95.36	110.547	124.274				150	150	0	150	0	0		36.3964	23.4126	0	25.5255	0	0		1	1	0	1	0	0		0.892874	0.91674	0.910399	0.911905	0.904517	0.910673		140.499	113.525	136.123	127.566	133.89	142.043		54.3183	36.6102	42.8427	47.0423
111679		113.38	92.925	107.989	99.668	116.793	116.511				150	150	0	0	0	0		36.2178	22.7852	0	0	0	0		1	1	0	0	0	0		0.892881	0.916789	0.910373	0.912295	0.904462	0.911111		140.367	113.518	136.126	127.468	133.844	141.823		54.3183	36.6102	42.7547	46.7125
111759		104.254	87.023	112.23	97.132	109.998	120.073				150	0	0	0	0	0		35.4075	0	0	0	0	0		1	0	0	0	0	0		0.892839	0.916688	0.910341	0.912121	0.90439	0.91115		140.289	113.533	135.955	127.247	133.707	141.804		54.3183	36.6102	42.7547	46.7125
111859		100.082	83.504	102.647	84.115	109.116	107.533				150	0	0	0	0	0		34.829	0	0	0	0	0		1	0	0	0	0	0		0.892976	0.916715	0.910236	0.911903	0.904367	0.911028		140.239	113.529	135.97	127.271	133.41	141.865		54.1598	36.6102	42.7547	46.7125
111999		100.413	84.112	113.376	105.496	112.762	110.446				150	150	0	150	0	0		35.4972	23.3322	0	25.5033	0	0		1	1	0	1	0	0		0.892879	0.916743	0.91044	0.911648	0.904261	0.911463		140.244	113.525	135.942	127.16	133.411	141.494		54.1598	36.6102	42.7275	46.4633
112118		102.921	91.571	118.324	118.846	127.834	146.745				150	150	0	150	0	0		35.1279	23.7759	0	26.7203	0	0		1	1	0	1	0	0		0.89278	0.916882	0.910579	0.911627	0.904799	0.911463		140.222	113.502	135.916	127.162	133.283	141.479		54.1043	36.6102	42.6162	46.4633
112199		106.445	98.896	114.116	99.226	118.32	119.954				150	150	0	150	0	0		34.4088	24.0046	0	25.7895	0	0		1	1	0	1	0	0		0.892699	0.916813	0.911035	0.911517	0.905514	0.911428		140.222	113.299	135.793	127.174	132.784	141.479		54.1043	36.6102	42.5772	46.4633
112299		100.615	99.173	124.997	102.287	114.258	111.609				150	150	0	150	0	0		34.322	23.6439	0	26.3213	0	0		1	1	0	1	0	0		0.892682	0.916735	0.910822	0.911518	0.905527	0.911444		139.913	113.077	135.705	127.174	132.367	141.479		54.0757	36.6102	42.5772	46.4633
112379		102.101	86.585	113.049	106.769	127.659	123.312				150	150	0	150	0	0		34.126	23.0359	0	26.021	0	0		1	1	0	1	0	0		0.892547	0.917704	0.910853	0.911916	0.905486	0.911811		139.987	112.836	135.703	127.124	132.368	141.469		53.9567	36.6102	42.5772	46.4633
112459		107.806	91.185	112.541	112.953	114.059	122.196				150	0	0	150	0	0		34.4572	0	0	26.1089	0	0		1	0	0	1	0	0		0.892584	0.91908	0.911023	0.912715	0.905475	0.912079		139.966	112.661	135.527	126.801	132.335	141.287		53.8493	36.5245	42.5525	46.3672
112538		111.256	84.331	108.619	97.581	107.17	122.055				150	0	0	150	0	0		33.7508	0	0	25.4324	0	0		1	0	0	1	0	0		0.892667	0.918946	0.911055	0.912714	0.905615	0.912033		139.921	112.598	135.316	126.801	132.327	141.297		53.7747	36.1465	42.5525	46.3672
112619		97.736	90.409	109.911	98.15	104.004	129.17				150	0	0	0	0	0		33.0485	0	0	0	0	0		1	0	0	0	0	0		0.892607	0.920026	0.911474	0.911839	0.905565	0.911915		140.222	112.452	135.205	126.724	132.329	141.323		53.7747	36.0138	42.5183	46.249
112719		108.004	85.603	118.431	97.593	103.59	111.262				150	0	0	0	0	0		32.7285	0	0	0	0	0		1	0	0	0	0	0		0.892548	0.920156	0.912144	0.911963	0.904878	0.911756		140.223	112.447	134.938	126.928	132.351	141.085		53.7747	36.0138	42.4532	46.249
112799		111.463	85.755	113.645	92.517	104.759	120.713				150	0	0	0	0	0		31.9833	0	0	0	0	0		1	0	0	0	0	0		0.8925	0.920217	0.912279	0.912063	0.905217	0.911558		140.223	112.445	134.683	127.103	132.342	141.123		53.7747	36.0138	42.376	46.249
112879		96.563	87.302	107.67	96.905	101.228	113.058				150	0	0	0	0	0		30.33	0	0	0	0	0		1	0	0	0	0	0		0.893256	0.920163	0.912127	0.911989	0.905015	0.91195		140.22	112.447	134.511	127.113	132.292	141.052		53.7747	36.0138	42.376	46.249
112999		107.381	92.646	119.979	92.905	97.135	115.231				150	0	0	0	0	0		29.5332	0	0	0	0	0		1	0	0	0	0	0		0.894362	0.920317	0.912094	0.912233	0.905662	0.911915		139.647	112.5	134.319	127.078	132.234	141.057		53.7747	36.0138	42.376	46.249
113079		114.015	93.109	131.697	115.49	118.577	136.551				150	0	0	0	0	0		29.4697	0	0	0	0	0		1	0	0	0	0	0		0.893231	0.920467	0.912144	0.912295	0.905544	0.911771		140.22	112.582	134.293	127.069	132.048	140.891		53.7747	36.1465	42.376	46.249
113199		111.671	95.775	123.837	97.419	115.468	128.966				150	0	0	0	0	0		29.2467	0	0	0	0	0		1	0	0	0	0	0		0.893228	0.920534	0.912303	0.91305	0.905441	0.911682		140.22	112.577	133.823	126.959	132.061	140.901		53.8493	36.1465	42.3115	46.249
113279		116.167	96.101	115.773	109.169	105.148	130.784				150	0	0	0	0	0		28.0637	0	0	0	0	0		1	0	0	0	0	0		0.893221	0.920528	0.912277	0.913028	0.904734	0.912102		139.619	112.66	133.825	126.745	132.181	140.865		53.7747	36.1465	42.3115	46.249
113359		103.584	101.121	126.318	102.796	128.111	137.341				150	0	0	0	0	0		27.9482	0	0	0	0	0		1	0	0	0	0	0		0.894364	0.921433	0.912269	0.914061	0.904836	0.912157		139.214	112.513	133.718	125.991	131.987	140.793		53.6947	36.0138	42.184	45.9928
113439		112.13	91.187	133.518	109.728	129.879	139.072				0	0	0	0	0	0		0	0	0	0	0	0		0	0	0	0	0	0		0.894924	0.921626	0.912086	0.913786	0.905692	0.912798		139.139	112.442	133.74	125.526	131.525	140.787		53.6385	35.843	42.1052	45.8492
113519		117.415	92.075	113.361	111.802	121.069	118.114				0	0	0	0	0	0		0	0	0	0	0	0		0	0	0	0	0	0		0.895248	0.921747	0.91211	0.913701	0.906809	0.91278		139.104	112.289	133.62	125.191	130.794	140.787		53.6238	35.843	42.1052	45.7075
113599		118.673	88.955	121.496	116.799	112.213	124.21				0	0	0	0	0	0		0	0	0	0	0	0		0	0	0	0	0	0		0.895264	0.921776	0.912109	0.913581	0.906754	0.91297		138.94	112.455	133.611	125.092	130.632	140.785		53.6238	35.843	42.1052	45.7075
113679		118.531	98.179	122.781	103.549	120.122	126.26				0	0	0	0	0	0		0	0	0	0	0	0		0	0	0	0	0	0		0.895415	0.921803	0.912173	0.913734	0.907652	0.913031		138.918	112.452	133.607	125.088	130.407	140.774		53.6238	35.843	42.1052	45.7075
113759		133.497	101.301	120.644	104.488	119.571	121.776				0	0	0	0	0	0		0	0	0	0	0	0		0	0	0	0	0	0		0.895298	0.921674	0.912302	0.913789	0.908278	0.912292		138.935	112.466	133.601	125.086	129.792	140.601		53.6238	35.6458	42.1052	45.4993
113859		115.855	88.588	111.109	88.525	115.317	120.852				0	0	0	0	0	0		0	0	0	0	0	0		0	0	0	0	0	0		0.895186	0.921404	0.912178	0.91332	0.908847	0.913035		138.952	112.336	133.548	125.1	129.539	140.362		53.6385	35.597	42.1052	45.4993
114019		102.986	79.842	106.235	96.837	115.428	117.572				0	0	0	0	0	0		0	0	0	0	0	0		0	0	0	0	0	0		0.895181	0.921284	0.911983	0.913552	0.909719	0.912938		138.953	112.14	133.617	125.093	129.396	140.39		53.6385	35.597	42.184	45.4062
114119		109.863	92.278	143.548	121.158	134.862	137.249				0	0	0	0	0	0		0	0	0	0	0	0		0	0	0	0	0	0		0.895152	0.921114	0.911695	0.914546	0.90975	0.913503		138.957	112.376	133.634	125.056	129.267	140.263		53.6385	35.597	42.184	45.3415
114219		124.426	98.558	136.115	129.997	132.802	154.303				0	0	0	0	0	0		0	0	0	0	0	0		0	0	0	0	0	0		0.895662	0.921969	0.911478	0.915331	0.909626	0.913689		138.881	112.259	133.578	125.011	129.274	154.303		53.6238	35.586	42.1052	45.3415
114299		103.123	94.749	126.176	120.822	114.743	123.104				0	0	0	0	0	0		0	0	0	0	0	0		0	0	0	0	0	0		0.89622	0.923067	0.911598	0.915348	0.909513	0.913678		138.583	112.047	133.572	125.01	129.28	140.226		53.6002	35.586	42.084	45.3415
114379		118.464	95.011	133.63	114.069	115.844	127.122				0	0	0	0	0	0		0	0	0	0	0	0		0	0	0	0	0	0		0.895933	0.923038	0.911592	0.915296	0.909374	0.913538		138.596	112.053	133.572	125.013	129.288	140.256		53.6002	35.597	42.084	45.4062
114459		120.173	93.979	121.631	109.668	118.493	140.101				0	0	0	0	0	0		0	0	0	0	0	0		0	0	0	0	0	0		0.895829	0.923229	0.91152	0.915426	0.909216	0.913656		138.6	112.266	133.655	125.076	129.298	140.57		53.6002	35.6458	42.1052	45.4993
114538		116.205	96.105	111.518	121.588	128.26	126.66				0	0	0	0	0	0		0	0	0	0	0	0		0	0	0	0	0	0		0.895241	0.92348	0.911601	0.915488	0.909605	0.913804		138.573	112.41	133.572	125.118	129.275	140.789		53.5777	35.6458	42.084	45.4993
114619		99.147	87.592	120.91	107.355	115.501	127.976				0	0	0	0	0	0		0	0	0	0	0	0		0	0	0	0	0	0		0.89534	0.923564	0.91163	0.915684	0.909569	0.913888		138.127	112.399	133.632	125.064	129.277	140.495		53.5777	35.6458	42.084	45.4062
114699		106.544	94.891	121.237	117.187	130.356	121.788				0	0	0	0	0	0		0	0	0	0	0	0		0	0	0	0	0	0		0.895035	0.92413	0.911631	0.915614	0.910056	0.913918		137.549	112.097	133.66	125.068	129.249	140.485		53.5777	35.597	42.084	45.4062
114779		115.727	91.699	127.277	111.148	122.562	139.497				0	0	0	0	0	0		0	0	0	0	0	0		0	0	0	0	0	0		0.895119	0.924342	0.911673	0.915621	0.909975	0.913994		137.487	112.055	133.786	125.068	129.254	140.46		53.6002	35.597	42.084	45.4062
114879		126.014	100.04	116.018	112.156	112.762	125.091				0	0	0	0	0	0		0	0	0	0	0	0		0	0	0	0	0	0		0.895217	0.924299	0.9116	0.915537	0.910341	0.913932		137.414	111.958	133.791	125.072	129.233	140.481		53.6002	35.597	42.084	45.4062
115018		106.865	86.371	115.45	98.103	114.916	116.357				0	0	0	0	0	0		0	0	0	0	0	0		0	0	0	0	0	0		0.895527	0.924192	0.911559	0.915162	0.910522	0.913748		137.185	111.962	133.793	125.083	129.22	140.541		53.5777	35.586	41.858	45.1675
115119		124.095	101.885	144.589	121.539	140.343	139.152				0	0	0	0	0	0		0	0	0	0	0	0		0	0	0	0	0	0		0.895482	0.923988	0.911503	0.914815	0.910648	0.913499		137.219	111.97	144.589	125.093	140.343	140.622		53.5172	35.586	42.084	45.4062
115199		117.379	95.423	124.545	132.006	122.474	129.574				0	0	0	0	0	0		0	0	0	0	0	0		0	0	0	0	0	0		0.8954	0.924154	0.911591	0.914848	0.91047	0.913599		137.279	111.963	134.32	132.006	129.226	140.791		53.5172	35.586	42.1052	45.4062
115279		110.022	86.04	133.484	125.292	125.102	128.364				0	0	0	0	0	0		0	0	0	0	0	0		0	0	0	0	0	0		0.895435	0.924169	0.911652	0.914967	0.91056	0.913707		137.694	111.917	134.451	125.503	129.293	140.84		53.5172	35.586	42.184	45.4993
115359		119.079	99.035	116.574	118.67	115.047	134.897				0	0	0	0	0	0		0	0	0	0	0	0		0	0	0	0	0	0		0.895587	0.924128	0.91163	0.915135	0.910447	0.913867		137.653	111.919	134.507	125.508	129.3	140.955		53.5172	35.597	42.3115	45.7075
115439		119.845	89.91	124.739	117.327	120.792	134.994				0	0	0	0	0	0		0	0	0	0	0	0		0	0	0	0	0	0		0.8957	0.923604	0.911792	0.915071	0.910353	0.913979		137.944	111.936	134.503	125.526	129.313	141.149		53.5172	35.597	42.3115	45.8492
115518		116.888	101.918	125.95	122.122	121.677	136.901				0	0	0	0	0	0		0	0	0	0	0	0		0	0	0	0	0	0		0.895706	0.923544	0.911773	0.915174	0.910259	0.913949		137.942	111.938	134.504	125.8	129.476	141.156		53.5172	35.6458	42.376	45.9428
115639		118.457	95.945	132.829	110.191	116.584	137.081				0	0	0	0	0	0		0	0	0	0	0	0		0	0	0	0	0	0		0.89579	0.92348	0.911943	0.915172	0.910307	0.914109		138.508	111.94	134.512	125.8	129.473	141.378		53.5777	35.843	42.4532	46.064
115719		108.811	87.015	118.419	114.47	123.871	136.334				0	0	0	0	0	0		0	0	0	0	0	0		0	0	0	0	0	0		0.895742	0.923489	0.91184	0.915501	0.910339	0.914077		138.532	111.94	134.512	125.926	129.471	141.381		53.5777	36.0138	42.5183	46.2172
115799		109.153	98.765	116.109	122.116	129.298	129.36				0	0	0	0	0	0		0	0	0	0	0	0		0	0	0	0	0	0		0.895685	0.923687	0.911752	0.915491	0.910073	0.914045		138.609	111.934	134.513	125.93	129.486	141.478		53.6002	36.0138	41.677	46.2588
115879		100.488	84.145	127.56	105.588	115.699	125.254				0	0	0	0	0	0		0	0	0	0	0	0		0	0	0	0	0	0		0.895692	0.923283	0.911826	0.915725	0.910311	0.913965		138.553	111.947	134.512	125.886	129.473	141.479		53.6002	36.0138	41.7113	46.2588
115998		115.928	113.058	138.632	120.869	129.545	137.833				0	0	0	0	0	0		0	0	0	0	0	0		0	0	0	0	0	0		0.895804	0.923366	0.911713	0.915652	0.910165	0.9138		138.501	111.944	134.622	125.894	129.481	141.498		53.6002	36.0138	41.736	46.3672
116079		129.644	118.282	124.581	129.833	149.451	139.979				0	0	0	0	0	0		0	0	0	0	0	0		0	0	0	0	0	0		0.895901	0.92346	0.911757	0.915595	0.910035	0.913734		138.451	118.282	134.81	126.404	149.451	141.635		53.6238	36.1465	41.775	46.5438
116159		129.612	106.615	134.513	131.643	126.385	132.947				0	0	0	0	0	0		0	0	0	0	0	0		0	0	0	0	0	0		0.896076	0.923619	0.911695	0.915648	0.910167	0.913848		138.589	112.338	135.004	131.643	129.538	141.861		53.6238	36.1465	41.8863	47.0423
116258		128.624	107.374	135.85	126.421	133.865	134.063				0	0	0	0	0	0		0	0	0	0	0	0		0	0	0	0	0	0		0.896218	0.923924	0.911696	0.915678	0.910337	0.914082		138.759	112.486	135.193	126.567	129.579	142.064		53.6238	36.5245	41.9135	47.3085
116339		128.146	96.624	137.233	138.783	133.412	138.481				0	0	0	0	0	0		0	0	0	0	0	0		0	0	0	0	0	0		0.896393	0.923969	0.911529	0.915687	0.910278	0.914158		139.006	112.547	135.202	138.783	129.95	142.527		53.6385	36.6102	41.776	46.3397
116419		121.628	104.212	130.544	126.753	131.915	140.785				0	0	0	0	0	0		0	0	0	0	0	0		0	0	0	0	0	0		0.896464	0.923868	0.911546	0.915707	0.910172	0.914566		138.988	112.55	135.201	126.563	130.405	142.538		53.6947	36.7193	41.6202	46.3695
116498		126.126	88.158	127.089	119.455	119.744	123.991				0	0	0	0	0	0		0	0	0	0	0	0		0	0	0	0	0	0		0.895924	0.923903	0.91144	0.915856	0.910403	0.914589		139.126	112.549	135.207	126.545	130.571	142.564		53.6947	36.7193	41.3457	46.4507
116599		146.993	97.731	131.732	133.773	134.348	120.582				0	0	0	0	0	0		0	0	0	0	0	0		0	0	0	0	0	0		0.895567	0.923828	0.911509	0.915708	0.910397	0.914695		146.993	112.551	135.278	133.773	130.572	142.591		53.7747	36.7193	40.9565	46.1753
116679		119.784	97.721	135.191	118.409	116.728	129.685				0	0	0	0	0	0		0	0	0	0	0	0		0	0	0	0	0	0		0.895499	0.924176	0.912062	0.915785	0.910166	0.914728		139.228	112.542	135.241	126.554	130.584	142.832		53.8862	35.8628	39.9067	46.2585
116779		118.14	98.496	127.771	122.274	139.033	140.035				0	0	0	0	0	0		0	0	0	0	0	0		0	0	0	0	0	0		0.895509	0.924381	0.912151	0.915714	0.91036	0.914935		139.226	112.537	135.33	126.562	130.574	143.021		53.8862	35.8628	39.1475	45.4637
116859		138.553	100.438	130.067	122.172	148.251	147.723				0	0	0	0	0	0		0	0	0	0	0	0		0	0	0	0	0	0		0.895925	0.924257	0.911668	0.915729	0.910249	0.915014		139.126	112.54	135.375	126.561	148.251	143.18		53.8862	35.8628	38.9108	45.1
116998		132.876	118.359	130.105	147.222	152.277	154.722				0	0	0	0	0	0		0	0	0	0	0	0		0	0	0	0	0	0		0.895783	0.924278	0.911474	0.915791	0.91031	0.914863		139.163	118.359	135.405	147.222	152.277	154.722		54.0757	36.0162	37.7863	45.0277
117099		129.975	108.188	140.961	142.442	130.635	138.079				0	0	0	0	0	0		0	0	0	0	0	0		0	0	0	0	0	0		0.895733	0.924161	0.911517	0.916091	0.910201	0.914962		139.438	112.663	135.563	142.442	130.712	143.324		54.1043	36.397	36.4545	44.7892
117178		129.37	107.048	136.799	131.466	120.899	126.489				0	0	0	0	0	0		0	0	0	0	0	0		0	0	0	0	0	0		0.895567	0.924316	0.91139	0.916457	0.910364	0.914902		139.459	112.727	135.566	131.466	131.054	143.34		54.1598	36.2117	35.8093	44.0138
117259		128.28	108.878	127.312	130.64	139.209	151.671				0	0	0	0	0	0		0	0	0	0	0	0		0	0	0	0	0	0		0.895595	0.924302	0.911495	0.916133	0.910166	0.914633		139.456	112.768	135.602	126.886	131.154	151.671		54.3183	36.2512	35.6155	43.3607
117338		133.713	108.249	118.853	122.444	139.262	143.34				0	0	0	0	0	0		0	0	0	0	0	0		0	0	0	0	0	0		0.895967	0.92428	0.911726	0.916211	0.910258	0.914351		139.387	112.892	135.671	126.875	131.108	143.368		54.3183	36.3445	35.6047	43.326
117419		122.007	97.978	134.814	115.076	125.687	152.538				0	0	0	0	0	0		0	0	0	0	0	0		0	0	0	0	0	0		0.8956	0.924237	0.911872	0.91634	0.909811	0.914288		139.456	112.893	135.706	126.856	131.784	152.538		54.3183	36.3193	35.38	43.0927
117498		127.49	109.83	125.333	112.142	129.101	122.954				0	0	0	0	0	0		0	0	0	0	0	0		0	0	0	0	0	0		0.895681	0.9243	0.911925	0.916297	0.910466	0.914374		139.447	112.951	135.704	126.862	131.643	143.427		54.3183	36.2037	34.981	42.1488
117579		122.357	102.788	118.618	109.949	112.165	138.656				0	0	0	0	0	0		0	0	0	0	0	0		0	0	0	0	0	0		0.895448	0.924388	0.911947	0.916596	0.910365	0.914197		139.472	113.107	135.703	126.998	131.665	143.436		54.4195	36.0967	34.0005	41.6078
117659		127.487	104.534	125.474	123.735	131.002	135.712				0	0	0	0	0	0		0	0	0	0	0	0		0	0	0	0	0	0		0.895383	0.924354	0.911839	0.916567	0.91013	0.914002		139.478	113.113	135.707	127.001	131.715	143.536		54.4367	35.9267	33.5187	41.4525
117759		125.78	98.323	128.081	116.641	107.974	128.663				0	0	0	0	0	0		0	0	0	0	0	0		0	0	0	0	0	0		0.895494	0.92425	0.911923	0.916587	0.910316	0.914098		139.682	113.132	135.722	126.999	131.932	143.72		54.4657	35.8297	32.1877	41.3438
117859		146.44	110.221	150.203	130.994	124.167	151.588				0	0	0	0	0	0		0	0	0	0	0	0		0	0	0	0	0	0		0.895588	0.924337	0.91179	0.916508	0.910418	0.914043		146.44	113.116	150.203	130.994	131.92	151.588		54.5108	35.8063	30.8903	41.3083
117998		121.62	122.986	125.776	134.222	145.185	142.526				0	0	0	0	0	0		0	0	0	0	0	0		0	0	0	0	0	0		0.896065	0.924572	0.911844	0.916825	0.910341	0.914443		139.533	122.986	135.839	134.222	145.185	143.911		54.5108	35.2167	30.7288	41.1532
118078		136.414	115.965	126.879	127.858	132.335	143.311				0	0	0	0	0	0		0	0	0	0	0	0		0	0	0	0	0	0		0.896183	0.924768	0.911904	0.917099	0.910304	0.914699		139.522	113.493	135.912	127.146	131.933	143.979		53.767	35.2398	30.7982	41.1788
118158		135.786	108.516	143.156	118.28	127.68	137.466				0	0	0	0	0	0		0	0	0	0	0	0		0	0	0	0	0	0		0.896171	0.924837	0.911949	0.917276	0.910352	0.914487		139.524	113.684	143.156	127.243	131.928	144.881		53.36	34.817	30.4562	41.1977
118238		124.65	107.918	118.851	127.151	129.464	147.079				0	0	0	0	0	0		0	0	0	0	0	0		0	0	0	0	0	0		0.896219	0.925069	0.912156	0.917459	0.910457	0.914519		139.745	113.75	136.055	127.456	132.057	145.238		52.7413	34.5503	30.393	41.2992
118318		139.184	111.696	116.012	129.01	127.612	126.951				0	0	0	0	0	0		0	0	0	0	0	0		0	0	0	0	0	0		0.896323	0.925029	0.911949	0.917736	0.910359	0.914444		139.719	113.752	136.084	127.643	132.059	145.251		52.7413	34.6375	30.2163	41.1827
118418		150.008	122.062	117.952	105.017	140.085	134.669				0	0	0	0	0	0		0	0	0	0	0	0		0	0	0	0	0	0		0.89642	0.924756	0.91183	0.917686	0.910414	0.914427		150.008	122.062	136.101	127.765	132.093	145.542		52.7413	34.1925	30.1037	40.1953
118498		131.052	111.111	136.353	127.29	146.39	133.708				0	0	0	0	0	0		0	0	0	0	0	0		0	0	0	0	0	0		0.8968	0.924685	0.911998	0.917632	0.910277	0.914301		139.597	113.767	136.281	127.771	146.39	145.571		52.1078	33.372	29.2335	39.3388
118598		123.102	113.295	133.783	120.932	143.924	141.514				0	0	0	0	0	0		0	0	0	0	0	0		0	0	0	0	0	0		0.896879	0.924558	0.912264	0.916538	0.91023	0.914129		139.577	113.897	136.341	127.935	143.924	145.589		51.9723	33.1582	28.6373	38.592
118678		124.139	112.658	126.814	116.065	126.124	140.37				0	0	0	0	0	0		0	0	0	0	0	0		0	0	0	0	0	0		0.89655	0.924626	0.912357	0.916569	0.91065	0.914382		139.661	114.167	136.339	127.926	132.079	145.666		51.9723	32.4667	28.5602	38.4025
118758		128.045	101.867	130.185	112.162	137.501	138.281				0	0	0	0	0	0		0	0	0	0	0	0		0	0	0	0	0	0		0.896472	0.924705	0.912354	0.915532	0.91059	0.914495		139.681	114.152	136.339	128.189	132.08	145.657		51.906	31.6903	28.6893	38.311
118879		122.339	116.049	131.37	141.356	145.819	151.611				0	0	0	0	0	0		0	0	0	0	0	0		0	0	0	0	0	0		0.896471	0.924687	0.912449	0.914413	0.91042	0.914104		139.681	114.156	136.459	141.356	145.819	151.611		52.1402	30.9305	28.1983	37.687
118998		140.588	108.755	145.262	118.953	138.719	155.932				0	0	0	0	0	0		0	0	0	0	0	0		0	0	0	0	0	0		0.896394	0.92455	0.912706	0.914922	0.910556	0.914099		139.701	114.381	145.262	128.392	132.317	155.932		50.465	30.5927	28.1063	36.9958
119098		137.944	118.701	127.242	132.947	123.599	142.572				0	0	0	0	0	0		0	0	0	0	0	0		0	0	0	0	0	0		0.896462	0.924674	0.912848	0.913928	0.910747	0.914254		139.995	118.701	136.71	132.947	132.698	146.142		49.8945	30.433	28.0805	36.743
119179		140.973	103.65	133.857	121.973	124.137	143.946				0	0	0	0	0	0		0	0	0	0	0	0		0	0	0	0	0	0		0.896457	0.924716	0.91265	0.914057	0.911055	0.914308		139.996	114.395	136.807	128.643	132.863	146.226		49.8185	29.6937	27.9065	36.3115
119259		121.432	105.892	126.824	122.934	132.057	143.37				0	0	0	0	0	0		0	0	0	0	0	0		0	0	0	0	0	0		0.896524	0.924725	0.912777	0.914011	0.911103	0.914355		140.204	114.516	136.832	128.659	133.162	146.296		49.7205	29.616	27.7763	35.901
119339		121.712	114.161	131.081	107.625	133.753	157.697				0	0	0	0	0	0		0	0	0	0	0	0		0	0	0	0	0	0		0.896506	0.924601	0.912761	0.913942	0.910798	0.914496		140.205	114.526	136.832	128.683	133.281	157.697		49.504	29.4905	27.771	35.2927
119419		130.124	105.638	130.456	122.139	135.697	143.996				0	0	0	0	0	0		0	0	0	0	0	0		0	0	0	0	0	0		0.896607	0.924706	0.91279	0.915142	0.911738	0.914361		140.203	114.609	136.843	128.481	132.916	146.301		49.2275	29.535	27.753	35.0155
119518		119.356	101.211	119.682	125.072	117.201	132.748				0	0	0	0	0	0		0	0	0	0	0	0		0	0	0	0	0	0		0.896811	0.92454	0.913078	0.916218	0.911661	0.914252		140.199	114.655	136.839	128.391	132.944	146.304		47.8188	29.5375	27.431	34.6913
119598		124.739	98.017	115.912	115.129	110.385	119.439				0	0	0	0	0	0		0	0	0	0	0	0		0	0	0	0	0	0		0.89715	0.924753	0.913119	0.916044	0.911678	0.914349		140.132	115.041	136.839	128.404	133.42	146.301		46.8708	29.4	27.5157	34.4442
119699		131.258	98.43	122.387	112.045	112.963	128.566				0	0	0	0	0	0		0	0	0	0	0	0		0	0	0	0	0	0		0.897166	0.925024	0.913008	0.917095	0.911596	0.914431		140.127	115.086	136.84	128.32	133.432	146.491		46.6278	29.692	26.9317	34.1923
119779		140.279	109.95	128.809	120.65	119.05	134.647				0	0	0	0	0	0		0	0	0	0	0	0		0	0	0	0	0	0		0.89721	0.925065	0.913057	0.916112	0.911394	0.914676		140.116	115.114	136.84	128.399	133.463	146.673		45.9772	29.753	26.7675	34.1825
119858		136.674	119.558	135.922	140.913	127.414	162.669				0	0	0	0	0	0		0	0	0	0	0	0		0	0	0	0	0	0		0.89734	0.925058	0.912842	0.915365	0.911303	0.914751		140.081	119.558	136.89	140.913	133.477	162.669		45.633	29.7712	26.5707	34.0037
119998		121.98	103.677	124.457	124.333	126.494	136.214				0	0	0	0	0	0		0	0	0	0	0	0		0	0	0	0	0	0		0.897372	0.925161	0.913124	0.915497	0.911378	0.915071		140.211	115.127	137.072	129.016	133.645	146.87		45.5067	28.634	26.0315	33.9035
120078		126.942	95.566	129.678	118.387	122.139	134.743				0	0	0	0	0	0		0	0	0	0	0	0		0	0	0	0	0	0		0.897095	0.925103	0.91327	0.914563	0.911457	0.914755		140.216	115.127	137.18	129.679	133.636	147.185		45.4737	28.076	25.9903	33.891
120158		120.143	101.802	135.366	127.611	121.235	142.96				0	0	0	0	0	0		0	0	0	0	0	0		0	0	0	0	0	0		0.897187	0.923813	0.913572	0.914833	0.911609	0.91488		140.215	115.195	137.219	129.925	133.764	147.169		45.368	27.8383	25.8915	33.3637
120238		129.662	111.867	118.618	116.367	122.419	125.313				0	0	0	0	0	0		0	0	0	0	0	0		0	0	0	0	0	0		0.897141	0.923813	0.91348	0.914771	0.911765	0.915121		140.215	115.195	137.222	130.014	133.862	147.409		45.245	26.8335	25.6577	32.9287
120318		126.183	110.25	119.399	125.109	125.981	136.339				0	0	0	0	0	0		0	0	0	0	0	0		0	0	0	0	0	0		0.897427	0.923317	0.913345	0.914861	0.911906	0.915067		140.21	115.201	137.225	130.012	133.925	147.86		45.1398	26.316	25.52	32.431
120398		129.302	103.553	138.793	133.936	123.594	134.09				0	0	0	0	0	0		0	0	0	0	0	0		0	0	0	0	0	0		0.897449	0.92328	0.91332	0.91487	0.911924	0.915083		140.21	115.204	137.305	133.936	133.924	148.118		45.0817	26.1775	25.3087	32.0755
120478		126.28	105.158	129.037	94.347	111.49	125.388				0	0	0	0	0	0		0	0	0	0	0	0		0	0	0	0	0	0		0.897478	0.923158	0.913406	0.914592	0.911735	0.91486		140.209	115.214	137.737	130.018	133.935	148.134		44.4492	25.9883	24.9125	32.0495
120558		119.577	104.714	119.538	107.703	118.54	120.749				0	0	0	0	0	0		0	0	0	0	0	0		0	0	0	0	0	0		0.897526	0.924513	0.913389	0.914669	0.911617	0.914544		140.208	115.188	137.745	130.016	134.1	148.157		43.836	25.9045	24.5338	31.5985
120678		120.44	96.847	124.107	107.303	109.887	115.534				0	0	0	0	0	0		0	0	0	0	0	0		0	0	0	0	0	0		0.897424	0.924526	0.913258	0.914648	0.911497	0.914316		140.222	115.188	137.806	130.017	134.126	148.173		43.5867	25.9125	24.3938	31.4665
120798		125.485	118.779	137.203	116.892	140.975	140.894				0	0	0	0	0	0		0	0	0	0	0	0		0	0	0	0	0	0		0.897568	0.924727	0.913414	0.914879	0.911598	0.914413		140.249	118.779	138.149	130.012	140.975	148.166		43.2533	25.871	24.2265	31.302
120878		131.771	111.901	127.777	108.791	131.643	155.157				0	0	0	0	0	0		0	0	0	0	0	0		0	0	0	0	0	0		0.897303	0.925128	0.913806	0.914819	0.911938	0.914704		140.261	115.266	138.34	130.313	134.303	155.157		41.856	25.6958	24.2262	30.9608
120998		118.442	106.517	130.342	120.533	120.583	123.869				0	0	0	0	0	0		0	0	0	0	0	0		0	0	0	0	0	0		0.897395	0.925046	0.914027	0.914514	0.911835	0.914935		140.257	115.272	138.514	130.434	134.658	148.277		41.318	25.5933	24.157	30.7715
121078		129.167	115.091	127.167	120.805	114.369	138.206				0	0	0	0	0	0		0	0	0	0	0	0		0	0	0	0	0	0		0.897345	0.923791	0.91432	0.914063	0.911875	0.914825		140.259	115.371	138.627	130.547	134.647	148.421		40.7367	25.4042	23.9295	30.686
121158		128.131	115.31	134.506	115.976	107.833	130.2				0	0	0	0	0	0		0	0	0	0	0	0		0	0	0	0	0	0		0.897358	0.923925	0.913979	0.913634	0.91212	0.914485		140.258	115.365	138.883	130.585	134.807	148.474		40.5135	25.0955	23.6082	29.9193
121238		116.742	101.53	128.042	109.45	99.101	140.797				0	0	0	0	0	0		0	0	0	0	0	0		0	0	0	0	0	0		0.89717	0.922752	0.914234	0.913679	0.912217	0.914148		140.267	116.003	139.19	130.581	134.794	148.565		39.9603	25.0053	22.957	29.3813
121322		116.795	100.783	117.131	114.553	120.487	123.735				0	0	0	0	0	0		0	0	0	0	0	0		0	0	0	0	0	0		0.897037	0.922832	0.914493	0.912978	0.912267	0.913725		140.273	115.998	139.335	130.645	134.787	148.765		39.7075	24.935	22.8053	29.2415
121418		133.268	103.923	132.591	117.38	114.537	118.041				0	0	0	0	0	0		0	0	0	0	0	0		0	0	0	0	0	0		0.897062	0.922831	0.914196	0.912694	0.912234	0.913567		140.272	116.238	139.371	130.715	134.862	148.84		38.181	24.855	22.752	28.337
121518		114.058	104.528	118.32	112.797	119.809	130.659				0	0	0	0	0	0		0	0	0	0	0	0		0	0	0	0	0	0		0.897154	0.922716	0.914293	0.912605	0.912375	0.913329		140.268	116.281	139.433	130.737	134.904	148.953		36.636	24.7403	22.7783	27.8918
121598		123.294	95.119	116.479	100.089	106.576	115.341				0	0	0	0	0	0		0	0	0	0	0	0		0	0	0	0	0	0		0.897422	0.922959	0.91459	0.911961	0.912238	0.913815		140.255	116.712	139.662	130.895	134.913	148.723		35.6467	24.6172	22.6923	27.0825
121678		141.752	100.939	128.627	108.401	123.159	120.227				0	0	0	0	0	0		0	0	0	0	0	0		0	0	0	0	0	0		0.897391	0.92327	0.914766	0.911972	0.912215	0.913736		140.257	117.141	140.023	130.892	134.915	148.76		34.9852	24.5215	22.566	26.2772
121759		134.929	114.38	135.938	119.272	135.331	155.89				0	0	0	0	0	0		0	0	0	0	0	0		0	0	0	0	0	0		0.897497	0.923697	0.914927	0.912196	0.9123	0.91408		140.286	117.157	140.249	130.979	135.158	155.89		34.4163	24.5065	22.391	26.0385
121838		139.445	112.429	129.177	114.931	119.638	141.489				0	0	0	0	0	0		0	0	0	0	0	0		0	0	0	0	0	0		0.897584	0.923587	0.914947	0.91195	0.912453	0.914331		140.398	117.262	140.47	131.384	135.334	149.368		33.6125	24.1907	22.3538	25.9785
121999		133.725	105.141	114.241	114.828	125.668	143.496				0	0	0	0	0	0		0	0	0	0	0	0		0	0	0	0	0	0		0.897619	0.923071	0.915243	0.911443	0.912828	0.914341		140.391	117.435	140.733	131.506	135.367	149.365		33.0568	24.1322	22.3735	25.9137
122078		131.924	111.945	131.311	111.139	130.568	145.281				0	0	0	0	0	0		0	0	0	0	0	0		0	0	0	0	0	0		0.897643	0.923178	0.915554	0.911255	0.912856	0.914535		140.386	117.519	140.96	131.532	135.362	149.324		32.8635	24.0562	22.0768	25.6863
122158		132.087	119.356	122.702	105.889	118.903	128.327				0	0	0	0	0	0		0	0	0	0	0	0		0	0	0	0	0	0		0.897431	0.92331	0.915781	0.911342	0.912761	0.914684		140.429	119.356	141.378	131.52	135.378	149.293		32.5505	23.8028	21.9803	25.5902
122238		128.848	111.347	122.66	109.45	121.191	120.002				0	0	0	0	0	0		0	0	0	0	0	0		0	0	0	0	0	0		0.897501	0.923243	0.915956	0.911456	0.913031	0.914908		140.415	117.519	141.503	131.504	135.541	149.245		32.1597	23.7182	21.887	25.5332
122318		127.029	117.163	130.715	112.05	119.143	120.806				0	0	0	0	0	0		0	0	0	0	0	0		0	0	0	0	0	0		0.897889	0.923165	0.915983	0.911458	0.913037	0.914481		140.337	117.163	141.502	131.504	135.692	149.336		31.7977	23.4382	21.659	25.467
122398		130.745	110.932	119.912	119.858	113.681	131.849				0	0	0	0	0	0		0	0	0	0	0	0		0	0	0	0	0	0		0.89824	0.922993	0.915829	0.911449	0.913059	0.914505		140.291	117.52	141.508	131.505	135.69	149.331		31.6587	23.2097	21.4673	25.247
122498		129.218	115.199	117.628	108.186	118.638	111.416				0	0	0	0	0	0		0	0	0	0	0	0		0	0	0	0	0	0		0.898707	0.922783	0.91602	0.911936	0.913161	0.914754		140.286	117.52	141.522	131.448	135.678	149.278		31.604	22.8418	21.2057	25.0717
122598		145.803	111.314	120.542	123.085	116.086	122.034				0	0	0	0	0	0		0	0	0	0	0	0		0	0	0	0	0	0		0.898541	0.922754	0.916068	0.911806	0.913218	0.914513		145.803	117.69	141.521	131.459	135.671	149.329		31.6723	22.507	21.0005	25.0192
122678		130.962	126.655	141.523	126.968	120.776	141.476				0	0	0	0	0	0		0	0	0	0	0	0		0	0	0	0	0	0		0.898304	0.923151	0.916092	0.911896	0.913132	0.914595		140.29	126.655	141.523	131.62	135.759	149.825		30.538	21.9332	20.8313	25.058
122778		143.702	112.563	115.13	118.646	128.288	133.314				0	0	0	0	0	0		0	0	0	0	0	0		0	0	0	0	0	0		0.898266	0.923509	0.916491	0.912159	0.91335	0.91487		143.702	117.914	141.778	131.883	136.508	150.175		29.8247	21.9045	20.7787	24.7755
122858		134.954	108.03	118.304	122.241	111.737	133.194				0	0	0	0	0	0		0	0	0	0	0	0		0	0	0	0	0	0		0.897706	0.923801	0.91669	0.91224	0.913621	0.914587		140.572	118.072	141.995	132.011	136.901	150.436		29.6308	21.8778	20.5965	24.8187
122998		146.454	110.189	135.259	96.096	127.349	136.51				0	0	0	0	0	0		0	0	0	0	0	0		0	0	0	0	0	0		0.897923	0.92401	0.917135	0.912472	0.913721	0.914545		146.454	118.217	142.109	132.401	136.884	150.439		29.7135	21.673	20.5112	24.6432
123078		125.154	97.566	118.965	106.797	122.576	127.543				0	0	0	0	0	0		0	0	0	0	0	0		0	0	0	0	0	0		0.897927	0.924232	0.917301	0.912661	0.913841	0.914726		140.613	118.298	142.086	132.262	136.864	150.49		29.5945	21.5302	20.6118	24.397
123158		131.792	97.793	114.645	108.682	116.423	127.683				0	0	0	0	0	0		0	0	0	0	0	0		0	0	0	0	0	0		0.898732	0.92425	0.917331	0.913057	0.91392	0.915056		140.576	118.297	142.082	132.904	136.851	150.628		29.2145	21.5167	20.7398	24.1268
123238		140.535	99.36	105.446	109.18	113.243	136.526				0	0	0	0	0	0		0	0	0	0	0	0		0	0	0	0	0	0		0.899414	0.924331	0.917552	0.913317	0.914033	0.915187		140.562	118.294	142.277	133.095	137.015	150.596		28.836	21.4993	20.601	24.1333
123338		135.715	101.016	127.621	103.413	120.199	123.43				0	0	0	0	0	0		0	0	0	0	0	0		0	0	0	0	0	0		0.899598	0.924488	0.917544	0.913545	0.914396	0.915195		140.583	118.334	142.421	133.06	137.054	150.594		28.8678	21.229	20.5072	24.3025
123458		113.332	106.341	116.051	103.342	110.975	104.801				0	0	0	0	0	0		0	0	0	0	0	0		0	0	0	0	0	0		0.89971	0.924517	0.917558	0.913572	0.914298	0.915577		140.58	118.383	142.421	133.056	137.058	150.818		28.692	21.3053	20.4937	24.3165
123538		129.999	104.617	133.565	123.195	123.087	139.48				0	0	0	0	0	0		0	0	0	0	0	0		0	0	0	0	0	0		0.899774	0.924451	0.917694	0.913563	0.914343	0.915543		140.693	118.393	142.467	133.204	137.062	150.828		28.5457	21.3295	20.448	24.5255
123618		133.619	115.124	124.941	128.347	121.663	145.674				0	0	0	0	0	0		0	0	0	0	0	0		0	0	0	0	0	0		0.899834	0.923479	0.917913	0.913772	0.914498	0.915818		140.685	118.551	142.593	133.187	137.33	151.315		27.282	21.2895	20.4587	24.4528
123698		119.478	106.547	138.486	114.281	111.884	128.431				0	0	0	0	0	0		0	0	0	0	0	0		0	0	0	0	0	0		0.899902	0.924053	0.918338	0.913779	0.914763	0.916198		140.676	118.612	142.854	133.186	137.457	151.516		26.739	21.3448	20.5788	24.34
123778		118.722	101.29	120.22	117.927	117.581	137.937				0	0	0	0	0	0		0	0	0	0	0	0		0	0	0	0	0	0		0.900031	0.92425	0.918485	0.913562	0.914112	0.916128		140.658	118.6	143.081	133.204	137.725	151.523		26.5083	21.067	20.689	23.7832
123878		131.846	108.591	120.843	128.439	115.604	133.667				0	0	0	0	0	0		0	0	0	0	0	0		0	0	0	0	0	0		0.900046	0.924285	0.918618	0.913558	0.913965	0.916356		140.656	118.669	143.151	133.204	137.725	151.597		26.143	20.9153	20.709	23.3777
123998		133.744	105.837	121.985	113.465	121.411	115.368				0	0	0	0	0	0		0	0	0	0	0	0		0	0	0	0	0	0		0.900122	0.924221	0.918756	0.913544	0.914052	0.916395		140.646	118.699	143.264	133.206	137.725	151.596		25.7815	20.9132	20.6673	23.2798
124078		122.116	96.829	131.021	107.363	120.151	127.155				0	0	0	0	0	0		0	0	0	0	0	0		0	0	0	0	0	0		0.900194	0.924385	0.919082	0.912881	0.91421	0.916356		140.817	118.699	143.414	133.283	137.725	151.597		25.5558	20.8305	20.5253	22.7482
124178		132.251	92.661	118.312	101.088	113.818	112.649				0	0	0	0	0	0		0	0	0	0	0	0		0	0	0	0	0	0		0.900104	0.924565	0.919196	0.912849	0.914126	0.916422		140.833	118.698	143.398	133.292	137.725	151.595		25.0848	20.7325	20.4735	22.381
124258		129.137	104.508	104.863	101.789	110.913	113.212				0	0	0	0	0	0		0	0	0	0	0	0		0	0	0	0	0	0		0.900111	0.924316	0.919463	0.911253	0.914174	0.91648		140.832	118.699	143.542	133.666	137.725	151.594		24.809	20.6382	20.2235	22.1355
124338		131.543	91.838	118.58	108.717	99.236	111.326				0	0	0	0	0	0		0	0	0	0	0	0		0	0	0	0	0	0		0.90002	0.923742	0.919675	0.911238	0.914211	0.916754		140.848	118.7	144.02	133.668	137.725	151.589		24.4912	20.5368	20.1468	21.754
124438		126.057	101.691	151.755	127.717	120.878	138.316				0	0	0	0	0	0		0	0	0	0	0	0		0	0	0	0	0	0		0.90001	0.923355	0.919601	0.911069	0.914337	0.91636		140.85	118.701	151.755	133.691	137.726	151.597		23.908	20.468	20.043	21.5862
124538		126.546	118.698	131.086	128.187	115.964	136.922				0	0	0	0	0	0		0	0	0	0	0	0		0	0	0	0	0	0		0.900089	0.923178	0.919634	0.910947	0.914328	0.916218		141.143	118.698	144.515	133.874	138.073	151.599		23.6388	20.204	19.902	21.4928
124618		136.158	101.166	136.325	107.005	94.306	131.721				0	0	0	0	0	0		0	0	0	0	0	0		0	0	0	0	0	0		0.899826	0.923292	0.920146	0.910765	0.914291	0.916522		141.241	118.779	144.662	133.897	138.084	151.626		23.4783	20.2335	19.8035	21.423
124698		111.456	97.573	134.999	112.005	113.61	123.11				0	0	0	0	0	0		0	0	0	0	0	0		0	0	0	0	0	0		0.899779	0.923242	0.920466	0.910519	0.914153	0.916565		141.511	118.779	144.764	133.929	138.123	151.685		22.9033	20.0318	19.7265	21.1947
124798		136.714	111.727	126.136	115.655	114.526	124.71				0	0	0	0	0	0		0	0	0	0	0	0		0	0	0	0	0	0		0.899712	0.923275	0.920616	0.910588	0.914252	0.916656		141.518	118.779	144.82	133.92	138.095	151.741		22.4725	20.0085	19.739	21.122
124878		129.96	103.455	132.392	110.72	113.162	115.634				0	0	0	0	0	0		0	0	0	0	0	0		0	0	0	0	0	0		0.899633	0.923426	0.920744	0.910736	0.914202	0.916705		141.526	118.774	144.929	133.949	138.109	151.74		22.3032	20.1018	19.8252	21.098
124998		126.578	102.506	109.872	103.592	111.533	118.87				0	0	0	0	0	0		0	0	0	0	0	0		0	0	0	0	0	0		0.89953	0.923592	0.920945	0.912002	0.914275	0.916819		141.537	118.782	145.206	133.901	138.088	151.736		22.248	20.1533	19.851	21.0318
125078		130.112	82.277	117.436	105.498	111.556	116.188				0	0	0	0	0	0		0	0	0	0	0	0		0	0	0	0	0	0		0.899378	0.923914	0.921025	0.912026	0.914424	0.917228		141.553	118.808	145.186	133.898	138.046	151.716		22.0902	20.2673	19.842	20.7608
125198		132.002	104.73	127.029	116.416	115.7	117.126				0	0	0	0	0	0		0	0	0	0	0	0		0	0	0	0	0	0		0.899274	0.92395	0.92115	0.912073	0.914627	0.917403		141.564	118.807	145.154	133.892	138.353	151.707		21.8928	19.9307	19.7852	20.78
125298		130.638	120.486	132.998	149.936	127.589	133.6				0	0	0	0	0	0		0	0	0	0	0	0		0	0	0	0	0	0		0.899286	0.924071	0.921244	0.910723	0.914738	0.917159		141.563	120.486	145.13	149.936	138.321	151.72		21.6523	19.925	19.722	20.576
125398		140.22	113.711	123.987	132.015	121.391	129.02				0	0	0	0	0	0		0	0	0	0	0	0		0	0	0	0	0	0		0.899262	0.923221	0.921259	0.909736	0.914786	0.917104		141.565	118.854	145.126	132.015	138.307	151.723		21.253	19.7518	19.7165	20.33
125478		130.441	105.71	127.463	115.842	122.096	120.864				0	0	0	0	0	0		0	0	0	0	0	0		0	0	0	0	0	0		0.899386	0.923403	0.921615	0.909942	0.915023	0.917501		141.552	119.104	145.307	134.032	138.527	151.753		20.849	19.5168	19.8305	20.2047
125558		139.571	113.51	131.319	121.774	114.69	125.231				0	0	0	0	0	0		0	0	0	0	0	0		0	0	0	0	0	0		0.89949	0.923253	0.921992	0.909959	0.915061	0.917515		141.541	119.223	145.406	134.1	138.664	151.942		20.5673	19.428	19.8568	20.072
125638		135.112	104.919	127.459	119.287	116.213	116.593				0	0	0	0	0	0		0	0	0	0	0	0		0	0	0	0	0	0		0.899533	0.923331	0.922068	0.910219	0.91486	0.91776		141.537	119.268	145.398	134.133	138.678	152.2		20.6587	19.3418	19.8322	20.0698
125718		119.654	95.971	124.896	115.671	100.508	129.284				0	0	0	0	0	0		0	0	0	0	0	0		0	0	0	0	0	0		0.899487	0.923328	0.921397	0.910401	0.915007	0.917967		141.666	119.268	145.463	134.117	138.852	152.397		20.6	19.4373	19.6218	19.705
125798		129.83	95.053	119.769	109.881	100.597	125.601				0	0	0	0	0	0		0	0	0	0	0	0		0	0	0	0	0	0		0.899455	0.923361	0.921432	0.910556	0.914897	0.918048		141.67	119.266	145.46	134.214	138.88	152.541		20.3228	19.4338	19.5585	19.6572
125878		136.892	95.589	126.516	114.266	120.665	101.811				0	0	0	0	0	0		0	0	0	0	0	0		0	0	0	0	0	0		0.899564	0.923587	0.921474	0.910635	0.91489	0.918122		141.659	119.34	145.456	134.45	138.881	152.585		20.1713	19.3713	19.3522	19.7507
126018		131.725	101.413	116.225	101.065	109.28	121.687				0	0	0	0	0	0		0	0	0	0	0	0		0	0	0	0	0	0		0.899705	0.924403	0.921495	0.911553	0.914644	0.918006		141.644	119.284	145.454	134.259	138.942	152.606		20.0575	19.2483	19.3295	19.6923
126138		140.224	119.22	135.724	124.203	126.152	139.391				0	0	0	0	0	0		0	0	0	0	0	0		0	0	0	0	0	0		0.900357	0.924385	0.920876	0.912828	0.914824	0.917905		141.578	119.22	145.513	134.126	139.074	152.624		19.6658	19.2108	19.2388	19.4905
126218		120.747	98.336	136.84	139.195	121.095	128.767				0	0	0	0	0	0		0	0	0	0	0	0		0	0	0	0	0	0		0.900063	0.924239	0.92153	0.913489	0.914937	0.917983		141.608	119.296	145.45	139.195	139.068	152.61		19.4437	19.1843	19.0808	19.4905
126298		131.651	110.37	133.121	114.88	104.132	125.695				0	0	0	0	0	0		0	0	0	0	0	0		0	0	0	0	0	0		0.900072	0.924178	0.921118	0.91361	0.915045	0.917834		141.607	119.3	145.49	134.102	139.146	152.636		19.194	19.1268	18.9495	19.2548
126378		134.552	93.521	128.832	122.159	114.623	135.809				0	0	0	0	0	0		0	0	0	0	0	0		0	0	0	0	0	0		0.89954	0.924681	0.921645	0.913879	0.915382	0.917599		141.661	119.355	145.532	134.145	139.21	152.831		19.1285	19.1245	18.988	19.1315
126458		120.047	99.925	125.436	102.045	114.927	141.085				0	0	0	0	0	0		0	0	0	0	0	0		0	0	0	0	0	0		0.899406	0.924883	0.921966	0.913896	0.915542	0.917347		141.675	119.524	145.543	134.144	139.219	153.283		18.997	19.0095	19.175	19.1195
126538		129.171	103.639	127.309	115.425	115.297	121.229				0	0	0	0	0	0		0	0	0	0	0	0		0	0	0	0	0	0		0.899472	0.924865	0.921862	0.91368	0.915478	0.917161		141.668	119.527	145.548	134.163	139.221	153.386		18.8527	19.006	19.107	18.9565
126618		132.317	111.993	122.534	99.821	106.371	127.778				0	0	0	0	0	0		0	0	0	0	0	0		0	0	0	0	0	0		0.899483	0.9249	0.922084	0.913437	0.915326	0.917016		141.667	119.539	145.6	134.184	139.227	153.466		18.766	19.0143	18.9905	18.6938
126698		115.182	95.247	117.932	98.794	107.342	129.154				0	0	0	0	0	0		0	0	0	0	0	0		0	0	0	0	0	0		0.900136	0.924799	0.922297	0.913164	0.915607	0.917297		141.6	119.635	145.68	134.208	139.26	153.577		18.5685	19.144	19.1012	18.6108
126798		126.437	102.683	117.793	103.939	107.158	128.509				0	0	0	0	0	0		0	0	0	0	0	0		0	0	0	0	0	0		0.900039	0.924691	0.922529	0.91308	0.915808	0.917403		141.61	119.642	145.84	134.215	139.288	153.576		18.4802	18.9988	19.4078	18.5675
126878		135.912	103.589	121.452	125.906	115.078	131.61				0	0	0	0	0	0		0	0	0	0	0	0		0	0	0	0	0	0		0.8999	0.924691	0.92266	0.912933	0.915767	0.91728		141.624	119.707	146.013	134.228	139.289	153.577		18.068	19.175	19.6205	18.5485
126998		143.17	120.278	121.687	133.145	129.226	135.102				0	0	0	0	0	0		0	0	0	0	0	0		0	0	0	0	0	0		0.900552	0.924709	0.922656	0.912983	0.915699	0.917453		143.17	120.278	146.013	133.145	139.291	153.575		17.894	19.113	19.5482	18.35
127078		138.606	110.916	125.651	98.48	123.493	136.079				0	0	0	0	0	0		0	0	0	0	0	0		0	0	0	0	0	0		0.900414	0.924728	0.92253	0.912739	0.915906	0.917489		141.572	119.705	146.029	134.245	139.286	153.574		17.811	19.009	19.5155	18.226
127158		124.438	101.814	110.508	109.93	115.951	141.364				0	0	0	0	0	0		0	0	0	0	0	0		0	0	0	0	0	0		0.899832	0.923951	0.922209	0.913055	0.915963	0.917535		141.631	119.711	146.07	134.329	139.284	153.574		17.749	18.9735	19.4542	18.179
127238		128.639	107.895	118.626	115.479	120.285	137.478				0	0	0	0	0	0		0	0	0	0	0	0		0	0	0	0	0	0		0.899907	0.924133	0.922473	0.913056	0.915965	0.917745		141.719	119.724	146.107	134.329	139.284	153.571		17.7405	18.605	19.4758	18.1983
127318		136.793	104.393	132.621	112.495	114.155	142.601				0	0	0	0	0	0		0	0	0	0	0	0		0	0	0	0	0	0		0.899813	0.92438	0.923006	0.913211	0.916265	0.918221		141.724	119.756	146.12	134.46	139.308	153.583		17.586	18.4158	19.6955	18.1598
127418		138.875	100.263	117.491	108.286	109.976	123.315				0	0	0	0	0	0		0	0	0	0	0	0		0	0	0	0	0	0		0.900087	0.923729	0.923178	0.912774	0.916427	0.918463		141.823	119.79	146.118	134.827	139.305	153.579		17.5627	18.3373	19.8985	18.171
127498		127.136	100.541	107.584	104.245	101.381	122.159				0	0	0	0	0	0		0	0	0	0	0	0		0	0	0	0	0	0		0.900112	0.923909	0.923581	0.9127	0.916269	0.918326		142.046	119.884	146.131	134.827	139.308	153.581		17.5807	18.3475	19.8775	18.2005
127598		129.117	106.954	125.853	110.969	102.774	123.675				0	0	0	0	0	0		0	0	0	0	0	0		0	0	0	0	0	0		0.899929	0.923975	0.923779	0.912598	0.916258	0.917954		142.091	120.045	146.458	134.828	139.378	153.626		17.5582	17.8197	19.9673	18.2533
127678		130.043	101.632	114.019	111.508	102.269	116.701				0	0	0	0	0	0		0	0	0	0	0	0		0	0	0	0	0	0		0.899816	0.924143	0.924108	0.912752	0.916097	0.917752		142.473	120.196	146.63	134.903	139.393	153.675		17.3992	17.6745	19.964	18.1495
127758		135.69	112.671	130.78	119.109	129.536	145.06				0	0	0	0	0	0		0	0	0	0	0	0		0	0	0	0	0	0		0.899781	0.924208	0.923949	0.912647	0.915828	0.917612		142.485	120.323	146.634	134.934	139.418	145.06		17.205	17.62	19.8805	18.0875
127878		126.737	122.547	139.434	128.569	128.409	150.505				0	0	0	0	0	0		0	0	0	0	0	0		0	0	0	0	0	0		0.900499	0.924487	0.924213	0.912769	0.915679	0.917684		142.252	122.547	139.434	128.569	139.431	150.505		17.0085	17.5755	19.6205	18.0883
127998		130.792	119.939	122.453	114.888	121.55	126.434				0	0	0	0	0	0		0	0	0	0	0	0		0	0	0	0	0	0		0.900638	0.924949	0.924134	0.912735	0.9165	0.917416		142.215	119.939	146.629	134.908	139.356	153.756		16.801	17.5265	19.5468	17.7862
128078		129.043	117.413	116.367	120.562	115.322	127.969				0	0	0	0	0	0		0	0	0	0	0	0		0	0	0	0	0	0		0.900644	0.924916	0.924104	0.913265	0.91636	0.917769		142.213	117.413	146.63	134.83	139.369	153.671		16.7142	17.3723	19.534	17.7862
128158		136.4	107.084	122.998	118.286	108.071	137.969				0	0	0	0	0	0		0	0	0	0	0	0		0	0	0	0	0	0		0.900595	0.924822	0.924081	0.913052	0.916439	0.917903		142.225	120.262	146.631	134.831	139.361	153.638		16.7052	17.2968	19.3912	17.6835
128238		125.079	108.956	129.185	121.691	123.517	127.134				0	0	0	0	0	0		0	0	0	0	0	0		0	0	0	0	0	0		0.900709	0.925312	0.924036	0.913549	0.916738	0.918139		142.579	120.345	146.819	135.043	139.445	153.894		16.8275	17.1715	19.3363	17.713
128318		128.637	99.094	119.039	107.756	113.369	125.207				0	0	0	0	0	0		0	0	0	0	0	0		0	0	0	0	0	0		0.900723	0.925625	0.924259	0.913632	0.91691	0.918353		142.646	120.431	147.058	135.018	139.47	154.232		16.7377	17.0253	19.3173	17.7122
128398		127.013	101.226	103.506	109.963	114.864	122.714				0	0	0	0	0	0		0	0	0	0	0	0		0	0	0	0	0	0		0.900999	0.925753	0.924411	0.913954	0.916895	0.918661		142.94	120.423	147.039	135.316	139.471	154.344		16.701	17.0085	19.296	17.7155
128498		123.772	104.728	128.865	110.796	114.265	133.388				0	0	0	0	0	0		0	0	0	0	0	0		0	0	0	0	0	0		0.90131	0.926062	0.924681	0.913857	0.916877	0.918894		143.135	120.482	147.166	135.35	139.471	154.332		16.4383	17.1347	19.224	17.6248
128598		140.292	101.383	121.975	113.271	111.16	119.789				0	0	0	0	0	0		0	0	0	0	0	0		0	0	0	0	0	0		0.901504	0.925982	0.924729	0.913983	0.916868	0.919102		143.183	120.518	147.16	135.672	139.793	154.451		16.186	17.2942	18.9928	17.6467
128718		134.223	124.349	123.729	136.427	126.597	132.682				0	0	0	0	0	0		0	0	0	0	0	0		0	0	0	0	0	0		0.901505	0.925666	0.92471	0.914157	0.916632	0.919117		143.267	124.349	147.162	136.427	140.086	154.448		16.1282	17.2212	18.9352	17.6695
128798		131.906	117.897	122.878	140.151	148.088	130.28				0	0	0	0	0	0		0	0	0	0	0	0		0	0	0	0	0	0		0.901319	0.925702	0.924819	0.914392	0.916419	0.919338		143.294	117.897	147.149	140.151	148.088	154.691		16.036	17.2583	18.8937	17.6647
128878		117.931	112.911	128.166	119.559	120.924	126.799				0	0	0	0	0	0		0	0	0	0	0	0		0	0	0	0	0	0		0.90132	0.925685	0.924614	0.914357	0.916407	0.919189		143.414	120.549	147.179	135.733	140.176	154.695		16.0982	17.0875	18.8095	17.7505
128998		119.967	118.783	132.091	139.367	113.516	131.297				0	0	0	0	0	0		0	0	0	0	0	0		0	0	0	0	0	0		0.901223	0.925588	0.924745	0.914328	0.916372	0.919287		143.416	118.783	147.158	139.367	140.398	154.692		16.0288	17.0285	18.8663	17.7257
129078		133.368	120.653	134.62	124.754	125.733	132.843				0	0	0	0	0	0		0	0	0	0	0	0		0	0	0	0	0	0		0.901218	0.925634	0.924757	0.914449	0.916223	0.919332		143.416	120.653	147.157	135.727	140.415	154.691		15.9463	16.964	18.6158	17.799
129158		132.025	111.44	122.882	110.889	124.072	135.941				0	0	0	0	0	0		0	0	0	0	0	0		0	0	0	0	0	0		0.901254	0.925712	0.924649	0.914619	0.916374	0.919292		143.415	120.683	147.171	135.715	140.397	154.692		15.864	16.9343	18.3728	17.8715
129238		125.436	112.884	136.83	123.394	132.917	125.693				0	0	0	0	0	0		0	0	0	0	0	0		0	0	0	0	0	0		0.901514	0.925975	0.924813	0.915053	0.916301	0.919668		143.463	112.884	136.83	135.811	140.406	154.716		15.865	16.9165	18.4663	17.753
129338		124.264	100.908	116.858	111.865	117.77	125.849				0	0	0	0	0	0		0	0	0	0	0	0		0	0	0	0	0	0		0.901645	0.926231	0.925045	0.914756	0.916414	0.919536		143.443	120.855	147.503	135.949	140.647	154.719		15.8602	16.9995	18.6865	17.7265
129438		119.738	92.999	113.32	112.897	115.823	120.619				0	0	0	0	0	0		0	0	0	0	0	0		0	0	0	0	0	0		0.901732	0.926441	0.925195	0.914845	0.915598	0.919402		143.43	121.148	147.496	135.946	140.941	154.726		15.7597	17.1683	18.6242	17.6247
129518		122.797	110.465	129.342	114.591	118.177	137.465				0	0	0	0	0	0		0	0	0	0	0	0		0	0	0	0	0	0		0.901894	0.925866	0.925216	0.915113	0.915751	0.919639		143.423	121.312	147.495	135.938	140.972	154.833		15.7025	17.0472	18.7165	17.5273
129638		134.016	113.768	132.189	124.501	124.026	146.301				0	0	0	0	0	0		0	0	0	0	0	0		0	0	0	0	0	0		0.902154	0.92579	0.925253	0.915236	0.915839	0.91969		143.551	113.768	147.493	136.078	141.049	146.301		15.6573	17.1215	18.7025	17.5228
129718		122.911	109.503	140.299	125.755	116.177	141.801				0	0	0	0	0	0		0	0	0	0	0	0		0	0	0	0	0	0		0.90193	0.925468	0.92534	0.91496	0.915891	0.919544		143.585	121.374	140.299	136.178	141.426	141.801		15.6107	17.3632	18.9678	17.4673
129798		140.564	103.92	137.929	111.971	110.481	135.592				0	0	0	0	0	0		0	0	0	0	0	0		0	0	0	0	0	0		0.901783	0.925479	0.925243	0.914989	0.915611	0.919419		140.564	121.372	137.929	136.167	141.532	154.855		15.457	17.266	18.9642	17.3793
129878		135.334	102.964	132.026	113.745	110.829	126.112				0	0	0	0	0	0		0	0	0	0	0	0		0	0	0	0	0	0		0.901714	0.925122	0.925446	0.914992	0.915422	0.919535		143.614	121.427	147.53	136.166	141.563	154.844		15.3543	17.0695	19.0115	17.3432
129998		134.88	109.509	140.661	104.592	112.39	133.975				0	0	0	0	0	0		0	0	0	0	0	0		0	0	0	0	0	0		0.901586	0.925191	0.925301	0.914915	0.915383	0.919319		143.623	121.416	140.661	136.194	141.566	154.866		15.364	16.8735	18.7075	17.2955
130078		128.543	112.53	131.638	111.132	125.51	128.448				0	0	0	0	0	0		0	0	0	0	0	0		0	0	0	0	0	0		0.901607	0.925006	0.925185	0.914739	0.915065	0.919041		143.713	121.477	147.535	136.258	141.588	154.894		15.3017	16.79	18.5575	17.2773
130178		126.238	100.953	104.38	107.286	122.889	126.98				0	0	0	0	0	0		0	0	0	0	0	0		0	0	0	0	0	0		0.9015	0.924968	0.92535	0.914534	0.915267	0.918941		143.721	121.932	147.532	136.332	141.696	154.905		15.2275	16.7277	18.5918	17.1815
130278		117.353	99.459	124.393	108.136	123.536	129.452				0	0	0	0	0	0		0	0	0	0	0	0		0	0	0	0	0	0		0.901581	0.925195	0.925566	0.914856	0.915693	0.919336		143.842	122.255	147.56	136.489	141.854	154.99		15.193	16.6783	18.6448	17.2473
130358		126.859	108.287	115.434	124.767	128.25	136.174				0	0	0	0	0	0		0	0	0	0	0	0		0	0	0	0	0	0		0.901542	0.925171	0.925602	0.915082	0.916013	0.919454		143.854	122.261	147.66	136.595	142.397	154.986		14.8372	16.5945	18.8377	17.3487
130438		134.059	124.457	134.447	130.529	121.399	154.689				0	0	0	0	0	0		0	0	0	0	0	0		0	0	0	0	0	0		0.901532	0.925144	0.925292	0.915193	0.915952	0.919106		143.856	124.457	134.447	130.529	142.435	154.689		14.7025	16.4402	18.79	17.3487
130538		128.659	119.741	124.674	127.127	117.452	149.109				0	0	0	0	0	0		0	0	0	0	0	0		0	0	0	0	0	0		0.901524	0.925117	0.924876	0.913943	0.916298	0.919214		143.859	119.741	147.782	127.127	142.74	149.109		14.6495	16.3858	18.7588	17.437
130638		135.365	114.522	133.65	111.095	111.429	139.242				0	0	0	0	0	0		0	0	0	0	0	0		0	0	0	0	0	0		0.901696	0.924844	0.924833	0.91403	0.916346	0.919187		144.15	114.522	133.65	137.002	143.001	154.991		14.7125	16.4655	18.7015	17.5025
130718		137.057	101.925	142.917	100.742	117.862	137.515				0	0	0	0	0	0		0	0	0	0	0	0		0	0	0	0	0	0		0.901842	0.924786	0.924838	0.914445	0.916423	0.919361		144.25	122.51	142.917	137.053	142.971	154.989		14.5577	16.4453	18.8117	17.4168
130798		135.62	116.534	138.256	116.987	122.648	143.339				0	0	0	0	0	0		0	0	0	0	0	0		0	0	0	0	0	0		0.901951	0.924865	0.92482	0.914234	0.916599	0.919537		144.377	116.534	138.256	137.064	142.905	143.339		14.649	16.4248	18.8922	17.1903
130878		108.566	109.978	127.811	115.248	111.681	139.101				0	0	0	0	0	0		0	0	0	0	0	0		0	0	0	0	0	0		0.901933	0.92494	0.924743	0.914323	0.916753	0.919499		144.38	122.494	148.067	137.06	142.847	154.981		14.6152	16.4603	19.0757	17.1453
130998		114.899	102.019	123.091	111.897	116.343	126.766				0	0	0	0	0	0		0	0	0	0	0	0		0	0	0	0	0	0		0.901924	0.92497	0.92443	0.914426	0.91668	0.919747		144.381	122.491	148.122	137.054	142.874	154.956		14.5515	16.7023	19.0292	17.1077
131098		117.109	115.129	134.305	122.581	118.182	132.976				0	0	0	0	0	0		0	0	0	0	0	0		0	0	0	0	0	0		0.902173	0.925432	0.924366	0.914356	0.916608	0.919758		144.407	115.129	134.305	137.058	142.901	154.954		14.508	16.7023	18.9507	17.0558
131198		133.585	125.609	136.698	130.952	125.266	141.983				0	0	0	0	0	0		0	0	0	0	0	0		0	0	0	0	0	0		0.902375	0.925686	0.924496	0.914493	0.916696	0.919762		144.405	125.609	136.698	130.952	142.868	141.983		14.4305	16.71	18.7313	17.1582
131318		137.623	110.605	148.303	133.251	133.935	146.228				0	0	0	0	0	0		0	0	0	0	0	0		0	0	0	0	0	0		0.902494	0.925517	0.924536	0.914887	0.916682	0.91985		144.404	122.531	148.303	133.251	133.935	146.228		14.4488	16.7415	18.6325	17.208
131398		142.648	111.094	137.095	125.389	118.965	143.432				0	0	0	0	0	0		0	0	0	0	0	0		0	0	0	0	0	0		0.902856	0.925745	0.924506	0.91533	0.91701	0.919528		142.648	122.575	137.095	137.343	143.236	143.432		14.3407	16.8605	18.514	17.2522
131478		141.559	103.519	123.579	122.406	111.651	147.25				0	0	0	0	0	0		0	0	0	0	0	0		0	0	0	0	0	0		0.902924	0.926034	0.924548	0.915459	0.917022	0.919554		141.559	122.694	148.625	137.527	143.231	147.25		14.1885	16.88	18.4362	17.4237
131558		134.217	108.078	133.036	134.092	132.083	134.2				0	0	0	0	0	0		0	0	0	0	0	0		0	0	0	0	0	0		0.902993	0.926133	0.924433	0.915653	0.916914	0.919233		144.587	122.682	133.036	134.092	132.083	154.99		14.2225	16.8877	18.3388	17.5497
131638		144.411	106.784	145.528	117.2	125.051	143.086				0	0	0	0	0	0		0	0	0	0	0	0		0	0	0	0	0	0		0.903225	0.926311	0.924716	0.915706	0.916844	0.919142		144.411	122.799	145.528	137.903	143.3	143.086		14.239	16.9315	18.3642	17.5655
131718		128.864	106.883	128.376	135.739	117.903	138.61				0	0	0	0	0	0		0	0	0	0	0	0		0	0	0	0	0	0		0.903198	0.926577	0.924959	0.915378	0.916794	0.919175		145.346	122.833	148.915	135.739	143.322	154.991		14.201	16.9318	18.1535	17.5518
131798		147.204	91.742	125.935	122.69	119.479	142.541				0	0	0	0	0	0		0	0	0	0	0	0		0	0	0	0	0	0		0.903275	0.926647	0.925236	0.915177	0.916867	0.919062		147.204	122.833	149.077	138.003	143.298	142.541		14.211	16.8365	18.0927	17.4815
131878		130.998	107.657	133.664	110.723	112.856	132.12				0	0	0	0	0	0		0	0	0	0	0	0		0	0	0	0	0	0		0.903526	0.926814	0.924987	0.915066	0.916544	0.919202		145.622	122.832	133.664	138.017	143.443	154.991		14.1972	16.8215	18.0468	17.5387
131998		143.115	92.944	135.671	121.689	123.342	150.824				0	0	0	0	0	0		0	0	0	0	0	0		0	0	0	0	0	0		0.903443	0.926778	0.924963	0.915193	0.91661	0.919062		143.115	122.832	135.671	138.002	143.411	150.824		14.0715	16.7555	18.0007	17.5307
132078		136.641	120.41	144.134	130.025	123.373	152.815				0	0	0	0	0	0		0	0	0	0	0	0		0	0	0	0	0	0		0.903494	0.926587	0.924903	0.914198	0.916513	0.919082		145.628	120.41	144.134	130.025	143.458	152.815		13.8885	16.7082	17.9617	17.4622
132198		153.58	124.5	139.367	126.583	139.325	157.965				0	0	0	0	0	0		0	0	0	0	0	0		0	0	0	0	0	0		0.903675	0.926858	0.925214	0.91466	0.916761	0.919561		153.58	124.5	139.367	126.583	139.325	157.965		13.7395	16.726	17.9248	17.2825
132278		146.668	127.64	135.71	120.366	137.726	150.349				0	0	0	0	0	0		0	0	0	0	0	0		0	0	0	0	0	0		0.90393	0.927184	0.925595	0.914971	0.916831	0.919864		146.668	127.64	135.71	138.567	137.726	150.349		13.711	16.7047	18.0487	17.3348
132358		140.755	119.713	127.733	110.159	139.801	163.436				0	0	0	0	0	0		0	0	0	0	0	0		0	0	0	0	0	0		0.904099	0.92729	0.925855	0.915382	0.917208	0.920059		140.755	119.713	150.016	138.68	139.801	163.436		13.5935	16.668	18.2507	17.607
132438		132.444	110.398	122.595	123.026	133.604	164.508				0	0	0	0	0	0		0	0	0	0	0	0		0	0	0	0	0	0		0.904057	0.927544	0.925885	0.915606	0.917593	0.919949		145.748	122.883	150.011	138.657	133.604	164.508		13.7392	16.6713	18.1595	17.6428
132518		127.123	101.97	116.083	126.319	138.63	145.578				0	0	0	0	0	0		0	0	0	0	0	0		0	0	0	0	0	0		0.903526	0.926894	0.925988	0.915142	0.917265	0.919939		145.775	122.922	149.993	126.319	138.63	145.578		13.8037	16.6445	18.2645	17.5773
132598		138.591	103.21	135.558	121.354	123.366	146.518				0	0	0	0	0	0		0	0	0	0	0	0		0	0	0	0	0	0		0.903478	0.926081	0.925917	0.91461	0.917415	0.919681		138.591	122.979	135.558	138.752	144.668	146.518		13.635	16.6153	18.2645	17.3652
132678		137.215	95.417	122.963	125.03	126.348	148.176				0	0	0	0	0	0		0	0	0	0	0	0		0	0	0	0	0	0		0.903339	0.92621	0.926129	0.91471	0.917415	0.9191		137.215	122.97	150.181	138.742	144.668	148.176		13.762	16.6018	18.2593	17.1402
132758		122.196	90.469	135.586	117.785	109.869	157.765				0	0	0	0	0	0		0	0	0	0	0	0		0	0	0	0	0	0		0.903242	0.926182	0.926155	0.914476	0.917569	0.919063		145.79	122.972	135.586	138.764	144.663	157.765		13.6573	16.6355	18.0448	17.0377
132858		126.326	98.334	125.993	113.646	137.062	152.377				0	0	0	0	0	0		0	0	0	0	0	0		0	0	0	0	0	0		0.90303	0.926133	0.926149	0.914563	0.917647	0.919279		145.801	122.976	150.177	138.756	137.062	152.377		13.6238	16.6612	17.8863	16.938
132998		130.614	117.519	125.212	126.786	128.783	128.747				0	0	0	0	0	0		0	0	0	0	0	0		0	0	0	0	0	0		0.903039	0.925778	0.926213	0.915317	0.917315	0.91922		145.801	117.519	150.167	126.786	128.783	155.063		13.5038	16.2837	17.8118	16.938
133078		143.61	130.517	147.521	145.181	130.288	166.953				0	0	0	0	0	0		0	0	0	0	0	0		0	0	0	0	0	0		0.902466	0.925581	0.926289	0.914857	0.917399	0.919322		143.61	130.517	147.521	145.181	130.288	166.953		13.594	16.0293	17.764	16.923
133158		135.437	121.294	127.635	146.251	138.089	158.281				0	0	0	0	0	0		0	0	0	0	0	0		0	0	0	0	0	0		0.90262	0.925765	0.92665	0.915492	0.917395	0.918861		145.825	121.294	150.213	146.251	138.089	158.281		13.7542	15.937	17.843	16.7555
133278		130.091	112.724	137.329	118.659	125.028	133.193				0	0	0	0	0	0		0	0	0	0	0	0		0	0	0	0	0	0		0.902707	0.925995	0.92617	0.915391	0.917195	0.917931		145.82	112.724	137.329	138.905	144.717	155.415		13.6638	15.9317	17.771	16.904
133358		122.879	117.14	156.981	121.307	130.53	146.141				0	0	0	0	0	0		0	0	0	0	0	0		0	0	0	0	0	0		0.90296	0.925861	0.925408	0.91549	0.9169	0.91668		145.89	117.14	156.981	138.879	130.53	146.141		13.8145	15.858	17.6843	16.9475
133438		128.809	107.573	136.599	125.92	134.861	134.019				0	0	0	0	0	0		0	0	0	0	0	0		0	0	0	0	0	0		0.902977	0.925952	0.925209	0.914763	0.916741	0.915429		145.883	123.138	136.599	125.92	134.861	155.962		13.783	15.8353	17.75	17.0733
133518		114.311	113.875	132.741	115.585	117.885	148.507				0	0	0	0	0	0		0	0	0	0	0	0		0	0	0	0	0	0		0.903126	0.925681	0.925036	0.915031	0.916564	0.915039		146.327	113.875	150.881	139.249	144.737	148.507		13.5883	15.7432	17.738	17.1205
133598		132.079	117.285	126.814	141.833	121.948	138.994				0	0	0	0	0	0		0	0	0	0	0	0		0	0	0	0	0	0		0.903037	0.925881	0.92523	0.91558	0.91663	0.913836		146.364	117.285	150.746	141.833	144.735	156.939		13.4595	15.6213	17.6573	17.1062
133678		133.255	104.352	132.267	116.797	121.751	143.684				0	0	0	0	0	0		0	0	0	0	0	0		0	0	0	0	0	0		0.903134	0.925701	0.925621	0.915107	0.916826	0.912473		146.324	123.158	150.475	139.342	144.728	143.684		13.2713	15.4842	17.738	17.0487
133758		142.633	103.938	136.861	110.906	135.546	148.247				0	0	0	0	0	0		0	0	0	0	0	0		0	0	0	0	0	0		0.90304	0.92589	0.925878	0.914896	0.916062	0.911519		142.633	123.155	136.861	139.348	135.546	148.247		13.2865	15.367	17.738	16.9707
133880		135.425	112.381	126.403	124.154	112.235	135.156				0	0	0	0	0	0		0	0	0	0	0	0		0	0	0	0	0	0		0.902169	0.925985	0.926133	0.915125	0.916195	0.911869		146.421	112.381	150.221	139.342	144.749	157.291		13.296	15.336	17.738	16.9707
134018		123.778	127.658	143.143	149.528	123.003	169.999				0	0	0	0	0	0		0	0	0	0	0	0		0	0	0	0	0	0		0.902373	0.926212	0.926558	0.915608	0.916066	0.912448		146.411	127.658	143.143	149.528	144.753	169.999		13.322	15.29	17.6573	17.047
134098		139.45	129.695	141.975	148.157	111.376	151.772				0	0	0	0	0	0		0	0	0	0	0	0		0	0	0	0	0	0		0.902551	0.92652	0.926518	0.915962	0.91598	0.912557		139.45	129.695	141.975	148.157	144.756	151.772		13.2272	15.293	17.6255	17.0395
134178		127.13	115.073	146.648	133.953	114.999	156.246				0	0	0	0	0	0		0	0	0	0	0	0		0	0	0	0	0	0		0.90237	0.926909	0.926788	0.916491	0.91603	0.91293		146.447	115.073	146.648	133.953	144.961	156.246		13.2272	15.2995	17.745	17.0938
134258		139.878	117.917	144.753	134.111	134.948	166.273				0	0	0	0	0	0		0	0	0	0	0	0		0	0	0	0	0	0		0.901767	0.927235	0.926809	0.916956	0.916212	0.912531		139.878	117.917	144.753	134.111	134.948	166.273		13.2255	15.2938	17.9602	17.097
134338		117.433	112.199	133.846	134.485	125.512	144.101				0	0	0	0	0	0		0	0	0	0	0	0		0	0	0	0	0	0		0.901933	0.927538	0.926687	0.917224	0.915641	0.912183		146.504	112.199	133.846	134.485	145.054	144.101		13.3665	15.343	17.91	17.009
134418		115.534	103.96	132.017	129.159	135.766	148.085				0	0	0	0	0	0		0	0	0	0	0	0		0	0	0	0	0	0		0.902203	0.926866	0.926386	0.917551	0.915282	0.912676		146.612	123.781	150.863	129.159	135.766	148.085		13.2798	15.4575	17.91	17.151
134498		125.701	107.017	147.818	125.927	126.176	142.318				0	0	0	0	0	0		0	0	0	0	0	0		0	0	0	0	0	0		0.90205	0.926319	0.925811	0.918023	0.916215	0.912172		146.632	123.839	147.818	139.717	145.141	157.741		13.349	15.3157	18.0855	17.2395
134578		133.627	114.396	144.931	120.089	127.516	132.622				0	0	0	0	0	0		0	0	0	0	0	0		0	0	0	0	0	0		0.90177	0.926674	0.925586	0.918337	0.91676	0.911618		146.667	114.396	144.931	139.646	145.104	157.783		13.2865	15.2527	18.2933	17.2395
134658		127.206	115.402	135.964	115.037	116.937	148.309				0	0	0	0	0	0		0	0	0	0	0	0		0	0	0	0	0	0		0.901519	0.927064	0.926512	0.918505	0.916681	0.912148		146.687	115.402	135.964	139.603	145.109	148.309		13.2265	15.2407	18.3698	17.268
134778		129.119	110.793	132.695	119.689	129.764	144.824				0	0	0	0	0	0		0	0	0	0	0	0		0	0	0	0	0	0		0.901552	0.926195	0.927012	0.918184	0.916795	0.912673		146.685	123.852	150.432	139.685	129.764	144.824		13.1975	15.2205	18.1428	17.25
134858		135.773	111.949	139.738	119.271	123.552	151.736				0	0	0	0	0	0		0	0	0	0	0	0		0	0	0	0	0	0		0.901642	0.925704	0.926981	0.918397	0.917639	0.913095		146.678	124.01	139.738	139.63	145.084	151.736		13.1767	15.0828	17.9913	17.6413
134998		128.37	118.573	145.402	158.461	137.387	139.42				0	0	0	0	0	0		0	0	0	0	0	0		0	0	0	0	0	0		0.901386	0.925691	0.92721	0.91905	0.918324	0.914009		146.698	118.573	145.402	158.461	137.387	157.396		13.1317	14.9425	17.7395	17.6328
135078		140.197	114.612	139.184	141.077	138.454	145.411				0	0	0	0	0	0		0	0	0	0	0	0		0	0	0	0	0	0		0.901347	0.925957	0.927967	0.920156	0.918974	0.91486		140.197	114.612	139.184	141.077	138.454	145.411		13.0587	14.889	17.6925	17.8608
135158		129.387	107.932	151.441	128.211	144.688	151.444				0	0	0	0	0	0		0	0	0	0	0	0		0	0	0	0	0	0		0.901508	0.926024	0.92877	0.920872	0.91955	0.91619		146.812	123.918	151.441	128.211	144.688	151.444		13.016	14.8882	17.7802	18.0498
135238		143.425	118.154	142.436	128.004	137.725	154.998				0	0	0	0	0	0		0	0	0	0	0	0		0	0	0	0	0	0		0.901622	0.926215	0.929242	0.921582	0.920041	0.916534		143.425	118.154	142.436	128.004	137.725	154.998		13.0105	14.822	17.8243	18.0382
135318		130.531	110.577	136.033	127.822	124.331	146.297				0	0	0	0	0	0		0	0	0	0	0	0		0	0	0	0	0	0		0.901617	0.926966	0.929778	0.922383	0.920794	0.916889		147	123.991	136.033	127.822	145.072	146.297		12.9642	14.8365	17.8955	18.0285
135398		136.826	124.957	141.519	110.503	116.35	141.897				0	0	0	0	0	0		0	0	0	0	0	0		0	0	0	0	0	0		0.901324	0.927317	0.930501	0.92267	0.92166	0.917687		147.012	124.957	141.519	139.811	145.032	156.939		12.988	14.8503	17.8955	18.1025
135498		112.574	111.28	124.497	111.783	128.796	142.2				0	0	0	0	0	0		0	0	0	0	0	0		0	0	0	0	0	0		0.901045	0.927705	0.931436	0.923199	0.922416	0.918418		147.025	124.114	150.222	139.916	144.943	157.011		13.0695	14.8323	17.7968	18.1765
135578		120.743	115.187	133.405	118.541	144.728	144.599				0	0	0	0	0	0		0	0	0	0	0	0		0	0	0	0	0	0		0.900974	0.927823	0.931873	0.923827	0.923651	0.919276		147.148	115.187	150.215	139.837	144.728	144.599		13.0575	14.788	17.7968	18.216
135658		129.249	118.827	134.355	109.807	132.7	150.464				0	0	0	0	0	0		0	0	0	0	0	0		0	0	0	0	0	0		0.901281	0.928325	0.932325	0.92432	0.924371	0.920168		147.109	118.827	134.355	139.756	132.7	150.464		13.0263	14.788	17.7398	18.325
135738		134.777	117.521	133.684	126.177	124.216	158.561				0	0	0	0	0	0		0	0	0	0	0	0		0	0	0	0	0	0		0.901716	0.928869	0.933235	0.924043	0.924879	0.920986		147.053	117.521	133.684	126.177	144.975	158.561		13.114	14.788	17.7078	18.4027
135838		138.284	115.302	151.355	140.772	127.917	142.304				0	0	0	0	0	0		0	0	0	0	0	0		0	0	0	0	0	0		0.902166	0.929427	0.934021	0.924011	0.925809	0.922075		147.029	115.302	151.355	140.772	144.803	155.931		13.1065	14.855	17.6407	18.4027
135998		143.229	111.05	146.617	137.107	134.686	166.806				0	0	0	0	0	0		0	0	0	0	0	0		0	0	0	0	0	0		0.902799	0.930322	0.934752	0.925034	0.926573	0.92311		143.229	123.839	146.617	137.107	134.686	166.806		13.1903	14.85	17.6407	18.3532
136078		133.476	107.222	145.699	142.648	126.349	167.859				0	0	0	0	0	0		0	0	0	0	0	0		0	0	0	0	0	0		0.903041	0.93061	0.935712	0.925561	0.927058	0.923961		146.984	123.898	145.699	142.648	144.736	167.859		13.1778	14.7883	17.58	18.356
136158		136.234	119.267	160.598	148.889	145.099	139.058				0	0	0	0	0	0		0	0	0	0	0	0		0	0	0	0	0	0		0.90359	0.930153	0.936747	0.926425	0.927804	0.925143		147.021	119.267	160.598	148.889	145.099	155.686		13.1215	14.6343	17.5268	18.4123
136238		128.27	105.127	130.541	135.204	140.958	149.38				0	0	0	0	0	0		0	0	0	0	0	0		0	0	0	0	0	0		0.904383	0.930397	0.937593	0.927577	0.929233	0.926373		146.964	124.302	150.119	135.204	140.958	149.38		13.0928	14.5825	17.555	18.3495
136318		123.463	102.789	135.613	96.355	145.226	157.075				0	0	0	0	0	0		0	0	0	0	0	0		0	0	0	0	0	0		0.905022	0.931397	0.938549	0.928467	0.930127	0.927558		146.846	124.182	135.613	139.73	145.226	157.075		13.1033	14.621	17.555	18.433
136398		122.809	108.889	140.202	120.936	116.892	152.584				0	0	0	0	0	0		0	0	0	0	0	0		0	0	0	0	0	0		0.905681	0.932742	0.939919	0.929403	0.930672	0.928094		146.953	124.184	140.202	139.795	144.646	152.584		13.1478	14.7055	17.5598	18.5595
136498		132.619	109.992	141.469	127.209	118.738	131.811				0	0	0	0	0	0		0	0	0	0	0	0		0	0	0	0	0	0		0.905357	0.933566	0.940279	0.930233	0.93155	0.928446		146.998	124.249	141.469	127.209	144.615	155.099		13.1617	14.8075	17.7018	18.5595
136598		139.389	94.285	133.877	123.699	134.076	134.446				0	0	0	0	0	0		0	0	0	0	0	0		0	0	0	0	0	0		0.905283	0.933458	0.940642	0.930868	0.932732	0.929544		139.389	124.261	133.877	139.483	134.076	155.06		13.18	14.8075	17.9485	18.5812
136678		148.298	113.626	127.055	122.634	130.049	129.903				0	0	0	0	0	0		0	0	0	0	0	0		0	0	0	0	0	0		0.905237	0.933755	0.941699	0.930943	0.933866	0.930633		148.298	113.626	150.124	139.465	130.049	155.023		13.18	14.7912	17.9675	18.5595
136758		146.764	118.33	141.706	129.644	132.633	144.694				0	0	0	0	0	0		0	0	0	0	0	0		0	0	0	0	0	0		0.904001	0.933666	0.942434	0.931372	0.934106	0.931655		146.764	118.33	141.706	129.644	132.633	144.694		13.126	14.7675	17.9675	18.5812
136858		135.557	128.944	156.977	137.063	148.742	170.875				0	0	0	0	0	0		0	0	0	0	0	0		0	0	0	0	0	0		0.9033	0.933561	0.942448	0.932301	0.934156	0.932541		147.165	128.944	156.977	137.063	148.742	170.875		13.0838	14.7495	17.9485	18.634
136998		135.406	112.535	145.54	124.449	148.225	149.976				0	0	0	0	0	0		0	0	0	0	0	0		0	0	0	0	0	0		0.90395	0.934466	0.941893	0.932988	0.934869	0.933856		147.218	124.11	145.54	139.3	148.225	149.976		13.0838	14.6765	17.9485	18.634
137078		126.951	126.507	147.544	129.533	128.866	152.13				0	0	0	0	0	0		0	0	0	0	0	0		0	0	0	0	0	0		0.904649	0.935323	0.941926	0.932863	0.935227	0.934237		147.245	126.507	147.544	129.533	128.866	152.13		12.939	14.748	17.9857	18.716
137158		133.55	115.319	142.149	114.553	136.792	136.914				0	0	0	0	0	0		0	0	0	0	0	0		0	0	0	0	0	0		0.905332	0.936034	0.942716	0.932399	0.935711	0.934789		147.372	115.319	142.149	139.747	136.792	154.993		12.9917	14.6723	18.1222	18.758
137238		127.76	127.877	152.99	112.803	133.392	134.727				0	0	0	0	0	0		0	0	0	0	0	0		0	0	0	0	0	0		0.906352	0.936758	0.944003	0.932171	0.936819	0.935429		147.222	127.877	152.99	139.917	133.392	154.988		13.053	14.6213	18.2198	18.8692
137318		131.992	115.227	154.749	121.041	131.026	143.705				0	0	0	0	0	0		0	0	0	0	0	0		0	0	0	0	0	0		0.907469	0.935994	0.945038	0.932304	0.938005	0.93658		147.228	115.227	154.749	139.917	131.026	143.705		13.0807	14.7392	18.2445	18.8692
137418		135.085	125.711	130.751	115.86	141.88	136.407				0	0	0	0	0	0		0	0	0	0	0	0		0	0	0	0	0	0		0.908324	0.9349	0.945624	0.933229	0.93918	0.937978		147.248	125.711	150.038	139.568	141.88	154.873		13.1405	14.8042	18.303	18.758
137498		114.749	107.925	144.81	113.537	135.339	132.212				0	0	0	0	0	0		0	0	0	0	0	0		0	0	0	0	0	0		0.90898	0.935418	0.946231	0.934398	0.93941	0.939127		147.215	124.837	144.81	139.615	135.339	154.739		13.1405	14.862	18.34	18.8692
137598		119.311	119.644	158.104	115.451	119.134	124.304				0	0	0	0	0	0		0	0	0	0	0	0		0	0	0	0	0	0		0.909531	0.936374	0.946891	0.9353	0.939707	0.940308		147.163	119.644	158.104	139.395	144.041	154.59		13.271	14.9642	18.2297	18.991
137678		128.276	127.824	146.092	122.127	134	135.19				0	0	0	0	0	0		0	0	0	0	0	0		0	0	0	0	0	0		0.909767	0.936407	0.947433	0.936084	0.940326	0.941389		147.134	127.824	146.092	139.348	134	154.467		13.271	14.9642	18.1893	18.991
137798		148.273	130.532	159.2	146.608	140.494	161.679				0	0	0	0	0	0		0	0	0	0	0	0		0	0	0	0	0	0		0.910579	0.936268	0.946917	0.936883	0.941242	0.942619		148.273	130.532	159.2	146.608	140.494	161.679		13.0677	14.9447	18.1893	18.9273
137878		141.43	122.699	143.366	135.964	139.219	153.565				0	0	0	0	0	0		0	0	0	0	0	0		0	0	0	0	0	0		0.910907	0.936631	0.945439	0.937682	0.941652	0.943351		141.43	122.699	143.366	135.964	139.219	153.565		12.9995	14.9447	18.1732	18.8998
137998		137.108	130.568	148.822	114.048	155.557	139.535				0	0	0	0	0	0		0	0	0	0	0	0		0	0	0	0	0	0		0.911471	0.937617	0.946542	0.939044	0.942279	0.944584		146.822	130.568	148.822	139.142	155.557	154.241		12.7862	14.9447	18.1732	18.8133
138078		131.857	118.658	154.612	124.566	129.027	144.559				0	0	0	0	0	0		0	0	0	0	0	0		0	0	0	0	0	0		0.91236	0.938568	0.946489	0.940717	0.943949	0.945453		146.716	118.658	154.612	139.125	129.027	144.559		12.6507	14.864	18.084	19.0118
138158		129.287	114.326	157.644	131.356	131.644	141.291				0	0	0	0	0	0		0	0	0	0	0	0		0	0	0	0	0	0		0.913258	0.939587	0.947709	0.941975	0.945282	0.946325		146.636	114.326	157.644	131.356	131.644	154.374		12.5333	14.791	18.1125	19.2687
138238		132.964	105.184	142.529	129.586	147.885	147.924				0	0	0	0	0	0		0	0	0	0	0	0		0	0	0	0	0	0		0.914115	0.940533	0.948788	0.942644	0.946587	0.947236		146.531	124.469	142.529	129.586	147.885	147.924		12.4028	14.791	18.084	19.2998
138318		122.55	94.759	139.87	120.412	137.005	143.531				0	0	0	0	0	0		0	0	0	0	0	0		0	0	0	0	0	0		0.915079	0.941501	0.949357	0.943202	0.94821	0.948402		146.475	124.413	139.87	139.035	137.005	143.531		12.493	14.7758	18.039	19.2998
138418		122.838	103.343	137.987	104.832	132.41	136.396				0	0	0	0	0	0		0	0	0	0	0	0		0	0	0	0	0	0		0.916202	0.942272	0.949861	0.943519	0.949647	0.949677		146.418	124.353	137.987	139.007	132.41	153.836		12.5388	14.7758	17.962	19.2998
138518		120.458	103.459	152.785	111.69	131.218	128.226				0	0	0	0	0	0		0	0	0	0	0	0		0	0	0	0	0	0		0.916938	0.943092	0.950936	0.943869	0.951012	0.950206		146.342	124.264	152.785	139.1	131.218	154.009		12.5388	14.7758	17.962	19.3928
138598		137.019	122.832	130.136	121.933	131.381	136.132				0	0	0	0	0	0		0	0	0	0	0	0		0	0	0	0	0	0		0.917366	0.943716	0.951737	0.944773	0.952506	0.951566		137.019	122.832	149.898	139.02	131.381	153.737		12.5315	14.791	17.933	19.4403
138678		131.416	127.465	145.603	138.664	139.105	156.869				0	0	0	0	0	0		0	0	0	0	0	0		0	0	0	0	0	0		0.918386	0.943351	0.952839	0.946155	0.952973	0.952741		146.108	127.465	145.603	138.664	139.105	156.869		12.6407	14.791	17.9535	19.4403
138798		141.942	138.649	162.021	145.295	146.237	175.335				0	0	0	0	0	0		0	0	0	0	0	0		0	0	0	0	0	0		0.918854	0.943396	0.953596	0.947101	0.954228	0.952624		141.942	138.649	162.021	145.295	146.237	175.335		12.5315	14.791	17.979	19.3612
138878		146.512	126.763	153.808	135.924	141.554	154.989				0	0	0	0	0	0		0	0	0	0	0	0		0	0	0	0	0	0		0.919305	0.943518	0.954708	0.947734	0.954339	0.953848		146.512	126.763	153.808	135.924	141.554	154.989		12.5315	14.791	18.1545	19.3612
138998		150.467	124.838	163.394	133.602	136.317	138.589				0	0	0	0	0	0		0	0	0	0	0	0		0	0	0	0	0	0		0.920126	0.943654	0.955215	0.948096	0.955074	0.955003		150.467	124.838	163.394	133.602	136.317	153.528		12.5233	14.791	18.1545	19.3612
139078		128.344	122.523	139.05	128.823	132.158	161.208				0	0	0	0	0	0		0	0	0	0	0	0		0	0	0	0	0	0		0.920814	0.944411	0.956415	0.948759	0.956179	0.955816		145.737	122.523	139.05	128.823	132.158	161.208		12.4768	14.8513	18.0927	19.4435
139158		124.267	114.197	139.033	140.702	133.003	155.046				0	0	0	0	0	0		0	0	0	0	0	0		0	0	0	0	0	0		0.921824	0.945569	0.957502	0.949824	0.957316	0.956365		145.72	114.197	139.033	140.702	133.003	155.046		12.5517	14.8515	18.1135	19.559
139258		117.166	112.64	146.135	138.487	137.059	139.699				0	0	0	0	0	0		0	0	0	0	0	0		0	0	0	0	0	0		0.922928	0.946861	0.958008	0.950763	0.958573	0.956884		145.724	124.134	146.135	138.487	137.059	153.558		12.538	14.8515	18.1358	19.559
139358		153.643	122.833	142.409	131.658	152.938	144.961				0	0	0	0	0	0		0	0	0	0	0	0		0	0	0	0	0	0		0.924006	0.947634	0.958217	0.951069	0.959784	0.95722		153.643	122.833	142.409	131.658	152.938	144.961		12.6125	14.8515	18.1358	19.7135
139438		113.538	119.811	135.58	127.399	135.57	165.53				0	0	0	0	0	0		0	0	0	0	0	0		0	0	0	0	0	0		0.92505	0.948251	0.959408	0.951668	0.960716	0.958435		145.653	119.811	135.58	127.399	135.57	165.53		12.6125	14.8515	18.068	19.7135
139518		143.789	118.128	147.009	133.989	141.643	139.928				0	0	0	0	0	0		0	0	0	0	0	0		0	0	0	0	0	0		0.926322	0.949548	0.960376	0.95156	0.961554	0.959016		143.789	118.128	147.009	133.989	141.643	153.339		12.731	14.6958	18.274	19.7135
139598		137.246	115.31	163.111	133.078	148.413	169.372				0	0	0	0	0	0		0	0	0	0	0	0		0	0	0	0	0	0		0.927332	0.950702	0.960959	0.952817	0.961978	0.960228		137.246	115.31	163.111	133.078	148.413	169.372		12.838	14.6515	18.0855	19.7135
139718		123.528	143.512	168.869	130.47	149.705	160.688				0	0	0	0	0	0		0	0	0	0	0	0		0	0	0	0	0	0		0.928279	0.95137	0.961933	0.95403	0.960956	0.961384		145.559	143.512	168.869	130.47	149.705	160.688		12.752	14.6515	18.0855	19.5812
139798		137.132	118.509	158.666	122.069	144.644	145.824				0	0	0	0	0	0		0	0	0	0	0	0		0	0	0	0	0	0		0.929216	0.951877	0.963093	0.955053	0.960734	0.962457		137.132	118.509	158.666	138.141	144.644	145.824		12.752	14.476	18.0855	19.7135
139878		135.69	119.117	154.796	121.169	129.077	153.584				0	0	0	0	0	0		0	0	0	0	0	0		0	0	0	0	0	0		0.930155	0.952987	0.964126	0.955946	0.961713	0.963377		145.161	119.117	154.796	138.037	141.603	153.584		12.751	14.476	17.8447	19.743
139998		137.48	123.293	154.468	120.614	134.329	143.726				0	0	0	0	0	0		0	0	0	0	0	0		0	0	0	0	0	0		0.931137	0.953894	0.965087	0.955916	0.962581	0.964436		137.48	123.293	154.468	138.04	134.329	143.726		12.8128	14.6537	17.8447	19.7135
140078		141.683	96.738	153.293	116.635	129.976	146.455				0	0	0	0	0	0		0	0	0	0	0	0		0	0	0	0	0	0		0.932239	0.954286	0.965333	0.956726	0.963615	0.965732		141.683	123.796	153.293	138.102	129.976	146.455		12.9305	14.4917	17.6738	19.8482
140158		125.711	115.778	139.515	122.399	125.958	128.556				0	0	0	0	0	0		0	0	0	0	0	0		0	0	0	0	0	0		0.932691	0.954252	0.965304	0.957253	0.964548	0.966657		144.611	115.778	139.515	138.052	141.612	152.642		13.0035	14.555	17.667	19.8482
140278		134.642	116.464	146.115	114.062	135.917	145.161				0	0	0	0	0	0		0	0	0	0	0	0		0	0	0	0	0	0		0.933166	0.954969	0.966361	0.958246	0.965711	0.9672		144.875	116.464	146.115	137.972	135.917	145.161		13.0507	14.6005	17.762	19.8482
140358		131.53	114.188	145.927	122.301	132.382	151.496				0	0	0	0	0	0		0	0	0	0	0	0		0	0	0	0	0	0		0.934327	0.955676	0.966779	0.959331	0.966109	0.967957		144.934	123.801	145.927	137.961	132.382	151.496		13.1185	14.467	17.7963	19.8482
140438		133.708	102.887	130.696	119.32	148.965	138.498				0	0	0	0	0	0		0	0	0	0	0	0		0	0	0	0	0	0		0.935466	0.956858	0.967106	0.96053	0.966677	0.969089		144.649	123.73	149.17	137.964	148.965	152.368		13.1985	14.467	17.7963	19.853
140518		142.238	112.188	154.675	137.493	139.472	151.113				0	0	0	0	0	0		0	0	0	0	0	0		0	0	0	0	0	0		0.936397	0.957399	0.968298	0.961116	0.967252	0.97024		142.238	123.724	154.675	137.493	139.472	151.113		13.0865	14.389	17.7963	19.853
140638		129.724	122.385	170.928	121.65	133.518	161.578				0	0	0	0	0	0		0	0	0	0	0	0		0	0	0	0	0	0		0.937066	0.958003	0.969278	0.961637	0.967917	0.971328		144.606	122.385	170.928	137.774	133.518	161.578		13.0865	14.389	17.768	19.853
140718		143.408	106.996	157.69	122.544	133.905	154.373				0	0	0	0	0	0		0	0	0	0	0	0		0	0	0	0	0	0		0.937734	0.95893	0.970217	0.962641	0.969026	0.972469		143.408	123.579	157.69	137.486	133.905	154.373		13.0528	14.389	17.7442	19.853
140798		131.02	118.154	153.778	127.878	135.512	157.318				0	0	0	0	0	0		0	0	0	0	0	0		0	0	0	0	0	0		0.938562	0.958511	0.970929	0.963805	0.969772	0.973276		144.604	118.154	153.778	127.878	135.512	157.318		13.0528	14.3397	17.7442	19.853
140878		135.091	113.096	156.789	134.831	133.392	142.37				0	0	0	0	0	0		0	0	0	0	0	0		0	0	0	0	0	0		0.939563	0.95789	0.971874	0.964907	0.970353	0.974221		144.587	123.718	156.789	134.831	133.392	152.306		13.031	14.3135	17.6393	19.7967
140998		133.24	119.708	147.596	109.333	128.408	146.772				0	0	0	0	0	0		0	0	0	0	0	0		0	0	0	0	0	0		0.940623	0.957902	0.972243	0.965681	0.970964	0.974804		144.592	119.708	147.596	137.391	141.809	146.772		12.9543	14.258	17.5553	19.7368
141078		127.011	123.154	143.981	119.997	133.323	127.328				0	0	0	0	0	0		0	0	0	0	0	0		0	0	0	0	0	0		0.94151	0.958936	0.973001	0.966664	0.972071	0.975843		144.601	123.154	143.981	137.422	133.323	152.303		12.9325	14.2782	17.746	19.7367
141158		126.457	112.375	142.457	124.782	153.294	143.268				0	0	0	0	0	0		0	0	0	0	0	0		0	0	0	0	0	0		0.942614	0.9594	0.973623	0.967655	0.973067	0.975531		144.606	123.745	142.457	137.454	153.294	143.268		13.0052	14.3435	17.8938	19.816
141238		140.331	115.978	142.306	120.809	131.961	146.136				0	0	0	0	0	0		0	0	0	0	0	0		0	0	0	0	0	0		0.943899	0.959355	0.973899	0.968433	0.973881	0.975291		140.331	115.978	142.306	137.529	131.961	146.136		13.2245	14.3905	17.259	19.8845
141338		131.663	115.675	138.027	121.72	129.14	144.645				0	0	0	0	0	0		0	0	0	0	0	0		0	0	0	0	0	0		0.945233	0.959695	0.974913	0.968894	0.974654	0.976148		144.609	115.675	138.027	137.853	141.645	144.645		13.3473	14.4773	17.259	19.9243
141418		139.414	120.868	161.511	138.111	148.809	164.72				0	0	0	0	0	0		0	0	0	0	0	0		0	0	0	0	0	0		0.945758	0.960626	0.975704	0.969317	0.975403	0.976979		139.414	120.868	161.511	138.111	148.809	164.72		13.396	14.6375	16.9008	19.9243
141538		140.06	127.753	156.908	145.11	145.916	171.486				0	0	0	0	0	0		0	0	0	0	0	0		0	0	0	0	0	0		0.945897	0.961571	0.976645	0.969727	0.976549	0.977724		140.06	127.753	156.908	145.11	145.916	171.486		13.5183	14.6983	17.259	19.7835
141618		140.776	125.977	136.68	152.967	137.158	163.772				0	0	0	0	0	0		0	0	0	0	0	0		0	0	0	0	0	0		0.946665	0.962649	0.977478	0.970035	0.976919	0.978345		140.776	125.977	136.68	152.967	137.158	163.772		13.5393	14.426	16.9008	19.6322
141698		145.498	117.068	142.658	133.565	146.068	159.675				0	0	0	0	0	0		0	0	0	0	0	0		0	0	0	0	0	0		0.947146	0.96277	0.978393	0.970307	0.977282	0.978871		145.498	117.068	142.658	133.565	146.068	159.675		13.5093	14.2752	16.7035	19.567
141778		137.142	115.96	138.904	138.863	126.067	153.897				0	0	0	0	0	0		0	0	0	0	0	0		0	0	0	0	0	0		0.947909	0.962896	0.978999	0.970674	0.978221	0.979765		137.142	115.96	138.904	138.863	141.42	153.897		13.5093	14.1687	16.7808	19.567
141858		122.946	120.143	136.657	134.826	125.026	152.853				0	0	0	0	0	0		0	0	0	0	0	0		0	0	0	0	0	0		0.948672	0.964219	0.979136	0.971725	0.978905	0.979912		144.631	120.143	136.657	134.826	141.579	152.853		13.5458	14.2347	16.6165	19.5262
141998		140.071	101.668	138.9	110.964	127.968	140.658				0	0	0	0	0	0		0	0	0	0	0	0		0	0	0	0	0	0		0.949351	0.965371	0.97965	0.972518	0.979359	0.98067		140.071	123.879	138.9	137.389	141.643	151.802		13.5498	14.3023	16.5913	19.6385
142078		120.368	110.327	137.658	107.803	141.07	136.982				0	0	0	0	0	0		0	0	0	0	0	0		0	0	0	0	0	0		0.950224	0.966398	0.980582	0.973084	0.98005	0.980529		144.597	123.893	137.658	137.402	141.07	151.999		13.5918	14.355	16.6427	19.5258
142178		128.481	105.237	124.839	105.044	135.858	142.928				0	0	0	0	0	0		0	0	0	0	0	0		0	0	0	0	0	0		0.950721	0.967077	0.980435	0.973868	0.981033	0.980698		144.589	123.918	148.674	137.448	135.858	151.799		13.5918	14.4892	16.7325	19.5782
142258		123.916	111.391	139.222	127.377	139.443	129.941				0	0	0	0	0	0		0	0	0	0	0	0		0	0	0	0	0	0		0.951394	0.967898	0.980291	0.974826	0.982035	0.981076		144.584	123.893	139.222	127.377	139.443	151.769		13.5918	14.4892	16.754	19.516
142378		138.874	140.616	167.092	134.334	148.982	160.573				0	0	0	0	0	0		0	0	0	0	0	0		0	0	0	0	0	0		0.952217	0.96874	0.980768	0.975387	0.981534	0.981968		138.874	140.616	167.092	134.334	148.982	160.573		13.6365	14.414	16.5913	19.3088
142458		137.872	122.893	158.385	132.465	143.301	173.321				0	0	0	0	0	0		0	0	0	0	0	0		0	0	0	0	0	0		0.953164	0.969537	0.981666	0.975602	0.980159	0.98279		137.872	122.893	158.385	132.465	143.301	173.321		13.6365	14.5235	16.6202	18.9393
142538		131.845	117.119	141.093	121.994	137.225	140.785				0	0	0	0	0	0		0	0	0	0	0	0		0	0	0	0	0	0		0.953583	0.970176	0.982443	0.976118	0.979694	0.983556		144.496	117.119	141.093	137.96	137.225	152.015		13.6365	14.546	16.5112	18.8105
142618		124.789	119.451	164.628	123.554	134.245	140.517				0	0	0	0	0	0		0	0	0	0	0	0		0	0	0	0	0	0		0.953715	0.970916	0.983351	0.97698	0.980457	0.984248		144.58	119.451	164.628	137.735	134.245	152.113		13.6847	14.5815	16.4627	18.5057
142698		122.043	120.518	149.995	120.978	148.709	160.343				0	0	0	0	0	0		0	0	0	0	0	0		0	0	0	0	0	0		0.954131	0.971776	0.983997	0.977665	0.981038	0.98482		144.553	120.518	149.995	137.53	148.709	160.343		13.622	14.659	16.3565	18.3372
142778		133.463	114.465	160.469	121.544	139.295	147.206				0	0	0	0	0	0		0	0	0	0	0	0		0	0	0	0	0	0		0.954987	0.971915	0.984851	0.978515	0.981344	0.985128		144.499	124.137	160.469	137.449	139.295	147.206		13.622	14.659	16.3062	18.3372
142858		127.239	120.8	148.942	116.581	128.802	144.737				0	0	0	0	0	0		0	0	0	0	0	0		0	0	0	0	0	0		0.955691	0.972481	0.985605	0.979239	0.981852	0.985162		144.547	120.8	148.942	137.406	142.13	144.737		13.6192	14.7267	16.3062	18.2322
142998		125.483	111.435	132.404	124.873	126.7	149.253				0	0	0	0	0	0		0	0	0	0	0	0		0	0	0	0	0	0		0.956565	0.972724	0.986458	0.980015	0.982477	0.98554		144.491	124.285	148.837	137.392	142.001	149.253		13.6192	14.8267	16.309	18.2322
143078		128.285	108.075	126.029	121.954	136.919	145.639				0	0	0	0	0	0		0	0	0	0	0	0		0	0	0	0	0	0		0.957514	0.973288	0.98711	0.980978	0.983196	0.98637		144.524	124.265	148.862	137.398	136.919	145.639		13.6993	14.8267	16.4913	18.2875
143158		139.111	112.098	140.195	141.961	132.567	143.891				0	0	0	0	0	0		0	0	0	0	0	0		0	0	0	0	0	0		0.958068	0.973574	0.987491	0.981724	0.983714	0.987001		139.111	124.251	140.195	141.961	132.567	143.891		13.6993	14.8267	16.2103	18.363
143258		144.257	128.628	147.459	127.619	138.774	151.262				0	0	0	0	0	0		0	0	0	0	0	0		0	0	0	0	0	0		0.959058	0.974097	0.988404	0.98261	0.984068	0.987276		144.257	128.628	147.459	127.619	138.774	151.262		13.7262	14.8087	16.2627	18.4605
143358		133.565	123.173	170.31	135.652	155.531	170.345				0	0	0	0	0	0		0	0	0	0	0	0		0	0	0	0	0	0		0.95978	0.974856	0.989003	0.983705	0.984425	0.987133		144.485	123.173	170.31	135.652	155.531	170.345		13.7262	14.8777	16.2627	18.4537
143438		150.482	116.771	145.648	139.7	138.368	150.116				0	0	0	0	0	0		0	0	0	0	0	0		0	0	0	0	0	0		0.960761	0.975295	0.989544	0.984909	0.984888	0.987291		150.482	116.771	145.648	139.7	138.368	150.116		13.5948	14.949	16.2425	18.3773
143518		145.877	123.733	158.325	129.324	135.771	132.23				0	0	0	0	0	0		0	0	0	0	0	0		0	0	0	0	0	0		0.961686	0.975915	0.990029	0.985383	0.98529	0.987745		145.877	123.733	158.325	129.324	135.771	152.526		13.6508	14.7915	16.2425	18.2615
143598		130.834	125.216	147.168	132.68	142.686	148.276				0	0	0	0	0	0		0	0	0	0	0	0		0	0	0	0	0	0		0.962605	0.976067	0.990664	0.986062	0.985833	0.988324		144.486	125.216	147.168	132.68	142.686	148.276		13.805	14.5113	16.2425	17.9815
143678		144.144	129.125	155.423	137.312	135.351	144.471				0	0	0	0	0	0		0	0	0	0	0	0		0	0	0	0	0	0		0.963707	0.976167	0.991458	0.986721	0.986277	0.988992		144.144	129.125	155.423	137.312	135.351	144.471		13.8663	14.3573	16.2057	17.7763
143758		135.445	128.389	137.918	126.825	124.364	132.944				0	0	0	0	0	0		0	0	0	0	0	0		0	0	0	0	0	0		0.964952	0.976898	0.991921	0.987307	0.986683	0.989032		144.477	128.389	137.918	126.825	142.462	152.797		13.712	14.1858	16.122	17.791
143858		124.751	103.061	124.674	130.512	131.49	129.622				0	0	0	0	0	0		0	0	0	0	0	0		0	0	0	0	0	0		0.965981	0.977535	0.992476	0.988107	0.986969	0.98934		144.482	124.28	148.78	130.512	142.397	152.825		13.7735	14.2027	16.122	17.8318
143998		141.362	101.551	141.652	123.364	114.265	137.04				0	0	0	0	0	0		0	0	0	0	0	0		0	0	0	0	0	0		0.967125	0.978599	0.993221	0.989102	0.987715	0.990228		141.362	124.295	141.652	137.903	142.592	152.831		13.8075	14.2195	16.1697	17.8685
144118		125.458	104.315	140.861	107.05	126.587	128.95				0	0	0	0	0	0		0	0	0	0	0	0		0	0	0	0	0	0		0.968022	0.979261	0.993076	0.98985	0.988198	0.990914		144.476	124.321	140.861	137.965	142.743	152.84		13.6527	13.99	16.3957	17.9103
144198		134.322	105.99	133.856	114.87	127.436	148.596				0	0	0	0	0	0		0	0	0	0	0	0		0	0	0	0	0	0		0.969134	0.980044	0.992305	0.990474	0.988736	0.991544		144.48	124.336	148.934	137.978	142.853	148.596		13.5545	13.8298	16.3503	17.8145
144318		151.638	137.177	160.712	151.074	158.804	163.08				0	0	0	0	0	0		0	0	0	0	0	0		0	0	0	0	0	0		0.970043	0.980711	0.992776	0.991024	0.989402	0.99199		151.638	137.177	160.712	151.074	158.804	163.08		13.5872	13.8273	16.2448	17.8357
144398		148.952	132.389	151.14	131.548	142.815	158.545				0	0	0	0	0	0		0	0	0	0	0	0		0	0	0	0	0	0		0.97089	0.980468	0.993188	0.991021	0.989836	0.992478		148.952	132.389	151.14	131.548	142.815	158.545		13.5872	13.8008	16.2045	17.6785
144478		148.59	118.469	139.67	136.541	132.381	155.33				0	0	0	0	0	0		0	0	0	0	0	0		0	0	0	0	0	0		0.97185	0.980175	0.993762	0.991231	0.990128	0.992616		148.59	118.469	139.67	136.541	132.381	155.33		13.4847	13.6508	16.0575	17.467
144558		152.534	129.042	156.236	128.59	132.181	153.344				0	0	0	0	0	0		0	0	0	0	0	0		0	0	0	0	0	0		0.972692	0.980555	0.994047	0.991744	0.990201	0.99211		152.534	129.042	156.236	128.59	143.199	153.344		13.5102	13.4385	16.046	17.3565
144638		150.071	126.305	144.377	136.988	140.092	164.116				0	0	0	0	0	0		0	0	0	0	0	0		0	0	0	0	0	0		0.973444	0.981043	0.994533	0.992153	0.991033	0.991881		150.071	126.305	144.377	136.988	140.092	164.116		13.4155	13.3438	16.046	17.3127
144718		147.047	114.755	146.504	135.04	149.776	149.238				0	0	0	0	0	0		0	0	0	0	0	0		0	0	0	0	0	0		0.974314	0.981503	0.994613	0.992344	0.991364	0.992189		147.047	124.338	146.504	135.04	149.776	149.238		13.5102	13.3957	15.9963	17.209
144798		119.464	115.869	144.851	139.916	136.609	162.181				0	0	0	0	0	0		0	0	0	0	0	0		0	0	0	0	0	0		0.974769	0.981602	0.994933	0.992449	0.991177	0.992747		144.467	115.869	144.851	139.916	136.609	162.181		13.4155	13.294	15.941	17.562
144878		144.47	105.404	139.453	128.87	159.666	136.381				0	0	0	0	0	0		0	0	0	0	0	0		0	0	0	0	0	0		0.975499	0.982104	0.995331	0.992745	0.991136	0.993548		144.47	124.327	139.453	128.87	159.666	153.337		13.4087	13.3957	15.9698	17.562
144998		135.568	117.978	144.784	133.376	146.729	147.542				0	0	0	0	0	0		0	0	0	0	0	0		0	0	0	0	0	0		0.976289	0.982764	0.995316	0.993684	0.991508	0.994073		144.425	117.978	144.784	133.376	146.729	147.542		13.4652	13.445	16.1382	17.483
145078		128.653	118.392	135.359	131.74	135.182	144.313				0	0	0	0	0	0		0	0	0	0	0	0		0	0	0	0	0	0		0.977063	0.983283	0.995482	0.994467	0.992491	0.994498		144.418	118.392	149.191	131.74	135.182	153.446		13.4375	13.4832	16.1827	17.604
145158		133.399	123.138	134.3	129.165	135.54	135.484				0	0	0	0	0	0		0	0	0	0	0	0		0	0	0	0	0	0		0.977858	0.984165	0.995747	0.994845	0.992986	0.994624		144.425	123.138	149.189	129.165	135.54	153.544		13.5017	13.522	16.1442	17.788
145278		155.362	130.268	152.518	148.961	136.072	175.997				0	0	0	0	0	0		0	0	0	0	0	0		0	0	0	0	0	0		0.978118	0.984822	0.995769	0.995258	0.99286	0.995058		155.362	130.268	152.518	148.961	136.072	175.997		13.4845	13.5323	16.068	17.854
145398		141.897	128.867	149.181	148.738	148.233	146.333				0	0	0	0	0	0		0	0	0	0	0	0		0	0	0	0	0	0		0.978127	0.984974	0.99572	0.995322	0.992489	0.995529		141.897	128.867	149.181	148.738	148.233	146.333		13.3745	13.487	15.9753	17.7522
145478		142.743	121.498	143.288	135.646	139.319	140.097				0	0	0	0	0	0		0	0	0	0	0	0		0	0	0	0	0	0		0.977276	0.985045	0.995989	0.995849	0.9928	0.995711		142.743	121.498	143.288	135.646	139.319	153.581		13.2363	13.4553	16.0838	17.689
145558		142.459	111.78	141.143	134.94	145.313	154.855				0	0	0	0	0	0		0	0	0	0	0	0		0	0	0	0	0	0		0.976947	0.985014	0.995794	0.99552	0.993109	0.996158		142.459	124.464	141.143	134.94	145.313	154.855		13.3555	13.398	15.8768	17.6312
145638		160.799	118.948	133.921	139.329	145.885	149.151				0	0	0	0	0	0		0	0	0	0	0	0		0	0	0	0	0	0		0.977572	0.985198	0.995533	0.995292	0.993282	0.99668		160.799	118.948	149.618	139.329	145.885	149.151		13.4937	13.398	15.6903	17.5035
145718		121.063	120.251	156.797	126.934	144.456	147.878				0	0	0	0	0	0		0	0	0	0	0	0		0	0	0	0	0	0		0.976928	0.985303	0.995348	0.995156	0.993452	0.996512		144.538	120.251	156.797	126.934	144.456	147.878		13.4937	13.398	15.5835	17.5035
145798		129.358	117.421	144.479	127.845	131.142	138.75				0	0	0	0	0	0		0	0	0	0	0	0		0	0	0	0	0	0		0.976761	0.985845	0.995537	0.994733	0.993324	0.995964		144.548	117.421	144.479	127.845	144.588	153.694		13.4937	13.398	15.5503	17.5195
145878		135.714	110.999	145.259	124.097	133.768	148.173				0	0	0	0	0	0		0	0	0	0	0	0		0	0	0	0	0	0		0.977509	0.985694	0.995795	0.994574	0.993241	0.995903		144.504	124.474	145.259	139.053	133.768	148.173		13.4937	13.437	15.5318	17.5195
145998		143.339	114.777	125.392	127.202	132.361	142.326				0	0	0	0	0	0		0	0	0	0	0	0		0	0	0	0	0	0		0.978077	0.986369	0.99614	0.994173	0.993787	0.996262		143.339	124.489	149.658	127.202	144.648	154.026		13.4937	13.4117	15.5172	17.4412
146078		144.399	121.419	140.67	124.42	124.59	138.573				0	0	0	0	0	0		0	0	0	0	0	0		0	0	0	0	0	0		0.978634	0.986976	0.996666	0.993126	0.994429	0.996844		144.399	121.419	140.67	139.25	144.651	154.175		13.3185	13.3835	15.6033	17.3715
146158		131.38	126.994	144.801	125.58	145.075	151.42				0	0	0	0	0	0		0	0	0	0	0	0		0	0	0	0	0	0		0.979065	0.987236	0.996933	0.993589	0.995042	0.99719		144.473	126.994	144.801	139.212	145.075	151.42		13.24	13.3505	15.8062	17.3715
146278		146.382	136.798	172.733	144.719	164.185	180.369				0	0	0	0	0	0		0	0	0	0	0	0		0	0	0	0	0	0		0.979878	0.987508	0.997566	0.993865	0.995042	0.997877		146.382	136.798	172.733	144.719	164.185	180.369		13.24	13.255	15.863	17.2173
146358		135.892	120.004	148.083	136.689	157.029	146.382				0	0	0	0	0	0		0	0	0	0	0	0		0	0	0	0	0	0		0.980311	0.987778	0.997999	0.993737	0.994692	0.998253		135.892	120.004	148.083	136.689	157.029	146.382		13.24	13.173	16.0077	17.0902
146438		141.376	114.595	131.354	127.609	136.846	142.956				0	0	0	0	0	0		0	0	0	0	0	0		0	0	0	0	0	0		0.980831	0.988137	0.998276	0.993419	0.99478	0.997711		141.376	124.486	150.013	127.609	136.846	154.461		13.29	13.193	16.0077	17.0902
146518		129.583	108.695	142.378	136.806	145.211	146.119				0	0	0	0	0	0		0	0	0	0	0	0		0	0	0	0	0	0		0.981359	0.988436	0.998618	0.993692	0.994767	0.997314		144.458	124.482	142.378	136.806	145.211	146.119		13.1358	13.0833	16.1395	17.0902
146598		150.82	120.657	148.607	137.959	148.542	153.336				0	0	0	0	0	0		0	0	0	0	0	0		0	0	0	0	0	0		0.981991	0.988381	0.998921	0.994312	0.994628	0.996867		150.82	120.657	148.607	137.959	148.542	153.336		13.1855	12.9903	16.1908	17.215
146678		149.04	123.177	143.98	145.07	137.758	145.593				0	0	0	0	0	0		0	0	0	0	0	0		0	0	0	0	0	0		0.982341	0.988633	0.999291	0.99476	0.994696	0.997255		149.04	123.177	143.98	145.07	137.758	145.593		13.1855	12.9695	16.1745	17.2707
146778		145.717	118.911	144.61	116.379	141.002	146.753				0	0	0	0	0	0		0	0	0	0	0	0		0	0	0	0	0	0		0.98292	0.988792	0.99969	0.995104	0.995046	0.997715		145.717	118.911	144.61	139.267	141.002	146.753		13.141	12.9313	16.1745	17.215
146858		136.205	119.283	143.413	131.488	133.192	143.585				0	0	0	0	0	0		0	0	0	0	0	0		0	0	0	0	0	0		0.983433	0.989266	0.999949	0.995259	0.994842	0.997678		144.477	119.283	143.413	131.488	144.709	154.796		13.0075	12.9313	16.0835	17.2037
146998		133.447	119.16	127.483	125.818	130.446	152.287				0	0	0	0	0	0		0	0	0	0	0	0		0	0	0	0	0	0		0.984118	0.990158	1.00024	0.995181	0.994643	0.997798		144.487	119.16	150.077	139.335	144.748	152.287		13.0557	12.9887	15.8993	17.3063
147078		144.587	99.968	132.596	118.496	128.011	141.912				0	0	0	0	0	0		0	0	0	0	0	0		0	0	0	0	0	0		0.98495	0.990893	1.00036	0.995504	0.994834	0.998023		144.587	124.494	150.066	139.365	144.86	154.921		13.1517	13.1308	15.8125	17.267
147158		142.851	122.252	152.039	141.811	137.967	137.918				0	0	0	0	0	0		0	0	0	0	0	0		0	0	0	0	0	0		0.985219	0.991465	1.00074	0.996576	0.994816	0.998687		142.851	122.252	152.039	141.811	137.967	154.989		12.8762	13.0577	15.9222	17.3218
147278		143.523	130.532	150.223	149.652	132.414	150.27				0	0	0	0	0	0		0	0	0	0	0	0		0	0	0	0	0	0		0.985853	0.991435	1.00088	0.997065	0.994837	0.998983		143.523	130.532	150.223	149.652	144.859	150.27		12.949	13.0488	15.8963	17.3898
147358		151.335	123.874	141.959	144.531	143.939	134.586				0	0	0	0	0	0		0	0	0	0	0	0		0	0	0	0	0	0		0.986873	0.991118	1.00115	0.997444	0.995173	0.999431		151.335	123.874	141.959	144.531	143.939	154.994		12.9908	13.0488	15.9292	17.5015
147441		145.739	123.919	142.548	140.791	139.059	140.206				0	0	0	0	0	0		0	0	0	0	0	0		0	0	0	0	0	0		0.987698	0.991341	1.00154	0.997231	0.995052	0.99979		145.739	123.919	142.548	140.791	139.059	154.992		13.0723	12.9633	16.1505	17.4662
147518		152.591	121.522	143.477	145.208	134.247	133.959				0	0	0	0	0	0		0	0	0	0	0	0		0	0	0	0	0	0		0.987393	0.99145	1.00186	0.996874	0.995273	1.00002		152.591	121.522	143.477	145.208	134.247	154.991		12.9553	12.9633	15.9977	17.4532
147598		151.985	126.973	151.771	133.437	143.173	133.645				0	0	0	0	0	0		0	0	0	0	0	0		0	0	0	0	0	0		0.987065	0.99184	1.00212	0.997014	0.995627	1.00029		151.985	126.973	151.771	133.437	143.173	154.99		12.947	12.9633	15.8615	17.4035
147678		134.621	128.894	156.057	126.845	131.426	139.04				0	0	0	0	0	0		0	0	0	0	0	0		0	0	0	0	0	0		0.987044	0.992115	1.00209	0.996684	0.995398	1.00017		144.659	128.894	156.057	139.777	145.016	154.99		12.9545	12.9205	15.7428	17.3827
147758		154.718	112.037	154.413	127.254	137.569	139.828				0	0	0	0	0	0		0	0	0	0	0	0		0	0	0	0	0	0		0.987039	0.992271	1.00232	0.996081	0.995465	0.9999		154.718	124.814	154.413	139.844	137.569	155.013		12.9545	12.8975	15.7428	17.34
147858		144.58	118.869	134.338	137.399	128.529	126.722				0	0	0	0	0	0		0	0	0	0	0	0		0	0	0	0	0	0		0.987557	0.992659	1.00265	0.995897	0.995637	0.999357		144.58	118.869	150.231	137.399	144.985	155.028		12.9027	12.8975	15.6475	17.324
147998		136.818	109.415	140.267	126.298	136.96	133.522				0	0	0	0	0	0		0	0	0	0	0	0		0	0	0	0	0	0		0.987905	0.992752	1.00263	0.99571	0.995186	0.99925		136.818	124.715	150.231	139.885	136.96	155.032		12.785	12.8878	15.5528	17.2842
148078		132.229	112.674	139.933	131.891	128.662	136.449				0	0	0	0	0	0		0	0	0	0	0	0		0	0	0	0	0	0		0.988848	0.992969	1.00305	0.995519	0.994531	0.999775		144.72	124.865	150.313	131.891	145.048	155.063		12.6375	12.9135	15.9837	17.2382
148178		143.759	130.915	148.851	150.903	148.395	170.34				0	0	0	0	0	0		0	0	0	0	0	0		0	0	0	0	0	0		0.988975	0.993539	1.00271	0.995669	0.994616	1.00003		143.759	130.915	148.851	150.903	148.395	170.34		12.6747	12.9987	15.779	17.4055
148298		147.267	129.124	161.561	145.329	144.77	160.75				0	0	0	0	0	0		0	0	0	0	0	0		0	0	0	0	0	0		0.988748	0.993725	1.00239	0.996099	0.994929	1.00051		147.267	129.124	161.561	145.329	144.77	160.75		12.6562	13.018	15.779	17.4055
148378		148.265	114.257	155.195	147.391	151.432	146.954				0	0	0	0	0	0		0	0	0	0	0	0		0	0	0	0	0	0		0.989382	0.993758	1.00283	0.996214	0.995066	1.00092		148.265	124.958	155.195	147.391	151.432	146.954		12.688	13.018	15.7342	17.403
148458		138.729	119.421	133.817	130.653	155.603	146.842				0	0	0	0	0	0		0	0	0	0	0	0		0	0	0	0	0	0		0.989859	0.99316	1.00238	0.99682	0.994927	1.00143		138.729	119.421	150.944	130.653	155.603	146.842		12.6623	13.018	15.693	17.3737
148538		141.125	114.513	148.604	129.679	153.665	154.509				0	0	0	0	0	0		0	0	0	0	0	0		0	0	0	0	0	0		0.989851	0.992535	1.00176	0.996653	0.994303	1.0008		141.125	124.985	148.604	129.679	153.665	154.509		12.6623	12.986	15.6637	17.2685
148618		131.458	117.573	135.972	131.331	139.946	151.325				0	0	0	0	0	0		0	0	0	0	0	0		0	0	0	0	0	0		0.989883	0.992411	1.00195	0.996934	0.993867	0.999672		145.232	124.987	151.061	131.331	139.946	151.325		12.6142	12.9128	15.6128	17.3447
148698		139.91	115.64	153.421	125.466	134.663	133.438				0	0	0	0	0	0		0	0	0	0	0	0		0	0	0	0	0	0		0.990171	0.992148	1.00206	0.997302	0.993865	0.999532		139.91	124.993	153.421	139.989	145.206	155.9		12.5762	12.8265	15.5817	17.2973
148778		134.284	119.37	132.215	120.783	136.419	142.06				0	0	0	0	0	0		0	0	0	0	0	0		0	0	0	0	0	0		0.990376	0.992257	1.00233	0.997656	0.993365	0.999626		145.326	119.37	150.966	140.099	136.419	155.898		12.5552	12.9215	15.5717	17.2623
148858		126.645	119.963	128.818	122.303	127.878	148.03				0	0	0	0	0	0		0	0	0	0	0	0		0	0	0	0	0	0		0.99069	0.992466	1.00239	0.997813	0.993125	0.999398		145.295	119.963	150.941	140.223	145.217	148.03		12.499	12.8132	15.5717	17.293
148998		128.66	105.707	135.699	112.492	133.374	137.534				0	0	0	0	0	0		0	0	0	0	0	0		0	0	0	0	0	0		0.99088	0.993078	1.00244	0.997719	0.993373	0.999712		145.457	125.069	150.923	140.298	145.215	155.897		12.5428	12.7685	15.5717	17.328
149078		143.349	107.186	137.459	136.255	127.679	145.964				0	0	0	0	0	0		0	0	0	0	0	0		0	0	0	0	0	0		0.991206	0.993181	1.00285	0.997673	0.993749	0.99971		143.349	125.122	151.101	136.255	145.227	155.931		12.6635	12.8247	15.6363	17.328
149158		145.017	122.653	156.532	168.566	145.71	165.975				0	0	0	0	0	0		0	0	0	0	0	0		0	0	0	0	0	0		0.991716	0.993819	1.00315	0.99778	0.993736	0.999844		145.017	122.653	156.532	168.566	145.71	165.975		12.8257	12.8832	15.72	17.4315
149278		138.323	126.554	143.643	151.403	144.054	148.191				0	0	0	0	0	0		0	0	0	0	0	0		0	0	0	0	0	0		0.991538	0.993915	1.00317	0.99794	0.993893	0.999904		138.323	126.554	143.643	151.403	144.054	148.191		12.7975	12.9192	15.6845	17.4065
149358		156.018	115.169	148.605	131.077	143.671	148.691				0	0	0	0	0	0		0	0	0	0	0	0		0	0	0	0	0	0		0.991359	0.993743	1.00354	0.99832	0.993697	1.00004		156.018	125.217	148.605	131.077	143.671	148.691		12.7738	12.9692	15.8162	17.4115
149438		136.892	121.847	150.06	137.973	130.042	153.157				0	0	0	0	0	0		0	0	0	0	0	0		0	0	0	0	0	0		0.991922	0.994163	1.00399	0.998367	0.99419	1.00047		145.717	121.847	150.06	137.973	145.249	153.157		12.8505	13.0392	15.7378	17.4453
149518		151.733	118.559	148.05	141.128	137.038	158.416				0	0	0	0	0	0		0	0	0	0	0	0		0	0	0	0	0	0		0.992369	0.994606	1.00435	0.997476	0.994548	1.00067		151.733	118.559	148.05	141.128	137.038	158.416		12.9275	12.966	15.853	17.451
149598		128.984	129.141	140.46	137.319	129.608	148.911				0	0	0	0	0	0		0	0	0	0	0	0		0	0	0	0	0	0		0.992699	0.994667	1.00482	0.997036	0.994529	1.00026		145.717	129.141	151.388	137.319	145.286	148.911		12.7803	13.0487	15.8868	17.524
149678		139.522	114.268	125.501	141.519	128.32	140.927				0	0	0	0	0	0		0	0	0	0	0	0		0	0	0	0	0	0		0.993144	0.995111	1.00469	0.997374	0.994776	1		139.522	125.316	151.395	141.519	145.285	156.293		12.4778	13.0017	15.8425	17.4458
149758		138.769	115.755	135.98	136.741	120.462	133.451				0	0	0	0	0	0		0	0	0	0	0	0		0	0	0	0	0	0		0.993429	0.995411	1.00404	0.997457	0.994793	1.00027		138.769	125.372	151.428	136.741	145.285	156.293		12.1845	13.0295	15.8345	17.2518
149858		138.784	107.771	124.079	103.554	119.34	115.326				0	0	0	0	0	0		0	0	0	0	0	0		0	0	0	0	0	0		0.993664	0.995788	1.00424	0.997658	0.994684	1.00043		138.784	125.357	151.418	140.68	145.285	156.294		12.1845	13.0295	15.8345	17.2518
150018		144.233	112.316	138.264	114.414	131.937	126.551				0	0	0	0	0	0		0	0	0	0	0	0		0	0	0	0	0	0		0.993929	0.996032	1.00414	0.997512	0.994726	0.999884		144.233	125.347	151.7	140.686	145.285	156.439		12.1845	13.0295	15.8708	17.2518
150098		152.518	125.388	140.558	144.098	130.823	148.652				0	0	0	0	0	0		0	0	0	0	0	0		0	0	0	0	0	0		0.994048	0.996278	1.00449	0.997419	0.994907	0.999163		152.518	125.388	151.632	144.098	145.284	148.652		12.1065	13.0295	15.8708	17.2518
150218		138.77	130.661	162.521	142.823	147.633	166.951				0	0	0	0	0	0		0	0	0	0	0	0		0	0	0	0	0	0		0.994191	0.996594	1.00444	0.997229	0.99487	0.999036		138.77	130.661	162.521	142.823	147.633	166.951		12.253	12.939	15.8708	17.0545
150298		150.351	129.451	144.479	138.988	144.648	149.846				0	0	0	0	0	0		0	0	0	0	0	0		0	0	0	0	0	0		0.994433	0.997011	1.00454	0.997214	0.995246	0.999596		150.351	129.451	144.479	138.988	144.648	149.846		12.253	12.9065	15.9468	16.992
150378		142.017	128.117	146.072	139.999	140.464	161.186				0	0	0	0	0	0		0	0	0	0	0	0		0	0	0	0	0	0		0.994717	0.996927	1.00481	0.997607	0.995144	0.999735		142.017	128.117	146.072	139.999	140.464	161.186		12.253	12.8872	15.9468	16.722
150458		151.288	125.372	132.679	145.078	147.042	154.381				0	0	0	0	0	0		0	0	0	0	0	0		0	0	0	0	0	0		0.995102	0.997165	1.00516	0.997967	0.995099	0.999594		151.288	125.372	151.81	145.078	147.042	154.381		12.2812	12.8872	15.7565	16.5797
150538		143.071	121.275	149.27	135.292	147.254	146.551				0	0	0	0	0	0		0	0	0	0	0	0		0	0	0	0	0	0		0.9955	0.997516	1.00494	0.998108	0.995401	0.999439		143.071	121.275	149.27	135.292	147.254	156.856		12.2812	12.8872	15.696	16.381
150618		136.321	111.679	149.191	122.909	132.751	143.641				0	0	0	0	0	0		0	0	0	0	0	0		0	0	0	0	0	0		0.995963	0.997819	1.00403	0.998477	0.995458	0.999687		145.732	125.341	149.191	140.815	145.313	156.949		12.3165	12.81	15.5268	16.3617
150698		136.022	110.275	145.699	133.039	125.959	146.51				0	0	0	0	0	0		0	0	0	0	0	0		0	0	0	0	0	0		0.996427	0.997762	1.00275	0.999056	0.995651	0.999514		145.794	125.344	145.699	133.039	145.31	156.968		12.3348	12.7578	15.4633	16.412
150798		143.87	105.428	135.811	127.913	123.914	151.356				0	0	0	0	0	0		0	0	0	0	0	0		0	0	0	0	0	0		0.996914	0.997917	1.00205	0.999375	0.995873	0.999947		143.87	125.38	152.039	140.881	145.307	151.356		12.3403	12.8105	15.4385	16.412
150878		139.752	134.74	138.825	133.24	110.477	149.644				0	0	0	0	0	0		0	0	0	0	0	0		0	0	0	0	0	0		0.997357	0.998204	1.00232	0.999414	0.995808	1.00016		139.752	134.74	152.038	133.24	145.308	149.644		12.3745	12.8105	15.4095	16.412
150998		131.939	113.227	136.744	123.145	131.745	127.734				0	0	0	0	0	0		0	0	0	0	0	0		0	0	0	0	0	0		0.997636	0.998398	1.00259	0.999421	0.995847	1.00051		146.009	125.375	152.036	140.954	145.307	157.074		12.488	12.8105	15.4095	16.501
151078		150.546	111.47	156.485	139.918	149.36	153.523				0	0	0	0	0	0		0	0	0	0	0	0		0	0	0	0	0	0		0.998028	0.998701	1.0029	0.998982	0.996122	1.00065		150.546	125.372	156.485	139.918	149.36	153.523		12.5523	12.8105	15.4385	16.406
151198		137.563	123.716	165.078	142.065	146.201	159.927				0	0	0	0	0	0		0	0	0	0	0	0		0	0	0	0	0	0		0.998422	0.998959	1.0031	0.998816	0.996386	1.00073		146.062	123.716	165.078	142.065	146.201	159.927		12.569	12.8628	15.4385	16.3947
151278		151.594	124.194	149.635	154.286	125.208	148.317				0	0	0	0	0	0		0	0	0	0	0	0		0	0	0	0	0	0		0.998626	0.999539	1.00327	0.999233	0.99655	1.00081		151.594	124.194	149.635	154.286	145.297	148.317		12.6647	12.867	15.4797	16.2477
151358		137.947	122.565	156.496	136.982	145.015	147.575				0	0	0	0	0	0		0	0	0	0	0	0		0	0	0	0	0	0		0.998911	1	1.00364	1.00001	0.996585	1.00106		146.159	122.565	156.496	136.982	145.015	157.225		12.701	12.861	15.604	16.2193
151438		141.046	122.062	143.3	140.516	113.298	154.155				0	0	0	0	0	0		0	0	0	0	0	0		0	0	0	0	0	0		0.999367	1.00033	1.00325	1.00065	0.996582	1.00116		141.046	122.062	143.3	140.516	145.323	154.155		12.7812	12.9237	15.658	16.2247
151518		142.452	124.993	144.846	144.18	131.955	157.052				0	0	0	0	0	0		0	0	0	0	0	0		0	0	0	0	0	0		0.999442	1.00038	1.0027	1.00119	0.997013	1.00138		142.452	124.993	144.846	144.18	145.321	157.052		12.7812	12.9493	15.6235	16.2677
151598		150.72	120.706	140.654	133.716	148.221	151.613				0	0	0	0	0	0		0	0	0	0	0	0		0	0	0	0	0	0		0.999476	1.00068	1.00206	1.00088	0.996852	1.00125		150.72	120.706	152.259	133.716	148.221	151.613		12.9758	12.8663	15.6235	16.3577
151678		140.463	97.984	139.249	136.304	146.081	137.629				0	0	0	0	0	0		0	0	0	0	0	0		0	0	0	0	0	0		0.999488	1.00038	1.00112	1.0011	0.996649	1.00113		140.463	125.41	152.306	136.304	146.081	157.565		13.0867	12.8145	15.6235	16.6022
151778		145.181	101.772	135.046	139.112	128.161	141.144				0	0	0	0	0	0		0	0	0	0	0	0		0	0	0	0	0	0		0.999697	1.0006	1.00103	1.00148	0.996678	1.00115		145.181	125.677	152.311	139.112	145.351	157.564		13.1153	13.0023	15.5588	16.57
151878		141.643	121.638	134.744	133.12	133.444	130.049				0	0	0	0	0	0		0	0	0	0	0	0		0	0	0	0	0	0		1.00009	1.00073	1.00097	1.00207	0.996284	1.00112		141.643	121.638	152.314	133.12	145.476	157.565		13.1153	12.9142	15.5035	16.726
151998		140.309	109.707	144.463	131.245	128.424	129.129				0	0	0	0	0	0		0	0	0	0	0	0		0	0	0	0	0	0		0.999972	0.999952	1.00089	1.00227	0.996282	1.001		140.309	125.785	144.463	141.512	145.476	157.571		13.1153	12.8292	15.5588	16.3597
152078		134.329	131.469	151.205	134.985	127.807	147.458				0	0	0	0	0	0		0	0	0	0	0	0		0	0	0	0	0	0		1.00017	1.00024	1.00082	1.00235	0.995959	1.00077		146.581	131.469	151.205	134.985	145.575	157.583		13.1527	12.8292	15.5035	16.726
152178		149.189	131.236	160.085	159.294	140.502	167.548				0	0	0	0	0	0		0	0	0	0	0	0		0	0	0	0	0	0		1.00023	0.999539	1.00061	1.00236	0.995939	1.00092		149.189	131.236	160.085	159.294	140.502	167.548		13.0867	12.803	15.4073	16.3597
152258		137.128	127.118	152.05	146.413	145.827	151.955				0	0	0	0	0	0		0	0	0	0	0	0		0	0	0	0	0	0		1.00035	0.999777	1.00079	1.00267	0.99607	1.00071		146.514	127.118	152.05	146.413	145.827	151.955		13.0867	12.7115	15.2843	16.1652
152338		140.896	121.197	141.873	146.438	140.402	146.162				0	0	0	0	0	0		0	0	0	0	0	0		0	0	0	0	0	0		1.00027	0.999966	1.001	1.00278	0.996198	1.00072		140.896	121.197	152.367	146.438	140.402	157.736		13.0867	12.8292	15.2075	16.126
152418		154.073	133.369	161.602	143.01	141.925	155.089				0	0	0	0	0	0		0	0	0	0	0	0		0	0	0	0	0	0		1.00042	1.0006	1.00122	1.00327	0.995952	1.00115		154.073	133.369	161.602	143.01	141.925	155.089		13.0867	12.933	15.3777	16.133
152498		143.969	125.948	162.107	126.428	137.122	141.29				0	0	0	0	0	0		0	0	0	0	0	0		0	0	0	0	0	0		1.00065	1.001	1.00136	1.00344	0.995709	1.00126		143.969	125.948	162.107	141.711	137.122	157.682		13.0867	12.933	15.3777	16.133
152578		143.297	109.26	154.651	136.003	145.614	146.04				0	0	0	0	0	0		0	0	0	0	0	0		0	0	0	0	0	0		1.00069	1.00138	1.00154	1.00299	0.995714	1.00114		143.297	125.96	154.651	136.003	145.614	157.782		13.0867	12.933	15.5288	16.0235
152678		139.637	115.969	125.662	118.774	117.861	143.162				0	0	0	0	0	0		0	0	0	0	0	0		0	0	0	0	0	0		1.00073	1.00148	1.00176	1.00311	0.995442	1.00112		139.637	125.959	152.826	141.735	145.638	157.696		13.1767	12.933	15.6378	15.922
152758		132.38	110.529	139.693	138.654	125.82	137.554				0	0	0	0	0	0		0	0	0	0	0	0		0	0	0	0	0	0		1.00063	1.00162	1.00152	1.0031	0.995093	1.00111		146.559	125.956	152.855	138.654	145.653	157.566		13.1565	12.8547	15.456	15.908
152838		130.128	122.989	132.05	135.653	134.11	144.058				0	0	0	0	0	0		0	0	0	0	0	0		0	0	0	0	0	0		1.0008	1.0018	1.00154	1.00329	0.995286	1.00123		146.554	122.989	152.853	135.653	145.645	157.56		13.1565	12.6123	15.456	15.908
152998		150.84	123.837	136.972	128.387	135.085	133.24				0	0	0	0	0	0		0	0	0	0	0	0		0	0	0	0	0	0		1.00033	1.00201	1.00162	1.00347	0.995448	1.00067		150.84	123.837	152.843	141.809	145.638	157.587		13.3093	12.4745	15.456	15.8665
153078		162.784	139.976	161.786	145.807	144.699	160.506				0	0	0	0	0	0		0	0	0	0	0	0		0	0	0	0	0	0		1.00021	1.00216	1.00182	1.0033	0.995367	0.999908		162.784	139.976	161.786	145.807	144.699	160.506		13.3093	12.4745	15.456	15.8512
153178		156.965	133.014	161.439	148.366	154.658	182.189				0	0	0	0	0	0		0	0	0	0	0	0		0	0	0	0	0	0		1.00053	1.00225	1.00177	1.0033	0.995517	0.999618		156.965	133.014	161.439	148.366	154.658	182.189		13.3137	12.438	15.456	15.7677
153278		141.848	131.87	149.841	157.393	148.633	139.364				0	0	0	0	0	0		0	0	0	0	0	0		0	0	0	0	0	0		1.00088	1.00248	1.00169	1.00344	0.995469	0.999749		141.848	131.87	149.841	157.393	148.633	157.55		13.255	12.438	15.456	15.7025
153358		147.998	123.475	147.282	141.686	146.592	156.748				0	0	0	0	0	0		0	0	0	0	0	0		0	0	0	0	0	0		1.00084	1.0027	1.00167	1.00364	0.995411	0.999728		147.998	123.475	147.282	141.686	146.592	156.748		13.2252	12.4745	15.456	15.7025
153438		151.912	125.125	145.661	121.998	139.686	152.351				0	0	0	0	0	0		0	0	0	0	0	0		0	0	0	0	0	0		1.00092	1.0026	1.00149	1.00375	0.995695	0.999956		151.912	125.125	145.661	141.809	139.686	152.351		13.3028	12.3708	15.456	15.67
153518		138.69	128.948	159.251	142.988	132.341	146.093				0	0	0	0	0	0		0	0	0	0	0	0		0	0	0	0	0	0		1.00141	1.00328	1.00193	1.00388	0.995984	1.00022		146.903	128.948	159.251	142.988	145.63	157.342		13.5212	12.4745	15.4355	15.67
153598		144.487	129.314	138.67	136.913	150.707	132.092				0	0	0	0	0	0		0	0	0	0	0	0		0	0	0	0	0	0		1.00159	1.00355	1.00199	1.00358	0.996087	1.00002		144.487	129.314	153.008	136.913	150.707	157.365		13.597	12.438	15.3705	15.598
153678		136.781	113.738	144.23	128.002	132.983	128.907				0	0	0	0	0	0		0	0	0	0	0	0		0	0	0	0	0	0		1.00162	1.00383	1.00192	1.00365	0.996105	1.00035		147.087	125.722	152.806	141.813	145.681	157.52		13.5207	12.438	15.1463	15.4702
153758		127.761	111.637	144.843	129.975	139.393	127.391				0	0	0	0	0	0		0	0	0	0	0	0		0	0	0	0	0	0		1.00194	1.00393	1.00167	1.0029	0.995948	1.00045		147.196	125.721	144.843	141.834	139.393	157.599		13.1363	12.3955	15.0945	15.2355
153838		133.252	112.911	134.861	122.124	125.195	138.538				0	0	0	0	0	0		0	0	0	0	0	0		0	0	0	0	0	0		1.00185	1.00366	1.0019	1.00206	0.996027	1.00064		147.272	125.738	153.024	141.837	145.684	157.769		13.07	12.3955	15.2902	15.1213
153998		133.399	100.089	127.452	118.391	129.897	130.885				0	0	0	0	0	0		0	0	0	0	0	0		0	0	0	0	0	0		1.00149	1.00319	1.00203	1.00186	0.996082	1.00086		147.28	125.801	153.002	141.852	145.682	157.934		13.0553	12.3955	15.2902	15.1213
154078		137.464	128.892	156.994	152.599	153.02	173.225				0	0	0	0	0	0		0	0	0	0	0	0		0	0	0	0	0	0		1.00154	1.0033	1.002	1.00186	0.996171	1.00074		147.349	128.892	156.994	152.599	153.02	173.225		12.9373	12.3955	15.2678	15.0495
154198		128.259	117.551	155.74	144.191	158.637	155.914				0	0	0	0	0	0		0	0	0	0	0	0		0	0	0	0	0	0		1.00162	1.00353	1.00208	1.00197	0.996187	1.00054		147.343	125.755	155.74	144.191	158.637	155.914		12.9373	12.3955	15.1993	15.0495
154278		129.075	110.723	141.738	135.695	159.774	150.701				0	0	0	0	0	0		0	0	0	0	0	0		0	0	0	0	0	0		1.00195	1.00324	1.00183	1.00206	0.996256	1.00041		147.316	125.795	153.037	135.695	159.774	150.701		12.9373	12.3365	15.063	15.0495
154358		142.779	118.147	140.725	131.778	150.679	144.808				0	0	0	0	0	0		0	0	0	0	0	0		0	0	0	0	0	0		1.00231	1.00359	1.00144	1.00185	0.996215	1.00036		142.779	125.747	153.105	141.814	150.679	157.801		12.8485	12.3365	15.063	14.954
154438		143.385	120.586	130.349	128.328	140.068	130.01				0	0	0	0	0	0		0	0	0	0	0	0		0	0	0	0	0	0		1.00276	1.00391	1.00155	1.00133	0.996394	1.00051		143.385	120.586	153.086	141.81	140.068	157.784		12.8485	12.2327	15.1993	14.905
154518		135.793	116.769	144.394	144.575	141.759	157.984				0	0	0	0	0	0		0	0	0	0	0	0		0	0	0	0	0	0		1.00301	1.00385	1.00126	1.001	0.996039	1.00024		147.284	125.698	153.138	144.575	141.759	157.984		12.7653	12.2917	15.1993	14.905
154598		135.981	124.319	157.447	136.275	144.566	135.024				0	0	0	0	0	0		0	0	0	0	0	0		0	0	0	0	0	0		1.0031	1.00419	1.00139	1.00132	0.996207	1.00023		147.282	124.319	157.447	136.275	144.566	157.816		12.7653	12.3955	15.2357	14.954
154678		146.166	113.676	149.675	133.063	136.261	124.283				0	0	0	0	0	0		0	0	0	0	0	0		0	0	0	0	0	0		1.00297	1.00412	1.00148	1.00146	0.996025	1.00013		146.166	125.903	149.675	141.882	145.857	158.007		12.716	12.633	15.2847	15.0495
154778		140.096	121.861	147.36	124.4	123.462	143.98				0	0	0	0	0	0		0	0	0	0	0	0		0	0	0	0	0	0		1.00306	1.00395	1.00151	1.00101	0.996167	0.999731		147.363	121.861	147.36	141.916	145.853	158.121		12.8105	12.589	14.9905	15.0495
154878		140.376	110.999	127.802	133.956	129.56	134.649				0	0	0	0	0	0		0	0	0	0	0	0		0	0	0	0	0	0		1.00253	1.00417	1.00155	1.00147	0.996024	0.999433		140.376	125.896	153.536	133.956	145.857	158.123		12.7565	12.4858	15.2657	15.0495
154998		134.86	116.166	131.223	126.026	128.136	132.302				0	0	0	0	0	0		0	0	0	0	0	0		0	0	0	0	0	0		1.00206	1.00402	1.00121	1.00142	0.995899	0.999159		147.748	125.973	153.609	141.885	145.882	158.125		12.8395	12.649	15.2657	15.0495
155118		132.309	137.95	147.576	145.026	157.392	168.09				0	0	0	0	0	0		0	0	0	0	0	0		0	0	0	0	0	0		1.00218	1.00405	1.00134	1.00092	0.995514	0.999022		147.739	137.95	147.576	145.026	157.392	168.09		12.646	12.649	15.2657	14.8263
155238		143.103	121.192	146.407	145.601	145.321	155.954				0	0	0	0	0	0		0	0	0	0	0	0		0	0	0	0	0	0		1.00278	1.00402	1.00133	1.00136	0.995663	0.999255		143.103	121.192	146.407	145.601	145.321	155.954		12.646	12.494	15.2657	14.8263
155318		148.379	118.54	151.844	146.224	145.999	149.224				0	0	0	0	0	0		0	0	0	0	0	0		0	0	0	0	0	0		1.00228	1.00417	1.00115	1.00149	0.995312	0.999149		148.379	125.97	151.844	146.224	145.999	158.125		12.646	12.494	15.56	14.754
155398		149.357	114.532	135.443	137.138	136.385	140.925				0	0	0	0	0	0		0	0	0	0	0	0		0	0	0	0	0	0		1.00246	1.00438	1.00124	1.0011	0.995798	0.99895		149.357	125.967	153.603	137.138	145.909	158.127		12.646	12.649	15.6962	14.6585
155478		140.46	116.07	150.415	131.31	139.943	131.649				0	0	0	0	0	0		0	0	0	0	0	0		0	0	0	0	0	0		1.00258	1.0043	1.00134	1.00119	0.995633	0.998996		140.46	125.968	150.415	141.823	139.943	158.126		12.7817	12.649	15.6962	14.6585
155558		157.125	127.41	146.415	132.344	132.469	137.718				0	0	0	0	0	0		0	0	0	0	0	0		0	0	0	0	0	0		1.0026	1.00455	1.00128	1.00159	0.995957	0.998955		157.125	127.41	146.415	141.818	145.906	158.127		12.6735	12.494	15.7647	14.6585
155638		147.189	106.167	140.865	116.229	134.821	132.141				0	0	0	0	0	0		0	0	0	0	0	0		0	0	0	0	0	0		1.00284	1.00446	1.00135	1.00167	0.99557	0.998466		147.189	125.965	153.58	141.866	145.913	158.438		12.8757	12.494	15.7647	14.754
155718		139.75	109.924	139.91	115.949	139.412	127.189				0	0	0	0	0	0		0	0	0	0	0	0		0	0	0	0	0	0		1.00289	1.00481	1.00121	1.00181	0.99541	0.998316		147.954	126.106	153.794	141.961	139.412	158.549		12.8757	12.407	15.7808	14.7805
155798		139.972	111.271	137.243	106.931	127.031	126.306				0	0	0	0	0	0		0	0	0	0	0	0		0	0	0	0	0	0		1.00275	1.00506	1.00151	1.00239	0.995686	0.998432		147.962	126.355	153.895	141.939	146.058	158.559		12.8757	12.4803	15.9955	14.7458
155878		141.889	105.409	140.012	109.109	126.024	129.998				0	0	0	0	0	0		0	0	0	0	0	0		0	0	0	0	0	0		1.00253	1.00491	1.00156	1.0019	0.995946	0.998587		141.889	126.372	153.887	141.961	146.077	158.577		12.844	12.443	15.8593	14.734
155998		144.393	122.209	124.971	133.619	126.646	134.382				0	0	0	0	0	0		0	0	0	0	0	0		0	0	0	0	0	0		1.00172	1.00481	1.00159	1.00201	0.996124	0.998738		144.393	122.209	153.883	141.961	146.151	158.73		12.7502	12.443	15.8593	14.734
156118		142.827	134.253	150.235	143.629	154.739	176.407				0	0	0	0	0	0		0	0	0	0	0	0		0	0	0	0	0	0		1.00073	1.00486	1.00162	1.00177	0.996147	0.999049		142.827	134.253	150.235	143.629	154.739	176.407		12.714	12.4803	15.6773	14.838
156198		144.611	123.354	142.113	128.37	142.323	153.108				0	0	0	0	0	0		0	0	0	0	0	0		0	0	0	0	0	0		1.00076	1.00496	1.00185	1.00154	0.996318	0.998901		144.611	123.354	154.073	141.996	142.323	153.108		12.7015	12.613	15.6773	14.7592
156278		153.315	126.596	159.021	139.732	152.387	148.046				0	0	0	0	0	0		0	0	0	0	0	0		0	0	0	0	0	0		1.00087	1.00512	1.00199	1.0007	0.996296	0.998919		153.315	126.596	159.021	139.732	152.387	158.745		12.7015	12.613	15.9715	14.7592
156358		151.172	120.014	166.992	116.074	154.282	149.925				0	0	0	0	0	0		0	0	0	0	0	0		0	0	0	0	0	0		1.00096	1.00506	1.00212	1.00084	0.996181	0.998752		151.172	126.518	166.992	142.039	154.282	158.747		12.714	12.658	15.9715	14.7592
156438		144.65	100.086	139.797	150.669	148.727	155.803				0	0	0	0	0	0		0	0	0	0	0	0		0	0	0	0	0	0		1.00091	1.00495	1.002	1.00169	0.996263	0.998751		144.65	126.522	154.063	150.669	148.727	155.803		12.7015	12.658	15.9715	14.7135
156518		140.74	112.518	143.072	125.98	130.25	157.6				0	0	0	0	0	0		0	0	0	0	0	0		0	0	0	0	0	0		1.00076	1.00494	1.00215	1.00165	0.996336	0.998148		140.74	126.522	153.807	141.868	146.136	157.6		12.7015	12.658	15.8593	14.687
156598		141.21	114.469	133.928	128.088	141.994	133.005				0	0	0	0	0	0		0	0	0	0	0	0		0	0	0	0	0	0		0.999806	1.00404	1.00229	1.00103	0.996343	0.998146		141.21	126.547	153.805	141.962	141.994	158.736		12.6358	12.6208	15.8285	14.7135
156678		154.247	113.136	148.281	122.063	136.711	153.745				0	0	0	0	0	0		0	0	0	0	0	0		0	0	0	0	0	0		0.99921	1.00325	1.00258	1.00058	0.996413	0.997864		154.247	126.649	148.281	142.055	146.216	153.745		12.6245	12.7798	15.6773	14.7592
156778		139.313	115.894	133.559	133.454	133.519	145.208				0	0	0	0	0	0		0	0	0	0	0	0		0	0	0	0	0	0		0.999441	1.00285	1.00244	1.00036	0.996248	0.998214		148.403	126.878	154.005	142.257	146.285	158.794		12.687	12.7632	15.6773	14.8832
156878		130.321	121.054	139.548	135.113	146.797	149.205				0	0	0	0	0	0		0	0	0	0	0	0		0	0	0	0	0	0		0.999771	1.00284	1.00239	1.00033	0.995899	0.99797		148.425	121.054	154.012	135.113	146.797	158.815		12.7115	12.795	15.6773	14.8053
156998		151.762	113.52	133.8	147.963	148.715	138.284				0	0	0	0	0	0		0	0	0	0	0	0		0	0	0	0	0	0		1.00003	1.00316	1.00265	0.999638	0.996165	0.997743		151.762	127.011	154.133	147.963	148.715	158.835		12.7295	12.8795	15.6335	14.8818
157118		146.054	141.767	156.73	147.394	139.202	171.302				0	0	0	0	0	0		0	0	0	0	0	0		0	0	0	0	0	0		1.00016	1.00238	1.00242	0.998896	0.996275	0.997866		146.054	141.767	156.73	147.394	139.202	171.302		12.7827	13.016	15.5873	15.2148
157198		144.708	130.452	157.748	151.639	146.96	151.052				0	0	0	0	0	0		0	0	0	0	0	0		0	0	0	0	0	0		0.999743	1.00151	1.00214	0.999155	0.996499	0.998013		144.708	130.452	157.748	151.639	146.96	151.052		12.8657	13.016	15.5873	15.227
157278		156.669	136.451	134.949	146.75	134.524	163.228				0	0	0	0	0	0		0	0	0	0	0	0		0	0	0	0	0	0		0.9993	1.00101	1.00227	0.999324	0.996327	0.998046		156.669	136.451	154.03	146.75	146.61	163.228		12.8732	13.016	15.5433	15.277
157358		149.072	125.121	142.672	142.854	139.375	145.606				0	0	0	0	0	0		0	0	0	0	0	0		0	0	0	0	0	0		0.999353	1.00016	1.00221	0.999588	0.99636	0.998132		149.072	125.121	154.039	142.854	139.375	158.912		13.0075	12.9715	15.5433	15.3765
157438		142.975	128.034	141.918	122.886	139.068	136.523				0	0	0	0	0	0		0	0	0	0	0	0		0	0	0	0	0	0		0.999284	0.999618	1.00205	0.999546	0.996375	0.998112		142.975	128.034	154.174	142.999	146.608	158.913		13.0793	13.0772	15.6335	15.3765
157518		145.717	125.302	127.327	126.122	149.738	144.932				0	0	0	0	0	0		0	0	0	0	0	0		0	0	0	0	0	0		0.999572	0.999545	1.00213	0.999384	0.996386	0.997959		145.717	125.302	154.169	143.002	149.738	158.918		13.0482	13.0772	15.6335	15.2252
157598		161.265	119.76	142.714	128.923	137.6	148.802				0	0	0	0	0	0		0	0	0	0	0	0		0	0	0	0	0	0		0.99938	0.99966	1.00199	0.999564	0.996607	0.99792		161.265	127.435	154.178	143.045	146.603	158.919		12.9952	12.9715	15.6335	15.1887
157678		138.863	112.962	134.253	134.374	135.114	140.629				0	0	0	0	0	0		0	0	0	0	0	0		0	0	0	0	0	0		0.999639	0.999803	1.00188	0.999168	0.996904	0.997995		149.055	127.431	154.07	143.061	146.641	158.916		12.9495	13.0302	15.5433	15.1572
157778		137.44	118.601	147.271	135.527	131.755	129.27				0	0	0	0	0	0		0	0	0	0	0	0		0	0	0	0	0	0		0.999918	1.0002	1.00209	0.998405	0.997305	0.998298		149.096	127.498	147.271	143.127	146.716	158.97		12.9305	13.136	15.5873	15.1872
157878		145.514	137.086	135.47	137.192	154.766	142.818				0	0	0	0	0	0		0	0	0	0	0	0		0	0	0	0	0	0		1.0003	0.999987	1.00162	0.99819	0.99715	0.998548		145.514	137.086	154.2	137.192	154.766	159.047		12.964	13.2797	15.5873	15.2245
157998		143.608	125.255	149.343	137.383	141.726	130.677				0	0	0	0	0	0		0	0	0	0	0	0		0	0	0	0	0	0		1.00026	0.999494	1.00093	0.99816	0.997425	0.99856		143.608	125.255	149.343	137.383	141.726	159.046		12.9803	13.2797	15.497	15.3185
158078		144.352	143.804	181.016	143.093	161.948	154.29				0	0	0	0	0	0		0	0	0	0	0	0		0	0	0	0	0	0		1.00024	0.999407	1.00082	0.998184	0.997456	0.998657		144.352	143.804	181.016	143.093	161.948	154.29		12.9237	13.2797	15.5873	15.405
158158		142.553	127.411	161.494	141.45	154.298	150.447				0	0	0	0	0	0		0	0	0	0	0	0		0	0	0	0	0	0		1.00044	0.999341	1.0009	0.99836	0.997195	0.998879		142.553	127.411	161.494	141.45	154.298	150.447		12.9237	13.0772	15.497	15.405
158238		142.098	119.57	154.56	140.966	166.168	144.448				0	0	0	0	0	0		0	0	0	0	0	0		0	0	0	0	0	0		1.00031	0.99963	1.00113	0.998259	0.996863	0.999009		142.098	127.739	154.56	140.966	166.168	159.116		13.0915	13.2797	15.497	15.405
158318		142.958	110.123	157.751	131.623	146.778	152.828				0	0	0	0	0	0		0	0	0	0	0	0		0	0	0	0	0	0		1.00043	0.999352	1.00113	0.997174	0.996721	0.999031		142.958	127.632	157.751	143.873	146.778	152.828		13.2357	13.0772	15.497	15.5255
158398		137.158	130.341	168.561	142.254	149.398	166.474				0	0	0	0	0	0		0	0	0	0	0	0		0	0	0	0	0	0		0.999887	0.999518	1.00093	0.997201	0.996754	0.99894		149.603	130.341	168.561	142.254	149.398	166.474		13.2172	13.2797	15.3848	15.4935
158498		141.3	127.771	141.541	147.506	143.883	163.577				0	0	0	0	0	0		0	0	0	0	0	0		0	0	0	0	0	0		0.99934	0.999645	1.00104	0.995915	0.996808	0.999096		149.712	127.771	153.797	147.506	143.883	163.577		13.129	13.2895	15.2163	15.4935
158618		150.715	129.326	161.558	134.932	148.729	152.844				0	0	0	0	0	0		0	0	0	0	0	0		0	0	0	0	0	0		0.998906	0.99984	1.0007	0.995937	0.99648	0.999177		150.715	129.326	161.558	143.975	148.729	152.844		13.1513	13.2895	15.2163	15.5255
158718		132.136	124.474	144.885	132.939	138.411	158.128				0	0	0	0	0	0		0	0	0	0	0	0		0	0	0	0	0	0		0.998889	1.00001	1.00042	0.995702	0.996294	0.999357		149.877	124.474	153.808	143.995	146.61	158.128		13.115	13.2895	15.2163	15.4935
158798		141.712	112.98	137.918	130.24	134.917	141.382				0	0	0	0	0	0		0	0	0	0	0	0		0	0	0	0	0	0		0.998951	1.0005	1.00078	0.995995	0.996061	0.999702		150.048	127.77	153.801	144.056	146.692	159.397		13.1175	13.3347	15.17	15.6145
158878		145.308	136.222	129.405	127.611	130.483	148.254				0	0	0	0	0	0		0	0	0	0	0	0		0	0	0	0	0	0		0.999039	1.00074	1.00112	0.995708	0.995628	0.999638		145.308	136.222	153.952	144.094	146.718	159.542		13.233	13.5135	15.3848	15.604
158998		148.3	124.273	152.342	136.037	135.815	165.323				0	0	0	0	0	0		0	0	0	0	0	0		0	0	0	0	0	0		0.999132	1.00101	1.00095	0.99631	0.995722	0.999479		148.3	124.273	152.342	136.037	146.712	165.323		13.233	13.5353	15.3848	15.604
159138		163.23	137.039	161.047	158.548	145.281	176.582				0	0	0	0	0	0		0	0	0	0	0	0		0	0	0	0	0	0		0.999208	1.00047	1.00032	0.996277	0.995838	0.999603		163.23	137.039	161.047	158.548	145.281	176.582		13.233	13.5523	15.3848	15.7255
159218		143.476	114.199	157.687	148.492	135.065	165.468				0	0	0	0	0	0		0	0	0	0	0	0		0	0	0	0	0	0		0.999242	0.999514	0.99971	0.995991	0.995915	0.999817		143.476	128.094	157.687	148.492	146.791	165.468		13.233	13.5523	15.17	15.604
159298		147.618	124.891	165.714	140.935	145.419	155.884				0	0	0	0	0	0		0	0	0	0	0	0		0	0	0	0	0	0		0.999196	0.999508	0.999804	0.996363	0.996127	0.999632		147.618	124.891	165.714	140.935	145.419	155.884		13.3713	13.6007	15.1937	15.604
159378		146.093	130.488	140.103	155.182	151.338	144.165				0	0	0	0	0	0		0	0	0	0	0	0		0	0	0	0	0	0		0.99902	0.999601	0.999744	0.996501	0.99622	0.999158		146.093	130.488	153.565	155.182	151.338	159.614		13.233	13.6007	14.9905	15.604
159458		154.035	125.029	141.911	161.668	145.329	169.905				0	0	0	0	0	0		0	0	0	0	0	0		0	0	0	0	0	0		0.998615	0.999535	0.999849	0.996682	0.996208	0.999081		154.035	125.029	153.542	161.668	145.329	169.905		13.1855	13.6007	15.254	15.6962
159538		157.573	114.822	124.923	122.762	141.465	144.661				0	0	0	0	0	0		0	0	0	0	0	0		0	0	0	0	0	0		0.998584	0.999637	0.999933	0.996675	0.996367	0.999296		157.573	128.138	153.525	144.081	141.465	159.409		13.2055	13.6007	15.308	15.6962
159618		128.043	121.064	131.47	127.281	138.383	137.994				0	0	0	0	0	0		0	0	0	0	0	0		0	0	0	0	0	0		0.998579	0.999627	0.999932	0.996319	0.996514	0.999161		150.341	128.215	153.525	144.086	146.785	159.413		13.2055	13.61	15.308	15.6962
159698		146.781	121.673	136.809	136.087	133.035	161.085				0	0	0	0	0	0		0	0	0	0	0	0		0	0	0	0	0	0		0.998594	0.99954	0.9999	0.996036	0.996722	0.99932		146.781	128.22	153.532	144.09	146.74	161.085		13.1822	13.61	15.421	15.6962
159798		142.802	119.063	135.5	140.309	140.704	157.517				0	0	0	0	0	0		0	0	0	0	0	0		0	0	0	0	0	0		0.998677	0.999417	0.999799	0.996176	0.997097	0.999296		142.802	128.229	153.553	140.309	140.704	157.517		13.2055	13.61	15.308	15.6435
159878		154.683	123.968	139.021	143.834	134.246	166.505				0	0	0	0	0	0		0	0	0	0	0	0		0	0	0	0	0	0		0.998701	0.999388	0.999527	0.996284	0.996936	0.999053		154.683	123.968	153.611	143.834	146.734	166.505		13.218	13.7235	15.308	15.6435
160000		157.233	146.849	160.865	147.848	148.445	165.395				0	0	0	0	0	0		0	0	0	0	0	0		0	0	0	0	0	0		0.998581	0.999366	0.999281	0.996276	0.997183	0.999241		157.233	146.849	160.865	147.848	148.445	165.395		13.259	13.7235	15.1947	15.6435
160078		138.255	127.041	164.089	142.345	149.13	154.868				0	0	0	0	0	0		0	0	0	0	0	0		0	0	0	0	0	0		0.998468	0.999613	0.999087	0.996341	0.997053	0.999104		150.492	127.041	164.089	142.345	149.13	154.868		13.2527	13.7235	15.1148	15.6728
160158		169.012	130.146	140.856	144.586	149.431	162.976				0	0	0	0	0	0		0	0	0	0	0	0		0	0	0	0	0	0		0.998629	0.999917	0.99907	0.996478	0.997325	0.99901		169.012	130.146	153.292	144.586	149.431	162.976		13.3578	13.7235	15.0863	15.698
160278		154.026	138.693	154.447	139.918	150.901	152.582				0	0	0	0	0	0		0	0	0	0	0	0		0	0	0	0	0	0		0.9987	0.999769	0.999176	0.996712	0.997411	0.998561		154.026	138.693	154.447	139.918	150.901	152.582		13.3423	13.8695	14.963	15.698
160358		138.356	118.298	138.905	132.356	133.952	167.661				0	0	0	0	0	0		0	0	0	0	0	0		0	0	0	0	0	0		0.998799	0.999741	0.99917	0.996523	0.997571	0.99855		150.537	128.486	152.934	144.136	146.619	167.661		13.3423	13.9215	14.7655	15.5415
160438		156.171	115.746	146.949	147.575	149.943	155.15				0	0	0	0	0	0		0	0	0	0	0	0		0	0	0	0	0	0		0.998733	0.999204	0.99913	0.996359	0.997703	0.998344		156.171	128.563	152.747	147.575	149.943	155.15		13.3423	13.8695	14.5715	15.4383
160518		146.803	113.901	153.287	146.948	134.409	160.694				0	0	0	0	0	0		0	0	0	0	0	0		0	0	0	0	0	0		0.998544	0.999357	0.999329	0.996162	0.997572	0.998374		146.803	128.541	153.287	146.948	146.619	160.694		13.1268	13.8695	14.607	15.4087
160638		140.057	117.982	129.489	140.535	145.593	156.293				0	0	0	0	0	0		0	0	0	0	0	0		0	0	0	0	0	0		0.998471	0.999277	0.99936	0.996263	0.997568	0.998343		150.54	128.552	152.706	140.535	145.593	156.293		13.0383	13.8695	14.6615	15.4087
160718		129.797	123.942	144.79	127.9	143.495	147.928				0	0	0	0	0	0		0	0	0	0	0	0		0	0	0	0	0	0		0.998603	0.999505	0.999491	0.99661	0.997295	0.997778		150.561	123.942	152.683	144.132	143.495	159.405		13.061	13.8305	14.6743	15.3432
160798		136.266	112.482	137.099	141.962	139.641	147.746				0	0	0	0	0	0		0	0	0	0	0	0		0	0	0	0	0	0		0.99873	0.999509	0.999584	0.996591	0.997193	0.99738		150.715	128.707	152.666	141.962	146.628	159.631		13.0447	14.0047	14.6615	15.2597
160878		144.426	108.397	154.275	135.932	151.882	170.521				0	0	0	0	0	0		0	0	0	0	0	0		0	0	0	0	0	0		0.998922	0.999263	0.999941	0.996183	0.997303	0.997522		144.426	128.838	154.275	144.204	151.882	170.521		13.1728	14.0985	14.6615	15.2877
160998		143.923	140.217	162.567	151.825	154.97	173.138				0	0	0	0	0	0		0	0	0	0	0	0		0	0	0	0	0	0		0.998852	0.999261	1.00019	0.995341	0.997412	0.997044		143.923	140.217	162.567	151.825	154.97	173.138		12.9215	14.1745	14.5843	15.273
161098		141.419	125.151	160.206	146.59	162.456	160.875				0	0	0	0	0	0		0	0	0	0	0	0		0	0	0	0	0	0		0.998856	0.999367	1.00058	0.995177	0.997242	0.996628		150.72	125.151	160.206	146.59	162.456	160.875		12.9215	14.1492	14.5843	15.2507
161178		149.878	134.86	145.15	147.154	144.13	162.243				0	0	0	0	0	0		0	0	0	0	0	0		0	0	0	0	0	0		0.99888	0.999312	1.00077	0.994916	0.997136	0.996617		149.878	134.86	152.372	147.154	144.13	162.243		12.9215	14.1492	14.4955	15.2095
161278		134.746	127.726	154.171	143.419	145.257	176.816				0	0	0	0	0	0		0	0	0	0	0	0		0	0	0	0	0	0		0.998919	0.999314	1.00053	0.994787	0.997231	0.99664		150.81	127.726	154.171	143.419	145.257	176.816		12.8168	14.121	14.4955	15.2507
161358		151.458	122.288	146.336	128.243	144.653	165.04				0	0	0	0	0	0		0	0	0	0	0	0		0	0	0	0	0	0		0.999114	0.999397	1.00079	0.994936	0.997225	0.996586		151.458	128.915	152.372	144.384	144.653	165.04		12.708	14.131	14.5055	15.2095
161438		140.149	117.526	154.324	122.179	137.26	146.966				0	0	0	0	0	0		0	0	0	0	0	0		0	0	0	0	0	0		0.999161	0.999457	1.00096	0.995008	0.997421	0.996878		150.795	128.914	154.324	144.375	146.793	159.725		12.537	14.131	14.5753	15.2095
161518		145.6	121.803	156.058	132.389	142.439	148.061				0	0	0	0	0	0		0	0	0	0	0	0		0	0	0	0	0	0		0.999234	0.999435	1.00091	0.99544	0.997398	0.996703		145.6	128.914	156.058	144.32	142.439	159.749		12.537	14.131	14.7098	15.0625
161598		128.173	114.417	145.559	124.841	146.976	160.425				0	0	0	0	0	0		0	0	0	0	0	0		0	0	0	0	0	0		0.999288	0.999591	1.00108	0.995717	0.997375	0.996562		150.788	128.911	152.365	144.302	146.976	160.425		12.537	14.1593	14.7683	15.0625
161678		136.124	119.653	136.628	136.41	153.982	144.452				0	0	0	0	0	0		0	0	0	0	0	0		0	0	0	0	0	0		0.999348	0.999856	1.00126	0.996033	0.997479	0.996714		150.784	128.905	152.361	144.282	153.982	159.748		12.537	14.1593	14.8435	14.9248
161778		140.956	109.785	144.033	140.425	154.488	145.686				0	0	0	0	0	0		0	0	0	0	0	0		0	0	0	0	0	0		0.999408	1.0002	1.00116	0.996421	0.997703	0.996881		150.78	128.931	152.304	140.425	154.488	159.724		12.537	14.1898	14.7815	14.9248
161878		138.997	125.722	144.061	131.067	149.352	160.785				0	0	0	0	0	0		0	0	0	0	0	0		0	0	0	0	0	0		0.999414	1.00026	1.0012	0.996823	0.99738	0.997187		150.832	125.722	152.202	144.232	149.352	160.785		12.617	14.2283	14.7083	14.9248
162018		136.174	138.023	159.38	168.096	157.709	165.501				0	0	0	0	0	0		0	0	0	0	0	0		0	0	0	0	0	0		0.999702	1.00008	1.00141	0.997188	0.997582	0.997383		150.829	138.023	159.38	168.096	157.709	165.501		12.617	14.2283	14.633	14.8718
162098		143.821	128.161	157.76	131.015	155.075	174.084				0	0	0	0	0	0		0	0	0	0	0	0		0	0	0	0	0	0		0.999834	0.999989	1.00135	0.997025	0.997032	0.997473		143.821	128.161	157.76	144.192	155.075	174.084		12.715	14.2283	14.633	14.8718
162178		143.963	119.686	151.053	116.789	153.303	156.838				0	0	0	0	0	0		0	0	0	0	0	0		0	0	0	0	0	0		0.999714	0.999868	1.00129	0.996313	0.997198	0.997331		143.963	129.069	151.053	144.202	153.303	156.838		12.617	14.3193	14.7063	14.8718
162258		143.21	115.46	167.672	125.718	143.279	165.068				0	0	0	0	0	0		0	0	0	0	0	0		0	0	0	0	0	0		0.999838	0.999674	1.00128	0.996458	0.997411	0.997637		150.955	129.079	167.672	144.2	143.279	165.068		12.5753	14.3193	14.6478	15.0095
162338		141.012	120.426	158.024	134.488	158.064	175.185				0	0	0	0	0	0		0	0	0	0	0	0		0	0	0	0	0	0		1.00011	0.999639	1.00143	0.996026	0.997566	0.997534		151.185	129.08	158.024	144.282	158.064	175.185		12.8427	14.291	14.7063	14.9248
162418		145.917	123.97	144.105	137.714	147.301	164.628				0	0	0	0	0	0		0	0	0	0	0	0		0	0	0	0	0	0		1.00012	0.999596	1.00167	0.996065	0.997806	0.997522		145.917	123.97	152.279	137.714	147.301	164.628		12.8427	14.291	14.6605	14.8675
162498		135.859	120.233	151.802	139.251	139.147	160.346				0	0	0	0	0	0		0	0	0	0	0	0		0	0	0	0	0	0		0.999906	0.999676	1.00173	0.995226	0.997985	0.997802		151.195	129.078	151.802	139.251	146.752	160.346		12.584	14.2518	14.6605	14.5925
162598		148.573	115.043	156.45	140.323	137.309	158.116				0	0	0	0	0	0		0	0	0	0	0	0		0	0	0	0	0	0		1.00014	0.999912	1.00173	0.99439	0.998169	0.997914		148.573	129.067	156.45	140.323	146.785	158.116		12.4712	14.2518	14.7815	14.296
162678		138.067	111.411	146.16	120.053	130.952	138.481				0	0	0	0	0	0		0	0	0	0	0	0		0	0	0	0	0	0		0.999888	1.00023	1.00191	0.994763	0.998189	0.998097		151.195	128.959	152.152	144.541	146.746	159.532		12.4712	14.1607	14.8263	14.296
162778		152.004	118.325	131.017	137.592	124.544	140.404				0	0	0	0	0	0		0	0	0	0	0	0		0	0	0	0	0	0		0.999758	1.0003	1.0019	0.994967	0.998191	0.99847		152.004	128.955	152.093	144.561	146.745	159.384		12.4975	14.1607	14.7165	14.3402
162858		137.115	110.892	134.047	133.58	139.144	152.091				0	0	0	0	0	0		0	0	0	0	0	0		0	0	0	0	0	0		0.999329	1.00089	1.00207	0.99532	0.997915	0.998757		151.273	129.015	152.088	144.576	146.754	159.374		12.4868	14.2518	14.7845	14.3978
162998		157.097	142.505	141.329	147.51	146.63	156.242				0	0	0	0	0	0		0	0	0	0	0	0		0	0	0	0	0	0		0.998947	1.00107	1.00196	0.995209	0.99691	0.998776		157.097	142.505	152.053	147.51	146.63	156.242		12.476	14.291	14.716	14.3752
163118		157.328	134.235	141.351	162.06	145.29	162.89				0	0	0	0	0	0		0	0	0	0	0	0		0	0	0	0	0	0		0.999095	1.00109	1.00193	0.995352	0.996547	0.998828		157.328	134.235	152.054	162.06	145.29	162.89		12.4133	14.3527	14.716	14.4847
163198		139.265	132.38	167.682	164.961	137.243	160.484				0	0	0	0	0	0		0	0	0	0	0	0		0	0	0	0	0	0		0.999023	1.00112	1.00187	0.995525	0.996971	0.998887		151.281	132.38	167.682	164.961	146.809	160.484		12.386	14.3135	14.823	14.4567
163278		154.656	139.416	147.453	140.279	138.603	153.728				0	0	0	0	0	0		0	0	0	0	0	0		0	0	0	0	0	0		0.999375	1.0014	1.0019	0.99543	0.997028	0.999085		154.656	139.416	152.04	140.279	146.803	153.728		12.2905	14.3135	14.823	14.3512
163358		164.429	118.477	158.137	140.312	147.448	183.09				0	0	0	0	0	0		0	0	0	0	0	0		0	0	0	0	0	0		0.999399	1.00146	1.00195	0.995486	0.997155	0.999272		164.429	129.073	158.137	140.312	147.448	183.09		12.2565	14.2872	14.6753	14.203
163438		158.729	114.066	158.352	134.786	135.128	153.626				0	0	0	0	0	0		0	0	0	0	0	0		0	0	0	0	0	0		0.999297	1.00128	1.00196	0.995725	0.997344	0.999491		158.729	129.082	158.352	144.587	146.794	153.626		12.2073	14.1315	14.6753	14.203
163518		143.37	106.42	141.776	132.117	130.425	137.217				0	0	0	0	0	0		0	0	0	0	0	0		0	0	0	0	0	0		0.998998	1.00115	1.0022	0.995742	0.997602	0.999522		151.297	129.125	152.038	144.587	146.791	159.262		12.0918	14.0852	14.823	14.203
163598		145.075	111.101	136.346	130.396	126.501	136.595				0	0	0	0	0	0		0	0	0	0	0	0		0	0	0	0	0	0		0.999056	1.00154	1.00241	0.995681	0.997835	0.999766		145.075	129.124	152.037	144.699	146.788	159.226		12.1028	14.0852	14.8653	14.151
163698		148.468	120.27	136.103	131.863	132.214	152.189				0	0	0	0	0	0		0	0	0	0	0	0		0	0	0	0	0	0		0.999109	1.00173	1.00241	0.99562	0.997835	0.999697		148.468	129.124	152.027	144.704	146.756	159.076		12.1028	14.0852	14.921	14.151
163798		135.581	124.1	130.477	134.809	118.748	163.758				0	0	0	0	0	0		0	0	0	0	0	0		0	0	0	0	0	0		0.999045	1.00211	1.00254	0.995735	0.997898	0.999688		151.308	124.1	152.037	144.777	146.754	163.758		12.1028	14.112	14.9385	14.1595
163878		150.213	104.004	135.106	127.597	123.566	142.132				0	0	0	0	0	0		0	0	0	0	0	0		0	0	0	0	0	0		0.999101	1.00219	1.00278	0.995569	0.997399	0.999871		150.213	129.14	152.024	144.971	146.793	159.392		12.1173	14.1847	14.921	14.1268
163998		143.519	115.098	138.002	128.177	142.764	154.313				0	0	0	0	0	0		0	0	0	0	0	0		0	0	0	0	0	0		0.999173	1.00203	1.00288	0.995328	0.996762	1.00002		151.329	129.143	152.023	144.99	146.829	154.313		12.0153	14.1847	14.9472	14.1268
164098		173.458	134.741	172.862	139.445	141.813	171.958				0	0	0	0	0	0		0	0	0	0	0	0		0	0	0	0	0	0		0.999164	1.00177	1.00297	0.995473	0.996768	1.00023		173.458	134.741	172.862	139.445	146.829	171.958		12.0153	14.1847	14.9378	14.1268
164178		164.548	132.274	150.335	150.371	155.609	160.132				0	0	0	0	0	0		0	0	0	0	0	0		0	0	0	0	0	0		0.99902	1.00172	1.00303	0.995581	0.996717	1.00038		164.548	132.274	150.335	150.371	155.609	160.132		11.8465	14.1847	14.9718	14.1058
164258		152.397	129.2	145.554	137.516	137.819	172.686				0	0	0	0	0	0		0	0	0	0	0	0		0	0	0	0	0	0		0.999263	1.00205	1.00306	0.995686	0.997125	1.00037		152.397	129.2	151.999	144.957	146.797	172.686		11.708	14.144	14.9718	14.0607
164338		158.766	117.326	152.087	141.035	145.874	166.202				0	0	0	0	0	0		0	0	0	0	0	0		0	0	0	0	0	0		0.998899	1.00227	1.00295	0.99582	0.997502	1.00047		158.766	129.139	152.087	141.035	145.874	166.202		11.708	14.144	15.0358	14.0607
164418		156.611	119.566	145.174	124.596	144.838	156.294				0	0	0	0	0	0		0	0	0	0	0	0		0	0	0	0	0	0		0.998791	1.00224	1.00272	0.995961	0.997681	1.00085		156.611	129.14	152.005	144.924	144.838	156.294		11.708	14.0772	15.0475	14.0607
164498		143.377	124.825	142.722	130.115	140.424	157.795				0	0	0	0	0	0		0	0	0	0	0	0		0	0	0	0	0	0		0.998683	1.00235	1.00283	0.996205	0.998002	1.00112		151.337	124.825	152.003	144.895	146.787	157.795		11.5945	14.0772	15.0475	14.0607
164578		141.04	121.075	146.355	140.639	133.666	145.366				0	0	0	0	0	0		0	0	0	0	0	0		0	0	0	0	0	0		0.998388	1.00194	1.0029	0.995977	0.997933	1.00105		151.315	129.126	151.919	140.639	146.753	159.095		11.58	14.0045	15.0347	14.027
164658		144.29	122.167	143.529	145.338	142.48	147.106				0	0	0	0	0	0		0	0	0	0	0	0		0	0	0	0	0	0		0.998101	1.00217	1.00273	0.996157	0.997641	1.00124		144.29	129.12	151.933	145.338	146.762	159.084		11.58	14.0045	15.0882	14.0908
164758		154.851	132.197	136.369	159.39	141.22	148.87				0	0	0	0	0	0		0	0	0	0	0	0		0	0	0	0	0	0		0.997952	1.00213	1.00279	0.996339	0.998022	1.00138		154.851	132.197	151.928	159.39	146.75	159.076		11.58	14.0045	15.0882	14.1595
164838		144.556	123.849	130.478	141.834	133.185	143.775				0	0	0	0	0	0		0	0	0	0	0	0		0	0	0	0	0	0		0.997999	1.00246	1.00267	0.99622	0.997953	1.00123		144.556	129.086	151.843	141.834	146.787	159.257		11.569	14.0045	15.063	14.0908
164998		164.44	151.039	125.575	141.147	125.784	138.614				0	0	0	0	0	0		0	0	0	0	0	0		0	0	0	0	0	0		0.998287	1.00273	1.00238	0.996286	0.997853	1.00072		164.44	151.039	151.844	141.147	146.788	159.114		11.58	14.0045	15.063	14.0908
165098		159.225	138.297	163.321	136.937	159.698	159.375				0	0	0	0	0	0		0	0	0	0	0	0		0	0	0	0	0	0		0.998342	1.00262	1.00233	0.996361	0.997934	1.00076		159.225	138.297	163.321	144.75	159.698	159.375		11.58	13.8563	15.2015	14.0908
165178		145.121	168.301	163.079	156.248	144.919	164.05				0	0	0	0	0	0		0	0	0	0	0	0		0	0	0	0	0	0		0.998052	1.00241	1.0024	0.99615	0.998165	1.001		145.121	168.301	163.079	156.248	144.919	164.05		11.5502	13.9448	15.2635	14.0908
165258		152.154	142.731	138.605	148.328	164.105	168.732				0	0	0	0	0	0		0	0	0	0	0	0		0	0	0	0	0	0		0.997668	1.00261	1.00259	0.996029	0.998394	1.00106		152.154	142.731	151.843	148.328	164.105	168.732		11.5502	13.9158	15.319	14.0607
165338		152.019	145.494	152.03	147.631	143.057	158.73				0	0	0	0	0	0		0	0	0	0	0	0		0	0	0	0	0	0		0.99776	1.00266	1.00283	0.996378	0.998612	1.00119		152.019	145.494	152.03	147.631	146.595	158.73		11.5502	14.0455	15.319	14.0607
165418		166.744	156.076	145.944	141.809	155.778	150.354				0	0	0	0	0	0		0	0	0	0	0	0		0	0	0	0	0	0		0.997595	1.00296	1.00293	0.996432	0.998794	1.00118		166.744	156.076	151.843	141.809	155.778	159.087		11.535	14.1898	15.2635	14.1245
165518		165.135	145.669	160.115	144.555	148.681	160.492				0	0	0	0	0	0		0	0	0	0	0	0		0	0	0	0	0	0		0.997699	1.00301	1.00317	0.996394	0.99848	1.00118		165.135	145.669	160.115	144.555	148.681	160.492		11.4688	14.1898	15.2015	14.0607
165598		136.559	107.801	164.671	146.991	145.638	155.851				0	0	0	0	0	0		0	0	0	0	0	0		0	0	0	0	0	0		0.997588	1.00299	1.00325	0.996738	0.998322	1.00116		151.374	129.32	164.671	146.991	145.638	155.851		11.535	14.0455	15.087	14.0908
165678		141.394	133.15	146.706	144.32	129.672	153.642				0	0	0	0	0	0		0	0	0	0	0	0		0	0	0	0	0	0		0.997753	1.00313	1.00351	0.996607	0.998403	1.00085		151.369	133.15	151.808	144.32	146.445	159.012		11.5647	14.0455	15.149	14.0822
165758		133.332	128.274	141.716	133.646	144.831	151.116				0	0	0	0	0	0		0	0	0	0	0	0		0	0	0	0	0	0		0.997881	1.0036	1.00377	0.996435	0.998625	1.0008		151.426	128.274	151.802	144.639	144.831	159.109		11.5975	14.1898	15.149	14.0822
165838		132.094	110.684	129.068	119.309	139.7	160.136				0	0	0	0	0	0		0	0	0	0	0	0		0	0	0	0	0	0		0.998025	1.00393	1.00336	0.996665	0.998789	1.00085		151.461	129.44	151.842	144.737	146.404	160.136		11.6562	14.3218	15.2635	14.0908
166018		133.414	119.28	152.257	127.818	115.67	146.69				0	0	0	0	0	0		0	0	0	0	0	0		0	0	0	0	0	0		0.998048	1.00424	1.0034	0.996951	0.999064	1.00105		151.419	129.417	152.257	144.725	146.392	159.095		11.5975	14.3218	15.2635	14.0908
166098		144.106	106.659	136.587	127.253	120.507	148.604				0	0	0	0	0	0		0	0	0	0	0	0		0	0	0	0	0	0		0.997978	1.00451	1.00378	0.997303	0.999199	1.00123		151.422	129.397	151.802	144.702	146.386	159.085		11.5677	14.3218	15.149	14.027
166178		152.317	113.606	143.511	138.627	136.912	154.781				0	0	0	0	0	0		0	0	0	0	0	0		0	0	0	0	0	0		0.998079	1.00475	1.00389	0.997419	0.999549	1.00118		152.317	129.379	151.8	144.693	146.37	159.087		11.5677	14.3218	15.2045	13.953
166298		140.272	142.18	156.772	153.338	163.277	174.118				0	0	0	0	0	0		0	0	0	0	0	0		0	0	0	0	0	0		0.997991	1.00502	1.0041	0.997604	0.999745	1.00132		151.422	142.18	156.772	153.338	163.277	174.118		11.4688	14.2003	15.262	13.953
166378		142.846	114.708	146.232	149.535	147.888	170.995				0	0	0	0	0	0		0	0	0	0	0	0		0	0	0	0	0	0		0.997884	1.00511	1.00412	0.997637	0.999771	1.00133		151.426	129.353	151.796	149.535	147.888	170.995		11.4688	14.1433	15.262	13.953
166458		163.943	120.815	160.786	128.935	143.484	156.005				0	0	0	0	0	0		0	0	0	0	0	0		0	0	0	0	0	0		0.997969	1.00509	1.00368	0.997273	0.999618	1.00162		163.943	129.354	160.786	144.704	146.367	156.005		11.5275	14.2003	15.262	13.7735
166538		132.829	108.173	160.334	131.523	144.453	151.672				0	0	0	0	0	0		0	0	0	0	0	0		0	0	0	0	0	0		0.998035	1.00502	1.00367	0.997121	0.999632	1.00174		151.461	129.359	160.334	144.789	146.366	159.055		11.5275	14.3218	15.3473	13.6423
166638		161.534	123.448	142.307	160.541	144.347	168.055				0	0	0	0	0	0		0	0	0	0	0	0		0	0	0	0	0	0		0.998044	1.00505	1.00397	0.997204	0.999828	1.00192		161.534	129.317	151.749	160.541	146.247	168.055		11.5275	14.1757	15.31	13.7735
166718		151.391	115.645	146.636	151.811	139.908	149.749				0	0	0	0	0	0		0	0	0	0	0	0		0	0	0	0	0	0		0.998106	1.00532	1.00402	0.997189	1.00002	1.00177		151.391	129.337	151.743	151.811	146.172	158.963		11.4512	14.3218	15.4793	13.7735
166798		147.745	125.403	145.252	137.411	131.934	170.175				0	0	0	0	0	0		0	0	0	0	0	0		0	0	0	0	0	0		0.998427	1.00583	1.00401	0.997156	1.00012	1.00206		147.745	125.403	151.744	144.979	146.17	170.175		11.503	14.318	15.31	13.66
166878		155.779	120.67	138.75	138.544	122.475	150.315				0	0	0	0	0	0		0	0	0	0	0	0		0	0	0	0	0	0		0.998697	1.00629	1.00414	0.997217	1.00022	1.00225		155.779	129.526	151.729	145.023	146.168	159.122		11.4292	14.2995	15.31	13.8615
166998		151.809	120.354	134.98	146.167	117.171	161.336				0	0	0	0	0	0		0	0	0	0	0	0		0	0	0	0	0	0		0.9988	1.00654	1.00449	0.99642	1.00049	1.00263		151.809	129.504	151.687	146.167	146.081	161.336		11.5085	14.2995	15.4793	13.8615
167078		149.152	105.167	134.174	129.975	137.663	133.959				0	0	0	0	0	0		0	0	0	0	0	0		0	0	0	0	0	0		0.999008	1.00674	1.0046	0.996679	1.00076	1.0029		149.152	129.488	151.674	144.997	146.081	159.402		11.5085	14.2995	15.4793	13.66
167198		129.831	108.139	147.099	148.348	134.566	136.171				0	0	0	0	0	0		0	0	0	0	0	0		0	0	0	0	0	0		0.99891	1.00687	1.00477	0.995767	1.00074	1.00283		151.468	129.621	151.654	148.348	146.081	159.404		11.5085	14.3885	15.4793	13.5837
167278		146.566	131.162	154.877	133.753	134.232	146.281				0	0	0	0	0	0		0	0	0	0	0	0		0	0	0	0	0	0		0.998772	1.00694	1.0049	0.995922	1.0007	1.00291		146.566	131.162	154.877	145.063	146.081	159.401		11.4637	14.3885	15.5572	13.7852
167398		164.339	139.365	155.838	152.741	153.244	179.999				0	0	0	0	0	0		0	0	0	0	0	0		0	0	0	0	0	0		0.998798	1.00668	1.00495	0.995871	1.00061	1.00271		164.339	139.365	155.838	152.741	153.244	179.999		11.4637	14.3885	15.5572	13.7647
167478		149.611	134.165	152.38	148.165	150.035	150.847				0	0	0	0	0	0		0	0	0	0	0	0		0	0	0	0	0	0		0.998974	1.00636	1.00488	0.995992	1.00079	1.00282		149.611	134.165	152.38	148.165	150.035	159.484		11.543	14.3788	15.5572	13.7647
167558		140.149	129.74	145.076	165.909	131.483	161.084				0	0	0	0	0	0		0	0	0	0	0	0		0	0	0	0	0	0		0.999182	1.00638	1.00496	0.99706	1.00106	1.00283		151.561	129.74	151.493	165.909	146.081	161.084		11.6192	14.3788	15.5267	13.7852
167638		149.767	113.776	148.29	151.36	145.536	158.559				0	0	0	0	0	0		0	0	0	0	0	0		0	0	0	0	0	0		0.998973	1.00663	1.00504	0.996914	1.00114	1.00295		149.767	129.497	151.487	151.36	145.536	158.559		11.6192	14.2995	15.5267	13.66
167718		155.549	117.939	147.854	146.281	134.523	148.369				0	0	0	0	0	0		0	0	0	0	0	0		0	0	0	0	0	0		0.999026	1.00646	1.00523	0.997147	1.00119	1.00292		155.549	129.512	151.475	146.281	146.081	159.478		11.7182	14.2995	15.5267	13.825
167798		133.242	132.276	152.016	146.514	137.954	151.585				0	0	0	0	0	0		0	0	0	0	0	0		0	0	0	0	0	0		0.99909	1.00632	1.00544	0.996179	1.00123	1.00327		151.705	132.276	152.016	146.514	146.123	159.578		11.8475	14.3885	15.5572	13.825
167878		135.704	129.913	140.754	158.758	146.406	147.842				0	0	0	0	0	0		0	0	0	0	0	0		0	0	0	0	0	0		0.999111	1.00662	1.00561	0.996352	1.00143	1.0034		151.703	129.913	151.562	158.758	146.406	159.748		11.8475	14.4813	15.5572	13.7735
167998		143.248	117.463	126.914	134.905	129.714	149.436				0	0	0	0	0	0		0	0	0	0	0	0		0	0	0	0	0	0		0.999333	1.00685	1.00585	0.996748	1.00158	1.0036		151.55	129.769	151.42	144.995	146.241	159.72		11.748	14.4813	15.5572	13.825
168098		148.816	112.191	143.096	117.85	149.37	147.851				0	0	0	0	0	0		0	0	0	0	0	0		0	0	0	0	0	0		0.999239	1.00716	1.00593	0.996932	1.00175	1.00318		148.816	129.889	151.26	144.991	149.37	159.999		11.8475	14.516	15.5267	13.825
168178		137.485	115.616	141.144	130.005	136.345	137.157				0	0	0	0	0	0		0	0	0	0	0	0		0	0	0	0	0	0		0.999093	1.00678	1.00581	0.997171	1.0019	1.00251		151.704	129.895	151.175	145.024	146.216	160.082		11.8475	14.5062	15.3435	13.8615
168278		128.478	114.626	138.11	138.246	130.565	159.035				0	0	0	0	0	0		0	0	0	0	0	0		0	0	0	0	0	0		0.999241	1.00689	1.00554	0.997024	1.0021	1.00256		151.692	129.893	151.199	145.028	146.201	159.035		11.8772	14.5062	15.2655	13.8615
168358		145.087	128.774	159.879	143.258	145.299	149.524				0	0	0	0	0	0		0	0	0	0	0	0		0	0	0	0	0	0		0.999216	1.00628	1.00547	0.997249	1.00236	1.00265		151.694	128.774	159.879	143.258	145.299	160.065		11.8772	14.4292	15.3435	13.8615
168478		146.417	139.525	162.027	153.89	150.042	173.175				0	0	0	0	0	0		0	0	0	0	0	0		0	0	0	0	0	0		0.999196	1.00609	1.00529	0.997307	1.00267	1.00284		146.417	139.525	162.027	153.89	150.042	173.175		11.8475	14.3972	15.546	14.019
168558		147.304	117.799	141.476	135.569	142.914	150.316				0	0	0	0	0	0		0	0	0	0	0	0		0	0	0	0	0	0		0.999221	1.00614	1.00508	0.997618	1.00282	1.00284		147.304	129.831	151.222	145.014	146.127	159.824		11.8772	14.3625	15.6173	13.8615
168638		153.602	128.061	159.052	138.427	135.264	158.747				0	0	0	0	0	0		0	0	0	0	0	0		0	0	0	0	0	0		0.999219	1.00608	1.00507	0.997709	1.00286	1.00295		153.602	128.061	159.052	144.913	146.126	158.747		11.907	14.3945	15.509	13.825
168718		155.447	118.963	155.651	139.84	152.341	152.48				0	0	0	0	0	0		0	0	0	0	0	0		0	0	0	0	0	0		0.999309	1.00628	1.00546	0.99784	1.00291	1.00312		155.447	129.819	155.651	144.698	152.341	159.593		12.0205	14.3625	15.3467	13.953
168798		143.004	121.687	141.542	149.855	141.147	154.746				0	0	0	0	0	0		0	0	0	0	0	0		0	0	0	0	0	0		0.998949	1.00653	1.00562	0.998343	1.00301	1.00321		151.716	129.796	151	149.855	146.081	159.774		11.907	14.3625	15.4755	13.8447
168878		132.271	116.497	134.634	138.246	131.28	137.346				0	0	0	0	0	0		0	0	0	0	0	0		0	0	0	0	0	0		0.998692	1.00661	1.00556	0.998318	1.00273	1.00327		151.764	129.79	151.023	144.841	146.05	159.989		12.0185	14.256	15.4755	13.66
168998		149.524	120.297	128.463	140.661	131.434	155.475				0	0	0	0	0	0		0	0	0	0	0	0		0	0	0	0	0	0		0.998799	1.00659	1.00546	0.998137	1.00268	1.00343		149.524	129.791	151.054	144.862	146.081	160.133		12.0222	14.256	15.4042	13.66
169078		140.794	106.617	128.639	144.075	121.758	145.322				0	0	0	0	0	0		0	0	0	0	0	0		0	0	0	0	0	0		0.998659	1.00652	1.0057	0.997766	1.00235	1.00309		151.815	129.798	150.969	144.075	146.081	160.134		12.0222	14.256	15.4042	13.5837
169158		147.906	124.729	116.294	138.282	127.534	144.538				0	0	0	0	0	0		0	0	0	0	0	0		0	0	0	0	0	0		0.998642	1.00665	1.0057	0.997586	1.00203	1.00299		147.906	129.896	150.973	145.014	146.084	160.134		12.0222	14.2907	15.2017	13.7647
169258		135.347	110.893	114.851	140.509	126.507	133.068				0	0	0	0	0	0		0	0	0	0	0	0		0	0	0	0	0	0		0.998528	1.00689	1.00562	0.997688	1.00222	1.00285		151.823	129.893	150.999	145.012	146.081	160.178		11.9925	14.2907	15.2017	13.6362
169358		144.17	106.78	125.593	138.739	138.56	137.723				0	0	0	0	0	0		0	0	0	0	0	0		0	0	0	0	0	0		0.998531	1.00682	1.00549	0.997796	1.0021	1.00279		151.823	129.894	151.049	145.056	146.081	160.181		11.9925	14.2147	15.2017	13.7405
169438		156.165	118.09	139.145	141.452	140.861	151.756				0	0	0	0	0	0		0	0	0	0	0	0		0	0	0	0	0	0		0.998896	1.00691	1.00549	0.997578	1.00224	1.00279		156.165	129.893	151.049	141.452	146.081	160.249		11.9925	14.186	15.4042	13.7405
169558		158.155	136.03	160.972	162.677	144.005	164.653				0	0	0	0	0	0		0	0	0	0	0	0		0	0	0	0	0	0		0.999159	1.00708	1.00567	0.997341	1.00233	1.00259		158.155	136.03	160.972	162.677	146.081	164.653		12.0222	14.215	15.242	13.583
169638		148.996	122.966	150.076	144.018	148.609	148.526				0	0	0	0	0	0		0	0	0	0	0	0		0	0	0	0	0	0		0.999404	1.00688	1.00558	0.996934	1.00252	1.00275		148.996	129.927	150.434	144.018	148.609	160.183		12.0222	14.215	15.3133	13.3815
169718		142.508	114.842	151.987	137.519	139.399	176.658				0	0	0	0	0	0		0	0	0	0	0	0		0	0	0	0	0	0		0.999484	1.00681	1.00558	0.996943	1.0026	1.00214		151.749	129.93	150.434	144.99	146.081	176.658		11.9887	14.1343	15.3133	13.377
169798		155.629	120.89	152.974	144.113	144.239	162.594				0	0	0	0	0	0		0	0	0	0	0	0		0	0	0	0	0	0		0.999451	1.00663	1.00573	0.996688	1.00244	1.00181		155.629	130.03	152.974	144.113	146.146	162.594		11.9925	14.1688	15.4755	13.5785
169878		149.864	122.836	159.005	137.358	143.749	169.895				0	0	0	0	0	0		0	0	0	0	0	0		0	0	0	0	0	0		0.999702	1.00625	1.00577	0.996549	1.00256	1.00209		149.864	130.127	159.005	145.043	146.19	169.895		11.9925	14.213	15.6173	13.5785
169998		140.373	121.741	135.075	132.358	125.232	168.945				0	0	0	0	0	0		0	0	0	0	0	0		0	0	0	0	0	0		0.999531	1.00595	1.00589	0.99657	1.00287	1.00211		151.787	130.135	151.168	145.119	146.183	168.945		11.9565	14.213	15.691	13.736
170078		147.441	109.219	143.378	141.246	128.849	149.443				0	0	0	0	0	0		0	0	0	0	0	0		0	0	0	0	0	0		0.999573	1.00585	1.00586	0.996579	1.00283	1.00221		147.441	130.137	151.171	145.118	146.184	160.343		11.9565	14.1157	15.691	13.736
170158		142.13	112.283	139.133	118.638	143.563	154.272				0	0	0	0	0	0		0	0	0	0	0	0		0	0	0	0	0	0		0.999729	1.00611	1.00596	0.996722	1.00275	1.00221		151.781	130.131	151.162	145.107	146.186	160.344		11.9565	14.0002	15.6595	13.736
170238		136.407	120.668	141.239	121.648	129.336	124.506				0	0	0	0	0	0		0	0	0	0	0	0		0	0	0	0	0	0		0.999728	1.00635	1.00612	0.996727	1.00284	1.00239		151.781	130.125	151.147	145.107	146.184	160.411		11.9565	13.8355	15.546	13.7162
170338		144.382	132.012	139.501	132.348	126.071	151.568				0	0	0	0	0	0		0	0	0	0	0	0		0	0	0	0	0	0		0.99995	1.00668	1.00621	0.996789	1.00306	1.00246		151.775	132.012	151.14	145.102	146.179	160.408		11.9565	13.7682	15.546	13.7162
170438		142.589	116.95	136.989	132.623	130.045	137.941				0	0	0	0	0	0		0	0	0	0	0	0		0	0	0	0	0	0		1.00007	1.0068	1.00619	0.997094	1.00334	1.00264		151.628	130.114	151.141	145.078	146.173	160.4		11.8187	13.8335	15.6595	13.7162
170518		140.788	108.776	139.671	141.718	144.99	151.288				0	0	0	0	0	0		0	0	0	0	0	0		0	0	0	0	0	0		1.00033	1.00715	1.00611	0.997232	1.00319	1.00267		151.603	129.997	150.821	145.074	146.109	160.333		11.8187	13.7893	15.7537	13.7162
170638		145.13	142.056	155.759	154.252	162.887	180.989				0	0	0	0	0	0		0	0	0	0	0	0		0	0	0	0	0	0		1.00024	1.0071	1.00615	0.997214	1.00336	1.00265		151.767	142.056	155.759	154.252	162.887	180.989		11.9565	13.7893	15.9945	13.7162
170718		140.577	131.766	160.372	142.832	156.376	162.498				0	0	0	0	0	0		0	0	0	0	0	0		0	0	0	0	0	0		1.00039	1.00708	1.00615	0.996572	1.0036	1.00265		151.763	131.766	160.372	142.832	156.376	162.498		11.9925	13.7893	15.9945	13.7585
170798		162.607	120.015	139.503	141.269	145.251	159.131				0	0	0	0	0	0		0	0	0	0	0	0		0	0	0	0	0	0		1.00043	1.00718	1.00637	0.996015	1.00336	1.00274		162.607	130.105	151.125	145.293	146.081	159.131		11.9925	13.8335	15.8955	13.7162
170878		152.488	121.588	154.056	124.965	121.922	156.874				0	0	0	0	0	0		0	0	0	0	0	0		0	0	0	0	0	0		1.00025	1.00704	1.00666	0.996428	1.00339	1.00274		152.488	130.147	154.056	145.392	146.018	160.332		12.0535	13.9445	16.0788	13.7912
170998		148.42	128.067	148.52	122.474	152.337	152.864				0	0	0	0	0	0		0	0	0	0	0	0		0	0	0	0	0	0		1.00036	1.00697	1.0058	0.996503	1.00295	1.00274		148.42	128.067	151.425	145.386	152.337	160.395		12.0175	13.9715	16.1093	13.7675
171078		135.697	124.772	137.878	130.068	134.235	146.216				0	0	0	0	0	0		0	0	0	0	0	0		0	0	0	0	0	0		1.00051	1.00709	1.00487	0.99658	1.00317	1.00281		151.806	130.164	151.499	145.38	146.081	160.459		11.9607	13.8583	16.1093	13.7675
171158		131.301	123.544	131.202	118.723	146.331	140.918				0	0	0	0	0	0		0	0	0	0	0	0		0	0	0	0	0	0		1.00031	1.00714	1.00491	0.996649	1.00325	1.00266		151.816	130.163	151.497	145.374	146.331	160.464		11.9607	13.7248	15.951	13.7675
171238		143.558	108.03	119.71	128.676	138.389	145.875				0	0	0	0	0	0		0	0	0	0	0	0		0	0	0	0	0	0		1.00022	1.00742	1.00512	0.99678	1.00345	1.00264		151.913	130.16	151.482	145.363	146.17	160.465		11.9627	13.7248	15.951	13.7675
171318		133.459	113.051	135.391	141.533	128.226	149.413				0	0	0	0	0	0		0	0	0	0	0	0		0	0	0	0	0	0		1.00015	1.00711	1.00514	0.996885	1.00337	1.00278		151.934	130.164	151.481	145.355	146.172	160.46		11.906	13.683	15.951	13.6103
171438		148.432	116.288	138.762	128.758	134.965	151.722				0	0	0	0	0	0		0	0	0	0	0	0		0	0	0	0	0	0		1.00023	1.00676	1.00533	0.997158	1.00316	1.00282		148.432	130.173	151.295	145.333	146.111	160.459		11.9902	13.6305	15.9205	13.6103
171518		146.701	114.671	124.997	128.986	132.929	151.181				0	0	0	0	0	0		0	0	0	0	0	0		0	0	0	0	0	0		1.00033	1.00674	1.00537	0.997073	1.00226	1.00285		151.925	130.174	151.21	145.339	146.081	160.457		11.9902	13.683	16.1362	13.6103
171598		155.817	123.142	146.343	148.586	144.973	158.892				0	0	0	0	0	0		0	0	0	0	0	0		0	0	0	0	0	0		1.00067	1.00722	1.00536	0.996991	1.00224	1.00276		155.817	130.162	151.21	148.586	146.081	158.892		12.0677	13.7248	16.1362	13.5352
171718		133.734	133.782	161.997	142.376	157.869	167.865				0	0	0	0	0	0		0	0	0	0	0	0		0	0	0	0	0	0		1.00066	1.00735	1.00553	0.997045	1.00263	1.0028		151.92	133.782	161.997	142.376	157.869	167.865		12.0677	13.759	15.9945	13.6103
171798		141.789	130.23	159.459	128.66	161.386	161.823				0	0	0	0	0	0		0	0	0	0	0	0		0	0	0	0	0	0		1.00078	1.00742	1.00555	0.997207	1.00151	1.0027		151.919	130.23	159.459	145.329	161.386	161.823		12.1245	13.759	15.9945	13.6103
171878		156.962	122.112	143.293	131.261	160.206	165.279				0	0	0	0	0	0		0	0	0	0	0	0		0	0	0	0	0	0		1.00077	1.00688	1.00563	0.997218	1.00151	1.00269		156.962	130.239	151.191	145.462	160.206	165.279		12.1905	13.759	16.1362	13.7798
171998		147.57	118.892	137.128	123.981	154.047	165.734				0	0	0	0	0	0		0	0	0	0	0	0		0	0	0	0	0	0		1.00069	1.00711	1.00558	0.997329	1.00157	1.00249		147.57	130.282	151.196	145.453	154.047	165.734		12.2155	13.8002	16.1362	13.7798
172078		141.815	113.032	159.564	143.078	130.886	163.865				0	0	0	0	0	0		0	0	0	0	0	0		0	0	0	0	0	0		1.00096	1.00676	1.00512	0.997481	1.00187	1.00211		152.056	130.295	159.564	143.078	146.341	163.865		12.2767	13.7585	16.1362	13.7798
172178		147.561	109.627	137.719	129.289	145.339	146.114				0	0	0	0	0	0		0	0	0	0	0	0		0	0	0	0	0	0		1.00104	1.0067	1.00493	0.99747	1.00198	1.00186		147.561	130.297	151.338	145.442	146.336	160.529		12.2767	13.7585	15.9205	13.7798
172258		136.667	115.949	137.216	131.26	129.278	151.427				0	0	0	0	0	0		0	0	0	0	0	0		0	0	0	0	0	0		1.00113	1.00666	1.00503	0.997637	1.0022	1.00192		152.051	130.375	151.327	145.428	146.401	160.523		12.2767	13.8513	15.7293	13.937
172358		133.288	129.595	138.71	128.19	135.775	158.946				0	0	0	0	0	0		0	0	0	0	0	0		0	0	0	0	0	0		1.00097	1.00666	1.00511	0.998042	1.00208	1.00125		152.056	129.595	151.319	145.507	146.408	158.946		12.3063	13.7988	15.7293	13.9102
172438		142.293	101.987	140.073	123.606	130.748	151.555				0	0	0	0	0	0		0	0	0	0	0	0		0	0	0	0	0	0		1.00104	1.00676	1.00513	0.997973	1.00238	1.00097		152.054	130.295	151.316	145.51	146.393	160.616		12.2767	13.706	15.9205	13.9102
172518		146.361	122.66	139.075	130.574	114.012	146.327				0	0	0	0	0	0		0	0	0	0	0	0		0	0	0	0	0	0		1.00123	1.00692	1.00507	0.997908	1.00253	1.00121		152.047	130.238	151.107	145.406	146.387	160.499		12.3063	13.7172	15.7372	13.937
172598		149.6	118.853	138.233	153.304	132.866	143.212				0	0	0	0	0	0		0	0	0	0	0	0		0	0	0	0	0	0		1.00126	1.00724	1.00503	0.997928	1.00274	1.00182		149.6	130.229	150.598	153.304	146.377	160.494		12.2767	13.759	15.5955	13.937
172678		151.468	142.957	167.087	161.639	170.39	154.634				0	0	0	0	0	0		0	0	0	0	0	0		0	0	0	0	0	0		1.00148	1.00716	1.00512	0.997932	1.00302	1.00202		151.468	142.957	167.087	161.639	170.39	160.493		12.3775	13.8925	15.5955	13.7675
172758		164.195	143.326	147.026	143.875	149.07	177.752				0	0	0	0	0	0		0	0	0	0	0	0		0	0	0	0	0	0		1.0015	1.00679	1.00516	0.99784	1.00294	1.00224		164.195	143.326	150.419	143.875	149.07	177.752		12.3775	13.8583	15.4332	13.937
172858		166.6	131.839	146.31	154.042	146.163	155				0	0	0	0	0	0		0	0	0	0	0	0		0	0	0	0	0	0		1.00184	1.00672	1.0052	0.997674	1.00304	1.00215		166.6	131.839	150.418	154.042	146.163	160.506		12.514	13.8925	15.4332	13.9102
172998		171.376	144.161	158.346	150.837	161.494	153.405				0	0	0	0	0	0		0	0	0	0	0	0		0	0	0	0	0	0		1.00215	1.00671	1.00533	0.997713	1.00302	1.00184		171.376	144.161	158.346	150.837	161.494	160.531		12.514	13.8002	15.2182	13.9102
173078		163.355	138.467	147.617	158.148	155.254	166.632				0	0	0	0	0	0		0	0	0	0	0	0		0	0	0	0	0	0		1.00235	1.00647	1.00553	0.997676	1.00312	1.00131		163.355	138.467	150.414	158.148	155.254	166.632		12.4573	13.8513	15.242	13.9725
173158		169.049	123.712	152.139	150.166	161.965	162.194				0	0	0	0	0	0		0	0	0	0	0	0		0	0	0	0	0	0		1.00209	1.00656	1.00556	0.997873	1.00324	1.00104		169.049	130.381	150.413	150.166	161.965	162.194		12.3798	13.7988	15.242	13.9725
173238		162.271	132.019	137.935	144.215	149.577	149.856				0	0	0	0	0	0		0	0	0	0	0	0		0	0	0	0	0	0		1.00212	1.00616	1.00569	0.998015	1.00332	1.00092		162.271	132.019	150.432	144.215	149.577	160.621		12.3798	13.7988	15.0875	14.0312
173318		162.156	131.161	152.815	151.677	140.189	152.338				0	0	0	0	0	0		0	0	0	0	0	0		0	0	0	0	0	0		1.00221	1.00622	1.00574	0.998121	1.00328	1.00094		162.156	131.161	150.432	151.677	146.671	160.619		12.4573	13.8513	15.0875	14.0312
173438		153.479	128.928	154.451	138.076	147.024	143.323				0	0	0	0	0	0		0	0	0	0	0	0		0	0	0	0	0	0		1.00193	1.00633	1.00559	0.998267	1.00338	1.00126		153.479	128.928	154.451	145.496	147.024	160.581		12.3208	13.7585	15.2132	14.0675
173518		164.577	125.171	151.842	133.287	139.596	135.896				0	0	0	0	0	0		0	0	0	0	0	0		0	0	0	0	0	0		1.00203	1.00624	1.00546	0.99814	1.0033	1.00123		164.577	130.258	150.384	145.387	146.603	160.488		12.2767	13.759	15.2182	13.9607
173598		145.567	126.819	145.099	146.979	145.337	139.172				0	0	0	0	0	0		0	0	0	0	0	0		0	0	0	0	0	0		1.00188	1.00604	1.00555	0.998189	1.00328	1.0012		152.026	126.819	150.382	146.979	146.462	160.488		12.3063	13.7248	15.2182	13.7912
173698		162.552	113.717	146.852	142.599	151.294	157.141				0	0	0	0	0	0		0	0	0	0	0	0		0	0	0	0	0	0		1.00191	1.00614	1.00553	0.998245	1.00321	1.00184		162.552	130.221	150.383	142.599	151.294	160.485		12.323	13.8583	15.2182	13.7912
173798		156.988	147.243	173.088	147.529	164.981	176.523				0	0	0	0	0	0		0	0	0	0	0	0		0	0	0	0	0	0		1.00233	1.00589	1.00553	0.998459	1.00312	1.00201		156.988	147.243	173.088	147.529	164.981	176.523		12.323	13.8583	15.4045	13.937
173878		157.921	142.397	149.888	159.686	146.081	179.579				0	0	0	0	0	0		0	0	0	0	0	0		0	0	0	0	0	0		1.00222	1.00612	1.0055	0.998396	1.00318	1.00148		157.921	142.397	150.415	159.686	146.081	179.579		12.407	13.8925	15.4045	13.937
173998		155.059	119.884	150.164	154.528	133.027	152.872				0	0	0	0	0	0		0	0	0	0	0	0		0	0	0	0	0	0		1.00218	1.00608	1.00544	0.99854	1.00338	1.00115		155.059	130.262	150.415	154.528	146.349	160.684		12.407	14.0058	15.4045	13.9607
174098		144.199	133.416	168.725	144.587	144.542	163.677				0	0	0	0	0	0		0	0	0	0	0	0		0	0	0	0	0	0		1.0022	1.00626	1.00565	0.998763	1.00335	1.00117		152.071	133.416	168.725	144.587	146.463	163.677		12.3775	13.9337	15.4045	13.9607
174178		145.152	121.891	153.389	147.509	137.815	158.749				0	0	0	0	0	0		0	0	0	0	0	0		0	0	0	0	0	0		1.00218	1.00628	1.00562	0.998946	1.00348	1.00111		152.071	130.312	150.412	147.509	146.655	158.749		12.3208	13.8002	15.8035	14.0675
174278		157.235	133.778	146.479	141.262	144.25	159.426				0	0	0	0	0	0		0	0	0	0	0	0		0	0	0	0	0	0		1.00195	1.00626	1.00568	0.999168	1.00348	1.00093		157.235	133.778	150.433	145.439	146.77	159.426		12.2432	13.7585	15.4812	14.0675
174358		150.539	119.748	148.162	148.678	141.953	157.253				0	0	0	0	0	0		0	0	0	0	0	0		0	0	0	0	0	0		1.00171	1.00627	1.00572	0.999236	1.00356	1.00089		150.539	130.312	150.432	148.678	146.769	160.687		12.159	13.706	15.29	13.9102
174438		162.162	131.241	144.536	143.03	130.111	154.698				0	0	0	0	0	0		0	0	0	0	0	0		0	0	0	0	0	0		1.00168	1.0062	1.00567	0.999333	1.00332	1.00077		162.162	131.241	150.411	143.03	146.668	160.634		12.159	13.7585	15.4045	13.937
174538		156.628	129.995	133.045	131.568	143.704	155.904				0	0	0	0	0	0		0	0	0	0	0	0		0	0	0	0	0	0		1.00171	1.00634	1.00574	0.999477	1.00334	1.00078		156.628	129.995	150.376	145.282	146.465	160.633		12.1085	13.7585	15.2182	13.9607
174638		151.246	109.314	140.893	120.158	137.18	150.812				0	0	0	0	0	0		0	0	0	0	0	0		0	0	0	0	0	0		1.00192	1.00649	1.00591	0.999535	1.00345	1.0007		151.246	130.305	150.372	145.409	146.346	160.69		12.2127	13.706	15.2182	14.0912
174718		155.879	113.533	143.796	143.484	142.106	168.334				0	0	0	0	0	0		0	0	0	0	0	0		0	0	0	0	0	0		1.00199	1.00653	1.0058	0.99941	1.0036	1.00074		155.879	130.383	150.375	143.484	146.219	168.334		12.2127	13.7988	15.2182	14.111
174798		165.155	148.651	151.571	157.943	150.784	172.101				0	0	0	0	0	0		0	0	0	0	0	0		0	0	0	0	0	0		1.00207	1.00674	1.00588	0.999421	1.00376	1.00059		165.155	148.651	150.408	157.943	150.784	172.101		12.2127	13.7988	15.027	14.2122
174878		150.34	136.568	157.774	155.702	143.207	167.342				0	0	0	0	0	0		0	0	0	0	0	0		0	0	0	0	0	0		1.00218	1.0072	1.00585	0.999816	1.00397	1.00079		150.34	136.568	157.774	155.702	146.201	167.342		12.188	13.9082	15.2132	14.2752
174998		147.866	136.654	124.511	128.074	131.224	158.526				0	0	0	0	0	0		0	0	0	0	0	0		0	0	0	0	0	0		1.00231	1.00728	1.00587	1.00003	1.00394	1.00087		152.296	136.654	150.43	145.575	146.202	160.761		12.2308	14.2165	15.2132	14.295
175078		132.649	141.194	144.374	144.987	149.525	155.173				0	0	0	0	0	0		0	0	0	0	0	0		0	0	0	0	0	0		1.00233	1.00718	1.00584	1.00016	1.0039	1.00087		152.294	141.194	150.805	144.987	149.525	160.76		12.2308	13.9567	15.29	14.402
175158		145.458	134.493	142.596	139.909	150.819	151.835				0	0	0	0	0	0		0	0	0	0	0	0		0	0	0	0	0	0		1.00237	1.00738	1.00592	1.00003	1.00362	1.00106		152.29	134.493	150.783	145.983	150.819	160.75		12.1738	13.9567	15.29	14.6827
175238		152.839	131.808	132.058	141.37	141.365	150.854				0	0	0	0	0	0		0	0	0	0	0	0		0	0	0	0	0	0		1.00235	1.00725	1.00591	1.00011	1.00338	1.00127		152.839	131.808	151.015	145.971	146.235	160.739		12.1738	13.8307	15.2017	14.7065
175318		145.222	125.369	132.11	142.661	134.135	159.695				0	0	0	0	0	0		0	0	0	0	0	0		0	0	0	0	0	0		1.00249	1.00683	1.00561	0.99946	1.00332	1.00115		152.279	130.494	151.041	146.065	146.24	159.695		12.1195	13.712	15.1238	14.6827
175398		151.464	119.782	136.691	143.998	145.049	148.392				0	0	0	0	0	0		0	0	0	0	0	0		0	0	0	0	0	0		1.00258	1.00708	1.00566	0.999492	1.00322	1.00121		151.464	130.49	151.037	143.998	146.177	160.742		12.032	13.712	15.2017	14.6827
175498		150.327	113.736	137.431	133.762	133.475	142.828				0	0	0	0	0	0		0	0	0	0	0	0		0	0	0	0	0	0		1.00258	1.00714	1.00592	0.999521	1.0033	1.00109		150.327	130.489	151.014	146.056	146.175	160.748		12.032	13.8307	15.2017	14.7065
175578		128.756	132.687	142.379	139.637	126.244	150.893				0	0	0	0	0	0		0	0	0	0	0	0		0	0	0	0	0	0		1.0027	1.0071	1.00591	0.999129	1.0034	1.00119		152.259	132.687	150.783	145.845	146.173	160.743		12.1195	13.8307	15.0875	14.3765
175658		129.373	122.066	131.829	143.578	124.701	144.188				0	0	0	0	0	0		0	0	0	0	0	0		0	0	0	0	0	0		1.00269	1.00687	1.00592	0.999379	1.0031	1.00126		152.26	130.493	150.783	143.578	146.18	160.83		12.1738	13.712	15.0095	14.3765
175758		162.092	126.407	148.215	138.418	129.433	165.371				0	0	0	0	0	0		0	0	0	0	0	0		0	0	0	0	0	0		1.00287	1.00718	1.00581	0.999122	1.00287	1.00139		162.092	130.488	150.813	145.846	146.186	165.371		12.1738	13.635	15.0875	14.3765
175878		166.133	142.5	149.571	136.531	142.428	156.892				0	0	0	0	0	0		0	0	0	0	0	0		0	0	0	0	0	0		1.00296	1.00695	1.00576	0.999256	1.00293	1.00109		166.133	142.5	151.028	145.817	146.185	160.839		12.1253	13.635	15.0875	14.3765
175998		151.31	119.41	145.36	139.203	134.622	134.629				0	0	0	0	0	0		0	0	0	0	0	0		0	0	0	0	0	0		1.00316	1.00716	1.00586	0.999077	1.00297	1.00105		151.31	130.596	151.099	146.12	146.184	160.935		12.1738	13.6368	15.2017	14.5312
176078		148.6	129.889	143.823	144.79	145.155	155.772				0	0	0	0	0	0		0	0	0	0	0	0		0	0	0	0	0	0		1.00359	1.00721	1.00591	0.999279	1.00278	1.00118		152.324	129.889	151.097	144.79	146.188	161.003		12.1595	13.5422	15.4042	14.4667
176158		163.227	118.736	152.514	145.927	143.252	152.554				0	0	0	0	0	0		0	0	0	0	0	0		0	0	0	0	0	0		1.00399	1.00716	1.00578	0.999344	1.00236	1.0015		163.227	130.596	151.101	145.927	146.199	161.049		12.2158	13.3995	15.4042	14.6192
176238		147.683	133.633	137.607	126.886	143.013	152.563				0	0	0	0	0	0		0	0	0	0	0	0		0	0	0	0	0	0		1.00421	1.00713	1.00591	0.999071	1.00173	1.00155		152.391	133.633	151.237	146.241	146.233	161.047		12.4545	13.2572	15.546	14.6055
176318		147.465	112.391	150.435	140.177	148.266	154.868				0	0	0	0	0	0		0	0	0	0	0	0		0	0	0	0	0	0		1.00424	1.00721	1.00573	0.999538	1.00175	1.00155		152.391	130.686	151.254	146.228	148.266	161.084		12.4545	13.2778	15.3435	14.6055
176438		144.665	125.647	125.76	138.709	130.36	166.435				0	0	0	0	0	0		0	0	0	0	0	0		0	0	0	0	0	0		1.00412	1.00728	1.00579	0.999521	1.00239	1.00158		152.392	130.59	151.248	146.228	146.148	166.435		12.4545	13.3995	15.3435	14.6055
176518		141.208	125.578	131.13	131.887	135.39	146.114				0	0	0	0	0	0		0	0	0	0	0	0		0	0	0	0	0	0		1.00396	1.00726	1.0058	0.999233	1.00286	1.0015		152.478	130.591	151.248	146.236	146.126	161.049		12.5025	13.3995	15.546	14.552
176598		141.715	126.334	133.964	119.125	130.295	142.602				0	0	0	0	0	0		0	0	0	0	0	0		0	0	0	0	0	0		1.00409	1.00711	1.00571	0.998961	1.00288	1.0013		152.393	130.598	151.104	146.244	145.984	161.055		12.4545	13.5422	15.5955	14.552
176718		157.563	115.442	133.842	141.651	137.409	153.836				0	0	0	0	0	0		0	0	0	0	0	0		0	0	0	0	0	0		1.00415	1.00705	1.00558	0.998935	1.00292	1.00138		157.563	130.602	151.044	146.278	145.758	161.053		12.542	13.6368	15.4812	14.5202
176798		160.78	131.769	144.64	146.25	159.873	172.158				0	0	0	0	0	0		0	0	0	0	0	0		0	0	0	0	0	0		1.00428	1.00709	1.00543	0.998803	1.00283	1.0014		160.78	131.769	151.055	146.25	159.873	172.158		12.59	13.6368	15.8802	14.552
176878		151.299	141.298	167.621	147.291	154.11	168.385				0	0	0	0	0	0		0	0	0	0	0	0		0	0	0	0	0	0		1.00442	1.00742	1.00536	0.998899	1.00275	1.00143		151.299	141.298	167.621	147.291	154.11	168.385		12.6442	13.5422	15.8802	14.4772
176998		140.438	136.317	141.082	151.338	137.811	150.568				0	0	0	0	0	0		0	0	0	0	0	0		0	0	0	0	0	0		1.00459	1.00793	1.00542	0.998811	1.00215	1.00163		152.444	136.317	151.117	151.338	145.636	161.084		12.7012	13.42	15.5955	14.4403
177078		149.858	134.697	156.371	132.241	152.963	154.429				0	0	0	0	0	0		0	0	0	0	0	0		0	0	0	0	0	0		1.00479	1.0081	1.00544	0.998476	1.00172	1.00182		149.858	134.697	156.371	146.255	152.963	161.093		12.659	13.42	15.7372	14.3725
177158		127.503	126.339	137.081	134.301	152.35	152.438				0	0	0	0	0	0		0	0	0	0	0	0		0	0	0	0	0	0		1.00481	1.00837	1.00549	0.998425	1.00172	1.00175		152.383	130.701	151.344	146.29	152.35	161.095		12.6532	13.4148	15.7293	14.4155
177238		154.572	126.751	154.431	116.699	138.695	154.232				0	0	0	0	0	0		0	0	0	0	0	0		0	0	0	0	0	0		1.00493	1.00837	1.00551	0.998436	1.00167	1.00174		154.572	130.701	154.431	146.29	145.926	161.095		12.5962	13.4148	15.7293	14.4155
177358		139.791	133.454	136.999	130.515	127.797	150.385				0	0	0	0	0	0		0	0	0	0	0	0		0	0	0	0	0	0		1.00485	1.00827	1.00539	0.998487	1.00187	1.00168		152.43	133.454	151.35	146.289	145.67	161.097		12.6442	13.3498	15.5267	14.4155
177438		138.873	122.19	132.326	127.903	136.643	174.004				0	0	0	0	0	0		0	0	0	0	0	0		0	0	0	0	0	0		1.00511	1.00841	1.00553	0.998425	1.00253	1.00185		152.417	130.621	151.275	146.256	145.626	174.004		12.6442	13.2128	15.3435	14.4403
177518		137.004	108.676	131.587	130.437	125.452	152.751				0	0	0	0	0	0		0	0	0	0	0	0		0	0	0	0	0	0		1.00515	1.00845	1.00538	0.998294	1.00243	1.00183		152.546	130.619	151.137	146.216	145.582	161.084		12.7003	13.2128	15.4042	14.4015
177638		145.317	108.643	133.353	128.778	120.728	150.249				0	0	0	0	0	0		0	0	0	0	0	0		0	0	0	0	0	0		1.00525	1.0088	1.00532	0.998298	1.00246	1.00173		152.409	130.521	151.142	146.177	145.581	161.042		12.7012	13.2572	15.4042	14.2495
177718		136.831	116.638	129.5	137.382	124.865	141.186				0	0	0	0	0	0		0	0	0	0	0	0		0	0	0	0	0	0		1.00546	1.00879	1.00532	0.998276	1.0025	1.00172		152.398	130.522	151.143	146.177	145.579	161.042		12.7012	13.3995	15.4042	14.2495
177798		145.538	136.077	146.599	142.97	131.489	160.671				0	0	0	0	0	0		0	0	0	0	0	0		0	0	0	0	0	0		1.00552	1.00886	1.00543	0.998327	1.00244	1.00182		152.396	136.077	151.133	146.176	145.581	160.671		12.7012	13.401	15.4042	14.2495
177878		156.637	131.134	150.384	145.209	159.743	162.28				0	0	0	0	0	0		0	0	0	0	0	0		0	0	0	0	0	0		1.00548	1.00887	1.00538	0.998332	1.00294	1.00173		156.637	131.134	151.137	145.209	159.743	162.28		12.7012	13.401	15.2017	14.2125
178018		148.686	122.624	143.337	132.354	127.401	155.713				0	0	0	0	0	0		0	0	0	0	0	0		0	0	0	0	0	0		1.00564	1.00868	1.00567	0.99841	1.00245	1.00169		152.368	130.606	151.263	146.213	145.581	161.084		12.659	13.4215	15.3435	14.3337
178098		152.79	121.538	146.513	142.207	138.468	147.504				0	0	0	0	0	0		0	0	0	0	0	0		0	0	0	0	0	0		1.00584	1.00875	1.0057	0.998231	1.00251	1.00157		152.79	130.692	151.26	146.218	145.627	161.084		12.659	13.5203	15.2655	14.3337
178177		142.711	132.039	160.285	141.779	135.174	160.275				0	0	0	0	0	0		0	0	0	0	0	0		0	0	0	0	0	0		1.00574	1.00883	1.00562	0.99813	1.00308	1.00151		152.365	132.039	160.285	146.22	145.612	160.275		12.6532	13.5203	15.4488	14.3337
178258		143.418	119.979	137.913	125.787	129.248	161.03				0	0	0	0	0	0		0	0	0	0	0	0		0	0	0	0	0	0		1.00585	1.00872	1.00547	0.998155	1.00308	1.0015		152.361	130.692	151.459	146.22	145.612	161.03		12.659	13.5203	15.4118	14.3337
178338		161.399	119.79	132.241	147.804	130.209	150				0	0	0	0	0	0		0	0	0	0	0	0		0	0	0	0	0	0		1.00585	1.00876	1.00532	0.998231	1.00311	1.00137		161.399	130.691	151.469	147.804	145.731	161.105		12.6935	13.5203	15.4118	14.3337
178418		132.315	105.51	141.537	131.512	135.165	151.404				0	0	0	0	0	0		0	0	0	0	0	0		0	0	0	0	0	0		1.00593	1.00876	1.00522	0.998324	1.00312	1.00144		152.359	130.691	151.361	146.215	145.611	161.103		12.6935	13.5203	15.3455	14.4015
178498		141.031	124.196	126.988	141.048	138.664	148.968				0	0	0	0	0	0		0	0	0	0	0	0		0	0	0	0	0	0		1.00591	1.0089	1.00503	0.998331	1.00312	1.00151		152.359	130.687	151.297	146.215	145.558	161.101		12.6935	13.5203	15.2655	14.4015
178578		149.648	113.654	131.018	147.843	148.37	137.131				0	0	0	0	0	0		0	0	0	0	0	0		0	0	0	0	0	0		1.00589	1.00921	1.00486	0.998582	1.00317	1.00153		152.36	130.671	151.183	147.843	148.37	161.101		12.7725	13.5203	15.2017	14.4015
178658		141.875	115.044	134.039	130.866	140.226	128.928				0	0	0	0	0	0		0	0	0	0	0	0		0	0	0	0	0	0		1.00562	1.00922	1.00489	0.998709	1.0027	1.00159		152.395	130.67	151.118	146.204	145.522	161.099		12.8205	13.5203	15.0875	14.3337
178758		152.374	121.309	144.166	155.097	141.638	146.386				0	0	0	0	0	0		0	0	0	0	0	0		0	0	0	0	0	0		1.00499	1.00925	1.00496	0.998905	1.00267	1.00162		152.374	130.669	151.071	155.097	145.471	161.084		12.7415	13.5203	15.0107	14.4015
178878		148.113	146.922	133.736	148.535	140.842	153.392				0	0	0	0	0	0		0	0	0	0	0	0		0	0	0	0	0	0		1.00513	1.00933	1.00503	0.998885	1.00256	1.00169		152.416	146.922	151.069	148.535	145.476	161.043		12.7415	13.5203	15.2132	14.2495
178998		147.198	114.009	141.952	135.898	141.749	139.945				0	0	0	0	0	0		0	0	0	0	0	0		0	0	0	0	0	0		1.00519	1.0096	1.00525	0.999094	1.00276	1.0019		152.538	130.714	151.061	146.117	145.467	161.084		12.7975	13.7662	15.2132	14.2495
179078		139.001	137.408	142.063	159.577	159.566	153.881				0	0	0	0	0	0		0	0	0	0	0	0		0	0	0	0	0	0		1.00512	1.00913	1.00534	0.999414	1.00301	1.00191		152.55	137.408	151.113	159.577	159.566	161.084		12.763	13.8088	15.29	14.4385
179158		140.936	119.097	131.193	156.678	154.105	154.89				0	0	0	0	0	0		0	0	0	0	0	0		0	0	0	0	0	0		1.00524	1.00994	1.00514	0.99958	1.00253	1.00188		152.53	130.888	151.159	156.678	154.105	161.084		12.7975	13.7033	15.4042	14.4015
179238		151.06	117.52	137.853	136.081	138.572	140.765				0	0	0	0	0	0		0	0	0	0	0	0		0	0	0	0	0	0		1.00521	1.0101	1.00526	0.99977	1.00236	1.00191		151.06	130.701	151.288	146.221	145.584	161.084		12.7975	13.6608	15.3435	14.3725
179338		144.084	115.44	142.679	134.174	124.959	141.325				0	0	0	0	0	0		0	0	0	0	0	0		0	0	0	0	0	0		1.00535	1.00945	1.00521	0.999642	1.00213	1.00186		152.51	131.002	151.152	146.264	145.592	161.038		12.7975	13.6938	15.2017	14.4155
179418		153.789	125.254	132.95	129.818	128.589	157.67				0	0	0	0	0	0		0	0	0	0	0	0		0	0	0	0	0	0		1.00545	1.00955	1.00508	0.999661	1.00199	1.00189		153.789	130.715	151.116	146.224	145.596	160.978		12.7415	13.659	15.0875	14.3725
179498		143.822	133.888	130.523	142.241	132.658	162.994				0	0	0	0	0	0		0	0	0	0	0	0		0	0	0	0	0	0		1.00529	1.00952	1.00516	0.999921	1.00212	1.00191		152.407	133.888	151.115	146.178	145.592	162.994		12.7415	13.659	15.0875	14.4015
179618		152.973	125.777	135.102	145.473	130.57	137.9				0	0	0	0	0	0		0	0	0	0	0	0		0	0	0	0	0	0		1.00537	1.00952	1.00516	0.999991	1.00211	1.00209		152.973	130.716	151.064	145.473	145.592	160.875		12.8205	13.659	15.0107	14.4385
179718		136.483	118.698	127.301	134.834	137.906	151.168				0	0	0	0	0	0		0	0	0	0	0	0		0	0	0	0	0	0		1.00526	1.00957	1.0051	1.00002	1.00203	1.00209		152.409	130.715	151.066	145.984	145.538	160.875		12.8205	13.7645	15.0107	14.338
179798		148.067	147.483	156.529	159.138	132.707	159.527				0	0	0	0	0	0		0	0	0	0	0	0		0	0	0	0	0	0		1.00515	1.00955	1.00501	1.00014	1.00196	1.00192		152.378	147.483	156.529	159.138	145.541	159.527		12.7725	13.8027	15.2132	14.2472
179878		167.44	138.485	151.28	156.934	147.586	168.707				0	0	0	0	0	0		0	0	0	0	0	0		0	0	0	0	0	0		1.00513	1.00962	1.005	1.00018	1.00207	1.00196		167.44	138.485	151.117	156.934	147.586	168.707		12.63	13.7645	15.0875	14.2472
179998		144.925	125.121	136.022	134.187	136.902	150.598				0	0	0	0	0	0		0	0	0	0	0	0		0	0	0	0	0	0		1.00503	1.00962	1.00488	1.00035	1.00199	1.00186		152.332	130.713	151.118	145.936	145.54	160.798		12.63	13.7645	15.0573	14.338
180078		143.267	127.066	138.856	144.409	115.175	144.745				0	0	0	0	0	0		0	0	0	0	0	0		0	0	0	0	0	0		1.00506	1.00986	1.00483	1.00027	1.00205	1.00175		152.331	130.908	151.186	144.409	145.594	160.804		12.63	13.7993	15.1715	14.338
180157		148.441	119.451	132.053	139.613	142.536	155.691				0	0	0	0	0	0		0	0	0	0	0	0		0	0	0	0	0	0		1.00489	1.00993	1.0049	1.00014	1.00202	1.00164		152.382	131.14	151.302	145.967	145.648	160.809		12.8687	13.7993	15.2448	14.338
180238		140.225	124.371	127.56	137.246	134.016	128.044				0	0	0	0	0	0		0	0	0	0	0	0		0	0	0	0	0	0		1.0049	1.00931	1.00483	0.999843	1.00212	1.00173		152.336	131.145	151.304	146.009	145.637	160.714		12.63	13.7993	15.2448	14.338
180318		147.529	110.772	110.604	120.577	131.491	134.565				0	0	0	0	0	0		0	0	0	0	0	0		0	0	0	0	0	0		1.00465	1.00925	1.00487	0.999985	1.00241	1.00177		152.233	131.05	151.183	145.989	145.629	160.676		12.4862	13.7645	15.1238	14.338
180398		127.754	120.265	106.641	125.581	135.368	136.342				0	0	0	0	0	0		0	0	0	0	0	0		0	0	0	0	0	0		1.00496	1.00899	1.0049	0.999796	1.00248	1.00193		152.334	131.147	151.18	146.016	145.628	160.673		12.5338	13.7993	15.1238	14.338
180498		148.073	109.418	125.939	120.626	135.579	145.532				0	0	0	0	0	0		0	0	0	0	0	0		0	0	0	0	0	0		1.00489	1.00903	1.00469	1.00011	1.00254	1.002		152.211	131.147	151.199	145.971	145.578	160.502		12.39	13.7993	15.1238	14.338
180578		142.786	127.877	141.334	134.962	120.491	133.201				0	0	0	0	0	0		0	0	0	0	0	0		0	0	0	0	0	0		1.00505	1.00918	1.00469	1.00034	1.00274	1.00206		152.195	131.067	151.12	145.938	145.521	160.496		12.39	13.7645	15.0095	14.4302
180678		141.908	130.595	122.653	124.571	141.714	145.286				0	0	0	0	0	0		0	0	0	0	0	0		0	0	0	0	0	0		1.00512	1.00931	1.00472	1.00069	1.00258	1.002		152.188	130.595	151.12	145.9	145.525	160.484		12.311	13.8027	15.0573	14.4302
180758		141.729	119.863	137.936	129.507	135.446	138.398				0	0	0	0	0	0		0	0	0	0	0	0		0	0	0	0	0	0		1.00529	1.00939	1.00452	1.00047	1.00271	1.0021		152.083	131.017	151.122	145.756	145.449	160.484		12.35	13.7645	15.179	14.2472
180878		148.198	116.847	150.128	141.634	149.313	167.409				0	0	0	0	0	0		0	0	0	0	0	0		0	0	0	0	0	0		1.00515	1.00916	1.00445	1.00018	1.00276	1.0022		152.089	131.072	151.089	145.786	149.313	167.409		12.4462	13.659	15.1022	14.2472
180998		157.282	128.804	142.118	139.292	139.704	149.044				0	0	0	0	0	0		0	0	0	0	0	0		0	0	0	0	0	0		1.00519	1.00906	1.00432	1.00017	1.00277	1.00199		157.282	128.804	151.093	145.787	145.355	160.467		12.4462	13.7645	14.9805	14.2837
181077		144.636	130.105	123.627	135.214	141.709	158.123				0	0	0	0	0	0		0	0	0	0	0	0		0	0	0	0	0	0		1.00517	1.00926	1.0044	1.00004	1.00277	1.00212		152.089	130.105	151.123	145.982	145.445	160.484		12.2982	13.7993	15.0573	14.4302
181178		149.632	132.83	127.89	142.639	125.301	148.721				0	0	0	0	0	0		0	0	0	0	0	0		0	0	0	0	0	0		1.00534	1.00919	1.00448	0.999711	1.00264	1.00213		152.08	132.83	151.218	146.182	145.455	160.492		12.2982	13.6938	15.1715	14.6192
181258		146.328	132.922	134.362	147.071	126.145	134.714				0	0	0	0	0	0		0	0	0	0	0	0		0	0	0	0	0	0		1.0055	1.00922	1.00458	0.999415	1.00253	1.00212		152.153	132.922	151.209	147.071	145.359	160.484		12.3382	13.6383	15.1715	14.658
181338		134.288	131.552	138.261	131.983	125.113	140.124				0	0	0	0	0	0		0	0	0	0	0	0		0	0	0	0	0	0		1.00542	1.00928	1.00469	0.999518	1.00266	1.00219		152.159	131.552	151.199	146.186	145.357	160.483		12.4852	13.6288	15.1715	14.6557
181418		158.946	137.613	146.253	130.198	129.989	160.212				0	0	0	0	0	0		0	0	0	0	0	0		0	0	0	0	0	0		1.0056	1.00925	1.00488	0.999753	1.00255	1.00226		158.946	137.613	151.182	146.022	145.338	160.212		12.4852	13.6288	15.1715	14.4667
[truncated: 11,531 more rows]
[truncated: 2 more columns]
