# Supplementary material for: Data on microcirculatory perfusion dips in the resting nail bed
Source: Data Brief. 2018 Oct 27;21:1232–5. doi: 10.1016/j.dib.2018.10.077 (PMC6231364; doi:10.1016/j.dib.2018.10.077)
Supplement: Supplementary file 6 — Supplementary material [file mmc6.xlsx]

## Sheet: Del1
Time lapsed (ms)		Dig II dx	Dig II sin	Dig III dx	Dig III sin	Dig IV dx	Dig IV sin
0		35.465	56.448	34.397	47.502	42.329	24.212		Session_1 for testsubject_4
80		48.472	60.504	35.274	43.209	28.517	48.134
180		47.804	59.4	45.846	43.366	41.899	33.899
260		62.04	58.876	51.284	59.38	38.838	64.651
380		55.451	67.192	48.002	48.831	36.47	47.95
460		53.8	51.784	50.426	60.755	32.047	55.458
540		57.084	67.57	47	51.087	40.97	60.602
620		61.418	62.46	54.637	47.381	45.182	55.882
700		62.899	84.654	43.297	50.868	32.757	46.895
780		62.666	73.228	51.26	55.302	40.821	38.934
860		39.28	51.871	34.23	50.417	28.772	34.146
1000		86.44	74.966	59.514	50.791	50.595	61.17
1080		67.902	70.574	70.362	72.21	48.096	68.464
1160		52.855	56.865	55.459	57.535	39.209	48.569
1280		68.102	87.21	43.476	57.226	43.282	51.036
1360		48.154	63.605	46.708	71.186	41.677	70.462
1440		58.583	54.714	53.548	63.242	34.155	54.441
1520		57.886	71.892	46.604	47.588	39.422	73.303
1600		84.237	111.813	77.512	81.995	41.717	68.027
1680		66.279	70.41	70.547	80.687	41.193	78.289
1760		72.763	98.753	73.947	89.772	43.161	69.108
1860		57.128	90.269	48.263	65.149	46.311	86.068
1980		54.585	93.537	68.031	80.267	29	80.094
2060		62.775	74.475	54.543	81.981	37.148	77.243
2140		43.079	78.961	40.317	76.523	46.634	99.906
2220		72.788	76.966	50.671	74.976	48.834	73.213
2320		72.777	67.211	59.033	60.503	59.473	50.181
2400		63.672	93.621	36.169	48.982	50.344	47.825
2500		66.11	89.842	56.265	84.82	35.02	62.317
2580		58.786	74.921	50.914	53.71	36.761	49.913
2660		63.847	79.406	57.358	78.024	39.624	77.002
2740		48.65	58.036	82.131	83.252	53.556	83.084
2820		60.029	99.647	72.6	80.799	42.533	67.423
2980		58.29	77.076	57.299	73.176	34.264	78.716
3100		51.437	89.404	55.664	71.708	33.663	73.117
3180		52.043	76.355	44.366	61.665	32.299	36.011
3260		61.607	94.369	54.174	76.48	25.812	54.475
3380		66.29	65.36	62.527	76.299	29.719	39.992
3460		53.672	77.476	71.118	96.44	21.28	41.884
3540		62.185	83.434	52.877	87.008	33.475	65.342
3620		63.045	89.942	55.746	57.469	49.134	59.834
3700		61.153	81.534	59.306	75.261	30.751	60.692
3780		48.685	89.128	37.622	47.234	36.908	69.727
3860		68.555	95.481	83.369	118.147	33.976	46.978
3980		57.756	75.441	51.475	52.203	46.849	63.488
4060		70.159	52.624	57.237	50.334	48.203	71.541
4160		49.583	74.238	37.97	58.612	46.892	45.892
4260		60.025	61.732	34.412	56.898	37.388	58.57
4340		67.317	68.792	71.424	91.407	46.145	54.062
4420		68.647	74.05	55.409	74.155	44.154	50.439
4500		60.84	73.83	50.296	63.58	38.471	51.403
4580		62.039	49.946	49.583	57.467	32.687	68.367
4700		47.816	58.31	46.854	55.298	37.876	54.071
4780		48.37	48.012	39.385	54.617	30.117	72.513
4860		53.766	68.467	56.008	71.531	39.681	109.029
4980		51.159	51.406	61.326	88.42	41.336	44.892
5059		45.415	43.437	47.929	56.596	47.641	68.891
5140		55.889	60.436	58.955	61.498	36.7	48.148
5220		56.235	53.019	43.225	55.72	34.066	65.668
5320		76.15	72.379	56.977	71.489	48.316	50.755
5400		56.194	78.121	47.83	44.378	32.488	52.893
5500		49.355	71.733	44.259	54.759	37.375	41.365
5580		49.958	65.857	43.526	51.949	25.12	47.922
5660		46.081	70.517	46.789	60.12	28.412	53.515
5780		52.895	71.697	46.711	80.23	28.441	64.845
5860		60.394	63.21	50.778	63.432	47.628	38.942
5980		63.019	80.284	58.215	55.538	38.341	68.482
6080		61.019	56.048	41.558	48.58	49.121	39.199
6160		51.847	63.246	47.458	66.872	47.908	67.787
6240		52.472	62.542	50.411	58.901	36.734	74.55
6320		45.942	52.023	50.675	48.845	37.817	40.495
6400		49.38	64.454	47.002	60.042	31.082	54.883
6480		47.652	62.604	52.832	61.021	32.417	41.372
6560		43.225	53.325	46.157	50.39	27.29	49.762
6680		51.6	52.428	39.077	37.401	30.077	36.202
6760		41.448	42.956	34.984	49.169	27.599	56.793
6840		42.21	44.929	42.553	52.609	35.128	73.697
6980		59.267	60.08	66.228	65.529	49.482	41.636
7059		50.522	46.736	42.069	52.097	46.482	51.447
7140		44.392	55.558	30.448	50.577	28.976	60.782
7220		52.716	57.703	41.615	52.455	30.889	38.085
7300		71.636	70.238	49.904	45.28	49.469	46.565
7380		60.472	56.258	37.581	49.414	31.539	51.837
7460		49.651	67.915	29.298	40.449	19.787	31.671
7540		52.844	43.112	42.49	59.326	27.338	33.618
7640		34.038	47.513	40.87	62.598	23.462	46.145
7760		36.079	55.844	43.882	49.66	32.639	60.109
7860		70.066	78.905	51.069	47.616	44.142	51.01
7980		40.183	60.86	41.341	49.735	27.568	79.029
8120		33.421	46.286	37.608	50.465	28.301	92.816
8200		39.436	57.598	43.376	55.779	31.227	41.629
8300		55.965	69.752	40.132	52.474	21.651	63.343
8380		42.668	60.024	53.865	59.784	17.488	87.88
8460		40.364	46.26	39.335	53.856	27.379	75.082
8540		72.392	74.384	31.288	40.803	36.557	38.317
8620		60.848	67.401	34.913	38.236	29.404	34.89
8700		32.405	53.25	36.784	48.596	40.108	57.586
8780		66.108	70.1	46.599	57.6	35.937	62.165
8860		62.029	91.332	48.394	50.097	28.402	58.672
8980		70.963	80.156	61.265	61.319	34.548	46.394
9059		43.542	42.731	37.974	56.221	18.469	37.058
9140		47.441	58.84	53.988	59.368	30.244	49.152
9240		57.758	72.959	43.043	55.804	26.005	69.504
9320		46.791	65.656	46.911	67.139	24.913	65.053
9400		46.055	38.886	26.12	57.01	24.88	85.693
9500		49.843	53.927	63.85	96.614	29.616	66.62
9580		45.303	64.108	46.721	57.484	44.094	83.013
9680		52.422	60.938	41.631	50.627	44.088	43.413
9760		50.059	73.263	33.072	46.243	26.787	42.174
9840		41.432	75.633	47.359	57.812	25.463	59.805
9980		80.634	76.936	61.355	68.287	61.753	49.253
10059		54.642	67.66	64.342	57.264	45.608	60.009
10139		56.277	100.063	61.148	67.624	39.036	73.302
10240		67.941	74.604	40.471	65.58	47.329	64.932
10320		58.547	57.267	49.134	61.882	30.275	57.592
10400		70.146	82.937	59.048	70.467	48.663	71.676
10480		52.404	71.171	41.225	42.807	38.243	65.732
10599		52.315	59.723	57.52	58.73	44.542	44.958
10680		58.605	69.026	43.685	70.701	45.299	55.254
10780		78.478	79.802	72.242	86.202	47.768	69.404
10860		59.63	55.8	61.033	70.73	39.48	57.522
10980		51.313	56.76	70.761	90.533	27.537	58.206
11059		42.155	72.547	50.344	64.943	39.804	92.843
11180		68.462	71.052	59.148	75.394	42.544	89.356
11260		60.233	82.003	56.809	68.936	46.832	120.367
11340		61.793	73.931	63.521	77.931	35.984	107.071
11420		56.353	52.68	57.382	60.41	44.098	85.449
11500		53.679	74.021	60.695	71.326	52.709	60.668
11579		63.677	96.094	58.529	73.732	53.879	67.302
11660		48.066	96.54	56.302	72.737	45.255	52.801
11740		75.124	119.803	39.935	56.13	33.997	94.412
11820		59.058	84.398	52.492	62.028	42.353	67.345
11980		66.83	70.654	71.871	60.572	46.155	52.477
12060		52.988	64.94	53.642	59.959	42.802	61.524
12140		41.806	59.738	37.909	63.698	55.152	59.6
12220		76.457	87.644	45.555	62.395	39.107	58.614
12300		42.785	64.253	60.391	77.002	45.183	75.283
12380		53.475	70.099	65.392	79.302	39.558	49.743
12460		56.609	94.348	56.463	65.517	40.546	50.543
12540		49.291	77.122	45.341	53.7	29.229	35.181
12619		58.096	63.989	51.56	48.841	34.834	81.508
12700		56.164	74.007	36.302	46.48	33.095	37.401
12820		49.462	87.234	47.043	52.037	41.727	64.325
12980		48.253	85.055	66.882	70.48	40.803	86.262
13059		33.206	66.249	44.759	62.175	40.007	74.939
13140		58.483	64.35	59.726	62.105	57.625	73.598
13219		52.209	74.204	43.807	55.225	29.705	66.191
13299		54.039	67.082	41.109	46.541	38.006	54.216
13380		64.373	77.9	31.813	44.272	55.562	42.614
13460		47.983	71.452	38.705	46.932	26.715	46.593
13559		53.47	79.972	48.533	62.803	30.056	71.057
13659		33.468	73.298	35.838	43.362	28.332	41.487
13740		40.375	65.511	46.556	54.241	25.771	55.674
13820		56.49	56.722	51.934	62.033	48.471	73.696
13980		54.201	65.483	45.217	62.372	48.742	50.886
14060		51.658	55.978	54.24	62.465	36.131	52.767
14160		43.664	47.809	35.861	52.114	46.36	85.975
14240		49.599	47.848	40.893	47.854	45.641	98.128
14320		46.307	57.183	27.338	39.616	32.856	63.49
14400		44.4	59.315	38.491	56.359	21.996	101.587
14520		61.818	47.7	37.464	44.712	51.787	84.137
14599		45.885	68.604	29.245	39.873	37.691	33.582
14700		62.688	73.405	58.424	47.959	54.885	32.757
14780		73.298	83.424	47.17	60.68	66.23	62.515
14860		53.715	62.822	40.309	51.918	47.568	61.311
14980		47.959	59.326	46.391	48.174	30.44	54.003
15079		41.983	70.402	43.362	41.548	33.507	67.948
15160		43.055	53.091	52.501	49.373	38.009	62.876
15239		47.288	55.113	39.394	50.355	20.952	43.387
15340		42.223	35.109	37.135	40.511	27.802	52.122
15439		36.383	52.52	27.781	39.054	25.052	55.3
15519		43.405	62.235	30.853	33.736	40.981	39.96
15619		49.603	61.44	44.575	56.331	34.481	51.815
15699		41.728	51.281	34.622	43.26	39.852	46.765
15779		46.951	51.767	41.945	46.137	44.984	65.024
15859		39.734	45.361	28.863	41.286	40.973	41.919
15979		50.355	64.805	47.039	49.214	28.484	64.315
16079		38.621	53.679	35.452	49.343	24.02	61.498
16160		38.77	43.468	27.281	37.196	39.915	41.347
16239		32.264	45.506	35.201	48.96	24.447	48.628
16340		46.747	44.062	46.594	45.524	37.216	50.423
16420		35.353	69.616	42.503	52.031	42.79	67.581
16520		48.471	85.476	51.001	48.872	43.009	52.531
16600		45.754	74.824	39.91	52.608	35.556	42.722
16700		39.987	62.411	28.448	38.765	37.707	47.105
16780		42.16	42.404	46.614	65.826	32.143	27.356
16860		46.131	48.855	37.881	45.417	38.785	33.622
16980		30.185	36.344	18.924	34.614	33.483	46.259
17079		41.587	65.567	35.321	36.946	23.905	50.14
17180		57.921	55.265	34.474	30.386	32.159	45.897
17259		36.009	65.683	45.595	63.073	35.899	55.639
17339		66.71	91.014	45.657	58.176	47.495	66.626
17459		55.555	71.689	52.403	56.902	44.35	121.809
17539		67.929	68.104	54.25	59.849	38.017	54.382
17619		70.278	68.55	45.658	48.414	44.256	51.035
17699		43.732	68.439	49.661	62.024	27.442	51.872
17779		44.113	47.927	38.432	62.768	28.861	36.605
17859		53.031	79.963	35.761	44.724	30.48	41.769
17979		49.882	60.562	44.802	36.145	35.594	53.653
18059		37.992	58.775	47.587	44.85	39.58	60.258
18139		46.493	56.178	36.404	32.828	26.189	43.564
18219		43.102	58.238	38.163	44.744	40.924	52.809
18339		39.611	55.319	50.542	57.187	42.975	41.085
18419		31.763	62.018	39.348	38.553	40.568	57.009
18499		44.936	59.49	37.938	50.575	35.704	66.96
18579		48.592	72.984	39.734	49.023	35.684	54.097
18659		41.007	47.477	42.286	44.087	36.193	46.175
18740		52.156	44.718	38.871	49.196	26.104	50.815
18840		49.604	67.215	38.156	54.851	25.613	53.774
18979		32.973	50.081	36.707	45.922	30.267	45.318
19079		46.439	57.074	35.747	50	44.91	53.957
19159		50.307	61.973	42.95	58.074	35.655	56.425
19279		55.887	67.037	43.232	46.993	32.858	61.634
19379		66.476	59.983	42.024	61.67	45.787	35.396
19459		55.071	69.626	48.721	45.066	43.125	54.492
19540		38.766	51.018	37.142	47.387	40.701	44.822
19619		43.486	49.816	41.812	41.937	45.895	51.255
19699		50.652	58.744	36.613	39.252	40.385	44.823
19779		32.378	81.274	41.542	43.935	25.665	54.811
19859		36.991	65.262	36.573	44.059	22.801	38.401
19979		61.441	64.766	38.377	52.589	43.057	72.601
20079		41.354	58.97	38.651	50.3	41.842	54.746
20159		50.576	51.875	35.211	41.329	29.333	52.757
20239		52.128	85.968	42.275	42.229	21.262	53.163
20319		84.2	78.174	50.823	47.5	43.55	43.634
20419		47.52	52.296	47.051	48.094	38.025	57.01
20499		50.244	56.63	44.788	46.616	40.461	58.043
20579		34.687	73.259	37.825	44.346	27.289	60.33
20659		50.658	57.708	36.086	46.485	28.421	58.577
20759		48.725	77.091	38.328	43.445	40.642	85.731
20839		60.876	62.933	40.074	45.21	62.114	78.1
20979		46.808	67.732	32.454	43.943	37.201	49.273
21059		42.497	76.671	54.69	61.196	29.848	89.898
21139		56.804	69.717	47.276	51.224	38.216	60.75
21219		46.193	74.549	51.456	60.997	35.115	61.348
21319		48.732	81.629	44.064	56.879	26.758	66.219
21399		54.677	74.135	63.234	75.361	34.26	54.118
21479		45.98	69.165	51.427	51.343	33.322	59.627
21559		47.805	57.929	43.089	56.744	31.044	56.374
21662		31.156	69.373	36.312	48.405	31.004	73.133
21739		72.404	59.943	47.49	65.38	44.565	56.606
21859		52.665	71.35	53.383	62.991	37.363	55.832
21979		51.717	56.271	45.588	43.387	34.111	49.699
22059		69.434	74.662	70.755	71.671	35.893	58.015
22139		61.825	81.925	45.435	57.871	42.833	48.15
22239		31.661	63.542	47.312	46.509	37.207	73.448
22339		56.643	65.217	63.338	61.677	38.78	67.8
22421		56.495	61.037	51.818	65.375	37.446	72.549
22499		59.3	57.02	61.117	69.882	51.823	63.648
22579		46.098	64.424	56.111	55.371	49.355	75.561
22659		64.729	87.565	62.072	54.3	39.735	88.766
22759		70.966	79.018	56.363	68.307	69.56	56.712
22859		64.588	73.956	51.704	56.245	72.692	61.458
22979		45.6	67.722	60.833	61.705	53.959	65.185
23079		59.915	62.563	59.106	71.424	43.509	65.51
23159		52.163	63.862	41.561	58.251	50.281	62.114
23239		49.157	74.74	58.407	67.205	52.499	71.813
23339		60.048	76.283	56.058	63.86	53.627	74.499
23439		57.968	84.962	47.568	61.171	52.181	73.995
23519		61.814	85.78	61.098	65.187	52.22	71.509
23605		65.279	78.871	69.405	60.186	53.506	54.521
23679		71.172	94.068	76.139	73.073	58.208	41.106
23779		60.079	71.847	60.309	72.565	52.253	79.845
23859		55.37	67.319	64.197	70.573	78.526	65.161
23979		50.257	79.911	74.316	72.959	73.119	77.916
24099		59.066	92.109	57.96	80.485	51.784	72.817
24179		50.501	83.808	58.038	71.383	63.93	73.327
24259		59.47	92.11	62.361	66.562	53.574	75.149
24339		52.198	75.731	63.763	68.885	51.215	60.277
24419		64.721	103.32	59.401	63.377	63.905	68.614
24519		56.297	95.521	43.375	55.805	47.644	58.549
24619		63.088	78.401	68.897	61.358	48.104	72.087
24699		72.309	103.839	66.428	95.774	65.497	104.835
24779		81.243	96.51	70.952	84.325	68.746	92.751
24859		89.431	101.282	69.532	84.493	66.656	101.677
24979		80.164	84.451	71.738	70.877	53.294	85.125
25059		50.233	78.368	61.473	66.303	66.167	102.72
25159		60.231	67.788	64.24	76.509	52.179	105.19
25239		58.05	82.17	72.889	68.187	60.44	87.323
25339		56.495	80.494	63.432	73.737	52.042	64.819
25419		60.573	70.34	54.049	72.666	54.273	96.251
25519		78.806	96.016	83.791	82.792	68.52	99.475
25599		88.761	104.763	84.09	81.371	68.954	87.128
25679		68.742	88.15	68.539	73.505	65.901	84.737
25759		64.369	93.611	78.071	97.126	63.207	90.173
25859		72.028	72.134	71.682	76.599	66.053	95.772
25979		63.669	90.806	70.291	71.768	49.78	71.417
26079		63.247	66.624	63.194	64.053	55.655	77.937
26159		59.045	83.611	52.744	56.224	44.017	73.359
26239		52.648	74.029	51.239	68.589	48.333	75.038
26339		80.802	79.953	63.006	66.424	71.892	95.713
26419		76.205	97.354	71.906	79.661	79.827	107.302
26499		75.825	95.9	75.55	78.406	64.55	107.373
26579		72.454	87.318	82.636	77.737	65.685	91.771
26659		72.556	93.783	89.625	88.3	79.495	111.193
26759		78.153	101.014	74.446	80.784	67.842	94.942
26839		74.493	78.889	68.474	71.804	81.074	93.411
26979		75.902	110.649	85.216	75.911	65.321	83.88
27099		76.712	81.181	67.617	74.33	72.744	71.679
27179		70.952	80.681	71.406	68.505	54.522	78.352
27259		73.019	84.285	73.654	79.053	65.425	84.845
27339		87.101	90.969	87.593	86.903	65.657	97.778
27419		76.335	104.828	83.04	91.888	69.4	87.062
27499		93.106	84.909	78.092	93.007	64.806	109.585
27579		76.283	78.957	79.109	73.112	62.985	103.196
27668		81.158	76.015	78.192	77.713	67.568	73.148
27739		61.836	82.567	69.5	64.3	59.21	88.044
27859		59.074	88.212	65.589	67.49	52.927	96.034
27999		66.553	83.835	57.605	60.828	65.981	66.653
28099		126.115	138.654	112.564	137.659	106.553	108.194
28199		111.13	134.095	112.781	114.832	99.562	92.211
28299		182.89	193.912	187.254	170.938	164.012	115.802
28379		170.287	200.364	194.528	181.128	121.52	130.005
28459		147.507	163.895	175.803	169.782	121.755	140.965
28539		138.536	128.669	130.102	130.256	119.273	95.457
28619		132.219	167.356	166.465	123.826	121.517	140.265
28699		162.453	156.518	124.981	140.783	122.756	111.754
28779		195.493	158.97	170.883	148.964	159.541	155.507
28859		135.573	116.471	141.896	122.384	103.399	87.686
28979		126.347	114.5	127.71	115.413	86.1	94.447
29059		183.004	196.444	129.419	124.518	107.816	115.646
29139		187.294	139.955	113.46	117.481	100.254	102.003
29259		164.942	185.058	117.355	112.02	130.368	124.892
29339		114.124	140.643	132.472	131.298	94.879	126.177
29419		112.022	118.421	103.062	108.64	76.511	114.23
29499		101.697	96.993	103.754	108.562	67.239	108.809
29579		91.471	113.209	107.137	113.232	74.718	121.014
29659		102.58	123.576	101.842	97.345	72.83	123.929
29739		113.628	112.681	86.305	87.184	64.438	98.183
29839		68.298	102.328	86.849	101.133	87.353	90.205
29979		64.599	128.176	88.86	90.814	62.236	87.808
30079		108.435	118.437	103.955	99.454	73.675	109.564
30159		110.085	147.725	112.069	120.199	91.15	127.559
30239		111.641	119.82	107.285	83.974	77.149	112.309
30319		109.346	146.783	95.458	104.021	67.767	122.706
30399		66.316	110.479	84.031	89.424	62.563	95.216
30479		83.631	137.758	69.291	79.821	68.247	107.225
30559		90.978	120.338	69.724	73.639	62.408	98.751
30679		82.585	121.215	91.904	109.676	77.197	106.996
30759		98.278	137.444	95.554	108.457	110.069	126.354
30859		100.648	136.809	109.934	119.827	82.954	119.526
30979		93.597	119.12	103.328	100.254	80.573	123.586
31099		88.102	110.429	93.06	116.806	85.713	107.479
31179		115.521	113.769	76.599	83.153	62.655	104.165
31259		89.083	88.62	77.812	81.068	67.094	100.681
31339		63.654	102.112	67.019	78.207	64.945	80.257
31439		93.443	140.637	93.078	90.684	69.847	125.351
31519		102.19	116.474	107.62	111.831	94.877	114.018
31599		99.406	125.001	93.555	108.398	84.671	127.8
31679		88.484	106.573	85.82	92.313	64.465	115.118
31759		98.884	106.725	80.574	94.692	73.871	114.286
31839		100.6	80.907	82.975	93.385	76.266	122.199
31979		79.907	97.438	82.058	95.305	67.781	105.852
32059		79.202	96.618	77.587	85.956	85.072	102.449
32139		111.247	126.18	94.603	99.836	96.636	125.317
32259		132.623	168.176	98.606	114.819	88.125	128.501
32339		98.04	120.354	104.277	101.143	88.089	137.96
32419		90.418	110.788	103.275	117.551	85.693	134.351
32499		92.994	138.614	88.867	81.279	81.689	93.419
32579		106.323	97.707	81.813	86.832	76.557	88.958
32659		123.319	102.709	91.608	79.692	87.491	99.569
32739		71.094	84.934	71.806	79.61	60.401	87.684
32819		96.812	109.851	84.183	92.67	86.056	105.298
32979		95.027	120.941	92.078	103.624	71.586	126.435
33099		90.875	96.914	84.911	83.121	73.786	113.931
33179		99.328	105.416	80.076	80.313	74.534	98.56
33259		89.845	89.948	80.658	84.016	84.328	83.582
33339		78.603	78.168	67.533	71.121	75.101	96.736
33419		88.493	97.407	66.93	78.993	64.701	93.836
33519		96.582	81.997	80.394	71.715	76.465	101.752
33599		86.871	103.326	100.1	100.358	88.827	102.998
33679		83.918	92.756	84.251	97.447	61.61	109.165
33759		86.966	106.889	69.529	81.391	80.211	95.27
33839		75.744	101.292	74.399	75.514	64.727	97.286
33979		59.803	79.069	62.412	67.621	49.228	101.14
34059		63.498	61.491	61.757	71.567	52.587	81.768
34159		56.808	65.662	45.995	53.631	52.676	78.213
34239		80.04	85.961	60.395	76.436	57.414	93.806
34319		88.229	106.309	81.228	76.463	71.925	94.768
34399		84.617	111.295	89.351	99.122	66.037	107.092
34519		72.719	78.989	71.576	88.97	65.302	97.09
34599		65.136	65.613	73.658	77.283	62.79	89.082
34699		68.936	64.004	62.98	61.19	55.503	82.052
34779		72.894	80.407	67.117	67.618	45.839	79.45
34859		54.743	75.439	45.024	62.408	50.247	72.575
34979		65.761	57.51	66.667	54.203	59.463	60.304
35059		61.142	70.399	48.18	60.185	44.503	100.915
35159		62.955	59.361	51.403	63.559	46.977	78.533
35239		85.247	80.57	82.892	78.435	62.321	107.511
35319		65.146	93.636	66.315	84.091	65.82	88.511
35399		65.806	81.64	60.068	73.053	61.152	74.775
35480		63.342	74.389	56.309	74.563	53.089	84.718
35579		72.992	64.414	64.683	75.252	50.126	86.476
35659		55.715	64.134	56.212	51.652	56.582	73.854
35739		67.283	72.474	56.109	54.701	49.732	69.931
35839		72.765	67.53	74.5	71.156	53.997	98.559
35999		70.545	81.241	70.477	91.138	65.613	68.665
36079		65.04	63.114	50.014	69.516	51.054	55.804
36159		74.141	81.233	67.27	81.317	68.134	124.273
36239		79.527	87.484	66.689	71.973	52.913	102.298
36319		66.927	68.786	57.615	71.759	53.951	87.62
36399		69.284	68.188	62.477	79.611	62.543	100.019
36479		57.9	65.827	61.036	57.881	53.669	71.052
36559		74.364	70.122	64.986	82.497	73.161	70.462
36639		78.587	87.608	66.45	76.553	46.803	79.979
36719		62.769	74.19	54.84	80.686	43.478	98.318
36839		69.592	53.959	63.052	63.944	45.605	98.772
36979		63.282	68.707	64.406	61.78	49.007	54.596
37079		66.992	94.545	66.679	75.882	44.467	87.63
37199		75.828	77.037	59.737	84.805	42.064	79.532
37279		74.494	65.03	57.819	59.5	49.518	75.778
37359		70.462	78.829	51.916	69.09	50.061	76.934
37439		53.085	55.799	56.343	56.944	44.842	56.543
37519		53.964	75.686	70.853	88.859	52.171	71.909
37599		52.694	73.103	56.518	69.887	46.853	69.778
37679		48.031	62.221	62.692	77.553	35.175	72.555
37759		47.377	47.192	62.828	65.143	50.948	67.803
37859		46.352	58.992	39.158	61.195	27.631	54.715
37979		53.286	65.244	51.024	73.371	45.805	80.04
38059		77.599	75.936	62.882	65.34	49.497	95.642				Peak detection							AUC							Time							a							PU(a)							Perfusion variability
38139		52.915	73.522	68.869	86.927	45.615	79.972
38219		71.718	79	78.435	87.003	46.197	66.616				Dig II dx	Dig II sin	Dig III dx	Dig III sin	Dig IV dx	Dig IV sin		Dig II dx	Dig II sin	Dig III dx	Dig III sin	Dig IV dx	Dig IV sin		Dig II dx	Dig II sin	Dig III dx	Dig III sin	Dig IV dx	Dig IV sin		Dig II dx	Dig II sin	Dig III dx	Dig III sin	Dig IV dx	Dig IV sin		Dig II dx	Dig II sin	Dig III dx	Dig III sin	Dig IV dx	Dig IV sin		Dig II dx	Dig II sin	Dig III dx	Dig III sin
38299		61.327	74.563	65.379	78.566	45.255	89.378
38379		68.457	65.23	45.244	62.37	51.033	72.775				150	0	0	0	150	0		15.6292	0	0	0	16.1125	0		1	0	0	0	1	0		1.06517	1.03916	1.04801	1.0307	1.06217	1.02605		68.457	91.9275	72.9241	81.4584	63.9424	97.1197		23.5918	24.2908	22.3402	21.8685
38479		53.618	74.507	58.73	75.371	42.137	76.591				150	0	0	0	150	0		15.502	0	0	0	16.9204	0		1	0	0	0	1	0		1.06583	1.03936	1.04863	1.03149	1.06123	1.02669		75.2537	92.109	72.973	75.371	63.9663	97.0525		23.4992	24.2648	22.285	22.208
38559		48.768	88.066	50.261	62.654	40.951	73.744				0	0	0	0	150	0		0	0	0	0	16.9244	0		0	0	0	0	1	0		1.06513	1.03971	1.04895	1.03074	1.06167	1.02662		75.3024	88.066	72.9505	81.5271	63.9553	97.0664		23.2777	24.055	22.218	22.1752
38639		50.887	62.941	55.982	73.866	50.081	55.309				0	0	0	0	150	0		0	0	0	0	16.6206	0		0	0	0	0	1	0		1.06473	1.03971	1.04914	1.03036	1.06036	1.02726		75.3301	92.1098	73.0845	81.588	64.0507	96.9906		23.2227	23.986	22.1537	22.0403
38779		70.76	75.375	78.095	85.663	50	68.968				0	0	0	0	150	0		0	0	0	0	17.4512	0		0	0	0	0	1	0		1.06522	1.03989	1.04922	1.02935	1.05899	1.02666		70.76	92.1097	78.095	85.663	64.4606	97.0691		23.1833	23.731	22.2137	21.9685
38859		77.592	88.249	68.695	95.045	49.883	80.138				0	0	0	0	150	0		0	0	0	0	16.7492	0		0	0	0	0	1	0		1.06472	1.0401	1.04792	1.0272	1.05793	1.02717		77.592	88.249	68.695	95.045	64.497	97.0014		23.1105	23.3348	22.1565	21.7005
38979		83.057	94.345	95.02	87.882	51.88	95.658				0	0	0	0	150	0		0	0	0	0	16.6173	0		0	0	0	0	1	0		1.06477	1.04064	1.04809	1.02721	1.0573	1.02675		83.057	94.345	95.02	87.882	64.5238	95.658		23.1105	23.3348	22.1422	21.7005
39059		85.594	89.658	87.613	97.929	60.633	111.351				0	0	0	0	150	0		0	0	0	0	16.6137	0		0	0	0	0	1	0		1.06471	1.04081	1.04832	1.02756	1.05724	1.02596		85.594	89.658	87.613	97.929	60.633	111.351		23.1105	23.1883	22.1422	21.586
39139		52.632	70.701	70.466	79.952	51.298	91.454				0	0	0	0	150	0		0	0	0	0	16.8871	0		0	0	0	0	1	0		1.06426	1.04105	1.04845	1.02679	1.0572	1.02621		75.7603	92.1091	70.466	79.952	64.5283	91.454		23.1105	23.0563	22.0907	21.572
39239		55.251	79.733	83.429	81.361	60.911	77.053				0	0	0	0	150	0		0	0	0	0	17.2866	0		0	0	0	0	1	0		1.06505	1.04089	1.04858	1.02689	1.05743	1.02676		75.6665	92.1092	83.429	81.361	60.911	97.0554		22.9513	23.0563	22.0907	21.572
39319		60.242	81.914	61.574	99.963	44.037	99.029				150	0	0	0	150	0		15.3807	0	0	0	17.8063	0		1	0	0	0	1	0		1.06588	1.04085	1.04866	1.02713	1.05725	1.0274		75.4977	92.1092	73.3108	99.963	64.5261	99.029		22.9513	23.0563	22.0907	21.44
39399		55.878	75.268	73.307	78.62	36.811	93.557				150	0	0	0	150	0		16.4232	0	0	0	18.6835	0		1	0	0	0	1	0		1.06596	1.04172	1.04775	1.02735	1.05649	1.02667		75.7732	92.1098	73.307	78.62	64.5532	93.557		22.8098	23.1505	22.2327	21.3972
39499		64.841	67.853	42.402	63.273	48.017	91.971				150	0	0	0	150	0		16.5498	0	0	0	19	0		1	0	0	0	1	0		1.06569	1.03989	1.04827	1.02742	1.05819	1.02497		75.8265	92.4418	73.578	81.9159	64.4855	91.971		22.4368	23.0807	22.1517	21.3725
39579		51.416	71.291	52.577	67.652	42.709	90.527				150	150	0	0	150	0		16.2846	18.9761	0	0	19.3976	0		1	1	0	0	1	0		1.06603	1.04002	1.04865	1.02796	1.0569	1.02377		75.8378	92.4245	73.6545	81.9926	64.541	90.527		22.2188	22.8432	22.125	21.2112
39679		43.8	39.6	50.998	55.438	34.536	68.867				150	0	0	0	150	0		16.5964	0	0	0	19.8013	0		1	0	0	0	1	0		1.06592	1.03659	1.0456	1.02681	1.05587	1.02147		75.8748	92.8552	73.7574	82.011	64.5626	97.6812		22.2188	22.7223	22.1098	21.1182
39759		52.081	52.729	56.663	52.639	43.273	45.728				150	150	150	0	150	0		17.2415	18.6259	15.533	0	19.6642	0		1	1	1	0	1	0		1.06631	1.03647	1.04357	1.0268	1.05595	1.01878		75.9209	92.8677	73.933	82.0112	64.5613	98.2257		22.1925	22.6395	22.0993	21.1182
39839		62.422	89.146	64.36	79.422	49.363	97.211				150	150	150	0	150	0		17.2415	19.269	16.0321	0	19.5187	0		1	1	1	0	1	0		1.06547	1.03515	1.04371	1.02677	1.05619	1.01826		75.963	89.146	73.9205	79.422	64.5577	97.211		22.1665	22.5905	21.9803	21.0502
39979		66.183	82.019	52.657	57.868	50.288	81.76				150	150	150	0	150	0		17.9865	19.269	16.5323	0	18.9166	0		1	1	1	0	1	0		1.06542	1.03558	1.04368	1.02665	1.05543	1.01703		75.9655	93.1366	73.9237	82.0136	64.5692	98.3938		22.141	22.563	21.9325	21.0502
40059		54.581	70.055	55.4	54.886	40.536	102.452				150	150	150	0	150	0		18.5625	19.8074	17.2177	0	20.1466	0		1	1	1	0	1	0		1.06336	1.0357	1.04385	1.02697	1.05458	1.01313		76.1341	93.1134	73.9074	82.0084	64.589	102.452		22.1185	22.5203	21.9325	21.0502
40139		62.128	61.825	50.321	56.429	38.392	79.405				150	150	150	150	150	0		18.3558	18.788	18.5024	17.26	20.9498	0		1	1	1	1	1	0		1.06304	1.0369	1.04359	1.02671	1.05477	1.01308		76.1669	93.0085	73.9312	82.0126	64.5793	98.6699		22.1072	22.5203	21.8298	20.8802
40239		54.533	71.396	50.004	70.057	34.868	77.712				150	150	150	150	150	0		17.3837	18.8536	18.5024	18.4125	21.8788	0		1	1	1	1	1	0		1.06509	1.03675	1.04349	1.02756	1.05499	1.0171		75.9819	93.0213	73.9409	81.999	64.576	98.3838		22.1072	22.5203	21.8298	20.8802
40339		54.093	74.759	50.53	57.542	33.287	83.071				150	150	150	150	150	150		17.4779	19.905	19.35	18.8754	21.7428	21.624		1	1	1	1	1	1		1.06502	1.03949	1.04334	1.02736	1.05412	1.01321		75.9856	92.7425	73.9545	82.0022	64.6174	98.6549		22.1185	22.5203	21.8298	20.8802
40419		51.856	66.714	57.79	52.109	36.224	49.207				150	150	150	150	150	150		17.0421	21.0797	20.0334	20.4623	21.0234	23.6929		1	1	1	1	1	1		1.06522	1.03935	1.04371	1.02714	1.0528	1.01339		76.1501	92.7601	74.2166	82.124	64.6995	98.6352		22.2385	22.4285	21.878	20.7525
40499		55.338	71.311	40.081	46.854	33.356	66.751				150	150	150	150	150	150		17.2198	21.7183	19.2865	20.6723	21.5201	25.3348		1	1	1	1	1	1		1.06389	1.0394	1.04382	1.02711	1.05214	1.01364		76.3031	92.9539	74.1956	82.1268	64.7095	98.6082		22.4447	22.3608	21.437	20.59
40579		45.254	78.04	40.397	54.238	42.261	70.155				150	150	150	150	150	150		16.9947	21.6172	18.8144	19.9894	21.1481	26.4592		1	1	1	1	1	1		1.06565	1.03619	1.04364	1.02738	1.0521	1.01655		76.2452	93.4677	74.2284	82.1018	64.7101	98.4595		22.3397	22.3608	21.2615	20.354
40659		62.518	69.82	56.663	72.249	53.128	74.684				150	150	150	150	150	150		16.2309	19.0813	18.6171	19.5099	20.5904	25.0871		1	1	1	1	1	1		1.06607	1.03951	1.04403	1.02788	1.05216	1.01796		76.0653	92.9414	74.1581	82.0556	64.7092	98.289		22.1397	22.3608	21.2615	20.2552
40779		75.029	79.923	63.646	68.029	53.149	70.776				150	0	150	150	150	150		15.7905	0	18.7258	19.1048	20.6262	23.7957		1	0	1	1	1	1		1.06638	1.03634	1.0442	1.0288	1.05227	1.01612		75.029	93.428	74.1268	82.0082	64.7077	98.5184		22.0347	22.3223	21.2615	20.2552
40859		60.381	88.597	63.643	67.822	56.059	88.249				150	150	150	150	150	150		15.1457	18.5966	19.0839	19.1048	19.9026	25.2395		1	1	1	1	1	1		1.06647	1.03634	1.04409	1.02881	1.05209	1.01659		76.0254	88.597	74.1477	82.008	56.059	88.249		22.0347	22.3223	21.2615	20.2552
40979		63.935	81.676	59.671	72.338	38.883	66.796				150	150	150	150	150	150		15.1708	19.6829	18.9597	19.0131	19.2226	26.1756		1	1	1	1	1	1		1.0664	1.03906	1.04455	1.02917	1.05191	1.01715		76.0317	92.9831	74.0628	82.0023	64.7126	98.3773		22.0347	22.3223	21.2615	20.2552
41079		57.225	88.689	47.057	62.414	34.614	68.001				0	150	150	150	150	150		0	18.5849	18.0784	18.2657	18.6756	27.288		0	1	1	1	1	1		1.06659	1.04073	1.0447	1.03124	1.05205	1.01469		76.0131	88.689	74.0356	81.9031	64.7106	98.5596		22.0347	22.3223	21.2257	20.2552
41159		70.789	79.093	72.746	57.699	45.203	68.698				0	0	150	150	150	150		0	0	16.9541	17.0474	18.2884	27.5362		0	0	1	1	1	1		1.0661	1.04041	1.04466	1.03124	1.05187	1.01492		70.789	92.8471	72.746	81.9028	64.713	98.5595		22.0347	22.3608	21.2257	20.2552
41239		58.817	60.505	44.496	72.081	47.084	50.622				0	0	150	150	150	150		0	0	16.2337	16.4788	17.6278	27.8218		0	0	1	1	1	1		1.0662	1.04105	1.04471	1.03244	1.05156	1.01756		76.0524	92.7795	74.0341	81.8009	64.7172	98.3201		22.0347	22.3608	21.2095	20.2552
41339		65.317	51.301	59.741	48.625	52.084	54.887				0	0	150	0	150	150		0	0	15.8507	0	16.1358	27.8225		0	0	1	0	1	1		1.06613	1.04075	1.0444	1.03244	1.05154	1.01746		76.0588	92.8104	74.0905	81.9509	64.7175	98.3345		21.952	22.3223	21.0037	20.1805
41459		61.332	54.844	58.634	58.955	37.816	64.079				0	0	150	0	0	150		0	0	15.0685	0	0	26.7519		0	0	1	0	0	1		1.06621	1.04043	1.04421	1.03255	1.05176	1.01499		76.051	92.8445	74.1251	82.0067	64.7146	98.5595		21.8635	22.3223	20.9285	20.1613
41539		56.354	73.836	63.071	82.487	50.695	74.948				0	0	0	0	0	150		0	0	0	0	0	25.6164		0	0	0	0	0	1		1.06625	1.04041	1.0436	1.03359	1.05168	1.01536		76.0474	92.8468	74.2359	82.487	64.7156	98.5593		21.6965	22.2203	20.7947	20.1613
41619		60.179	84.015	55.712	65.487	46.405	111.651				0	0	0	0	0	150		0	0	0	0	0	25.0566		0	0	0	0	0	1		1.06644	1.04022	1.04288	1.03352	1.05136	1.01361		76.2149	84.015	74.3281	81.9915	64.7199	111.651		21.5607	22.2203	20.7292	19.9488
41699		61.623	79.979	54.772	61.125	42.677	73.191				0	0	0	0	0	150		0	0	0	0	0	24.6283		0	0	0	0	0	1		1.06643	1.04012	1.04295	1.03364	1.05159	1.01398		76.215	92.8769	74.3252	81.9896	64.7168	98.5707		21.5607	22.3223	20.7292	19.5435
41779		71.054	75.798	57.251	81.987	58.533	68.24				0	0	0	0	0	150		0	0	0	0	0	23.8427		0	0	0	0	0	1		1.06607	1.04028	1.04283	1.03457	1.05202	1.01411		71.054	92.8606	74.3306	81.987	58.533	98.56		21.5607	22.3223	20.7947	19.9488
41859		65.917	58.905	55.546	59.723	58.363	62.269				0	0	0	0	150	150		0	0	0	0	15.2783	25.3527		0	0	0	0	1	1		1.06613	1.04052	1.04377	1.03441	1.05259	1.01463		76.2266	92.835	74.2042	81.9417	58.363	98.5597		21.5607	22.2203	20.7947	19.9488
42019		61.686	83.249	66.79	70.566	52.131	75.23				0	0	150	0	150	150		0	0	15.1809	0	15.4354	25.5439		0	0	1	0	1	1		1.06597	1.04047	1.04371	1.03338	1.05282	1.01379		76.2327	83.249	66.79	81.9937	64.6983	98.5918		21.5607	22.2203	20.7947	19.9488
42099		57.749	96.667	71.434	90.213	46.645	74.126				0	0	150	0	0	150		0	0	15.7383	0	0	26.083		0	0	1	0	0	1		1.06564	1.04101	1.04346	1.03336	1.05271	1.0137		76.2455	96.667	71.434	90.213	64.7018	98.6012		21.5607	22.2203	20.7947	19.9488
42179		82.18	80.552	65.524	81.546	48.875	71.905				0	0	150	0	150	150		0	0	16.7798	0	15.0327	26.0909		0	0	1	0	1	1		1.06628	1.04144	1.04278	1.03298	1.0522	1.01393		82.18	92.7335	74.3324	81.546	64.7086	98.5755		21.6965	22.2203	20.7947	20.1613
42259		56.265	73.918	58.977	89.167	63.981	83.089				0	0	150	0	0	150		0	0	15.3732	0	0	24.9946		0	0	1	0	0	1		1.06601	1.04181	1.04217	1.03399	1.05322	1.01292		76.3006	92.8978	74.3595	89.167	63.981	98.6871		21.5607	22.2515	20.7292	19.9488
42339		64.517	84.285	91.483	90.916	56.942	71.726				0	0	150	0	0	150		0	0	15.6784	0	0	23.8817		0	0	1	0	0	1		1.06656	1.04176	1.04215	1.0342	1.05348	1.01305		76.2865	84.285	91.483	90.916	56.942	98.6722		21.5135	22.2515	20.6777	19.9488
42419		55.905	74.223	66.48	78.209	50.506	90.625				0	0	150	0	0	150		0	0	15.533	0	0	22.9962		0	0	1	0	0	1		1.06652	1.04223	1.04231	1.03274	1.05383	1.01338		76.2875	92.8541	66.48	78.209	64.7129	98.6363		21.5135	22.2515	20.7292	20.1613
42499		60.427	57.61	53.518	59.382	42.894	82.245				0	0	150	0	0	150		0	0	15.8845	0	0	22.816		0	0	1	0	0	1		1.06598	1.04186	1.04252	1.03278	1.05356	1.01045		76.3014	92.8931	74.4027	82.0031	64.7166	98.7932		21.5135	22.3135	20.6777	20.1613
42579		65.364	87.836	47.801	61.819	45.42	84.187				0	0	0	0	0	150		0	0	0	0	0	24.2988		0	0	0	0	0	1		1.06638	1.04214	1.04153	1.03306	1.05336	1.01041		76.2909	87.836	74.4085	81.9987	64.7193	98.7982		21.5135	22.3135	20.6015	20.1613
42659		66.29	81.608	65.078	62.026	51.859	87.789				0	0	0	0	0	150		0	0	0	0	0	23.0903		0	0	0	0	0	1		1.06601	1.04142	1.04071	1.0331	1.05334	1.00879		76.3005	92.9393	74.4206	81.998	64.7194	99.0345		21.4235	22.2515	20.6015	20.1613
42739		59.203	82.861	45.002	59.209	45.502	67.317				0	0	0	0	0	150		0	0	0	0	0	23.2904		0	0	0	0	0	1		1.06377	1.04097	1.04078	1.03294	1.05308	1.00901		76.3659	82.861	74.4194	82.0005	64.723	99.0269		21.2957	22.2515	20.6015	20.264
42819		41.452	63.088	37.482	55.416	35.604	63.422				0	0	0	0	0	150		0	0	0	0	0	22.2255		0	0	0	0	0	1		1.06574	1.04089	1.04152	1.03403	1.05266	1.0095		76.3074	92.9878	74.4085	81.9698	64.7317	99.0183		21.2957	22.2515	20.6777	20.3388
42979		84.373	76.506	35.728	56.396	51.596	57.131				0	0	150	0	0	150		0	0	15.0776	0	0	21.113		0	0	1	0	0	1		1.06606	1.04056	1.04113	1.03578	1.05247	1.00993		84.373	93.0162	74.4127	81.8362	64.7392	99.0108		21.2957	22.2515	20.6777	20.3388
43059		72.481	79.701	52.549	64.758	36.729	68.981				0	0	150	0	0	150		0	0	15.0776	0	0	20.5364		0	0	1	0	0	1		1.06569	1.04013	1.04075	1.03532	1.05253	1.01003		72.481	93.0531	74.4199	81.8728	64.7367	99.0091		21.4235	22.3135	20.7292	20.3388
43139		58.956	73.98	67.609	82.279	57.045	74.333				0	0	150	0	0	150		0	0	15.1221	0	0	20.2152		0	0	1	0	0	1		1.06519	1.04049	1.04089	1.03529	1.05257	1.01007		76.3216	93.0216	67.609	82.279	57.045	99.0083		21.4235	22.4155	20.7292	20.4335
43219		48.561	67.727	53.711	65.705	65.225	78.933				0	0	0	0	0	150		0	0	0	0	0	20.5443		0	0	0	0	0	1		1.06339	1.04075	1.04043	1.03557	1.05242	1.00999		76.3788	92.9998	74.4701	81.8542	65.225	99.0097		21.4235	22.3135	20.805	20.3388
43319		64.268	67.331	62.022	60.263	53.289	83.131				0	0	150	0	0	150		0	0	15.091	0	0	20.72		0	0	1	0	0	1		1.06159	1.04123	1.04083	1.0338	1.05091	1.00971		76.7078	92.958	74.4586	81.9871	64.696	99.0146		21.2957	22.3135	20.8565	20.264
43419		66.632	61.784	55.916	60.066	51.939	79.198				0	0	150	0	0	150		0	0	15.5975	0	0	21.0977		0	0	1	0	0	1		1.06165	1.04115	1.04069	1.03588	1.04899	1.00906		76.7076	92.9654	74.4626	81.8256	64.7257	99.026		21.3237	22.3135	20.922	20.3388
43499		55.855	83.697	73.541	68.712	54.121	67.878				0	0	150	0	0	150		0	0	15.7268	0	0	20.3097		0	0	1	0	0	1		1.05974	1.04151	1.04074	1.03538	1.04918	1.00954		76.7858	83.697	73.541	81.8685	54.121	99.0176		21.2392	22.2515	20.8565	20.264
43599		51.411	67.454	61.287	70.376	46.629	94.087				0	0	0	0	0	150		0	0	0	0	0	20.1364		0	0	0	0	0	1		1.0597	1.04217	1.04099	1.03544	1.04889	1.0096		76.7894	92.8595	74.4539	81.8644	64.7274	94.087		21.2392	22.3135	20.922	20.3388
43679		56.625	64.915	53.861	63.074	39.865	64.485				0	0	0	0	0	0		0	0	0	0	0	0		0	0	0	0	0	0		1.0597	1.0424	1.04046	1.03317	1.04922	1.01018		76.7892	92.8359	74.4691	81.997	64.7226	99.0064		21.3005	22.4155	20.922	20.2758
43759		73.044	80.731	60.292	61.34	48.229	85.076				0	0	0	0	0	0		0	0	0	0	0	0		0	0	0	0	0	0		1.05964	1.04258	1.04062	1.03325	1.04958	1.01033		73.044	92.817	74.4645	81.9957	64.7178	99.0038		21.3005	22.455	20.922	20.2758
43859		59.378	77.769	65.457	79.824	54.331	118.363				0	0	0	0	0	0		0	0	0	0	0	0		0	0	0	0	0	0		1.06142	1.04252	1.04038	1.03497	1.04936	1.0109		76.7086	92.8237	74.4715	79.824	54.331	118.363		21.5135	22.5247	21.0558	20.4335
43979		65.567	81.689	66.753	77.549	54.46	86.542				0	0	0	0	0	0		0	0	0	0	0	0		0	0	0	0	0	0		1.06105	1.04241	1.04036	1.0352	1.04956	1.01129		76.7103	92.8351	66.753	77.549	54.46	98.9095		21.5607	22.6135	21.131	20.4335
44079		74.694	72.946	64.688	81.308	50.287	78.926				0	0	0	0	0	0		0	0	0	0	0	0		0	0	0	0	0	0		1.06131	1.04189	1.0402	1.03526	1.0495	1.01175		74.694	92.6756	74.4305	81.308	64.7189	98.8496		21.6965	22.6657	21.3367	20.616
44179		61.884	77.743	67.88	84.141	57.111	76.301				0	0	0	0	0	0		0	0	0	0	0	0		0	0	0	0	0	0		1.06003	1.04201	1.04053	1.03331	1.05021	1.01204		76.879	92.659	67.88	84.141	57.111	98.8107		22.0015	22.6657	21.353	20.616
44259		70.641	84.474	59.69	61.283	55.591	68.26				0	0	0	0	0	0		0	0	0	0	0	0		0	0	0	0	0	0		1.05884	1.04235	1.04071	1.0318	1.05068	1.01138		70.641	84.474	74.4206	82.0307	55.591	98.8974		21.8657	22.6795	21.3888	20.616
44339		59.018	67.078	63.779	72.445	50.071	83.063				0	0	0	0	0	0		0	0	0	0	0	0		0	0	0	0	0	0		1.0571	1.04173	1.04097	1.03161	1.05117	1.01022		77.2642	92.9059	74.4158	82.0479	64.5351	99.0059		21.8185	22.6795	21.4533	20.616
44419		70.584	86.26	50.843	66.469	55.515	102.045				0	0	0	0	0	0		0	0	0	0	0	0		0	0	0	0	0	0		1.0555	1.04107	1.03963	1.03144	1.04966	1.01		70.584	86.26	74.4413	82.0635	55.515	102.045		21.6032	22.6795	21.4533	20.616
44521		78.73	91.224	88.351	92.416	70.155	88.036				0	0	0	0	0	0		0	0	0	0	0	0		0	0	0	0	0	0		1.05736	1.04115	1.03942	1.03172	1.04869	1.01017		78.73	91.224	88.351	92.416	70.155	99.0067		21.6032	22.6795	21.589	20.616
44599		75.194	88.377	84.398	81.145	58.435	102.72				0	0	0	0	0	0		0	0	0	0	0	0		0	0	0	0	0	0		1.05477	1.04121	1.0397	1.03208	1.04833	1.01032		75.194	88.377	84.398	81.145	58.435	102.72		21.4802	22.7318	21.7077	20.6735
44679		71.493	74.5	78.515	70.412	70.767	91.542				0	0	0	0	0	0		0	0	0	0	0	0		0	0	0	0	0	0		1.05479	1.0413	1.0398	1.03189	1.04801	1.01021		71.493	92.9511	78.515	82.0228	70.767	99.0059		21.4802	22.7987	21.862	20.836
44759		60.153	79.763	83.756	72.522	56.738	84.547				0	0	0	0	0	0		0	0	0	0	0	0		0	0	0	0	0	0		1.05472	1.04138	1.03974	1.0319	1.04807	1.00996		77.592	92.742	83.756	82.0217	56.738	99.0102		21.6032	22.8155	22.0053	20.9638
44839		58.997	91.903	63.065	75.145	61.358	84.68				0	0	0	0	0	0		0	0	0	0	0	0		0	0	0	0	0	0		1.05516	1.04147	1.03957	1.03212	1.04828	1.01051		77.564	91.903	74.4426	82.0134	61.358	99.0008		21.4802	22.9365	22.0053	20.9638
44979		63.698	99.074	71.806	84.689	57.635	83.9				0	0	0	0	0	0		0	0	0	0	0	0		0	0	0	0	0	0		1.05311	1.0414	1.03969	1.03167	1.04788	1.01062		77.5978	99.074	71.806	84.689	57.635	98.9978		21.4802	23.213	22.0385	20.9638
45099		74.552	80.398	60.802	68.523	60.771	73.539				0	0	0	0	0	0		0	0	0	0	0	0		0	0	0	0	0	0		1.05259	1.04163	1.03754	1.03171	1.04737	1.01107		74.552	92.189	74.4994	81.991	60.771	98.7664		21.852	23.1198	22.0385	21.056
45179		82.952	97.019	91.18	82.426	76.969	119.705				0	0	0	0	0	0		0	0	0	0	0	0		0	0	0	0	0	0		1.05273	1.04168	1.03606	1.03165	1.04794	1.01163		82.952	97.019	91.18	82.426	76.969	119.705		21.852	22.9802	22.0385	20.9873
45259		82.569	109.744	84.346	85.832	71.82	108.422				0	0	0	0	0	0		0	0	0	0	0	0		0	0	0	0	0	0		1.0524	1.04185	1.03641	1.03149	1.04845	1.01234		82.569	109.744	84.346	85.832	71.82	108.422		21.4802	22.9802	22.0385	20.937
45339		85.664	109.665	86.79	79.135	66.975	112.582				0	0	0	0	0	0		0	0	0	0	0	0		0	0	0	0	0	0		1.053	1.03865	1.03655	1.03145	1.04893	1.01235		85.664	109.665	86.79	79.135	66.975	112.582		21.4802	22.9802	22.0385	20.937
45419		76.003	105.926	85.973	100.789	70.449	119.144				0	0	0	0	0	0		0	0	0	0	0	0		0	0	0	0	0	0		1.05352	1.03586	1.03667	1.03205	1.04941	1.00961		76.003	105.926	85.973	100.789	70.449	119.144		21.443	22.9802	22.0385	20.937
45499		80.52	110.136	73.104	86.286	75.998	98.999				0	0	0	0	0	0		0	0	0	0	0	0		0	0	0	0	0	0		1.05363	1.03538	1.03675	1.03191	1.04922	1.0082		80.52	110.136	73.104	86.286	75.998	98.999		21.443	22.8635	22.1412	21.0605
45579		101.388	123.053	79.963	96.158	62.513	85.859				0	0	0	0	0	0		0	0	0	0	0	0		0	0	0	0	0	0		1.05377	1.03532	1.03684	1.03209	1.04905	1.00874		101.388	123.053	79.963	96.158	62.513	98.5762		21.443	22.8635	22.1917	21.1972
45699		87.657	88.27	61.906	84.332	56.164	96.104				0	0	0	0	0	0		0	0	0	0	0	0		0	0	0	0	0	0		1.05417	1.03564	1.03753	1.03228	1.04946	1.00912		87.657	88.27	74.4996	84.332	56.164	96.104		21.443	22.9802	22.3185	21.2152
45779		85.557	82.509	79.252	80.603	63.911	89.972				0	0	0	0	0	0		0	0	0	0	0	0		0	0	0	0	0	0		1.05436	1.03605	1.03785	1.03221	1.05	1.00995		85.557	92.7037	79.252	80.603	63.911	98.5594		21.4802	22.8635	22.3185	21.2497
45859		89.684	112.648	90.722	96.691	81.008	103.368				0	0	0	0	0	0		0	0	0	0	0	0		0	0	0	0	0	0		1.05415	1.03545	1.0381	1.03258	1.04959	1.00998		89.684	112.648	90.722	96.691	81.008	103.368		21.4802	22.8635	22.1912	21.2497
45979		91.152	105.509	93.643	81.594	72.167	105.454				0	0	0	0	0	0		0	0	0	0	0	0		0	0	0	0	0	0		1.05373	1.03464	1.03888	1.03226	1.04853	1.00941		91.152	105.509	93.643	81.594	72.167	105.454		21.134	22.8635	22.1912	21.3
46099		86.164	94.69	89.042	81.114	77.364	113.127				0	0	0	0	0	0		0	0	0	0	0	0		0	0	0	0	0	0		1.05365	1.03478	1.03847	1.03161	1.0486	1.00874		86.164	94.69	89.042	81.114	77.364	113.127		21.134	22.8635	22.1912	21.3
46179		87.475	94.919	83.114	82.589	76.371	93.226				0	0	0	0	0	0		0	0	0	0	0	0		0	0	0	0	0	0		1.05411	1.03502	1.03649	1.0312	1.04909	1.00879		87.475	94.919	83.114	82.589	76.371	93.226		21.134	22.8635	22.1912	21.2497
46279		74.969	98.211	78.092	80.226	69.252	123.768				0	0	0	0	0	0		0	0	0	0	0	0		0	0	0	0	0	0		1.05377	1.03505	1.03542	1.02985	1.05026	1.00915		74.969	98.211	78.092	80.226	69.252	123.768		21.134	22.6997	22.1912	21.2497
46359		70.859	89.85	75.995	91.606	62.52	110.969				0	0	0	0	0	0		0	0	0	0	0	0		0	0	0	0	0	0		1.05334	1.03446	1.03488	1.02889	1.05015	1.009		70.859	89.85	75.995	91.606	62.52	110.969		21.134	22.6997	22.1912	21.2497
46439		84.012	89.451	78.816	94.876	59.625	89.354				0	0	0	0	0	0		0	0	0	0	0	0		0	0	0	0	0	0		1.05325	1.0345	1.03508	1.02825	1.05028	1.00851		84.012	89.451	78.816	94.876	59.625	98.7556		21.134	22.5827	22.1912	21.2497
46519		71.994	72.134	70.48	79.662	47.6	90.972				0	0	0	0	0	0		0	0	0	0	0	0		0	0	0	0	0	0		1.0537	1.03466	1.03542	1.02854	1.04918	1.00819		71.994	92.8629	70.48	79.662	63.2456	98.7595		21.0968	22.8155	22.1912	21.2497
46619		94.655	102.892	83.817	85.254	76.184	95.711				0	0	0	0	0	0		0	0	0	0	0	0		0	0	0	0	0	0		1.05432	1.0352	1.03423	1.02866	1.0487	1.00839		94.655	102.892	83.817	85.254	76.184	95.711		21.043	22.8155	22.0645	21.2497
46699		93.241	109.499	94.428	99.779	86.552	108.803				0	0	0	0	0	0		0	0	0	0	0	0		0	0	0	0	0	0		1.05528	1.03504	1.03391	1.02873	1.04984	1.00805		93.241	109.499	94.428	99.779	86.552	108.803		21.3892	22.8815	22.1917	21.3
46779		98.621	107.393	84.523	108.07	91.911	99.914				0	0	0	0	0	0		0	0	0	0	0	0		0	0	0	0	0	0		1.05506	1.03331	1.03481	1.02903	1.04938	1.00681		98.621	107.393	84.523	108.07	91.911	99.914		21.761	22.8155	22.1917	21.3687
46859		85.923	103.455	105.591	95.111	75.564	104.018				0	0	0	0	0	0		0	0	0	0	0	0		0	0	0	0	0	0		1.05418	1.03281	1.03496	1.02889	1.04846	1.00719		85.923	103.455	105.591	95.111	75.564	104.018		21.761	22.8815	22.1917	21.454
46979		97.106	92.258	80.062	101.986	74.576	102.694				0	0	0	0	0	0		0	0	0	0	0	0		0	0	0	0	0	0		1.0534	1.03341	1.03517	1.02843	1.04889	1.00705		97.106	92.258	80.062	101.986	74.576	102.694		21.761	23.0018	22.12	21.6865
47079		73.482	94.559	72.952	92.468	71.47	92.946				0	0	0	0	0	0		0	0	0	0	0	0		0	0	0	0	0	0		1.05331	1.03357	1.03572	1.02856	1.04973	1.00789		73.482	94.559	72.952	92.468	71.47	98.9042		21.761	23.119	22.057	21.454
47159		77.335	79.361	63.71	71.699	65.577	91.841				0	0	0	0	0	0		0	0	0	0	0	0		0	0	0	0	0	0		1.05259	1.0333	1.03607	1.02892	1.05029	1.00911		77.335	93.6521	74.4799	82.377	65.577	98.7693		21.761	23.0018	22.057	21.454
47239		60.304	88.871	59.822	71.469	55.649	128.615				0	0	0	0	0	0		0	0	0	0	0	0		0	0	0	0	0	0		1.05224	1.0333	1.03577	1.02937	1.05054	1.0092		77.6843	88.871	74.4944	82.3404	63.0151	128.615		21.761	23.0018	22.057	21.454
47319		63.526	84.227	58.268	77.571	51.322	99.867				0	0	0	0	0	0		0	0	0	0	0	0		0	0	0	0	0	0		1.05277	1.0335	1.0361	1.02955	1.05083	1.00875		77.9096	93.2011	74.4074	82.3258	62.7896	99.867		22.051	22.8815	21.983	21.454
47399		69.635	83.635	63.849	80.668	61.777	100.878				0	0	0	0	0	0		0	0	0	0	0	0		0	0	0	0	0	0		1.05198	1.03393	1.03597	1.02901	1.05162	1.00897		78.0964	93.5998	74.4846	80.668	61.777	100.878		22.051	23.0018	22.057	21.454
47499		85.248	113.637	98.291	86.737	78.537	119.662				0	0	0	0	0	0		0	0	0	0	0	0		0	0	0	0	0	0		1.05284	1.03456	1.03565	1.0289	1.05143	1.00992		85.248	113.637	98.291	86.737	78.537	119.662		22.3468	23.119	22.057	21.6865
47579		81.513	109.18	86.38	107.378	90.573	130.429				0	0	0	0	0	0		0	0	0	0	0	0		0	0	0	0	0	0		1.05389	1.03586	1.03583	1.0293	1.05181	1.01096		81.513	109.18	86.38	107.378	90.573	130.429		22.3942	23.1847	22.12	21.9832
47679		75.858	111.589	66.522	74.792	81.811	103.319				0	0	0	0	0	0		0	0	0	0	0	0		0	0	0	0	0	0		1.05392	1.0369	1.03606	1.02975	1.05301	1.00897		75.858	111.589	75.6346	82.4672	81.811	103.319		22.3942	23.21	22.12	21.9832
47759		66.716	89.147	74.41	86.84	66.438	114.373				0	0	0	0	0	0		0	0	0	0	0	0		0	0	0	0	0	0		1.05386	1.03688	1.03576	1.03019	1.05275	1.00412		78.2934	89.147	74.41	86.84	66.438	114.373		22.5305	23.1847	22.057	21.9832
47839		66.719	96.052	77.102	76.989	71.496	87.875				0	0	0	0	0	0		0	0	0	0	0	0		0	0	0	0	0	0		1.05486	1.03717	1.03613	1.03028	1.05206	1.00179		78.2728	96.052	77.102	82.4591	71.496	99.933		22.5305	23.21	22.12	21.9832
47979		56.756	78.445	72.384	67.453	66.927	82.814				0	0	0	0	0	0		0	0	0	0	0	0		0	0	0	0	0	0		1.05663	1.03663	1.03563	1.03008	1.05234	1.00205		78.2819	93.7581	72.384	82.4627	66.927	99.8683		22.6463	23.21	22.057	21.9832
48059		57.923	81.317	65.827	65.23	53.643	75.398				0	0	0	0	0	0		0	0	0	0	0	0		0	0	0	0	0	0		1.05659	1.03582	1.03602	1.02976	1.05232	1.00242		78.2825	94.2981	75.3912	82.489	62.6864	99.8096		22.752	23.2302	22.057	21.9832
48139		69.932	77.903	56.352	57.695	47.082	73.68				0	0	0	0	0	0		0	0	0	0	0	0		0	0	0	0	0	0		1.05651	1.03399	1.03637	1.02883	1.05176	1.00253		78.3206	94.5576	75.1863	82.4941	62.7252	99.7895		22.752	23.3007	22.057	21.9832
48239		64.218	74.49	58.822	53.705	45.979	75.72				0	0	0	0	0	0		0	0	0	0	0	0		0	0	0	0	0	0		1.05629	1.03203	1.03678	1.02517	1.0502	1.00309		78.3345	94.685	74.9378	82.9796	62.92	99.6902		22.6898	23.3007	22.057	21.9832
48319		65.161	105.446	78.441	80.176	69.111	102.051				0	0	0	0	0	0		0	0	0	0	0	0		0	0	0	0	0	0		1.05669	1.03259	1.03537	1.02196	1.04803	1.00385		78.4342	105.446	78.441	80.176	69.111	102.051		22.9013	23.512	22.12	22.0798
48399		78.281	97.054	87.252	87.97	64.58	96.623				0	0	0	0	0	0		0	0	0	0	0	0		0	0	0	0	0	0		1.05675	1.03273	1.03452	1.02044	1.04775	1.0033		78.281	97.054	87.252	87.97	64.58	96.623		22.6898	23.3007	22.12	22.0798
48499		85.915	78.309	78.921	82.183	62.612	102.542				0	0	0	0	0	0		0	0	0	0	0	0		0	0	0	0	0	0		1.05716	1.03344	1.03409	1.01975	1.04815	1.00172		85.915	94.7006	78.921	82.183	62.612	102.542		22.6898	23.3007	22.12	22.0798
48599		67.029	89.374	73.338	73.262	68.674	109.301				0	0	0	0	0	0		0	0	0	0	0	0		0	0	0	0	0	0		1.057	1.03423	1.03477	1.02054	1.04913	1.00227		78.4145	89.374	73.338	83.3703	68.674	109.301		22.6898	23.3007	22.12	22.0798
48679		71.168	87.703	67.245	77.155	56.745	81.178				0	0	0	0	0	0		0	0	0	0	0	0		0	0	0	0	0	0		1.0579	1.03435	1.03504	1.02085	1.04989	1.00338		78.3575	87.703	75.7577	83.3691	62.983	99.9389		22.6898	23.3007	22.12	22.0798
48759		54.785	75.603	54.293	61.766	46.517	81.74				0	0	0	0	0	0		0	0	0	0	0	0		0	0	0	0	0	0		1.0586	1.03454	1.0359	1.0209	1.04959	1.00272		78.3134	94.6376	75.6371	83.3689	62.7417	99.9797		22.6898	23.3007	22.12	22.0798
48859		54.869	65.075	48.098	59.021	52.777	94.311				0	0	0	0	0	0		0	0	0	0	0	0		0	0	0	0	0	0		1.05831	1.03482	1.03605	1.02074	1.05011	1.00125		78.3321	94.5513	75.3761	83.3695	62.628	100.128		22.6898	23.2302	22.057	22.0798
48979		53.24	65.217	55.098	50.557	52.004	88.6				0	0	0	0	0	0		0	0	0	0	0	0		0	0	0	0	0	0		1.05854	1.03488	1.03608	1.02128	1.05012	1.00138		78.3171	94.4281	74.4793	83.3021	62.581	99.9588		22.584	23.21	22.0272	21.9487
49059		69.965	85.178	55.766	61.606	58.849	85.836				0	0	0	0	0	0		0	0	0	0	0	0		0	0	0	0	0	0		1.05671	1.03522	1.03636	1.02191	1.0502	1.00176		78.4332	94.3914	74.4058	83.2441	62.5788	99.9348		22.4683	23.21	21.9792	21.9487
49139		66.658	106.097	64.336	75.448	67.074	106.998				0	0	0	0	0	0		0	0	0	0	0	0		0	0	0	0	0	0		1.05637	1.03683	1.03487	1.02157	1.0501	1.00241		78.4591	106.097	74.448	83.2754	67.074	106.998		22.4683	23.21	21.9792	21.9487
49239		56.594	103.44	65.434	92.373	65.498	90.04				0	0	0	0	0	0		0	0	0	0	0	0		0	0	0	0	0	0		1.05681	1.0373	1.03395	1.02246	1.05008	1.0015		78.4268	103.44	74.493	92.373	65.498	99.9512		22.4683	23.21	21.9792	21.9487
49319		55.049	95.951	55.857	81.651	52.408	99.127				0	0	0	0	0	0		0	0	0	0	0	0		0	0	0	0	0	0		1.05729	1.03812	1.03424	1.02302	1.05038	0.998585		78.3965	95.951	74.4786	81.651	62.5743	99.127		22.4683	23.21	21.9792	21.9487
49419		79.858	82.574	58.058	76.623	53.372	76.918				0	0	0	0	0	0		0	0	0	0	0	0		0	0	0	0	0	0		1.05702	1.03887	1.03392	1.02313	1.05043	0.995463		79.858	93.7314	74.4093	83.0527	62.5732	100.674		22.332	23.21	21.96	21.652
49499		66.436	81.619	55.091	72.823	43.065	90.88				0	0	0	0	0	0		0	0	0	0	0	0		0	0	0	0	0	0		1.05758	1.03893	1.03445	1.02292	1.05097	0.994861		78.3779	93.6503	74.4061	82.5881	62.5615	100.749		22.2845	23.1847	21.96	21.4195
49579		60.082	79.856	59.867	61.986	60.44	66.412				0	0	0	0	0	0		0	0	0	0	0	0		0	0	0	0	0	0		1.05721	1.03728	1.0349	1.0229	1.0512	0.99474		78.3017	93.712	74.4035	82.4972	62.5592	100.425		21.9888	23.1847	21.7035	21.3342
49659		58.362	76.604	51.932	57.209	50.372	96.052				0	0	0	0	0	0		0	0	0	0	0	0		0	0	0	0	0	0		1.05768	1.03548	1.03473	1.02294	1.05167	0.995104		78.295	93.8771	74.184	82.4865	62.5543	100.327		21.9888	23.119	21.6162	21.2655
49739		46.76	79.779	61.047	70.022	43.912	71.58				0	0	150	150	0	0		0	0	15.0941	16.628	0	0		0	0	1	1	0	0		1.05693	1.03572	1.03315	1.02154	1.05172	0.994451		78.3057	93.693	74.1234	82.4811	62.5324	100.15		21.6988	23.0018	21.461	21.2152
49839		57.17	59.04	39.115	47.295	40.993	66.613				0	0	150	0	0	0		0	0	15.0195	0	0	0		0	0	1	0	0	0		1.05701	1.03562	1.03359	1.02158	1.05237	0.994516		78.3046	93.6976	74.0197	82.4527	62.5145	100.141		21.6988	23.0018	21.461	21.0135
49979		76.99	87.264	69.243	75.315	60.069	94.03				0	0	0	0	0	0		0	0	0	0	0	0		0	0	0	0	0	0		1.05761	1.03594	1.03188	1.02097	1.05348	0.994961		76.99	93.686	74.3995	82.4641	62.4751	100.082		21.6988	23.0018	21.461	21.0135
50059		63.37	90.795	75.612	70.56	77.491	88.02				0	0	0	0	0	0		0	0	0	0	0	0		0	0	0	0	0	0		1.057	1.03607	1.03137	1.02182	1.05402	0.995381		78.3047	90.795	75.612	82.4478	77.491	99.9176		21.6988	23.0018	21.461	21.0135
50159		61.926	92.51	57.289	68.217	66.757	88.463				0	0	0	0	0	0		0	0	0	0	0	0		0	0	0	0	0	0		1.05642	1.03659	1.03129	1.02255	1.0546	0.996217		78.3263	92.51	74.4031	82.433	66.757	99.9693		21.6988	23.0018	21.461	21.0135
50239		74.356	89.423	70.7	75.239	53.494	83.051				0	0	0	0	0	0		0	0	0	0	0	0		0	0	0	0	0	0		1.05612	1.03702	1.03125	1.02303	1.05511	0.996786		74.356	89.423	74.4033	82.4158	62.3912	99.9332		21.9888	23.0018	21.461	21.0135
50319		74.232	78.572	73.797	68.85	55.731	84.563				0	0	0	0	0	0		0	0	0	0	0	0		0	0	0	0	0	0		1.05667	1.0366	1.03112	1.02292	1.054	0.997138		74.232	93.6649	73.797	82.4244	62.4471	100.016		22.2845	23.0018	21.354	21.0135
50399		74.475	97.647	67.531	54.643	53.345	81.123				0	0	0	0	0	0		0	0	0	0	0	0		0	0	0	0	0	0		1.05526	1.03682	1.03098	1.02271	1.0521	0.997268		74.475	97.647	73.958	82.4298	62.4442	100.008		21.9888	22.8815	21.3055	21.0135
50499		71.457	76.702	60.331	70.754	54.606	86.11				0	0	0	0	0	0		0	0	0	0	0	0		0	0	0	0	0	0		1.05585	1.03703	1.03115	1.02189	1.0507	0.997852		78.5939	93.5998	73.8617	82.3627	62.4149	99.8924		21.9888	22.8815	21.2835	20.9317
50579		85.48	91.606	52.213	50.897	44.298	70.584				0	0	0	0	0	0		0	0	0	0	0	0		0	0	0	0	0	0		1.055	1.03729	1.03096	1.02198	1.04989	0.998218		85.48	91.606	73.734	82.2557	62.3633	99.6641		21.6988	22.8155	21.112	20.7802
50679		70.554	62.156	47.683	53.988	46.395	65.062				0	0	0	0	0	0		0	0	0	0	0	0		0	0	0	0	0	0		1.05355	1.03864	1.03168	1.02192	1.05062	0.998764		78.5967	93.2964	73.6796	82.2575	62.3305	99.565		21.6988	22.8155	21.112	20.7802
50779		46.854	76.136	47.915	60.704	38.5	76.192				0	0	0	0	0	0		0	0	0	0	0	0		0	0	0	0	0	0		1.05416	1.03937	1.03248	1.0226	1.05079	0.999652		78.6397	93.1215	73.6249	82.2391	62.3227	99.7056		21.9888	22.8155	21.112	20.7802
50859		75.101	85.352	72.819	85.974	53.478	95.615				0	0	0	0	0	0		0	0	0	0	0	0		0	0	0	0	0	0		1.05477	1.0396	1.03221	1.02348	1.05051	0.998794		75.101	93.0988	73.7782	85.974	62.3354	99.859		21.9888	22.8155	21.2835	20.9317
50979		69.77	106.633	72.893	76.938	73.217	90.814				0	0	0	0	0	0		0	0	0	0	0	0		0	0	0	0	0	0		1.05524	1.03913	1.03224	1.02362	1.0504	0.996518		78.5989	106.633	73.776	82.3669	73.217	100.094		21.9888	22.8155	21.2835	21.024
51079		78.056	94.744	80.958	79.708	48.535	103.912				0	0	0	0	0	0		0	0	0	0	0	0		0	0	0	0	0	0		1.05488	1.03906	1.03149	1.02388	1.04973	0.997147		78.056	94.744	80.958	82.3457	62.2691	103.912		21.6988	22.7807	21.112	21.024
51179		101.355	96.324	57.878	73.253	50.477	89.222				0	0	0	0	0	0		0	0	0	0	0	0		0	0	0	0	0	0		1.0544	1.03787	1.03212	1.02381	1.04922	0.996481		101.355	96.324	73.5231	82.2546	62.1298	99.8843		21.327	22.5752	21.0312	20.9317
51259		83.588	71.858	55.357	78.101	49.001	88.207				0	0	0	0	0	0		0	0	0	0	0	0		0	0	0	0	0	0		1.05381	1.03711	1.03239	1.02352	1.04968	0.996341		83.588	92.799	73.3308	82.2144	61.709	99.7037		21.327	22.3053	21.0108	20.7802
51339		65.551	86.158	61.964	70.757	38.418	77.216				0	0	0	0	0	0		0	0	0	0	0	0		0	0	0	0	0	0		1.05341	1.03705	1.03281	1.02407	1.04965	0.99683		78.3933	92.6737	73.2724	82.0738	61.5698	99.196		20.9808	22.3033	20.9557	20.6658
51419		64.035	71.15	49.767	74.554	48.476	100.875				0	0	0	0	0	0		0	0	0	0	0	0		0	0	0	0	0	0		1.0538	1.03788	1.03311	1.02392	1.04996	0.996648		78.2943	92.4614	73.1524	81.9995	61.4253	100.875		20.859	22.4253	20.7987	20.6153
51519		64.513	99.41	71.041	67.832	43.21	79.647				0	0	0	0	0	0		0	0	0	0	0	0		0	0	0	0	0	0		1.05412	1.03905	1.0332	1.02388	1.05028	0.996927		78.1943	99.41	73.0015	81.9196	61.2103	99.1702		20.8298	22.3128	20.7987	20.6153
51599		51.39	72.889	57.324	56.008	46.319	59.04				0	0	0	0	0	0		0	0	0	0	0	0		0	0	0	0	0	0		1.05404	1.03919	1.03326	1.02363	1.05044	0.996035		78.1993	91.9398	72.9154	81.9365	61.0706	99.11		20.631	22.4017	20.634	20.6153
51699		92.994	87.424	66.377	84.981	65.706	94.218				0	0	0	0	0	0		0	0	0	0	0	0		0	0	0	0	0	0		1.05411	1.03941	1.0331	1.02362	1.0506	0.996025		92.994	91.6054	72.9198	84.981	65.706	99.1102		20.8298	22.0527	20.6838	20.6497
51779		74.31	80.023	67.373	63.813	63.187	90.603				0	0	0	0	0	0		0	0	0	0	0	0		0	0	0	0	0	0		1.05467	1.03866	1.03358	1.02341	1.05056	0.995864		74.31	91.7218	72.9063	81.9516	61.0641	99.0668		20.8298	22.0527	20.1345	20.635
51859		78.155	85.062	63.196	76.036	54.596	95.36				0	0	0	0	0	0		0	0	0	0	0	0		0	0	0	0	0	0		1.05479	1.03808	1.03382	1.02371	1.05013	0.996575		78.155	91.8135	72.8925	81.8563	61.0869	99.0448		20.631	21.696	19.7833	20.595
51979		63.402	84.521	82.768	64.928	71.924	108.521				0	0	0	0	0	0		0	0	0	0	0	0		0	0	0	0	0	0		1.0547	1.03637	1.03446	1.02266	1.05037	0.995349		78.1567	91.7894	82.768	81.85	71.924	108.521		20.388	21.5085	19.7133	20.4787
52059		72.058	74.872	62.445	57.665	50.761	61.77				0	0	0	0	0	0		0	0	0	0	0	0		0	0	0	0	0	0		1.05553	1.03467	1.03498	1.02157	1.05126	0.996085		78.1144	91.7644	72.7636	81.802	61.0189	98.9098		20.388	21.4635	19.4447	20.4007
52159		79.951	78.79	52.984	69.853	52.782	85.863				0	0	0	0	0	0		0	0	0	0	0	0		0	0	0	0	0	0		1.05583	1.03468	1.03455	1.02174	1.05188	0.994277		79.951	91.7617	72.599	81.6608	60.8356	98.932		20.3053	21.4635	19.3345	19.9872
52259		59.779	97.3	69.404	78.7	31.364	123.171				0	0	0	0	0	0		0	0	0	0	0	0		0	0	0	0	0	0		1.05672	1.03478	1.03389	1.02209	1.05283	0.995146		77.9051	97.3	72.3742	81.6199	60.7677	123.171		20.248	21.4635	18.4932	19.7852
52339		71.647	83.157	68.183	62.968	49.363	86.487				0	0	0	0	0	0		0	0	0	0	0	0		0	0	0	0	0	0		1.05737	1.03488	1.03393	1.02215	1.0536	0.994987		77.5966	91.5781	72.1397	81.5825	60.6393	98.6578		20.248	21.6363	18.2288	19.8272
52459		88.703	104.407	67.337	78.071	50.782	91.784				0	0	0	0	0	0		0	0	0	0	0	0		0	0	0	0	0	0		1.05755	1.03518	1.0337	1.02205	1.05326	0.994969		88.703	104.407	71.8259	81.5593	60.6154	98.6596		20.248	21.693	18.2402	19.8307
52539		76.872	115.273	82.708	74.529	55.085	115.813				0	0	0	0	0	0		0	0	0	0	0	0		0	0	0	0	0	0		1.05751	1.03527	1.03368	1.02206	1.05304	0.996528		76.872	115.273	82.708	81.516	60.5463	115.813		20.1932	21.6397	18.2197	19.8813
52619		84.617	90.612	69.419	65.196	43.517	85.692				0	0	0	0	0	0		0	0	0	0	0	0		0	0	0	0	0	0		1.05652	1.03572	1.0336	1.02219	1.05309	0.996846		84.617	90.612	71.6816	81.4685	60.4336	98.5591		20.1047	21.528	18.0638	19.762
52699		84.533	93.828	63.185	88.829	50.775	88.778				0	0	0	0	0	0		0	0	0	0	0	0		0	0	0	0	0	0		1.05562	1.03625	1.03417	1.0227	1.0519	0.997312		84.533	93.828	71.5481	88.829	60.4185	98.5278		20.0623	21.528	17.9698	19.6892
52779		61.756	78.985	62.421	81.489	57.734	104.345				0	0	0	0	0	0		0	0	0	0	0	0		0	0	0	0	0	0		1.05577	1.03707	1.03248	1.02211	1.05102	0.997233		77.3965	90.8249	71.5359	81.489	60.4362	104.345		20.0623	21.528	17.8533	19.6892
52859		61.76	87.66	62.07	67.459	47.551	68.855				0	0	0	0	0	0		0	0	0	0	0	0		0	0	0	0	0	0		1.05551	1.03681	1.03183	1.02145	1.0513	0.99784		77.262	90.8425	71.4444	81.4826	60.401	98.4539		20.028	21.528	17.7125	19.762
52979		81.134	87.768	49.877	54.795	49.441	124.863				0	0	0	0	0	0		0	0	0	0	0	0		0	0	0	0	0	0		1.05605	1.03578	1.03215	1.0217	1.05218	0.997576		81.134	90.9127	71.3309	81.4374	60.3231	124.863		19.993	21.528	17.61	19.6892
53079		76.894	94.905	68.917	81.666	66.344	101.864				0	0	0	0	0	0		0	0	0	0	0	0		0	0	0	0	0	0		1.05434	1.03572	1.03269	1.02172	1.05151	0.996939		76.894	94.905	71.2098	81.666	66.344	101.864		19.9613	21.4848	17.4285	19.6892
53179		88.032	82.958	77.288	83.501	64.994	84.516				0	0	0	0	0	0		0	0	0	0	0	0		0	0	0	0	0	0		1.05321	1.03577	1.03316	1.02224	1.052	0.997574		88.032	90.7836	77.288	83.501	64.994	98.3244		19.9613	21.6168	17.4875	19.7985
53259		57.316	90.091	59.988	77.223	58.701	80.153				0	0	0	0	0	0		0	0	0	0	0	0		0	0	0	0	0	0		1.05287	1.03564	1.03296	1.02256	1.05252	0.998327		77.1443	90.091	70.9072	81.3929	60.0577	98.2404		19.9613	21.542	17.4633	19.7728
53339		74.121	90.572	67.715	68.798	46.517	86.444				0	0	0	0	0	0		0	0	0	0	0	0		0	0	0	0	0	0		1.05419	1.03645	1.03294	1.02242	1.05228	0.998273		76.9202	90.572	70.7716	81.3691	59.7854	97.6322		19.802	21.1658	17.433	19.6452
53419		67.476	92.955	65.617	65.565	66.851	79.922				0	0	0	0	0	0		0	0	0	0	0	0		0	0	0	0	0	0		1.05332	1.03598	1.03331	1.0228	1.05176	0.998481		76.963	92.955	70.5395	81.3194	66.851	97.3042		19.6847	20.9955	17.3835	19.5817
53499		53.626	64.662	65.429	68.784	46.063	88.268				0	0	0	0	0	0		0	0	0	0	0	0		0	0	0	0	0	0		1.05297	1.03658	1.03369	1.0225	1.05161	0.997304		76.9803	90.4817	70.4772	81.327	59.6781	97.2763		19.6847	20.9955	17.2375	19.5817
53579		50.598	64.876	57.334	62.665	35.292	70.218				0	0	0	0	0	0		0	0	0	0	0	0		0	0	0	0	0	0		1.05219	1.03679	1.0341	1.02198	1.05109	0.996199		77.0388	90.4615	70.4231	81.3396	59.6525	97.3468		19.6625	20.9955	17.1605	19.4815
53699		64.214	82.485	71.666	76.254	51.791	84.094				0	0	0	0	0	0		0	0	0	0	0	0		0	0	0	0	0	0		1.05091	1.03733	1.0341	1.02237	1.05124	0.996471		76.986	90.4086	70.4229	81.3302	59.6289	97.3282		19.6625	20.9955	17.2388	19.4815
53779		75.334	89.412	72.9	91.143	59.23	83.819				0	0	0	0	0	0		0	0	0	0	0	0		0	0	0	0	0	0		1.0506	1.03759	1.03471	1.02273	1.05214	0.994476		75.334	90.0885	70.3359	91.143	59.5161	97.8745		19.5927	20.8753	17.2388	19.4815
53859		71.792	79.311	68.544	77.036	53.543	100.237				0	0	0	0	0	0		0	0	0	0	0	0		0	0	0	0	0	0		1.05028	1.03825	1.03498	1.02343	1.05291	0.995022		76.8783	90.0648	70.1017	81.3144	59.3859	100.237		19.469	21.051	17.3375	19.4815
53979		81.923	89.871	73.971	80.545	57.406	87.744				0	0	0	0	0	0		0	0	0	0	0	0		0	0	0	0	0	0		1.05064	1.03851	1.03529	1.024	1.05345	0.992467		81.923	89.9422	73.971	81.2077	59.3247	97.3775		19.4002	21.2617	17.3185	19.4392
54059		77.909	87.542	76.007	77.503	55.979	81.134				0	0	0	0	0	0		0	0	0	0	0	0		0	0	0	0	0	0		1.05112	1.0389	1.03584	1.02488	1.05323	0.993254		77.909	89.9104	76.007	81.0702	59.2761	97.2356		19.3175	21.3392	17.3718	19.299
54139		66.66	84.936	68.817	81.848	49.303	94.29				0	0	0	0	0	0		0	0	0	0	0	0		0	0	0	0	0	0		1.05135	1.03884	1.03581	1.02516	1.05348	0.993775		76.4472	89.8562	69.6596	81.848	59.0919	97.2118		19.3508	21.2617	17.411	19.299
54219		58.235	85.6	56.179	73.726	39.544	77.867				0	0	0	0	0	0		0	0	0	0	0	0		0	0	0	0	0	0		1.05111	1.03825	1.0365	1.0257	1.05377	0.993581		76.4546	89.8628	69.4122	80.6759	58.7747	97.1056		19.3508	21.2102	17.3687	19.299
54319		60.976	74.348	65.663	62.588	43.643	80.112				0	0	0	0	0	0		0	0	0	0	0	0		0	0	0	0	0	0		1.04851	1.03815	1.03679	1.02549	1.05425	0.993909		76.7121	89.9721	69.4098	80.6781	58.9429	96.9643		19.297	21.2617	17.411	19.299
54419		85.987	99.534	68.478	83.413	73.847	105.226				0	0	0	0	0	0		0	0	0	0	0	0		0	0	0	0	0	0		1.04917	1.03876	1.03753	1.02595	1.05459	0.99427		85.987	99.534	69.4038	83.413	73.847	105.226		19.297	20.9735	17.411	19.299
54519		88.77	96.784	81.039	88.899	60.644	83.222				0	0	0	0	0	0		0	0	0	0	0	0		0	0	0	0	0	0		1.04944	1.03896	1.03787	1.02612	1.05521	0.993948		88.77	96.784	81.039	88.899	59.1367	97.0784		19.2348	20.8753	17.3687	19.2893
54599		68.704	76.902	68.959	74.067	61.507	86.2				0	0	0	0	0	0		0	0	0	0	0	0		0	0	0	0	0	0		1.04728	1.03924	1.0386	1.02664	1.05608	0.994375		76.7409	90.0291	69.3884	80.663	58.9672	97.0467		19.2348	20.8753	17.3687	19.2893
54679		69.057	93.695	75.641	83.719	63.237	96.853				0	0	0	0	0	0		0	0	0	0	0	0		0	0	0	0	0	0		1.04749	1.0398	1.03909	1.02729	1.05646	0.99511		76.6382	93.695	75.641	83.719	58.7206	96.9922		19.2245	20.9735	17.1275	19.3793
54759		80.273	83.946	85.538	82.016	64.805	83.229				0	0	0	0	0	0		0	0	0	0	0	0		0	0	0	0	0	0		1.04754	1.04029	1.0392	1.02756	1.05703	0.995436		80.273	89.7572	85.538	82.016	64.805	96.916		19.2245	21.2102	16.9575	19.2835
54859		68.706	76.773	64.526	70.847	59.63	71.283				0	0	0	0	0	0		0	0	0	0	0	0		0	0	0	0	0	0		1.04769	1.04045	1.0393	1.02763	1.05706	0.995525		76.7311	89.7416	68.919	80.5666	58.6422	96.8406		19.2245	21.493	17.1235	19.2562
54979		55.558	91.421	56.53	61.195	56.001	77.773				0	0	0	0	0	0		0	0	0	0	0	0		0	0	0	0	0	0		1.04724	1.04051	1.03951	1.028	1.05694	0.995805		76.855	91.421	68.8655	80.5549	58.6479	96.8017		19.297	21.2102	16.8535	19.2562
55079		54.88	75.222	55.438	65.347	38.945	76.293				0	0	0	0	0	0		0	0	0	0	0	0		0	0	0	0	0	0		1.04607	1.04084	1.03979	1.02839	1.05712	0.996378		76.9394	89.8548	68.8579	80.5388	58.6922	96.7219		19.297	21.0507	16.8535	19.2422
55159		44.789	73.751	58.939	73.719	44.143	67.354				0	0	0	0	0	0		0	0	0	0	0	0		0	0	0	0	0	0		1.04681	1.04142	1.04033	1.02895	1.05758	0.997056		77.0039	89.8693	68.893	80.5824	58.6827	96.8543		19.3175	21.1283	17.1775	19.2835
55259		60.576	62.79	47.985	55.055	39.508	71.818				0	0	0	0	0	0		0	0	0	0	0	0		0	0	0	0	0	0		1.04733	1.04165	1.04091	1.02856	1.05795	0.997556		76.9723	89.9934	68.8782	80.595	58.6749	96.8982		19.2553	21.1283	17.1775	19.2737
55339		57.505	71.395	54.188	65.113	35.514	67.697				0	0	0	0	0	0		0	0	0	0	0	0		0	0	0	0	0	0		1.04773	1.042	1.04112	1.02728	1.05855	0.998648		76.952	90.0651	68.8728	80.6398	58.5698	96.8568		19.3175	21.009	17.3377	19.2515
55439		78.309	106.522	81.411	90.251	59.389	87.072				0	0	0	0	0	0		0	0	0	0	0	0		0	0	0	0	0	0		1.04805	1.04227	1.04117	1.02759	1.05863	0.99944		78.309	106.522	81.411	90.251	58.5662	96.606		19.3713	21.009	17.3377	19.2515
55539		76.404	110.62	77.886	81.455	47.696	83.192				0	0	0	0	0	0		0	0	0	0	0	0		0	0	0	0	0	0		1.04793	1.04286	1.04184	1.02804	1.05888	0.999949		76.404	110.62	77.886	81.455	58.65	96.5935		19.454	21.009	17.3377	19.2737
55619		80.586	76.567	84.008	94.197	63.247	80.608				0	0	0	0	0	0		0	0	0	0	0	0		0	0	0	0	0	0		1.04729	1.04294	1.04209	1.02845	1.0597	1.00023		80.586	90.0318	84.008	94.197	58.5552	96.1899		19.3713	21.1283	17.0727	19.293
55699		80.345	90.586	61.552	77.488	50.503	88.47				0	0	0	0	0	0		0	0	0	0	0	0		0	0	0	0	0	0		1.04732	1.04321	1.04246	1.02937	1.06005	1.00047		80.345	89.8704	68.805	80.4608	58.5373	96.1378		19.4085	21.3392	17.1285	19.2517
55779		82.727	81.755	61.407	56.799	45.91	86.077				0	0	0	0	0	0		0	0	0	0	0	0		0	0	0	0	0	0		1.04779	1.04329	1.0425	1.02928	1.06013	1.00049		82.727	89.8696	68.8047	80.4678	58.4874	96.1374		19.4885	21.622	17.1865	19.3707
55859		63.394	93.117	68.798	70.164	48.625	79.967				0	0	0	0	0	0		0	0	0	0	0	0		0	0	0	0	0	0		1.04768	1.04331	1.04276	1.0292	1.06006	1.00064		76.9548	93.117	68.802	80.4741	58.5372	96.1343		19.4885	21.7465	17.1865	19.6387
55979		62.145	74.836	67.018	58.086	49.915	88.65				0	0	0	0	0	0		0	0	0	0	0	0		0	0	0	0	0	0		1.04735	1.04309	1.04243	1.02892	1.05997	0.999681		76.9712	89.8765	68.8053	80.4964	58.5378	96.3342		19.6178	21.7465	17.389	19.7105
56059		69.59	77.238	53.001	60.941	54.534	82.102				0	0	0	0	0	0		0	0	0	0	0	0		0	0	0	0	0	0		1.04644	1.04286	1.04247	1.02887	1.05879	1.00008		77.0347	89.8953	68.8049	80.5	58.563	96.2291		19.4885	21.622	17.389	19.7105
56159		72.044	76.869	68.184	71.171	47.269	65.549				0	0	0	0	0	0		0	0	0	0	0	0		0	0	0	0	0	0		1.04658	1.04306	1.04278	1.02936	1.05905	1.00058		77.0231	89.8793	68.8018	80.4614	58.5607	96.1356		19.4885	21.622	17.389	19.6387
56259		54.534	63.572	52.033	48.347	47.686	75.296				0	0	0	0	0	0		0	0	0	0	0	0		0	0	0	0	0	0		1.04698	1.04322	1.04311	1.02885	1.05744	1.00108		76.9899	89.8703	68.7385	80.5021	58.5677	96.0834		19.514	21.2133	17.1942	19.6387
56339		51.788	68.709	51.443	53.927	51.397	78.365				0	0	0	0	0	0		0	0	0	0	0	0		0	0	0	0	0	0		1.04735	1.04382	1.0433	1.02895	1.05714	1.00193		76.9711	89.8637	68.7024	80.3849	58.5602	96.0572		19.6178	21.2133	17.427	19.5922
56419		82.846	83.664	78.619	83.695	60.563	94.328				0	0	0	0	0	0		0	0	0	0	0	0		0	0	0	0	0	0		1.04769	1.04382	1.04369	1.02935	1.05781	1.0025		82.846	89.8637	78.619	83.695	58.5544	96.0125		19.6178	21.009	17.427	19.5922
56499		93.568	95.812	72.165	79.056	49.553	91.413				0	0	0	0	0	0		0	0	0	0	0	0		0	0	0	0	0	0		1.04797	1.04411	1.04399	1.02982	1.05814	1.00276		93.568	95.812	68.6995	80.2486	58.5368	95.8738		19.6178	21.009	17.427	19.664
56579		62.215	82.781	62.795	65.328	54.878	76.476				0	0	0	0	0	0		0	0	0	0	0	0		0	0	0	0	0	0		1.04814	1.04442	1.04413	1.03004	1.05846	1.00319		76.8807	89.8571	68.6989	80.2325	58.5345	95.7618		19.7903	21.009	17.4887	19.799
56659		58.727	76.135	54.198	66.232	48.414	76.125				0	0	0	0	0	0		0	0	0	0	0	0		0	0	0	0	0	0		1.04814	1.0446	1.04454	1.03053	1.05884	1.00356		76.9316	89.9084	68.6972	80.2152	58.5278	95.7301		19.8767	20.8753	17.5055	19.8317
56739		62.128	86.747	56.854	54.535	54.722	77.315				0	0	0	0	0	0		0	0	0	0	0	0		0	0	0	0	0	0		1.04827	1.04448	1.04476	1.03085	1.05887	1.00417		76.9253	89.9175	68.6963	80.2063	58.4675	95.6695		19.9762	20.8753	17.5785	19.862
56819		57.706	67.026	54.896	61.066	54.262	71.817				0	0	0	0	0	0		0	0	0	0	0	0		0	0	0	0	0	0		1.04857	1.04457	1.04476	1.03068	1.05853	1.0045		76.9101	89.9102	68.6963	80.2109	58.4756	95.6667		19.9762	20.8753	17.7912	19.862
56979		55.905	62.957	52.955	63.575	42.287	73.398				150	0	0	0	0	0		15.8832	0	0	0	0	0		1	0	0	0	0	0		1.04873	1.04461	1.04497	1.0311	1.05813	1.00493		76.9021	89.9071	68.6954	80.1467	58.4448	95.6628		20.0707	20.8753	17.8495	19.8925
57059		44.583	56.727	66.354	59.48	39.352	84.039				150	0	0	150	0	0		16.91	0	0	16.245	0	0		1	0	0	1	0	0		1.04889	1.04501	1.04542	1.03129	1.0585	1.00518		76.8721	89.8751	68.6826	80.1411	58.4382	95.6606		20.2517	20.8753	17.8495	19.9137
57139		40.628	59.973	49.332	53.849	31.428	60.61				150	150	0	150	0	0		18.2172	18.1274	0	17.4351	0	0		1	1	0	1	0	0		1.04905	1.04506	1.04583	1.03164	1.0587	1.00534		76.862	89.8712	68.6684	79.9813	58.4342	95.6432		20.288	20.8753	17.8495	19.9137
57239		67.331	63.117	59.232	62.792	30.361	63.729				150	0	0	150	0	0		18.014	0	0	17.6896	0	0		1	0	0	1	0	0		1.04964	1.04556	1.04605	1.03214	1.05892	1.00594		76.824	89.8656	68.6607	79.9396	58.4262	95.5976		20.288	20.8753	17.906	19.9137
57319		74.705	90.391	70.972	83.317	52.983	78.284				150	0	0	150	0	0		16.8148	0	0	17.0438	0	0		1	0	0	1	0	0		1.04987	1.04621	1.04654	1.03254	1.05951	1.00641		76.8092	89.8584	68.6439	83.317	58.4048	95.5804		20.288	20.7965	17.906	19.9137
57399		68.374	84.717	65.77	85.301	51.426	88.696				150	0	0	150	0	0		16.9246	0	0	18.1819	0	0		1	0	0	1	0	0		1.05023	1.04625	1.04696	1.03283	1.05993	1.00684		76.7865	89.7309	68.6293	85.301	58.3895	95.5646		20.288	20.761	17.906	19.9137
57479		59.662	76.053	62.015	59.778	56.723	95.886				150	150	0	150	0	0		17.3836	18.3832	0	19.6496	0	0		1	1	0	1	0	0		1.05045	1.04619	1.04704	1.03298	1.06027	1.00686		76.7724	89.7364	68.626	79.7948	58.3771	95.5637		20.3815	20.8948	18.01	19.956
57559		76.703	80.547	69.377	68.678	57.508	96.582				150	150	0	150	0	0		17.2255	19.5433	0	20.171	0	0		1	1	0	1	0	0		1.05053	1.04605	1.04701	1.03284	1.05991	1.00699		76.703	89.7508	68.6274	79.7987	58.3899	95.559		20.44	20.8948	18.0982	19.956
57679		51.932	72.023	46.758	66.434	52.142	94.151				150	150	0	150	0	0		17.2687	20.0394	0	20.3558	0	0		1	1	0	1	0	0		1.05034	1.04605	1.04667	1.03255	1.05971	1.00691		76.7795	89.7511	68.6396	79.8071	58.3973	95.562		20.499	21.099	18.0982	20.0397
57759		47.888	55.637	49.764	53.184	38.533	60.641				150	150	0	150	0	0		17.2005	20.2903	0	20.038	0	0		1	1	0	1	0	0		1.05048	1.04598	1.04662	1.03262	1.05978	1.00707		76.7703	89.7578	68.6413	79.8052	58.3949	95.556		20.44	21.099	18.231	20.0397
57839		50.561	76.566	57.107	59.834	46.483	63.693				150	150	0	150	150	0		16.8648	21.5026	0	20.5099	15.1863	0		1	1	0	1	1	0		1.04997	1.04622	1.04641	1.03236	1.05927	1.00732		76.8029	89.7338	68.5691	79.7573	58.4133	95.5504		20.44	21.5078	18.3935	20.161
57979		47.781	48.688	42.229	52.975	28.172	88.901				150	150	0	150	150	0		17.0193	21.4058	0	20.8048	15.592	0		1	1	0	1	1	0		1.05017	1.04614	1.04647	1.0325	1.05911	1.00738		76.7902	89.7414	68.5665	79.7524	58.4193	95.5496		20.3815	21.5078	18.5117	20.1775
58079		44.317	59.762	43.957	45.454	30.403	61.367				150	150	0	150	150	0		16.6275	21.2947	0	21.365	15.6286	0		1	1	0	1	1	0		1.05089	1.04659	1.04693	1.03298	1.05922	1.00775		76.7466	89.6964	68.546	79.7361	58.4151	95.5453		20.288	21.099	18.5117	20.1775
58179		58.557	67.813	31.422	42.225	33.897	70.671				150	150	150	150	150	0		16.3184	21.565	15.0548	21.7405	15.2034	0		1	1	1	1	1	0		1.05098	1.04695	1.04697	1.03328	1.05898	1.00824		76.7444	89.6605	68.544	79.7258	58.4239	95.5396		20.288	21.099	18.7042	20.2423
58259		79.312	98.608	63.782	66.816	69.892	93.283				150	150	150	150	150	0		16.1325	21.3792	15.2453	22.017	15.033	0		1	1	1	1	1	0		1.05031	1.04723	1.04717	1.03368	1.05922	1.00897		79.312	98.608	68.5404	79.7123	69.892	95.5242		20.2517	21.0175	18.7042	20.2423
58379		74.566	65.797	76.251	55.803	49.498	76.011				150	150	150	150	150	0		16.3895	22.0112	15.3562	22.6105	15.1343	0		1	1	1	1	1	0		1.05081	1.04529	1.04722	1.03404	1.05963	1.00899		76.8723	89.827	76.251	79.702	58.4001	95.5223		20.2517	20.8948	18.7042	20.3258
58459		67.093	76.702	49.846	47.675	44.54	62.146				150	150	150	150	150	0		15.9889	22.6826	15.8851	22.54	15.0773	0		1	1	1	1	1	0		1.05154	1.04507	1.04756	1.03452	1.05989	1.0097		76.7316	89.8486	68.533	79.69	58.391	95.3299		20.2517	21.0175	18.7242	20.3258
58539		65.392	58.384	58.871	53.751	38.649	77.873				150	150	150	150	150	0		16.1568	23.2193	16.3722	22.5663	15.1968	0		1	1	1	1	1	0		1.05129	1.04534	1.04787	1.03428	1.05937	1.00921		76.7373	89.8224	68.4941	79.6045	58.4098	95.348		20.2517	21.0175	18.7622	20.3532
58619		57.619	65.606	61.169	61.57	42.276	69.771				150	150	150	150	150	150		16.7295	23.1255	16.6172	22.5419	15.6942	19.6924		1	1	1	1	1	1		1.05155	1.04558	1.04808	1.03429	1.0594	1.0089		76.7314	89.7978	68.3093	79.4338	58.4087	95.3594		20.288	21.2355	18.6357	20.3962
58699		63.494	81.327	60.594	60.435	53.142	109.309				150	150	150	150	150	150		17.1038	23.0107	16.0806	22.8509	16.2865	20.7267		1	1	1	1	1	1		1.05103	1.04589	1.04818	1.03446	1.0594	1.009		76.8593	89.767	68.2935	79.4323	58.4084	109.309		20.419	21.5078	18.7615	20.5492
58779		64.701	41.302	36.689	50.377	29.47	68.522				150	150	150	150	150	150		16.7009	22.2744	16.5019	22.1107	15.8683	19.2618		1	1	1	1	1	1		1.05109	1.04737	1.04824	1.03452	1.05969	1.00889		76.8551	89.6448	68.284	79.4318	58.3981	95.36		20.5125	21.5078	18.7615	20.7942
58859		52.544	64.744	46.276	56.668	33.717	77.052				150	150	150	150	150	0		16.521	22.9884	16.8399	22.0952	15.9127	0		1	1	1	1	1	0		1.05217	1.04696	1.0483	1.03445	1.05976	1.00912		76.7866	89.6598	68.2744	79.4324	58.3956	95.3513		20.5125	21.5933	18.7615	21.032
58999		52.72	58.83	41.256	47.003	38.528	70.495				150	150	150	150	150	150		15.9993	21.9892	16.5058	22.4976	15.2316	19.2713		1	1	1	1	1	1		1.05225	1.04733	1.04863	1.03488	1.06014	1.0096		76.7816	89.6461	68.224	79.4287	58.3819	95.3337		20.5125	21.639	18.6357	21.032
59099		47.038	54.066	36.662	45.409	40.317	56.091				150	150	150	150	0	0		16.0873	22.0174	16.3027	22.0503	0	0		1	1	1	1	0	0		1.05228	1.04752	1.04845	1.03521	1.05979	1.00957		76.7792	89.6397	68.2516	79.4259	58.3945	95.3348		20.5125	21.639	18.7615	21.032
59179		71.162	66.789	54.753	56.175	33.903	70.328				150	150	150	150	0	0		16.0445	22.9713	15.9335	21.2726	0	0		1	1	1	1	0	0		1.0527	1.04761	1.04868	1.03579	1.05994	1.00975		76.7526	89.6367	68.1831	79.1294	58.3891	95.3277		20.571	21.639	18.7205	21.0075
59279		69.208	76.891	82.042	66.57	50.835	97.399				150	150	150	150	150	150		16.0445	23.8204	16.2806	21.0349	15.2467	19.5864		1	1	1	1	1	1		1.05251	1.04781	1.0489	1.03598	1.06007	1.00984		76.7092	89.63	82.042	79.0336	58.3845	95.3245		20.63	21.7865	18.7875	21.087
59379		77.466	70.438	53.823	80.4	52.619	89.702				150	150	150	150	150	150		15.9347	22.6761	16.9598	19.9196	15.544	19.4114		1	1	1	1	1	1		1.05241	1.04756	1.04891	1.03632	1.06001	1.0097		77.466	89.5504	67.7905	78.9195	58.3865	95.225		20.5477	21.8365	18.7765	21.1075
59459		55.792	64.488	50.876	58.303	53.926	78.416				150	150	150	150	150	0		15.6813	22.2388	16.6299	18.6703	15.579	0		1	1	1	1	1	0		1.05202	1.04749	1.0489	1.03633	1.05954	1.00919		76.427	89.4435	67.7148	78.8732	58.0887	95.0026		20.5273	21.924	18.6475	21.1777
59539		64.397	82.212	63.252	68.158	46.864	67.417				0	150	150	150	150	0		0	21.1567	16.2728	17.9376	15.0037	0		0	1	1	1	1	0		1.05211	1.04734	1.04924	1.03646	1.05922	1.00957		76.4243	89.4457	67.6476	78.7658	58.1908	94.8238		20.5273	21.924	18.8867	21.3657
59619		43.716	74.131	56.996	58.818	39.018	71.745				0	150	150	150	0	0		0	20.2631	16.7454	17.6286	0	0		0	1	1	1	0	0		1.05208	1.04717	1.04888	1.03612	1.05909	1.00945		76.425	89.4481	67.6093	78.6798	57.7131	94.8771		20.5273	22.1755	18.8212	21.3505
59699		56.01	70.793	39.887	67.537	46.637	90.168				0	150	150	150	150	0		0	21.3299	17.1364	17.475	15.1886	0		0	1	1	1	1	0		1.05192	1.04698	1.04882	1.03583	1.05902	1.00969		76.4299	89.451	67.6108	78.614	57.7165	94.3201		20.5533	22.1973	18.9815	21.0355
59779		53.964	61.329	48.982	58.941	44.84	72.707				150	150	150	150	0	0		15.7947	20.0894	16.427	17.0103	0	0		1	1	1	1	0	0		1.05193	1.04645	1.04862	1.03574	1.0593	1.00973		76.4296	89.4904	67.5424	78.5395	57.7026	94.3197		20.5533	22.2652	18.8918	21.0603
59859		58.379	69.438	48.236	43.33	41.759	77.226				150	150	150	150	0	0		15.9059	20.0464	16.2934	16.8395	0	0		1	1	1	1	0	0		1.05188	1.04619	1.04821	1.03563	1.05932	1.00977		76.4311	89.5097	67.5589	78.5568	57.7018	94.3192		20.5925	22.2652	18.8918	21.1285
59979		42.151	59.023	47.259	53.63	38.574	71.096				0	150	150	150	0	0		0	20.1629	16.1206	16.2786	0	0		0	1	1	1	0	0		1.05193	1.04565	1.04764	1.03585	1.05933	1.01027		76.4296	89.5501	67.5821	78.5192	57.7013	94.3143		20.5925	22.267	19.0943	21.3205
60059		59.137	47.68	38.228	57.377	35.399	62.687				0	150	150	150	0	0		0	19.8435	15.3825	16.4287	0	0		0	1	1	1	0	0		1.05205	1.04555	1.04729	1.0357	1.05945	1.01042		76.4261	89.5575	67.5961	78.5467	57.6952	94.3129		20.5925	22.267	19.0943	21.3205
60139		86.589	71.731	55.561	70.674	46.261	81.247				0	150	0	150	0	0		0	19.531	0	16.0915	0	0		0	1	0	1	0	0		1.05213	1.04548	1.04698	1.03536	1.05947	1.01094		86.589	89.5626	67.6089	78.5784	57.6944	94.307		20.5925	22.267	19.2013	21.3205
60239		81.188	99.977	53.326	77.769	42.533	78.443				0	150	0	150	0	0		0	19.294	0	15.8063	0	0		0	1	0	1	0	0		1.05292	1.04523	1.04746	1.03546	1.0598	1.01084		81.188	99.977	67.5892	78.2462	57.6779	94.2802		20.5925	22.3208	19.2013	21.387
60319		72.058	85.622	55.835	72.55	43.114	93.861				0	150	0	150	0	0		0	18.3839	0	16.256	0	0		0	1	0	1	0	0		1.05382	1.04518	1.04735	1.03501	1.05932	1.01069		76.3752	89.5849	67.5935	78.3289	57.7018	94.2865		20.638	22.4433	19.235	21.387
60399		79.396	80.885	65.487	67.953	50.039	84.704				0	0	0	0	0	0		0	0	0	0	0	0		0	0	0	0	0	0		1.0537	1.04502	1.04683	1.03452	1.05901	1.0105		79.396	89.5997	67.6125	78.4208	57.717	94.2225		20.638	22.4433	19.3755	21.387
60499		53.875	84.183	50.546	67.032	51.987	76.205				0	0	0	0	0	0		0	0	0	0	0	0		0	0	0	0	0	0		1.05386	1.04495	1.04693	1.0346	1.05945	1.01059		76.3739	89.6091	67.61	78.4066	57.6953	94.2187		20.7043	22.4433	19.3755	21.387
60579		64.063	58.856	51.709	62.773	38.116	88.301				0	0	0	0	0	0		0	0	0	0	0	0		0	0	0	0	0	0		1.05431	1.04428	1.04652	1.03386	1.05956	1.01027		76.3615	89.6986	67.6202	78.5438	57.6896	94.2321		20.7043	22.5208	19.3755	21.4155
60679		52.811	67.475	50.929	59.282	38.404	62.885				0	0	0	0	0	0		0	0	0	0	0	0		0	0	0	0	0	0		1.05396	1.04377	1.04624	1.0335	1.05927	1.01039		76.3713	89.7677	67.6269	78.5787	57.7041	94.2271		20.7043	22.568	19.3755	21.4155
60759		49.784	65.803	48.441	59.396	38.431	62.935				0	0	0	0	0	0		0	0	0	0	0	0		0	0	0	0	0	0		1.05425	1.04341	1.04597	1.03357	1.05916	1.01025		76.3631	89.8162	67.6337	78.5736	57.7096	94.233		20.7043	22.568	19.593	21.4155
60839		62.772	56.581	44.305	57.961	44.133	66.054				0	0	0	0	0	0		0	0	0	0	0	0		0	0	0	0	0	0		1.05409	1.04321	1.04555	1.03313	1.05904	1.01042		76.3675	89.8436	67.644	78.6081	57.7158	94.2257		20.7043	22.6493	19.593	21.4155
60979		63.75	60.966	51.563	41.448	55.935	60.098				0	0	0	0	0	0		0	0	0	0	0	0		0	0	0	0	0	0		1.05404	1.04329	1.04526	1.03301	1.05918	1.01028		76.369	89.8322	67.6511	78.6173	57.7087	94.2318		20.7043	22.7888	19.593	21.387
61059		89.504	73.538	69.817	62.758	56.221	87.205				0	0	0	0	0	0		0	0	0	0	0	0		0	0	0	0	0	0		1.05373	1.04337	1.04471	1.03285	1.05859	1.01029		89.504	89.8221	67.667	78.6301	57.7607	94.2312		20.7455	22.7888	19.7983	21.387
61139		78.434	82.056	67.791	72.129	63.367	95.532				0	0	0	0	0	0		0	0	0	0	0	0		0	0	0	0	0	0		1.05389	1.04338	1.04423	1.03317	1.05814	1.01023		78.434	89.8198	67.6817	78.6045	57.9043	94.2337		20.8555	22.8325	19.8248	21.387
61219		66.766	106.383	63.656	70.638	55.461	93.156				0	0	0	0	0	0		0	0	0	0	0	0		0	0	0	0	0	0		1.05361	1.04363	1.04416	1.03321	1.05806	1.01007		76.3808	106.383	67.6838	78.602	57.9291	94.2406		21.0205	22.8325	19.8248	21.4155
61299		80.855	88.207	65.897	73.558	42.232	92.725				0	0	0	0	0	0		0	0	0	0	0	0		0	0	0	0	0	0		1.05411	1.04295	1.04377	1.03266	1.05807	1.00991		80.855	89.8523	67.6961	78.6449	57.9242	94.2473		21.14	22.9185	19.845	21.4765
61379		71.997	80.051	66.584	78.906	49.454	91.227				0	0	0	0	0	0		0	0	0	0	0	0		0	0	0	0	0	0		1.05373	1.04256	1.04338	1.03236	1.05927	1.00964		76.3775	89.8567	67.708	78.6683	57.704	94.2586		21.14	23.083	19.845	21.5018
61459		63.371	86.596	49.417	59.751	43.683	95.673				0	0	0	0	0	0		0	0	0	0	0	0		0	0	0	0	0	0		1.0539	1.04216	1.04274	1.03183	1.0605	1.00937		76.3729	89.8611	67.6692	78.7085	57.643	94.27		21.1653	23.1723	19.6372	21.5018
61559		56.086	85.632	45.262	59.31	41.422	77.395				0	0	0	0	0	0		0	0	0	0	0	0		0	0	0	0	0	0		1.05335	1.04175	1.04208	1.03131	1.0603	1.00947		76.3881	89.8656	67.6895	78.7414	57.6531	94.2658		21.2098	23.1723	19.6372	21.5285
61639		59.365	70.505	55.317	58.244	41.213	78.639				0	0	0	0	0	0		0	0	0	0	0	0		0	0	0	0	0	0		1.05306	1.04177	1.04197	1.03087	1.0596	1.00925		76.396	89.8654	67.693	78.7692	57.6879	94.2749		21.383	23.1723	19.6672	21.5285
61739		59.975	76.642	53.252	49.77	53.496	77.154				0	0	0	0	0	0		0	0	0	0	0	0		0	0	0	0	0	0		1.05349	1.04174	1.04189	1.03058	1.05936	1.0089		76.3841	89.8657	67.6956	78.7875	57.6999	94.2894		21.383	23.083	19.6672	21.5285
61819		63.818	85.557	58.988	69.925	54.379	79.3				0	0	0	0	0	0		0	0	0	0	0	0		0	0	0	0	0	0		1.05304	1.0416	1.04158	1.03021	1.05874	1.00872		76.3968	89.8673	67.7051	78.6941	57.7308	94.2921		21.383	23.1723	19.6965	21.4572
61999		76.03	100.791	85.638	97.526	51.866	105.08				0	0	0	0	0	0		0	0	0	0	0	0		0	0	0	0	0	0		1.05274	1.04171	1.04105	1.02984	1.05844	1.00849		76.4049	100.791	85.638	97.526	57.8077	105.08		21.6605	23.4545	19.7317	21.6182
62079		76.748	74.492	77.772	69.669	70.827	82.122				0	0	0	0	0	0		0	0	0	0	0	0		0	0	0	0	0	0		1.05241	1.04187	1.04068	1.02959	1.05776	1.00825		76.415	89.8644	77.772	78.7344	70.827	94.2447		21.8018	23.9725	19.7972	21.709
62159		80.469	95.984	63.819	83.375	54.691	98.327				0	0	0	0	0	0		0	0	0	0	0	0		0	0	0	0	0	0		1.05186	1.04138	1.04015	1.02931	1.05717	1.00817		80.469	95.984	67.76	83.375	57.7104	94.2484		21.8558	24.0628	19.7997	21.7523
62239		70.441	92.646	66.7	68.405	61.05	108.997				0	0	0	0	0	0		0	0	0	0	0	0		0	0	0	0	0	0		1.05265	1.04083	1.04095	1.03028	1.05718	1.00886		76.4076	89.9067	67.7279	78.5274	57.6041	108.997		21.9495	24.0628	19.825	21.7883
62339		65.05	88.445	66.887	73.87	55.945	91.31				0	0	0	0	0	0		0	0	0	0	0	0		0	0	0	0	0	0		1.05222	1.04037	1.04048	1.03072	1.05677	1.00867		76.4209	89.944	67.7468	78.4427	57.6302	94.2274		22.0823	24.1368	19.911	21.8045
62419		66.751	80.563	58.479	70.286	47.979	87.36				0	0	0	0	0	0		0	0	0	0	0	0		0	0	0	0	0	0		1.05221	1.03985	1.04321	1.03004	1.05655	1.00883		76.4212	89.8658	67.6068	78.2258	57.6424	94.2206		22.2605	23.9177	19.742	21.7882
62499		64.38	97.042	53.631	61.343	53.84	63.744				0	0	0	0	0	0		0	0	0	0	0	0		0	0	0	0	0	0		1.05251	1.03955	1.04439	1.02981	1.05633	1.00838		76.3574	97.042	67.5585	78.1198	57.6532	94.2394		22.1713	24.1058	19.8875	22.013
62619		66.212	95.393	65.979	73.717	55.031	102.038				0	0	0	0	0	0		0	0	0	0	0	0		0	0	0	0	0	0		1.05231	1.03942	1.04436	1.02955	1.0558	1.008		76.3628	95.393	67.5595	78.0806	57.5657	102.038		22.1713	24.1887	19.8875	21.9705
62699		99.444	103.613	94.726	89.354	75.082	120.147				0	0	0	0	0	0		0	0	0	0	0	0		0	0	0	0	0	0		1.05242	1.03938	1.0443	1.02912	1.05548	1.00755		99.444	103.613	94.726	89.354	75.082	120.147		22.2825	24.3798	19.702	21.9785
62779		85.343	94.795	77.358	92.756	67.985	86.919				0	0	0	0	0	0		0	0	0	0	0	0		0	0	0	0	0	0		1.05233	1.03911	1.0438	1.02873	1.05502	1.00694		85.343	94.795	77.358	92.756	67.985	94.2929		22.2825	24.4595	20.0343	22.086
62859		67.484	116.46	78.589	90.513	69.745	106.376				0	0	0	0	0	0		0	0	0	0	0	0		0	0	0	0	0	0		1.05227	1.03885	1.04374	1.02829	1.05461	1.00703		76.3639	116.46	78.589	90.513	69.745	106.376		22.3895	24.4595	20.2153	22.1338
62979		79.216	99.554	68.737	95.977	65.734	105.014				0	0	0	0	0	0		0	0	0	0	0	0		0	0	0	0	0	0		1.05194	1.03913	1.04373	1.02826	1.05477	1.00729		79.216	99.554	67.5073	95.977	65.734	105.014		22.7067	24.4595	20.0343	22.1338
63059		69.029	100.411	66.874	82.462	68.883	93.941				0	0	0	0	0	0		0	0	0	0	0	0		0	0	0	0	0	0		1.05173	1.03943	1.0436	1.02772	1.05428	1.00725		76.379	100.411	67.5128	82.462	68.883	94.2869		22.7635	24.6557	20.2153	22.246
63159		73.655	81.481	64.045	78.816	46.434	96.916				0	0	0	0	0	0		0	0	0	0	0	0		0	0	0	0	0	0		1.05128	1.03907	1.04281	1.02762	1.05406	1.00705		76.3916	89.8972	67.5455	77.8845	57.6688	94.2916		22.8335	25.0458	20.2153	22.3495
63239		75.238	83.047	62.124	67.228	47.663	82.407				0	0	0	0	0	0		0	0	0	0	0	0		0	0	0	0	0	0		1.05222	1.03879	1.04352	1.02722	1.05444	1.0064		76.3655	89.9194	67.5158	78.089	57.6498	94.2995		22.8335	25.0458	20.0343	22.246
63319		86.453	89.594	58.622	65.073	44.9	81.093				0	0	0	0	0	0		0	0	0	0	0	0		0	0	0	0	0	0		1.05163	1.03865	1.04372	1.0273	1.05416	1.00685		86.453	89.931	67.5079	78.0877	57.664	94.294		22.9578	25.4903	20.0343	22.1338
63419		80.617	111.621	80.459	75.762	71.201	98.615				0	0	0	0	0	0		0	0	0	0	0	0		0	0	0	0	0	0		1.05119	1.0384	1.0437	1.02703	1.05396	1.00802		80.617	111.621	80.459	78.0922	71.201	94.2547		22.9578	25.4903	20.0343	22.1338
63499		104.19	109.837	77.42	94.875	81.141	104.661				0	0	0	0	0	0		0	0	0	0	0	0		0	0	0	0	0	0		1.05148	1.03845	1.04321	1.02668	1.05382	1.00791		104.19	109.837	77.42	94.875	81.141	104.661		23.3578	25.4903	20.0343	22.1923
63579		101.093	108.996	81.958	105.158	92.625	123.284				0	0	0	0	0	0		0	0	0	0	0	0		0	0	0	0	0	0		1.05164	1.03822	1.04304	1.02651	1.05374	1.01098		101.093	108.996	81.958	105.158	92.625	123.284		22.9578	25.0458	20.0343	22.1923
63659		96.151	117.073	99.193	104.562	100.26	91.065				0	0	0	0	0	0		0	0	0	0	0	0		0	0	0	0	0	0		1.05164	1.0384	1.04245	1.0264	1.05332	1.01467		96.151	117.073	99.193	104.562	100.26	94.0677		22.9578	24.6557	20.2153	22.2957
63739		88.916	93.566	76.924	94.361	75.551	87.434				0	0	0	0	0	0		0	0	0	0	0	0		0	0	0	0	0	0		1.05147	1.03842	1.04227	1.02622	1.05413	1.01624		88.916	93.566	76.924	94.361	75.551	94.0086		23.3578	24.6557	20.2583	22.2957
63819		88.638	102.583	91.855	97.629	80.832	106.65				0	0	0	0	0	0		0	0	0	0	0	0		0	0	0	0	0	0		1.05136	1.03811	1.0424	1.02652	1.05368	1.01595		88.638	102.583	91.855	97.629	80.832	106.65		23.3578	25.0458	20.108	22.2957
63979		122.216	88.819	71.332	75.594	67.277	98.214				0	0	0	0	0	0		0	0	0	0	0	0		0	0	0	0	0	0		1.05104	1.03793	1.04228	1.02678	1.05451	1.01601		122.216	89.9898	67.4889	78.023	67.277	98.214		23.3578	25.0458	20.1497	22.4472
64059		90.35	98.769	78.5	83.368	60.289	96.968				0	0	0	0	0	0		0	0	0	0	0	0		0	0	0	0	0	0		1.05207	1.0377	1.04189	1.02753	1.05358	1.01548		90.35	98.769	78.5	83.368	57.6933	93.9586		23.441	24.6557	20.3087	22.5417
64159		80.368	98.04	59.393	82.231	59.693	88.54				0	0	0	0	0	0		0	0	0	0	0	0		0	0	0	0	0	0		1.05172	1.03756	1.04204	1.0277	1.05301	1.0151		80.368	98.04	67.4987	82.231	57.7222	93.9778		23.441	24.6557	20.437	22.7997
64259		67.697	82.529	57.021	77.57	58.471	87.305				0	0	0	0	0	0		0	0	0	0	0	0		0	0	0	0	0	0		1.05228	1.03756	1.04202	1.02776	1.05377	1.01515		76.1637	90.0201	67.4996	77.6827	57.6837	93.9225		23.544	24.6557	20.4785	22.9462
64359		91.528	119.226	83.97	90.178	72.311	113.085				0	0	0	0	0	0		0	0	0	0	0	0		0	0	0	0	0	0		1.05227	1.03786	1.04261	1.02768	1.05372	1.01564		91.528	119.226	83.97	90.178	72.311	113.085		23.544	25.0458	20.4785	22.9462
64439		79.316	96.588	79.963	97.623	76.895	132.223				0	0	0	0	0	0		0	0	0	0	0	0		0	0	0	0	0	0		1.05276	1.03726	1.04482	1.02894	1.05487	1.01521		79.316	96.588	79.963	97.623	76.895	132.223		23.544	25.0458	20.4785	22.67
64519		96.731	122.982	79.398	104.393	74.318	120.481				0	0	0	0	0	0		0	0	0	0	0	0		0	0	0	0	0	0		1.05283	1.03792	1.04587	1.0298	1.05338	1.01486		96.731	122.982	79.398	104.393	74.318	120.481		23.544	25.0458	20.557	22.5352
64599		87.21	129.407	89.599	100.732	78.269	162.535				0	0	0	0	0	0		0	0	0	0	0	0		0	0	0	0	0	0		1.05279	1.03743	1.04598	1.02977	1.05345	1.01468		87.21	129.407	89.599	100.732	78.269	162.535		23.544	25.0458	20.557	22.5352
64679		100.124	105.82	89.249	93.77	73.829	136.216				0	0	0	0	0	0		0	0	0	0	0	0		0	0	0	0	0	0		1.05245	1.03783	1.04574	1.02983	1.05342	1.0144		100.124	105.82	89.249	93.77	73.829	136.216		23.6208	25.0458	20.674	22.5352
64778		95.105	117.534	89.599	109.063	59.343	120.574				0	0	0	0	0	0		0	0	0	0	0	0		0	0	0	0	0	0		1.05236	1.03757	1.04525	1.02927	1.05296	1.01396		95.105	117.534	89.599	109.063	58.3815	120.574		23.6913	25.478	20.9797	22.6787
64859		85.084	91.558	70.046	95.55	60.056	85.566				0	0	0	0	0	0		0	0	0	0	0	0		0	0	0	0	0	0		1.05271	1.03704	1.04527	1.02875	1.05349	1.01328		85.084	89.91	67.2207	95.55	57.8175	93.9248		23.89	25.5305	21.1308	22.8758
64979		79.427	85.831	60.257	69.981	55.58	77.898				0	0	0	0	0	0		0	0	0	0	0	0		0	0	0	0	0	0		1.05274	1.03842	1.04513	1.02806	1.05323	1.01446		79.427	89.8609	67.0134	77.5058	57.7107	93.7377		23.89	25.5305	20.9002	22.716
65099		79.594	100.477	68.508	92.6	63.946	105.611				0	0	0	0	0	0		0	0	0	0	0	0		0	0	0	0	0	0		1.05283	1.03905	1.04453	1.02768	1.05359	1.01625		79.594	100.477	66.9236	92.6	63.946	105.611		23.9043	25.5305	20.9872	22.7795
65178		105.508	149.359	91.695	87.921	74.984	119.777				0	0	0	0	0	0		0	0	0	0	0	0		0	0	0	0	0	0		1.05621	1.03934	1.04453	1.02891	1.05416	1.01615		105.508	149.359	91.695	87.921	74.984	119.777		23.9043	25.5305	20.9632	22.7795
65259		106.08	97.519	98.516	108.043	65.196	96.139				0	0	0	0	0	0		0	0	0	0	0	0		0	0	0	0	0	0		1.05968	1.0396	1.04592	1.03036	1.0542	1.01599		106.08	97.519	98.516	108.043	65.196	93.8069		23.9043	25.5305	20.9632	22.7795
65339		97.159	124.069	83.294	109.888	74.481	95.855				0	0	0	0	0	0		0	0	0	0	0	0		0	0	0	0	0	0		1.05948	1.03938	1.0477	1.03093	1.05523	1.01639		97.159	124.069	83.294	109.888	74.481	93.6824		23.9043	25.3833	20.856	22.5695
65419		79.724	107.732	67.656	75.418	66.063	95.146				0	0	0	0	0	0		0	0	0	0	0	0		0	0	0	0	0	0		1.06049	1.03907	1.04788	1.03094	1.05486	1.01717		79.724	107.732	66.645	77.1931	66.063	93.4355		23.9043	25.5078	20.9483	22.5695
65499		81.113	81.957	90.618	81.574	72.697	102.558				0	0	0	0	0	0		0	0	0	0	0	0		0	0	0	0	0	0		1.06095	1.0405	1.04762	1.03117	1.05449	1.017		81.113	89.4165	90.618	77.1143	72.697	102.558		23.89	25.3687	20.7018	22.4345
65579		69.714	109.803	77.368	64.056	65.097	86.812				0	0	0	0	0	0		0	0	0	0	0	0		0	0	0	0	0	0		1.06139	1.04213	1.04741	1.03103	1.05402	1.01666		75.6612	109.803	77.368	77.0599	65.097	93.2557		23.9545	25.1445	20.726	22.4635
65659		86.98	95.057	70.2	77.083	69.946	107.494				0	0	0	0	0	0		0	0	0	0	0	0		0	0	0	0	0	0		1.06255	1.04188	1.04753	1.03079	1.05384	1.01643		86.98	95.057	66.455	77.019	69.946	107.494		24.0245	25.0553	20.7722	22.4155
65739		80.242	93.587	73.943	80.121	60.168	87.804				0	0	0	0	0	0		0	0	0	0	0	0		0	0	0	0	0	0		1.06291	1.04259	1.04857	1.03098	1.05494	1.01732		80.242	93.587	73.943	76.9654	55.9987	92.9767		24.302	25.0998	20.8353	22.602
65859		91.883	98.945	80.3	79.771	59.29	110.339				0	0	0	0	0	0		0	0	0	0	0	0		0	0	0	0	0	0		1.06269	1.04407	1.04991	1.03104	1.05656	1.01678		91.883	98.945	80.3	76.782	55.9474	110.339		24.3513	25.0465	20.8995	22.6668
65979		103.732	111.595	91.384	99.577	91.858	107.628				0	0	0	0	0	0		0	0	0	0	0	0		0	0	0	0	0	0		1.06326	1.04377	1.05068	1.03093	1.0581	1.01732		103.732	111.595	91.384	99.577	91.858	107.628		24.398	24.847	20.9607	22.569
66059		89.045	98.6	83.524	107.387	69.59	87.54				0	0	0	0	0	0		0	0	0	0	0	0		0	0	0	0	0	0		1.0623	1.04434	1.05002	1.03056	1.05855	1.01733		89.045	98.6	83.524	107.387	69.59	91.9647		24.363	24.9595	21.0547	22.503
66139		96.48	121.088	82.427	104.619	72.06	116.757				0	0	0	0	0	0		0	0	0	0	0	0		0	0	0	0	0	0		1.0639	1.04416	1.0507	1.03133	1.05855	1.01786		96.48	121.088	82.427	104.619	72.06	116.757		24.3145	24.9595	21.0165	22.1262
66259		102.674	117.433	101.97	92.632	84.038	99.08				0	0	0	0	0	0		0	0	0	0	0	0		0	0	0	0	0	0		1.06528	1.04409	1.05097	1.0315	1.05806	1.01779		102.674	117.433	101.97	92.632	84.038	99.08		24.261	24.4075	20.9525	22.1262
66339		96.931	99.507	73.232	90.421	58.703	111.97				0	0	0	0	0	0		0	0	0	0	0	0		0	0	0	0	0	0		1.0654	1.0442	1.05155	1.03106	1.05812	1.01823		96.931	99.507	65.7301	90.421	55.4747	111.97		24.0028	24.2085	20.8702	22.084
66419		79.112	76.761	69.681	85.154	60.401	104.672				0	0	0	0	0	0		0	0	0	0	0	0		0	0	0	0	0	0		1.065	1.04378	1.0522	1.03085	1.05835	1.01901		79.112	87.8592	65.6305	85.154	55.2624	104.672		23.793	24.424	20.9017	21.85
66499		90.112	98.813	55.975	70.92	58.564	81.61				0	0	0	0	0	0		0	0	0	0	0	0		0	0	0	0	0	0		1.06452	1.04363	1.05184	1.03076	1.05865	1.01901		90.112	98.813	65.5491	75.4643	55.0865	91.0953		23.6797	24.0148	21.1023	21.6815
66579		68.885	82.663	68.703	64.068	54.918	79.795				0	0	0	0	0	0		0	0	0	0	0	0		0	0	0	0	0	0		1.06342	1.04244	1.05061	1.02956	1.05684	1.01907		74.3387	87.7275	65.5018	75.4559	55.0809	90.9866		23.7338	23.7953	20.97	21.6628
66699		103.359	130.446	83.306	87.217	78.173	114.1				0	0	0	0	0	0		0	0	0	0	0	0		0	0	0	0	0	0		1.06242	1.04207	1.04932	1.02924	1.05542	1.01832		103.359	130.446	83.306	87.217	78.173	114.1		23.894	23.7953	20.9352	21.6435
66779		100.905	122.932	81.896	95.324	72.642	114.028				0	0	0	0	0	0		0	0	0	0	0	0		0	0	0	0	0	0		1.05947	1.03992	1.0467	1.02832	1.05186	1.01801		100.905	122.932	81.896	95.324	72.642	114.028		23.8828	23.7953	20.641	21.608
66859		160.24	112.122	87.278	114.394	86.067	140.305				0	0	0	0	0	0		0	0	0	0	0	0		0	0	0	0	0	0		1.05682	1.03782	1.04343	1.02696	1.04983	1.01738		160.24	112.122	87.278	114.394	86.067	140.305		24.1782	23.8018	20.5365	21.6735
66979		105.807	97.764	66.487	85.219	69.501	112.237				0	0	0	0	0	0		0	0	0	0	0	0		0	0	0	0	0	0		1.05485	1.03621	1.04005	1.02523	1.0476	1.01635		105.807	97.764	65.6468	85.219	69.501	112.237		24.126	23.7343	20.5597	21.6572
67098		75.343	90.921	66.136	98.599	62.201	82.143				0	0	0	0	0	0		0	0	0	0	0	0		0	0	0	0	0	0		1.05414	1.03524	1.03992	1.02381	1.04575	1.0158		74.447	87.798	65.5802	98.599	55.3758	90.8147		24.0245	23.621	20.4513	21.4547
67179		76.463	82.849	72.794	81.863	58.66	90.811				0	0	0	0	0	0		0	0	0	0	0	0		0	0	0	0	0	0		1.05315	1.0349	1.04019	1.02244	1.04566	1.01413		74.4196	87.7295	65.4644	75.3417	55.1807	90.8139		24.139	23.5678	20.4635	21.413
67259		85.159	82.155	61.492	72.025	49.513	74.458				0	0	0	0	0	0		0	0	0	0	0	0		0	0	0	0	0	0		1.05076	1.03488	1.04149	1.02067	1.04492	1.0148		85.159	87.6781	65.3558	75.3411	55.0951	90.7242		24.004	23.5508	20.4413	21.48
67339		77.152	70.751	64.793	69.96	54.096	86.253				0	0	0	0	0	0		0	0	0	0	0	0		0	0	0	0	0	0		1.04726	1.03276	1.04005	1.01874	1.04274	1.01686		74.469	87.6843	65.2082	75.3502	55.1154	90.2586		24.0873	23.5093	20.5638	21.4733
67419		65.143	72.745	58.275	71.167	51.432	102.659				0	0	0	0	0	0		0	0	0	0	0	0		0	0	0	0	0	0		1.04523	1.03203	1.03799	1.0173	1.04224	1.01977		74.5578	87.6564	65.2703	75.3316	55.0572	102.659		24.3365	23.534	20.5048	21.596
67519		60.868	78.332	58.103	68.478	51.159	100.329				0	0	0	0	0	0		0	0	0	0	0	0		0	0	0	0	0	0		1.04339	1.03156	1.03631	1.0162	1.04071	1.01987		74.5549	87.6695	65.4322	75.396	55.047	100.329		24.558	23.7923	20.5277	21.873
67618		79.424	73.214	46.788	80.357	45.03	87.98				0	0	0	0	0	0		0	0	0	0	0	0		0	0	0	0	0	0		1.04094	1.02913	1.03585	1.01477	1.03873	1.01871		79.424	87.6835	65.4335	75.436	55.0501	89.7084		24.558	23.7923	20.5943	21.95
67699		94.336	74.971	53.926	61.685	62.858	73.105				0	0	0	0	0	0		0	0	0	0	0	0		0	0	0	0	0	0		1.03795	1.02787	1.03572	1.01368	1.03744	1.01849		94.336	87.7186	65.4338	75.4249	55.0909	89.455		24.6705	24.3548	20.6455	21.9173
67779		83.563	101.155	74.263	83.179	79.396	87.334				0	0	0	0	0	0		0	0	0	0	0	0		0	0	0	0	0	0		1.03556	1.02591	1.03558	1.01372	1.03471	1.01737		83.563	101.155	65.4362	75.3362	79.396	89.278		24.6705	24.444	20.6455	21.6683
67858		75.356	93.91	67.452	81.401	69.92	117.895				0	0	0	0	0	0		0	0	0	0	0	0		0	0	0	0	0	0		1.03517	1.02467	1.03457	1.01394	1.03437	1.0163		75.263	87.9074	65.4319	75.2452	69.92	117.895		24.3442	24.3548	20.5527	21.3128
67979		78.578	86.765	56.33	74.693	63.172	93.911				0	0	0	0	0	0		0	0	0	0	0	0		0	0	0	0	0	0		1.03406	1.0244	1.03395	1.01416	1.03574	1.01555		75.2193	87.79	65.3792	75.0925	54.9763	88.9518		24.1668	24.263	20.6077	21.079
68058		84.091	90.024	58.214	72.716	72.001	83.809				0	0	0	0	0	0		0	0	0	0	0	0		0	0	0	0	0	0		1.03423	1.02405	1.03311	1.01402	1.03628	1.01508		84.091	87.7263	65.0401	75.1123	72.001	88.8299		24.1668	24.0845	20.6077	21.1523
68139		65.197	99.403	64.804	70.035	49.534	86.962				0	0	0	0	0	0		0	0	0	0	0	0		0	0	0	0	0	0		1.03411	1.02352	1.03167	1.01292	1.03587	1.01421		75.0356	99.403	64.9051	74.9936	54.9134	88.7719		24.1668	24.2782	20.6035	21.0425
68219		80.307	78.006	66.309	72.584	65.266	99.581				0	0	0	0	0	0		0	0	0	0	0	0		0	0	0	0	0	0		1.03376	1.02296	1.03042	1.01334	1.03641	1.01351		80.307	87.657	64.8022	74.7244	65.266	99.581		24.2025	24.2392	20.5797	20.8825
68299		66.257	70.282	48.359	56.561	50.581	87.315				0	0	0	0	0	0		0	0	0	0	0	0		0	0	0	0	0	0		1.0332	1.02244	1.02933	1.01583	1.03687	1.01371		75.1457	87.6712	64.7978	74.554	54.7383	88.8042		24.2858	24.2855	20.686	20.924
68439		63.763	71.284	43.094	58.108	37.644	114.839				0	0	0	0	0	0		0	0	0	0	0	0		0	0	0	0	0	0		1.03331	1.02149	1.02989	1.01651	1.03531	1.01338		75.1373	87.6941	64.561	74.5443	54.7652	114.839		24.2858	24.4168	20.7437	20.9435
68519		67.743	82.559	44.298	62.451	41.577	141.474				0	0	0	0	0	0		0	0	0	0	0	0		0	0	0	0	0	0		1.03286	1.02025	1.03063	1.01586	1.0343	1.01295		75.1708	87.7346	64.4738	74.5535	54.8404	141.474		24.5113	24.4643	20.9095	21.017
68619		67.812	77.976	51.241	68.232	37.874	68.954				0	0	0	0	0	0		0	0	0	0	0	0		0	0	0	0	0	0		1.03193	1.01947	1.03039	1.015	1.03366	1.01244		75.2398	87.7634	64.4993	74.6196	54.8811	88.894		24.5613	24.5768	21.143	21.017
68699		78.786	97.425	57.449	78.555	54.738	109.625				0	0	0	0	0	0		0	0	0	0	0	0		0	0	0	0	0	0		1.03107	1.02008	1.03036	1.01398	1.03351	1.01283		75.2848	97.425	64.3306	74.562	54.7609	109.625		24.5613	24.532	21.2135	20.9592
68779		88.149	104.552	71.321	88.843	63.094	94.148				0	0	0	0	0	0		0	0	0	0	0	0		0	0	0	0	0	0		1.03166	1.02117	1.0304	1.01415	1.03449	1.01356		88.149	104.552	64.2566	88.843	63.094	88.6636		24.3723	24.346	21.1117	20.92
68859		67.893	95.452	68.629	88.993	59.656	104.202				0	0	0	0	0	0		0	0	0	0	0	0		0	0	0	0	0	0		1.03262	1.02117	1.03074	1.01458	1.03423	1.01363		74.655	95.452	63.9703	88.993	54.7343	104.202		24.1955	24.346	21.005	20.8912
68979		65.869	96.06	50.948	66.849	50.129	88.179				0	0	0	0	0	0		0	0	0	0	0	0		0	0	0	0	0	0		1.03294	1.02179	1.03022	1.01476	1.03401	1.0137		74.6308	96.06	63.8172	74.0012	54.7186	88.5528		24.1955	24.346	20.9602	20.8912
69058		73.61	87.903	58.046	71.808	54.979	89.72				0	0	0	0	0	0		0	0	0	0	0	0		0	0	0	0	0	0		1.03261	1.02063	1.0298	1.0144	1.03312	1.01293		74.6562	87.5086	63.7888	73.8943	54.7024	88.5794		24.1955	24.3985	21.0282	20.8888
69179		75.506	70.965	47.145	62.425	53.259	65.876				0	0	0	0	0	0		0	0	0	0	0	0		0	0	0	0	0	0		1.03235	1.01978	1.02992	1.01509	1.03238	1.01234		74.6758	87.5307	63.7864	73.8826	54.715	88.6001		24.1955	24.4222	21.059	21.1847
69279		109.737	66.909	50.905	61.687	46.894	71.095				0	0	0	0	0	0		0	0	0	0	0	0		0	0	0	0	0	0		1.03223	1.01892	1.02983	1.01499	1.03165	1.01441		109.737	87.547	63.7881	73.8843	54.7382	88.4687		24.3723	24.4222	21.059	21.368
69358		65.894	80.141	46.267	54.532	58.547	59.777				0	0	0	0	0	0		0	0	0	0	0	0		0	0	0	0	0	0		1.03131	1.01714	1.02973	1.01365	1.03014	1.01696		75.1499	87.5871	63.7902	73.9407	54.739	88.2796		24.3993	24.4245	21.059	21.368
69459		79.522	82.733	54.217	68.416	55.51	71.855				0	0	0	0	0	0		0	0	0	0	0	0		0	0	0	0	0	0		1.03057	1.01551	1.02858	1.01205	1.0294	1.01751		75.2052	87.6793	63.8134	74.1451	54.7384	88.2693		24.428	24.5142	21.084	21.4333
69539		82.128	95.44	61.026	78.927	67.7	95.552				0	0	0	0	0	0		0	0	0	0	0	0		0	0	0	0	0	0		1.03024	1.01443	1.02749	1.01083	1.02902	1.01673		82.128	95.44	63.7987	74.0452	67.7	88.2366		24.525	24.4995	21.171	21.414
69619		79.951	87.121	59.152	81.423	55.224	95.296				0	0	0	0	0	0		0	0	0	0	0	0		0	0	0	0	0	0		1.03109	1.01416	1.02625	1.00999	1.02847	1.01592		79.951	87.562	63.7871	73.9596	54.7193	88.2055		24.6445	24.484	21.2657	21.3302
69699		72.941	79.771	52.542	65.789	42.934	76.802				0	0	0	0	0	0		0	0	0	0	0	0		0	0	0	0	0	0		1.03107	1.01374	1.02642	1.01032	1.02757	1.01493		75.1676	87.546	63.7836	73.875	54.7285	88.1933		24.7015	24.1243	21.4043	21.0982
69779		70.962	82.08	62.496	65.976	49.638	87.717				0	0	0	0	0	0		0	0	0	0	0	0		0	0	0	0	0	0		1.03047	1.01442	1.0281	1.00976	1.02688	1.01356		75.0282	87.5329	63.6704	73.7969	54.7346	88.2251		24.6732	24.2438	21.4925	20.9908
69858		76.35	67.476	47.699	70.486	52.562	80.035				0	0	0	0	0	0		0	0	0	0	0	0		0	0	0	0	0	0		1.03039	1.01568	1.02919	1.01016	1.02689	1.01322		75.0442	87.4998	63.4611	73.7639	54.7345	88.1928		24.6732	24.3487	21.581	21.193
69979		51.143	65.63	39.626	63.897	42.425	93.306				0	0	0	0	0	0		0	0	0	0	0	0		0	0	0	0	0	0		1.03031	1.01438	1.02827	1.01018	1.02621	1.01166		75.0618	87.534	63.6587	73.762	54.7246	88.2309		24.8267	24.3487	21.686	21.5505
70058		63.042	96.577	51.568	71.321	33.848	80.408				0	0	0	0	0	0		0	0	0	0	0	0		0	0	0	0	0	0		1.02965	1.01436	1.02772	1.0088	1.02517	1.0109		75.1374	96.577	63.6967	73.8716	54.7338	88.2022		25	24.489	21.7745	21.6202
70139		58.842	82.71	43.403	68.199	42.684	78.594				0	0	0	0	0	0		0	0	0	0	0	0		0	0	0	0	0	0		1.02871	1.01357	1.02763	1.00839	1.0243	1.00964		75.2075	87.5481	63.7033	73.8787	54.7382	88.2413		25	24.535	21.9417	21.651
70218		68.676	92.552	61.224	66.773	54.739	85.956				0	0	0	0	0	0		0	0	0	0	0	0		0	0	0	0	0	0		1.02912	1.0132	1.02679	1.00892	1.02367	1.00848		75.1768	87.5525	63.7619	73.8674	54.7386	88.2758		25	24.489	21.9417	21.6202
70319		68.453	99.891	52.89	77.523	64.129	81.887				0	0	0	0	0	0		0	0	0	0	0	0		0	0	0	0	0	0		1.02904	1.01248	1.02558	1.00798	1.02248	1.00735		74.9413	99.891	63.7204	73.8021	64.129	88.2618		24.978	24.535	21.8562	21.5283
70399		66.73	88.722	56.989	74.767	66.754	103.421				0	0	0	0	0	0		0	0	0	0	0	0		0	0	0	0	0	0		1.0281	1.01263	1.02563	1.0071	1.02123	1.00585		75.1166	87.5342	63.4471	73.8713	66.754	103.421		24.9828	24.3803	21.715	21.6813
70479		61.579	97.12	64.293	75.108	48.508	85.926				0	0	0	0	0	0		0	0	0	0	0	0		0	0	0	0	0	0		1.02738	1.01281	1.02565	1.00705	1.0205	1.00476		75.1714	97.12	63.4411	73.8723	54.7275	88.282		25.001	24.1482	21.7282	21.905
70579		89.942	86.989	63.064	71.393	52.092	83.472				0	0	0	0	0	0		0	0	0	0	0	0		0	0	0	0	0	0		1.02638	1.01289	1.02481	1.00649	1.01929	1.00418		89.942	87.3272	63.2483	73.7841	54.738	88.2931		25.0568	24.008	21.672	21.924
70658		47.599	71.016	46.324	81.786	51.908	79.214				0	0	0	0	0	0		0	0	0	0	0	0		0	0	0	0	0	0		1.02451	1.01219	1.02374	1.00646	1.01798	1.00307		75.3349	87.43	63.2258	73.7868	54.7344	88.3726		25.1532	24.2248	21.6615	21.956
70739		82.846	69.621	39.168	60.291	42.908	65.436				0	0	0	0	0	0		0	0	0	0	0	0		0	0	0	0	0	0		1.02321	1.01029	1.0239	1.00709	1.01741	1.00257		82.846	87.4373	63.1898	73.7332	54.7381	88.4222		25.1532	24.094	21.6917	22.0327
70838		79.263	51.593	50.474	48.884	38.159	55.014				0	0	0	0	0	0		0	0	0	0	0	0		0	0	0	0	0	0		1.02272	1.00957	1.02409	1.00686	1.01627	1.00236		75.3443	87.4675	63.1887	73.7526	54.7387	88.4437		25.1733	24.2233	21.6917	22.216
70979		86.613	72.642	50.73	67.801	60.544	81.975				0	0	0	0	0	0		0	0	0	0	0	0		0	0	0	0	0	0		1.02195	1.00963	1.02335	1.00589	1.01519	1.00172		86.613	87.2931	63.1932	73.8348	54.7891	88.4855		25.0922	24.0992	21.7268	22.1205
71059		77.897	101.778	61.393	79.438	75.219	90.121				0	0	0	0	0	0		0	0	0	0	0	0		0	0	0	0	0	0		1.02237	1.00887	1.02291	1.00571	1.01468	1.00115		75.3367	101.778	63.196	73.8501	75.219	88.5095		25.1075	24.0992	21.789	22.216
71138		85.739	121.67	80.448	89.368	50.369	97.683				0	0	0	0	0	0		0	0	0	0	0	0		0	0	0	0	0	0		1.02133	1.00797	1.02296	1.0061	1.01522	1.00078		85.739	121.67	80.448	89.368	54.7869	88.5247		25.0922	24.292	21.9793	22.3287
71219		73.26	92.67	50.738	73.9	49.849	100.744				0	0	0	0	0	0		0	0	0	0	0	0		0	0	0	0	0	0		1.02189	1.00774	1.02264	1.00658	1.01583	0.999962		75.3391	87.4722	63.1866	73.7215	54.739	100.744		25.1075	24.489	22.0012	21.976
71338		58.922	90.747	54.578	77.645	51.375	83.654				0	0	0	0	0	0		0	0	0	0	0	0		0	0	0	0	0	0		1.02425	1.01051	1.0223	1.00608	1.01657	0.999679		75.2619	86.9967	63.1049	73.7183	54.7312	88.3757		25.1075	24.3742	21.8922	22.1987
71419		59.099	62.228	39.849	58.775	41.162	74.446				0	0	0	0	0	0		0	0	0	0	0	0		0	0	0	0	0	0		1.02471	1.01193	1.02191	1.00523	1.0162	0.999273		74.7035	86.7513	62.9444	73.7173	54.7346	88.2906		25.009	24.3465	21.8162	22.6818
71499		81.567	65.392	44.77	53.755	63.489	72.534				0	0	0	0	0	0		0	0	0	0	0	0		0	0	0	0	0	0		1.02404	1.01125	1.0214	1.00479	1.01512	0.998064		81.567	86.7093	63.0209	73.7178	63.489	88.2816		25.055	24.4703	21.8888	22.818
71579		76.101	69.424	44.596	55.02	50.216	64.404				0	0	0	0	0	0		0	0	0	0	0	0		0	0	0	0	0	0		1.0243	1.01122	1.02109	1.00541	1.01408	0.996748		74.4639	86.7111	63.066	73.5639	54.739	88.3358		24.8637	24.602	21.9502	22.7895
71679		59.259	68.916	48.632	69.796	43.514	58.708				0	0	0	0	0	0		0	0	0	0	0	0		0	0	0	0	0	0		1.02401	1.01091	1.02109	1.00517	1.01297	0.997489		74.4852	86.729	63.0657	73.5861	54.8278	88.293		24.8637	24.602	21.9502	22.7895
71779		55.465	69.184	47.009	59.265	38.665	56.55				0	0	0	0	0	0		0	0	0	0	0	0		0	0	0	0	0	0		1.02337	1.01125	1.02062	1.00577	1.01162	0.998532		74.5319	86.7093	63.0982	73.1834	54.8946	88.1906		24.8637	24.6483	22.0015	22.7482
71858		61.999	60.982	55.897	54.767	58.57	74.318				0	0	0	0	0	0		0	0	0	0	0	0		0	0	0	0	0	0		1.02351	1.01197	1.02038	1.00651	1.01048	0.999417		74.5212	86.6065	62.9071	72.9357	54.9181	88.0992		25.1367	24.6085	21.5183	22.7482
71979		41.953	61.177	39.584	44.808	41.395	44.427				0	0	0	0	0	0		0	0	0	0	0	0		0	0	0	0	0	0		1.02296	1.01144	1.02027	1.00627	1.01001	1.00046		74.5616	86.6213	62.9229	73.0147	54.9184	87.9751		25.1567	24.6085	21.5183	22.7482
72059		75.751	87.563	55.856	57.887	62.683	74.815				0	0	0	0	0	0		0	0	0	0	0	0		0	0	0	0	0	0		1.02189	1.01154	1.02027	1.00771	1.00876	0.999957		74.5089	86.2992	62.6386	72.6211	62.683	87.8526		25.1267	24.6605	21.4022	22.745
72138		75.973	78.372	57.581	69.344	52.607	76.891				0	0	0	0	0	0		0	0	0	0	0	0		0	0	0	0	0	0		1.02238	1.01115	1.02057	1.00978	1.00791	0.999318		74.4732	86.4218	62.4607	72.5663	54.901	87.7835		25.1267	24.7777	21.24	22.9603
72218		60.048	76.551	62.339	73.28	56.979	77.694				0	0	0	0	0	0		0	0	0	0	0	0		0	0	0	0	0	0		1.02317	1.01085	1.02081	1.01229	1.0076	0.998586		74.0506	86.5176	62.4252	72.0278	54.908	87.7499		25.0715	24.7777	21.3267	22.8405
72318		59.615	77.258	45.619	67.062	54.194	80.232				0	0	0	0	0	0		0	0	0	0	0	0		0	0	0	0	0	0		1.02333	1.01032	1.02052	1.01357	1.00694	0.997933		74.0086	86.6043	62.3668	71.915	54.8835	87.7303		25.0715	24.7777	21.2408	22.8828
72399		66.88	80.161	50.737	62.37	52.301	71.061				0	0	0	0	0	0		0	0	0	0	0	0		0	0	0	0	0	0		1.02446	1.01021	1.02022	1.0148	1.00736	0.997216		73.7161	86.6074	62.2332	71.8442	54.8635	87.7419		25.0715	24.7777	21.2408	22.8828
72479		61.663	74.751	56.149	56.115	46.201	67.223				0	0	0	0	0	0		0	0	0	0	0	0		0	0	0	0	0	0		1.02293	1.01021	1.02008	1.01619	1.00938	0.997381		73.6542	86.6072	62.2492	71.729	54.7387	87.7392		24.8713	24.9635	21.2408	22.8828
72559		44.979	73.911	52.755	54.547	49.954	82.24				150	0	0	0	0	0		15.3748	0	0	0	0	0		1	0	0	0	0	0		1.02265	1.01049	1.02056	1.0161	1.01178	0.997781		73.7218	86.0821	62.0868	71.4276	54.7271	87.6431		24.8713	24.6707	20.9965	22.6345
72659		84.67	93.187	52.228	53.829	38.512	62.672				150	0	0	0	0	0		15.681	0	0	0	0	0		1	0	0	0	0	0		1.02282	1.01035	1.02062	1.01625	1.01286	0.999312		84.67	93.187	62.0303	71.424	54.7128	87.5042		24.8713	24.7495	20.765	22.6345
72738		48.347	52.682	46.588	58.76	41.839	84.569				150	0	0	0	0	0		16.1298	0	0	0	0	0		1	0	0	0	0	0		1.02406	1.0102	1.02135	1.01652	1.01601	1.00109		73.3834	85.9714	61.5441	71.3645	54.5173	87.3496		24.7558	24.5568	20.6807	22.142
72858		52.256	59.769	50.65	49.97	31.95	57.784				150	0	0	0	0	0		15.9747	0	0	0	0	0		1	0	0	0	0	0		1.02473	1.00986	1.02068	1.01726	1.01869	1.00061		72.9246	85.8822	61.5066	71.1985	54.2192	87.3318		24.6953	24.3557	20.577	21.9425
72978		38.361	63.927	47.297	56.73	27.835	79.236				150	0	0	0	0	0		15.641	0	0	0	0	0		1	0	0	0	0	0		1.02468	1.00919	1.01936	1.01655	1.01899	1.00033		72.0661	85.7962	61.4911	71.3415	54.2077	87.3354		24.5145	24.489	20.265	21.9425
73118		51.34	79.137	55.117	58.74	47.528	80.113				150	0	0	0	0	0		16.0659	0	0	0	0	0		1	0	0	0	0	0		1.02449	1.00902	1.01994	1.01657	1.01838	1.00063		72.0456	85.6313	61.4023	71.2575	54.2311	87.3137		24.2752	24.4973	20.3513	21.976
73199		55.399	75.38	55.407	64.231	42.052	90.388				150	0	0	0	0	150		16.2551	0	0	0	0	17.705		1	0	0	0	0	1		1.0245	1.00866	1.02099	1.01573	1.01824	1.00033		72.0456	85.6586	61.236	71.1788	54.1571	87.3055		24.4205	24.6708	20.3513	22.197
73278		65.478	72.014	50.825	65.516	43.328	77.185				150	0	0	0	0	150		16.7007	0	0	0	0	17.7242		1	0	0	0	0	1		1.02478	1.00872	1.0207	1.0157	1.02044	1.0019		72.0417	85.623	61.1819	71.1819	54.088	87.2165		24.4205	24.6085	20.3513	22.197
73359		61.728	76.787	57.494	66.649	45.195	74.737				150	0	0	0	0	150		16.0152	0	0	0	0	17.5923		1	0	0	0	0	1		1.02448	1.00907	1.02045	1.01552	1.01995	1.00404		72.0026	85.5954	61.1898	71.197	54.0915	86.9553		24.2467	24.1815	20.3513	22.197
73459		64.289	69.152	54.289	67.118	39.266	75.888				150	0	0	0	0	150		16.5134	0	0	0	0	18.2792		1	0	0	0	0	1		1.02454	1.00877	1.02053	1.01528	1.02176	1.00385		71.8096	85.56	61.1455	71.1682	53.8952	86.9146		24.1995	24.0027	20.1093	21.8728
73539		42.127	47.389	39.685	52.305	41.352	46.536				150	0	0	0	0	150		16.0676	0	0	0	0	17.8599		1	0	0	0	0	1		1.0245	1.00896	1.02031	1.01554	1.02153	1.00371		71.2294	85.5493	61.0751	70.9597	53.7918	86.9209		24.1895	24.0027	19.8605	21.6895
73619		49.605	49.998	34.491	44.137	33.415	60.472				150	0	0	0	150	150		15.5912	0	0	0	15.5626	19.4752		1	0	0	0	1	1		1.02441	1.00897	1.0203	1.01552	1.02152	1.00426		71.2614	85.3554	61.0756	70.8702	53.6106	86.8885		24.1895	23.8907	19.8605	21.5472
73699		42.512	61.859	29.866	45.543	29.1	52.251				150	150	0	0	150	150		16.447	17.112	0	0	15.2577	20.5664		1	1	0	0	1	1		1.02434	1.00921	1.02001	1.0156	1.02149	1.00436		71.002	84.8953	60.8626	70.8678	53.6119	86.8821		24.1895	23.712	19.8475	21.5472
73779		61.824	63.746	41.316	49.802	34.978	70.087				150	0	0	150	150	150		15.2548	0	0	15.3764	15.7506	21.8304		1	0	0	1	1	1		1.02355	1.0092	1.01941	1.01552	1.02151	1.0041		71.0893	84.684	60.5818	70.9634	53.5327	86.8985		24.1935	23.6547	19.655	21.6895
73858		45.397	71.736	34.04	50.703	29.34	48.035				0	0	0	150	150	150		0	0	0	15.595	15.7444	22.2852		0	0	0	1	1	1		1.02437	1.00839	1.01969	1.01463	1.02203	1.00372		70.9976	84.7804	60.1398	71.088	53.519	86.8157		24.1988	23.685	19.6878	21.8223
73979		63.303	83.776	50.977	51.239	37.809	58.088				0	0	0	150	0	150		0	0	0	16.1372	0	23.3851		0	0	0	1	0	1		1.02449	1.00852	1.02033	1.01453	1.02254	1.00382		70.9853	85.0298	59.9194	71.1031	53.5056	86.9167		24.1935	23.7423	19.759	21.8223
74078		68.579	73.167	54.757	67.983	54.919	63.774				0	0	0	150	0	150		0	0	0	15.699	0	23.305		0	0	0	1	0	1		1.02389	1.0084	1.02057	1.01485	1.02259	1.00383		71.0515	85.0608	59.508	70.8934	53.5041	86.9158		24.1988	23.7423	19.6235	21.68
74158		47.362	67.471	43.571	55.038	38.055	76.497				0	150	0	150	150	150		0	17.0782	0	15.823	15.0864	24.8998		0	1	0	1	1	1		1.02373	1.00836	1.0205	1.0148	1.0222	1.00399		70.7215	84.7849	59.5155	70.8951	53.4603	86.9566		24.1268	23.685	19.6235	21.68
74239		79.167	72.46	43.965	56.3	48.233	82.197				0	0	0	150	150	150		0	0	0	15.5978	15.5234	25.221		0	0	0	1	1	1		1.02364	1.00863	1.02076	1.01472	1.02468	1.00352		79.167	84.7506	59.485	70.898	53.1427	86.9255		24.1268	23.685	19.6235	21.68
74319		52.899	84.533	43.646	59.708	39.009	55.772				150	150	0	150	150	150		15.3299	17.0358	0	16.1168	16.0266	25.7727		1	1	0	1	1	1		1.02466	1.00858	1.02069	1.01505	1.02752	1.00276		70.1968	84.5663	59.405	70.8864	52.707	86.8769		23.7007	23.666	19.249	21.5948
74438		67.364	54.652	49.444	64.898	30.967	75.135				150	150	150	150	150	150		16.1713	17.1389	15.3436	16.4847	15.9497	25.6492		1	1	1	1	1	1		1.02492	1.00868	1.02154	1.01473	1.0269	1.00322		69.9922	84.4083	59.213	70.8552	52.6164	86.8476		23.5132	23.6283	19.0882	21.397
74519		51.148	77.65	50.108	41.897	26.26	47.434				150	0	150	150	150	150		16.0127	0	15.2118	16.7647	16.1012	25.4032		1	0	1	1	1	1		1.02551	1.00894	1.02261	1.01479	1.02635	1.00309		69.8875	84.1765	59.0544	70.7761	52.6357	86.7579		23.5132	23.6283	19.0095	21.238
74598		51.966	71.062	46.687	50.77	42.819	38.99				150	0	0	150	150	150		15.9167	0	0	16.474	16.3302	25.0159		1	0	0	1	1	1		1.02523	1.00895	1.02262	1.01556	1.02682	1.00345		69.9366	83.9397	59.0536	70.6434	52.6168	86.7379		23.6558	23.4825	19.0095	21.1745
74678		100.713	67.021	39.181	48.694	29.59	57.464				150	0	0	150	150	150		15.9211	0	0	16.3808	16.4088	24.8415		1	0	0	1	1	1		1.02478	1.00901	1.02227	1.01513	1.02666	1.00255		100.713	83.9344	59.0047	70.6522	52.6179	86.7873		23.7753	23.4825	19.1045	21.1745
74758		54.852	60.177	44.647	44.738	30.461	47.703				150	0	0	150	150	150		16.4403	0	0	16.8849	16.2938	24.7078		1	0	0	1	1	1		1.02469	1.00908	1.02249	1.01501	1.02679	1.00227		70.0324	83.9271	58.9988	70.5567	52.5998	86.8024		23.7753	23.4825	19.1045	21.1365
74838		57.163	57.84	53.231	44.398	45.832	55.682				150	0	0	150	150	150		16.3427	0	0	16.5299	15.5108	23.9757		1	0	0	1	1	1		1.02454	1.00898	1.02275	1.01486	1.02698	1.00273		69.742	83.7702	58.9432	70.3956	52.4927	86.8786		23.6422	22.9425	19.0185	21.101
74998		50.75	70.702	59.652	66.969	50.283	81.37				150	150	0	150	150	150		17.0785	17.1619	0	16.4242	15.9283	23.4745		1	1	0	1	1	1		1.02482	1.01019	1.02292	1.0145	1.02933	1.00256		70.009	83.8178	58.8697	70.285	52.114	86.8896		23.7753	23.4825	18.935	20.9798
75078		51.811	66.116	37.879	60.732	29.168	56.48				150	150	0	150	150	150		17.5766	18.2774	0	17.1855	16.8203	22.704		1	1	0	1	1	1		1.02491	1.01114	1.02307	1.01473	1.02923	1.0026		69.9933	83.7412	58.6944	70.2845	52.0391	86.887		23.7753	23.4825	18.895	20.9798
75158		52.047	77.76	46.634	69.34	32.143	70.104				150	150	0	150	150	150		17.3631	18.3343	0	17.6171	16.7853	23.1478		1	1	0	1	1	1		1.02457	1.01122	1.02269	1.01416	1.02849	1.00267		69.7365	83.444	58.6315	70.2763	52.0816	86.8827		23.6422	23.4825	18.8053	21.2045
75238		42.551	67.677	44.266	54.709	32.518	63.081				150	150	150	150	150	150		18.2301	19.0969	15.3932	18.2511	17.519	23.0815		1	1	1	1	1	1		1.02419	1.01101	1.02289	1.01418	1.02843	1.00265		69.8031	83.5192	58.4798	70.1565	51.9818	86.8838		23.7072	23.4825	18.4543	21.2045
75318		44.913	64.449	38.733	58.372	38.89	78.486				150	150	0	150	150	150		17.6893	20.3259	0	18.5287	17.3615	22.4898		1	1	0	1	1	1		1.02391	1.01082	1.02287	1.0143	1.02856	1.00205		70.1031	83.0225	58.4817	70.1476	51.9023	86.92		23.7072	22.9425	18.4543	21.2045
75398		44.344	59.606	39.839	45.631	36.291	51.714				150	150	150	150	150	150		18.3447	20.107	15.0177	19.3677	17.4288	23.7389		1	1	1	1	1	1		1.02376	1.01106	1.02346	1.01406	1.02818	1.00159		70.116	82.9956	58.4593	70.165	51.9135	86.932		23.7072	22.9425	18.4543	21.2045
75478		50.505	60.162	45.432	49.43	26.762	68.644				150	150	150	150	150	150		18.4825	20.7254	15.769	19.3359	17.3396	23.8043		1	1	1	1	1	1		1.02344	1.01091	1.02408	1.01377	1.03078	1.00179		70.1452	83.013	58.3442	70.058	51.7659	86.9269		23.6422	23.0155	18.4745	21.0183
75578		41.527	68.377	41.034	46.683	25.831	55.953				150	150	150	150	150	150		18.1387	21.5411	15.5778	19.4922	17.0561	23.0731		1	1	1	1	1	1		1.02384	1.01048	1.02496	1.01385	1.02819	1.00197		70.1091	83.094	58.3024	70.0518	51.9941	86.9223		23.6422	23.0155	18.4745	21.0183
75658		50.073	60.174	44.939	38.445	35.985	72.888				150	150	150	150	150	150		19.0736	22.7	15.742	19.8649	16.5451	23.831		1	1	1	1	1	1		1.02405	1.0105	1.02516	1.01366	1.02533	1.00254		70.2413	83.0861	58.2988	70.1922	52.1243	86.8906		23.7753	23.0155	18.4745	21.2045
75738		46.561	48.419	43.506	57.127	44.177	63.412				150	150	150	150	150	150		19.4164	22.8277	16.1475	19.9459	16.372	23.5143		1	1	1	1	1	1		1.0238	1.0107	1.0252	1.01378	1.02817	1.00198		70.113	82.8455	58.2979	70.0566	51.9141	86.8195		23.6422	22.7125	18.1138	21.0183
75818		46.762	68.86	28.479	52.324	27.287	68.527				150	150	150	150	150	150		20.0207	23.3606	16.8815	19.6665	16.924	22.9917		1	1	1	1	1	1		1.02367	1.01093	1.02504	1.01508	1.03088	1.00182		69.8948	82.8365	58.2633	69.969	51.7502	86.8297		23.0245	22.7125	17.5757	20.9115
75978		56.708	47.505	41.395	51.066	34.586	79.863				150	150	150	150	150	150		20.01	24.052	17.4172	20.7791	17.6572	23.1822		1	1	1	1	1	1		1.02394	1.01121	1.02504	1.01386	1.02849	1.0019		69.6421	82.8253	58.1924	69.9626	51.9039	86.8246		22.7958	22.7125	17.2677	20.757
76059		50.764	64.318	38.264	44.964	37.236	66.963				150	150	150	150	150	150		19.8483	24.0558	17.2247	20.7764	17.035	22.7489		1	1	1	1	1	1		1.02398	1.01118	1.02495	1.01461	1.02843	1.00168		69.6395	82.8265	58.1982	69.8856	51.9052	86.7427		22.7958	22.7125	17.2677	20.6835
76138		51.375	54.531	30.999	41.914	31.595	83.416				150	150	150	150	150	150		20.0854	24.8492	17.4936	21.0641	17.0014	23.0029		1	1	1	1	1	1		1.02389	1.01094	1.02586	1.01542	1.02818	1.0015		69.5811	82.836	58.0662	69.8257	51.9136	86.7528		22.587	22.7125	17.1818	20.707
76218		63.667	56.988	54.842	52.705	41.721	68.163				150	150	150	150	150	150		19.5573	24.9382	17.749	20.3489	16.891	22.5425		1	1	1	1	1	1		1.02443	1.01106	1.02684	1.0152	1.02581	1.00162		69.6085	82.8311	58.0164	69.7139	52.1111	86.8425		22.8608	22.7125	17.1668	20.707
76299		53.198	57.648	43.455	46.247	29.051	48.802				150	150	150	150	150	150		19.1015	24.1084	16.719	20.4526	16.9487	23.4079		1	1	1	1	1	1		1.02474	1.01168	1.02667	1.01546	1.02573	1.00164		69.5896	82.8067	57.9237	69.8227	52.1133	86.745		22.8608	22.7125	17.0448	20.7805
76398		47.85	63.282	33.316	41.743	27.498	46.031				150	150	150	150	150	150		18.9758	24.7695	16.6082	20.4567	16.9937	23.5516		1	1	1	1	1	1		1.02514	1.01198	1.02599	1.01438	1.02628	1.00196		69.4841	82.7952	58.0395	69.9539	51.9995	86.7274		22.8608	22.7125	17.0448	20.935
76478		58.407	52.847	49.606	46.668	48.163	54.33				150	150	150	150	150	150		18.9938	25.0488	16.965	20.712	16.831	24.5417		1	1	1	1	1	1		1.02521	1.0123	1.02603	1.01545	1.02612	1.00204		69.1564	82.8533	57.9571	69.8233	52.0092	86.7229		22.8608	23.0155	16.9745	20.7805
76558		49.862	41.808	34.647	40.004	39.607	41.499				150	150	150	150	150	150		18.412	26.0163	17.1587	21.0666	16.56	24.7558		1	1	1	1	1	1		1.02508	1.01205	1.02683	1.0159	1.02853	1.00173		69.4964	83.0583	57.919	69.7903	51.9029	86.7398		22.8608	23.0155	16.9745	20.7805
76638		47.131	56.634	35.056	42.257	33.402	54.303				150	150	150	150	150	150		18.9667	26.8498	17.6292	20.5311	16.4773	24.8588		1	1	1	1	1	1		1.02501	1.01183	1.02671	1.0161	1.02836	1.00153		69.5094	83.0671	57.9225	69.776	51.9068	86.7512		22.9185	23.0155	16.9745	20.7805
76738		43.915	45.805	36.749	49.307	33.626	66.16				150	150	150	150	150	150		19.1929	26.0719	17.8782	21.3453	17.2135	25.4472		1	1	1	1	1	1		1.02493	1.01167	1.02644	1.01869	1.02778	1.00163		69.1846	82.9251	57.8758	69.4381	51.8782	86.3815		22.6447	23.0538	16.9345	20.7398
76819		49.983	55.172	47.412	42.756	34.751	76.803				150	150	150	150	150	150		18.1738	25.8736	16.5468	21.1951	16.3366	26.1177		1	1	1	1	1	1		1.02486	1.01165	1.02634	1.01875	1.02487	1.00184		69.0158	82.8081	57.8789	69.436	51.9795	86.3232		22.318	22.7508	16.9345	20.7398
76978		54.228	65.208	40.807	60.327	42.103	65.1				150	150	150	150	150	150		18.8792	24.8281	16.3521	21.3182	16.3229	26.7869		1	1	1	1	1	1		1.02486	1.01178	1.02652	1.01546	1.02477	1.00154		69.0155	82.9126	57.58	69.8224	51.9062	86.4071		22.318	23.0538	16.8368	20.8133
77058		46.347	60.73	39.911	62.864	32.668	64.349				150	150	150	150	150	150		19.0705	24.9435	16.8184	21.2497	16.004	26.9743		1	1	1	1	1	1		1.02485	1.01163	1.02702	1.01521	1.02491	1.00134		69.0163	83.0754	57.5559	69.841	51.903	86.4633		22.318	23.593	16.8368	20.8133
77138		52.843	65.249	37.983	69.416	34.726	72.5				150	150	150	150	150	150		19.1879	24.5682	16.018	20.6291	15.9977	28.0608		1	1	1	1	1	1		1.02501	1.01136	1.02692	1.01516	1.02451	1.00073		69.0041	82.9613	57.5608	69.8446	51.8704	86.6335		22.318	23.1465	16.8368	20.8133
77258		53.376	81.828	59.443	55.627	37.205	59.934				150	150	150	150	150	150		20.1573	24.6727	16.4252	20.7884	16.2761	28.8628		1	1	1	1	1	1		1.02512	1.01123	1.02693	1.01838	1.02734	1.00106		68.9953	82.9756	57.5603	69.5817	51.4292	86.5408		22.318	23.1615	16.8432	20.8133
77338		45.891	45.754	41.247	44.778	34.83	48.389				150	150	150	150	150	150		20.6061	25.1475	16.5621	20.6498	16.235	27.4555		1	1	1	1	1	1		1.02478	1.01079	1.02734	1.02158	1.0293	1.00076		69.0221	83.0263	57.5403	69.3972	51.3982	86.6259		22.4618	23.244	16.8623	20.8863
77418		48.992	54.326	37.049	43.414	29.809	47.56				150	150	150	150	150	150		20.8551	25.8221	16.0779	20.6796	15.6089	26.2662		1	1	1	1	1	1		1.02492	1.01066	1.02811	1.02145	1.02939	1.00073		69.0108	83.0409	57.4539	69.4026	51.3958	86.6341		22.4618	23.1615	16.8405	20.9265
77518		52.569	48.024	36.138	38.571	30.83	51.268				150	150	150	150	150	150		21.0028	26.3603	16.2036	20.8734	15.942	25.2828		1	1	1	1	1	1		1.0259	1.01029	1.02724	1.02182	1.03074	1.00016		68.9326	83.0596	57.4754	69.3876	51.3025	86.734		22.4618	23.1465	16.8405	20.9265
77618		37.066	42.652	34.214	48.918	36.953	70.583				150	150	150	150	150	150		20.3593	25.2553	15.6666	20.2973	15.7783	24.5614		1	1	1	1	1	1		1.02651	1.01012	1.02628	1.02102	1.03031	0.99991		68.8837	83.0665	57.4544	69.4192	51.3539	86.748		22.4618	23.1465	16.741	20.9265
77698		40.39	64.972	37.23	39.314	27.773	50.999				150	150	0	150	150	150		20.136	24.7607	0	19.6182	15.6419	24.5215		1	1	0	1	1	1		1.02636	1.0102	1.02591	1.02177	1.0312	0.999616		68.6914	83.0633	57.2509	69.3425	50.9701	86.7641		22.076	23.1465	16.585	20.853
77778		66.945	73.078	55.311	54.713	44.777	53.905				150	150	0	150	150	150		19.594	23.9706	0	19.389	15.3501	25.2032		1	1	0	1	1	1		1.02648	1.01024	1.02673	1.02261	1.03026	1.0003		68.678	82.8908	57.1358	69.2033	50.8263	86.2866		22.076	23.0085	16.4827	20.73
77858		41.134	69.532	44.329	47.683	33.665	64.938				150	150	0	150	150	150		19.3002	24.0723	0	19.0067	15.3553	26.6906		1	1	0	1	1	1		1.02532	1.01019	1.02856	1.02313	1.03041	1.0005		68.8808	82.8966	57.0365	69.1645	50.6952	85.9545		22.076	23.0235	16.3555	20.7782
77978		45.897	62.009	27.295	45.574	42.632	62.196				150	150	0	150	150	150		19.4928	24.1919	0	19.4305	15.4779	26.6128		1	1	0	1	1	1		1.02546	1.00981	1.0281	1.02476	1.03077	1.00049		68.7893	82.9411	57.023	69.0569	50.6032	85.9094		21.86	23.106	16.2995	20.8813
78078		47.996	62.529	46.765	54.212	30.378	59.491				150	150	0	150	150	150		19.2548	23.4344	0	19.3876	15.5268	25.6832		1	1	0	1	1	1		1.02663	1.00971	1.02812	1.02446	1.03043	1.00005		68.6689	82.9521	57.0229	69.0917	50.5653	85.646		21.86	23.106	16.2995	20.8813
78158		42.409	54.966	45.302	48.08	34.335	49.943				150	150	0	150	150	150		19.4871	23.6509	0	21.0784	15.5899	26.32		1	1	0	1	1	1		1.02621	1.00927	1.02769	1.02779	1.03031	1.00123		68.707	83.0031	57.0272	68.4339	50.5717	85.4643		21.86	23.106	16.4162	21.0025
78238		42.913	47.847	39.667	47.782	28.383	77.114				150	150	0	150	150	150		19.9022	24.6732	0	20.9638	15.3615	26.131		1	1	0	1	1	1		1.02601	1.0095	1.02716	1.02742	1.03007	1.00092		68.729	82.9764	57.0118	68.4464	50.5822	85.5035		21.9007	23.2583	16.6565	21.1247
78318		41.976	49.254	42.454	39.613	39.229	69.611				150	150	0	150	150	150		19.481	24.6078	0	19.7915	15.29	25.3068		1	1	0	1	1	1		1.025	1.00987	1.02746	1.02731	1.03006	1.00081		68.8392	82.9338	57.0077	68.45	50.5823	85.3323		21.86	23.106	16.6565	21.2885
78438		54.989	41.767	46.037	41.184	39.643	73.443				150	150	0	150	0	150		19.6685	24.1109	0	18.4008	0	24.3691		1	1	0	1	0	1		1.02499	1.00987	1.02748	1.02943	1.03197	1.0023		68.8411	83.0766	57.0292	68.4093	50.4843	85.1833		21.7002	23.7007	16.7395	21.1247
78538		62.599	65.27	45.093	50.719	41.497	54.878				150	150	0	150	0	150		19.2228	22.8936	0	16.7274	0	22.8987		1	1	0	1	0	1		1.0261	1.01009	1.02744	1.02956	1.0341	1.00296		68.7193	83.3157	57.0873	68.4085	50.3552	84.9705		21.7002	23.8342	16.6265	21.0025
78618		51.124	67.033	57.039	55.152	34.731	53.066				150	150	0	150	0	150		18.4633	20.812	0	16.341	0	22.378		1	1	0	1	0	1		1.02524	1.00983	1.02757	1.02951	1.03194	1.00245		68.8137	83.078	57.08	68.4087	50.3704	84.6758		21.7002	23.7007	16.6265	21.0025
78698		54.792	62.549	55.604	53.089	38.26	50.14				150	150	0	0	0	150		17.6786	19.9905	0	0	0	21.1774		1	1	0	0	0	1		1.02466	1.00984	1.02771	1.02964	1.03172	1.00243		68.6802	83.0779	57.027	68.408	50.3845	84.6769		21.5938	23.7007	16.4992	21.0025
78778		55.808	53.31	43.365	49.673	33.043	43.862				150	150	0	0	0	150		17.9708	19.8629	0	0	0	20.0873		1	1	0	0	0	1		1.02479	1.00974	1.02784	1.03099	1.03177	1.00318		68.6709	83.0817	57.0257	68.3242	50.3812	84.6174		21.5938	23.7007	16.4992	21.0025
78858		49.828	62.866	43.316	49.928	38.011	64.949				150	150	0	0	0	150		17.4699	19.9808	0	0	0	20.0173		1	1	0	0	0	1		1.02501	1.00975	1.02753	1.031	1.03163	1.00311		68.6591	83.0815	57.0067	68.3224	50.3899	84.623		21.5938	23.6857	16.6565	21.0025
78978		50.978	76.641	59.035	62.265	30.32	81.996				150	150	0	0	0	150		17.1604	19.8393	0	0	0	20.5187		1	1	0	0	0	1		1.02519	1.0098	1.02752	1.0308	1.03015	1.00353		68.6495	83.0792	56.9921	68.3413	50.5801	84.5888		21.5938	23.6857	16.559	21.1247
79058		47.616	60.819	38.307	32.422	32.01	56.65				150	150	0	0	0	150		17.1822	19.8965	0	0	0	20.3598		1	1	0	0	0	1		1.02508	1.00982	1.02738	1.03063	1.03019	1.00309		68.6554	83.0785	56.8671	68.3582	50.4812	84.1551		21.5938	23.6857	16.6038	21.2885
79158		44.46	60.446	35.53	56.794	41.077	61.673				150	150	0	0	0	150		16.6905	18.5157	0	0	0	19.7046		1	1	0	0	0	1		1.02359	1.01027	1.02741	1.0308	1.02977	1.00272		68.7971	83.0606	56.863	68.3413	50.5042	84.3105		21.5938	23.593	16.6038	21.2885
79258		54.59	47.164	55.102	78.859	35.447	63.445				150	150	0	0	0	150		15.1732	16.9871	0	0	0	20.6106		1	1	0	0	0	1		1.0226	1.01017	1.0278	1.03197	1.02959	1.00256		68.875	83.0646	56.809	78.859	50.5134	84.3746		21.5938	23.593	16.6038	21.2885
79338		44.879	64.949	40.631	71.434	35.115	65.176				0	0	0	0	0	150		0	0	0	0	0	21.648		0	0	0	0	0	1		1.02325	1.01032	1.02762	1.03272	1.03132	1.00212		68.8352	83.2284	56.9916	68.2185	50.4095	84.5581		21.5938	23.6882	16.5078	21.1247
79418		61.851	73.841	68.788	72.638	60.325	80.11				0	0	0	0	0	150		0	0	0	0	0	21.3031		0	0	0	0	0	1		1.02306	1.01009	1.02752	1.03293	1.03119	1.00217		68.8553	83.3131	68.788	68.3139	60.325	84.6983		21.434	23.6152	16.3187	21.1255
79498		52.799	86.645	51.151	55.845	47.2	79.465				0	0	0	0	0	150		0	0	0	0	0	20.6838		0	0	0	0	0	1		1.02306	1.01001	1.02756	1.03387	1.02986	1.0022		68.6673	83.3461	57.0284	68.2308	50.6289	84.6959		21.434	23.6152	16.4162	21.1255
79598		56.744	82.549	55.146	75.473	36.475	73.946				0	0	0	0	0	150		0	0	0	0	0	20.5985		0	0	0	0	0	1		1.0231	1.0099	1.02762	1.03376	1.03056	1.00227		68.5654	83.389	57.0279	68.2365	50.6071	84.4981		21.434	23.6152	16.4162	21.1255
79678		60.485	76.391	37.794	55.489	38.958	74.374				0	0	0	0	0	150		0	0	0	0	0	19.6838		0	0	0	0	0	1		1.02483	1.00954	1.02734	1.0333	1.03016	1.00229		68.3556	83.5245	57.0306	68.2079	50.5794	83.8622		21.3115	23.6882	16.4162	21.1247
79758		51.142	67.776	47.819	60.52	41.989	64.314				0	0	0	0	0	150		0	0	0	0	0	18.9309		0	0	0	0	0	1		1.02477	1.00931	1.02724	1.03344	1.02985	1.00229		68.3689	83.6151	57.0316	68.2054	50.4999	83.8619		21.3115	23.7265	16.6565	21.2885
79838		51.777	65.488	46.006	68.141	37.604	49.619				0	0	0	0	0	150		0	0	0	0	0	19.4686		0	0	0	0	0	1		1.02562	1.00974	1.02732	1.03361	1.03137	1.00232		68.1702	83.4496	57.0097	68.2025	50.4067	83.8609		21.4712	23.7265	16.559	21.2885
79978		47.191	61.734	49.273	38.318	43.67	61.064				0	0	0	0	0	150		0	0	0	0	0	21.0932		0	0	0	0	0	1		1.02497	1.00998	1.02668	1.03337	1.03116	1.00206		68.3223	83.3569	57.0177	68.2068	50.42	83.8829		21.4712	23.7265	16.655	21.2885
80058		52.391	84.391	30.351	43.936	32.189	62.069				0	0	0	0	0	150		0	0	0	0	0	21.004		0	0	0	0	0	1		1.0248	1.00978	1.02599	1.03294	1.03315	1.00151		68.3625	83.4319	57.0261	68.2144	50.3134	83.83		21.512	23.7265	16.655	21.5288
80138		74.435	80.414	42.313	47.626	34.057	56.433				0	0	0	0	0	150		0	0	0	0	0	20.6046		0	0	0	0	0	1		1.02468	1.00976	1.02729	1.03276	1.03086	1.00097		68.3875	83.4433	57.0069	68.2177	50.4391	83.8493		21.512	23.6882	16.655	21.6145
80218		51.979	78.287	40.517	52.562	44.26	46.36				0	0	0	0	0	150		0	0	0	0	0	19.4531		0	0	0	0	0	1		1.02344	1.01003	1.02756	1.03274	1.031	1.00047		68.4333	83.9124	57.0285	68.3321	50.4302	83.8673		21.512	23.7067	16.7525	21.5288
80318		63.69	65.333	57.874	58.974	61.658	79.416				0	0	0	0	0	150		0	0	0	0	0	18.5301		0	0	0	0	0	1		1.02428	1.01003	1.02759	1.03221	1.03286	1.00032		68.4023	83.9132	57.0791	68.3818	61.658	83.9117		21.512	23.6337	16.7525	21.5288
80398		65.968	85.377	61.134	61.848	51.582	66.816				0	0	0	0	0	150		0	0	0	0	0	18.9672		0	0	0	0	0	1		1.02613	1.01025	1.03147	1.03218	1.03249	1.00034		68.0493	83.8618	56.9976	68.385	50.3445	83.9036		21.553	23.6035	16.6565	21.5288
80498		66.75	80.137	42.215	60.983	53.437	54.086				0	0	0	0	0	150		0	0	0	0	0	19.184		0	0	0	0	0	1		1.02574	1.01049	1.03247	1.03234	1.03397	1.00033		67.9227	83.804	56.9201	68.2252	50.2781	83.9053		20.869	23.6035	16.6565	21.3407
80578		61.449	86.043	51.433	62.914	57.866	68.625				0	0	0	0	0	150		0	0	0	0	0	19.0645		0	0	0	0	0	1		1.0258	1.01069	1.03325	1.03198	1.03374	1.00022		67.8432	83.1129	56.813	68.199	50.2858	83.9521		20.2195	23.585	16.6565	21.2878
80678		45.253	60.082	43.732	58.925	43.106	58.887				0	0	0	0	0	150		0	0	0	0	0	19.9487		0	0	0	0	0	1		1.02552	1.01259	1.03322	1.03135	1.03575	0.999791		67.7803	82.8321	56.8169	68.1983	50.2264	83.8315		20.0023	23.4515	16.6565	21.2945
80758		48.829	61.075	32.987	44.565	33.655	52.728				0	0	0	0	0	150		0	0	0	0	0	19.77		0	0	0	0	0	1		1.02545	1.01232	1.03365	1.03111	1.03609	0.999974		67.7238	82.8505	56.6464	68.1985	50.2244	83.6952		19.875	23.4817	16.5763	21.3675
80838		46.319	54.206	45.868	43.97	37.667	46.99				0	0	0	0	0	150		0	0	0	0	0	19.0757		0	0	0	0	0	1		1.02844	1.01375	1.03304	1.03087	1.03556	0.999925		67.5961	82.7143	56.6794	68.1986	50.2166	83.6997		19.959	23.4817	16.5763	21.3675
80978		77.373	77.11	66.761	45.569	49.495	57.938				0	0	0	0	0	150		0	0	0	0	0	19.8715		0	0	0	0	0	1		1.02829	1.01369	1.03231	1.03065	1.03506	0.999527		67.6058	82.7151	56.7192	68.1987	50.2196	83.569		19.9738	23.4515	16.6723	21.5147
81058		79.475	75.778	42.797	48.379	29.939	69.304				0	0	0	0	0	150		0	0	0	0	0	19.7025		0	0	0	0	0	1		1.02794	1.01391	1.03225	1.03032	1.03493	0.999664		79.475	82.7121	56.7222	68.1989	50.2203	83.5541		20.0368	23.4515	16.6723	21.5557
81138		58.727	74.709	57.14	57.103	40.831	86.72				0	0	0	0	0	150		0	0	0	0	0	20.3685		0	0	0	0	0	1		1.03137	1.01367	1.03236	1.02982	1.03517	1.00056		67.4327	82.7154	56.9349	68.2047	50.2417	83.4671		19.9738	23.4515	16.7525	21.5557
81258		59.695	80.01	51.018	65.338	47.264	103.134				0	0	0	0	0	150		0	0	0	0	0	18.9769		0	0	0	0	0	1		1.03144	1.01367	1.03212	1.02928	1.03501	1.001		67.5183	82.7154	56.9677	68.3128	50.2464	103.134		19.9738	23.447	16.7525	21.6348
81338		70.194	71.98	56.574	54.986	50.485	69.682				0	0	0	0	0	150		0	0	0	0	0	19.3523		0	0	0	0	0	1		1.03132	1.01357	1.03239	1.02927	1.03493	1.00106		67.5263	82.7167	56.9302	68.3141	50.2203	83.4504		19.9738	23.432	16.7525	21.5938
81418		67.605	63.323	43.116	71.87	47.595	73.613				0	0	0	0	0	150		0	0	0	0	0	19.6387		0	0	0	0	0	1		1.03169	1.0137	1.03285	1.02931	1.03531	1.00064		67.4192	82.715	56.6899	68.31	50.1452	83.3947		19.8195	23.432	16.6723	21.5938
81498		58.291	78.986	58.037	56.909	53.63	75.214				0	0	0	0	0	150		0	0	0	0	0	19.2272		0	0	0	0	0	1		1.03112	1.01371	1.03309	1.02942	1.03528	1.00083		67.3841	82.7149	56.5986	68.2118	50.1465	83.257		19.5405	23.432	16.6335	21.5147
81578		50.553	67.637	41.807	42.802	47.702	54.946				0	0	0	0	0	150		0	0	0	0	0	19.234		0	0	0	0	0	1		1.03293	1.01385	1.0331	1.02976	1.03555	1.00091		67.2437	82.669	56.5523	68.1982	49.9642	83.0019		19.5405	22.7698	16.6038	21.4225
81678		50.261	68.561	41.547	58.537	34.74	66.582				0	0	0	0	0	150		0	0	0	0	0	19.497		0	0	0	0	0	1		1.03295	1.01366	1.03405	1.0296	1.03611	1.00074		67.0819	82.5839	56.306	68.1576	49.9283	82.378		19.356	22.4523	16.55	21.3462
81778		46.302	63.759	47.215	51.04	43.305	62.585				0	0	0	0	0	150		0	0	0	0	0	19.8362		0	0	0	0	0	1		1.03299	1.01347	1.03385	1.03095	1.03638	1.00128		66.9851	82.5953	56.1445	67.9017	49.913	82.2478		19.0555	22.4567	16.4515	21.317
81858		39.91	64.08	32.488	55.954	33.872	42.67				0	0	0	0	0	150		0	0	0	0	0	18.5553		0	0	0	0	0	1		1.03361	1.01343	1.03557	1.0306	1.03631	1.00203		66.9546	82.5527	55.9827	67.9362	49.917	82.1986		19.156	21.96	16.4515	21.408
81978		53.181	90.298	47.006	63.325	42.799	64.026				0	0	0	0	0	150		0	0	0	0	0	18.0326		0	0	0	0	0	1		1.03499	1.01381	1.03599	1.02912	1.0362	1.00217		66.9032	82.5505	56.1175	68.1725	49.9231	82.2382		19.156	21.96	16.55	21.408
82058		28.321	59.885	27.905	52.585	28.417	40.887				0	0	0	0	0	150		0	0	0	0	0	17.8535		0	0	0	0	0	1		1.03493	1.01393	1.03548	1.02923	1.03603	1.00172		66.9055	82.5675	56.3496	68.1985	49.9328	82.2899		19.156	22.4567	16.55	21.4372
82158		65.134	70.427	58.702	59.92	50.227	73.971				0	0	0	0	0	150		0	0	0	0	0	19.0517		0	0	0	0	0	1		1.03514	1.01417	1.03541	1.03066	1.03627	1.00221		66.8981	82.6572	56.5437	68.1816	49.919	82.2549		19.156	22.4567	16.6038	21.4372
82238		55.687	72.601	56.738	84.932	36.153	69.873				0	0	0	0	0	150		0	0	0	0	0	20.5338		0	0	0	0	0	1		1.03394	1.01286	1.03346	1.03066	1.0364	1.0024		67.0293	82.6958	56.5861	84.932	49.9116	82.2531		19.5112	22.056	16.6038	21.4372
82358		66.538	87.496	53.175	45.638	46.244	59.115				0	0	0	0	0	150		0	0	0	0	0	20.473		0	0	0	0	0	1		1.03389	1.01311	1.03328	1.02905	1.03638	1.00304		66.9418	82.6891	56.5489	68.0767	49.7663	82.216		19.156	22.056	16.55	21.408
82438		43.005	62.274	36.162	58.782	32.266	61.054				150	0	0	0	0	150		15.7314	0	0	0	0	20.9864		1	0	0	0	0	1		1.03375	1.01447	1.03501	1.02989	1.03702	1.00244		66.8818	82.6396	56.2124	67.8252	49.5618	82.2312		18.9607	22.056	16.4515	21.4417
82518		47.242	71.826	44.395	57.014	44.521	66.714				150	0	0	0	0	150		16.3539	0	0	0	0	21.7164		1	0	0	0	0	1		1.03436	1.01418	1.03545	1.03034	1.03681	1.0025		66.7741	82.5584	55.9942	67.7296	49.5209	82.1838		18.8663	21.8382	16.381	21.3208
82598		49.431	81.293	29.988	52.62	29.604	51.521				150	0	0	0	0	150		16.4377	0	0	0	0	21.9322		1	0	0	0	0	1		1.03459	1.01408	1.03522	1.02944	1.03743	1.00428		66.7506	82.549	55.9152	67.4438	49.4958	81.9897		18.8213	21.3113	16.36	21.3315
82678		44.511	72.657	37.151	62.657	30.08	43.856				150	0	0	0	0	150		15.6481	0	0	0	0	22.9578		1	0	0	0	0	1		1.03432	1.01444	1.03499	1.0291	1.03721	1.00588		66.7507	82.4775	55.8708	67.2041	49.498	81.9458		18.8213	21.0945	16.313	21.0505
82778		43.718	90.479	52.649	66.813	34.431	72.161				150	0	0	0	0	150		15.4817	0	0	0	0	22.9885		1	0	0	0	0	1		1.03453	1.01477	1.03543	1.02893	1.03707	1.0042		66.7706	82.541	55.8611	67.2092	49.518	81.9723		18.8663	21.3113	16.313	21.0505
82858		42.908	55.428	44.184	53.092	45.223	67.335				0	0	0	0	0	150		0	0	0	0	0	22.747		0	0	0	0	0	1		1.03446	1.01499	1.03587	1.02915	1.03753	1.00433		66.8457	82.5385	55.8922	67.5338	49.5128	81.9891		19.0037	21.3113	16.3835	21.3315
82978		68.387	85.949	45.259	57.467	45.608	71.504				0	0	0	0	0	150		0	0	0	0	0	22.8842		0	0	0	0	0	1		1.03465	1.01524	1.03577	1.02949	1.03792	1.00401		66.9154	82.5357	55.8945	67.4288	49.5091	81.9931		19.199	21.3113	16.3835	21.3315
83058		59.455	77.088	52.41	70.282	38.208	60.084				0	0	0	0	0	150		0	0	0	0	0	22.1462		0	0	0	0	0	1		1.03452	1.01536	1.03504	1.02905	1.03765	1.00395		66.9199	82.5343	55.9228	67.5662	49.5117	81.9938		19.199	21.3113	16.3835	21.3315
83158		51.749	74.415	41.528	55.603	36.182	50.855				0	0	0	0	0	150		0	0	0	0	0	23.0856		0	0	0	0	0	1		1.03426	1.01558	1.03438	1.02896	1.03733	1.00343		66.8563	82.3137	55.9508	67.5943	49.5067	81.9793		19.0037	21.0945	16.3835	21.3315
83238		61.455	75.574	45.168	49.845	34.494	69.429				0	0	0	0	0	150		0	0	0	0	0	23.7942		0	0	0	0	0	1		1.03449	1.01545	1.03408	1.02879	1.0376	1.00475		66.7714	82.1869	55.8909	67.2135	49.4876	81.9201		19.0037	20.9287	16.313	21.0505
83318		48.908	49.947	36.595	49.021	40.822	61.109				0	0	0	150	0	150		0	0	0	15.0226	0	23.8848		0	0	0	1	0	1		1.03449	1.01642	1.03404	1.02906	1.03766	1.00509		66.7425	82.1295	55.8235	67.1681	49.4811	81.6724		18.8663	20.8665	16.2775	20.9255
83398		44.582	53.346	35.204	44.68	38.985	57.942				0	0	0	150	0	150		0	0	0	15.8286	0	24.6034		0	0	0	1	0	1		1.034	1.01636	1.03433	1.02981	1.03771	1.00581		66.7478	82.1321	55.5927	67.1256	49.313	81.3151		18.8213	20.8665	16.232	20.8565
83478		48.259	56.403	44.009	47.038	28.024	48.417				0	0	0	150	150	150		0	0	0	16.5957	15.2932	26.0448		0	0	0	1	1	1		1.03408	1.01635	1.03396	1.02943	1.03741	1.00574		66.7088	82.1599	55.6006	67.1345	49.3297	81.0045		18.6705	20.9287	16.232	20.8565
83558		66.477	67.483	43.07	42.844	30.667	43.853				0	0	0	150	150	150		0	0	0	16.9923	15.505	25.6676		0	0	0	1	1	1		1.03397	1.01709	1.03474	1.02967	1.03759	1.0049		66.7174	82.1569	55.5838	67.1288	49.4881	81.1865		18.6705	20.946	16.232	20.9255
83658		49.523	65.885	25.349	43.857	37.182	61.232				0	0	0	150	150	150		0	0	0	18.1729	15.5407	25.8808		0	0	0	1	1	1		1.03406	1.01729	1.03397	1.02993	1.03723	1.00429		66.7104	82.1561	55.6003	67.1623	49.5071	81.538		18.6705	20.946	16.232	21.0505
83738		60.776	90.724	49.562	57.788	22.319	47.156				0	0	150	150	150	150		0	0	15.4558	19.1648	15.7142	27.6372		0	0	1	1	1	1		1.03395	1.01708	1.03388	1.03008	1.03694	1.00375		66.7186	82.157	55.6024	67.1613	49.5082	81.615		18.6705	20.946	16.232	21.0505
83838		61.253	81.206	44.847	55.24	33.909	60.621				0	0	150	150	150	150		0	0	15.2815	20.0674	15.5783	29.0191		0	0	1	1	1	1		1.0338	1.01699	1.0336	1.03012	1.0369	1.00315		66.7301	82.1574	55.6316	67.1611	49.5083	81.7131		18.6705	20.946	16.232	21.0505
83978		67.408	78.887	41.677	41.116	42.78	55.906				0	150	0	150	150	150		0	16.4667	0	19.8837	15.3925	29.1777		0	1	0	1	1	1		1.0341	1.01692	1.03338	1.02948	1.03654	1.00256		66.7076	82.1576	55.662	67.1653	49.5097	81.8109		18.6705	20.946	16.232	21.0505
84058		60.601	80.089	47.141	50.315	44.75	53.808				0	150	0	150	150	150		0	16.6289	0	20.1507	15.7069	28.9328		0	1	0	1	1	1		1.03413	1.01704	1.03334	1.02964	1.0357	1.00251		66.7052	82.1572	55.6678	67.1642	49.5128	81.8189		18.6705	20.946	16.232	21.0505
84138		54.96	49.824	39.696	44.373	29.062	54.31				0	150	150	150	150	150		0	17.2132	15.0567	20.732	15.7662	28.7971		0	1	1	1	1	1		1.03328	1.01659	1.03277	1.02915	1.03551	1.00236		66.7357	82.1589	55.745	67.1675	49.5147	81.5721		18.6705	20.946	16.232	21.0505
84238		38.839	52.639	36.954	37.519	27.925	56.376				0	150	150	150	150	150		0	18.3613	15.2467	20.9246	15.8965	29.3501		0	1	1	1	1	1		1.03293	1.01674	1.03299	1.02861	1.03563	1.00203		66.7395	82.1583	55.7157	67.1538	49.5133	81.3789		18.6705	20.946	16.232	20.9255
84318		46.062	61.68	35.549	41.153	26.729	45.027				0	150	0	150	150	150		0	18.0636	0	20.9448	15.2231	29.8014		0	1	0	1	1	1		1.03261	1.01715	1.03243	1.02817	1.03559	1.0018		66.7429	82.1567	55.7916	67.1213	49.5137	81.2957		18.6705	20.946	16.232	20.8565
84398		54.491	52	36.371	40.269	21.124	35.388				0	150	0	150	150	150		0	18.2823	0	20.9973	15.6794	30.5987		0	1	0	1	1	1		1.03238	1.01688	1.03186	1.02728	1.03449	1.00131		66.7455	82.1578	55.8583	67.0938	49.5262	81.1255		18.6705	20.946	16.232	20.8355
84478		46.689	57.454	35.252	43.925	25.182	58.605				0	150	0	150	150	150		0	18.1901	0	21.5121	15.7288	31.0739		0	1	0	1	1	1		1.03222	1.01682	1.03202	1.02781	1.0349	1.00115		66.7472	82.158	55.8481	67.0773	49.5216	81.1537		18.6705	20.946	16.232	20.8355
84558		47.049	61.972	29.991	37.734	29.355	38.66				0	150	0	150	150	150		0	19.602	0	21.9719	15.135	31.6373		0	1	0	1	1	1		1.0322	1.01697	1.03166	1.02788	1.03478	1.00072		66.7474	82.1574	55.8628	67.0751	49.5229	81.2274		18.8213	21.3113	16.2775	20.8355
84638		53.088	62.91	36.604	45.843	30.796	34.563				0	150	0	150	0	150		0	20.3344	0	21.9914	0	32.784		0	1	0	1	0	1		1.03177	1.01731	1.03197	1.02814	1.03457	1.00054		66.7536	82.1561	55.8546	67.0673	49.5253	81.2583		18.8213	21.3113	16.2775	20.8355
84758		59.693	52.291	47.776	33.667	48.085	37.62				0	150	150	150	0	150		0	21.583	15.567	22.4266	0	33.6911		0	1	1	1	0	1		1.03177	1.01747	1.0322	1.02826	1.03491	1.00016		66.7535	82.1554	55.8237	67.0634	49.5214	81.2938		18.8213	21.3113	16.2775	20.8355
84858		65.028	78.185	56.638	60.978	59.956	67.485				0	150	150	150	0	150		0	23.4227	16.2911	23.3748	0	35.4843		0	1	1	1	0	1		1.03203	1.01782	1.03189	1.02764	1.03492	0.999947		66.7492	82.1446	55.8577	67.0825	59.956	81.3053		18.8213	21.3113	16.2775	20.7123
84978		56.069	73.276	47.839	64.208	31.614	64.545				0	150	150	150	0	150		0	24.4879	16.3805	23.018	0	35.4611		0	1	1	1	0	1		1.03179	1.01821	1.03183	1.02706	1.03513	0.999838		66.7532	82.1282	55.8589	67.1007	49.5189	81.3112		18.8213	21.3113	16.2775	20.7123
85058		70.325	61.963	39.232	42.897	34.942	53.023				0	150	150	150	0	150		0	24.5142	16.6182	22.9405	0	35.6394		0	1	1	1	0	1		1.03176	1.01811	1.03206	1.02726	1.03562	1.0001		66.7537	82.1324	55.8428	67.0943	49.5134	81.2969		18.8213	21.3113	16.2775	20.7123
85138		65.859	51.401	41.153	45.64	31.793	57.206				0	150	150	150	0	150		0	24.2739	16.724	22.8459	0	35.558		0	1	1	1	0	1		1.03123	1.01829	1.03158	1.02666	1.03482	0.999828		66.7636	82.1247	55.8646	67.0537	49.5224	81.3118		18.8213	21.3113	16.2775	20.598
85218		78.029	56.202	52.789	48.508	55.014	51.183				0	150	150	150	0	150		0	24.2411	16.484	22.7105	0	36.1269		0	1	1	1	0	1		1.03095	1.01812	1.03044	1.02596	1.03401	0.999215		78.029	82.1318	55.8901	67.0788	49.5316	81.2235		18.6705	21.3113	16.232	20.598
85298		50.846	48.733	48.368	43.544	29.645	41.231				0	150	150	150	0	150		0	23.829	16.3218	21.8409	0	36.3211		0	1	1	1	0	1		1.03064	1.01858	1.03088	1.02553	1.03343	0.999164		66.7444	82.1123	55.8802	67.0921	49.5553	81.3476		18.6705	21.3113	16.232	20.598
85378		51.981	58.268	32.501	36.176	27.204	38.769				0	150	150	150	0	150		0	23.4904	16.527	21.5487	0	36.0754		0	1	1	1	0	1		1.03105	1.01911	1.03031	1.02583	1.03356	0.999399		66.7399	82.09	55.893	67.0829	49.5476	81.3349		18.6705	21.3113	16.232	20.598
85458		50.27	37.749	35.253	33.141	43.197	32.175				0	150	150	150	0	150		0	23.8116	16.6268	22.1023	0	36.6647		0	1	1	1	0	1		1.03086	1.01961	1.03032	1.02585	1.03354	0.999309		66.742	82.0711	55.8927	67.0822	49.5487	81.3397		18.6705	21.3113	16.232	20.598
85578		47.623	50.402	24.611	43.377	43.613	36.95				0	150	150	150	0	150		0	23.4449	16.4822	21.7555	0	36.6873		0	1	1	1	0	1		1.03112	1.02014	1.03081	1.02552	1.034	0.999357		66.7392	82.0534	55.8818	67.0923	49.5318	81.3372		18.6705	21.3113	16.232	20.598
85658		49.994	64.382	35.038	48.568	33.954	27.829				0	150	150	150	0	150		0	23.7327	16.7694	22.1216	0	36.2596		0	1	1	1	0	1		1.0314	1.02067	1.03158	1.02592	1.03464	0.999379		66.7361	82.036	55.8646	67.0799	49.5245	81.336		18.6705	21.3113	16.232	20.598
85738		37.799	42.439	29.815	35.236	34.04	22.647				150	150	150	150	0	150		16.0876	24.0988	17.5292	22.3514	0	36.4711		1	1	1	1	0	1		1.0315	1.02102	1.03233	1.02624	1.03562	0.998563		66.7351	82.0243	55.8055	67.0698	49.5134	81.3969		18.6705	21.3113	16.232	20.598
85818		60.747	56.437	39.892	48.519	48.004	55.897				150	150	150	150	0	150		16.5292	24.9688	18.231	23.3833	0	37.8005		1	1	1	1	0	1		1.03211	1.02118	1.03271	1.02606	1.0359	0.998096		66.7188	82.0778	55.7539	67.0756	49.5121	81.3153		18.6705	21.8382	16.232	20.598
85978		41.103	79.451	42.223	51.911	39.712	49.574				150	150	150	150	0	150		16.8057	25.8146	18.273	24.447	0	38.5838		1	1	1	1	0	1		1.03243	1.02142	1.03279	1.02592	1.03598	0.997842		66.6945	82.07	55.7419	67.1317	49.5118	81.3291		18.6705	21.8382	16.232	20.7123
86078		40.862	54.798	37.593	46.289	33.342	55.812				150	150	150	150	0	150		17.5832	26.3212	18.1996	23.9925	0	38.7875		1	1	1	1	0	1		1.03238	1.02096	1.03158	1.02537	1.03529	0.9972		66.5775	82.0866	55.8645	67.097	49.5171	81.364		18.5485	21.8382	16.232	20.598
86158		39.685	53.247	42.148	40.327	30.869	44.524				150	150	150	150	0	150		18.4149	25.9143	18.5727	23.9785	0	39.5744		1	1	1	1	0	1		1.03214	1.02116	1.03139	1.02463	1.03439	0.996371		66.5842	82.0785	55.8688	67.1195	49.5273	81.4741		18.5485	21.8382	16.232	20.598
86238		52.924	70.237	38.945	59.392	30.837	41.095				150	150	150	150	0	150		18.4474	26.2825	19.4242	24.0303	0	39.3354		1	1	1	1	0	1		1.03284	1.02176	1.03251	1.02532	1.03502	0.996592		66.5645	82.0589	55.7805	67.0984	49.5202	81.4421		18.5485	21.8382	16.232	20.598
86318		47.611	58.99	31.942	46.393	21.153	40.903				150	150	150	150	0	150		18.6942	25.789	19.6805	23.5946	0	39.0952		1	1	1	1	0	1		1.03368	1.02242	1.03282	1.0259	1.03567	0.996327		66.5413	82.0369	55.7382	67.0806	49.513	81.4805		18.5485	21.8382	16.232	20.598
86398		48.079	50.572	33.035	32.276	32.701	46.516				150	150	150	150	0	150		18.1411	25.349	19.0047	23.0042	0	39.0907		1	1	1	1	0	1		1.03432	1.02289	1.0329	1.02665	1.03615	0.996607		66.5338	82.0213	55.7273	67.054	49.5111	81.4398		18.5485	21.8382	16.232	20.598
86478		46.001	69.428	32.83	44.956	36.096	38.325				150	150	150	150	0	150		17.7816	24.7085	18.3441	22.4014	0	38.9691		1	1	1	1	0	1		1.03507	1.02391	1.03335	1.02743	1.0366	0.997148		66.5277	81.9126	55.6657	67.014	49.5095	81.3668		18.5485	21.8382	16.232	20.598
86558		37.349	56.554	30.317	38.078	30.145	43.628				150	150	150	150	0	150		18.5018	24.9722	18.1001	22.7171	0	38.6991		1	1	1	1	0	1		1.03467	1.02455	1.03406	1.02787	1.03722	0.997614		66.5309	81.8441	55.5984	66.9915	49.5071	81.3415		18.5485	21.8382	16.232	20.598
86658		35.259	44.26	31.577	28.805	31.131	33.494				150	150	150	150	0	150		17.9873	25.632	18.3041	22.8047	0	38.1467		1	1	1	1	0	1		1.03553	1.02543	1.03489	1.02716	1.03841	0.995441		66.524	81.8133	55.5805	67.0277	49.5007	81.6094		18.5485	21.8382	16.232	20.598
86738		55.512	59.699	41.592	39.229	45.155	39.834				150	150	150	150	0	150		17.1363	24.3441	17.3441	21.1065	0	36.885		1	1	1	1	0	1		1.03634	1.02555	1.03582	1.02763	1.0385	0.9957		66.5061	81.9288	55.55	67.0036	49.5002	81.5716		18.5485	22.056	16.232	20.598
86838		50	55.297	46.614	41.779	54.083	48.618				150	150	150	150	0	150		16.914	24.6904	17.4069	20.8754	0	37.1195		1	1	1	1	0	1		1.03695	1.02571	1.03622	1.02756	1.03855	0.995606		66.491	81.9118	55.5159	67.0076	49.4999	81.8337		18.5485	22.056	16.2775	20.598
86978		53.731	51.052	40.481	52.445	31.681	49.402				150	150	150	150	0	150		16.4904	25.2812	17.1852	20.4917	0	37.0917		1	1	1	1	0	1		1.03706	1.0262	1.03581	1.02712	1.0385	0.995634		66.4883	81.8597	55.5508	67.0987	49.5002	81.9548		18.5485	22.4567	16.2775	20.7123
87058		48.115	59.642	32.972	45.971	46.301	41.336				150	150	150	150	0	150		16.2703	24.8724	16.3892	19.383	0	37.6681		1	1	1	1	0	1		1.03725	1.02689	1.0362	1.02741	1.0392	0.995251		66.4837	81.8201	55.5179	67.0897	49.4961	81.9652		18.5485	22.4567	16.2775	20.7123
87138		65.708	48.14	34.452	47.402	46.662	56.941				150	150	150	150	0	150		16.3069	24.8035	16.6069	18.565	0	37.6081		1	1	1	1	0	1		1.03824	1.02785	1.03719	1.02831	1.04077	0.995468		66.3916	81.8011	55.4345	67.0618	49.366	81.9625		18.5485	22.4567	16.2775	20.7123
87218		45.144	58.653	42.502	52.644	41.372	46.854				150	150	150	150	0	150		16.0602	25.4543	16.8317	19.2982	0	37.6597		1	1	1	1	0	1		1.0396	1.02876	1.03769	1.02872	1.04229	0.996231		66.224	81.6691	55.398	67.0412	49.3022	81.9269		18.5485	22.4567	16.2775	20.7123
87318		63.057	66.871	46.123	48.498	27.827	39.44				150	150	150	150	0	150		15.4958	24.8728	16.7118	18.5306	0	37.3556		1	1	1	1	0	1		1.03975	1.02954	1.03916	1.02939	1.04329	0.996553		66.2008	81.4542	55.3224	67.0068	49.2848	81.9119		18.5485	22.4567	16.2775	20.7123
87398		57.093	50.67	48.472	45.735	43.365	35.297				150	150	150	150	0	150		15.2151	23.3592	16.5138	17.7024	0	37.5187		1	1	1	1	0	1		1.04096	1.02923	1.0402	1.02915	1.0449	0.996634		66.0155	81.5404	55.2398	67.019	49.2568	81.9082		18.5485	22.4567	16.2775	20.7123
87478		31.942	44.576	29.006	36.699	28.817	43.172				0	150	150	150	0	150		0	23.0994	15.358	17.1763	0	37.4562		0	1	1	1	0	1		1.03987	1.02841	1.04119	1.0287	1.04573	0.997034		66.1826	81.7656	55.1531	67.042	49.1884	81.8896		18.5485	22.7742	16.2775	20.7123
87578		60.151	50.021	30.023	46.692	36.541	40.022				0	150	0	150	0	150		0	22.8671	0	15.8982	0	36.2562		0	1	0	1	0	1		1.04048	1.02926	1.04209	1.02866	1.04654	0.997884		66.0888	81.5303	55.1333	67.0443	49.1094	81.9271		18.5485	23.4515	16.2775	20.7123
87698		54.882	69.264	49.292	70.86	35.363	49.678				0	150	0	0	0	150		0	21.451	0	0	0	35.2444		0	1	0	0	0	1		1.04181	1.02955	1.04279	1.02891	1.04702	0.997763		65.9466	81.8035	55.1226	67.0311	49.0639	81.9327		18.5485	23.6487	16.2775	20.7123
87778		65.172	48.932	37.936	53.333	39.465	51.571				0	150	0	0	0	150		0	21.4659	0	0	0	34.5066		0	1	0	0	0	1		1.03938	1.02997	1.04326	1.0288	1.0472	0.998156		66.4773	81.8448	55.1162	67.0369	49.0505	81.9145		18.6705	23.863	16.2775	20.7123
87858		49.843	66.998	46.25	59.883	40.258	50.518				0	150	0	0	0	150		0	20.3501	0	0	0	34.2639		0	1	0	0	0	1		1.03748	1.02998	1.04376	1.02862	1.04798	0.997724		66.5389	82.0258	55.1123	67.0461	48.9937	81.6889		18.8868	23.9387	16.2775	20.8355
87978		45.438	63.343	53.56	69.476	37.705	43.699				0	150	0	0	0	150		0	19.3281	0	0	0	33.5804		0	1	0	0	0	1		1.03841	1.03117	1.04508	1.0295	1.0491	0.999011		66.5308	82.0466	55.1169	67.001	49.0524	81.3558		18.8868	24.0027	16.313	20.8355
88098		38.851	54.681	36.839	57.447	23.273	45.993				0	150	0	0	0	150		0	19.2328	0	0	0	32.5108		0	1	0	0	0	1		1.0396	1.03246	1.04612	1.0301	1.04949	0.999406		66.5177	82.064	55.1299	67.0631	49.0242	81.6832		18.8868	24.2122	16.3835	20.8565
88178		58.069	56.543	33.563	43.935	35.832	40.517				0	150	0	0	0	150		0	18.6979	0	0	0	32.1175		0	1	0	0	0	1		1.03863	1.03344	1.04682	1.03061	1.05059	0.997449		66.529	82.0327	55.1193	67.0375	48.9441	81.9473		18.8868	24.2122	16.3835	20.8565
88278		59.429	71.09	33.835	62.438	29.087	47.736				0	150	0	0	0	150		0	19.1538	0	0	0	31.8804		0	1	0	0	0	1		1.03998	1.03471	1.0473	1.03123	1.05181	0.997902		66.5084	81.926	55.1144	67.0063	48.8328	81.9263		18.8868	24.2122	16.3835	20.8565
88378		53.87	82.162	36.575	49.552	42.487	43.569				0	150	0	0	0	150		0	19.183	0	0	0	30.8729		0	1	0	0	0	1		1.04167	1.03583	1.04805	1.03246	1.05243	0.99805		66.4299	81.8246	55.1086	66.9368	48.7736	81.9194		18.8868	24.2122	16.4323	20.8565
88458		52.275	74.803	56.539	55.878	36.188	40.201				0	150	0	0	0	150		0	18.0714	0	0	0	29.431		0	1	0	0	0	1		1.04115	1.03561	1.04861	1.03318	1.05271	0.997831		66.4799	81.8325	55.1042	66.8893	48.7474	81.9295		18.8868	24.2122	16.4555	20.8565
88538		67.964	61.407	57.929	64.809	42.225	69.413				0	150	0	0	0	150		0	17.2639	0	0	0	28.4356		0	1	0	0	0	1		1.04142	1.03613	1.0489	1.03332	1.0534	0.997885		66.5192	81.8189	55.1015	66.8808	48.7001	81.927		19.199	24.2122	16.4555	20.8565
88618		52.405	74.079	50.844	67.796	31.655	55.05				0	150	0	0	0	150		0	16.4937	0	0	0	27.7613		0	1	0	0	0	1		1.04211	1.03688	1.04917	1.03399	1.05322	0.998094		66.5025	81.8934	55.0675	66.8453	48.7122	81.9173		19.199	24.6407	16.4555	20.8565
88698		63.344	59.479	48.015	59.69	44.161	55.653				0	150	0	0	0	150		0	16.4183	0	0	0	26.5055		0	1	0	0	0	1		1.04111	1.03746	1.04988	1.03478	1.05349	0.998556		66.5424	82.0229	55.1094	66.9057	48.6942	81.8959		19.5282	24.7612	16.657	20.9255
88778		61.191	78.862	54.859	63.082	35.48	53.602				0	0	0	0	0	150		0	0	0	0	0	24.9972		0	0	0	0	0	1		1.0426	1.03864	1.05096	1.03564	1.05486	0.999278		66.553	82.0445	55.116	66.9697	48.7324	81.7228		19.6607	25.0523	16.6958	21.0505
88858		60.911	72.636	45.028	53.947	46.326	63.292				0	0	0	0	0	150		0	0	0	0	0	24.2909		0	0	0	0	0	1		1.04354	1.03977	1.05194	1.03647	1.05607	1.00003		66.535	81.982	55.1294	67.0213	48.8004	81.4906		20.0177	25.245	16.8317	21.386
88978		61.805	61.869	38.071	71.356	38.958	63.594				0	0	0	0	0	150		0	0	0	0	0	23.6134		0	0	0	0	0	1		1.04458	1.04052	1.05284	1.0378	1.05714	1.00083		66.5268	82.0444	55.145	71.356	48.8852	81.7609		20.172	25.543	17.1045	21.6985
89078		65.426	59.516	36.849	44.813	29.63	64.786				0	0	0	0	0	150		0	0	0	0	0	21.9139		0	0	0	0	0	1		1.04573	1.04201	1.05377	1.03904	1.05812	1.00152		66.5068	81.9451	55.1312	66.871	48.7929	81.5484		20.172	25.543	17.3043	21.6985
89158		45.429	49.253	55.564	41.832	30.048	51.348				0	0	0	0	0	150		0	0	0	0	0	19.7783		0	0	0	0	0	1		1.04608	1.04302	1.05471	1.03994	1.05784	1.00186		66.4985	81.8418	55.1173	66.8383	48.8194	81.4413		20.172	25.543	17.3043	21.6985
89238		61.498	66.621	46.401	59.802	44.973	60.099				0	0	0	0	0	150		0	0	0	0	0	18.1502		0	0	0	0	0	1		1.04676	1.04363	1.05487	1.04062	1.05791	1.00195		66.4822	81.8191	55.1159	66.8254	48.8124	81.4151		20.2805	25.543	17.3043	21.6985
89318		51.768	74.278	48.066	57.017	31.66	65.006				0	0	0	0	0	0		0	0	0	0	0	0		0	0	0	0	0	0		1.04718	1.0444	1.05366	1.04134	1.05935	1.00274		66.5181	81.8046	55.2364	66.8114	48.6973	81.3355		20.4603	25.543	17.3995	21.8275
89418		57.087	61.512	58.416	52.957	45.915	63.513				0	0	0	0	0	0		0	0	0	0	0	0		0	0	0	0	0	0		1.04786	1.04525	1.05451	1.0421	1.0603	1.00288		66.5018	81.7435	55.1644	66.7953	48.6371	81.3281		20.4603	25.543	17.4693	21.8275
89498		63.688	66.479	48.694	68.198	52.821	53.623				0	0	0	0	0	0		0	0	0	0	0	0		0	0	0	0	0	0		1.04951	1.04577	1.05551	1.04301	1.06125	1.00383		66.3141	81.8146	55.2454	66.8251	52.821	81.3671		20.4603	25.6232	17.5063	22.0185
89578		57.66	70.874	58.307	59.522	44.162	75.854				0	0	0	0	0	0		0	0	0	0	0	0		0	0	0	0	0	0		1.05088	1.04695	1.05622	1.04427	1.06319	1.00427		65.9661	81.83	55.3341	66.8779	48.5862	81.737		20.4603	25.973	17.5877	22.1423
89658		67.135	70.144	41.68	69.079	46.221	83.251				0	0	0	0	0	0		0	0	0	0	0	0		0	0	0	0	0	0		1.0513	1.04802	1.05797	1.04552	1.0649	1.00472		66.3527	81.9154	55.3449	66.9313	48.4866	81.9214		20.9378	26.8575	17.7535	22.2173
89738		48.27	68.572	52.002	75.285	41.386	65.626				0	0	0	0	0	0		0	0	0	0	0	0		0	0	0	0	0	0		1.05221	1.04877	1.05994	1.04674	1.06664	1.00548		66.1165	81.8411	55.3458	75.285	48.3219	81.9636		20.9378	27.174	17.8395	22.4698
89818		46.753	51.848	39.648	46.808	36.73	58.486				0	0	0	0	0	0		0	0	0	0	0	0		0	0	0	0	0	0		1.05365	1.05035	1.06145	1.04834	1.06764	1.00655		65.9191	81.8009	55.2461	66.7845	48.31	81.9155		20.9378	27.174	17.8395	22.4698
89978		70.032	87.683	42.085	65.207	31.106	91.489				0	0	0	0	0	0		0	0	0	0	0	0		0	0	0	0	0	0		1.05471	1.05112	1.06115	1.04872	1.06935	1.00696		65.8602	87.683	55.2704	66.7766	48.2809	91.489		20.9378	27.219	18.0123	22.4698
90058		40.669	68.841	44.867	54.31	29.845	85.357				0	0	0	0	0	0		0	0	0	0	0	0		0	0	0	0	0	0		1.05581	1.05193	1.06155	1.04965	1.06924	1.0077		65.8148	81.8077	55.3643	66.7974	48.3132	81.9405		20.9378	27.3605	18.137	22.8242
90138		66.784	62.281	62.531	73.265	26.984	93.947				0	0	0	0	0	0		0	0	0	0	0	0		0	0	0	0	0	0		1.05677	1.05261	1.06242	1.05043	1.06899	1.00768		65.7762	81.7951	62.531	73.265	48.3151	93.947		21.0763	27.5362	18.137	22.8598
90238		52.396	76.47	64.943	81.294	35.389	81.964				0	0	0	0	0	0		0	0	0	0	0	0		0	0	0	0	0	0		1.05733	1.05392	1.06365	1.05096	1.07029	1.00838		65.756	81.8069	64.943	81.294	48.3055	81.9672		21.0763	28.0403	18.4025	22.8978
90318		52.822	70.324	53.812	71.565	43.891	85.251				0	0	0	0	0	0		0	0	0	0	0	0		0	0	0	0	0	0		1.05856	1.05559	1.06524	1.05306	1.07188	1.0093		65.7835	81.8123	55.3797	71.565	48.3089	81.9454		21.259	28.355	18.4923	22.9612
90398		44.699	72.19	42.677	54.685	31.218	69.13				0	0	0	0	0	0		0	0	0	0	0	0		0	0	0	0	0	0		1.05972	1.05701	1.06713	1.05401	1.07327	1.01		65.8168	81.7123	55.3865	66.7878	48.3138	81.9679		21.6157	28.355	18.7498	23.0808
90478		62.343	74.83	52.936	60.808	39.776	62.438				0	0	0	0	0	0		0	0	0	0	0	0		0	0	0	0	0	0		1.06135	1.05888	1.06789	1.05562	1.07454	1.01044		65.8312	81.2839	55.4715	66.7311	48.3501	81.9771		22.3462	28.4537	19.4773	23.1995
90558		44.92	82.021	50.429	62.832	38.172	72.837				0	0	0	0	0	0		0	0	0	0	0	0		0	0	0	0	0	0		1.06255	1.06011	1.06928	1.05633	1.07673	1.01092		65.7833	81.2299	55.3811	66.7054	48.3038	81.973		22.4573	28.4537	19.4773	23.4778
90638		49.402	65.55	35.249	54.142	42.583	82.256				0	0	0	0	0	0		0	0	0	0	0	0		0	0	0	0	0	0		1.0638	1.06155	1.07085	1.05746	1.07834	1.01197		65.7387	81.0484	55.4035	66.6686	48.257	81.9795		22.651	28.4537	19.5775	23.4778
90718		76.197	90.841	74.275	67.161	41.368	89.497				0	0	0	0	0	0		0	0	0	0	0	0		0	0	0	0	0	0		1.06569	1.06257	1.07171	1.05834	1.07795	1.01175		76.197	90.841	74.275	66.6543	48.2699	89.497		23.359	28.5705	19.6853	23.4778
90838		52.784	82.279	42.254	66.13	38.765	108.974				0	0	0	0	0	0		0	0	0	0	0	0		0	0	0	0	0	0		1.06655	1.06396	1.07261	1.05835	1.07935	1.01303		65.713	82.279	55.3213	66.6542	48.2306	108.974		23.8277	28.5705	19.6853	23.4778
90978		80.229	128.519	49.998	65.262	42.538	62.197				0	0	0	0	0	0		0	0	0	0	0	0		0	0	0	0	0	0		1.06693	1.06445	1.07337	1.05917	1.08099	1.01362		80.229	128.519	55.2678	66.5175	48.2166	81.9669		23.8277	28.76	19.6853	23.8962
91098		69.574	121.412	53.66	77.246	50.71	102.764				0	0	0	0	0	0		0	0	0	0	0	0		0	0	0	0	0	0		1.06775	1.06457	1.0739	1.05987	1.08243	1.0136		69.574	121.412	55.3572	77.246	50.71	102.764		23.9397	28.8007	19.8003	23.8962
91178		52.925	73.797	45.449	49.944	52.214	73.586				0	0	0	0	0	0		0	0	0	0	0	0		0	0	0	0	0	0		1.06931	1.06604	1.07526	1.0618	1.08118	1.01508		65.6744	80.9651	55.39	66.3518	52.214	81.9839		23.9397	29.0822	20.0475	24.1783
91258		43.702	66.405	45.583	57.704	45.136	49.344				0	0	0	0	0	0		0	0	0	0	0	0		0	0	0	0	0	0		1.07063	1.06724	1.07703	1.06299	1.08382	1.01609		65.599	81.1098	55.4047	66.5624	48.2285	81.9928		23.9397	29.7242	20.365	24.3227
91338		72.509	65.41	54.041	60.172	47.082	58.489				0	0	0	0	0	0		0	0	0	0	0	0		0	0	0	0	0	0		1.07089	1.06875	1.07843	1.06421	1.08539	1.01674		72.509	81.2012	55.4547	66.2483	48.2153	82.0915		23.9397	29.8223	20.6118	24.3892
91418		64.17	64.714	45.163	54.691	34.966	58.425				0	0	0	0	0	0		0	0	0	0	0	0		0	0	0	0	0	0		1.07096	1.06995	1.07994	1.06578	1.08725	1.01658		65.5808	80.993	55.3675	66.1228	48.1706	82.11		23.9397	29.8223	20.8473	24.3892
91498		51.024	61.736	35.417	50.203	41.1	63.89				0	0	0	0	0	0		0	0	0	0	0	0		0	0	0	0	0	0		1.07163	1.07131	1.08029	1.06553	1.08917	1.01639		65.5436	80.7361	55.3515	66.1245	48.1051	82.1316		23.9397	29.8223	20.8473	24.3892
91578		61.567	70.057	50.328	57.861	52.508	74.609				0	0	0	0	0	0		0	0	0	0	0	0		0	0	0	0	0	0		1.07239	1.07217	1.08108	1.06627	1.09057	1.01651		65.5021	80.5537	55.4146	66.1197	52.508	82.1184		24.346	29.8223	21.184	24.3892
91658		83.665	78.055	53.227	77.433	47.643	75.776				0	0	0	0	0	0		0	0	0	0	0	0		0	0	0	0	0	0		1.07294	1.07327	1.08164	1.06673	1.09149	1.01741		83.665	80.3593	55.5294	77.433	48.019	82.0149		24.3995	30	21.4295	24.3892
91739		65.036	78.919	59.398	64.346	43.425	80.059				0	0	0	0	0	0		0	0	0	0	0	0		0	0	0	0	0	0		1.07257	1.07418	1.08238	1.06733	1.09239	1.01822		65.717	80.5655	59.398	66.1259	48.0665	82.1234		24.5192	30.1907	21.537	24.5825
91818		65.779	89.317	46.465	63.254	45.406	69.537				0	0	0	0	0	0		0	0	0	0	0	0		0	0	0	0	0	0		1.07321	1.07473	1.08257	1.0682	1.09161	1.01855		65.6864	89.317	55.6903	66.2646	48.0951	82.2163		24.5192	30.7475	22.2472	24.7632
91978		63.213	68.922	50.937	65.638	58.542	60.203				0	0	0	0	0	0		0	0	0	0	0	0		0	0	0	0	0	0		1.07399	1.0755	1.08314	1.06904	1.09237	1.01909		65.6422	81.1032	55.8591	66.5685	58.542	82.2423		24.5192	30.9352	22.855	24.83
92078		75.958	85.812	67.713	61.887	50.615	83.259				0	0	0	0	0	0		0	0	0	0	0	0		0	0	0	0	0	0		1.07445	1.07685	1.08423	1.07037	1.09402	1.02032		75.958	85.812	67.713	66.2321	50.615	82.2472		24.6732	31.5055	22.9193	25.3402
92158		49.488	61.975	48.925	48.222	39.715	79.826				0	0	0	0	0	0		0	0	0	0	0	0		0	0	0	0	0	0		1.07574	1.07773	1.08591	1.07079	1.09617	1.02024		65.7502	81.2618	55.8877	66.6435	48.0884	82.7308		24.8325	32.5733	23.1807	26.4327
92241		76.581	90.405	52.638	69.177	54.497	90.494				0	0	0	0	0	0		0	0	0	0	0	0		0	0	0	0	0	0		1.0771	1.07865	1.08658	1.07196	1.09827	1.0211		76.581	90.405	55.9915	69.177	54.497	90.494		25.126	33.4555	24.0832	26.6573
92318		59.397	75.758	57.155	75.122	48.614	68.807				0	0	0	0	0	0		0	0	0	0	0	0		0	0	0	0	0	0		1.07795	1.07931	1.08753	1.07243	1.09915	1.02173		65.8217	81.7365	57.155	75.122	48.0604	83.2407		25.6045	34.5472	24.4292	26.8157
92398		61.354	72.425	59.192	72.323	43.442	69.614				0	0	0	0	0	0		0	0	0	0	0	0		0	0	0	0	0	0		1.07879	1.0804	1.08815	1.07324	1.10056	1.02203		65.7899	81.4767	59.192	72.323	48.0092	83.2549		25.7635	35.0353	24.5568	26.966
92498		63.592	91.685	52.356	61.922	41.049	83.869				0	0	0	0	0	0		0	0	0	0	0	0		0	0	0	0	0	0		1.07895	1.08101	1.08835	1.07375	1.10165	1.02266		65.7836	91.685	56.3971	66.7543	47.962	83.2802		25.8195	35.7077	24.7075	27.0953
92578		72.365	83.116	46.674	46.553	31.415	68.983				0	0	0	0	0	0		0	0	0	0	0	0		0	0	0	0	0	0		1.07949	1.08179	1.08853	1.07427	1.10275	1.02346		72.365	83.116	56.3649	66.7212	47.9133	83.3669		26.0948	36.649	25.103	27.418
92658		50.486	63.331	53.292	51.946	40.737	51.724				0	0	0	0	0	0		0	0	0	0	0	0		0	0	0	0	0	0		1.08003	1.08237	1.08923	1.07492	1.10366	1.02356		65.9185	81.9125	56.547	66.6806	47.8397	83.7016		26.575	37.0192	25.7095	27.4742
92738		61.22	53.147	53.954	46.327	29.704	71.578				0	0	0	0	0	0		0	0	0	0	0	0		0	0	0	0	0	0		1.08035	1.08327	1.08983	1.07527	1.10204	1.02403		65.9017	82.0226	56.5723	66.789	47.9447	83.9623		27.1575	37.8537	26.2357	27.4823
92858		58.645	73.423	62.074	80.932	47.546	99.082				0	0	0	0	0	0		0	0	0	0	0	0		0	0	0	0	0	0		1.08126	1.08454	1.09099	1.07465	1.10147	1.02481		65.9639	82.0795	62.074	80.932	48.057	99.082		27.3388	38.0467	26.665	27.747
92978		60.292	89.914	51.243	75.995	48.302	58.815				0	0	0	0	0	0		0	0	0	0	0	0		0	0	0	0	0	0		1.08182	1.08536	1.09143	1.07545	1.1024	1.02524		66.3218	89.914	56.6592	75.995	48.302	84.3136		27.9077	38.4792	26.8538	28.5647
93098		53.228	85.554	49.78	65.585	46.122	67.241				0	0	0	0	0	150		0	0	0	0	0	17.7061		0	0	0	0	0	1		1.08193	1.08607	1.0916	1.07584	1.10324	1.02592		66.2951	85.554	56.7755	67.1414	48.0738	84.4517		27.9077	39.2415	27.5697	28.7315
93178		54.597	57.433	46.907	60.767	29.441	45.452				0	0	0	0	0	150		0	0	0	0	0	19.5981		0	0	0	0	0	1		1.08282	1.08736	1.09216	1.07665	1.104	1.02668		66.4873	82.1734	56.9813	67.1629	48.1261	84.3695		28.2902	39.5948	28.277	28.7818
93278		55.064	57.19	42.163	57.281	45.388	70.71				0	0	0	0	0	150		0	0	0	0	0	21.2449		0	0	0	0	0	1		1.08362	1.08833	1.09243	1.07738	1.10468	1.02726		66.5161	82.2375	57.0334	67.1707	48.1747	84.8351		28.447	39.7248	28.6292	28.9243
93358		37.42	55.027	39.212	48.373	24.355	54.837				0	0	0	0	0	150		0	0	0	0	0	22.1904		0	0	0	0	0	1		1.08422	1.08906	1.09269	1.07762	1.1057	1.02825		66.5315	82.3626	57.1032	67.6052	48.203	85.1539		28.8923	40.026	29.6863	28.961
93458		42.676	63.922	34.247	47.559	31.073	78.781				0	0	0	0	0	150		0	0	0	0	0	23.8566		0	0	0	0	0	1		1.08516	1.08948	1.09358	1.07828	1.10642	1.02698		66.5444	82.5812	57.1434	67.8665	48.2232	85.2327		29.2218	40.477	29.9428	29.0645
93538		44.477	65.865	52.783	52.273	34.665	48.297				0	0	0	0	0	150		0	0	0	0	0	24.9085		0	0	0	0	0	1		1.08532	1.08947	1.09409	1.07855	1.10719	1.02744		66.5968	82.8649	57.1549	68.0222	48.2408	85.2158		29.6073	40.477	30.2717	29.5208
93618		55.962	81.792	49.861	67.173	48.317	69.327				0	0	0	0	0	150		0	0	0	0	0	25.9687		0	0	0	0	0	1		1.08446	1.0894	1.09444	1.07934	1.1075	1.02595		66.7654	81.792	57.438	67.173	48.317	85.3573		29.971	40.546	30.2717	30.4
93698		47.181	85.895	54.818	62.171	39.921	59.293				0	0	0	0	0	150		0	0	0	0	0	24.9461		0	0	0	0	0	1		1.0844	1.09033	1.09532	1.08048	1.1085	1.0268		66.8617	85.895	57.3884	68.1598	48.31	85.3578		30.3533	40.6175	31.1492	30.748
93778		59.625	70.169	48.23	61.29	33.762	68.025				0	0	0	0	0	150		0	0	0	0	0	24.8712		0	0	0	0	0	1		1.08406	1.09071	1.0954	1.08032	1.10973	1.02625		67.0032	83.8457	57.7667	68.2138	48.3169	85.4047		30.7705	40.8917	31.7225	31.3975
93858		68.873	57.168	50.53	45.187	49.067	60.084				0	0	0	0	0	150		0	0	0	0	0	26.4481		0	0	0	0	0	1		1.08313	1.09041	1.09529	1.08166	1.11131	1.02577		68.873	84.2363	57.8986	68.228	49.067	86.0214		31.0588	41.3075	31.7415	31.7615
93978		61.261	57.525	41.589	42.127	46.741	58.784				0	0	0	0	0	150		0	0	0	0	0	27.0975		0	0	0	0	0	1		1.08382	1.09092	1.09544	1.08216	1.11252	1.02665		67.3079	84.4548	57.9354	68.3419	48.5478	86.6233		31.3365	41.9595	31.8583	31.7945
94058		56.489	63.455	43.012	51.852	37.883	44.589				0	150	0	150	0	150		0	17.3415	0	15.9083	0	27.3091		0	1	0	1	0	1		1.08455	1.09087	1.09572	1.08243	1.11382	1.02722		67.382	84.9305	57.9687	68.6974	48.6412	87.2268		31.9885	42.495	32.419	31.912
94158		35.642	50.924	38.274	44.186	39.282	53.307				0	0	0	150	0	150		0	0	0	17.105	0	27.5484		0	0	0	1	0	1		1.0847	1.0904	1.09573	1.0826	1.11382	1.02787		67.4752	85.4989	58.1038	69.1109	48.7813	87.8903		32.7293	42.495	33.748	32.0558
94238		36.199	50.247	33.721	41.569	27.673	54.404				0	0	0	150	0	150		0	0	0	17.1407	0	28.6646		0	0	0	1	0	1		1.08512	1.09079	1.09661	1.08285	1.11476	1.02861		67.615	85.6853	58.2656	69.2113	48.891	88.6928		32.8937	42.831	34.6998	32.1468
94318		66.523	69.736	53.877	48.525	43.09	40.634				0	0	0	150	0	150		0	0	0	16.7458	0	28.3324		0	0	0	1	0	1		1.08529	1.09129	1.09723	1.07876	1.11586	1.02875		66.523	85.8352	58.32	69.5795	48.9734	89.2649		33.0343	42.831	34.9258	32.4653
94458		61.748	89.143	64.932	60.688	45.251	67.95				0	0	0	150	0	150		0	0	0	16.3225	0	28.5769		0	0	0	1	0	1		1.08411	1.09103	1.09752	1.07917	1.11849	1.02899		67.854	89.143	64.932	70.1443	48.779	89.4517		33.5627	42.831	35.263	32.8145
94538		55.782	91.969	64.067	62.852	42.59	52.855				0	0	0	150	0	150		0	0	0	15.5725	0	26.8189		0	0	0	1	0	1		1.08398	1.09022	1.09778	1.07556	1.12017	1.02917		68.2515	91.969	64.067	70.6646	48.8317	89.5023		34.5305	42.831	35.263	32.8145
94618		74.47	80.851	59.716	53.202	47.293	79.001				0	0	0	150	0	150		0	0	0	16.2613	0	27.194		0	0	0	1	0	1		1.08513	1.0886	1.09699	1.07571	1.12225	1.0306		74.47	80.851	59.716	70.7883	47.293	89.5044		34.7485	43.0542	35.5408	33.5583
94698		40.171	61.994	54.766	61.307	32.117	78.737				0	0	0	150	0	150		0	0	0	16.6697	0	26.96		0	0	0	1	0	1		1.08606	1.08646	1.09776	1.07664	1.12212	1.03113		68.2624	86.6227	54.766	70.9414	49.0191	89.5484		34.8592	43.1412	35.7045	35.1093
94778		59.592	67.012	54.332	45.973	36.349	56.681				0	0	0	150	0	150		0	0	0	17.8753	0	27.231		0	0	0	1	0	1		1.08596	1.08666	1.09644	1.07748	1.12045	1.03144		68.7509	87.0047	59.1098	71.2374	49.2662	89.795		35.2277	43.0982	35.9243	35.175
94858		62.337	74.975	40.402	58.241	29.397	50.999				0	150	0	150	0	150		0	17.5509	0	18.1277	0	28.0274		0	1	0	1	0	1		1.08484	1.08569	1.09592	1.07762	1.12182	1.03237		69.2633	87.6599	59.225	71.41	49.28	90.1359		35.3955	43.5053	36.075	35.397
94978		58.612	69.334	44.695	44.556	52.483	68.783				0	0	0	150	0	150		0	0	0	17.7998	0	28.5025		0	0	0	1	0	1		1.08518	1.08688	1.09609	1.07805	1.12254	1.03247		69.5781	88.1533	59.4017	71.4978	52.483	90.4378		35.454	44.02	36.4803	36.274
95078		51.214	72.12	35.425	40.065	34.588	46.499				0	0	0	150	0	150		0	0	0	18.1843	0	28.5067		0	0	0	1	0	1		1.08499	1.087	1.09599	1.07842	1.12314	1.03243		69.5814	89.1438	59.4698	71.5914	49.3603	90.442		35.3955	44.02	36.4282	36.3362
95158		64.522	76.118	41.375	60.996	30.22	53.041				0	0	0	150	0	150		0	0	0	18.3285	0	29.0486		0	0	0	1	0	1		1.08119	1.08753	1.09612	1.07942	1.12355	1.03255		70.193	89.149	59.6563	71.636	49.4956	90.6059		35.3955	44.2675	36.4282	36.4625
95238		65.115	65.309	47.912	60.879	48.215	67.628				0	0	0	150	0	150		0	0	0	18.2754	0	29.2172		0	0	0	1	0	1		1.079	1.08631	1.09549	1.07958	1.12431	1.03227		70.3899	89.3481	59.8248	71.8164	48.215	90.9691		35.3955	44.1748	36.4282	36.3245
95338		59.282	86.599	57.946	60.758	43.852	79.46				0	0	0	150	0	150		0	0	0	17.2728	0	27.7287		0	0	0	1	0	1		1.07927	1.08621	1.09577	1.07975	1.12503	1.03188		71.0151	86.599	57.946	72.1772	49.4998	91.0454		35.3305	44.1748	36.4282	36.3245
95418		53.432	78.444	60.164	75.989	52.347	90.289				0	0	0	150	0	150		0	0	0	17.9325	0	28.3917		0	0	0	1	0	1		1.07945	1.0868	1.09647	1.08017	1.12616	1.02966		71.2384	78.444	60.164	75.989	52.347	90.289		35.389	44.9078	36.3077	36.3245
95518		63.962	77.72	61.224	58.138	59.572	68.19				150	0	0	150	0	150		15.0227	0	0	18.393	0	28.2546		1	0	0	1	0	1		1.07991	1.0868	1.09749	1.0803	1.12655	1.02734		71.3723	90.0523	61.224	72.6012	59.572	92.0979		35.5265	45.5003	36.5917	36.9787
95598		58.46	72.038	70.401	58.182	54.82	71.164				150	150	0	150	0	150		16.3409	18.7626	0	18.398	0	28.8078		1	1	0	1	0	1		1.08086	1.08668	1.0978	1.07992	1.12677	1.02775		71.5797	90.3425	70.401	72.7476	54.82	92.3159		35.4693	45.6405	36.5917	37.3988
95678		60.927	58.016	42.161	40.664	34.024	69.625				150	150	0	150	0	150		15.7144	18.6513	0	18.7871	0	29.6342		1	1	0	1	0	1		1.08178	1.08724	1.09816	1.07841	1.12703	1.02716		72.0995	90.4163	61.1471	72.9064	50.5372	92.6961		35.654	46	37.3038	37.63
95758		56.682	49.672	41.015	45.059	37.626	51.027				150	150	0	150	0	150		15.8656	19.0488	0	18.9987	0	30.1959		1	1	0	1	0	1		1.08252	1.08792	1.09894	1.0758	1.12737	1.02516		72.4177	90.4669	61.2051	73.3993	50.592	93.6871		35.9578	46.9075	37.5365	37.633
95838		44.733	71.101	46.297	54.756	36.797	56.13				150	150	0	150	0	150		16.6108	20.0513	0	19.808	0	29.9897		1	1	0	1	0	1		1.08243	1.08818	1.09895	1.0761	1.12782	1.0247		72.4236	90.6545	61.3272	74.0849	50.64	93.947		35.9193	46.811	37.5365	37.9035
95978		36.838	65.949	33.238	50.043	31.913	52.179				150	150	0	150	0	150		17.3542	20.3526	0	19.7997	0	30.2945		1	1	0	1	0	1		1.08276	1.08852	1.09918	1.07612	1.12842	1.02499		72.512	90.7893	61.6165	74.9644	50.7109	94.9053		35.8608	46.811	37.4028	37.6482
96058		49.88	64.858	36.262	47.167	39.344	49.562				150	150	0	150	0	150		17.7251	20.8515	0	19.7765	0	30.8432		1	1	0	1	0	1		1.083	1.08883	1.09969	1.07504	1.12914	1.02529		72.7081	90.9871	61.8912	75.1196	50.7637	95.5258		35.722	47.1498	37.4028	37.9195
96138		55.722	64.467	43.371	48.675	49.254	58.17				150	150	0	150	0	150		18.8723	21.7449	0	20.7264	0	30.6372		1	1	0	1	0	1		1.08405	1.09025	1.10008	1.07595	1.13015	1.02572		73.393	91.1095	62.0813	75.2027	49.254	95.9986		35.445	47.3533	37.5192	38.631
96238		67.036	92.69	63.381	70.178	46.641	78.995				150	150	0	150	0	150		19.3844	21.7116	0	20.2056	0	30.5641		1	1	0	1	0	1		1.08324	1.09039	1.10066	1.07712	1.1313	1.02621		67.036	92.69	63.381	70.178	46.641	96.3664		35.457	47.5965	37.4298	39.7395
96318		50.379	75.639	58.33	52.179	43.47	61.379				150	150	0	150	0	150		18.8257	22.8573	0	19.6618	0	31.1656		1	1	0	1	0	1		1.0823	1.08807	1.10153	1.07612	1.13206	1.02347		74.4514	91.9153	58.33	75.4883	51.2604	96.8055		35.457	47.5095	37.3865	41.4735
96398		48.38	68.885	52.586	58.438	47.905	63.154				150	150	0	150	0	150		19.0818	23.89	0	20.6571	0	32.4962		1	1	0	1	0	1		1.08295	1.08566	1.10257	1.07474	1.13236	1.02393		74.4878	92.6121	62.5906	75.9214	47.905	96.9223		35.6917	47.5095	37.5517	41.6828
96482		46.957	69.947	54.433	58.3	46.284	75.044				150	150	0	150	0	150		19.8317	24.7781	0	21.0742	0	32.2988		1	1	0	1	0	1		1.08246	1.08669	1.10084	1.07422	1.13296	1.02422		74.6388	92.7418	54.433	75.991	46.284	97.1646		35.6415	47.5907	37.3902	41.7523
96558		59.932	70.834	53.679	58.194	40.399	69.011				150	150	0	150	0	150		19.9717	25.0238	0	21.3298	0	32.8558		1	1	0	1	0	1		1.08149	1.08714	1.09878	1.07416	1.13168	1.02417		74.8671	93.124	63.3489	76	52.3019	97.1748		35.6415	48.0115	37.3902	41.7523
96678		63.014	66.347	51.256	47.194	42.558	52.297				150	150	0	150	0	150		20.4141	25.3419	0	21.4251	0	32.9992		1	1	0	1	0	1		1.08048	1.08663	1.09951	1.07308	1.1296	1.02401		75.3481	94.6879	63.748	76.9008	52.4787	97.2081		35.6415	48.822	37.3902	41.7195
96762		53.439	61.76	49.234	46.999	42.216	62.646				150	150	0	150	0	150		20.6061	25.1098	0	21.4379	0	32.5092		1	1	0	1	0	1		1.08069	1.08695	1.10001	1.07359	1.13013	1.02448		76.0135	95.4978	64.3077	77.1646	52.4906	97.4529		35.6068	48.984	37.3065	41.6413
96838		49.58	71.836	43.493	50.486	34.372	69.508				150	150	0	150	0	150		20.6933	26.2017	0	21.8637	0	32.123		1	1	0	1	0	1		1.08152	1.08514	1.10079	1.07292	1.13181	1.02491		76.1582	96.9822	64.8168	77.2527	52.4982	97.5618		36.0213	49.141	37.7977	41.65
96978		50.229	71.209	33.664	46.322	32.753	42.139				150	150	0	150	0	150		20.5224	26.763	0	22.291	0	31.209		1	1	0	1	0	1		1.08226	1.08192	1.10026	1.07364	1.13056	1.02524		76.385	98.7103	64.9342	77.3619	52.8965	97.6047		36.1425	49.804	38.0345	41.7132
97058		47.296	67.95	51.754	46.868	39.367	64.508				150	150	0	150	0	150		20.4445	25.5188	0	20.96	0	29.0202		1	1	0	1	0	1		1.08198	1.07937	1.10115	1.07339	1.12848	1.02519		77.0576	99.7414	64.9408	77.4549	53.4617	97.7471		36.2555	50.1592	38.3395	41.7167
97158		61.334	76.699	60.194	66.681	55.864	76.028				150	150	0	150	0	150		20.8808	24.2501	0	19.6967	0	27.2189		1	1	0	1	0	1		1.08211	1.07864	1.102	1.0715	1.12623	1.02565		77.3629	100.04	60.194	66.681	55.864	97.8347		36.8595	50.3263	38.2265	41.698
97238		69.147	75.94	48.288	73.029	43.763	73.704				150	150	0	150	0	150		21.8949	24.2501	0	20.7177	0	27.5648		1	1	0	1	0	1		1.08236	1.07894	1.10248	1.06954	1.12667	1.02559		69.147	99.9992	65.977	73.029	54.0491	97.9208		36.8268	50.2862	38.2265	41.5095
97338		54.644	78.269	53.94	58.66	43.292	70.018				150	150	0	150	0	150		20.7486	23.475	0	20.496	0	27.1248		1	1	0	1	0	1		1.08182	1.0794	1.10144	1.0694	1.12439	1.02477		77.8286	99.9561	53.94	79.5615	54.3731	97.9605		36.8268	50.2862	38.121	41.6083
97418		55.401	69.21	52.222	57.06	46.114	78.538				150	150	0	150	0	150		20.4	22.3452	0	20.5657	0	27.085		1	1	0	1	0	1		1.07989	1.07961	1.10082	1.06677	1.12328	1.02383		78.5609	100.191	66.0533	80.2827	54.8531	98.3013		36.8188	50.1688	37.9438	41.6595
97498		63.08	76.883	43.793	60.684	50.785	65.721				150	150	0	150	0	150		20.3732	23.1995	0	21.438	0	28.0406		1	1	0	1	0	1		1.07855	1.08079	1.09977	1.06382	1.12468	1.02388		79.1388	100.348	66.5827	80.6165	50.785	98.5692		36.9845	50.277	38.0978	41.867
97578		58.905	61.382	52.819	46.407	44.162	72.598				150	150	0	150	0	150		21.7422	24.0463	0	22.2773	0	29.1276		1	1	0	1	0	1		1.07779	1.0824	1.09973	1.06451	1.12462	1.02429		79.3674	100.462	66.6622	80.6515	55.5287	98.6799		37.1113	50.4315	38.3153	42.2178
97678		59.732	65.121	49.66	52.264	35.475	66.45				150	150	0	150	0	150		22.3514	24.3704	0	22.9836	0	29.3399		1	1	0	1	0	1		1.07881	1.08173	1.10047	1.06506	1.12469	1.02457		79.4995	101.043	66.6747	80.873	56.6819	98.8208		37.3157	50.4115	38.3015	42.1333
97758		50.106	59	47.31	52.682	38.01	69.241				150	150	0	150	0	150		22.6961	24.3925	0	23.1599	0	30.0214		1	1	0	1	0	1		1.07952	1.07992	1.10058	1.06488	1.12586	1.0247		79.6277	101.483	66.7777	80.9526	57.3357	98.9488		37.4093	50.559	38.5555	41.625
97858		47.677	65.398	45.202	47.282	40.731	75.414				150	150	0	150	0	150		21.4304	23.1951	0	21.8853	0	28.6855		1	1	0	1	0	1		1.08	1.07767	1.0988	1.06537	1.12737	1.02475		79.7624	102.026	67.1494	81.1768	57.5489	98.9447		37.596	50.5312	38.6045	41.6788
97978		58.768	104.252	69.469	68.237	48.927	85.358				150	150	0	150	0	150		20.1849	21.8855	0	20.4072	0	26.0443		1	1	0	1	0	1		1.07854	1.07609	1.09709	1.06531	1.12789	1.02448		79.9611	104.252	69.469	68.237	48.927	85.358		37.575	50.4765	38.4155	41.6378
98058		53.456	89.37	57.016	72.821	49.32	89.507				150	150	0	150	0	150		18.7677	20.3716	0	18.9507	0	24.4614		1	1	0	1	0	1		1.07874	1.07652	1.0973	1.06581	1.12852	1.02457		80.2885	89.37	57.016	72.821	49.32	89.507		37.7308	50.4513	38.3625	41.4543
98138		59.281	83.904	58.935	60.119	53.462	74.554				150	0	0	150	0	150		18.0044	0	0	18.9507	0	23.423		1	0	0	1	0	1		1.07922	1.07546	1.09784	1.06496	1.12936	1.02404		80.5776	83.904	58.935	81.5597	53.462	99.1912		37.7308	50.4513	38.3625	41.4543
98238		71.439	82.832	63.146	63.121	54.074	73.234				150	0	0	150	0	150		18.0044	0	0	18.9507	0	23.3272		1	0	0	1	0	1		1.07854	1.07443	1.09794	1.06539	1.13032	1.02448		71.439	82.832	63.146	81.7748	54.074	99.4192		37.8825	50.6785	38.2368	41.3323
98318		62.308	91.99	54.67	64.662	37.036	66.625				150	150	0	150	0	150		18.3354	20.2022	0	18.9629	0	24.256		1	1	0	1	0	1		1.07818	1.07385	1.0977	1.06471	1.1299	1.02366		81.0947	91.99	54.67	83.6085	59.2694	99.5589		38.0547	50.617	38.1478	41.3042
98398		54.061	62.03	48.749	47.678	46.192	57.615				150	150	0	150	0	150		18.338	20.3717	0	19.0262	0	25.0741		1	1	0	1	0	1		1.07939	1.07325	1.0969	1.06565	1.12813	1.02428		81.1806	102.766	69.2836	83.6871	46.192	99.8022		38.5243	51.0425	38.4745	41.9695
98478		37.567	63.019	49.792	48.3	48.741	49.137				150	0	0	150	0	150		17.5733	0	0	19.6342	0	25.4148		1	0	0	1	0	1		1.08084	1.07126	1.09536	1.06628	1.1262	1.02489		81.2516	103.093	70.1801	83.731	48.741	100.128		38.649	51.279	38.8012	41.9163
98598		56.306	68.23	48.619	39.309	40.116	50.745				150	0	0	150	0	150		16.5989	0	0	18.0035	0	25.18		1	0	0	1	0	1		1.08145	1.07029	1.09317	1.06641	1.12565	1.02494		81.432	103.377	70.4235	83.849	60.3392	100.113		38.775	51.1852	38.7943	41.9265
98678		51.841	69.187	40.716	50.431	50.932	51.282				150	0	0	150	0	150		15.6576	0	0	16.6411	0	23.6385		1	0	0	1	0	1		1.08141	1.06983	1.09165	1.06712	1.12504	1.02537		81.6539	103.389	71.1687	84.2984	50.932	100.4		38.6103	51.1322	38.8345	42.0617
98758		78.564	99.818	73.844	76.009	51.9	89.598				0	0	0	0	0	150		0	0	0	0	0	22.2239		0	0	0	0	0	1		1.08164	1.06957	1.09154	1.06737	1.12423	1.02458		78.564	99.818	73.844	76.009	51.9	89.598		38.6103	50.8177	38.8345	42.0297
98838		83.571	102.096	78.193	80.608	62.793	88.919				0	0	0	0	0	150		0	0	0	0	0	21.1033		0	0	0	0	0	1		1.08206	1.06983	1.09068	1.06778	1.12417	1.02448		83.571	102.096	78.193	80.608	62.793	88.919		38.6103	50.6747	38.8077	42.003
98978		77.35	97.411	67.076	79.088	66.431	87.566				0	0	0	0	0	150		0	0	0	0	0	21.1033		0	0	0	0	0	1		1.08209	1.06903	1.09095	1.06795	1.12415	1.02479		77.35	97.411	67.076	79.088	66.431	87.566		38.554	50.6747	38.8077	42.003
99078		73.905	96.917	64.85	75.916	62.63	85.381				0	0	0	0	0	150		0	0	0	0	0	21.1033		0	0	0	0	0	1		1.08198	1.06951	1.08812	1.06819	1.12465	1.02373		73.905	96.917	64.85	75.916	62.63	85.381		38.554	50.6047	38.8077	42.003
99158		65.591	73.431	62.897	77.763	49.506	79.14				0	0	0	0	0	150		0	0	0	0	0	19.9301		0	0	0	0	0	1		1.08097	1.06944	1.08581	1.06782	1.12373	1.02393		65.591	103.681	62.897	77.763	49.506	101.344		38.554	50.4797	38.7565	41.9685
99238		53.07	68.613	49.334	64.209	44.462	53.945				0	0	0	0	0	150		0	0	0	0	0	19.7685		0	0	0	0	0	1		1.08099	1.07045	1.08694	1.06434	1.1229	1.02454		83.2051	103.893	73.6501	85.3677	62.9007	101.392		38.821	50.5143	38.6997	42.0145
99318		60.365	69.642	50.611	61.642	58.642	64.632				0	0	0	0	0	0		0	0	0	0	0	0		0	0	0	0	0	0		1.08066	1.07111	1.08862	1.06178	1.1219	1.02426		83.5796	104.181	73.7104	86.1934	58.642	101.576		38.7747	50.6355	38.737	42.1265
99398		67.675	89.146	52.065	53.748	39.079	61.683				0	0	0	0	0	0		0	0	0	0	0	0		0	0	0	0	0	0		1.07875	1.07155	1.0889	1.06169	1.12219	1.02404		67.675	89.146	73.8604	86.4475	63.144	101.685		38.6017	50.4778	38.597	42.0205
99518		66.589	98.619	60.023	70.638	49.287	80.519				0	0	0	0	0	0		0	0	0	0	0	0		0	0	0	0	0	0		1.07739	1.07176	1.08865	1.06028	1.12243	1.02442		66.589	98.619	60.023	70.638	49.287	101.671		38.8037	50.4355	38.3498	42.0205
99598		70.366	114.309	85.822	77.463	65.674	91.334				0	0	0	0	0	0		0	0	0	0	0	0		0	0	0	0	0	0		1.07758	1.07178	1.0887	1.05936	1.12323	1.02473		70.366	114.309	85.822	77.463	65.674	91.334		38.8498	50.0787	38.3498	42.0205
99698		86.373	106.14	66.527	92.112	67.068	91.924				0	0	0	0	0	0		0	0	0	0	0	0		0	0	0	0	0	0		1.07748	1.0702	1.08922	1.05949	1.12346	1.0245		86.373	106.14	66.527	92.112	67.068	91.924		38.4795	49.8455	38.2142	42.0205
99778		78.556	99.982	81.272	91.438	63.61	84.122				0	0	0	0	0	0		0	0	0	0	0	0		0	0	0	0	0	0		1.07667	1.06983	1.08955	1.05961	1.12375	1.0247		78.556	99.982	81.272	91.438	63.61	84.122		38.4795	49.8455	38.2142	42.0205
99858		79.869	105.582	77.88	80.423	66.02	85.553				0	0	0	0	0	0		0	0	0	0	0	0		0	0	0	0	0	0		1.07727	1.07001	1.08985	1.05982	1.12396	1.02462		79.869	105.582	77.88	80.423	66.02	85.553		38.2925	49.8455	38.2142	42.0205
99978		87.189	102.768	78.788	77.026	60.408	92.25				0	0	0	0	0	0		0	0	0	0	0	0		0	0	0	0	0	0		1.07736	1.06861	1.0898	1.06003	1.12346	1.0246		87.189	102.768	78.788	77.026	60.408	92.25		38.2925	49.8455	38.2142	42.0205
100058		81.677	115.492	71.744	92.429	52.474	96.783				0	0	0	0	0	0		0	0	0	0	0	0		0	0	0	0	0	0		1.07753	1.06942	1.08833	1.06064	1.12308	1.02489		81.677	115.492	71.744	92.429	52.474	96.783		38.361	50.0815	38.1575	42.1315
100138		69.61	102.756	61.739	77.52	57.287	79.179				0	0	0	0	0	0		0	0	0	0	0	0		0	0	0	0	0	0		1.07683	1.07042	1.08655	1.06166	1.12206	1.02535		69.61	102.756	61.739	77.52	57.287	101.97		38.2993	50.302	38.1912	42.2985
100218		74.579	95.116	68.825	64.38	59.541	81.28				0	0	0	0	0	0		0	0	0	0	0	0		0	0	0	0	0	0		1.07601	1.07109	1.08632	1.06235	1.11919	1.02555		74.579	95.116	68.825	87.5679	59.541	81.28		38.109	50.0287	38.123	42.7332
100298		73.875	101.152	61.355	64.147	62.796	79.558				0	0	0	0	0	0		0	0	0	0	0	0		0	0	0	0	0	0		1.07604	1.07095	1.08644	1.06213	1.11983	1.02497		73.875	101.152	61.355	88.0717	62.796	102.057		37.991	49.7405	38.3125	42.7393
100378		81.008	100.262	72.174	63.319	50.573	80.989				0	0	0	0	0	0		0	0	0	0	0	0		0	0	0	0	0	0		1.07604	1.07165	1.08723	1.06261	1.12032	1.02373		81.008	100.262	72.174	88.0858	50.573	80.989		37.8935	50.2025	38.7238	42.6135
100498		85.219	102.668	98.88	101.557	83.347	98.108				0	0	0	0	0	0		0	0	0	0	0	0		0	0	0	0	0	0		1.07626	1.07161	1.08702	1.06237	1.12085	1.02343		85.219	102.668	98.88	101.557	83.347	98.108		37.8935	50.2025	38.634	42.2695
100578		85.515	101.531	77.427	83.754	74.244	93.945				0	0	0	0	0	0		0	0	0	0	0	0		0	0	0	0	0	0		1.0764	1.07115	1.0867	1.06265	1.12067	1.02388		85.515	101.531	77.427	83.754	74.244	93.945		37.6148	50.2025	38.56	42.0165
100658		71.272	110.637	93.212	92.139	70.49	85.183				0	0	0	0	0	0		0	0	0	0	0	0		0	0	0	0	0	0		1.07648	1.07185	1.08676	1.06244	1.1207	1.02368		71.272	110.637	93.212	92.139	70.49	85.183		37.6148	49.8843	38.56	42.0165
100758		75.048	105.647	85.346	84.919	78.72	106.498				0	0	0	0	0	0		0	0	0	0	0	0		0	0	0	0	0	0		1.07693	1.07191	1.08691	1.06272	1.1204	1.02328		75.048	105.647	85.346	84.919	78.72	106.498		37.6148	49.8843	38.56	42.0165
100838		80.604	105.8	65.956	68.433	62.626	101.32				0	0	0	0	0	0		0	0	0	0	0	0		0	0	0	0	0	0		1.07652	1.07197	1.08686	1.06281	1.12032	1.02487		80.604	105.8	65.956	68.433	62.626	101.32		37.6148	49.8843	38.4323	42.0165
100978		74.891	106.983	77.087	72.85	65.63	84.397				0	0	0	0	0	0		0	0	0	0	0	0		0	0	0	0	0	0		1.07611	1.07166	1.08728	1.06376	1.1168	1.02517		74.891	106.983	77.087	72.85	65.63	84.397		37.6148	49.8843	38.4323	42.151
101058		71.084	122.002	77.756	87.388	61.17	103.028				0	0	0	0	0	0		0	0	0	0	0	0		0	0	0	0	0	0		1.07601	1.07224	1.08676	1.06313	1.11763	1.02422		71.084	122.002	77.756	87.388	61.17	103.028		37.5477	49.8525	38.35	42.3085
101138		74.731	111.16	68.228	62.718	53.976	83.221				0	0	0	0	0	0		0	0	0	0	0	0		0	0	0	0	0	0		1.07562	1.07268	1.08735	1.06376	1.11883	1.0244		74.731	111.16	68.228	88.5488	53.976	83.221		37.5343	49.819	38.2007	42.3455
101218		62.148	101.885	57.696	73.502	64.088	81.078				0	0	0	0	0	0		0	0	0	0	0	0		0	0	0	0	0	0		1.07542	1.07259	1.08702	1.06379	1.1189	1.02392		86.166	101.885	57.696	73.502	64.088	81.078		37.4642	49.6378	38.0682	42.1707
101318		87.052	128.34	98.754	91.963	75.584	97.616				0	0	0	0	0	0		0	0	0	0	0	0		0	0	0	0	0	0		1.07539	1.07312	1.08683	1.06386	1.11877	1.02462		87.052	128.34	98.754	91.963	75.584	97.616		37.4642	49.7933	38.0682	41.8475
101438		101.327	127.416	87.253	106.292	79.348	114.642				0	0	0	0	0	0		0	0	0	0	0	0		0	0	0	0	0	0		1.07163	1.07257	1.08658	1.06362	1.11865	1.02593		101.327	127.416	87.253	106.292	79.348	114.642		37.4642	49.7933	37.9422	41.7492
101518		89.766	115.317	80.377	102.81	74.031	98.642				0	0	0	0	0	0		0	0	0	0	0	0		0	0	0	0	0	0		1.07166	1.07255	1.08668	1.06299	1.12295	1.02555		89.766	115.317	80.377	102.81	74.031	98.642		37.4642	49.7933	37.9422	41.7492
101598		83.17	118.713	88.744	80.283	84.056	95.09				0	0	0	0	0	0		0	0	0	0	0	0		0	0	0	0	0	0		1.07174	1.07229	1.08665	1.06286	1.12647	1.02601		83.17	118.713	88.744	80.283	84.056	95.09		37.4642	49.7933	37.9422	41.7492
101678		87.924	103.365	88.506	86.565	83.445	92.829				0	0	0	0	0	0		0	0	0	0	0	0		0	0	0	0	0	0		1.07192	1.07226	1.08659	1.06277	1.12659	1.02593		87.924	103.365	88.506	86.565	83.445	92.829		37.4642	49.7933	37.9422	41.7492
101758		85.507	104.95	84.138	83.647	82.957	91.725				0	0	0	0	0	0		0	0	0	0	0	0		0	0	0	0	0	0		1.0719	1.07311	1.08649	1.0626	1.12273	1.0263		85.507	104.95	84.138	83.647	82.957	91.725		37.4642	49.7032	37.853	41.7492
101858		86.345	91.739	70.434	70.677	59.09	78.776				0	0	0	0	0	0		0	0	0	0	0	0		0	0	0	0	0	0		1.07527	1.07363	1.08745	1.0625	1.12291	1.02634		86.345	91.739	70.434	70.677	59.09	102.422		37.4642	49.7032	37.853	41.7492
101978		81.465	94.358	66.665	75.51	63.889	89.376				0	0	0	0	0	0		0	0	0	0	0	0		0	0	0	0	0	0		1.07549	1.07366	1.08776	1.06309	1.1232	1.02631		81.465	94.358	66.665	75.51	63.889	89.376		37.4105	49.6645	37.8415	41.9643
102098		61.769	92.817	59.116	66.117	59.562	90.658				0	0	0	0	0	0		0	0	0	0	0	0		0	0	0	0	0	0		1.07494	1.07372	1.08806	1.06311	1.12291	1.02594		86.3418	92.817	59.116	66.117	59.562	90.658		37.2605	49.4565	37.6482	41.9643
102178		72.521	118.355	80.141	79.793	65.452	92.946				0	0	0	0	0	0		0	0	0	0	0	0		0	0	0	0	0	0		1.0748	1.07374	1.08806	1.06299	1.12228	1.02566		72.521	118.355	80.141	79.793	65.452	92.946		37.6585	49.373	37.4845	42.0872
102258		102.262	138.579	102.84	100.637	99.342	113.294				0	0	0	0	0	0		0	0	0	0	0	0		0	0	0	0	0	0		1.07473	1.07346	1.08754	1.06285	1.12143	1.02593		102.262	138.579	102.84	100.637	99.342	113.294		37.454	49.3268	37.414	42.1275
102358		98.048	119.506	84.375	108.326	84.424	102.42				0	0	0	0	0	0		0	0	0	0	0	0		0	0	0	0	0	0		1.07435	1.07344	1.08737	1.06265	1.12084	1.02619		98.048	119.506	84.375	108.326	84.424	102.42		37.2575	49.3268	37.3185	42.1275
102438		90.327	117.657	79.678	105.215	84.82	100.532				0	0	0	0	0	0		0	0	0	0	0	0		0	0	0	0	0	0		1.07395	1.07323	1.08661	1.06238	1.12397	1.02586		90.327	117.657	79.678	105.215	84.82	100.532		37.067	49.2607	37.2545	41.7342
102518		106.495	124.751	86.923	96.537	79.4	107.261				0	0	0	0	0	0		0	0	0	0	0	0		0	0	0	0	0	0		1.07365	1.07323	1.08669	1.06242	1.12358	1.0257		106.495	124.751	86.923	96.537	79.4	107.261		37.067	49.2607	37.3185	41.7342
102598		92.806	110.426	88.698	81.605	71.103	101.234				0	0	0	0	0	0		0	0	0	0	0	0		0	0	0	0	0	0		1.07311	1.07302	1.08623	1.0622	1.12473	1.02658		92.806	110.426	88.698	81.605	71.103	101.234		36.715	49.2607	37.3185	41.7342
102678		101.833	118.385	83.15	80.628	80.043	102.075				0	0	0	0	0	0		0	0	0	0	0	0		0	0	0	0	0	0		1.07291	1.07446	1.08706	1.06325	1.12505	1.02767		101.833	118.385	83.15	80.628	80.043	102.075		36.715	49.2607	37.3185	41.4372
102758		94.472	105.306	88.866	92.284	72.116	104.198				0	0	0	0	0	0		0	0	0	0	0	0		0	0	0	0	0	0		1.07283	1.07615	1.08696	1.06441	1.12654	1.02777		94.472	105.306	88.866	92.284	72.116	104.198		36.6092	49.1727	37.2545	41.4372
102858		88.091	112.726	91.461	77.253	70.487	97.797				0	0	0	0	0	0		0	0	0	0	0	0		0	0	0	0	0	0		1.07232	1.07546	1.08636	1.06392	1.12722	1.02856		88.091	112.726	91.461	77.253	70.487	97.797		36.1825	49.1727	37.1187	41.4372
102978		82.316	119.273	73.936	71.65	63.15	97.877				0	0	0	0	0	0		0	0	0	0	0	0		0	0	0	0	0	0		1.07229	1.07593	1.08652	1.06384	1.12699	1.02818		82.316	119.273	73.936	71.65	63.15	97.877		35.734	49.314	37.131	40.5142
103058		92.902	110.023	91.497	93.042	82.166	85.153				0	0	0	0	0	0		0	0	0	0	0	0		0	0	0	0	0	0		1.07186	1.07536	1.08646	1.06363	1.12655	1.02801		92.902	110.023	91.497	93.042	82.166	85.153		35.3385	49.314	37.0565	40.5142
103158		104.237	133.081	105.271	107.055	112.43	119.158				0	0	0	0	0	0		0	0	0	0	0	0		0	0	0	0	0	0		1.07157	1.07477	1.08587	1.06336	1.12594	1.02651		104.237	133.081	105.271	107.055	112.43	119.158		35.1268	49.314	37.0565	40.5142
103238		121.971	129.064	83.448	92.264	98.865	115.806				0	0	0	0	0	0		0	0	0	0	0	0		0	0	0	0	0	0		1.07194	1.07456	1.08521	1.06345	1.12537	1.0258		121.971	129.064	83.448	92.264	98.865	115.806		35.064	49.13	36.9585	40.3425
103318		98.464	116.985	101.859	95.004	74.302	96.345				0	0	0	0	0	0		0	0	0	0	0	0		0	0	0	0	0	0		1.07227	1.07432	1.08446	1.06289	1.1251	1.02545		98.464	116.985	101.859	95.004	74.302	96.345		35.064	49.13	36.8222	40.3425
103398		110.901	129.747	101.754	96.406	97.713	97.964				0	0	0	0	0	0		0	0	0	0	0	0		0	0	0	0	0	0		1.07195	1.07422	1.0872	1.06244	1.12483	1.02551		110.901	129.747	101.754	96.406	97.713	97.964		35.064	49.13	36.8222	40.3425
103498		94.285	130.69	87.062	97.21	75.085	106.734				0	0	0	0	0	0		0	0	0	0	0	0		0	0	0	0	0	0		1.0719	1.07452	1.08741	1.06262	1.1249	1.02553		94.285	130.69	87.062	97.21	75.085	106.734		34.9635	49.13	36.7292	40.166
103578		92.85	124.518	85.042	83.725	81.32	124.376				0	0	0	0	0	0		0	0	0	0	0	0		0	0	0	0	0	0		1.07172	1.07428	1.0896	1.06206	1.12447	1.02532		92.85	124.518	85.042	83.725	81.32	124.376		34.9635	49.13	36.6692	39.9862
103678		116.656	119.205	86.951	85.142	80.367	101.549				0	0	0	0	0	0		0	0	0	0	0	0		0	0	0	0	0	0		1.07179	1.07357	1.08936	1.06163	1.12373	1.0258		116.656	119.205	86.951	85.142	80.367	101.549		34.83	49.006	36.6692	39.752
103758		98.979	122.841	80.421	88.085	70.58	107.83				0	0	0	0	0	0		0	0	0	0	0	0		0	0	0	0	0	0		1.07108	1.07381	1.08875	1.06123	1.12379	1.02575		98.979	122.841	80.421	88.085	70.58	107.83		34.5138	48.8242	36.5235	39.6248
103858		112.967	96.431	72.042	74.877	74.095	79.546				0	0	0	0	0	0		0	0	0	0	0	0		0	0	0	0	0	0		1.07058	1.07334	1.08849	1.06068	1.12333	1.02571		112.967	96.431	72.042	74.877	74.095	79.546		34.419	48.689	36.2477	39.549
103978		114.845	136.833	100.64	109.868	84.489	135.306				0	0	0	0	0	0		0	0	0	0	0	0		0	0	0	0	0	0		1.07239	1.0732	1.08853	1.06074	1.12366	1.02551		114.845	136.833	100.64	109.868	84.489	135.306		34.419	48.689	36.127	39.323
104058		111.47	140.921	88.826	95.047	87.866	108.793				0	0	0	0	0	0		0	0	0	0	0	0		0	0	0	0	0	0		1.07211	1.07267	1.0878	1.06114	1.12358	1.02537		111.47	140.921	88.826	95.047	87.866	108.793		34.3325	48.5962	36.081	39.351
104138		107.616	124.786	82.505	100.285	91.275	109.308				0	0	0	0	0	0		0	0	0	0	0	0		0	0	0	0	0	0		1.07375	1.07215	1.08828	1.06122	1.12352	1.02556		107.616	124.786	82.505	100.285	91.275	109.308		34.419	48.5962	36.081	39.3355
104238		122.873	135.025	99.873	109.068	84.356	116.639				0	0	0	0	0	0		0	0	0	0	0	0		0	0	0	0	0	0		1.07388	1.07192	1.08799	1.06114	1.12302	1.02543		122.873	135.025	99.873	109.068	84.356	116.639		34.5138	48.5962	35.922	39.3242
104318		122.481	130.967	85.295	116.289	88.95	111.873				0	0	0	0	0	0		0	0	0	0	0	0		0	0	0	0	0	0		1.0751	1.07204	1.08787	1.06097	1.12445	1.02554		122.481	130.967	85.295	116.289	88.95	111.873		34.83	48.689	35.7765	39.286
104418		86.171	98.76	76.899	91.763	74.854	103.632				0	0	0	0	0	0		0	0	0	0	0	0		0	0	0	0	0	0		1.07556	1.07159	1.08726	1.0607	1.12632	1.02509		86.171	98.76	76.899	91.763	74.854	103.632		34.9635	48.689	35.6545	39.23
104518		87.314	110.862	78.706	80.276	79.461	96.477				0	0	0	0	0	0		0	0	0	0	0	0		0	0	0	0	0	0		1.07531	1.07098	1.08869	1.06022	1.125	1.02481		87.314	110.862	78.706	80.276	79.461	96.477		34.83	48.5962	35.6545	39.1117
104598		89.43	125.605	84.33	96.139	72.307	97.579				0	0	0	0	0	0		0	0	0	0	0	0		0	0	0	0	0	0		1.07527	1.07106	1.08825	1.06011	1.12483	1.02546		89.43	125.605	84.33	96.139	72.307	97.579		34.5138	48.5557	35.6155	39.0037
104678		93.506	118.735	80.256	97.759	74.472	109.498				0	0	0	0	0	0		0	0	0	0	0	0		0	0	0	0	0	0		1.0747	1.07081	1.08804	1.05987	1.12476	1.02493		93.506	118.735	80.256	97.759	74.472	109.498		34.419	48.4985	35.6088	38.3992
104778		131.084	143.865	105.8	107.713	91.698	115.968				0	0	0	0	0	0		0	0	0	0	0	0		0	0	0	0	0	0		1.07408	1.07017	1.08832	1.05957	1.12409	1.02492		131.084	143.865	105.8	107.713	91.698	115.968		34.3325	48.4162	35.5595	38.148
104858		110.058	130.233	105.341	100.008	89.295	118.716				0	0	0	0	0	0		0	0	0	0	0	0		0	0	0	0	0	0		1.07349	1.07015	1.08943	1.05921	1.12389	1.02446		110.058	130.233	105.341	100.008	89.295	118.716		34.2797	48.012	35.4408	38.096
104978		113.849	132.256	96.638	115.452	83.263	117.503				0	0	0	0	0	0		0	0	0	0	0	0		0	0	0	0	0	0		1.07417	1.06999	1.0891	1.05888	1.12505	1.02396		113.849	132.256	96.638	115.452	83.263	117.503		34.2797	48.012	35.159	37.9603
105098		115.212	145.126	90.552	117.469	81.98	117.513				0	0	0	0	0	0		0	0	0	0	0	0		0	0	0	0	0	0		1.07464	1.06988	1.08743	1.05884	1.12491	1.02535		115.212	145.126	90.552	117.469	81.98	117.513		34.2797	48.012	35.0007	37.8342
105178		98.47	138.122	91.374	103.199	85.307	128.513				0	0	0	0	0	0		0	0	0	0	0	0		0	0	0	0	0	0		1.07553	1.07065	1.08865	1.05879	1.12519	1.02648		98.47	138.122	91.374	103.199	85.307	128.513		34.2797	47.8545	34.8997	37.7455
105258		96.345	119.914	84.998	98.122	87.83	103.213				0	0	0	0	0	0		0	0	0	0	0	0		0	0	0	0	0	0		1.0751	1.07106	1.08789	1.05861	1.12424	1.026		96.345	119.914	84.998	98.122	87.83	103.213		34.3325	48.012	34.8997	37.7455
105358		104.081	116.441	82.439	98.085	86.829	112.315				0	0	0	0	0	0		0	0	0	0	0	0		0	0	0	0	0	0		1.07421	1.07132	1.08725	1.05942	1.12402	1.02543		104.081	116.441	82.439	98.085	86.829	112.315		34.3325	48.4162	34.8137	37.7455
105438		100.814	124.438	100.539	114.667	79.855	101.941				0	0	0	0	0	0		0	0	0	0	0	0		0	0	0	0	0	0		1.07222	1.07137	1.08673	1.05899	1.12298	1.02459		100.814	124.438	100.539	114.667	79.855	101.941		34.3325	48.012	34.7657	37.672
105518		132.747	130.669	105.337	111.242	99.798	134.455				0	0	0	0	0	0		0	0	0	0	0	0		0	0	0	0	0	0		1.07134	1.07165	1.08678	1.05952	1.12263	1.02441		132.747	130.669	105.337	111.242	99.798	134.455		34.3325	47.8545	34.6095	37.6677
105598		129.965	149.13	104.05	127.068	102.79	123.866				0	0	0	0	0	0		0	0	0	0	0	0		0	0	0	0	0	0		1.0715	1.07157	1.08673	1.05942	1.12261	1.02481		129.965	149.13	104.05	127.068	102.79	123.866		34.3325	47.6825	34.6095	37.5867
105698		117.433	145.519	114.758	120.561	98.362	109.507				0	0	0	0	0	0		0	0	0	0	0	0		0	0	0	0	0	0		1.07168	1.07169	1.08656	1.05942	1.12253	1.02482		117.433	145.519	114.758	120.561	98.362	109.507		34.2797	47.6202	34.4907	37.3237
105778		117.869	129.499	119.143	124.116	97.822	123.221				0	0	0	0	0	0		0	0	0	0	0	0		0	0	0	0	0	0		1.07141	1.07173	1.08654	1.05965	1.12184	1.02462		117.869	129.499	119.143	124.116	97.822	123.221		34.1495	47.5365	34.2867	37.1062
105858		120.419	158.962	110.914	131.075	98.435	125.713				0	0	0	0	0	0		0	0	0	0	0	0		0	0	0	0	0	0		1.07241	1.07051	1.08642	1.05978	1.12244	1.02457		120.419	158.962	110.914	131.075	98.435	125.713		34.084	47.0392	34.1777	37.0585
105978		104.245	130.271	90.201	88.84	96.447	119.898				0	0	0	0	0	0		0	0	0	0	0	0		0	0	0	0	0	0		1.07212	1.07059	1.08658	1.05974	1.12314	1.02413		104.245	130.271	90.201	88.84	96.447	119.898		34.084	46.731	34.1517	37.0357
106078		106.499	136.483	83.929	102.846	104.771	113.276				0	0	0	0	0	0		0	0	0	0	0	0		0	0	0	0	0	0		1.07202	1.07044	1.088	1.05988	1.12511	1.02416		106.499	136.483	83.929	102.846	104.771	113.276		34.084	46.731	33.775	36.9977
106178		109.389	122.488	85.647	105.11	88.347	111.7				0	0	0	0	0	0		0	0	0	0	0	0		0	0	0	0	0	0		1.073	1.07022	1.08789	1.06212	1.12512	1.02404		109.389	122.488	85.647	105.11	88.347	111.7		34.084	46.731	33.775	36.9807
106258		114.352	147.749	106.363	104.955	102.382	126.334				0	0	0	0	0	0		0	0	0	0	0	0		0	0	0	0	0	0		1.07246	1.07008	1.08759	1.06212	1.12482	1.02397		114.352	147.749	106.363	104.955	102.382	126.334		34.1495	46.731	33.775	36.9477
106338		120.934	156.779	119.258	142.99	107.993	132.712				0	0	0	0	0	0		0	0	0	0	0	0		0	0	0	0	0	0		1.07221	1.06972	1.08799	1.06176	1.12411	1.02383		120.934	156.779	119.258	142.99	107.993	132.712		34.084	46.731	33.4645	36.8842
106418		122.224	150.492	124.388	111.692	93.66	127.187				0	0	0	0	0	0		0	0	0	0	0	0		0	0	0	0	0	0		1.07252	1.0702	1.08841	1.06191	1.12407	1.02307		122.224	150.492	124.388	111.692	93.66	127.187		33.9955	46.619	33.3552	36.7787
106498		125.472	170.484	107.575	125.959	107.562	128.43				0	0	0	0	0	0		0	0	0	0	0	0		0	0	0	0	0	0		1.07251	1.07024	1.08798	1.06199	1.12394	1.02309		125.472	170.484	107.575	125.959	107.562	128.43		33.8187	46.546	33.2218	36.529
106578		117.624	150.702	107.56	117.299	112.369	134.631				0	0	0	0	0	0		0	0	0	0	0	0		0	0	0	0	0	0		1.07208	1.07017	1.08806	1.06211	1.12353	1.02342		117.624	150.702	107.56	117.299	112.369	134.631		33.6045	46.3522	33.082	36.4427
106678		127.387	144.791	113.347	112.594	98.172	133.969				0	0	0	0	0	0		0	0	0	0	0	0		0	0	0	0	0	0		1.07175	1.07022	1.08813	1.0622	1.1213	1.02333		127.387	144.791	113.347	112.594	98.172	133.969		33.444	46.1352	32.8925	36.338
106758		147.645	144.258	97.548	112	90.836	113.348				0	0	0	0	0	0		0	0	0	0	0	0		0	0	0	0	0	0		1.07186	1.06876	1.08847	1.06224	1.12105	1.02304		147.645	144.258	97.548	112	90.836	113.348		33.354	45.4922	32.824	36.1537
106858		104.378	147.487	97.331	99.428	88.747	144.728				0	0	0	0	0	0		0	0	0	0	0	0		0	0	0	0	0	0		1.07141	1.06838	1.08717	1.05995	1.12123	1.02398		104.378	147.487	97.331	99.428	88.747	144.728		32.9262	45.2895	32.7795	36.0847
106978		103.272	126.572	92.122	109.207	97.181	118.975				0	0	0	0	0	0		0	0	0	0	0	0		0	0	0	0	0	0		1.07138	1.0683	1.08709	1.05994	1.12075	1.02394		103.272	126.572	92.122	109.207	97.181	118.975		32.7777	45.2895	32.7795	36.0847
107058		108.083	120.774	100.001	100.679	95.503	114.823				0	0	0	0	0	0		0	0	0	0	0	0		0	0	0	0	0	0		1.07184	1.06877	1.08729	1.05844	1.12081	1.02272		108.083	120.774	100.001	100.679	95.503	114.823		32.668	45.2895	32.7795	35.9135
107158		143.831	158.522	113.754	138.408	107.668	153.444				0	0	0	0	0	0		0	0	0	0	0	0		0	0	0	0	0	0		1.07192	1.06847	1.08714	1.05977	1.12071	1.02249		143.831	158.522	113.754	138.408	107.668	153.444		32.668	45.2895	32.7795	35.9135
107238		134.741	149.092	120.557	133.833	125.43	135.091				0	0	0	0	0	0		0	0	0	0	0	0		0	0	0	0	0	0		1.07373	1.0697	1.08741	1.06202	1.12151	1.02248		134.741	149.092	120.557	133.833	125.43	135.091		32.5405	45.013	32.6578	35.8322
107318		111.006	148.526	108.148	127.476	102.155	134.147				0	0	0	0	0	0		0	0	0	0	0	0		0	0	0	0	0	0		1.07359	1.06955	1.08762	1.06219	1.12201	1.02269		111.006	148.526	108.148	127.476	102.155	134.147		32.488	44.797	32.5945	35.7687
107398		127.969	142.819	110.918	126.812	100.226	144.118				0	0	0	0	0	0		0	0	0	0	0	0		0	0	0	0	0	0		1.07391	1.06941	1.0878	1.06206	1.12222	1.02225		127.969	142.819	110.918	126.812	100.226	144.118		32.45	44.6685	32.578	35.6747
107478		106.906	150.322	90.829	111.369	103.567	116.243				0	0	0	0	0	0		0	0	0	0	0	0		0	0	0	0	0	0		1.07195	1.06938	1.0867	1.06024	1.12178	1.02252		106.906	150.322	90.829	111.369	103.567	116.243		32.45	44.4902	32.4952	35.6655
107558		105.742	134.42	94.539	109.722	105.986	107.137				0	0	0	0	0	0		0	0	0	0	0	0		0	0	0	0	0	0		1.07223	1.06953	1.0872	1.06066	1.12229	1.0226		105.742	134.42	94.539	109.722	105.986	107.137		32.385	44.0467	32.2503	35.4465
107658		108.978	133.806	95.747	100.868	91.095	125.978				0	0	0	0	0	0		0	0	0	0	0	0		0	0	0	0	0	0		1.07217	1.06825	1.08544	1.05922	1.12504	1.02249		108.978	133.806	95.747	100.868	91.095	125.978		32.385	43.8952	32.1287	35.1698
107738		98.897	131.709	83.972	99.881	84.102	117.32				0	0	0	0	0	0		0	0	0	0	0	0		0	0	0	0	0	0		1.07111	1.06768	1.08436	1.0591	1.12242	1.02248		98.897	131.709	83.972	99.881	84.102	117.32		32.3517	43.7797	32.0202	35.0143
107858		98.608	115.822	73.887	101.818	84.094	101.377				0	0	0	0	0	0		0	0	0	0	0	0		0	0	0	0	0	0		1.0707	1.06751	1.08449	1.05953	1.12498	1.0228		98.608	115.822	73.887	101.818	84.094	101.377		32.2388	43.7797	32.0202	34.9708
107978		97.287	128.467	84.089	97.564	88.367	104.731				0	0	0	0	0	0		0	0	0	0	0	0		0	0	0	0	0	0		1.07057	1.06763	1.0841	1.05975	1.12677	1.02281		97.287	128.467	84.089	97.564	88.367	104.731		32.151	43.2455	31.8807	34.9403
108078		102.202	146.723	100.973	118.966	115.563	144.537				0	0	0	0	0	0		0	0	0	0	0	0		0	0	0	0	0	0		1.07023	1.06798	1.08439	1.05958	1.12725	1.02246		102.202	146.723	100.973	118.966	115.563	144.537		32.151	43.2455	31.8317	34.9403
108158		107.18	128.396	112.036	134.019	105.825	129.209				0	0	0	0	0	0		0	0	0	0	0	0		0	0	0	0	0	0		1.0708	1.06793	1.08434	1.05945	1.12721	1.0222		107.18	128.396	112.036	134.019	105.825	129.209		32.7507	42.9902	31.7653	34.7945
108258		116.207	124.986	93.389	120.441	111.135	123.306				0	0	0	0	0	0		0	0	0	0	0	0		0	0	0	0	0	0		1.07131	1.06769	1.08447	1.05971	1.12683	1.02238		116.207	124.986	93.389	120.441	111.135	123.306		32.5978	42.824	31.7302	34.739
108338		107.913	119.559	104.023	108.862	84.345	112.724				0	0	0	0	0	0		0	0	0	0	0	0		0	0	0	0	0	0		1.07123	1.06746	1.08485	1.05847	1.12498	1.02255		107.913	119.559	104.023	108.862	84.345	112.724		32.5367	42.645	31.7112	34.739
108418		103.619	129.763	88.683	107.805	93.413	113.896				0	0	0	0	0	0		0	0	0	0	0	0		0	0	0	0	0	0		1.07102	1.06814	1.08463	1.05896	1.12535	1.02277		103.619	129.763	88.683	107.805	93.413	113.896		32.5045	42.3365	31.621	34.7065
108498		88.219	117.749	80.505	99.844	88.286	116.848				0	0	0	0	0	0		0	0	0	0	0	0		0	0	0	0	0	0		1.07141	1.06783	1.08448	1.0574	1.12556	1.02274		88.219	117.749	80.505	99.844	88.286	116.848		32.4002	42.0962	31.5437	34.597
108578		98.634	123.539	81.8	97.205	87.18	117.931				0	0	0	0	0	0		0	0	0	0	0	0		0	0	0	0	0	0		1.07113	1.06779	1.0843	1.05766	1.12342	1.02294		98.634	123.539	81.8	97.205	87.18	117.931		32.2065	42.0365	31.4802	34.515
108678		87.071	111.615	91.632	106.738	75.121	98.949				0	0	0	0	0	0		0	0	0	0	0	0		0	0	0	0	0	0		1.07119	1.06815	1.08385	1.05671	1.12298	1.02271		87.071	111.615	91.632	106.738	75.121	98.949		32.2065	42.0962	31.454	34.2805
108778		90.765	127.267	75.659	87.056	79.213	99.382				0	0	0	0	0	0		0	0	0	0	0	0		0	0	0	0	0	0		1.0713	1.06816	1.08375	1.05674	1.12287	1.02288		90.765	127.267	75.659	87.056	79.213	99.382		32.0692	42.0365	31.454	33.805
108858		119.282	141.26	103.481	102.738	111.159	115.988				0	0	0	0	0	0		0	0	0	0	0	0		0	0	0	0	0	0		1.07162	1.06786	1.08379	1.05659	1.12309	1.02298		119.282	141.26	103.481	102.738	111.159	115.988		32.2065	42.023	31.454	33.805
108978		107.576	137.363	82.862	113.769	100.402	124.803				0	0	0	0	0	0		0	0	0	0	0	0		0	0	0	0	0	0		1.07207	1.06768	1.08218	1.05659	1.12256	1.02263		107.576	137.363	82.862	113.769	100.402	124.803		32.0692	41.8815	31.3852	33.805
109058		93.02	129.176	86.475	103.828	84.693	114.523				0	0	0	0	0	0		0	0	0	0	0	0		0	0	0	0	0	0		1.07232	1.06779	1.08276	1.05705	1.1225	1.02322		93.02	129.176	86.475	103.828	84.693	114.523		32.0692	41.81	31.2495	33.6243
109138		102.646	136.555	87.348	104.904	82.984	120.857				0	0	0	0	0	0		0	0	0	0	0	0		0	0	0	0	0	0		1.07224	1.06809	1.08307	1.05792	1.12302	1.02359		102.646	136.555	87.348	104.904	82.984	120.857		32.0048	41.81	31.2495	33.696
109218		99.493	138.46	84.14	111.333	82.629	123.482				0	0	0	0	0	0		0	0	0	0	0	0		0	0	0	0	0	0		1.0713	1.06872	1.08258	1.05816	1.12328	1.02416		99.493	138.46	84.14	111.333	82.629	123.482		31.9707	41.6148	31.1582	33.6363
109338		103.323	117.306	94.01	91.009	94.113	128.961				0	0	0	0	0	0		0	0	0	0	0	0		0	0	0	0	0	0		1.07148	1.06843	1.08325	1.05425	1.12417	1.02405		103.323	117.306	94.01	91.009	94.113	128.961		31.959	41.1752	31.265	33.6363
109418		104.693	127.654	93.724	96.018	79.99	113.428				0	0	0	0	0	0		0	0	0	0	0	0		0	0	0	0	0	0		1.0715	1.06854	1.08269	1.05072	1.12462	1.02352		104.693	127.654	93.724	96.018	79.99	113.428		31.959	41.0112	31.1722	33.4163
109518		83.945	91.195	73.094	94.424	77.945	98.508				0	0	0	0	0	0		0	0	0	0	0	0		0	0	0	0	0	0		1.07133	1.06865	1.08237	1.04901	1.12487	1.02354		83.945	91.195	73.094	94.424	77.945	98.508		31.5727	40.9115	31.1722	33.0757
109598		86.538	103.018	66.66	95.174	70.024	102.07				0	0	0	0	0	0		0	0	0	0	0	0		0	0	0	0	0	0		1.07123	1.06895	1.08234	1.04909	1.12434	1.02347		86.538	103.018	66.66	95.174	70.024	102.07		31.326	40.8442	31.0472	32.847
109678		122.108	124.155	87.733	117.24	104.998	134.208				0	0	0	0	0	0		0	0	0	0	0	0		0	0	0	0	0	0		1.07121	1.06819	1.08173	1.04898	1.12487	1.02318		122.108	124.155	87.733	117.24	104.998	134.208		31.237	40.7055	30.936	32.7595
109758		115.413	147.309	88.223	131.92	97.447	122.851				0	0	0	0	0	0		0	0	0	0	0	0		0	0	0	0	0	0		1.07128	1.06821	1.08101	1.049	1.12438	1.02277		115.413	147.309	88.223	131.92	97.447	122.851		31.1208	40.503	30.936	32.5035
109858		94.883	129.207	97.877	116.176	94.948	114.376				0	0	0	0	0	0		0	0	0	0	0	0		0	0	0	0	0	0		1.07039	1.0682	1.08076	1.04914	1.12497	1.0238		94.883	129.207	97.877	116.176	94.948	114.376		31.1208	40.4075	30.838	32.5035
109978		104.927	129.89	86.359	109.18	94.072	127.515				0	0	0	0	0	0		0	0	0	0	0	0		0	0	0	0	0	0		1.07072	1.06819	1.08065	1.04901	1.12375	1.02352		104.927	129.89	86.359	109.18	94.072	127.515		31.0695	40.3042	30.8435	32.4333
110058		104.801	108.447	87.144	91.625	84.784	109.815				0	0	0	0	0	0		0	0	0	0	0	0		0	0	0	0	0	0		1.07092	1.06772	1.0799	1.04995	1.12395	1.02336		104.801	108.447	87.144	91.625	84.784	109.815		31.0695	39.9182	30.7805	32.4333
110138		86.151	103.825	84.166	100.951	63.112	110.734				0	0	0	0	0	0		0	0	0	0	0	0		0	0	0	0	0	0		1.0714	1.06687	1.08019	1.05054	1.12182	1.02239		86.151	103.825	84.166	100.951	63.112	110.734		30.971	39.6975	30.1525	32.4695
110258		96.629	108.627	90.336	86.806	77.627	122.649				0	0	0	0	0	0		0	0	0	0	0	0		0	0	0	0	0	0		1.07159	1.06477	1.08032	1.05075	1.12137	1.02166		96.629	108.627	90.336	86.806	77.627	122.649		31.0147	39.578	29.0602	32.097
110338		89.373	104.773	81.808	86.337	90.428	92.464				0	0	0	0	0	0		0	0	0	0	0	0		0	0	0	0	0	0		1.07154	1.06159	1.08019	1.05025	1.12167	1.02191		89.373	104.773	81.808	86.337	90.428	92.464		31.466	39.578	28.6182	31.9675
110418		85.934	81.085	78.163	85.853	123.785	91.031				0	0	0	0	0	0		0	0	0	0	0	0		0	0	0	0	0	0		1.07094	1.0572	1.07745	1.0496	1.12181	1.02198		85.934	111.642	78.163	85.853	123.785	91.031		31.1565	38.7965	28.4652	31.932
110498		92.314	85.881	75.362	75.088	97.987	97.066				0	0	0	0	0	0		0	0	0	0	0	0		0	0	0	0	0	0		1.07087	1.05361	1.07547	1.04953	1.12089	1.02239		92.314	85.881	75.362	75.088	97.987	97.066		31.1565	38.037	28.4652	31.932
110578		114.013	136.973	108.38	122	114.016	148.317				0	0	0	0	0	0		0	0	0	0	0	0		0	0	0	0	0	0		1.07091	1.05753	1.07464	1.04995	1.12063	1.02203		114.013	136.973	108.38	122	114.016	148.317		30.9642	38.037	28.4652	31.932
110698		107.95	127.966	93.245	106.709	117.417	121.347				0	0	0	0	0	0		0	0	0	0	0	0		0	0	0	0	0	0		1.07141	1.05353	1.0746	1.0485	1.12083	1.02207		107.95	127.966	93.245	106.709	117.417	121.347		30.907	37.692	28.4652	31.932
110778		97.207	108.648	86.806	110.117	92.729	111.653				0	0	0	0	0	0		0	0	0	0	0	0		0	0	0	0	0	0		1.07112	1.05275	1.07494	1.04984	1.12085	1.02041		97.207	108.648	86.806	110.117	92.729	111.653		30.8667	37.203	28.378	31.5402
110858		107.467	106.748	91.95	104.733	90.701	121.436				0	0	0	0	0	0		0	0	0	0	0	0		0	0	0	0	0	0		1.07138	1.05324	1.07446	1.04911	1.12169	1.02096		107.467	106.748	91.95	104.733	90.701	121.436		31.0437	36.9852	28.314	31.4292
110978		95.966	139.159	84.27	100.191	81.335	98.811				0	0	0	0	0	0		0	0	0	0	0	0		0	0	0	0	0	0		1.07131	1.05385	1.07431	1.04732	1.12259	1.01967		95.966	139.159	84.27	100.191	81.335	98.811		30.96	36.9852	28.2183	31.5787
111058		86.042	101.411	68.813	93.246	66.762	89.666				0	0	0	0	0	0		0	0	0	0	0	0		0	0	0	0	0	0		1.07088	1.05431	1.07295	1.04557	1.12168	1.01886		86.042	101.411	68.813	93.246	66.762	89.666		30.7845	36.935	28.171	31.6932
111138		79.119	107.717	67.162	103.825	66.742	104.242				0	0	0	0	0	0		0	0	0	0	0	0		0	0	0	0	0	0		1.07072	1.05408	1.07162	1.04394	1.12142	1.01914		79.119	107.717	67.162	103.825	66.742	104.242		30.7845	36.935	28.171	31.184
111218		81.977	99.276	62.1	72.575	70.337	103.439				0	0	0	0	0	0		0	0	0	0	0	0		0	0	0	0	0	0		1.07096	1.05443	1.07148	1.04151	1.12196	1.01821		81.977	99.276	62.1	72.575	70.337	103.439		30.5115	36.935	28.0695	30.7235
111318		79.836	82.267	66.059	80.955	75.37	83.906				0	0	0	0	0	0		0	0	0	0	0	0		0	0	0	0	0	0		1.07065	1.05388	1.07102	1.03926	1.12103	1.01855		79.836	112.623	66.059	80.955	75.37	104.738		30.5115	36.7937	27.9503	30.4792
111398		90.077	120.37	77.905	84.599	86.87	113.463				0	0	0	0	0	0		0	0	0	0	0	0		0	0	0	0	0	0		1.07043	1.05184	1.06947	1.03822	1.12021	1.01892		90.077	120.37	77.905	84.599	86.87	113.463		30.5115	36.6382	27.9115	30.4792
111478		101.259	120.928	90.598	113.214	86.859	113.005				0	0	0	0	0	0		0	0	0	0	0	0		0	0	0	0	0	0		1.06969	1.05021	1.06973	1.03696	1.11737	1.01637		101.259	120.928	90.598	113.214	86.859	113.005		30.38	36.3477	27.9115	30.3822
111578		90.584	120.92	76.666	92.824	81.622	103.132				0	0	0	0	0	0		0	0	0	0	0	0		0	0	0	0	0	0		1.06845	1.04948	1.06972	1.03442	1.1174	1.01324		90.584	120.92	76.666	92.824	81.622	103.132		30.2733	36.2523	27.9115	30.307
111658		89.171	119.694	81.11	97.994	92.695	95.739				0	0	0	0	0	0		0	0	0	0	0	0		0	0	0	0	0	0		1.06858	1.04902	1.06975	1.03226	1.11397	1.01625		89.171	119.694	81.11	97.994	92.695	95.739		30.38	36.179	27.9115	29.8365
111778		96.097	115.585	85.072	100.092	83.974	96.816				0	0	0	0	0	0		0	0	0	0	0	0		0	0	0	0	0	0		1.06833	1.04815	1.06905	1.03271	1.11135	1.0135		96.097	115.585	85.072	100.092	83.974	96.816		30.2733	36.031	27.795	29.7255
111858		71.269	102.596	71.161	94.869	66.163	97.436				0	0	0	0	0	0		0	0	0	0	0	0		0	0	0	0	0	0		1.06671	1.04635	1.06828	1.03253	1.10707	1.01352		71.269	102.596	71.161	94.869	66.163	97.436		30.2007	35.8452	27.683	29.5135
111978		81.211	100.734	73.57	86.082	68.8	101.987				0	0	0	0	0	0		0	0	0	0	0	0		0	0	0	0	0	0		1.06525	1.04434	1.06713	1.03197	1.10497	1.01202		81.211	100.734	73.57	86.082	68.8	101.987		30.0272	35.5322	27.386	29.5738
112058		86.682	118.532	78.557	94.283	77.33	109.972				0	0	0	0	0	0		0	0	0	0	0	0		0	0	0	0	0	0		1.06374	1.04297	1.06701	1.0316	1.10541	1.01033		86.682	118.532	78.557	94.283	77.33	109.972		30.0272	35.075	27.2303	29.837
112158		117.782	147.025	82.171	103.831	86.795	117.137				0	0	0	0	0	0		0	0	0	0	0	0		0	0	0	0	0	0		1.06134	1.04175	1.0677	1.03072	1.1057	1.01009		117.782	147.025	82.171	103.831	86.795	117.137		29.8107	34.833	27.3975	29.824
112238		91.775	115.231	91.12	111.93	85.403	116.698				0	0	0	0	0	0		0	0	0	0	0	0		0	0	0	0	0	0		1.06192	1.04219	1.06789	1.0299	1.10582	1.00958		91.775	115.231	91.12	111.93	85.403	116.698		29.549	34.833	27.309	29.6785
112338		85.246	106.61	91.806	99.458	84.269	99.688				0	0	0	0	0	0		0	0	0	0	0	0		0	0	0	0	0	0		1.06052	1.04254	1.06675	1.02987	1.10369	1.00835		85.246	106.61	91.806	99.458	84.269	99.688		29.357	34.833	27.1253	29.4985
112418		103.98	107.25	91.332	105.996	84.63	106.939				0	0	0	0	0	0		0	0	0	0	0	0		0	0	0	0	0	0		1.06103	1.04021	1.06579	1.02876	1.10426	1.0074		103.98	107.25	91.332	105.996	84.63	106.939		29.357	34.833	27.1253	29.3067
112498		82.226	115.967	71.231	93.358	74.378	102.315				0	0	0	0	0	0		0	0	0	0	0	0		0	0	0	0	0	0		1.05975	1.04018	1.06322	1.02623	1.10142	1.00783		82.226	115.967	71.231	93.358	74.378	102.315		29.334	34.833	27.0615	28.9125
112578		80.882	113.272	61.015	85.272	63.134	88.218				0	0	0	0	0	0		0	0	0	0	0	0		0	0	0	0	0	0		1.06122	1.03876	1.0599	1.02344	1.10174	1.00623		80.882	113.272	81.9995	85.272	63.134	106.848		29.334	34.833	26.957	28.7682
112678		79.669	114.898	70.024	81.868	73.951	96.237				0	0	0	0	0	0		0	0	0	0	0	0		0	0	0	0	0	0		1.0587	1.03925	1.0598	1.02245	1.10176	1.00473		79.669	114.898	70.024	81.868	73.951	96.237		29.4898	34.9207	26.7873	28.7682
112758		87.427	113.346	80.509	86.83	85.485	115.802				0	0	0	0	0	0		0	0	0	0	0	0		0	0	0	0	0	0		1.0588	1.03948	1.06025	1.02303	1.1008	1.0051		87.427	113.346	80.509	86.83	85.485	115.802		29.276	34.914	26.7873	28.8087
112858		107.426	131.712	102.012	108.964	98.529	127.243				0	0	0	0	0	0		0	0	0	0	0	0		0	0	0	0	0	0		1.05494	1.03956	1.06096	1.02221	1.10049	1.00453		107.426	131.712	102.012	108.964	98.529	127.243		29.1588	34.914	26.5635	28.5935
112978		96.143	129.269	96.198	115.384	87.186	121.886				0	0	0	0	0	0		0	0	0	0	0	0		0	0	0	0	0	0		1.05107	1.04039	1.06042	1.02146	1.10164	1.00481		96.143	129.269	96.198	115.384	87.186	121.886		29.1588	34.9165	26.3803	28.2738
113058		103.538	117.373	88.343	109.375	83.792	117.476				0	0	0	0	0	0		0	0	0	0	0	0		0	0	0	0	0	0		1.04966	1.03699	1.05665	1.02119	1.10247	1.00488		103.538	117.373	88.343	109.375	83.792	117.476		29.0837	34.8517	26.1913	28.1712
113158		91.902	121.116	89.397	95.716	86.442	104.866				0	0	0	0	0	0		0	0	0	0	0	0		0	0	0	0	0	0		1.04942	1.03375	1.05701	1.01968	1.10114	1.00575		91.902	121.116	89.397	95.716	86.442	104.866		28.954	34.714	26.1445	27.9107
113258		84.669	96.047	76.38	88.117	65.923	106.553				0	0	0	0	0	0		0	0	0	0	0	0		0	0	0	0	0	0		1.04899	1.0341	1.05757	1.01874	1.10031	1.00484		84.669	115.178	76.38	88.117	65.923	106.553		28.774	34.617	26.1707	27.9107
113358		75.696	88.989	58.789	94.226	72.921	96.961				0	0	0	0	0	0		0	0	0	0	0	0		0	0	0	0	0	0		1.04813	1.03454	1.05794	1.0193	1.0994	1.00532		75.696	115.099	82.4633	94.226	72.921	96.961		28.703	34.617	26.1707	28.1712
113438		79.199	102.307	57.567	97.356	74.98	100.181				0	0	0	0	0	0		0	0	0	0	0	0		0	0	0	0	0	0		1.04836	1.03494	1.05532	1.01755	1.09784	1.00557		79.199	102.307	82.755	97.356	74.98	100.181		28.703	34.714	26.1445	27.9107
113518		93.068	132.718	86.651	95.237	102.333	117.309				0	0	0	0	0	0		0	0	0	0	0	0		0	0	0	0	0	0		1.04596	1.03547	1.05437	1.01496	1.09252	1.00543		93.068	132.718	86.651	95.237	102.333	117.309		28.6502	34.617	25.9117	27.7157
113598		102.575	139.109	87.267	108.647	94.748	130.578				0	0	0	0	0	0		0	0	0	0	0	0		0	0	0	0	0	0		1.04346	1.03416	1.05297	1.01228	1.08753	1.00332		102.575	139.109	87.267	108.647	94.748	130.578		28.5325	34.3885	25.745	27.7025
113678		111.513	123.046	93.726	117.703	95.116	106.118				0	0	0	0	0	0		0	0	0	0	0	0		0	0	0	0	0	0		1.04361	1.03262	1.05139	1.00938	1.08775	1.00093		111.513	123.046	93.726	117.703	95.116	106.118		28.4593	34.2287	25.6993	27.4963
113758		97.556	120.074	85.611	101.574	85.517	103.583				0	0	0	0	0	0		0	0	0	0	0	0		0	0	0	0	0	0		1.04383	1.0327	1.0507	1.00776	1.08709	1.00096		97.556	120.074	85.611	101.574	85.517	103.583		28.4423	34.0232	25.6715	27.0957
113840		96.56	103.116	83.861	99.84	97.417	92.246				0	0	0	0	0	0		0	0	0	0	0	0		0	0	0	0	0	0		1.04342	1.03216	1.0498	1.00663	1.08603	1.00039		96.56	103.116	83.861	99.84	97.417	108.817		28.3307	33.874	25.6633	26.9748
113978		83.606	91.797	76.487	80.097	69.32	83.06				0	0	0	0	0	0		0	0	0	0	0	0		0	0	0	0	0	0		1.04285	1.03259	1.04631	1.00562	1.08549	1.001		83.606	115.288	76.487	99.0805	69.32	108.803		28.1947	33.874	25.552	26.7957
114078		92.259	103.416	70.416	88.307	83.401	98.286				0	0	0	0	0	0		0	0	0	0	0	0		0	0	0	0	0	0		1.04181	1.03207	1.04277	1.00617	1.08516	1.00082		92.259	103.416	83.977	88.307	83.401	98.286		28.079	33.874	25.2645	26.7152
114158		84.275	97.81	74.987	74.819	69.903	101.728				0	0	0	0	0	0		0	0	0	0	0	0		0	0	0	0	0	0		1.0424	1.03237	1.04331	1.00609	1.08594	1.0013		84.275	115.298	74.987	99.0597	69.903	101.728		28.079	33.7905	25.1533	26.5737
114258		90.934	124.361	63.793	84.442	84.83	110.901				0	0	0	0	0	0		0	0	0	0	0	0		0	0	0	0	0	0		1.04004	1.03265	1.04369	1.00676	1.08477	1.00147		90.934	124.361	83.96	99.0298	84.83	110.901		28.079	33.7905	25.1533	26.5737
114338		91.552	99.952	79.912	90.437	74.624	82.831				0	0	0	0	0	0		0	0	0	0	0	0		0	0	0	0	0	0		1.03734	1.0336	1.04248	1.00691	1.08433	1.00095		91.552	115.337	79.912	90.437	74.624	108.804		27.9102	33.5943	25.2127	26.547
114438		113.626	128.935	104.568	110.711	95.653	121.91				0	0	0	0	0	0		0	0	0	0	0	0		0	0	0	0	0	0		1.03485	1.03414	1.04229	1.00708	1.08483	1.00032		113.626	128.935	104.568	110.711	95.653	121.91		27.6432	33.0247	25.2662	26.3558
114538		105.566	122.06	111.95	106.281	87.888	126.52				0	0	0	0	0	0		0	0	0	0	0	0		0	0	0	0	0	0		1.03389	1.03482	1.0435	1.0075	1.08243	0.999439		105.566	122.06	111.95	106.281	87.888	126.52		27.1167	32.7985	25.1318	26.089
114618		94.347	111.651	92.103	94.565	82.991	93.942				0	0	0	0	0	0		0	0	0	0	0	0		0	0	0	0	0	0		1.03338	1.03478	1.04156	1.00833	1.07976	0.999309		94.347	111.651	92.103	94.565	82.991	109.14		26.7522	32.2975	25.1482	25.9107
114698		84.808	101.994	84.245	99.011	87.128	101.66				0	0	0	0	0	0		0	0	0	0	0	0		0	0	0	0	0	0		1.03014	1.0342	1.03953	1.00922	1.08054	0.999714		84.808	115.299	84.245	99.011	87.128	101.66		26.6735	32.1015	25.1695	25.785
114778		90.61	87.338	81.823	88.067	77.657	117.32				0	0	0	0	0	0		0	0	0	0	0	0		0	0	0	0	0	0		1.02597	1.03347	1.03928	1.01003	1.07903	1.00028		90.61	115.349	81.823	88.067	77.657	117.32		26.5415	32.1015	25.1695	25.5837
114858		88.792	98.527	80.474	89.017	74.542	89.02				0	0	0	0	0	0		0	0	0	0	0	0		0	0	0	0	0	0		1.02609	1.03293	1.03688	1.01064	1.07708	1.00108		88.792	115.4	80.474	89.017	74.542	108.803		26.5415	32.1015	25.1695	25.5837
114978		80.406	103.398	74.578	74.904	71.962	99.513				0	0	0	0	0	0		0	0	0	0	0	0		0	0	0	0	0	0		1.02472	1.03327	1.03764	1.0108	1.07724	1.00174		93.3842	115.367	74.578	99.0786	71.962	108.796		26.5415	32.1015	24.8683	25.4428
115058		86.845	107.762	68.732	94.106	67.028	107.736				0	0	0	0	0	0		0	0	0	0	0	0		0	0	0	0	0	0		1.02484	1.03392	1.03781	1.01034	1.07723	1.00216		86.845	107.762	84.266	94.106	67.028	107.736		26.5415	32.065	24.8683	25.2718
115138		75.64	87.403	63.557	69.613	58.398	98.161				0	0	0	0	0	0		0	0	0	0	0	0		0	0	0	0	0	0		1.02533	1.03311	1.03705	1.01109	1.07758	1.00288		93.3678	115.383	84.2851	99.0656	77.1834	108.343		26.1715	32.0447	24.7628	25.2718
115238		104.264	135.704	100.093	117.641	81.149	112.716				0	0	0	0	0	0		0	0	0	0	0	0		0	0	0	0	0	0		1.02606	1.0333	1.03534	1.01133	1.07732	1.00137		104.264	135.704	100.093	117.641	81.149	112.716		26.0785	31.9415	24.6815	25.1753
115338		97.904	130.374	113.338	138.467	76.951	113.687				0	0	0	0	0	0		0	0	0	0	0	0		0	0	0	0	0	0		1.02628	1.0331	1.03449	1.01214	1.0743	0.999015		97.904	130.374	113.338	138.467	76.951	113.687		26.0898	32.1947	24.5738	25.193
115438		91.988	104.648	92.844	113.631	85.392	116.035				0	0	0	0	0	0		0	0	0	0	0	0		0	0	0	0	0	0		1.02625	1.03199	1.03355	1.01259	1.06939	0.998587		91.988	115.704	92.844	113.631	85.392	116.035		25.9068	32.1307	24.493	25.1322
115518		97.083	107.062	80.907	92.131	62.979	101.059				0	0	0	0	0	0		0	0	0	0	0	0		0	0	0	0	0	0		1.02645	1.03151	1.03208	1.0128	1.0661	0.998941		97.083	107.062	80.907	92.131	77.7882	109.251		25.6848	32	24.2023	25.1005
115598		97.41	112.545	71.474	93.711	80.615	102.437				0	0	0	0	0	0		0	0	0	0	0	0		0	0	0	0	0	0		1.02623	1.03037	1.03185	1.01324	1.06528	0.998953		97.41	112.545	85.0204	93.711	80.615	102.437		25.432	31.9545	24.0225	25.067
115678		74.275	88.1	85.602	77.274	70.449	84.448				0	0	0	0	0	0		0	0	0	0	0	0		0	0	0	0	0	0		1.02662	1.02955	1.03009	1.01334	1.06451	0.998957		93.4977	115.868	85.602	99.4407	70.449	109.246		25.432	31.9273	23.8568	25.067
115758		73.005	88.078	75.1	75.405	64.168	79.529				0	0	0	0	0	0		0	0	0	0	0	0		0	0	0	0	0	0		1.02626	1.02912	1.03011	1.01304	1.06126	0.998923		93.602	115.903	85.0423	99.4459	78.2956	109.256		25.328	31.9002	23.8568	25.067
115838		66.252	96.889	76.161	82.433	62.789	88.992				0	0	0	0	0	0		0	0	0	0	0	0		0	0	0	0	0	0		1.02704	1.02893	1.02891	1.01274	1.0571	0.998567		93.4697	115.918	85.0621	99.4511	78.6535	109.329		25.176	31.8865	23.7188	25.033
115978		75.72	97.339	64.643	87.478	77.723	90.08				0	0	0	0	0	0		0	0	0	0	0	0		0	0	0	0	0	0		1.02755	1.02947	1.02959	1.01329	1.05607	0.998354		93.4355	115.874	85.0508	99.4416	77.723	109.353		25.1438	31.8865	23.7188	25.033
116078		108.934	126.838	99.951	103.032	89.294	109.663				0	0	0	0	0	0		0	0	0	0	0	0		0	0	0	0	0	0		1.02792	1.02934	1.03028	1.01389	1.05655	0.998946		108.934	126.838	99.951	103.032	89.294	109.663		25.1438	31.8352	23.7188	25.033
116158		91.204	135.127	94.648	112.063	85.056	122.858				0	0	0	0	0	0		0	0	0	0	0	0		0	0	0	0	0	0		1.026	1.03033	1.03203	1.01433	1.05759	0.999405		91.204	135.127	94.648	112.063	85.056	122.858		25.306	31.6192	23.606	25.0875
116258		88.116	113.248	85.966	98.615	79.36	104.747				0	0	0	0	0	0		0	0	0	0	0	0		0	0	0	0	0	0		1.02385	1.03062	1.03142	1.01437	1.05291	0.99995		88.116	113.248	85.966	98.615	79.36	104.747		25.3218	31.4475	23.6582	25.0713
116338		90.633	106.456	85.58	95.879	72.932	86.822				0	0	0	0	0	0		0	0	0	0	0	0		0	0	0	0	0	0		1.02389	1.03113	1.02739	1.01258	1.04772	0.999738		90.633	116.181	85.58	95.879	72.932	109.012		24.992	31.2762	23.676	25.0028
116418		85.961	120.363	86.285	89.529	69.662	110.318				0	0	0	0	0	0		0	0	0	0	0	0		0	0	0	0	0	0		1.02462	1.0312	1.02386	1.0115	1.04764	0.999243		94.4235	120.363	86.285	99.6275	79.5837	110.318		25.005	31.335	23.532	24.9073
116498		84.713	98.611	78.451	87.721	68.061	90.656				0	0	0	0	0	0		0	0	0	0	0	0		0	0	0	0	0	0		1.02521	1.03133	1.02349	1.01222	1.04721	0.999721		94.4316	116.955	85.608	99.6495	79.613	109.017		25.0233	31.2242	23.483	24.8855
116578		82.424	100.491	66.855	80.931	65.147	103.753				0	0	0	0	0	0		0	0	0	0	0	0		0	0	0	0	0	0		1.02552	1.0312	1.02268	1.01266	1.04773	1.00009		94.4295	116.958	85.6155	99.6369	79.5775	103.753		24.9455	31.2242	23.395	24.7822
116698		83.902	82.168	65.678	74.885	55.704	88.523				0	0	0	0	0	0		0	0	0	0	0	0		0	0	0	0	0	0		1.02632	1.03131	1.02186	1.01208	1.04778	0.999547		94.4387	116.955	85.7495	99.6573	79.5743	109.069		24.9788	31.0828	23.196	24.7398
116778		66.814	95.388	71.887	83.449	51.946	89.676				0	0	0	0	0	0		0	0	0	0	0	0		0	0	0	0	0	0		1.02669	1.02993	1.02214	1.00731	1.04805	0.997751		94.4337	116.983	85.722	99.8337	79.5562	109.421		24.9105	30.9868	23.137	24.6517
116858		70.138	91.214	65.305	77.609	53.531	77.412				0	0	0	0	0	0		0	0	0	0	0	0		0	0	0	0	0	0		1.02731	1.0306	1.02121	1.00805	1.04786	0.997941		94.4296	116.972	85.8134	99.797	79.569	109.4		24.9105	30.9868	23.1243	24.6517
116978		87.355	114.185	73.007	109.323	88.394	101.518				0	0	0	0	0	0		0	0	0	0	0	0		0	0	0	0	0	0		1.02733	1.02994	1.01958	1.00457	1.04733	0.995594		94.4549	114.185	85.9609	109.323	88.394	109.506		24.8633	30.865	22.7105	24.633
117058		108.807	125.81	77.662	97.741	79.499	108.809				0	0	0	0	0	0		0	0	0	0	0	0		0	0	0	0	0	0		1.02743	1.03093	1.01806	1.00482	1.04678	0.994314		108.807	125.81	86.2688	97.741	79.499	108.809		24.932	30.9475	22.495	24.5943
117138		99.332	116.94	86.226	99.53	91.782	110.609				0	0	0	0	0	0		0	0	0	0	0	0		0	0	0	0	0	0		1.02691	1.0316	1.01602	1.005	1.04612	0.995256		99.332	116.94	86.226	99.53	91.782	110.609		24.6585	31.067	22.4893	24.4975
117218		91.168	99.44	83.536	90.789	77.41	97.075				0	0	0	0	0	0		0	0	0	0	0	0		0	0	0	0	0	0		1.02628	1.03138	1.0145	1.00562	1.04565	0.995995		91.168	117.327	83.536	100.085	77.41	109.61		24.5465	31.0032	22.4453	24.5785
117298		84.113	120.73	70.507	95.37	63.784	120.669				0	0	0	0	0	0		0	0	0	0	0	0		0	0	0	0	0	0		1.02621	1.03081	1.01393	1.0055	1.04599	0.996625		95.4715	120.73	86.5704	95.37	79.9133	120.669		24.5	30.9808	22.1763	24.418
117398		73.073	89.196	70.072	80.975	66.314	78.763				0	0	0	0	0	0		0	0	0	0	0	0		0	0	0	0	0	0		1.02561	1.03019	1.01409	1.00535	1.04424	0.996753		95.4852	117.648	86.5624	100.099	79.9775	109.694		24.468	30.8895	21.9885	23.8668
117478		80.351	98.885	72.133	69.981	48.682	86.71				0	0	0	0	150	0		0	0	0	0	16.6593	0		0	0	0	0	1	0		1.02538	1.02988	1.01313	1.00575	1.04131	0.996557		95.4905	117.67	86.6109	100.079	80.0417	109.712		24.3992	30.826	21.77	23.6472
117558		72.495	87.26	65.872	76.934	50.228	78.303				0	0	0	0	150	0		0	0	0	0	17.2462	0		0	0	0	0	1	0		1.02619	1.02934	1.011	1.00674	1.04022	0.997446		95.472	118.008	86.7712	100.029	80.2229	109.629		24.3655	30.7772	21.6112	23.5613
117638		81.205	80.173	62.068	75.162	50.158	76.587				0	0	0	0	150	0		0	0	0	0	18.0189	0		0	0	0	0	1	0		1.02663	1.02845	1.00949	1.00654	1.03982	0.997989		95.503	118.355	86.8976	100.039	80.2925	109.578		24.413	30.7837	21.452	23.5067
117758		74.076	76.673	58.564	60.505	55.645	77.211				0	0	0	0	150	0		0	0	0	0	18.5055	0		0	0	0	0	1	0		1.02716	1.02781	1.00979	1.00728	1.03959	0.998319		95.5992	118.425	86.9363	100.087	80.5881	109.702		24.6397	30.8415	21.4347	23.5555
117838		65.289	78.325	49.797	60.717	50.555	82.884				0	0	150	0	150	0		0	0	17.424	0	18.7974	0		0	0	1	0	1	0		1.02834	1.02692	1.00967	1.0068	1.03837	0.996789		95.6509	118.671	87.0118	100.212	81.2418	109.843		24.6102	30.6513	21.5072	23.4938
117978		89.507	113.081	91.177	99.958	79.968	97.281				0	0	150	0	150	0		0	0	17.958	0	20.35	0		0	0	1	0	1	0		1.02766	1.02722	1.01047	1.00738	1.03927	0.995269		89.507	113.081	91.177	99.958	79.968	109.977		24.5535	30.7822	21.711	23.546
118058		81.498	113.094	87.89	95.696	72.513	87.013				0	0	150	0	150	0		0	0	17.5481	0	20.9516	0		0	0	1	0	1	0		1.02649	1.02681	1.01033	1.00797	1.03733	0.991666		96.1435	113.094	87.89	95.696	81.3629	110.215		24.4488	30.7335	21.4535	23.5355
118158		95.506	109.998	81.893	100.54	73.168	109.497				0	150	150	0	150	0		0	23.8497	18.0365	0	21.974	0		0	1	1	0	1	0		1.0261	1.02531	1.01036	1.00818	1.03652	0.987723		95.506	119.045	87.1595	100.54	81.8125	109.497		24.4015	30.6322	21.3313	23.3973
118238		93.385	103.09	81.147	98.814	74.345	104.476				150	150	150	0	150	0		19.4217	23.942	18.9112	0	23.0669	0		1	1	1	0	1	0		1.026	1.0242	1.01099	1.00841	1.03585	0.98677		93.385	119.224	87.126	98.814	81.9431	110.789		24.3375	29.807	21.242	23.342
118318		73.39	92.628	70.952	86.122	57.329	99.779				150	150	150	0	150	0		20.3328	25.0867	19.1625	0	23.5545	0		1	1	1	0	1	0		1.02593	1.02466	1.01168	1.00871	1.0354	0.987218		96.4126	119.206	87.0933	100.312	81.9857	110.742		24.2235	29.807	21.242	23.368
118398		72.267	91.879	65.88	86.496	50.774	90.857				150	150	150	0	150	0		20.8759	24.4177	19.5227	0	24.428	0		1	1	1	0	1	0		1.02586	1.02508	1.01134	1.00807	1.03432	0.987837		96.4211	119.258	87.1092	100.407	82.0102	110.845		24.178	29.6013	21.1175	23.353
118498		61.068	88.807	45.649	77.1	55.286	90.4				150	150	150	0	150	0		21.3891	25.1091	20.4494	0	24.4139	0		1	1	1	0	1	0		1.02487	1.02518	1.01169	1.00735	1.03305	0.986917		96.5389	119.255	87.0927	100.515	82.0412	111.079		24.1655	29.5365	21.1175	23.2947
118578		68.526	79.055	62.591	74.362	41.986	78.953				150	150	150	0	150	0		21.2728	24.5829	20.9237	0	24.8766	0		1	1	1	0	1	0		1.02422	1.02558	1.01121	1.00695	1.03323	0.986858		96.7233	119.34	87.215	100.643	82.0817	111.666		24.1795	29.5635	21.1423	23.2923
118678		72.098	82.17	49.532	62.886	44.273	76.131				150	150	150	0	150	0		21.8147	24.2883	21.4591	0	25.4079	0		1	1	1	0	1	0		1.02364	1.02612	1.01104	1.00626	1.03414	0.987019		97.0443	119.425	87.2635	100.742	82.1025	111.73		24.4107	29.5768	21.2595	23.254
118778		64.495	81.758	53.698	66.173	49.954	71.053				150	150	150	0	150	0		22.4204	24.2791	22.1572	0	25.6811	0		1	1	1	0	1	0		1.02432	1.02617	1.01179	1.00623	1.03525	0.986839		97.1091	119.422	87.2777	100.745	82.1222	111.749		24.431	29.3227	21.5192	23.1225
118858		70.774	84.771	63.163	58.173	49.549	68.624				150	0	150	0	150	0		21.9943	0	20.9176	0	25.0009	0		1	0	1	0	1	0		1.02211	1.02635	1.01123	1.00678	1.03607	0.986794		97.3414	119.51	87.331	100.707	82.1535	111.754		24.3893	29.27	21.5588	22.9655
118978		78.223	119.988	85.58	94.168	69.625	114.041				150	0	150	0	150	0		23.0212	0	21.6111	0	26.1057	0		1	0	1	0	1	0		1.0194	1.02442	1.00968	1.00493	1.03715	0.986464		97.5554	119.988	85.58	100.82	82.2577	114.041		24.1505	29.2142	21.363	22.8035
119058		79.113	94.759	77.163	95.866	61.153	112.231				150	150	150	0	150	0		23.8286	26.3367	22.5459	0	27.4717	0		1	1	1	0	1	0		1.01933	1.02259	1.00908	1.00225	1.03567	0.985701		97.5561	119.922	87.42	95.866	82.6248	112.231		24.0595	29.4523	21.2988	22.762
119158		75.17	100.117	69.249	89.683	59.764	90.739				150	150	150	0	150	0		25.1927	27.4802	23.404	0	27.7233	0		1	1	1	0	1	0		1.01807	1.02177	1.00783	1.00064	1.03355	0.985708		97.5625	119.943	87.617	100.942	82.7143	111.871		24.0595	29.4523	21.2988	22.7255
119258		67.285	95.909	66.428	97.499	56.491	102.401				150	150	150	150	150	150		27.1065	28.4908	24.8086	20.154	28.3529	22.5114		1	1	1	1	1	1		1.01649	1.02162	1.00583	0.99977	1.03259	0.986209		97.7759	119.946	87.7687	97.499	82.8606	111.817		24.0595	29.4523	21.2988	22.7255
119338		64.095	105.561	63.793	86.347	50.973	103.999				150	150	150	150	150	150		28.2163	29.0161	25.4074	21.3549	28.5851	23.7385		1	1	1	1	1	1		1.01557	1.02074	1.00444	1.00006	1.03236	0.983933		97.9126	119.965	87.8464	100.974	82.9781	111.909		24.0595	29.4523	21.2403	22.7255
119418		72.069	86.695	54.193	76.866	51.973	88.135				150	150	150	150	150	150		29.1189	30.2698	26.0825	22.0789	29.1824	24.7437		1	1	1	1	1	1		1.01322	1.01913	1.00255	0.99646	1.02926	0.981524		97.9856	119.998	88.1323	101.397	83.0371	112.174		23.9555	29.4523	21.1288	22.4405
119498		77.442	100.612	57.419	77.512	43.531	78.72				150	150	150	150	150	150		29.7838	31.0861	25.5261	22.5843	29.6631	25.6469		1	1	1	1	1	1		1.01355	1.01636	1.0013	0.99316	1.02512	0.980322		97.9774	120.311	88.2797	101.564	83.2439	112.263		23.8025	30.0408	20.9778	22.2272
119598		72.333	88.556	52.564	69.805	42.058	95.897				150	150	150	150	150	150		30.2019	31.2782	26.2532	22.4039	29.312	25.0091		1	1	1	1	1	1		1.01397	1.01484	0.999184	0.993453	1.02447	0.978793		98.0104	120.551	88.6368	101.625	83.3492	112.719		23.7345	29.9387	21.0683	22.2128
119678		64.127	79.169	45.728	59.483	52.674	65.913				150	150	150	150	150	150		29.5617	30.4357	25.4435	20.6012	28.4678	23.3139		1	1	1	1	1	1		1.0093	1.01418	0.996762	0.993048	1.024	0.978004		98.3698	120.728	88.7602	101.869	83.3539	112.966		23.732	29.7327	20.9265	22.3687
119758		77.11	109.446	77.648	91.352	66.996	93.803				150	150	150	0	150	0		29.2208	29.2943	24.5296	0	27.6332	0		1	1	1	0	1	0		1.00652	1.01186	0.996876	0.992904	1.02118	0.978092		98.5229	120.814	88.8311	101.993	83.3997	112.95		23.6885	29.5212	20.7285	21.9057
119858		77.072	100.9	74.267	87.755	60.599	94.044				150	150	150	0	150	0		28.9583	29.3896	24.9497	0	27.0727	0		1	1	1	0	1	0		1.00541	1.01049	0.99691	0.992643	1.01922	0.977491		98.6369	120.921	88.8303	102.532	83.7986	113.057		23.388	29.5212	20.5322	21.7802
119978		67.096	68.76	69.168	77.595	46.371	76.796				150	150	150	0	150	0		29.2718	30.5519	26.7887	0	27.9826	0		1	1	1	0	1	0		1.0041	1.01106	0.997652	0.991961	1.01717	0.977708		98.6973	120.926	88.7982	102.747	83.907	113.019		23.2285	29.5212	20.5322	21.6587
120058		70.046	87.884	65.547	98.049	70.125	95.881				150	150	150	150	150	150		30.336	31.9113	27.7831	20.7897	28.716	23.7293		1	1	1	1	1	1		1.00423	1.00964	0.996781	0.992007	1.01411	0.977255		98.6915	120.944	88.8334	98.049	84.0543	113.098		23.2285	29.5212	20.4582	21.6587
120138		58.477	83.805	53.415	78.055	63.293	95.623				150	150	150	150	150	150		31.1966	33.6385	28.3667	21.8437	29.0552	24.3618		1	1	1	1	1	1		1.00475	1.00696	0.995266	0.992396	1.01051	0.977372		98.6674	121.161	88.8907	102.636	84.1112	113.077		23.388	29.5212	20.4582	21.6587
120218		52.382	83.824	60.143	63.069	54.803	76.274				150	150	150	150	150	150		31.4907	34.6434	29.2042	23.786	29.7077	25.9086		1	1	1	1	1	1		1.00381	1.00567	0.995711	0.992771	1.00739	0.97778		98.7106	121.435	88.8594	102.478	84.3356	113.007		23.388	29.5212	20.5322	21.7802
120318		55.65	67.752	53.577	73.152	40.684	72.16				150	150	150	150	150	150		31.9619	36.507	29.6115	25.0597	30.052	27.4233		1	1	1	1	1	1		1.00315	1.00555	0.994621	0.993269	1.00272	0.976331		98.7586	121.459	88.984	102.267	84.4647	113.258		23.388	29.5212	20.5322	21.7802
120418		49.421	73.963	59.354	68.576	47.763	73.69				150	150	150	150	150	150		33.3054	37.8204	29.4065	25.9321	30.5607	28.6321		1	1	1	1	1	1		1.00326	1.00516	0.993703	0.994111	0.999541	0.975048		98.8555	121.553	89.1133	102.604	84.6134	113.335		23.4355	29.5212	20.5322	21.854
120498		61.932	77.669	49.472	80.064	51.884	94.015				150	150	150	150	150	150		33.2002	37.2901	28.8974	25.064	30.0847	27.6545		1	1	1	1	1	1		1.00342	1.00401	0.992595	0.994761	0.999943	0.975077		98.9085	121.987	89.364	102.556	84.605	113.334		23.359	29.7163	20.5132	21.9435
120598		87.379	102.639	68.686	102.885	64.51	118.926				150	150	150	150	150	150		33.3298	36.3374	28.2095	23.5488	29.3372	27.3139		1	1	1	1	1	1		1.00424	1.00242	0.99316	0.995406	1.00127	0.975982		98.8808	122.202	89.4151	102.885	84.6123	118.926		23.327	29.9617	20.5847	21.8133
120678		73.432	108.723	75.048	94.679	69.958	91.291				150	150	150	150	150	150		32.52	36.0883	27.3601	21.9364	28.9743	25.6564		1	1	1	1	1	1		1.00406	1.00089	0.99251	0.994816	1.00185	0.976115		98.8872	122.418	89.4338	102.546	84.6002	113.354		23.0255	29.9617	20.2567	21.7573
120778		77.836	85.956	56.821	80.462	63.765	98.641				150	150	150	150	150	150		33.0624	37.1849	27.8909	22.4342	29.5376	25.792		1	1	1	1	1	1		1.00396	0.998867	0.990219	0.995136	1.00191	0.976328		98.8905	122.698	89.8112	102.486	84.5988	113.345		23.0255	29.9617	20.2567	21.6148
120858		73.014	98.276	51.178	75.657	52.86	90.237				150	150	150	150	150	150		33.1911	38.1016	28.5571	22.7495	29.987	26.1173		1	1	1	1	1	1		1.00273	0.998974	0.988641	0.994936	1.00183	0.976777		98.9306	122.683	89.799	102.524	84.6005	113.329		23.0255	29.9617	20.1852	21.6148
120978		58.12	69.129	58.504	71.797	47.694	80.622				150	150	150	150	150	150		33.2873	37.4477	28.9887	22.8639	29.8844	25.7811		1	1	1	1	1	1		1.0033	0.995482	0.989358	0.993438	1.00255	0.977211		98.9125	122.84	89.6426	102.754	84.5664	113.314		23.327	29.9617	20.5132	21.6148
121058		58.433	66.737	58.799	69.347	54.469	78.893				150	150	150	150	150	150		34.0753	38.0748	29.0956	24.4456	31.184	26.4729		1	1	1	1	1	1		1.00376	0.995667	0.989676	0.993736	1.00294	0.977377		98.8976	122.834	89.4217	102.74	84.5418	113.308		23.327	30.1732	20.5322	21.7573
121138		62.259	77.887	50.648	61.995	44.47	71.456				150	150	150	150	150	150		34.1574	38.772	29.1432	24.645	32.2356	26.1827		1	1	1	1	1	1		1.00286	0.993944	0.988131	0.992758	1.00434	0.97611		98.9266	123.027	89.5766	102.783	84.5431	113.354		23.0255	30.1732	20.5322	21.7573
121218		55.21	69.556	57.287	61.441	45.325	73.716				150	150	150	150	150	150		33.96	39.8466	29.9797	24.6374	32.6896	25.9104		1	1	1	1	1	1		1.00301	0.994407	0.986717	0.993582	1.00399	0.97441		98.9218	123.095	89.8931	102.815	84.5602	113.434		23.0255	30.3622	20.4582	21.7278
121338		44.788	62.207	60.195	59.954	42.824	64.016				150	150	150	150	150	150		34.1601	39.9091	30.4645	25.2132	32.063	26.0419		1	1	1	1	1	1		1.00309	0.994449	0.986924	0.993905	1.00372	0.974088		98.919	123.093	89.831	102.805	84.5709	113.441		22.2085	30.3622	20.4582	21.6778
121418		80.609	114.539	69.603	96.981	54.847	100.43				150	150	150	150	150	150		33.0124	39.522	30.6556	25.2293	31.5563	25.7095		1	1	1	1	1	1		1.00259	0.994296	0.98712	0.993945	1.00389	0.974065		98.9351	123.1	89.7723	102.803	84.5646	113.442		21.9405	30.3622	20.4582	21.6778
121498		70.534	111.316	68.025	106.854	58.949	103.773				150	150	150	150	150	150		31.7918	37.6919	29.1314	24.8933	30.7347	26.2809		1	1	1	1	1	1		1.00267	0.99265	0.987697	0.992736	1.00435	0.974044		98.9325	123.305	89.6507	106.854	84.5429	113.442		21.9405	30.3622	20.1302	21.6153
121578		81.707	87.108	64.421	94.356	61.474	101.19				150	150	150	150	150	150		32.2317	38.3899	28.8695	26.0632	30.9732	27.1579		1	1	1	1	1	1		1.0023	0.99162	0.987891	0.990649	1.00455	0.9743		98.9445	123.435	89.6176	102.882	84.5332	113.437		21.721	30.3622	20.1302	21.5687
121658		66.128	88.785	67.088	81.832	56.27	91.415				150	150	150	150	150	150		32.5412	39.4679	29.5412	26.8946	31.4594	27.8415		1	1	1	1	1	1		1.00276	0.991797	0.988213	0.989458	1.0052	0.975008		98.9296	123.181	89.4173	102.927	84.502	113.411		21.9405	30.4667	20.4862	21.5687
121778		74.599	83.782	60.853	81.462	51.842	87.487				150	150	150	150	150	150		32.7625	38.7329	29.0123	27.2161	32.0307	28.5791		1	1	1	1	1	1		1.00293	0.992005	0.988588	0.989972	1.00575	0.975195		98.8671	123.053	89.4063	102.859	84.4783	113.33		22.1255	30.4203	20.7057	21.5023
121858		65.231	84.537	60.677	75.294	49.081	84.158				150	150	150	150	150	150		33.2285	39.2779	27.7043	27.2592	31.7639	28.7654		1	1	1	1	1	1		1.00332	0.992744	0.989266	0.990441	1.00614	0.975487		98.8535	122.972	89.3698	102.848	84.4637	113.32		22.9425	30.4203	20.9265	21.3537
121978		53.646	76.685	63.81	69.607	43.225	81.564				150	150	150	150	150	150		32.6875	37.9426	27.717	27.2461	31.3455	28.8955		1	1	1	1	1	1		1.00375	0.993209	0.989635	0.990868	1.00661	0.975812		98.8382	122.914	89.3418	102.823	84.4458	113.309		23.244	30.4413	21.0683	21.4038
122078		56.9	70.868	52.829	74.02	41.525	101.933				150	150	150	150	150	150		32.4752	37.929	28.5786	27.7711	31.419	29.3847		1	1	1	1	1	1		1.00409	0.9936	0.990113	0.991403	1.00712	0.976312		98.8141	122.865	89.3055	102.788	84.4262	113.293		23.276	30.5165	21.022	21.5463
122158		56.608	62.708	43.026	63.61	45.33	82.273				150	150	150	150	150	150		32.3491	38.744	28.5273	27.3732	31.4424	29.4626		1	1	1	1	1	1		1.0044	0.993429	0.990094	0.98996	1.00785	0.976689		98.7913	122.886	89.307	102.86	84.3972	113.289		23.276	30.5165	21.022	21.5463
122258		51.598	67.992	43.83	61.667	53.754	69.443				150	150	150	150	150	150		32.5204	39.0226	29.0051	27.6972	31.9186	30.1727		1	1	1	1	1	1		1.00168	0.992434	0.988198	0.989426	1.00838	0.97601		98.9102	123.011	89.4177	102.873	84.3761	113.302		23.276	30.4413	21.022	21.4038
122338		73.663	83.631	55.638	68.497	58.162	80.638				150	150	150	150	150	150		31.6258	38.316	28.6476	27.589	31.5717	29.4877		1	1	1	1	1	1		0.998646	0.991194	0.988427	0.989756	1.00853	0.975955		98.9944	123.092	89.411	102.865	84.3702	113.304		23.276	30.4413	21.022	21.293
122438		87.674	117.234	81.515	87.42	68.885	81.974				150	150	150	150	150	150		31.5134	39.1162	28.1765	27.6293	30.4374	29.2865		1	1	1	1	1	1		0.998487	0.990624	0.98881	0.990119	1.00917	0.976319		99.0181	123.119	89.3999	102.856	84.3542	113.293		23.244	30.4413	21.022	21.2447
122518		78.304	88.885	74.148	78.265	59.241	94.87				150	150	150	150	150	150		31.0366	40.1915	27.8157	28.5286	30.0799	30.2103		1	1	1	1	1	1		0.99831	0.990906	0.989174	0.990717	1.00968	0.976942		99.0445	123.106	89.3768	102.833	84.3509	113.286		23.244	30.4413	21.173	21.2165
122598		67.005	86.646	60.714	77.476	59.442	76.641				150	150	150	150	150	150		31.3352	39.8134	27.3392	28.1226	29.8279	30.1718		1	1	1	1	1	1		0.998282	0.991067	0.989556	0.991197	1.01005	0.977477		98.9589	122.978	89.206	102.802	84.2937	113.059		23.2285	30.3337	21.1095	21.2447
122678		73.25	101.582	67.286	73.741	51.27	82.77				150	150	150	150	150	150		30.4405	39.4849	26.9176	27.7383	29.1339	30.0169		1	1	1	1	1	1		0.998607	0.991769	0.98991	0.9917	1.01082	0.978017		98.9534	122.89	89.1689	102.516	84.101	112.964		23.388	30.4915	21.2233	21.1352
122758		63.237	86.986	77.976	74.251	57.888	85.901				150	150	150	150	150	150		30.498	39.2196	26.4853	28.1554	29.2973	29.7523		1	1	1	1	1	1		0.999128	0.992246	0.990287	0.992486	1.01159	0.978348		98.9387	122.838	89.1294	102.023	84.0259	112.904		23.747	30.7455	21.428	21.1553
122838		69.438	97.104	57.683	71.311	55.91	77.416				150	150	150	150	150	150		30.3917	39.2305	25.6317	28.1158	28.8937	29.6518		1	1	1	1	1	1		0.9995	0.992566	0.990638	0.99289	1.01202	0.978698		98.87	122.772	89.088	101.994	83.9959	112.842		23.7712	30.66	21.5192	21.2978
122998		62.856	66.941	40.323	57.542	52.317	68.036				150	150	150	150	150	150		29.6296	39.4177	26.2017	27.3761	28.6568	29.9216		1	1	1	1	1	1		0.999711	0.992989	0.990968	0.993373	1.01311	0.979426		98.8624	122.752	89.0397	101.96	83.9351	112.724		24.034	30.7248	21.2608	21.3538
123078		64.747	60.557	51.079	69.573	43.443	69.19				150	150	150	150	150	150		28.8057	38.5408	25.9284	27.7705	28.6641	31.2474		1	1	1	1	1	1		0.999711	0.991447	0.99172	0.992737	1.01186	0.979386		98.7649	122.813	88.9298	102.005	84.0069	112.724		23.9252	30.7248	21.2608	21.3538
123178		51.534	63.408	46.144	54.176	34.86	58.089				150	150	150	150	150	150		29.157	38.2594	25.3111	27.3422	28.5505	32.0548		1	1	1	1	1	1		0.998584	0.991977	0.992633	0.99085	1.01029	0.980021		98.843	122.797	88.7843	102.354	84.0955	112.721		23.9252	30.7248	21.0935	21.3538
123258		63.464	76.917	66.735	62.096	49.635	77.68				150	150	150	150	150	150		26.9041	37.4019	24.5872	26.6395	28.4948	31.3307		1	1	1	1	1	1		0.999127	0.989557	0.99032	0.989239	1.0102	0.980091		98.8087	122.964	88.8617	102.675	84.0959	112.72		23.9252	30.7248	21.0318	21.2978
123358		82.813	97.506	78.538	95.969	78.196	103.932				150	150	150	150	150	150		25.9324	35.9106	23.657	25.6648	28.0229	30.3425		1	1	1	1	1	1		0.999524	0.990295	0.990659	0.989438	1.01057	0.980473		98.7789	122.87	88.8145	102.637	84.0942	112.718		23.9252	30.7248	21.1423	21.1553
123438		80.373	88.462	74.557	83.685	66.009	83.648				150	150	150	150	150	150		26.8407	36.6751	23.86	25.5316	28.2441	29.6001		1	1	1	1	1	1		0.999777	0.989007	0.990896	0.989785	1.01054	0.980691		98.7599	123.034	88.6061	102.571	84.0943	112.717		23.9252	30.7248	20.903	21.2978
123518		75.144	94.444	73.235	100.88	66.181	101.019				150	150	150	150	150	150		27.2853	35.8752	23.459	24.8984	27.9752	29.7226		1	1	1	1	1	1		1.00006	0.989278	0.99014	0.989932	1.01112	0.980923		98.6509	122.83	88.4245	100.88	83.9482	112.458		24.1355	30.4297	20.7662	21.1048
123598		84.671	95.264	75.214	89.044	70.164	93.553				150	150	150	150	150	150		26.3216	35.9754	22.8372	24.6179	28.4154	29.6061		1	1	1	1	1	1		0.997662	0.989511	0.990434	0.990437	1.01179	0.981312		98.685	122.763	88.6914	102.068	83.8223	112.295		24.0965	30.0558	20.903	21.247
123677		73.197	89.042	68.857	71.875	47.713	91.978				150	150	150	150	150	150		26.2682	36.2159	22.4723	24.197	28.0442	29.1461		1	1	1	1	1	1		0.997938	0.989936	0.990696	0.990711	1.01239	0.981882		98.6721	122.742	88.3307	102.033	83.7809	112.264		24.0965	30.4062	20.7662	21.5703
123758		67.233	83.803	77.378	75.275	56.492	85.179				150	150	150	150	150	150		26.3022	36.9813	22.716	24.1767	28.2325	29.2149		1	1	1	1	1	1		0.997815	0.99067	0.990909	0.991205	1.01238	0.982512		98.6226	122.466	88.1451	101.998	83.4002	112.231		24.2793	30.197	20.8997	22.1197
123858		69.426	71.984	50.611	84.272	47.143	74.751				150	150	150	150	150	150		26.0615	37.0788	22.6225	24.3374	28.3886	28.3106		1	1	1	1	1	1		0.998378	0.991378	0.991068	0.991818	1.01295	0.983241		98.6138	122.144	88.1126	101.954	83.3884	112.162		24.2793	30.4392	20.9612	22.2128
123978		74.066	88.36	57.225	65.022	40.315	72.686				150	150	150	150	150	150		26.1282	36.1112	21.8746	23.6781	28.5561	27.2899		1	1	1	1	1	1		0.997805	0.991672	0.991799	0.990419	1.01389	0.984283		98.6783	121.942	87.9631	102.072	83.3689	111.887		24.3893	30.426	21.0715	22.2128
124057		49.067	67.669	54.566	72.124	46.675	63.905				150	150	150	150	150	150		25.1357	35.2142	21.1465	23.4082	28.1397	26.3491		1	1	1	1	1	1		0.997383	0.99171	0.992246	0.98912	1.01422	0.985349		98.6294	121.938	87.8839	102.38	83.3563	111.876		24.2793	30.426	21.2985	22.2128
124178		102.881	84.417	57.438	76.192	53.88	83.222				150	150	150	150	150	150		23.0914	33.2335	19.2587	21.4866	26.3999	23.7476		1	1	1	1	1	1		0.998	0.992363	0.993139	0.987807	1.01464	0.985497		102.881	121.43	87.8227	102.64	83.3321	111.875		23.9477	30.7018	21.4347	22.2128
124278		93.336	113.17	73.537	88.633	66.988	99.871				150	150	150	0	150	150		21.9276	31.9254	18.8499	0	25.4411	22.5054		1	1	1	0	1	1		0.997963	0.992898	0.993827	0.98837	1.01541	0.986514		98.2614	121.313	87.777	102.533	83.2873	111.784		23.8427	30.7018	21.4892	22.2128
124378		67.647	99.029	75.472	89.387	63.053	95.821				150	150	150	0	150	0		22.0649	31.4688	18.7536	0	26.2172	0		1	1	1	0	1	0		0.998577	0.993677	0.994407	0.989204	1.01614	0.987518		98.0668	120.968	87.6191	102.025	83.1676	111.55		23.949	30.773	21.6302	22.2272
124458		67.944	103.502	80.582	90.723	63.633	90.356				150	150	150	0	150	0		21.5373	31.3798	18.0846	0	25.7456	0		1	1	1	0	1	0		0.998425	0.994277	0.994572	0.98963	1.01642	0.987956		98.0193	120.926	87.3905	101.994	83.0949	111.345		23.9015	30.7335	21.6882	22.4405
124538		86.234	82.432	71.946	82.547	48.937	77.146				150	150	150	0	150	0		21.2263	31.3659	18.0041	0	25.4337	0		1	1	1	0	1	0		0.999103	0.994375	0.994793	0.989795	1.01678	0.988447		97.9512	120.868	87.3797	101.982	83.0344	111.116		23.8642	30.5312	21.8845	22.7255
124618		73.096	94.382	73.085	81.886	57.932	90.196				150	150	150	150	150	0		21.3819	32.0626	18.254	20.4682	25.4235	0		1	1	1	1	1	0		0.999859	0.995065	0.995311	0.990469	1.01776	0.988943		97.6784	120.74	87.3046	101.822	82.9674	110.731		23.595	30.4455	21.738	22.6448
124698		61.14	68.77	71.022	74.553	52.655	82.113				150	150	150	0	150	150		21.278	32.2821	18.5793	0	24.7637	22.2726		1	1	1	0	1	1		1.00054	0.995238	0.995807	0.989367	1.01851	0.989173		97.5547	120.697	87.2934	101.898	82.7469	110.561		23.5688	30.3162	21.9202	22.6448
124778		73.18	92.992	57.847	67.848	51.334	93.989				150	150	150	0	150	150		20.3419	32.1513	19.3568	0	25.0814	22.2007		1	1	1	0	1	1		0.999926	0.994781	0.996044	0.989251	1.01909	0.98994		97.5586	120.707	87.2885	101.906	82.6977	110.424		23.5688	30.3162	21.9202	22.6448
124858		60.149	85.201	54.264	71.286	47.518	87.041				150	150	150	0	150	0		19.9285	31	18.6681	0	24.6605	0		1	1	1	0	1	0		1.00054	0.995386	0.996689	0.989955	1.02017	0.990803		97.5547	120.693	87.2752	101.858	82.6541	110.293		23.5688	30.3162	21.9202	22.6448
124978		84.374	77.166	64.695	74.989	50.813	86.496				0	150	0	0	150	0		0	30.8184	0	0	23.14	0		0	1	0	0	1	0		1.0009	0.994334	0.99724	0.990965	1.02097	0.991029		97.5508	120.586	87.2558	101.752	82.6329	110.273		23.6988	30.1845	22.2798	22.6448
125057		93.167	102.701	84.226	93.823	69.828	113.905				0	150	0	0	150	0		0	29.3094	0	0	21.3933	0		0	1	0	0	1	0		1.00141	0.99479	0.99768	0.991666	1.02147	0.99176		97.5454	120.497	87.2231	101.647	82.5273	113.905		23.8215	30.1845	22.3682	22.6448
125138		86.525	101.788	73.464	107.495	67.762	101.059				0	150	0	0	150	0		0	28.6933	0	0	20.4878	0		0	1	0	0	1	0		1.00185	0.995246	0.998032	0.99227	1.02207	0.992365		97.4287	120.364	87.0058	107.495	82.0882	110.015		23.8607	30.1943	22.4237	22.6545
125217		78.418	104.39	78.604	91.669	59.83	106.187				0	150	0	0	150	0		0	28.5392	0	0	19.8344	0		0	1	0	0	1	0		1.00252	0.995802	0.998461	0.992975	1.02276	0.99301		97.267	120.167	86.8588	101.406	82.0256	109.924		23.791	30.4148	22.4422	22.6715
125298		89.861	87.328	86.563	83.553	73.803	105.029				0	150	0	0	150	0		0	28.7464	0	0	19.8496	0		0	1	0	0	1	0		1.00261	0.996282	0.998666	0.99337	1.02269	0.993471		97.1687	120.03	86.563	101.14	81.985	109.828		23.7083	30.4378	22.5602	22.6863
125378		80.096	91.878	73.131	92.393	70.575	84.193				0	150	0	0	150	0		0	29.177	0	0	19.4773	0		0	1	0	0	1	0		1.00228	0.996766	0.999174	0.994143	1.02215	0.994056		97.0724	119.971	86.6286	100.936	81.7915	109.716		23.6175	30.487	22.4555	22.58
125478		79.755	77.836	67.849	78.969	68.065	83.102				0	150	0	0	150	0		0	28.4323	0	0	18.6561	0		0	1	0	0	1	0		1.00292	0.995554	0.998536	0.994576	1.02231	0.994188		97.0371	119.966	86.5743	100.874	81.5095	109.625		23.6175	30.3107	22.3675	22.4463
125558		73.753	81.659	60.343	82.979	59.137	86.737				0	150	0	0	150	0		0	28.5186	0	0	18.4092	0		0	1	0	0	1	0		1.00278	0.995288	0.997137	0.994969	1.02269	0.994593		97.0446	119.969	86.6485	100.871	81.3488	109.587		23.6175	30.1545	22.3675	22.4463
125638		85.104	84.061	59.519	84.624	47.63	83.961				0	150	0	0	150	0		0	28.0732	0	0	18.1386	0		0	1	0	0	1	0		1.00281	0.994582	0.9978	0.995559	1.02231	0.994462		96.8371	119.978	86.6133	100.863	81.2109	109.503		23.5613	30.1545	22.6912	22.5618
125738		76.114	93.98	63.469	74.658	53.77	81.115				0	150	0	0	150	0		0	28.2012	0	0	17.6076	0		0	1	0	0	1	0		1.00231	0.994972	0.998136	0.995557	1.02264	0.993883		96.6201	119.961	86.5075	100.788	81.1759	109.506		23.4597	30.1567	22.6318	22.4085
125818		85.719	89.926	83.216	83.442	69.398	78.091				0	150	0	0	150	0		0	28.0513	0	0	16.9349	0		0	1	0	0	1	0		1.00236	0.995427	0.998654	0.996226	1.02319	0.994465		96.5084	119.696	86.4118	100.613	80.5223	109.461		23.2975	29.8787	22.5783	22.2258
125978		92.86	96.935	89.274	106.169	91.049	115.566				0	150	0	0	0	0		0	26.3193	0	0	0	0		0	1	0	0	0	0		1.00246	0.995899	0.999065	0.996513	1.02326	0.994996		96.2102	119.516	89.274	106.169	91.049	115.566		23.2125	29.647	22.5105	22.2993
126057		89.751	95.142	76.215	94.932	69.545	94.575				0	150	0	0	0	0		0	25.4067	0	0	0	0		0	1	0	0	0	0		1.00292	0.996411	0.999496	0.996802	1.02365	0.995485		96.1204	119.216	86.2586	100.224	79.9809	109.212		23.0325	29.5985	22.4612	22.386
126138		95.455	113.93	81.472	102.046	77.278	90.989				0	150	0	0	0	0		0	25.1107	0	0	0	0		0	1	0	0	0	0		1.00316	0.996611	0.999949	0.996984	1.02398	0.996153		95.455	118.838	86.0642	102.046	79.8574	108.765		22.9278	29.5425	22.3638	22.3395
126218		97.565	92.447	76.422	78.792	59.374	92.482				0	150	0	0	0	0		0	25.4234	0	0	0	0		0	1	0	0	0	0		1.00339	0.995503	1.00026	0.997173	1.02268	0.995651		97.565	118.736	85.9693	99.955	79.8078	108.698		22.9278	29.4043	22.4397	22.3113
126298		95.465	92.144	77.656	79.034	68.083	83.789				0	150	0	0	0	0		0	24.1081	0	0	0	0		0	1	0	0	0	0		1.00345	0.996258	1.00101	0.997455	1.0218	0.995452		95.465	118.611	85.911	99.945	79.7256	108.637		22.9157	29.333	22.4025	22.3113
126378		78.35	95.631	76.915	77.068	62.683	77.727				0	0	0	0	0	0		0	0	0	0	0	0		0	0	0	0	0	0		1.00396	0.996723	1.00127	0.997247	1.02241	0.995116		95.5017	118.429	85.9035	99.8973	79.5346	108.495		22.806	29.012	22.4945	22.279
126478		68.283	90.151	65.157	83.309	59.549	84.794				0	0	0	0	0	0		0	0	0	0	0	0		0	0	0	0	0	0		1.00441	0.997204	1.00147	0.997114	1.0224	0.995815		95.4613	118.32	85.8978	99.8804	79.3994	108.033		22.5385	28.7675	22.5807	22.2668
126578		77.39	75.259	61.841	88.016	54.73	82.75				0	0	0	0	0	0		0	0	0	0	0	0		0	0	0	0	0	0		1.00503	0.998023	1.00214	0.997565	1.02342	0.99642		95.3945	117.832	85.7905	99.8429	79.1398	107.876		22.3837	28.4382	22.5352	22.2027
126658		66.667	87.041	56.243	70.951	58.848	87.561				0	0	0	0	0	0		0	0	0	0	0	0		0	0	0	0	0	0		1.00425	0.998434	1.00273	0.998077	1.0222	0.997143		95.3313	117.444	85.6076	99.7899	79.0604	107.728		22.3162	28.3597	22.505	22.2463
126738		77.903	84.963	74.462	66.861	57.539	84.395				0	0	0	0	0	0		0	0	0	0	0	0		0	0	0	0	0	0		1.00455	0.998722	1.00315	0.998196	1.02289	0.997835		95.0672	117.307	85.5882	99.75	78.549	107.396		22.2985	28.3865	22.4178	22.2687
126838		99.271	110.176	84.88	99.087	79.785	106.27				0	0	0	0	0	0		0	0	0	0	0	0		0	0	0	0	0	0		1.00478	0.998818	1.00358	0.998579	1.02301	0.99839		99.271	117.224	85.58	99.087	78.3941	107.167		22.3033	28.1803	22.412	22.372
126978		95.653	118.349	93.01	102.949	79.629	102.957				0	0	0	0	0	0		0	0	0	0	0	0		0	0	0	0	0	0		1.00503	0.998833	1.00369	0.998945	1.02334	0.999145		95.653	116.981	93.01	102.949	78.3697	106.917		22.2015	28.1492	22.4843	22.3905
127057		88.362	104.434	72.07	99.642	72.013	99.396				0	0	0	0	0	0		0	0	0	0	0	0		0	0	0	0	0	0		1.00454	0.999133	1.00355	0.998863	1.02331	0.999117		94.4296	116.794	85.1327	99.642	78.3055	106.781		22.2015	27.7198	22.6995	22.459
127138		86.692	93.827	78.301	80.425	67.214	95.661				0	0	0	0	0	0		0	0	0	0	0	0		0	0	0	0	0	0		1.00417	0.999418	1.00394	0.99894	1.02163	0.998815		94.4055	116.17	85.0185	99.5217	78.2972	106.547		21.9095	27.307	22.6455	22.384
127218		94.435	110.82	78.681	95.194	68.243	93.714				0	0	0	0	0	0		0	0	0	0	0	0		0	0	0	0	0	0		1.00295	0.999739	1.00441	0.997252	1.02086	0.998261		94.435	115.901	85.0073	99.6266	78.217	106.446		21.4888	27.139	22.3005	22.459
127297		77.822	99.855	77.242	86.924	62.701	100.863				0	0	0	0	0	0		0	0	0	0	0	0		0	0	0	0	0	0		1.00314	0.999705	1.00453	0.994707	1.02031	0.998868		94.2693	115.837	84.9449	99.6342	78.0872	106.297		21.4143	27.0858	22.2613	22.384
127378		83.074	110.351	71.604	74.838	60.722	91.771				0	0	0	0	0	0		0	0	0	0	0	0		0	0	0	0	0	0		1.00332	1.00008	1.00336	0.99517	1.01811	0.999325		94.1074	115.729	84.9089	99.6163	78.1361	106.254		21.4885	26.9903	22.2442	22.2752
127457		85.587	93.69	56.533	88.468	54.494	81.701				0	0	0	0	0	0		0	0	0	0	0	0		0	0	0	0	0	0		1.00339	1.00003	1.00362	0.995325	1.0163	0.999419		93.5415	115.613	84.8555	99.5357	78.142	106.21		21.7617	26.8705	22.2725	22.0575
127558		77.96	87.303	54.658	82.948	48.436	83.815				0	0	0	0	0	0		0	0	0	0	0	0		0	0	0	0	0	0		1.00352	1.00041	1.00405	0.995782	1.01687	0.999644		93.3435	115.511	84.736	99.4326	77.966	106.15		21.6595	26.9218	22.2917	21.9838
127657		60.747	89.538	56.556	83.376	57.461	79.848				0	0	0	0	0	0		0	0	0	0	0	0		0	0	0	0	0	0		1.00397	1.00099	1.00406	0.996482	1.01743	1.0002		93.2265	115.249	84.5079	99.1787	77.8006	105.898		21.2383	26.7893	22.2972	21.844
127778		77.687	102.715	83.996	106.795	66.562	100.402				0	0	0	0	0	0		0	0	0	0	0	0		0	0	0	0	0	0		1.00415	1.00152	1.00455	0.996666	1.01779	1.00049		93.1657	115.136	84.2586	106.795	77.7152	105.411		21.092	26.7055	22.2283	21.8538
127857		90.978	119.404	80.434	96.828	82.022	111.889				0	0	0	0	0	0		0	0	0	0	0	0		0	0	0	0	0	0		1.00444	1.00179	1.00455	0.996779	1.01799	1.00063		93.1245	119.404	84.2363	98.8801	82.022	111.889		21.0435	26.5905	22.1568	21.8572
127977		96.989	101.383	89.719	107.66	73.921	114.518				0	0	0	0	0	0		0	0	0	0	0	0		0	0	0	0	0	0		1.00482	1.00111	1.00458	0.997221	1.01733	1.00128		96.989	114.895	89.719	107.66	77.6313	114.518		20.9677	26.4128	22.0065	21.8145
128097		89.01	107.016	101.232	103.481	74.364	97.871				0	0	0	0	0	0		0	0	0	0	0	0		0	0	0	0	0	0		1.00439	1.00058	1.00493	0.996657	1.0167	1.00197		92.998	114.897	101.232	103.481	77.623	105.243		20.9465	26.4128	21.9165	21.8145
128178		86.193	97.924	87.778	78.217	62.991	87.217				0	0	0	0	0	0		0	0	0	0	0	0		0	0	0	0	0	0		1.00473	1.00092	1.00505	0.996222	1.01709	1.00218		92.9034	114.785	87.778	98.7888	77.4678	105.138		20.8752	26.3595	21.9165	21.7788
128278		66.205	84.138	75.536	78.215	57.174	88.675				0	0	0	0	0	0		0	0	0	0	0	0		0	0	0	0	0	0		1.00495	1.00032	1.00568	0.996347	1.01739	1.002		92.7775	114.559	84.1359	98.6937	77.3387	105.149		20.816	26.0943	21.9165	21.8385
128358		81.85	81.973	67.494	72.586	57.367	87.289				0	0	0	0	0	0		0	0	0	0	0	0		0	0	0	0	0	0		1.00541	1.00063	1.0061	0.996257	1.0178	1.00241		92.5057	114.17	84.1274	98.7003	77.2376	105.122		20.789	25.837	21.9165	21.9778
128438		66.21	87.781	62.477	81.067	47.21	87.283				0	0	0	0	0	0		0	0	0	0	0	0		0	0	0	0	0	0		1.00572	1.00118	1.00634	0.996579	1.01832	1.00271		92.3363	114.002	84.0559	98.6342	76.7908	104.97		20.7365	25.737	22.045	21.9543
128518		71.823	82.541	77.251	79.939	62.704	79.354				0	0	0	0	0	0		0	0	0	0	0	0		0	0	0	0	0	0		1.00566	1.00096	1.00658	0.996543	1.01877	1.0023		92.3079	113.741	84.0002	98.6206	76.5039	104.851		20.6792	25.6518	22.0667	22.1348
128617		67.847	101.822	71.272	85.482	64.857	85.313				0	0	0	0	0	0		0	0	0	0	0	0		0	0	0	0	0	0		1.00597	1.00125	1.00668	0.99673	1.01901	1.00213		92.1902	113.309	83.9003	98.4411	76.4049	104.747		20.5465	25.311	22.0545	22.078
128698		98.074	118.738	84.853	92.609	82.676	123.541				0	0	0	0	0	0		0	0	0	0	0	0		0	0	0	0	0	0		1.00586	1.00137	1.00646	0.996535	1.01968	1.00189		98.074	118.738	83.6733	98.3265	82.676	123.541		20.547	25.196	22.0932	22.4138
128778		83.332	105.255	76.406	101.061	69.74	100.507				0	0	0	0	0	0		0	0	0	0	0	0		0	0	0	0	0	0		1.00581	1.00071	1.00552	0.99522	1.01974	1.00236		91.971	113.235	83.5292	101.061	75.9976	104.734		20.4885	25.1595	22.0113	22.3723
128858		90.65	107.857	79.116	95.966	74.412	110.021				0	0	0	0	0	0		0	0	0	0	0	0		0	0	0	0	0	0		1.00476	1.00006	1.00582	0.994635	1.0202	1.00197		92.0023	113.187	83.4782	98.1678	75.6958	110.021		20.4885	25.095	22.0113	22.2843
128978		81.516	126.484	77.57	96.945	78.338	98.668				0	0	0	0	0	0		0	0	0	0	0	0		0	0	0	0	0	0		1.00436	0.999377	1.00634	0.994716	1.02104	1.00229		91.9586	126.484	83.3903	98.1558	75.3771	104.542		20.4408	25.0185	22.0113	22.2843
129058		84.143	102.529	66.368	93.865	52.262	92.914				0	0	0	0	0	0		0	0	0	0	0	0		0	0	0	0	0	0		1.00447	0.999718	1.00657	0.995029	1.02158	1.00168		91.953	113.126	83.2281	98.0076	75.3249	104.59		20.5048	25.0185	21.9778	22.1748
129137		88.441	89.982	59.706	77.281	57.729	81.864				0	0	0	0	0	0		0	0	0	0	0	0		0	0	0	0	0	0		1.00496	0.999821	1.00671	0.995227	1.02207	1.00168		91.9279	113.086	83.2252	98.001	75.0827	104.59		20.7533	24.9898	22.128	22.3678
129217		82.529	84.892	59.631	79.745	58.384	91.016				0	0	0	0	0	0		0	0	0	0	0	0		0	0	0	0	0	0		1.00506	1.00011	1.00698	0.995498	1.02219	1.00148		91.8454	112.983	83.0225	97.9531	74.982	104.503		20.8263	24.9615	22.084	22.1942
129297		73.289	97.749	58.255	68.992	56.455	71.028				0	0	0	0	0	0		0	0	0	0	0	0		0	0	0	0	0	0		1.00477	0.999816	1.00742	0.995579	1.02252	1.00109		91.7967	112.94	82.9192	97.8424	74.817	104.466		20.829	25.078	22.2065	22.1862
129417		66.62	78.664	75.314	74.618	57.701	68.172				0	0	0	0	0	0		0	0	0	0	0	0		0	0	0	0	0	0		1.00487	0.999615	1.00758	0.995497	1.02261	1.00151		91.6511	112.858	82.4357	97.7321	74.7025	104.373		20.9567	25.0563	22.1112	22.1063
129497		94.222	114.063	80.85	97.852	83.365	122.665				0	0	0	0	0	0		0	0	0	0	0	0		0	0	0	0	0	0		1.00439	0.999756	1.00766	0.995402	1.02238	1.00144		91.5719	112.74	82.3399	97.5041	83.365	122.665		21.087	25.072	22.1128	21.828
129577		83.561	103.123	81.767	99.747	66.452	101.071				0	0	0	0	0	0		0	0	0	0	0	0		0	0	0	0	0	0		1.00448	1.00052	1.00795	0.993892	1.02265	1.00129		91.4367	112.491	82.0459	99.747	74.6241	104.217		21.0293	24.93	22.0157	21.7072
129657		91.583	104.937	77.494	95.043	70.069	100.843				0	0	0	0	0	0		0	0	0	0	0	0		0	0	0	0	0	0		1.00488	0.999984	1.00785	0.992883	1.02197	1.00161		91.229	112.587	82.0614	97.6334	74.585	104.055		20.8723	24.93	22.0157	21.7072
129777		98.066	109.864	85.019	86.272	65.894	88.822				0	0	0	0	0	0		0	0	0	0	0	0		0	0	0	0	0	0		1.00554	1.00033	1.00834	0.993396	1.02236	1.0022		98.066	111.695	81.8821	97.5575	74.5392	103.931		20.801	24.323	21.843	21.7072
129857		86.517	103.708	75.273	98.85	77.619	84.615				0	0	0	0	0	0		0	0	0	0	0	0		0	0	0	0	0	0		1.00527	1.00075	1.00852	0.993858	1.02275	1.0027		91.1776	111.632	81.8804	97.4978	74.4224	103.925		20.8915	24.323	21.843	21.7072
129977		73.895	82.222	73.019	77.887	64.514	81.876				0	0	0	0	0	0		0	0	0	0	0	0		0	0	0	0	0	0		1.00518	1.00125	1.00876	0.994358	1.02339	1.0032		91.1792	111.602	81.8782	97.4887	74.4027	103.92		21.0445	24.323	21.9662	21.7072
130077		72.192	93.32	66.73	73.908	57.155	60.072				0	0	0	0	0	0		0	0	0	0	0	0		0	0	0	0	0	0		1.00545	1.00172	1.0092	0.994835	1.02366	1.00336		91.1681	111.369	81.8203	97.3973	74.3721	103.819		20.8987	24.0252	21.5477	21.7827
130157		66.398	87.27	61.245	74.742	51.079	79.727				0	0	0	0	0	0		0	0	0	0	0	0		0	0	0	0	0	0		1.00544	1.00202	1.00915	0.994934	1.0234	1.00332		90.9823	111.11	81.8018	97.0956	74.3587	103.777		20.8247	23.8235	21.4413	21.7703
130257		77.631	74.935	58.992	68.449	65.032	81.259				0	0	0	0	0	0		0	0	0	0	0	0		0	0	0	0	0	0		1.00509	1.00209	1.00915	0.99478	1.02337	1.00344		90.9441	110.821	81.7327	96.9594	74.2713	103.757		20.8672	23.7672	21.4115	21.7505
130377		103.197	115.706	101.524	101.445	93.011	106.225				0	0	0	0	0	0		0	0	0	0	0	0		0	0	0	0	0	0		1.00476	1.00202	1.00876	0.994749	1.02323	1.00327		103.197	110.748	101.524	101.445	93.011	103.703		21.0468	23.5545	21.2578	21.4205
130458		94.423	108.256	94.16	108.785	78.395	102.528				0	0	0	0	0	0		0	0	0	0	0	0		0	0	0	0	0	0		1.00433	1.00187	1.00859	0.994669	1.02336	1.00321		90.7792	110.754	94.16	108.785	73.9433	103.656		20.9505	23.5682	21.2253	21.4507
130537		74.021	106.623	96.442	98.639	85.162	84.339				0	0	0	0	0	0		0	0	0	0	0	0		0	0	0	0	0	0		1.00451	1.00191	1.00876	0.994753	1.02317	1.00338		90.7585	110.753	96.442	96.8662	85.162	103.597		20.9505	23.5952	21.3068	21.3148
130617		81.668	111.1	92.201	99.756	83.183	96.459				0	0	0	0	0	0		0	0	0	0	0	0		0	0	0	0	0	0		1.00446	1.00101	1.00879	0.99404	1.02208	1.00258		90.6432	110.793	92.201	96.9061	83.183	103.541		20.87	23.5952	21.282	21.3148
130697		82.821	110.744	89.444	96.28	66.181	103.643				0	0	0	0	0	0		0	0	0	0	0	0		0	0	0	0	0	0		1.00499	1.00088	1.00923	0.993219	1.02254	1.00268		90.6378	110.799	89.444	96.9287	73.8268	103.533		20.87	23.5952	21.2512	21.3148
130778		78.557	107.119	80.846	97.469	68.84	105.36				0	0	0	0	0	0		0	0	0	0	0	0		0	0	0	0	0	0		1.00482	0.999884	1.00946	0.992758	1.02275	1.00209		90.6396	111.169	81.0687	96.9358	73.7417	103.583		20.8817	23.8322	21.2512	21.3148
130858		58.109	91.38	67.446	73.555	64.079	99.964				0	0	0	0	0	0		0	0	0	0	0	0		0	0	0	0	0	0		1.00507	0.998198	1.00953	0.991807	1.02283	1.00247		90.6154	111.585	81.0637	96.9527	73.6192	103.551		20.801	24.0395	21.475	21.3148
130998		73.615	81.627	61.72	80.364	61.597	78.828				0	0	0	0	0	0		0	0	0	0	0	0		0	0	0	0	0	0		1.00519	0.998509	1.00949	0.991914	1.02279	1.00107		90.5884	111.35	80.9589	96.9237	73.5587	103.527		20.7732	23.8185	21.4085	21.2313
131077		63.347	86.679	56.159	81.938	62.084	75.366				0	0	0	0	0	0		0	0	0	0	0	0		0	0	0	0	0	0		1.0051	0.99844	1.0097	0.991879	1.02281	0.998985		90.1886	111.14	80.9075	96.8437	73.3877	103.563		21.0885	23.5545	21.332	21.131
131158		71.031	91.294	62.774	73.784	51.373	77.626				0	0	0	0	0	0		0	0	0	0	0	0		0	0	0	0	0	0		1.0048	0.998558	1.00976	0.992386	1.02301	0.999109		89.9914	111.125	80.8782	96.7097	73.1649	103.387		21.12	23.5545	21.3165	21.1335
131258		116.572	133.46	86.408	93.386	87.511	97.847				0	0	0	0	0	0		0	0	0	0	0	0		0	0	0	0	0	0		1.00516	0.997931	1.00979	0.992991	1.0232	0.999659		116.572	133.46	86.408	96.2351	87.511	103.161		21.1555	23.5545	21.1058	21.0675
131338		105.678	122.714	86.85	107.933	75.522	107.277				0	0	0	0	0	0		0	0	0	0	0	0		0	0	0	0	0	0		1.00542	0.998109	1.00929	0.993711	1.02397	0.999419		105.678	122.714	86.85	107.933	72.9254	103.17		20.7687	23.4275	20.9967	21.0397
131420		92.022	108.895	84.996	109.831	74.689	105.358				0	0	0	0	0	0		0	0	0	0	0	0		0	0	0	0	0	0		1.00557	0.998523	1.00835	0.992716	1.02421	0.999368		89.839	110.858	80.8473	109.831	72.9239	103.172		20.789	23.4275	20.9967	21.0397
131518		93.234	100.391	79.677	106.97	66.228	106.846				0	0	0	0	0	0		0	0	0	0	0	0		0	0	0	0	0	0		1.00569	0.998679	1.0085	0.992814	1.02439	0.999881		89.8324	110.832	80.8469	106.97	72.9229	103.013		20.824	23.4275	21.0765	21.034
131617		86.272	99.886	85.508	88.769	75.195	92.252				0	0	0	0	0	0		0	0	0	0	0	0		0	0	0	0	0	0		1.00602	0.998399	1.00883	0.993154	1.02468	0.998591		89.8144	110.879	80.8461	96.024	72.9211	102.974		20.8515	23.4275	21.0765	20.994
131698		70.069	98.839	71.243	73.677	74.772	72.678				0	0	0	0	0	0		0	0	0	0	0	0		0	0	0	0	0	0		1.00642	0.999277	1.0092	0.992967	1.02496	0.997653		89.7924	111.011	80.7979	96.04	72.8938	103.072		20.8515	23.5032	21.0765	20.994
131777		81.772	89.899	60.061	78.629	57.452	85.805				0	0	0	0	0	0		0	0	0	0	0	0		0	0	0	0	0	0		1.00676	0.999516	1.0098	0.993197	1.02516	0.99653		89.6487	110.785	80.7059	96.0202	72.7531	103.016		20.745	23.3762	21.0765	21.034
131857		88.076	91.69	68.259	85.477	67.771	95.171				0	0	0	0	0	0		0	0	0	0	0	0		0	0	0	0	0	0		1.00741	0.999946	1.01007	0.993604	1.02552	0.997013		89.4859	110.573	80.5319	95.9663	72.6168	102.733		20.606	23.23	21.0707	20.9718
131977		71.213	83.456	63.202	68.216	65.147	84.119				0	0	0	0	0	0		0	0	0	0	0	0		0	0	0	0	0	0		1.00769	1.00022	1.01056	0.993887	1.0258	0.996813		89.3335	110.459	80.5113	95.961	72.5408	102.56		20.6122	23.1445	21.2218	21.0505
132057		68.422	89.479	62.377	66.129	47.021	81.167				0	0	0	0	0	0		0	0	0	0	0	0		0	0	0	0	0	0		1.0085	1.00019	1.01099	0.99443	1.02541	0.995858		89.3076	110.452	80.4653	95.8759	72.5215	102.897		20.6122	23.1305	21.1323	21.001
132157		106.458	143.07	106.63	100.797	83.887	105.413				0	0	0	0	0	0		0	0	0	0	0	0		0	0	0	0	0	0		1.00894	0.999859	1.01112	0.994775	1.0237	0.996245		106.458	143.07	106.63	100.797	83.887	102.842		20.5382	23.0545	21.1323	20.98
132237		97.964	112.705	98.607	96.92	78.961	99.842				0	0	0	0	0	0		0	0	0	0	0	0		0	0	0	0	0	0		1.00956	1.00004	1.01098	0.994467	1.02428	0.996801		97.964	110.374	98.607	95.8689	72.5163	102.763		20.5382	23.0545	21.1323	20.98
132317		89.295	116.983	89.104	96.78	82.069	97.465				0	0	0	0	0	0		0	0	0	0	0	0		0	0	0	0	0	0		1.00978	1.0004	1.01148	0.99494	1.02491	0.997103		89.1458	110.352	89.104	95.8675	82.069	102.72		20.5382	23.0545	21.1323	20.98
132397		98.712	125.812	85.014	99.614	72.527	100.47				0	0	0	0	0	0		0	0	0	0	0	0		0	0	0	0	0	0		1.01001	1.00102	1.01145	0.994408	1.02525	0.997673		98.712	125.812	80.4545	95.8691	72.0283	102.496		20.5382	22.9895	21.1323	20.98
132477		104.496	122.792	97.064	101.93	76.473	103.787				0	0	0	0	0	0		0	0	0	0	0	0		0	0	0	0	0	0		1.01036	1.00154	1.01181	0.993521	1.02547	0.997197		104.496	122.792	97.064	101.93	71.9912	102.435		20.413	22.8847	21.112	20.98
132577		92.496	105.824	78.876	80.399	73.555	94.276				0	0	0	0	0	0		0	0	0	0	0	0		0	0	0	0	0	0		1.01045	1.00197	1.01216	0.993822	1.02571	0.997877		88.6561	109.989	79.927	95.8637	71.7672	102.36		20.3757	22.7207	21.1492	20.9768
132657		99.227	112.961	85.928	81.848	74.625	87.605				0	0	0	0	0	0		0	0	0	0	0	0		0	0	0	0	0	0		1.01108	1.00246	1.01247	0.994233	1.02608	0.998455		99.227	109.961	85.928	95.7336	71.2344	102.33		20.492	22.7478	21.1598	20.8418
132737		87.716	103.406	79.093	88.582	67.194	89.614				0	0	0	0	0	0		0	0	0	0	0	0		0	0	0	0	0	0		1.01165	1.0031	1.01282	0.994833	1.02659	0.999023		88.4182	109.914	79.5193	95.7033	70.8827	101.899		20.45	22.7478	21.045	20.8325
132857		69.251	85.498	75.133	73.888	60.021	79.257				0	0	0	0	0	0		0	0	0	0	0	0		0	0	0	0	0	0		1.0118	1.00337	1.01287	0.995538	1.02595	0.999929		88.4149	109.895	79.5152	95.6902	70.9657	101.788		20.45	22.7478	21.045	20.8325
132997		98.951	122.236	93.35	105.041	96.823	114.835				0	0	0	0	0	0		0	0	0	0	0	0		0	0	0	0	0	0		1.01196	1.00386	1.01274	0.995106	1.02642	0.999671		98.951	122.236	93.35	105.041	96.823	114.835		20.5948	22.7478	21.045	20.9008
133077		110.996	127.171	104.725	110.334	82.11	104.452				0	0	0	0	0	0		0	0	0	0	0	0		0	0	0	0	0	0		1.01115	1.004	1.01224	0.995466	1.02685	1.00028		110.996	127.171	104.725	110.334	82.11	101.961		20.7097	22.6958	21.045	20.9008
133157		97.538	124.264	90.568	103.854	63.617	110.171				0	0	0	0	0	0		0	0	0	0	0	0		0	0	0	0	0	0		1.01124	1.00429	1.01148	0.995937	1.02724	1.00041		97.538	124.264	90.568	103.854	70.5292	110.171		20.7097	22.6003	21.045	20.9008
133237		98.008	119.959	94.563	104.042	72.035	109.41				0	0	0	0	0	0		0	0	0	0	0	0		0	0	0	0	0	0		1.01202	1.00493	1.01105	0.996314	1.02787	1.00067		98.008	119.959	94.563	104.042	70.4524	109.41		20.5948	22.5205	20.898	20.8325
133318		95.222	120.193	82.445	97.957	65.283	114.956				0	0	0	0	0	0		0	0	0	0	0	0		0	0	0	0	0	0		1.0113	1.00547	1.01129	0.996863	1.02823	1.00119		95.222	120.193	79.2777	95.4196	70.1758	114.956		20.45	22.439	20.841	20.834
133397		88.403	107.933	75.144	89.173	63.053	103.196				0	0	0	0	0	0		0	0	0	0	0	0		0	0	0	0	0	0		1.01148	1.00562	1.01178	0.997209	1.02865	1.0019		88.3823	108.47	79.1004	95.3641	70.1145	101.302		20.3695	22.245	20.5483	20.779
133497		84.497	115.51	75.508	88.961	69.684	85.397				0	0	0	0	0	0		0	0	0	0	0	0		0	0	0	0	0	0		1.01142	1.0059	1.01214	0.997881	1.02866	1.00232		88.3512	108.33	78.901	95.266	70.0539	101.239		20.5673	21.8107	20.3453	20.7637
133597		92.959	130.439	78.82	87.119	67.522	109.403				0	0	0	0	0	0		0	0	0	0	0	0		0	0	0	0	0	0		1.01172	1.00611	1.01274	0.998542	1.02902	1.00308		88.3472	130.439	78.8632	95.2477	70.0381	109.403		20.7935	21.9415	20.3453	20.8782
133678		102.633	123.384	87.301	95.242	76.232	101.145				0	0	0	0	0	0		0	0	0	0	0	0		0	0	0	0	0	0		1.01199	1.00649	1.00917	0.999251	1.02971	1.00311		102.633	123.384	87.301	95.2741	69.9654	101.163		20.8088	22.4213	20.464	20.8935
133757		127.773	157.851	115.45	113.222	103.533	131.869				0	0	0	0	0	0		0	0	0	0	0	0		0	0	0	0	0	0		1.01184	1.00657	1.00971	0.999869	1.02974	1.00358		127.773	157.851	115.45	113.222	103.533	131.869		20.8893	22.6425	20.4363	20.8935
133838		114.109	131.256	105.804	104.145	87.527	108.707				0	0	0	0	0	0		0	0	0	0	0	0		0	0	0	0	0	0		1.01154	1.00598	1.00571	1.00008	1.03027	1.00352		114.109	131.256	105.804	104.145	87.527	108.707		20.8893	22.6425	20.4363	20.8935
133977		96.229	120.692	100.763	112.422	92.033	105.866				0	0	0	0	0	0		0	0	0	0	0	0		0	0	0	0	0	0		1.01202	1.00511	1.00553	1	1.02899	1.00355		96.229	120.692	100.763	112.422	92.033	101.081		20.8088	22.4213	20.2332	20.846
134057		111.222	115.087	87.429	98.293	74.538	99.478				0	0	0	0	0	0		0	0	0	0	0	0		0	0	0	0	0	0		1.01233	1.00521	1.00546	1.0005	1.02904	1.00392		111.222	108.356	87.429	95.0379	69.901	101.066		20.7935	22.0055	20.0485	20.7208
134157		99.487	120.957	77.877	98.632	83.087	109.726				0	0	0	0	0	0		0	0	0	0	0	0		0	0	0	0	0	0		1.01257	1.00561	1.0053	1.00091	1.02912	1.00395		99.487	120.957	79.1432	94.9334	83.087	109.726		20.5808	21.7387	19.9027	20.6013
134237		100.2	110.298	84.008	91.035	73.379	91.172				0	0	0	0	0	0		0	0	0	0	0	0		0	0	0	0	0	0		1.01265	1.00609	1.00572	1.00146	1.02977	1.00424		100.2	108.313	79.0613	94.7753	69.7576	101.059		20.3465	21.7387	19.7612	20.6043
134337		87.823	109.799	84.77	101.367	73.116	95.587				0	0	0	0	0	0		0	0	0	0	0	0		0	0	0	0	0	0		1.01279	1.00691	1.00635	1.00192	1.03013	1.00477		88.1271	108.3	78.9812	101.367	69.74	101.059		20.4593	21.7387	19.7612	20.6825
134417		95.373	121.892	69.022	89.296	72.785	112.081				0	0	0	0	0	0		0	0	0	0	0	0		0	0	0	0	0	0		1.01351	1.00676	1.00683	1.0017	1.03081	1.00522		88.0889	121.892	78.9198	94.7378	69.7258	112.081		20.2922	21.7387	19.7612	20.6825
134517		92.74	109.988	63.252	88.675	60.775	94.886				0	0	0	0	0	0		0	0	0	0	0	0		0	0	0	0	0	0		1.01444	1.00762	1.0076	1.00166	1.03035	1.00579		88.1076	108.315	79.0392	94.9325	69.7086	100.999		20.4593	22.0055	19.9027	20.7113
134597		120.748	131.224	106.695	113.802	90.468	123.803				0	0	0	0	0	0		0	0	0	0	0	0		0	0	0	0	0	0		1.01452	1.0083	1.00817	1.00208	1.03039	1.00656		120.748	131.224	106.695	113.802	90.468	123.803		20.2922	22.0055	19.9027	20.7113
134677		125.806	138.371	105.899	114.332	99.574	125.237				0	0	0	0	0	0		0	0	0	0	0	0		0	0	0	0	0	0		1.01502	1.00887	1.00882	1.00271	1.03055	1.00693		125.806	138.371	105.899	114.332	99.574	125.237		20.104	22.0055	19.7612	20.7113
134777		119.976	115.259	97.069	99.899	90.524	108.639				0	0	0	0	0	0		0	0	0	0	0	0		0	0	0	0	0	0		1.01496	1.00845	1.00814	1.00234	1.0309	1.00615		119.976	108.266	97.069	94.6623	90.524	108.639		20.1695	21.7387	19.7027	20.6825
134857		116.404	129.387	95.432	99.679	90.874	98.361				0	0	0	0	0	0		0	0	0	0	0	0		0	0	0	0	0	0		1.01539	1.00879	1.00834	1.00277	1.03131	1.00665		116.404	129.387	95.432	94.512	90.874	100.826		20.1292	21.515	19.4955	20.5185
134977		104.173	119.085	84.555	99.337	97.216	109.88				0	0	0	0	0	0		0	0	0	0	0	0		0	0	0	0	0	0		1.01584	1.00899	1.00877	1.00288	1.0311	1.00683		104.173	119.085	78.5425	94.3968	97.216	109.88		20.1018	21.419	19.4115	20.5885
135097		88.131	127.318	80.908	93.409	63.487	94.513				0	0	0	0	0	0		0	0	0	0	0	0		0	0	0	0	0	0		1.01634	1.00843	1.009	1.00316	1.03115	1.00685		87.372	127.318	78.441	94.2373	69.4631	100.787		20.1018	21.419	19.243	20.374
135177		84.211	114.89	81.542	88.884	61.981	92.361				0	0	0	0	0	0		0	0	0	0	0	0		0	0	0	0	0	0		1.01654	1.00882	1.0092	1.00363	1.03166	1.00706		87.1552	108.164	78.2415	94.1852	68.9687	100.639		19.9693	21.419	19.1467	20.374
135257		93.161	109.712	69.591	90.374	68.171	98.232				0	0	0	0	0	0		0	0	0	0	0	0		0	0	0	0	0	0		1.0161	1.00855	1.0076	1.00373	1.03215	1.00666		86.8626	108.166	78.4138	94.3583	68.8813	100.675		19.8978	21.419	19.1467	20.6225
135337		79.925	104.548	70.572	94.137	84.595	101.067				0	0	0	0	0	0		0	0	0	0	0	0		0	0	0	0	0	0		1.01664	1.00891	1.00611	1.00394	1.03172	1.0071		86.8562	108.16	78.5054	94.3383	84.595	100.782		19.8978	21.419	19.1467	20.6225
135417		80.909	118.4	82.997	85.621	65.342	100.48				0	0	0	0	0	0		0	0	0	0	0	0		0	0	0	0	0	0		1.01713	1.00922	1.00615	1.0046	1.03225	1.00751		86.7361	108.118	78.5035	94.2645	68.8793	100.608		19.8978	21.419	19.1467	20.6225
135497		92.34	134.921	85.88	98.393	77.997	108.46				0	0	0	0	0	0		0	0	0	0	0	0		0	0	0	0	0	0		1.01764	1.00943	1.00698	1.00367	1.033	1.00836		86.6913	134.921	78.4612	94.3609	68.8647	100.556		19.8978	21.419	19.1467	20.5885
135597		98.837	144.666	93.371	120.205	102.773	122.417				0	0	0	0	0	0		0	0	0	0	0	0		0	0	0	0	0	0		1.01816	1.00972	1.00724	1.0044	1.03356	1.00886		98.837	144.666	93.371	120.205	102.773	122.417		19.8768	21.374	19.0285	20.34
135677		109.792	126.12	99.083	118.456	77.787	132.505				0	0	0	0	0	0		0	0	0	0	0	0		0	0	0	0	0	0		1.01824	1.0098	1.00728	1.00454	1.03341	1.00904		109.792	126.12	99.083	118.456	68.5995	132.505		20.0027	21.4958	18.936	20.2552
135778		91.275	110.452	93.712	105.491	76.569	107.846				0	0	0	0	0	0		0	0	0	0	0	0		0	0	0	0	0	0		1.01788	1.01023	1.00759	1.00436	1.03386	1.00908		86.5036	107.844	93.712	105.491	68.4079	100.466		20.0825	21.4958	18.8672	20.2208
135857		102.612	116.306	85.796	105.552	99.466	109.224				0	0	0	0	0	0		0	0	0	0	0	0		0	0	0	0	0	0		1.01797	1.01034	1.00766	1.00436	1.03426	1.00914		102.612	107.843	77.7615	105.552	99.466	109.224		19.955	21.6115	18.8697	20.3003
135977		91.174	121.476	86.901	94.432	70.463	85.192				0	0	0	0	0	0		0	0	0	0	0	0		0	0	0	0	0	0		1.01813	1.0108	1.00809	1.00358	1.03384	1.00825		86.3853	121.476	77.7529	94.1407	68.4092	100.412		19.823	21.575	18.8697	20.4603
136057		91.827	112.928	80.986	85.29	70.9	100.912				0	0	0	0	0	0		0	0	0	0	0	0		0	0	0	0	0	0		1.0184	1.01124	1.00782	1.00347	1.03414	1.00718		86.3603	107.801	77.7582	94.1427	68.2424	100.43		19.823	21.6115	18.8697	20.4603
136137		74.891	118.689	71.994	96.11	68.534	90.8				0	0	0	0	0	0		0	0	0	0	0	0		0	0	0	0	0	0		1.01873	1.01186	1.00644	1.00304	1.03468	1.00743		86.3293	107.764	77.8171	94.1506	68.2416	100.426		19.823	21.6115	18.8697	20.4603
136217		79.253	110.506	59.988	76.595	66.052	88.343				0	0	0	0	0	0		0	0	0	0	0	0		0	0	0	0	0	0		1.0189	1.01226	1.00647	1.00347	1.03537	1.00779		86.313	107.739	77.8151	94.1428	68.2405	100.42		19.7837	21.6115	18.995	20.4603
136297		89.35	101.792	69.76	75.059	63.659	97.693				0	0	0	0	0	0		0	0	0	0	0	0		0	0	0	0	0	0		1.01914	1.01269	1.00704	1.00397	1.03598	1.008		86.2911	107.644	77.7797	94.1071	68.1554	100.417		19.823	21.6318	18.995	20.4603
136377		102.502	115.856	84.106	114.155	78.547	113.541				0	0	0	0	0	0		0	0	0	0	0	0		0	0	0	0	0	0		1.01967	1.01301	1.0073	1.00461	1.03639	1.00802		102.502	107.243	77.7318	114.155	68.0798	113.541		19.7648	21.6505	19.0002	20.3003
136477		105.449	135.183	102.725	102.43	74.985	103.913				0	0	0	0	0	0		0	0	0	0	0	0		0	0	0	0	0	0		1.01974	1.01293	1.00696	1.0046	1.03649	1.00767		105.449	135.183	102.725	102.43	68.0705	100.24		19.607	21.7773	18.7675	20.2387
136557		90.841	125.173	91.418	95.391	99.515	119.052				0	0	0	0	0	0		0	0	0	0	0	0		0	0	0	0	0	0		1.02005	1.01295	1.00706	1.00464	1.03654	1.00747		85.9458	125.173	91.418	93.5328	99.515	119.052		19.5153	21.747	18.612	20.027
136637		94.064	107.167	81.877	86.051	78.38	112.457				0	0	0	0	0	0		0	0	0	0	0	0		0	0	0	0	0	0		1.02013	1.0126	1.00716	1.00477	1.03627	1.00751		85.915	107.103	77.6481	93.3956	68.0306	112.457		19.378	22.098	18.5078	19.934
136737		89.293	112.793	86.001	100.382	65.011	101.246				0	0	0	0	0	0		0	0	0	0	0	0		0	0	0	0	0	0		1.01983	1.01273	1.00696	1.00481	1.03628	1.0077		85.8543	106.989	77.5798	93.395	67.9133	99.9503		19.4688	21.922	18.533	19.938
136817		88.03	93.714	79.561	85.517	69.99	101.407				0	0	0	0	0	0		0	0	0	0	0	0		0	0	0	0	0	0		1.02005	1.01285	1.00726	1.00454	1.03686	1.00754		85.8308	107.089	77.4883	93.3987	67.8619	100.021		19.4688	22.098	18.4683	19.938
136977		69.515	96.838	66.302	82.575	59.315	84.388				0	0	0	0	0	0		0	0	0	0	0	0		0	0	0	0	0	0		1.02038	1.01347	1.00739	1.00516	1.03736	1.00728		85.7963	107.052	77.4799	93.3902	67.8181	99.9612		19.4688	22.098	18.7153	19.938
137077		69.06	82.554	57.771	71.499	59.233	75.677				0	0	0	0	0	0		0	0	0	0	0	0		0	0	0	0	0	0		1.02103	1.01357	1.00768	1.00562	1.03748	1.00801		85.728	107.046	77.4599	93.3599	67.8072	99.942		19.4688	22.098	18.7153	19.9715
137177		89.615	117.938	76.797	95.74	84.57	104.551				0	0	0	0	0	0		0	0	0	0	0	0		0	0	0	0	0	0		1.02095	1.01378	1.00771	1.00628	1.03773	1.00827		85.737	107.033	77.458	93.246	84.57	99.9441		19.4688	22.2382	18.8165	20.0602
137277		89.844	123.124	79.383	109.842	72.662	104.194				0	0	0	0	0	0		0	0	0	0	0	0		0	0	0	0	0	0		1.0212	1.01394	1.0078	1.00679	1.03781	1.00915		85.7131	123.124	77.4514	109.842	67.7988	99.9593		19.6143	22.4082	18.9405	20.0602
137357		82.07	106.694	71.153	95.288	83.099	100.629				0	0	0	0	0	0		0	0	0	0	0	0		0	0	0	0	0	0		1.0207	1.01346	1.00913	1.00661	1.03792	1.00919		85.6184	106.941	77.3601	92.7691	83.099	99.9305		19.5665	22.5602	19.1318	19.9773
137437		81.18	102.276	79.411	88.469	74.062	93.262				0	0	0	0	0	0		0	0	0	0	0	0		0	0	0	0	0	0		1.0205	1.0128	1.00971	1.00632	1.03773	1.00877		85.5681	106.87	77.2467	92.6025	67.7583	99.92		19.452	22.6555	19.211	19.8257
137517		72.224	110.453	69.675	93.662	81.454	105.144				0	0	0	0	0	0		0	0	0	0	0	0		0	0	0	0	0	0		1.01981	1.01235	1.00954	1.0061	1.03754	1.00869		85.4548	106.79	77.2119	92.5214	67.7277	99.8765		19.4083	22.6553	19.1848	19.8752
137597		83.618	108.322	60.592	86.058	63.616	106.401				0	0	0	0	0	0		0	0	0	0	0	0		0	0	0	0	0	0		1.01946	1.01211	1.00916	1.00587	1.03712	1.00871		85.1581	106.805	77.1603	92.5492	67.5662	99.8761		19.323	22.704	19.2537	20.0457
137677		73.688	84.746	55.164	89.74	60.959	89.24				0	0	0	0	0	0		0	0	0	0	0	0		0	0	0	0	0	0		1.01957	1.01238	1.00908	1.00601	1.03723	1.00892		85.1547	106.692	77.1611	92.3762	67.735	99.8416		19.323	22.6202	19.2537	19.8173
137757		69.56	87.739	61.042	74.971	55.33	79.601				0	0	0	0	0	0		0	0	0	0	0	0		0	0	0	0	0	0		1.01985	1.01291	1.00949	1.00619	1.03771	1.00929		85.1455	106.759	77.157	92.3708	67.7086	99.8366		19.3633	22.6202	19.2537	19.985
137857		66.973	93.163	65.246	71.975	55.351	76.909				0	0	0	0	0	0		0	0	0	0	0	0		0	0	0	0	0	0		1.01982	1.01292	1.00987	1.00634	1.0375	1.0097		85.1464	106.758	77.1533	92.3661	67.7302	99.8574		19.4813	22.6615	19.2537	19.985
137977		64.888	80.464	50.787	65.594	56.724	75.617				0	0	0	0	0	0		0	0	0	0	0	0		0	0	0	0	0	0		1.01975	1.01288	1.0099	1.00648	1.03774	1.01016		85.1486	106.761	77.153	92.3617	67.7051	99.8496		19.5345	22.6615	19.3037	19.9977
138057		64.396	79.259	64.236	73.181	47.426	75.517				0	0	0	0	0	0		0	0	0	0	0	0		0	0	0	0	0	0		1.01954	1.01258	1.00969	1.0063	1.03792	1.01009		85.1555	106.778	77.1551	92.3674	67.6855	99.8507		19.565	22.6615	19.424	20.046
138137		83.48	107.292	83.25	82.152	82.827	104.709				0	0	0	0	0	0		0	0	0	0	0	0		0	0	0	0	0	0		1.01927	1.01194	1.00933	1.00598	1.03721	1.01009		85.1784	106.816	77.1587	92.3774	67.7352	99.8508		19.5978	22.6615	19.424	20.046
138237		88.642	108.296	77.027	89.785	68.849	99.377				0	0	0	0	0	0		0	0	0	0	0	0		0	0	0	0	0	0		1.01943	1.01143	1.00881	1.00599	1.03692	1.00998		85.1591	106.847	77.1668	92.377	67.7403	99.8526		19.5978	22.6615	19.424	20.046
138317		83.286	108.482	59.291	84.694	76.037	92.142				0	0	0	0	0	0		0	0	0	0	0	0		0	0	0	0	0	0		1.01888	1.01086	1.00877	1.00674	1.03628	1.00989		85.1192	106.777	77.1472	92.1441	67.66	99.8541		19.5993	22.634	19.6285	19.7255
138397		79.489	99.776	61.1	84.345	58.342	104.739				0	0	0	0	0	0		0	0	0	0	0	0		0	0	0	0	0	0		1.0181	1.01092	1.01049	1.00671	1.03605	1.00891		85.1447	106.681	76.9225	91.9796	67.6862	99.8706		19.5993	22.3215	19.5225	19.5957
138497		58.972	95.448	57.154	91.318	62.083	89.814				0	0	0	0	0	0		0	0	0	0	0	0		0	0	0	0	0	0		1.01844	1.01098	1.01259	1.00565	1.03591	1.00763		84.8932	106.54	76.773	91.939	67.4908	99.9064		19.6037	22.1268	19.3983	19.4402
138577		59.301	89.564	63.332	73.9	58.635	82.92				0	0	0	0	0	0		0	0	0	0	0	0		0	0	0	0	0	0		1.01803	1.0106	1.01234	1.0066	1.03604	1.00891		84.6292	106.623	76.6652	91.7495	67.2782	99.8417		19.533	22.1955	19.3598	19.3498
138657		70.405	91.016	54.725	69.11	58.22	83.715				0	0	0	0	0	0		0	0	0	0	0	0		0	0	0	0	0	0		1.01788	1.01052	1.01238	1.00652	1.03606	1.00909		84.6425	106.627	76.6605	91.7605	67.2772	99.8393		19.658	22.253	19.3598	19.3498
138757		63.57	80.694	52.957	76.157	57.191	74.358				0	0	0	0	0	0		0	0	0	0	0	0		0	0	0	0	0	0		1.01801	1.01021	1.01194	1.00666	1.03591	1.0093		84.6303	106.639	76.6951	91.741	67.284	99.8365		19.658	22.3365	19.4163	19.3965
138857		63.718	80.434	50.464	60.979	43.115	64.091				0	0	0	0	0	0		0	0	0	0	0	0		0	0	0	0	0	0		1.01774	1.00994	1.01158	1.00674	1.03544	1.00944		84.6556	106.651	76.7209	91.7302	67.3218	99.8346		19.658	22.4335	19.4163	19.5302
138977		64.517	76.873	50.377	64.018	62.568	75.018				0	0	0	0	0	0		0	0	0	0	0	0		0	0	0	0	0	0		1.01725	1.00933	1.01093	1.00651	1.03515	1.00958		84.7529	106.676	76.768	91.7614	67.3571	99.8327		19.7365	22.4335	19.4953	19.7745
139077		86.866	105.514	67.181	91.905	80.044	98.152				0	0	0	0	0	0		0	0	0	0	0	0		0	0	0	0	0	0		1.01721	1.00902	1.01058	1.00638	1.03455	1.01023		84.7611	106.689	76.7911	91.7793	67.43	99.824		19.8785	22.4335	19.4953	19.7745
139157		80.352	93.173	68.75	91.943	65.746	107.92				0	0	0	0	0	0		0	0	0	0	0	0		0	0	0	0	0	0		1.01717	1.00844	1.00998	1.00602	1.0337	1.00994		84.7716	106.72	76.7932	91.829	67.5331	99.828		19.8785	22.4335	19.4953	19.7745
139257		78.941	99.479	72.117	83.569	66.411	93.961				0	0	0	0	0	0		0	0	0	0	0	0		0	0	0	0	0	0		1.01714	1.00847	1.01	1.00719	1.0342	1.00905		84.7787	106.718	76.7931	91.666	67.473	99.8683		19.8785	22.3428	19.4953	19.5302
139337		78.6	95.865	62.208	85.665	62.243	105.237				0	0	0	0	0	0		0	0	0	0	0	0		0	0	0	0	0	0		1.01675	1.00899	1.01013	1.00713	1.03493	1.00901		84.8764	106.6	76.7007	91.3607	67.2459	99.869		19.9623	22.4308	19.4337	19.319
139417		77.11	101.518	66.742	78.153	58.759	79.354				0	0	0	0	0	0		0	0	0	0	0	0		0	0	0	0	0	0		1.01653	1.00904	1.00998	1.00726	1.03451	1.0098		84.9285	106.59	76.5294	91.3313	67.2643	99.8298		19.9623	22.5745	19.421	19.1532
139497		69.381	89.316	75.337	71.494	53.71	77.21				0	0	0	0	0	0		0	0	0	0	0	0		0	0	0	0	0	0		1.01611	1.00889	1.01332	1.00743	1.0341	1.00893		85.0321	106.623	76.413	91.33	67.282	99.8704		20.1035	22.624	19.421	19.1532
139577		80.775	98.604	93.056	67.902	60.267	74.292				0	0	0	0	0	0		0	0	0	0	0	0		0	0	0	0	0	0		1.016	1.00873	1.01714	1.00874	1.03372	1.00882		85.0612	106.63	93.056	91.2438	67.3054	99.8432		20.1053	22.736	19.4925	19.3358
139663		79.056	76.548	75.532	59.199	54.783	88.329				0	0	0	0	0	0		0	0	0	0	0	0		0	0	0	0	0	0		1.01543	1.00836	1.01654	1.00869	1.03338	1.0086		85.117	106.645	76.2316	91.2464	67.3476	99.8228		20.1053	22.806	19.5445	19.3675
139737		72.165	104.088	61.881	72.975	54.591	85.566				0	0	0	0	0	0		0	0	0	0	0	0		0	0	0	0	0	0		1.0156	1.0085	1.01655	1.0089	1.03284	1.00859		85.1114	106.716	76.2314	91.2357	67.4133	99.8231		20.1053	22.8733	19.4925	19.3675
139817		77.727	90.611	55.15	73.917	51.376	81.022				0	0	0	0	0	0		0	0	0	0	0	0		0	0	0	0	0	0		1.01592	1.0077	1.01628	1.00896	1.03312	1.00933		85.0801	106.761	76.2357	91.2284	67.379	99.7983		20.119	22.9262	19.4925	19.4183
139977		104.21	119.967	63.739	86.032	63.15	108.067				0	0	0	0	0	0		0	0	0	0	0	0		0	0	0	0	0	0		1.01572	1.00677	1.01637	1.0088	1.03274	1.00878		104.21	106.817	76.2343	91.2414	67.4261	99.8204		20.1598	23.052	19.4925	19.4183
140057		80.08	105.476	54.353	88.536	56.034	90.395				0	0	0	0	0	0		0	0	0	0	0	0		0	0	0	0	0	0		1.01563	1.00787	1.01716	1.00878	1.0328	1.00897		85.1104	106.752	76.2216	91.242	67.4191	99.8152		20.119	22.9262	19.4925	19.4183
140137		77.155	89.123	62.762	84.989	59.471	91.174				0	0	0	0	0	0		0	0	0	0	0	0		0	0	0	0	0	0		1.01645	1.00944	1.01734	1.00873	1.03342	1.00931		84.9483	106.502	75.8601	91.054	67.3427	99.8364		20.1598	22.859	19.3792	19.4183
140217		82.337	96.063	64.445	76.657	63.224	83.433				0	0	0	0	0	0		0	0	0	0	0	0		0	0	0	0	0	0		1.01764	1.00959	1.01717	1.00887	1.034	1.00925		84.6652	106.665	75.8996	91.2378	67.2863	99.8372		20.1598	22.9262	19.3792	19.48
140297		67.241	88.624	54.592	76.822	62.222	77.529				0	0	0	0	0	0		0	0	0	0	0	0		0	0	0	0	0	0		1.0176	1.00957	1.01713	1.00867	1.03401	1.00923		84.6689	106.666	75.9084	91.2475	67.2858	99.8374		20.2268	22.8733	19.3792	19.48
140397		80.141	92.032	46.941	69.77	58.423	79.814				0	0	150	0	0	0		0	0	15.9369	0	0	0		0	0	1	0	0	0		1.01699	1.00947	1.01645	1.00841	1.03369	1.0093		84.8159	106.67	76.0673	91.0909	67.2192	99.8364		20.365	22.8733	19.4312	19.558
140477		73.593	85.227	51.638	60.162	53.691	76.417				0	0	150	0	0	0		0	0	16.2609	0	0	0		0	0	1	0	0	0		1.01645	1.00921	1.01596	1.00815	1.0329	1.00905		84.9487	106.681	76.1823	91.1218	67.2536	99.8398		20.365	22.8733	19.4312	19.8278
140597		77.078	95.71	59.718	79.924	72.913	82.927				0	0	150	0	0	0		0	0	15.9662	0	0	0		0	0	1	0	0	0		1.01682	1.00918	1.0156	1.00807	1.03233	1.00867		84.8579	106.682	76.2186	91.1314	67.2788	99.8457		20.2268	22.8033	19.558	19.8278
140677		72.481	100.849	63.365	103.156	64.685	99.552				0	0	150	0	0	0		0	0	16.1169	0	0	0		0	0	1	0	0	0		1.01642	1.00942	1.01512	1.00748	1.03156	1.00827		84.9561	106.672	76.2263	103.156	67.3452	99.8524		20.2268	22.8033	19.558	19.9645
140757		86.673	99.803	73.571	93.089	65.647	83.05				0	0	150	0	0	0		0	0	16.0684	0	0	0		0	0	1	0	0	0		1.01689	1.00845	1.01442	1.00695	1.03234	1.00762		84.8394	106.719	76.2375	91.2478	67.2784	99.8636		20.2268	22.8033	19.6565	19.9645
140837		76.869	94.915	71.768	81.593	62.341	88.092				0	0	150	0	0	0		0	0	15.9868	0	0	0		0	0	1	0	0	0		1.01787	1.00816	1.0141	1.00705	1.03342	1.00765		84.6442	106.735	76.2427	91.2431	67.2308	99.8631		20.2268	22.8033	19.6565	20.059
140977		65.439	104.748	56.572	82.851	63.386	94.277				0	0	150	0	0	0		0	0	15.7741	0	0	0		0	0	1	0	0	0		1.01761	1.00831	1.01466	1.00731	1.03324	1.00772		84.5059	106.727	76.2336	91.0329	67.2386	99.8618		20.2952	22.8033	19.7815	19.8725
141057		70.373	96.525	51.642	80.02	54.998	78.309				0	0	0	0	0	0		0	0	0	0	0	0		0	0	0	0	0	0		1.01744	1.00823	1.01569	1.007	1.03418	1.00817		84.5194	106.65	76.2171	91.0108	67.1515	99.8541		20.4535	22.806	19.8205	19.639
141157		58.646	83.708	45.36	68.306	53	76.738				0	0	150	0	0	0		0	0	15.9753	0	0	0		0	0	1	0	0	0		1.01826	1.00826	1.01633	1.00669	1.03448	1.00856		84.5025	106.649	76.0968	91.0157	67.1186	99.8476		20.8065	22.859	19.8205	19.753
141237		67.279	77.359	49.931	64.097	57.799	68.809				0	0	150	0	0	0		0	0	16.714	0	0	0		0	0	1	0	0	0		1.01973	1.00821	1.01618	1.00627	1.03432	1.00964		84.4703	106.651	76.1307	91.0224	67.1364	99.8319		20.837	22.9847	19.8205	19.9185
141317		60.226	88.208	50.334	58.997	42.349	65.097				0	0	150	0	0	0		0	0	16.3557	0	0	0		0	0	1	0	0	0		1.0204	1.00836	1.01567	1.00589	1.03463	1.01027		84.4241	106.645	76.2175	91.0283	67.1014	99.8235		20.837	22.9847	19.8495	19.968
141397		85.558	84.149	68.346	80.48	73.736	80.628				0	0	150	0	0	0		0	0	15.2664	0	0	0		0	0	1	0	0	0		1.01979	1.0093	1.01519	1.00527	1.03522	1.00993		84.4663	106.533	76.2252	91.0599	67.0363	99.8281		20.837	22.9847	19.928	19.968
141477		102.547	101.648	82.406	95.871	76.389	104.33				0	0	0	0	0	0		0	0	0	0	0	0		0	0	0	0	0	0		1.01943	1.01103	1.01563	1.00482	1.03446	1.01054		102.547	106.221	76.2182	91.1133	67.1206	99.82		20.837	22.9847	19.928	19.968
141557		81.611	104.432	72.365	98.761	60.939	100.523				0	0	0	0	0	0		0	0	0	0	0	0		0	0	0	0	0	0		1.01904	1.01121	1.01499	1.00399	1.03609	1.0099		84.4985	106.212	76.2283	91.2121	66.9699	99.8285		20.837	22.9847	20.037	19.968
141657		66.818	106.243	62.916	76.981	69.898	96.016				0	0	0	0	0	0		0	0	0	0	0	0		0	0	0	0	0	0		1.01902	1.01116	1.01401	1.00325	1.03617	1.01025		84.4986	106.215	76.2491	91.2622	66.9666	99.8238		20.8065	22.9847	20.195	19.968
141757		84.506	81.951	56.92	88.38	54.234	107.494				0	0	150	0	0	0		0	0	15.4399	0	0	0		0	0	1	0	0	0		1.01825	1.01091	1.01355	1.004	1.03638	1.00992		84.5026	106.129	76.2926	91.0315	66.9578	99.7705		20.837	22.923	20.388	20.0167
141837		65.299	94.074	68.36	82.041	48.854	71.437				0	0	150	0	0	0		0	0	16.3726	0	0	0		0	0	1	0	0	0		1.01841	1.01114	1.01253	1.00545	1.03689	1.00974		84.5018	105.951	76.388	90.951	66.9368	99.6952		20.9147	22.8095	20.4532	19.973
141977		62.161	78.903	66.109	60.105	45.804	64.503				0	0	150	0	0	0		0	0	16.4297	0	0	0		0	0	1	0	0	0		1.01781	1.01123	1.01176	1.00622	1.03688	1.00967		84.5048	105.941	76.4113	90.7611	66.9373	99.6065		20.9317	22.9218	20.4887	19.83
142057		54.085	75.16	47.525	51.192	43.714	70.053				0	0	150	0	0	0		0	0	15.9339	0	0	0		0	0	1	0	0	0		1.01803	1.01123	1.01146	1.00566	1.03874	1.0099		84.5037	105.941	76.4141	90.7834	66.7176	99.5933		20.9615	23.0953	20.5065	19.959
142177		71.603	62.002	49.451	55.851	49.547	76.746				0	0	150	0	0	0		0	0	15.6208	0	0	0		0	0	1	0	0	0		1.01914	1.01105	1.01097	1.00509	1.03965	1.00949		84.498	105.96	76.4187	90.8274	66.6135	99.6171		20.9615	23.0953	20.5962	20.1875
142257		103.046	99.809	62.626	80.333	75.859	106.299				0	0	0	0	0	0		0	0	0	0	0	0		0	0	0	0	0	0		1.01827	1.01133	1.01102	1.00466	1.04027	1.00917		103.046	105.93	76.4182	90.8676	66.6098	99.6359		21.019	23.1288	20.8347	20.5585
142337		67.842	103.983	70.168	95.601	66.604	100.036				0	0	0	0	0	0		0	0	0	0	0	0		0	0	0	0	0	0		1.01743	1.01179	1.01097	1.00443	1.04165	1.00954		84.5198	105.882	76.4187	90.8886	66.5955	99.6143		21.019	23.1288	20.9127	20.5585
142417		81.196	94.849	57.519	84.142	63.93	93.779				0	0	0	0	0	0		0	0	0	0	0	0		0	0	0	0	0	0		1.01696	1.01144	1.01397	1.00431	1.04232	1.00956		84.564	105.919	76.253	90.8998	66.5805	99.5458		20.9317	23.1288	20.8347	21.2248
142497		83.397	92.155	62.119	86.146	64.342	82.284				0	0	0	0	0	0		0	0	0	0	0	0		0	0	0	0	0	0		1.01665	1.0112	1.01589	1.00415	1.04168	1.01028		84.5936	105.945	76.1996	90.9155	66.5948	99.539		20.9317	23.1288	20.8347	21.2248
142577		68.793	108.177	65.71	80.064	62.765	79.395				0	0	150	0	0	0		0	0	15.5624	0	0	0		0	0	1	0	0	0		1.01627	1.01035	1.01615	1.00378	1.0415	1.01094		84.6293	106.029	76.1378	90.9498	66.5989	99.5249		20.9147	23.1288	20.8347	21.2248
142657		89.935	81.18	58.886	69.683	66.615	80.376				0	0	150	0	0	0		0	0	15.8976	0	0	0		0	0	1	0	0	0		1.01673	1.00986	1.01734	1.00308	1.04145	1.01084		84.5857	106.071	75.8605	90.974	66.6	99.5282		20.9317	23.1288	20.8347	21.2248
142737		74.177	88.346	51.619	68.404	55.912	85.911				0	0	150	0	0	0		0	0	15.9002	0	0	0		0	0	1	0	0	0		1.01814	1.00926	1.01753	1.00346	1.04084	1.01226		84.4577	105.968	75.6786	90.9611	66.5716	99.4805		20.9787	23.0493	20.799	21.2248
142817		65.001	101.71	54.871	68.801	47.165	74.203				0	0	150	0	0	0		0	0	15.8971	0	0	0		0	0	1	0	0	0		1.01853	1.00864	1.01679	1.00339	1.03975	1.01316		84.4304	106.028	75.7328	90.9635	66.5958	99.4391		21.2305	23.173	20.9835	21.3372
142977		64.03	75.663	61.593	74.247	48.715	81.858				0	0	150	0	0	0		0	0	16.705	0	0	0		0	0	1	0	0	0		1.01819	1.00813	1.01647	1.00479	1.03909	1.01256		84.4547	106.072	75.7566	90.8554	66.6057	99.4673		21.3505	23.3635	21.424	21.3372
143057		105.75	79.377	51.591	60.706	41.152	67.89				0	0	150	0	0	0		0	0	16.0968	0	0	0		0	0	1	0	0	0		1.01792	1.00761	1.01651	1.00449	1.03838	1.01347		105.75	106.117	75.7533	90.8831	66.6099	99.4246		21.5138	23.5395	21.5335	21.421
143157		85.923	111.552	67.806	92.34	71.618	103.681				0	0	150	0	0	0		0	0	15.3645	0	0	0		0	0	1	0	0	0		1.01759	1.00706	1.0168	1.00592	1.0388	1.01488		84.4961	106.16	75.6069	90.7733	66.6074	99.3873		21.5138	24.0285	21.5732	21.421
143257		86.437	107.84	68.18	99.628	66.911	105.322				0	0	150	0	0	0		0	0	15.2629	0	0	0		0	0	1	0	0	0		1.01729	1.0074	1.01827	1.00568	1.03981	1.01518		84.4985	106.135	75.5464	90.7828	66.5945	99.3839		21.7165	24.0285	21.5732	21.4855
143337		70.459	105.602	59.821	89.45	68.075	87.201				0	0	150	0	0	0		0	0	15.2809	0	0	0		0	0	1	0	0	0		1.01693	1.00775	1.01884	1.00558	1.03952	1.01518		84.5003	106.105	75.5408	90.7866	66.6011	99.384		21.7165	24.0285	21.5732	21.421
143417		69.376	95.071	76.243	77.324	65.663	88.562				0	0	0	0	0	0		0	0	0	0	0	0		0	0	0	0	0	0		1.01873	1.0076	1.0181	1.00537	1.03995	1.01462		84.417	106.118	75.548	90.8004	66.5915	99.3901		21.8225	24.0285	21.5732	21.421
143497		65.431	108.332	49.326	79.195	67.969	101.142				0	0	150	0	0	0		0	0	15.1812	0	0	0		0	0	1	0	0	0		1.02013	1.00694	1.01843	1.0057	1.04074	1.01458		84.3016	106.166	75.5448	90.7821	66.5738	99.3905		21.8225	24.0285	21.417	21.3372
143577		71.835	82.164	55.176	67.928	51.794	77.237				0	0	150	0	0	0		0	0	15.7919	0	0	0		0	0	1	0	0	0		1.01921	1.00612	1.01821	1.00617	1.04078	1.01496		84.3832	106.209	75.5469	90.7634	66.5728	99.3863		21.8225	24.0285	21.417	21.2248
143657		67.035	84.329	56.099	77.169	51.869	82.365				0	0	150	0	0	0		0	0	16.2337	0	0	0		0	0	1	0	0	0		1.01881	1.00573	1.01976	1.00603	1.04054	1.01449		84.4108	106.23	75.5264	90.7014	66.4943	99.2067		21.8972	24.1065	21.5392	21.2665
143737		70.077	98.496	67.528	69.14	59.01	76.088				0	0	150	0	0	0		0	0	16.1571	0	0	0		0	0	1	0	0	0		1.01895	1.0062	1.02187	1.00616	1.03964	1.01399		84.4013	106.205	75.4927	90.6963	66.5471	99.3779		22.0138	24.2673	21.6195	21.3502
143817		66.209	90.231	48.212	62.725	39.416	72.827				0	0	150	0	0	0		0	0	15.2295	0	0	0		0	0	1	0	0	0		1.01876	1.00649	1.02254	1.00624	1.03928	1.01367		84.4148	106.19	75.4793	90.6088	66.5644	98.8314		22.1125	24.2795	21.632	21.365
143978		75.147	104.895	59.286	75.279	73.614	101.288				0	0	0	0	0	0		0	0	0	0	0	0		0	0	0	0	0	0		1.01843	1.00726	1.02382	1.00571	1.03901	1.01401		84.2953	106.147	75.403	90.6421	66.4741	98.6969		22.1507	24.3117	21.632	21.4695
144057		83.366	117.114	63.772	100.379	69.957	91.785				0	0	0	0	0	0		0	0	0	0	0	0		0	0	0	0	0	0		1.0174	1.00719	1.02438	1.00585	1.03812	1.01408		84.3868	106.153	75.3609	100.379	66.5267	98.6666		22.1507	24.397	21.632	21.4695
144157		74.211	91.18	63.666	88.347	59.385	87.149				0	0	0	0	0	0		0	0	0	0	0	0		0	0	0	0	0	0		1.0162	1.00722	1.02381	1.00579	1.03737	1.01419		84.4709	106.151	75.3254	90.6371	66.5654	98.6479		22.1507	24.4715	21.5367	21.7
144237		77.555	103.025	68.738	75.389	57.77	73.459				0	0	0	0	0	0		0	0	0	0	0	0		0	0	0	0	0	0		1.01694	1.00714	1.02252	1.0069	1.03691	1.01477		84.4185	106.156	75.3662	90.5677	66.5756	98.546		22.1507	24.4715	21.5367	21.7368
144317		70.713	86.844	70.232	70.739	57.324	88.405				0	0	150	0	0	0		0	0	15.6699	0	0	0		0	0	1	0	0	0		1.01785	1.00623	1.0216	1.00787	1.03648	1.01481		84.3486	106.203	75.4355	90.5351	66.5853	98.5387		22.23	24.6105	21.5367	21.7368
144397		61.835	85.153	49.972	63.089	57.114	74.766				0	0	150	0	0	0		0	0	17.2129	0	0	0		0	0	1	0	0	0		1.01718	1.00513	1.02026	1.00779	1.03681	1.01414		84.4019	106.32	75.4894	90.5367	66.578	98.6573		22.23	24.6105	21.5367	21.7368
144480		67.398	74.422	52.25	63.425	48.91	69.128				0	0	150	0	0	0		0	0	17.1986	0	0	0		0	0	1	0	0	0		1.01694	1.00444	1.01961	1.00792	1.03674	1.01522		84.2706	106.475	75.5026	90.5338	66.5794	98.4668		22.0172	24.7017	21.617	21.832
144557		55.428	86.106	49.238	63.757	39.013	75.939				0	0	150	0	0	0		0	0	17.2831	0	0	0		0	0	1	0	0	0		1.01638	1.00335	1.02023	1.00764	1.03523	1.01711		84.1896	106.34	75.4899	90.5401	66.5716	98.1733		22.1103	24.7507	21.8517	21.8545
144677		61.36	69.717	52.881	63.388	53.375	78.479				0	0	150	0	0	0		0	0	16.797	0	0	0		0	0	1	0	0	0		1.01534	1.00353	1.02155	1.00752	1.03442	1.01725		84.2564	106.3	75.3314	90.5425	66.59	98.1671		22.139	24.8402	21.9393	21.861
144777		88.17	102.853	73.922	90.55	72.563	110				0	0	150	0	0	0		0	0	16.4178	0	0	0		0	0	1	0	0	0		1.01434	1.00516	1.02161	1.00736	1.03354	1.01714		84.3493	106.17	75.3052	90.5109	66.6056	110		22.2285	25.0595	21.7833	21.9035
144857		83.482	103.896	66.86	96.192	62.131	96.861				0	0	150	0	0	0		0	0	15.5225	0	0	0		0	0	1	0	0	0		1.01385	1.00631	1.02106	1.00619	1.03223	1.0168		84.232	106.082	75.3148	90.5345	66.6134	98.1874		22.0845	25.0595	21.7833	21.9035
144977		81.844	102.269	65.183	87.158	63.778	86.895				0	0	150	0	0	0		0	0	15.4	0	0	0		0	0	1	0	0	0		1.01334	1.00589	1.02058	1.00584	1.03116	1.01625		84.2795	106.118	75.321	90.542	66.745	98.2123		22.2445	25.068	21.807	22.0202
145077		67.758	95.458	62.812	76.682	60.949	92.488				0	0	150	0	0	0		0	0	15.7935	0	0	0		0	0	1	0	0	0		1.01323	1.00496	1.02106	1.00514	1.02987	1.01546		84.2899	106.181	75.3147	90.571	66.9522	98.2586		22.2445	25.068	21.807	22.1185
145157		68.988	88.212	56.614	72.902	57.494	72.738				0	0	150	0	0	0		0	0	16.2361	0	0	0		0	0	1	0	0	0		1.01293	1.00494	1.02103	1.00502	1.02835	1.01467		84.3182	106.182	75.3152	90.5788	67.1873	98.3169		22.3983	25.0928	21.8633	22.0053
145237		54.045	82.764	46.654	67.929	47.06	71.362				150	0	150	0	0	0		16.8897	0	17.2238	0	0	0		1	0	1	0	0	0		1.01215	1.00548	1.02077	1.00491	1.02782	1.01387		84.3872	106.154	75.3185	90.5857	67.1993	98.3972		22.2445	25.137	21.8633	22.1185
145337		61.978	73.348	43.612	71.279	54.25	68.055				150	0	150	0	0	0		17.4035	0	18.0214	0	0	0		1	0	1	0	0	0		1.01164	1.00636	1.02066	1.00606	1.02857	1.01333		84.327	106.078	75.32	90.5372	67.153	98.4934		22.3983	25.137	21.929	22.1185
145417		57.939	70.098	49.388	61.967	42.486	68.119				150	0	150	0	0	0		17.9529	0	18.3623	0	0	0		1	0	1	0	0	0		1.01239	1.00634	1.01975	1.00687	1.0284	1.01212		84.1285	106.079	75.3066	90.4975	66.8964	98.399		22.3098	25.3032	21.9145	22.0352
145497		56.523	66	53.174	60.403	33.336	58.306				150	0	150	0	0	0		18.9922	0	18.9767	0	0	0		1	0	1	0	0	0		1.01168	1.00628	1.01891	1.00602	1.02706	1.0115		83.8226	106.084	75.3196	90.4697	66.8184	98.2945		22.376	25.4483	21.9802	21.922
145597		74.346	94.537	66.07	88.526	61.312	94.682				150	0	150	0	0	0		18.1486	0	18.5292	0	0	0		1	0	1	0	0	0		1.01099	1.00592	1.01891	1.00618	1.02627	1.01189		84.0295	106.115	75.2899	90.3998	66.9461	98.1725		22.376	25.4483	21.961	21.8083
145697		72.091	114.439	90.938	86.456	67.295	91.279				150	0	150	0	0	0		17.5107	0	17.7609	0	0	0		1	0	1	0	0	0		1.00962	1.00551	1.01868	1.00698	1.02517	1.01161		83.9214	106.151	90.938	90.3792	66.833	97.9888		22.0718	25.4797	21.8347	21.8083
145777		83.582	87.601	66.816	83.88	60.607	81.833				150	0	150	0	0	0		18.0264	0	18.0438	0	0	0		1	0	1	0	0	0		1.00919	1.00485	1.01749	1.00775	1.02386	1.01131		84.0535	106.187	75.2836	89.7698	66.7529	98.0385		22.1423	25.4797	21.924	21.7538
145857		59.206	90.328	61.745	83.693	62.457	86.125				150	0	150	0	0	0		18.6756	0	18.2313	0	0	0		1	0	1	0	0	0		1.00958	1.00465	1.01722	1.00687	1.02345	1.01104		83.9357	106.197	75.2885	89.8904	66.6117	98.0824		22.1423	25.4797	21.924	21.7538
145977		59.834	95.01	55.453	80.174	59.846	86.294				150	0	150	0	0	0		19.0701	0	18.4609	0	0	0		1	0	1	0	0	0		1.01039	1.00456	1.01628	1.00648	1.02283	1.00991		83.6895	106.202	75.3056	90.0264	66.6266	98.1843		22.292	25.5487	21.9692	21.8573
146057		64.06	89.97	54.362	74.512	51.502	72.568				150	0	150	0	0	0		19.0411	0	18.7175	0	0	0		1	0	1	0	0	0		1.01368	1.00376	1.01561	1.0061	1.02198	1.00903		83.5658	106.247	75.3168	90.1591	66.7674	98.2254		22.4158	25.6135	22.1017	22.0845
146137		61.048	88.097	47.961	62.9	42.682	72.572				150	0	150	0	0	0		19.4206	0	18.4685	0	0	0		1	0	1	0	0	0		1.01507	1.00531	1.01466	1.00664	1.02115	1.00903		83.5159	106.163	75.3293	89.9713	66.9062	98.2255		22.4888	25.7585	22.1562	22.1428
146217		59.003	82.388	53.355	69.609	46.23	82.607				150	0	150	0	0	0		19.151	0	18.3468	0	0	0		1	0	1	0	0	0		1.017	1.00634	1.01435	1.00798	1.02079	1.00896		83.4281	106.079	75.309	89.7639	66.6703	98.2287		21.9708	25.9218	22.1615	22.2387
146297		49.264	74.603	42.602	62.787	37.936	70.807				150	0	150	0	150	0		18.776	0	17.8088	0	15.2492	0		1	0	1	0	1	0		1.01925	1.00602	1.01477	1.00841	1.02029	1.00873		83.3676	106.107	75.2784	89.68	66.6092	98.1594		21.8	26.0092	21.8463	22.2843
146397		44.64	80.285	39.124	59.159	50.62	65.962				150	0	150	0	0	0		17.5586	0	16.5467	0	0	0		1	0	1	0	0	0		1.01901	1.00645	1.01488	1.00896	1.01975	1.00851		83.3384	106.069	75.2779	89.4434	66.5943	98.1695		21.5832	26.0092	21.8532	22.2225
146497		72.188	71.385	58.349	69.891	51.233	69.722				150	0	150	0	0	0		17.0164	0	15.4654	0	0	0		1	0	1	0	0	0		1.01977	1.00664	1.01501	1.00888	1.01988	1.00888		83.2347	105.881	75.2041	89.2972	66.5289	98.1522		21.4607	25.9502	21.9503	22.1705
146597		73.331	102.94	68.824	92.076	67.73	102.722				150	0	150	0	0	0		17.2974	0	15.8512	0	0	0		1	0	1	0	0	0		1.02105	1.00661	1.01456	1.00793	1.02135	1.00863		82.8308	105.885	75.141	89.3826	66.4466	98.164		21.159	26.0147	22.235	22.1987
146677		75.472	103.744	67.813	90.657	57.632	85.333				150	0	150	0	0	0		17.3239	0	16.3387	0	0	0		1	0	1	0	0	0		1.02198	1.00682	1.01368	1.00667	1.02254	1.0084		82.4801	105.863	75.1355	89.5114	66.3258	98.175		21.2147	26.1842	22.2278	22.3165
146757		68.123	121.092	62.727	89.657	62.676	94.231				150	0	150	0	0	0		17.6583	0	16.4422	0	0	0		1	0	1	0	0	0		1.0215	1.00676	1.01312	1.00565	1.02181	1.00844		82.5076	121.092	75.12	89.6356	66.3693	98.1731		21.4585	26.244	22.2923	22.4562
146837		71.912	118.237	60.174	87.451	51.592	97.204				150	0	150	0	150	0		16.9656	0	16.0718	0	15.1851	0		1	0	1	0	1	0		1.0205	1.00593	1.01209	1.00591	1.02142	1.00833		82.6304	118.237	75.1346	89.6043	66.3931	98.1782		21.5042	26.3672	22.4133	22.4635
146977		66.865	91.293	57.24	77.811	42.031	95.826				0	0	150	0	150	0		0	0	16.2191	0	16.1769	0		0	0	1	0	1	0		1.01954	1.006	1.01253	1.00627	1.02109	1.00832		82.7885	105.951	75.1298	89.5607	66.4116	98.1784		21.6685	26.3672	22.595	22.5385
147057		59.377	87.487	61.653	60.112	41.966	95.694				150	0	150	0	150	0		16.6885	0	16.0964	0	16.5739	0		1	0	1	0	1	0		1.02022	1.0062	1.0127	1.00547	1.02088	1.00834		82.6772	105.929	75.1269	89.6572	66.4165	98.1777		21.7582	26.4567	22.6988	22.7357
147157		57.753	90.283	49.028	72.557	39.095	75.863				0	0	0	0	150	0		0	0	0	0	15.173	0		0	0	0	0	1	0		1.0228	1.00603	1.01189	1.00545	1.02075	1.00799		82.4335	105.947	75.1358	89.6584	66.4195	98.1942		21.798	26.6387	22.8678	22.7357
147257		67.964	102.777	54.711	82.932	48.095	82.377				0	0	0	0	0	0		0	0	0	0	0	0		0	0	0	0	0	0		1.02272	1.00633	1.01135	1.00556	1.02243	1.00779		82.4381	105.713	75.1205	89.442	66.2479	98.0511		21.7695	26.336	22.9745	22.283
147357		81.296	104.422	75.553	83.202	60.136	93.306				0	0	0	0	0	0		0	0	0	0	0	0		0	0	0	0	0	0		1.02592	1.00582	1.01143	1.00732	1.02467	1.00764		81.9201	105.584	74.9682	89.155	66.054	97.8645		21.7447	26.1742	22.8402	22.102
147457		65.907	98.618	75.675	87.176	56.985	96.226				0	0	0	0	0	0		0	0	0	0	0	0		0	0	0	0	0	0		1.02708	1.0053	1.01002	1.00905	1.02472	1.00742		81.8207	105.843	75.1139	88.8822	65.9502	97.8248		21.6803	26.336	23.0015	22.0285
147537		66.162	99.428	57.661	81.008	55.249	87.453				0	0	0	0	0	0		0	0	0	0	0	0		0	0	0	0	0	0		1.02694	1.00462	1.00962	1.00892	1.02347	1.00776		81.7464	105.916	74.9814	88.8837	65.9329	97.7941		21.723	26.336	23.084	22.138
147617		69.281	104.433	63.852	94.934	57.474	99.536				0	0	0	0	0	0		0	0	0	0	0	0		0	0	0	0	0	0		1.02651	1.00432	1.01096	1.00861	1.02386	1.00832		81.6677	105.753	74.0898	88.8681	65.8623	97.7444		21.7722	26.1742	23.1782	22.0423
147697		74.209	130.121	63.111	92.596	40.537	100.818				0	0	0	0	0	0		0	0	0	0	0	0		0	0	0	0	0	0		1.02588	1.00436	1.01213	1.00818	1.02455	1.00825		81.7035	130.121	73.7527	88.8729	65.8397	97.6509		21.7722	26.1742	23.4337	22.0423
147777		71.456	106.791	68.01	69.084	53.106	94.825				0	0	0	0	0	0		0	0	0	0	0	0		0	0	0	0	0	0		1.02564	1.00382	1.01193	1.00707	1.0237	1.00811		81.638	105.6	73.7748	88.8887	65.8676	97.6563		21.8062	26.2363	23.5433	22.1298
147857		69.191	81.274	50.748	69.267	38.28	81.905				0	0	0	0	0	0		0	0	0	0	0	0		0	0	0	0	0	0		1.02562	1.00379	1.01273	1.00681	1.02309	1.0081		81.562	105.601	73.6938	88.9004	65.8877	97.657		21.7695	26.6868	23.6342	22.3397
147977		56.437	80.714	55.279	62.052	42.299	67.595				0	0	0	0	0	0		0	0	0	0	0	0		0	0	0	0	0	0		1.02473	1.00378	1.01314	1.00709	1.02263	1.00779		81.6091	105.602	73.6564	88.888	65.9028	97.6691		21.8118	26.7563	23.642	22.989
148057		88.339	102.395	71.37	80.189	71.118	116.658				0	0	0	0	0	0		0	0	0	0	0	0		0	0	0	0	0	0		1.02526	1.00333	1.01313	1.00776	1.02199	1.00729		81.5811	105.661	73.6571	88.8775	65.9232	116.658		21.7695	26.8245	23.642	23.1083
148137		77.369	103.562	88	84.85	69.712	91.067				0	0	0	0	0	0		0	0	0	0	0	0		0	0	0	0	0	0		1.02543	1.00448	1.01396	1.00903	1.02348	1.00683		81.572	105.566	88	88.7615	65.806	97.6395		21.8118	26.8245	23.543	22.941
148217		77.726	97.092	77.771	90.513	62.698	90.51				0	0	0	0	0	0		0	0	0	0	0	0		0	0	0	0	0	0		1.0238	1.00422	1.01458	1.00904	1.02367	1.00606		81.5632	105.504	72.4497	88.6669	65.7106	97.5706		21.9418	26.819	23.5025	22.8425
148297		70.321	92.217	70.178	85.616	58.611	85.025				0	0	0	0	0	0		0	0	0	0	0	0		0	0	0	0	0	0		1.02326	1.00477	1.01395	1.00787	1.02312	1.00621		81.4723	105.492	72.3738	88.6374	65.6611	97.4563		22.0918	26.9825	23.4992	22.6527
148377		79.832	95.015	72.232	87.046	62.309	92.082				0	0	0	0	0	0		0	0	0	0	0	0		0	0	0	0	0	0		1.02345	1.00571	1.01393	1.0069	1.02276	1.00661		81.2653	105.212	72.344	88.5969	65.6483	97.2837		22.3285	26.8615	23.4157	22.622
148477		78.251	88.882	80.057	105.904	55.381	99.652				0	0	0	0	0	0		0	0	0	0	0	0		0	0	0	0	0	0		1.02257	1.00589	1.01431	1.00601	1.02233	1.00684		81.2146	105.177	72.2163	105.904	65.6521	97.2519		22.4647	27.026	23.1958	22.777
148577		60.904	90.044	57.897	67.374	47.674	82.828				0	0	0	0	0	0		0	0	0	0	0	0		0	0	0	0	0	0		1.02197	1.00625	1.01426	1.00541	1.02237	1.00691		81.248	105.11	72.1041	88.6786	65.6517	97.2422		22.4647	27.17	22.971	22.863
148697		66.447	80.68	51.868	65.34	53.538	85.811				0	0	0	0	0	0		0	0	0	0	0	0		0	0	0	0	0	0		1.02164	1.00627	1.01623	1.00471	1.02259	1.00697		81.1913	105.107	71.9415	88.7172	65.6497	97.2338		22.701	27.3487	23.1975	23.1093
148777		63.788	89.006	48.735	72.517	47.989	86.359				0	0	0	0	0	0		0	0	0	0	0	0		0	0	0	0	0	0		1.02099	1.00767	1.01724	1.00502	1.02244	1.00679		81.2035	104.925	71.8121	88.7001	65.6511	97.2586		22.8245	27.5613	23.2525	23.177
148857		73.878	110.906	75.104	84.881	77.937	118.333				0	0	0	0	0	0		0	0	0	0	0	0		0	0	0	0	0	0		1.02155	1.00981	1.01745	1.00544	1.02272	1.00698		81.1922	110.906	71.56	88.677	77.937	118.333		22.8245	27.957	23.0558	23.2747
148977		97.302	129.498	76.791	97.514	73.893	102.286				0	0	0	0	0	0		0	0	0	0	0	0		0	0	0	0	0	0		1.02212	1.00955	1.01754	1.00558	1.02175	1.0073		97.302	129.498	71.548	97.514	73.893	97.1952		22.8245	28.2933	23.0558	23.3195
149057		93.58	100.747	72.342	81.446	67.804	87.355				0	0	0	0	0	0		0	0	0	0	0	0		0	0	0	0	0	0		1.02186	1.00934	1.0208	1.00517	1.02127	1.0078		93.58	104.714	71.2928	88.5987	65.6219	96.9993		22.639	28.2985	22.8885	23.317
149137		78.527	98.525	77.737	77.535	62.459	85.955				0	0	0	0	0	0		0	0	0	0	0	0		0	0	0	0	0	0		1.02122	1.00873	1.02344	1.00454	1.02113	1.00704		80.9673	104.629	71.2145	88.5615	65.3529	96.8784		22.337	28.7355	22.4348	23.2518
149217		78.242	101.063	76.666	80.74	56.924	93.381				0	0	0	0	0	0		0	0	0	0	0	0		0	0	0	0	0	0		1.02052	1.0085	1.0227	1.00379	1.02076	1.00647		80.9299	104.564	71.1628	88.536	65.3442	96.8045		22.2557	28.9112	21.98	23.2317
149297		85.905	99.993	64.611	74.354	50.846	86.127				0	0	0	0	0	0		0	0	0	0	0	0		0	0	0	0	0	0		1.01952	1.00946	1.02202	1.00276	1.01996	1.00634		80.8957	104.433	71.1205	88.5321	65.3215	96.716		22.3512	28.564	21.8067	23.2687
149417		71.07	83.843	61.823	76.076	45.741	91.091				0	0	0	0	0	0		0	0	0	0	0	0		0	0	0	0	0	0		1.01839	1.01044	1.02206	1.0019	1.01964	1.00632		80.8477	104.432	71.119	88.5272	65.3322	96.7173		22.3473	28.7362	21.9007	23.239
149497		55.63	86.524	60.116	79.271	52.802	92.267				0	0	0	0	0	0		0	0	0	0	0	0		0	0	0	0	0	0		1.01774	1.00973	1.02228	1.00153	1.01943	1.00748		80.7354	104.433	71.1112	88.5293	65.3392	96.6325		22.324	28.9052	21.9525	23.3135
149577		65.962	85.016	61.366	74.154	48.919	89.16				0	0	0	0	0	0		0	0	0	0	0	0		0	0	0	0	0	0		1.01736	1.01008	1.02319	1.00113	1.0192	1.00869		80.4052	104.432	71.0062	88.5318	65.3429	96.483		22.1567	29.0637	22.0285	23.402
149657		93.057	127.334	87.991	105.42	57.337	97.445				0	0	0	0	0	0		0	0	0	0	0	0		0	0	0	0	0	0		1.01781	1.00986	1.02313	1.00172	1.01956	1.00855		93.057	127.334	87.991	105.42	65.3348	96.5515		22.1567	29.0637	22.0285	23.402
149737		92.398	122.284	71.241	102.067	75.104	100.321				0	0	0	0	0	0		0	0	0	0	0	0		0	0	0	0	0	0		1.01809	1.01072	1.02161	1.00182	1.01965	1.00852		92.398	122.284	70.9459	102.067	75.104	96.69		22.1567	29.409	21.9815	23.402
149817		90.644	114.36	80.726	90.95	64.67	76.026				0	0	0	0	0	0		0	0	0	0	0	0		0	0	0	0	0	0		1.01819	1.01071	1.02306	1.0018	1.02006	1.00691		90.644	114.36	80.726	88.4922	65.2281	96.6848		22.1398	29.2427	21.8933	23.383
149977		76.896	108.163	75.804	91.008	69.734	91.749				0	0	0	0	0	0		0	0	0	0	0	0		0	0	0	0	0	0		1.01817	1.01117	1.02271	1.00547	1.01987	1.00643		80.2103	104.414	70.2177	88.3472	65.113	96.5868		22.0438	29.2427	21.7795	23.3498
150057		79.199	83.45	58.296	83.793	61.696	89.001				0	0	0	0	0	0		0	0	0	0	0	0		0	0	0	0	0	0		1.01987	1.0116	1.02631	1.00743	1.01984	1.0074		80.0343	104.376	69.8303	87.1828	65.0261	96.4287		21.975	29.122	21.6585	23.3275
150157		70.014	96.675	63.546	79.297	57.882	73.04				0	0	0	0	0	0		0	0	0	0	0	0		0	0	0	0	0	0		1.02228	1.01086	1.02899	1.00672	1.02022	1.00705		79.8393	104.321	69.6435	87.2552	64.8506	96.4636		21.9678	28.9943	21.5262	23.4248
150257		85.162	87.715	60.627	69.11	59.634	86.005				0	0	0	0	0	0		0	0	0	0	0	0		0	0	0	0	0	0		1.02276	1.01052	1.02846	1.00647	1.01985	1.00685		79.7218	104.363	69.5432	87.1793	64.6807	96.4709		21.8582	29.0248	21.4118	23.5703
150357		63.374	99.918	68.537	69.257	52.116	80.81				0	0	0	0	0	0		0	0	0	0	0	0		0	0	0	0	0	0		1.02304	1.01125	1.02768	1.00699	1.01969	1.00692		79.6952	104.26	69.2178	87.1769	64.6821	96.4687		21.9058	29.0628	21.3142	24.0337
150437		80.248	102.23	67.437	88.485	63.631	94.754				0	0	0	0	0	0		0	0	0	0	0	0		0	0	0	0	0	0		1.02198	1.01179	1.02715	1.008	1.01958	1.00747		79.7742	104.175	69.3842	87.1673	64.683	96.4185		21.9058	29.0628	21.4117	24.0337
150517		94.284	132.366	89.572	105.274	68.413	100.78				0	0	0	0	0	0		0	0	0	0	0	0		0	0	0	0	0	0		1.02179	1.01191	1.02697	1.00834	1.01987	1.00751		94.284	132.366	89.572	105.274	64.6806	96.4139		21.9058	29.0628	21.4117	24.1045
150597		82.428	118.384	75.282	91.237	76.461	92.63				0	0	0	0	0	0		0	0	0	0	0	0		0	0	0	0	0	0		1.02253	1.01229	1.02673	1.0087	1.02021	1.00714		79.7372	118.384	69.5167	87.1769	76.461	96.4603		21.9058	29.0248	21.4117	24.1045
150697		80.245	99.189	71.543	81.145	55.364	96.026				0	0	0	0	0	0		0	0	0	0	0	0		0	0	0	0	0	0		1.02293	1.01177	1.02675	1.00892	1.02043	1.00702		79.4856	104.018	68.9947	87.1574	64.3088	96.2476		21.8687	28.9403	21.3713	24.2873
150777		64.101	102.976	76.451	87.119	60.56	99.819				0	0	0	0	0	0		0	0	0	0	0	0		0	0	0	0	0	0		1.02258	1.01294	1.02739	1.00857	1.02149	1.00665		79.2959	103.868	68.7876	87.1262	64.0476	96.0881		21.708	28.8368	21.283	24.2403
150857		71.613	96.608	67.091	74.153	59.942	89.902				0	0	0	0	0	0		0	0	0	0	0	0		0	0	0	0	0	0		1.02274	1.01457	1.0276	1.00899	1.02182	1.00644		79.2742	103.693	68.7427	87.1148	63.8702	96.1122		21.7263	28.8453	21.2347	23.56
150977		70.354	81.258	71.441	64.121	69.592	73.175				0	0	0	0	0	0		0	0	0	0	0	0		0	0	0	0	0	0		1.02229	1.01451	1.0271	1.01145	1.02237	1.00634		79.2175	103.523	68.671	86.3042	63.6942	96.0209		21.6275	28.8375	21.2598	23.1735
151077		71.299	102.584	64.649	73.013	48.118	76.068				0	0	0	0	0	0		0	0	0	0	0	0		0	0	0	0	0	0		1.02163	1.01369	1.02754	1.01337	1.02286	1.00636		79.1578	103.44	68.4347	86.0538	63.6316	95.917		21.5433	28.8778	21.2133	23.2252
151157		69.916	94.717	62.45	82.403	60.705	80.976				0	0	0	0	0	0		0	0	0	0	0	0		0	0	0	0	0	0		1.02155	1.01372	1.02741	1.01351	1.02292	1.00648		79.1645	103.102	68.353	86.0382	63.6309	95.7477		21.5433	28.845	21.1433	23.2097
151257		83.403	106.899	81.573	97.39	75.287	99.738				0	0	0	0	0	0		0	0	0	0	0	0		0	0	0	0	0	0		1.02149	1.01336	1.02727	1.01378	1.02268	1.00634		79.1693	103.182	81.573	97.39	75.287	95.6397		21.5115	28.845	21.1433	23.2252
151337		79.853	104.361	74.817	90.791	69.323	101.518				0	0	0	0	0	0		0	0	0	0	0	0		0	0	0	0	0	0		1.02114	1.01297	1.02736	1.01399	1.02209	1.00658		79.1975	103.267	68.3534	86.0513	63.6233	101.518		21.5115	28.845	21.1433	23.2252
151417		73.692	107.734	77.146	84.954	55.469	92.921				0	0	0	0	0	0		0	0	0	0	0	0		0	0	0	0	0	0		1.02027	1.01273	1.02651	1.01406	1.02105	1.00638		79.2248	103.32	68.3599	86.0511	63.6321	95.6368		21.5115	28.845	21.1433	23.4312
151497		75.287	106.007	70.216	91.332	62.439	89.987				0	0	0	0	0	0		0	0	0	0	0	0		0	0	0	0	0	0		1.02013	1.0126	1.026	1.01491	1.02061	1.006		79.2292	103.349	68.4083	86.0419	63.639	95.6612		21.5115	28.9908	21.1433	23.4312
151577		72.666	104.617	73.73	84.929	61.666	92.605				0	0	0	0	0	0		0	0	0	0	0	0		0	0	0	0	0	0		1.01977	1.01261	1.02589	1.01571	1.02094	1.00547		79.1645	103.017	68.3507	85.6893	63.6184	95.5873		21.1608	28.7773	20.7835	23.4157
151657		65.333	81.658	61.799	73.898	49.76	86.256				0	0	0	0	0	0		0	0	0	0	0	0		0	0	0	0	0	0		1.01915	1.012	1.02578	1.01677	1.02112	1.00578		79.0715	102.986	68.2936	85.6183	63.616	95.1192		21.0088	28.6473	20.444	23.382
151737		51.138	102.398	61.813	63.456	61.618	76.012				0	0	0	0	0	0		0	0	0	0	0	0		0	0	0	0	0	0		1.01997	1.01304	1.02565	1.01764	1.02143	1.00549		78.8202	102.905	68.3	85.5167	63.6129	94.8856		20.9805	28.5907	20.444	23.3723
151817		59.285	84.563	57.053	58.907	59.066	73.73				0	0	0	0	0	0		0	0	0	0	0	0		0	0	0	0	0	0		1.02141	1.01266	1.02473	1.01717	1.02132	1.0064		78.4825	102.924	68.2576	85.5101	63.614	94.8092		20.9018	28.6775	20.347	23.4093
151977		87.147	97.657	71.276	96.151	69.781	99.919				0	0	0	0	0	0		0	0	0	0	0	0		0	0	0	0	0	0		1.02135	1.01253	1.02428	1.01683	1.02124	1.00647		78.2498	102.93	68.2791	96.151	63.6148	94.8504		20.83	28.6775	20.347	22.9485
152057		76.215	118.229	80.313	90.494	68.24	94.796				0	0	0	0	0	0		0	0	0	0	0	0		0	0	0	0	0	0		1.02092	1.01374	1.02384	1.01655	1.02023	1.00595		78.2821	118.229	80.313	85.4951	63.607	94.869		20.83	28.6775	20.3145	22.9485
152137		75.18	99.498	74.133	88.865	65.353	87.133				0	0	0	0	0	0		0	0	0	0	0	0		0	0	0	0	0	0		1.02036	1.01306	1.02407	1.01606	1.01925	1.00523		78.299	102.904	68.2895	85.5158	63.6161	94.9274		20.6985	28.6775	20.3145	22.9485
152217		68.308	89.859	51.119	74.508	62.922	86.506				0	0	0	0	0	0		0	0	0	0	0	0		0	0	0	0	0	0		1.01954	1.01435	1.02328	1.0156	1.0182	1.00496		78.25	102.841	68.3113	85.5297	63.6096	94.8434		20.6058	28.6775	20.3145	22.9485
152297		61.644	85.845	72.484	78.799	62.454	81.168				0	0	0	0	0	0		0	0	0	0	0	0		0	0	0	0	0	0		1.01951	1.01559	1.02358	1.01537	1.01746	1.00568		78.2501	102.787	68.2832	85.5427	63.5992	94.8215		20.6058	28.6775	20.3145	22.9485
152377		73.918	85.09	56.687	80.649	56.889	76.869				0	0	0	0	0	0		0	0	0	0	0	0		0	0	0	0	0	0		1.01914	1.01553	1.02367	1.01511	1.01641	1.00625		78.3821	102.79	68.2749	85.618	63.61	94.8117		20.6985	28.6775	20.3145	23.4093
152457		62.161	85.102	54.527	68.115	52.979	65.052				0	0	0	0	0	0		0	0	0	0	0	0		0	0	0	0	0	0		1.02037	1.01575	1.02352	1.01503	1.01646	1.00593		78.2458	102.592	68.1211	85.5618	63.558	94.7848		20.6058	28.6952	20.316	23.1355
152537		68.591	104.396	61.456	74.986	51.315	78.614				0	0	0	0	0	0		0	0	0	0	0	0		0	0	0	0	0	0		1.02127	1.01588	1.02337	1.01492	1.01736	1.00667		77.7269	102.398	67.9699	85.5126	63.4451	94.7034		20.572	28.7127	20.1552	22.7752
152637		63.004	62.631	63.377	66.55	42.538	76.875				0	0	0	0	0	0		0	0	0	0	0	0		0	0	0	0	0	0		1.02131	1.01631	1.02324	1.01439	1.01743	1.00661		77.7269	102.397	67.9814	85.4682	63.443	94.7059		20.572	28.7127	20.078	22.6318
152757		56.689	91.087	54.478	65.326	54.633	83.589				0	0	0	0	0	0		0	0	0	0	0	0		0	0	0	0	0	0		1.02123	1.01608	1.02367	1.01454	1.01714	1.00646		77.7269	102.398	67.9444	85.4505	63.4511	94.7122		20.572	28.7127	20.078	22.6318
152857		73.334	115.792	67.858	90.418	74.658	108.863				0	0	0	0	0	0		0	0	0	0	0	0		0	0	0	0	0	0		1.0209	1.01593	1.02356	1.01447	1.01697	1.00565		77.7261	115.792	67.9541	85.4592	74.658	108.863		20.4768	28.5588	20.078	22.6318
152977		70.199	100.28	54.199	80.079	65.835	97.079				0	0	0	0	0	0		0	0	0	0	0	0		0	0	0	0	0	0		1.02097	1.01531	1.02269	1.01386	1.01628	1.00608		77.6307	102.311	68.0305	85.5091	63.4746	94.7282		20.2795	28.3963	20.078	22.6318
153077		69.599	69.138	62.846	72.434	53.667	90.665				0	0	0	0	0	0		0	0	0	0	0	0		0	0	0	0	0	0		1.02022	1.01541	1.02239	1.01373	1.01586	1.0057		77.5887	102.271	67.9012	85.5098	63.4861	94.7443		20.0468	28.0715	20.0498	22.6318
153177		52.098	81.462	49.844	73.401	50.23	99.933				0	0	0	0	0	0		0	0	0	0	0	0		0	0	0	0	0	0		1.0217	1.01521	1.02305	1.0137	1.01523	1.00572		77.3348	102.244	67.8124	85.3372	63.4554	94.7436		19.9473	27.9395	20.0218	22.6045
153257		64.219	79.1	45.024	77.414	54.003	122.617				150	0	0	0	0	0		15.8002	0	0	0	0	0		1	0	0	0	0	0		1.02245	1.01493	1.02297	1.01325	1.01448	1.00597		77.2915	102.25	67.8007	85.3933	63.4759	122.617		19.9473	27.9395	19.9505	22.6045
153337		53.892	69.863	49.878	66.371	56.332	91.929				150	0	0	0	0	0		16.1593	0	0	0	0	0		1	0	0	0	0	0		1.02227	1.01489	1.02286	1.0134	1.0158	1.00552		77.1936	102.15	67.6732	85.1066	63.3867	94.682		19.9147	27.9002	19.8662	22.5885
153437		49.97	61.745	55.541	65.755	55.235	65.008				150	150	0	0	0	0		17.1412	21.0404	0	0	0	0		1	1	0	0	0	0		1.02324	1.01476	1.023	1.01345	1.01537	1.00551		77.1039	101.954	67.6523	84.9666	63.266	94.678		19.7927	27.826	19.4185	22.3888
153517		43.355	69.294	59.561	67.366	43.976	83.11				150	150	0	0	0	0		16.0495	20.5585	0	0	0	0		1	1	0	0	0	0		1.02304	1.01508	1.02269	1.01327	1.01527	1.00587		77.0766	101.745	67.6117	84.9405	63.2748	94.4582		19.5082	27.7472	19.1278	22.2435
153617		57.048	82.531	47.773	63.716	46.096	86.198				150	150	0	0	0	0		16.3323	21.0127	0	0	0	0		1	1	0	0	0	0		1.02306	1.01492	1.0231	1.01329	1.01568	1.00595		77.0764	101.68	67.6009	84.9404	63.2375	94.4471		19.5082	27.5835	19.1278	22.2435
153697		70.681	106.154	59.349	85.508	68.329	91.149				150	0	0	0	0	0		16.3626	0	0	0	0	0		1	0	0	0	0	0		1.02334	1.01468	1.02359	1.0131	1.01585	1.00585		77.0736	101.688	67.5879	84.943	63.2227	94.2669		19.5082	27.5835	19.1278	22.2435
153777		66.938	107.696	67.655	73.17	63.598	97.626				150	150	0	0	0	0		16.0265	21.0221	0	0	0	0		1	1	0	0	0	0		1.02383	1.01436	1.02291	1.01272	1.01519	1.00608		76.9862	107.696	67.6057	84.9184	63.2826	94.2126		19.3682	27.3958	19.1278	22.1838
153857		59.06	70.208	67.303	69.571	50.596	106.084				150	150	0	0	0	0		15.6107	22.156	0	0	0	0		1	1	0	0	0	0		1.02331	1.01376	1.02238	1.01155	1.01501	1.00574		76.913	101.541	67.6203	84.9028	63.2996	106.084		19.227	27.347	19.1278	22.169
153977		64.335	86.527	53.329	61.069	48.402	87.868				150	150	0	0	0	0		16.0132	22.8023	0	0	0	0		1	1	0	0	0	0		1.02299	1.01388	1.02169	1.01103	1.01429	1.00538		76.9169	101.115	67.591	84.8734	63.215	94.1819		19.2095	27.257	19.0228	22.0935
154057		56.226	79.951	50.616	61.141	56.268	76.959				150	150	0	0	0	0		16.5683	22.9854	0	0	0	0		1	1	0	0	0	0		1.0226	1.0136	1.02146	1.01087	1.01415	1.0054		76.9418	100.908	67.597	84.8262	63.1407	93.9712		19.2095	27.222	19.0228	22.062
154137		57.041	68.352	59.64	60.756	37.785	91.12				150	150	0	0	0	0		16.506	23.5605	0	0	0	0		1	1	0	0	0	0		1.02307	1.01344	1.02181	1.01066	1.01392	1.00541		76.8935	100.784	67.5469	84.686	62.9428	93.7864		19.1965	27.191	18.9952	21.8963
154237		52.415	59.123	43.582	52.955	40.712	85.678				150	150	0	0	0	0		16.9159	24.0777	0	0	0	0		1	1	0	0	0	0		1.02469	1.01337	1.02138	1.01125	1.01407	1.00536		76.5626	100.47	67.5545	84.3921	62.7654	93.4089		19.1618	27.053	18.9952	21.616
154337		51.477	64.272	47.617	65.256	38.277	78.98				150	150	0	0	0	0		16.0902	22.8935	0	0	0	0		1	1	0	0	0	0		1.02483	1.01339	1.02134	1.01116	1.01448	1.00524		76.5597	100.169	67.5167	84.2802	62.7493	93.3162		19.1618	26.81	18.8415	21.5145
154417		83.624	92.782	62.333	78.896	71.345	96.67				150	150	0	0	0	0		15.7655	21.8384	0	0	0	0		1	1	0	0	0	0		1.02339	1.01357	1.02164	1.01113	1.01474	1.00539		76.7846	100.151	67.5016	84.136	71.345	93.3098		19.1618	26.81	18.8415	21.487
154517		61.687	92.599	69.79	87.184	55.015	105.017				0	150	0	0	0	0		0	21.7989	0	0	0	0		0	1	0	0	0	0		1.02353	1.01366	1.02204	1.01128	1.01463	1.00568		76.7605	100.141	67.4809	84.1342	62.7438	105.017		19.1618	26.81	18.8415	21.487
154617		61.489	73.281	61.078	76.408	57.64	83.936				0	150	0	0	0	0		0	22.287	0	0	0	0		0	1	0	0	0	0		1.02302	1.01304	1.02171	1.01087	1.01389	1.00536		76.8493	100.055	67.4979	84.1389	62.765	93.3633		19.1618	26.6817	18.8415	21.4447
154697		62.631	75.592	63.397	73.386	58.198	89.385				0	150	0	0	0	0		0	23.6115	0	0	0	0		0	1	0	0	0	0		1.02262	1.01242	1.02096	1.01067	1.01364	1.00509		76.6097	100.092	67.445	84.1208	62.715	93.3186		18.7732	26.6148	18.6585	21.4095
154777		80.971	76.181	49.199	71.718	53.311	92.942				150	150	0	0	0	0		15.5127	24.6631	0	0	0	0		1	1	0	0	0	0		1.02249	1.01236	1.0205	1.01059	1.01361	1.00473		76.6321	99.9922	67.3494	84.0884	62.6863	93.2814		18.7732	26.5445	18.6038	21.2848
154857		60.619	84.313	45.644	68.21	44.104	87.947				0	150	0	0	0	0		0	23.1711	0	0	0	0		0	1	0	0	0	0		1.02365	1.01236	1.01999	1.01067	1.01357	1.00533		76.5029	99.9166	67.388	83.8778	62.6866	93.2026		18.6437	26.4835	18.6038	21.0403
154977		56.631	62.829	43.566	51.568	39.126	88.988				0	150	0	0	0	0		0	23.9619	0	0	0	0		0	1	0	0	0	0		1.02423	1.01344	1.01969	1.01067	1.01373	1.00565		76.2789	99.8052	67.2788	83.8122	62.6772	92.9398		18.5655	26.128	18.4758	20.948
155057		51.853	66.866	40.805	59.199	45.132	68.442				0	150	0	0	150	0		0	24.9844	0	0	16.1322	0		0	1	0	0	1	0		1.02427	1.01475	1.01976	1.01106	1.01431	1.00596		75.7807	99.7248	67.1599	83.7671	62.5557	92.8996		18.526	26.0288	18.3068	20.8265
155137		54.127	65.715	37.427	65.078	34.99	76.992				0	150	0	0	150	0		0	23.4184	0	0	15.575	0		0	1	0	0	1	0		1.02418	1.01474	1.01981	1.01169	1.01431	1.00575		75.8083	99.7258	67.1572	83.6157	62.5555	92.9088		18.526	25.8988	18.3068	20.7428
155217		69.857	92.361	71.089	73.084	50.213	101.407				0	150	0	0	0	0		0	21.8403	0	0	0	0		0	1	0	0	0	0		1.02415	1.01366	1.02012	1.01134	1.0137	1.00594		75.8186	99.7801	67.1415	83.6404	62.5912	101.407		18.526	25.8988	18.3068	20.7428
155317		55.628	81.621	67.606	81.635	59.592	103.945				0	0	0	0	0	0		0	0	0	0	0	0		0	0	0	0	0	0		1.02376	1.01368	1.02007	1.01147	1.01353	1.00601		75.9421	99.6737	67.1443	83.6313	62.6019	103.945		18.526	25.523	18.3068	20.7428
155397		70.25	68.03	59.364	75.124	45.974	79.932				0	0	0	0	0	0		0	0	0	0	0	0		0	0	0	0	0	0		1.02373	1.014	1.02015	1.01215	1.0132	1.00589		75.5665	99.6501	67.1401	83.2418	62.6227	92.6239		18.3698	25.523	18.3068	20.7112
155477		54.326	70.134	60.599	81.607	49.624	101.174				0	0	0	0	0	0		0	0	0	0	0	0		0	0	0	0	0	0		1.02357	1.01364	1.02023	1.01165	1.01265	1.00639		75.5814	99.5349	67.1362	83.3477	62.6809	101.174		18.3698	25.269	18.3068	20.7112
155557		65.316	76.123	48.857	62.076	46.031	96.764				0	0	0	0	150	0		0	0	0	0	15.8208	0		0	0	0	0	1	0		1.02313	1.01472	1.02038	1.01185	1.01225	1.00687		75.4482	99.4705	67.0438	83.0082	62.6763	92.5091		18.2452	25.1452	18.1502	20.6807
155637		47.058	77.366	41.911	59.884	40.39	71.117				0	0	150	0	150	0		0	0	15.4039	0	16.817	0		0	0	1	0	1	0		1.02374	1.01438	1.02083	1.01216	1.01128	1.00688		75.237	99.4511	66.884	82.8591	62.634	92.3753		18.1368	25.379	18.0785	20.617
155737		70.478	121.597	58.244	84.42	42.984	80.084				150	0	150	0	150	0		15.3542	0	15.9809	0	17.6774	0		1	0	1	0	1	0		1.0244	1.01426	1.02123	1.01288	1.01145	1.00671		75.1524	121.597	66.8112	82.5209	62.5226	92.2898		18.126	25.2785	18.062	20.5148
155817		56.326	67.829	43.591	62.178	46.624	73.292				150	0	150	0	150	0		15.433	0	16.0444	0	18.1378	0		1	0	1	0	1	0		1.02429	1.01479	1.02177	1.01254	1.01225	1.00646		74.9495	99.0237	66.7053	82.3941	62.4598	92.1945		18.123	25.2467	17.9583	20.483
155977		57.252	56.797	50.645	52.623	28.592	65.215				150	0	150	0	150	0		15.0557	0	16.2677	0	18.4507	0		1	0	1	0	1	0		1.0246	1.0138	1.02195	1.01282	1.0124	1.00633		74.9059	99.2272	66.6956	82.382	62.4589	92.2043		18.123	25.2467	17.9583	20.483
156057		69.663	99.644	51.076	66.118	49.009	86.871				150	0	150	0	150	0		15.038	0	15.7979	0	17.9175	0		1	0	1	0	1	0		1.0247	1.01407	1.02209	1.01334	1.01174	1.00677		74.892	99.1903	66.6872	82.3599	62.4645	92.1717		18.123	25.2467	17.9583	20.483
156137		61.87	90.973	61.267	77.395	62.682	114.313				0	0	150	0	150	0		0	0	15.3988	0	16.9232	0		0	0	1	0	1	0		1.02506	1.01412	1.02234	1.01366	1.01136	1.00667		74.8918	99.1797	66.6736	82.3459	62.468	114.313		18.123	25.2467	17.9583	20.483
156217		68.35	112.508	61.965	93.996	53.233	89.423				150	0	150	0	150	0		15.7229	0	16.484	0	17.3798	0		1	0	1	0	1	0		1.02532	1.01428	1.02208	1.0128	1.01121	1.00605		74.8917	112.508	66.6881	93.996	62.4694	92.2245		18.123	25.2378	17.9583	20.403
156297		55.788	103.814	59.62	73.051	52.634	90.626				150	0	150	150	150	0		15.4169	0	17.8864	16.9624	18.396	0		1	0	1	1	1	0		1.02566	1.01451	1.02155	1.01296	1.01096	1.0062		74.8915	98.6145	66.7177	82.1552	62.4718	92.214		18.123	25.2225	17.9583	20.285
156397		52.019	85.921	41.076	57.615	46.236	83.039				150	0	150	150	150	0		16.1056	0	18.9799	17.9098	18.5686	0		1	0	1	1	1	0		1.02572	1.0147	1.0208	1.0124	1.01062	1.00554		74.6771	98.5756	66.7553	82.1568	62.459	92.2625		18.1015	25.1193	17.913	20.285
156497		47.598	78.534	45.461	61.931	32.998	75.149				150	0	150	150	150	0		16.6172	0	19.9803	19.5801	19.0657	0		1	0	1	1	1	0		1.02565	1.01467	1.02094	1.01294	1.01052	1.00616		74.4266	98.5151	66.6518	82.1134	62.4571	92.2168		18.1015	24.9768	17.8725	19.9788
156597		79.712	90.99	43.347	61.901	37.021	68.987				150	0	150	150	150	0		16.8887	0	20.262	20.1616	19.6457	0		1	0	1	1	1	0		1.02583	1.01524	1.02138	1.01336	1.01049	1.00619		74.3435	98.3945	66.6323	82.0868	62.4571	92.2142		17.9905	24.926	17.8725	19.9788
156677		53.114	71.653	36.288	48.954	35.008	70.151				150	0	150	150	150	0		17.0654	0	20.5987	21.0032	19.4514	0		1	0	1	1	1	0		1.02544	1.01586	1.02142	1.01288	1.01075	1.00642		74.2876	98.2653	66.5556	82.1176	62.4527	92.1085		17.9385	24.904	17.825	19.9788
156777		56.673	69.217	43.348	50.753	34.174	54.462				150	0	150	150	150	0		17.0017	0	20.825	22.0608	18.7601	0		1	0	1	1	1	0		1.02499	1.01652	1.0215	1.01266	1.01087	1.00626		74.2107	97.432	66.4252	82.0085	62.4241	92.0118		17.9127	24.8773	18.1005	19.6845
156857		62.486	76.583	37.984	55.712	32.316	69.681				150	0	150	150	150	0		17.155	0	20.317	21.5948	18.4132	0		1	0	1	1	1	0		1.02525	1.0168	1.02195	1.01276	1.01061	1.00653		74.2104	97.3413	66.3855	81.9981	62.4389	91.9873		17.9127	24.8773	18.1005	19.6845
156977		50.653	84.542	49.858	73.512	56.216	104.756				150	0	150	150	150	0		16.9808	0	20.1131	21.2677	17.6682	0		1	0	1	1	1	0		1.02546	1.01732	1.02239	1.01294	1.01033	1.00681		74.2102	97.1742	66.3471	81.9801	62.4415	104.756		17.9127	24.8773	18.1005	19.6845
157057		57.246	81.138	45.005	61.069	55.76	78.962				150	0	150	150	150	0		17.2294	0	20.4163	21.222	17.9205	0		1	0	1	1	1	0		1.02558	1.01655	1.02232	1.01329	1.00993	1.00685		74.21	97.4222	66.3535	81.9438	62.4449	91.9587		17.9127	24.8773	18.1005	19.6845
157137		49.149	73.192	47.473	65.553	40.477	72.018				150	150	150	150	150	150		17.6441	20.4965	20.9254	22.3104	18.9821	18.8185		1	1	1	1	1	1		1.02559	1.01589	1.02274	1.013	1.00994	1.00667		74.21	97.6366	66.3159	81.7895	62.4448	91.9748		17.9127	24.8773	18.1005	19.5563
157217		60.305	63.578	37.315	58.872	38.097	73.276				150	150	150	150	150	150		17.2258	22.7989	21.858	23.6215	19.8808	20.5818		1	1	1	1	1	1		1.02563	1.0148	1.02287	1.01335	1.00963	1.00603		74.1924	98.0198	66.3045	81.7499	62.4476	92.0319		17.6758	24.8773	18.1005	19.5563
157317		54.419	73.457	35.784	53.635	42.183	67.884				150	150	150	150	150	150		17.5748	25.1673	22.3446	24.0688	20.9498	22.1882		1	1	1	1	1	1		1.02525	1.01466	1.02191	1.01343	1.00924	1.00605		74.1991	98.3225	66.5233	81.6476	62.4564	92.0304		17.6758	24.904	18.1355	19.5563
157397		42.212	64.357	39.063	44.824	38.961	64.56				150	150	150	150	150	150		17.5434	26.2357	22.542	24.6317	21.6575	23.2533		1	1	1	1	1	1		1.02552	1.01467	1.02205	1.0138	1.0094	1.00637		74.2101	98.3222	66.6071	81.6405	62.4561	92.0014		17.9127	24.904	18.183	19.5563
157497		58.376	78.191	42.504	48.475	33.63	61.803				150	150	150	150	150	150		16.679	26.3669	21.7145	24.2848	20.7357	22.9705		1	1	1	1	1	1		1.02572	1.01428	1.02202	1.01339	1.00923	1.00674		74.2099	98.206	66.6081	81.618	62.4564	91.8223		17.9127	25.0138	18.183	19.2
157597		42.32	55.837	34.55	40.965	44.293	49.167				150	150	150	150	150	150		17.4744	27.2571	21.5682	23.9355	19.927	22.6788		1	1	1	1	1	1		1.02622	1.01498	1.02243	1.01355	1.0095	1.00663		74.2093	97.9559	66.5927	81.6155	62.4559	91.8311		17.9127	25.0138	18.183	19.2
157677		70.871	83.789	53.263	61.302	57.435	73.692				150	150	150	150	150	150		16.8269	27.4639	20.8073	23.1098	19.5172	22.6461		1	1	1	1	1	1		1.02653	1.01522	1.02267	1.01376	1.00979	1.00683		74.2084	97.872	66.5835	81.6121	62.4554	91.8147		17.9127	25.0138	18.183	19.2
157757		52.362	78.84	54.131	71.185	53.898	80.284				150	150	150	150	150	150		16.6154	27.215	20.5714	22.8911	18.8585	22.004		1	1	1	1	1	1		1.02675	1.0155	1.02289	1.01361	1.00941	1.00658		74.2045	97.7702	66.5755	81.6145	62.4494	91.7616		17.9127	25.0138	18.183	19.2
157837		60.278	90.097	54.769	58.725	44.233	70.13				150	150	150	150	150	150		16.6231	27.0963	20.1653	22.1686	17.9049	21.2362		1	1	1	1	1	1		1.02562	1.01548	1.02346	1.01353	1.008	1.00662		74.2746	97.7774	66.539	81.6157	62.4556	91.7607		17.9385	25.0138	18.183	19.2
157977		63.803	61.326	44.624	66.332	43.702	79.575				150	150	150	150	150	150		16.5728	27.8029	20.77	23.2145	18.5558	22.8252		1	1	1	1	1	1		1.02593	1.01524	1.02216	1.01371	1.00661	1.00688		74.2521	97.8647	66.6027	81.6129	62.455	91.7552		17.9385	25.0045	18.183	19.2
158057		52.613	63.832	50.504	53.786	40.375	71.678				150	150	150	150	150	150		16.8164	28.4715	20.6203	22.6446	19.0678	23.6302		1	1	1	1	1	1		1.02589	1.01533	1.02222	1.01404	1.0069	1.00699		74.3434	97.8319	66.6007	81.5933	62.4545	91.7529		17.9385	25.0045	18.183	19.0318
158137		76.531	49.48	42.291	54.06	34.345	51.926				150	150	150	150	150	150		16.8157	28.9162	20.6147	22.6541	18.7854	24.2708		1	1	1	1	1	1		1.02723	1.01533	1.02228	1.01404	1.00715	1.00682		74.2893	97.8308	66.5982	81.5933	62.454	91.7565		17.9385	25.0045	18.183	19.0318
158217		47.867	53.323	49.266	63.096	30.167	56.447				150	150	150	150	150	150		17.4803	28.0153	19.9236	21.9777	18.3153	23.8634		1	1	1	1	1	1		1.02709	1.01525	1.02271	1.01391	1.00714	1.00622		74.2993	97.8596	66.5822	81.5943	62.4541	91.7692		17.9875	25.0045	18.183	19.2525
158317		52.347	62.85	36.831	45.249	31.371	60.252				150	150	150	150	150	150		17.2742	27.2011	19.0008	21.3187	17.3047	23.1305		1	1	1	1	1	1		1.02725	1.01502	1.02265	1.01376	1.00725	1.00648		74.3443	97.9418	66.6561	81.6121	62.4569	91.8443		18.0395	25.0045	18.2235	19.4208
158417		65.709	75.572	62.921	68.737	52.358	80.853				150	150	150	150	150	150		16.4152	26.4262	18.5454	19.6098	16.8279	22.4952		1	1	1	1	1	1		1.02789	1.01503	1.02302	1.01411	1.00772	1.00659		74.3859	98.3088	66.7352	81.6344	62.4584	91.9814		18.1505	25.0138	18.2688	19.777
158537		63.157	72.197	46.506	68.779	54.004	74.931				150	150	150	150	150	150		16.6109	26.7584	18.745	18.8073	15.5722	21.6125		1	1	1	1	1	1		1.02677	1.0154	1.0233	1.01448	1.00793	1.00603		74.4917	98.2953	66.7197	81.6285	62.4581	92.0321		18.1505	25.0138	18.2688	19.8503
158617		67.098	67.408	52.421	65.807	43.618	70.768				150	150	150	150	0	150		15.7067	25.8545	17.4343	17.1733	0	20.2207		1	1	1	1	0	1		1.02574	1.01387	1.0235	1.01436	1.00765	1.00596		74.6738	98.3624	66.7088	81.6305	62.4562	92.0387		18.1505	25.0138	18.2688	19.8503
158697		61.781	75.367	48.664	54.965	48.038	67.831				150	150	150	150	150	150		16.7912	26.0071	17.3513	16.6134	15.5701	19.9777		1	1	1	1	1	1		1.02477	1.01222	1.02359	1.01454	1.00777	1.00586		74.8768	98.3545	66.7877	81.6276	62.456	91.8962		18.0395	25.0045	18.3725	19.8503
158777		63.2	80.019	46.978	70.488	52.359	85.592				150	150	150	150	150	150		17.5748	26.6862	17.6749	16.7823	15.8483	20.4927		1	1	1	1	1	1		1.02332	1.01221	1.02327	1.01462	1.00723	1.00592		75.0867	98.2847	66.851	81.6027	62.4569	91.7755		18.0395	24.8267	18.389	19.777
158857		52.559	70.746	37.661	51.111	42.564	58.405				150	150	150	150	150	150		18.1853	27.3972	18.2456	17.2072	15.967	20.5537		1	1	1	1	1	1		1.02351	1.01251	1.02336	1.01468	1.00748	1.00606		75.0597	98.2177	66.8486	81.5422	62.4565	91.7725		18.0395	24.8267	18.389	19.4208
158997		53.098	67.854	48.651	72.648	45.018	61.868				150	150	150	150	150	150		18.4195	27.5049	18.4698	18.0808	15.7667	21.4158		1	1	1	1	1	1		1.02304	1.01262	1.02306	1.01452	1.00763	1.00613		75.1775	98.1779	66.8561	81.5558	62.4562	91.7712		18.1505	24.8267	18.4518	19.459
159077		50.233	64.327	48.256	65.168	46.421	58.461				150	150	150	150	150	150		18.3498	26.802	18.1258	17.8542	15.2493	21.4794		1	1	1	1	1	1		1.02302	1.01281	1.02325	1.0146	1.00814	1.00616		75.2799	98.1104	66.9805	81.6028	62.4579	91.8709		18.1505	24.8267	18.4518	19.8153
159157		47.616	82.798	52.579	72.957	47.986	81.844				150	150	150	150	0	150		18.9437	25.8763	16.931	16.9242	0	19.7188		1	1	1	1	0	1		1.02303	1.01294	1.02367	1.01426	1.00837	1.0059		75.4592	98.3219	67.056	81.6321	62.4638	92.0438		18.172	25.0045	18.5235	19.8885
159257		60.072	90.677	55.751	67.488	63.439	83.345				150	150	150	150	0	150		18.1857	25.0961	16.1062	16.9542	0	18.4499		1	1	1	1	0	1		1.02336	1.01294	1.02429	1.01451	1.00856	1.00608		75.5242	98.4436	67.1112	81.6606	62.4911	92.1		18.2073	25.0138	18.672	19.9428
159337		61.637	80.824	49.196	80.865	49.003	78.002				150	150	150	150	0	0		17.5643	24.6701	16.0344	16.3646	0	0		1	1	1	1	0	0		1.02345	1.01284	1.02478	1.0147	1.00868	1.00593		75.5974	98.5166	67.1767	81.7946	62.4851	92.1025		18.2685	25.0405	18.7835	20.1995
159417		55.646	71.443	38.957	65.509	60.064	80.557				150	150	150	150	0	0		17.7541	24.8557	16.265	16.4326	0	0		1	1	1	1	0	0		1.02365	1.01305	1.0248	1.01465	1.00797	1.00594		75.5884	98.4337	67.2516	81.7995	62.52	92.0402		18.2685	25.0138	18.7835	20.1995
159497		62.722	75.267	62.749	75.452	62.765	78.447				150	150	150	150	0	0		18.3702	25.0254	16.1041	16.3556	0	0		1	1	1	1	0	0		1.02285	1.01339	1.02445	1.01475	1.00724	1.00603		75.6227	98.4042	67.2675	81.789	62.5559	91.8817		18.2685	25.0138	18.672	20.1995
159577		49.524	81.005	55.543	73.122	39.126	78.753				150	150	150	150	0	0		18.3591	25.1033	16.3572	16.5024	0	0		1	1	1	1	0	0		1.02188	1.01373	1.02439	1.01402	1.00725	1.00606		75.6363	98.2926	67.1205	81.675	62.4744	91.7726		18.2685	25.0045	18.5235	19.9428
159657		37.281	65.155	47.891	67.68	48.078	69.45				150	150	150	150	0	0		19.0811	25.6894	16.3049	16.7079	0	0		1	1	1	1	0	0		1.02208	1.01404	1.02428	1.01427	1.00762	1.00583		75.5787	98.3473	67.1306	81.6545	62.4709	91.7431		18.2073	25.0138	18.5712	19.8503
159737		48.675	75.636	43.388	49.838	41.755	68.831				150	150	150	150	0	0		20.5946	26.715	16.6482	17.2384	0	0		1	1	1	1	0	0		1.02237	1.01417	1.02414	1.01451	1.00768	1.00579		75.4927	98.2467	67.1438	81.6516	62.4703	91.7439		18.1833	25.0045	18.5712	19.8503
159857		60.112	59.283	40.358	48.023	47.92	61.456				150	150	150	150	0	0		20.4477	26.6399	16.0591	16.7994	0	0		1	1	1	1	0	0		1.0227	1.01462	1.02394	1.01457	1.00785	1.00605		75.4798	98.0841	67.044	81.6507	62.4687	91.7395		18.2373	25.0045	18.4995	19.851
159977		55.21	78.348	58.021	58.608	51.258	70.33				150	150	150	0	0	0		19.6836	25.8611	15.2455	0	0	0		1	1	1	0	0	0		1.02278	1.01429	1.02427	1.01416	1.00763	1.006		75.4769	97.5869	66.8956	81.6559	62.4708	91.7403		18.2373	25.0045	18.483	19.851
160077		65.256	69.19	67.67	73.684	65.951	88.911				150	150	0	150	0	0		19.2914	25.4644	0	16.4887	0	0		1	1	0	1	0	0		1.02257	1.01458	1.02439	1.01391	1.00822	1.00624		75.4852	98.1013	66.8855	81.6874	62.5076	91.7689		18.2373	25.0138	18.483	19.9413
160157		65.032	69.967	67.01	62.756	55.168	83.196				150	150	0	150	0	0		18.566	26.0798	0	16.7001	0	0		1	1	0	1	0	0		1.02282	1.01453	1.02446	1.01387	1.00836	1.00616		75.5458	98.1178	67.0057	81.8848	62.595	91.871		18.3225	25.0138	18.483	20.229
160237		66.525	72.181	38.688	57.905	58.115	82.695				150	150	0	150	0	0		18.8751	26.7525	0	16.5372	0	0		1	1	0	1	0	0		1.02288	1.0145	1.02468	1.01385	1.00808	1.00615		75.473	98.3283	67.005	81.8867	62.6788	91.8722		18.2373	25.0452	18.483	20.229
160317		62.789	71.69	58.356	67.557	60.219	77.409				150	150	0	150	0	0		18.5074	26.7692	0	17.7979	0	0		1	1	0	1	0	0		1.02308	1.01462	1.02463	1.01389	1.00815	1.00633		75.4531	98.324	67.0129	81.8826	62.6786	91.857		18.2373	25.0452	18.4995	20.1358
160397		51.102	68.395	50.177	70.662	51.549	77.637				150	150	0	150	0	0		18.6483	26.6022	0	17.589	0	0		1	1	0	1	0	0		1.02207	1.0147	1.02466	1.01205	1.0074	1.00629		75.3736	98.0577	67.0117	81.8934	62.6959	91.8598		18.2045	25.0138	18.4995	19.9413
160477		68.152	65.453	47.406	62.957	45.151	71.126				150	150	150	150	0	0		18.7353	26.7222	15.3455	18.1964	0	0		1	1	1	1	0	0		1.02055	1.01474	1.02499	1.01061	1.00627	1.00613		75.4946	98.0425	67.0092	81.8635	62.7338	91.8735		18.2045	25.0138	18.4995	19.8488
160577		47.071	62.756	49.985	50.892	40.327	77.381				150	150	150	150	0	0		18.3755	27.1185	15.8579	19.171	0	0		1	1	1	1	0	0		1.0207	1.01471	1.02504	1.01055	1.00632	1.00573		75.3305	98.0523	67.009	81.8706	62.69	91.9074		18.0935	25.0138	18.4995	19.8488
160677		31.631	58.074	39.924	59.608	38.892	77.704				150	150	150	150	0	0		16.9683	25.4147	15.4713	18.6283	0	0		1	1	1	1	0	0		1.02099	1.01521	1.02549	1.01062	1.00646	1.00542		75.3005	97.8761	67.0078	81.8631	62.6887	91.9342		18.0935	25.0138	18.4995	19.8488
160757		55.761	71.848	50.191	60.618	49.484	84.552				150	150	0	150	0	0		15.989	25.5282	0	17.6693	0	0		1	1	0	1	0	0		1.02127	1.01558	1.02586	1.01092	1.00635	1.00554		75.1771	97.7436	67.0068	81.8293	62.6897	91.9234		18.0415	25.0138	18.4518	19.8488
160857		69.238	83.748	65.92	84.088	56.788	81.719				150	150	0	0	0	0		16.024	24.4754	0	0	0	0		1	1	0	0	0	0		1.02138	1.01566	1.02582	1.01097	1.00596	1.00552		75.2715	97.7156	67.0404	81.8229	62.7459	91.9248		18.0935	25.0138	18.5235	19.6295
160977		58.477	72.786	53.891	60.906	47.781	89.697				150	150	0	0	0	0		15.439	24.7453	0	0	0	0		1	1	0	0	0	0		1.02111	1.01593	1.02591	1.01111	1.0061	1.00574		75.2876	98.2404	67.1468	81.9901	62.7405	92.0577		18.0415	25.0452	18.672	19.722
161057		62.864	69.841	55.555	68.861	54.034	69.229				150	150	150	0	0	0		15.9172	24.744	15.5418	0	0	0		1	1	1	0	0	0		1.02107	1.01564	1.02565	1.01125	1.00632	1.00591		75.4741	98.2867	67.1711	81.9752	62.7319	92.0427		18.0415	25.0452	18.672	19.722
161137		53.449	76.387	54.117	71.034	53.314	73.823				150	150	150	0	0	0		16.173	25.2237	16.8891	0	0	0		1	1	1	0	0	0		1.02011	1.01578	1.02534	1.0113	1.00637	1.00586		75.3916	98.2816	67.2009	81.7855	62.6895	92.0473		18.0157	25.0452	18.672	19.6295
161217		69	80.239	51.762	54.652	43.144	74.008				150	150	150	150	0	0		17.2975	25.7483	16.8873	16.4243	0	0		1	1	1	1	0	0		1.02016	1.01575	1.02559	1.01038	1.00653	1.00547		75.2379	98.2825	67.1766	82.0567	62.6881	92.1103		17.7855	25.0452	18.672	19.722
161297		52.342	74.209	43.649	69.98	52.011	65.305				150	150	150	150	0	150		18.0676	26.7712	17.7895	16.909	0	18.7274		1	1	1	1	0	1		1.02006	1.01573	1.02557	1.01041	1.00648	1.00583		75.244	97.6911	67.1791	81.8846	62.6784	92.0505		17.7855	25.0138	18.672	19.722
161397		60.529	72.055	46.627	62.788	47.984	63.584				150	150	150	150	0	150		16.991	26.8121	17.5456	17.598	0	19.0843		1	1	1	1	0	1		1.01984	1.01566	1.02554	1.01046	1.00618	1.00581		75.2569	97.7133	67.1817	81.8795	62.6795	92.0514		17.7855	25.0138	18.672	19.722
161477		56.706	72.005	44.811	52.844	45.591	72.17				150	150	150	150	0	150		17.2086	25.7893	16.6122	16.7126	0	18.8304		1	1	1	1	0	1		1.01974	1.01596	1.02589	1.01062	1.00615	1.00615		75.2628	97.614	67.1486	81.8625	62.6796	92.0208		17.7855	25.0138	18.6093	19.722
161597		66.508	100.097	56.046	79.294	60.345	88.083				150	150	150	0	0	150		16.4261	24.9709	16.5131	0	0	18.8501		1	1	1	0	0	1		1.01988	1.01628	1.02569	1.01052	1.00624	1.00593		75.2548	97.5102	67.1672	81.8729	62.6793	92.0412		17.7855	25.0138	18.672	19.722
161677		69.219	72.888	58.442	70.363	66.304	80.715				150	150	150	0	0	150		15.4522	24.1721	16.2847	0	0	18.6267		1	1	1	0	0	1		1.01935	1.01694	1.02557	1.01065	1.00588	1.00558		75.4711	97.8818	67.1789	82.0372	62.6806	92.1082		18.0415	25.0452	18.672	19.8158
161757		59.417	81.54	52.694	80.451	41.625	82.601				150	150	150	0	0	150		15.2671	24.5527	16.3386	0	0	19.3657		1	1	1	0	0	1		1.01817	1.01771	1.02632	1.01068	1.00502	1.00527		75.5184	98.2321	67.108	82.1521	62.6863	92.2353		18.0397	25.1133	18.672	19.9975
161837		67.532	72.722	58.611	83.813	46.784	78.521				150	150	150	0	0	150		15.7811	25.4053	17.1924	0	0	20.2975		1	1	1	0	0	1		1.01829	1.01767	1.02671	1.01061	1.00451	1.00499		75.5139	97.6293	67.0814	82.1571	62.6794	92.1443		18.0397	25.0452	18.672	19.9975
161977		55.005	68.206	38.619	64.451	47.188	57.853				150	150	150	150	0	150		16.0497	26.4424	17.9639	16.5529	0	22.0456		1	1	1	1	0	1		1.01951	1.01769	1.0265	1.01079	1.00442	1.00475		75.2768	97.0905	67.01	82.1446	62.692	92.094		17.7855	25.0138	18.5235	19.9975
162059		59.32	58.827	38.73	48.922	45.164	56.389				150	150	150	150	0	150		16.5496	26.066	18.8512	17.1157	0	22.4237		1	1	1	1	0	1		1.02068	1.01772	1.0263	1.01041	1.00455	1.00472		75.2063	97.0504	67.019	82.3365	62.6908	91.9974		17.7855	25.0045	18.5235	19.9975
162157		42.587	59.891	38.737	51.702	40.484	62.796				150	150	150	150	0	150		17.1683	27.0813	19.5085	18.2319	0	23.2957		1	1	1	1	0	1		1.02103	1.01767	1.02637	1.01024	1.0055	1.00507		75.1487	97.0555	67.0157	82.1933	62.6819	91.8189		17.742	25.0045	18.5235	19.836
162257		46.263	48.955	39.403	57.695	35.374	53.849				150	150	150	150	0	150		18.1736	28.2525	20.2752	18.3574	0	24.094		1	1	1	1	0	1		1.0231	1.01737	1.02621	1.01018	1.00505	1.006		75.0987	97.07	67.0058	82.1997	62.686	91.7739		17.742	25.0045	18.4518	19.836
162337		73.463	66.549	55.292	56.51	50.769	70.056				150	150	150	150	0	150		16.6914	27.4941	20.6661	18.4691	0	23.4404		1	1	1	1	0	1		1.02275	1.01727	1.026	1.01008	1.00493	1.00599		75.1269	97.0713	67.0064	82.2098	62.6871	91.7742		17.9095	25.0045	18.4518	19.8035
162437		63.215	85.967	78.098	81.864	64.288	76.356				150	150	150	150	0	150		16.4077	26.256	20.321	17.8096	0	22.119		1	1	1	1	0	1		1.02271	1.01689	1.02607	1.0104	1.00456	1.00611		75.1273	97.0768	78.098	82.178	62.6906	91.7715		17.742	25.0045	18.4608	19.7837
162517		63.316	79.297	52.193	72.092	61.444	76.996				150	150	150	150	0	150		15.7149	25.0366	20.39	16.9258	0	21.4965		1	1	1	1	0	1		1.02318	1.0166	1.02602	1.0108	1.00471	1.00539		75.1435	97.4081	67.136	82.3089	62.7124	91.9371		17.8487	24.8773	18.3145	19.7582
162617		51.949	74.349	44.98	65.64	51.921	82.401				150	150	150	150	0	150		16.0404	26.0123	20.972	17.6268	0	22.38		1	1	1	1	0	1		1.02188	1.0167	1.02626	1.01069	1.00497	1.00537		75.1658	97.3751	67.2674	82.3994	62.7075	91.9383		17.8487	24.8773	18.426	20.043
162697		59.749	63.95	49.321	66.401	53.116	69.057				150	150	150	150	150	150		16.7904	25.5986	21.459	18.0963	15.258	22.6613		1	1	1	1	1	1		1.02125	1.01531	1.0262	1.01077	1.00516	1.00525		75.2789	97.8379	67.2687	82.3961	62.704	91.9488		17.8487	24.8773	18.426	20.043
162777		58.481	66.423	48.261	60.612	60.367	62.184				150	150	150	150	150	150		16.5538	25.1963	21.8237	18.7333	15.2681	23.6385		1	1	1	1	1	1		1.02091	1.01538	1.02628	1.01091	1.00532	1.00518		75.3083	98.2961	67.3124	82.3901	62.7008	91.956		17.8487	24.9087	18.4982	20.043
162857		52.948	51.119	37.935	57.225	48.581	53.014				150	150	150	150	150	150		17.4863	25.789	22.8274	20.6502	16.0581	25.098		1	1	1	1	1	1		1.02004	1.01572	1.02615	1.01101	1.00571	1.00523		75.399	98.3527	67.391	82.3857	62.6958	92.0861		17.8487	24.9768	18.684	20.043
162977		52.381	77.812	37.14	57.455	37.351	61.361				150	150	150	150	150	150		16.8669	25.4996	22.4481	21.318	16.5643	24.933		1	1	1	1	1	1		1.01893	1.01572	1.02616	1.01094	1.00586	1.00526		75.4884	98.353	67.3908	82.3886	62.6807	92.1148		17.8487	24.9768	18.684	20.043
163097		40.33	55.13	40.511	48.182	33.498	55.587				150	150	150	150	150	150		17.4135	25.4939	22.4372	21.2328	17.2612	25.3108		1	1	1	1	1	1		1.01969	1.01579	1.02594	1.01132	1.00608	1.0049		75.2663	98.3465	67.3975	82.3723	62.6342	92.1228		17.742	24.9768	18.684	20.043
163177		47.863	55.65	35.873	52.315	32.77	57.249				150	150	150	150	150	150		16.512	25.2785	21.5639	20.7981	17.2708	25.3015		1	1	1	1	1	1		1.0206	1.01739	1.02619	1.01171	1.00585	1.00518		75.2115	98.287	67.3895	82.3552	62.6503	92.1166		17.742	24.9768	18.684	20.043
163257		83.438	90.088	35.652	68.11	47.95	79.099				150	150	150	150	150	150		16.1008	23.5732	20.9017	19.8975	16.4193	24.3691		1	1	1	1	1	1		1.02057	1.01762	1.02617	1.01156	1.00591	1.0051		75.2133	97.6451	67.3903	82.3615	62.6461	92.1185		17.742	24.9087	19.0415	20.043
163337		66.5	98.344	54.128	77.254	52.75	91.431				150	150	150	150	150	150		17.8438	23.8313	20.8172	19.7222	16.6685	24.4791		1	1	1	1	1	1		1.02139	1.01836	1.02657	1.01204	1.00611	1.00546		75.2704	98.0025	67.4349	82.4955	62.6798	92.1488		17.8487	24.9768	19.2148	20.078
163457		71.29	111.483	43.664	72.46	50.337	85.426				150	150	150	150	150	150		18.6244	24.7942	21.7191	20.5098	17.4959	24.2911		1	1	1	1	1	1		1.02101	1.01733	1.02715	1.01238	1.00615	1.00603		75.2979	111.483	67.4518	82.9186	62.6916	92.2041		17.8487	25.1235	19.368	20.0513
163537		59.728	80.553	44.107	65.552	48.62	69.674				150	150	150	150	150	150		19.4558	25.7344	22.07	21.2142	18.3587	24.9073		1	1	1	1	1	1		1.02088	1.01628	1.02737	1.0126	1.00587	1.00643		75.3113	98.4564	67.4489	82.852	62.6943	92.1845		17.8487	25.1235	19.3945	20.0513
163617		53.304	82.05	48.49	61.28	45.584	74.896				150	150	150	150	150	150		19.7638	26.201	22.2074	21.9928	19.0142	25.9586		1	1	1	1	1	1		1.02094	1.01743	1.02701	1.01272	1.00611	1.00618		75.3056	98.3573	67.4535	82.8141	62.692	92.1964		17.8487	25.1235	19.4567	20.0513
163697		64.341	90.088	45.427	67.779	41.415	62.094				150	150	150	150	150	150		19.3199	26.978	22.8905	23.1017	19.7036	26.061		1	1	1	1	1	1		1.02106	1.01797	1.02714	1.01259	1.00646	1.00629		75.4743	98.33	67.5001	82.8558	62.6887	92.2497		18.103	25.1235	19.5597	20.0513
163777		47.977	60.981	37.96	44.333	30.202	48.044				150	150	150	150	150	150		19.7837	27.1205	22.9157	23.7911	20.8823	25.8865		1	1	1	1	1	1		1.02117	1.01779	1.02688	1.01232	1.00664	1.00614		75.5398	98.3364	67.509	82.9326	62.687	92.3181		18.116	25.1235	19.4783	20.0513
163857		68.248	75.662	47.103	51.262	36.554	61.481				150	150	150	150	150	150		20.1254	26.3083	22.9271	24.2455	21.5493	25.6273		1	1	1	1	1	1		1.02186	1.01613	1.02644	1.01241	1.00654	1.00597		75.5128	98.4695	67.529	82.98	62.688	92.2565		18.116	25.1235	19.2195	20.0663
163977		48.154	60.223	39.468	51.579	30.521	48.718				150	150	150	150	150	150		19.4323	26.7663	22.1932	24.2567	21.1196	24.7877		1	1	1	1	1	1		1.02167	1.01807	1.02653	1.01227	1.00707	1.00583		75.5203	98.326	67.5279	83.2031	62.683	92.2595		18.116	25.1235	19.2195	20.083
164057		61.966	65.681	57.588	61.834	40.281	63.431				150	150	150	150	150	150		18.4466	26.2291	21.537	23.5236	20.1282	24.127		1	1	1	1	1	1		1.02169	1.01817	1.02679	1.01238	1.00789	1.00582		75.5963	98.3224	67.527	83.1971	62.6795	92.2598		18.1568	25.1235	19.2195	20.083
164177		55.435	86.089	53.855	77.63	53.254	73.966				150	150	150	150	150	150		18.0009	25.3783	20.7205	23.4495	19.0854	23.789		1	1	1	1	1	1		1.022	1.01711	1.0269	1.01283	1.00861	1.00632		75.6347	98.3926	67.5508	83.2213	62.6846	92.3095		18.3145	25.2665	19.5615	20.1852
164257		37.469	62.659	57.647	61.253	45.559	68.363				150	150	150	150	150	150		19.3602	27.0844	19.8069	23.7703	19.0722	24.2591		1	1	1	1	1	1		1.02217	1.01615	1.02724	1.01325	1.00821	1.00667		75.7368	98.6008	67.5867	83.2722	62.7107	92.3919		18.4942	25.379	19.781	20.0665
164337		47.67	67.156	48.684	66.638	46.961	80.849				150	150	150	150	150	150		19.7768	28.9258	20.0907	24.612	19.1712	25.0661		1	1	1	1	1	1		1.02235	1.01619	1.0276	1.01327	1.0068	1.00619		75.9735	98.4872	67.6252	83.4927	62.7378	92.3156		18.6188	25.2665	19.941	20.1135
164417		46.342	60.626	45.35	58.453	43.349	64.557				150	150	150	150	150	150		21.3406	31.3955	19.8801	25.4228	19.8009	26.2466		1	1	1	1	1	1		1.02414	1.01624	1.02751	1.01342	1.0068	1.00608		75.6298	98.4816	67.6616	83.4606	62.7378	92.4393		18.4942	25.2665	19.9667	20.1135
164497		46.045	65.75	42.592	50.382	38.294	60.962				150	150	150	150	150	150		22.6771	32.8155	20.4456	26.1947	20.1455	26.9649		1	1	1	1	1	1		1.02402	1.01667	1.02711	1.01327	1.0063	1.00589		75.7284	98.5733	67.7642	83.4918	62.8461	92.5765		18.6188	25.379	19.997	20.1135
164597		69.544	48.227	35.375	44.268	38.764	67.542				150	150	150	150	150	150		23.3848	34.6639	21.161	27.0129	20.3944	27.8677		1	1	1	1	1	1		1.02382	1.01671	1.02683	1.013	1.00649	1.00578		75.7537	98.4331	67.6672	83.5507	62.8284	92.5842		18.6355	25.2665	19.997	20.1135
164697		49.127	63.586	48.062	47.385	35.842	66.48				150	150	150	150	150	150		24.2284	35.8772	21.4823	28.1502	20.8688	27.9684		1	1	1	1	1	1		1.02431	1.01653	1.0269	1.01258	1.00616	1.00572		75.6932	98.4519	67.6441	83.6414	62.9285	92.588		18.6355	25.2665	19.9667	20.1135
164777		46.13	68.268	37.944	48.913	34.77	58.938				150	150	150	150	150	150		23.3205	34.2758	20.2595	26.7721	19.5385	25.6892		1	1	1	1	1	1		1.02379	1.01661	1.0271	1.0127	1.0075	1.00603		75.7568	98.4441	67.6386	83.6157	62.8919	92.5671		18.6355	25.2665	19.9667	19.9678
164857		67.537	68.389	52.825	58.537	46.625	79.506				150	150	150	150	150	150		23.697	34.3504	19.3457	25.5793	18.8368	24.2237		1	1	1	1	1	1		1.02355	1.01711	1.0272	1.01291	1.00757	1.00573		76.0889	98.5496	67.6642	83.7064	62.9305	92.6262		18.8512	25.1628	19.997	19.8378
164977		62.017	66.671	54.641	64.959	54.814	70.139				150	150	150	150	150	150		23.2421	33.3886	18.534	24.2624	17.9882	22.2143		1	1	1	1	1	1		1.02387	1.01784	1.02733	1.0132	1.00822	1.00583		76.255	98.6042	67.7471	83.7533	63.1318	92.8008		18.9592	25.2305	20.0072	19.6398
165057		58.343	73.968	53.459	55.316	55.461	65.12				150	150	150	150	150	150		22.9992	32.9497	18.2658	23.853	17.3333	21.0653		1	1	1	1	1	1		1.02329	1.01807	1.02767	1.01354	1.00867	1.00608		76.3303	98.7396	67.8289	83.7992	63.4412	92.8906		19.2418	25.1227	20.1295	19.6223
165137		55.999	55.337	55.272	62.808	49.029	70.012				150	150	150	150	150	150		22.4055	33.1871	18.3149	24.2272	17.3359	21.2349		1	1	1	1	1	1		1.02375	1.01826	1.02781	1.0137	1.00793	1.00576		76.3209	98.7209	67.8255	83.7973	63.4485	92.9036		19.2418	25.1227	20.1295	19.6223
165217		58.848	60.292	48.653	60.818	51.555	75.23				150	150	150	150	150	150		22.3553	33.4771	18.8179	24.7276	17.4634	22.18		1	1	1	1	1	1		1.02181	1.01755	1.02757	1.01361	1.00676	1.00598		76.3662	98.6204	67.9198	83.7344	63.5641	92.8943		18.9592	25.0737	20.3145	19.4053
165297		39.517	46.822	48.701	56.243	37.902	61.346				150	150	150	150	150	150		22.142	33.7182	19.1718	25.2663	17.8068	23.5692		1	1	1	1	1	1		1.02188	1.01687	1.02757	1.01375	1.00676	1.00541		76.3642	98.6859	68.0666	83.7281	63.4803	92.9152		18.9592	25.0737	20.3453	19.4053
165397		32.802	51.256	32.891	50.227	42.201	55.33				150	150	150	150	150	150		21.625	33.0879	19.0205	25.5407	17.9108	23.8232		1	1	1	1	1	1		1.02138	1.01674	1.02702	1.01355	1.00623	1.00527		76.4521	98.9794	68.1079	83.7374	63.5115	92.9236		18.9848	25.1227	20.3453	19.4053
165477		39.67	44.199	34.396	45.087	41.133	56.662				150	150	150	150	150	150		20.3197	32.2084	19.0152	24.4184	16.8304	23.0898		1	1	1	1	1	1		1.02099	1.01659	1.02639	1.01316	1.00696	1.00552		76.533	99.322	68.3832	83.8036	63.469	92.9208		19.2418	25.212	20.3453	19.6223
165557		47.71	65.704	39.735	44.848	32.214	60.647				150	150	150	150	150	150		20.2301	30.6521	17.6309	22.5478	16.2419	22.4545		1	1	1	1	1	1		1.02083	1.01664	1.02634	1.01271	1.00787	1.00613		76.5603	99.4266	68.5555	83.8087	63.4491	92.9187		19.2498	25.466	20.286	19.6223
165697		68.066	95.704	64.872	74.154	58.925	96.522				150	150	150	150	150	150		19.3613	29.3903	17.5023	21.5373	15.243	22.3912		1	1	1	1	1	1		1.02139	1.0175	1.02656	1.01331	1.00859	1.00624		76.5617	99.4292	68.7411	83.813	63.4733	92.9326		19.351	25.7692	20.3915	19.9525
165777		61.642	75.077	67.559	77.164	52.131	102.234				150	150	150	150	0	150		18.3357	28.6453	17.0313	20.9149	0	21.1685		1	1	1	1	0	1		1.02156	1.0178	1.02719	1.01357	1.00932	1.00645		76.8133	99.4525	68.795	83.8326	63.5307	102.234		19.3475	25.8195	20.6255	19.9183
165857		59.09	81.58	57.818	79.943	49.232	91.721				150	150	150	150	0	150		17.9844	28.3626	16.8171	20.6888	0	21.3753		1	1	1	1	0	1		1.02185	1.01817	1.02754	1.01381	1.00974	1.00643		76.9048	99.484	68.8329	83.9123	63.5726	93.0648		19.3655	25.8485	20.674	19.878
165977		68.385	76.15	64.542	71.128	54.945	88.311				150	150	150	150	0	150		18.206	28.0535	16.5206	20.6125	0	21.525		1	1	1	1	0	1		1.02224	1.01843	1.02796	1.01395	1.01036	1.00683		76.9136	99.5738	68.8494	83.895	63.5903	93.0104		19.4002	26.1873	20.8435	19.878
166079		69.232	82.252	54.126	70.43	54.108	71.217				150	150	150	150	150	150		18.1473	27.9822	17.0195	20.3179	15.588	21.3974		1	1	1	1	1	1		1.02231	1.01882	1.02779	1.01413	1.00955	1.00601		76.9649	99.541	68.8516	83.8779	63.5945	93.1227		19.4882	26.1873	20.8435	19.878
166157		39.701	57.689	48.384	51.515	43.827	49.322				150	150	150	150	150	150		18.8677	28.482	17.7557	20.5647	16.3908	21.6179		1	1	1	1	1	1		1.02217	1.01843	1.02801	1.01436	1.00872	1.00545		76.9139	99.7208	68.8878	84.0436	63.6547	93.1989		19.4002	26.1873	21.0247	19.8892
166257		53.093	63.482	42.641	55.88	40.805	52.668				150	150	150	150	150	150		18.0803	27.6147	17.5196	19.8579	15.8297	20.7704		1	1	1	1	1	1		1.0213	1.01815	1.02807	1.01433	1.00773	1.00543		76.9173	99.8772	69.0145	84.0476	63.793	93.3075		19.4002	26.1873	21.107	19.8892
166337		58.588	75.347	50.078	53.325	42.475	60.148				150	150	150	150	150	150		16.3845	25.4204	16.8615	18.5491	15.0177	19.5522		1	1	1	1	1	1		1.02164	1.0182	1.02823	1.01375	1.00816	1.00534		77.0184	99.9666	69.2104	84.0943	64.0484	93.3635		19.4882	26.2053	21.2298	19.8892
166437		74.892	85.666	44.4	74.579	62.475	77.165				0	150	150	150	0	0		0	23.5627	15.8846	17.3129	0	0		0	1	1	1	0	0		1.02199	1.01831	1.02888	1.0141	1.00849	1.00564		77.1645	100.02	69.461	84.1216	64.3384	93.3792		19.5897	26.369	21.2702	19.9012
166517		72.987	82.522	66.459	102.38	52.799	81.984				0	150	0	0	0	0		0	21.9432	0	0	0	0		0	1	0	0	0	0		1.02204	1.01916	1.02926	1.014	1.00884	1.00573		77.3154	100.045	69.682	102.38	64.505	93.6837		19.7398	26.7747	21.277	19.8415
166597		69.109	91.72	52.92	69.246	58.426	69.015				0	150	0	0	0	0		0	21.7028	0	0	0	0		0	1	0	0	0	0		1.02247	1.01959	1.02912	1.01399	1.00892	1.00591		77.4307	100.089	69.8022	84.2809	64.5364	93.7932		19.7297	26.9443	21.3225	19.9868
166677		69.559	85.686	50.027	62.736	44.078	85.968				0	150	0	0	0	0		0	22.1287	0	0	0	0		0	1	0	0	0	0		1.02246	1.01997	1.0293	1.01469	1.00915	1.00667		77.6476	100.216	69.8288	84.3683	64.6498	93.9218		19.7482	27.0337	21.2978	20.3757
166757		76.562	76.528	59.51	64.194	57.482	76.722				0	150	150	0	0	0		0	22.2061	15.7269	0	0	0		0	1	1	0	0	0		1.02231	1.01921	1.02955	1.01503	1.009	1.00697		77.7372	100.752	69.8522	84.6161	65.0697	94.1853		19.6017	27.04	21.306	20.421
166857		58.936	75.383	62.983	67.676	50.356	68.428				0	150	150	0	0	150		0	23.4272	15.2024	0	0	19.4329		0	1	1	0	0	1		1.02255	1.0181	1.03008	1.01482	1.00945	1.00717		77.8259	100.826	69.8612	84.8678	65.2329	94.2321		19.617	27.0775	21.3843	20.5837
166977		61.35	77.544	45.106	62.57	40.057	69.136				0	150	150	0	0	150		0	23.8641	15.3254	0	0	20.1585		0	1	1	0	0	1		1.02178	1.01758	1.03005	1.01493	1.00935	1.00731		78.1059	100.817	69.9547	84.8658	64.9897	94.2269		19.6373	27.023	21.4928	20.5837
167057		42.724	46.93	42.171	58.444	33.921	67				0	150	0	0	0	150		0	23.3438	0	0	0	19.1154		0	1	0	0	0	1		1.02203	1.01775	1.0299	1.01502	1.00974	1.00703		78.1744	100.81	70.1827	84.6174	65.1997	94.5231		19.7625	27.023	21.5872	20.421
167137		77.265	80.694	55.877	76.546	65.098	94.681				0	150	0	0	0	0		0	21.9419	0	0	0	0		0	1	0	0	0	0		1.02206	1.01775	1.02975	1.01501	1.00982	1.00678		78.2463	100.81	70.186	84.6187	65.3238	94.5481		20.091	27.0168	21.5872	20.301
167217		77.06	95.019	64.672	94.533	56.858	88.562				0	150	0	0	0	0		0	20.1613	0	0	0	0		0	1	0	0	0	0		1.02206	1.01797	1.0295	1.01493	1.00944	1.00661		78.2967	100.802	70.2191	94.533	65.3848	94.549		20.4805	27.0168	21.764	20.301
167297		72.219	92.109	55.523	77.309	52.981	84.496				0	0	0	0	0	0		0	0	0	0	0	0		0	0	0	0	0	0		1.02254	1.01882	1.03025	1.01525	1.01004	1.00691		78.3511	100.821	70.2244	84.8602	65.5176	94.5474		20.52	27.023	22.072	20.421
167377		61.574	79.743	60.008	63.472	62.016	74.029				0	0	0	0	0	0		0	0	0	0	0	0		0	0	0	0	0	0		1.02322	1.01911	1.03049	1.01551	1.01039	1.00712		78.3603	100.857	70.287	84.8896	65.7659	94.5463		20.601	27.0775	22.16	20.5093
167458		62.389	72.36	63.106	74.298	54.583	79.619				0	0	0	0	0	0		0	0	0	0	0	0		0	0	0	0	0	0		1.02331	1.0192	1.03071	1.01553	1.01028	1.00727		78.4358	101.034	70.5351	84.9307	65.8545	94.5545		20.6397	27.2533	21.9683	20.6923
167537		65.58	88.336	49.276	72.174	45.233	90.086				0	0	0	0	0	0		0	0	0	0	0	0		0	0	0	0	0	0		1.02349	1.01956	1.03137	1.01576	1.01014	1.00739		78.504	101.006	70.6465	84.9396	65.9408	94.6657		20.9345	27.2618	22.0852	20.8658
167637		56.267	74.964	45.126	66.95	48.461	80.756				0	150	0	0	0	0		0	20.6092	0	0	0	0		0	1	0	0	0	0		1.0236	1.01993	1.03119	1.01565	1.00978	1.00771		78.4996	100.965	70.6479	84.9543	66.0501	94.731		20.9345	27.2618	22.0852	20.977
167737		65.316	57.509	71.333	66.973	76.818	57.323				0	0	0	0	0	0		0	0	0	0	0	0		0	0	0	0	0	0		1.02389	1.01977	1.03099	1.01583	1.00951	1.00778		78.6152	101.055	71.333	84.9539	76.818	94.6366		20.9608	27.4413	22.0852	20.977
167817		65.911	68.674	63.87	61.682	69.14	74.711				0	0	0	0	0	0		0	0	0	0	0	0		0	0	0	0	0	0		1.02416	1.02029	1.0307	1.01539	1.00948	1.00762		78.7266	101.272	70.7606	84.9607	69.14	94.6482		21.0468	27.484	22.2423	20.986
167977		76.918	94.93	75.3	81.669	72.207	103.78				0	0	0	0	0	0		0	0	0	0	0	0		0	0	0	0	0	0		1.02437	1.02021	1.03096	1.01418	1.00951	1.00674		78.7524	101.292	75.3	84.9568	72.207	103.78		21.156	27.484	22.5063	20.977
168057		74.342	88.644	69.812	82.157	49.29	90.215				0	0	0	0	0	0		0	0	0	0	0	0		0	0	0	0	0	0		1.02468	1.02043	1.03128	1.01432	1.00941	1.00663		78.83	101.238	69.812	84.9566	66.7859	94.5955		21.4035	27.484	22.7565	20.977
168157		78.363	102.059	61.251	85.772	60.384	93.197				0	0	0	0	0	0		0	0	0	0	0	0		0	0	0	0	0	0		1.0254	1.02119	1.03184	1.01484	1.01014	1.00685		78.8318	101.062	71.0993	84.9655	67.0284	94.5793		21.5455	27.484	23.2135	20.986
168237		76.464	87.024	63.748	73.627	58.684	92.351				0	0	0	0	0	0		0	0	0	0	0	0		0	0	0	0	0	0		1.02598	1.02171	1.03259	1.01511	1.01052	1.00703		78.8387	101.363	71.1887	85.0798	67.1338	94.6874		21.5847	27.546	23.405	21.035
168337		69.07	87.662	57.222	65.633	59.548	76.406				0	0	0	0	0	0		0	0	0	0	0	0		0	0	0	0	0	0		1.02591	1.02202	1.03282	1.01556	1.01112	1.00776		78.8533	101.515	71.2596	85.2768	67.2768	94.729		21.6205	27.6778	23.7268	21.2037
168417		80.344	99.456	59.931	87.95	60.852	77.489				0	0	0	0	0	0		0	0	0	0	0	0		0	0	0	0	0	0		1.02652	1.02262	1.03333	1.01567	1.01093	1.00655		80.344	101.514	71.25	87.95	67.3006	94.7695		21.6205	27.9465	23.8235	21.4725
168497		68.594	74.419	42.95	58.354	45.545	66.195				0	0	0	0	0	0		0	0	0	0	0	0		0	0	0	0	0	0		1.02716	1.02286	1.03389	1.01613	1.01128	1.0059		78.8536	101.513	71.2343	85.597	67.2568	94.8515		21.754	27.9465	23.8235	21.7177
168577		63.655	70.061	47.337	53.381	44.622	75.743				0	0	0	0	0	0		0	0	0	0	0	0		0	0	0	0	0	0		1.02771	1.02352	1.03426	1.01494	1.01134	1.0054		78.8798	101.516	71.2038	85.6949	67.516	95.6605		21.7885	28.1283	23.8235	21.7177
168697		86.114	121.387	69.859	80.116	72.551	98.72				0	0	0	0	0	0		0	0	0	0	0	0		0	0	0	0	0	0		1.02819	1.02324	1.03381	1.01354	1.0107	1.00466		86.114	121.387	69.859	86.0111	72.551	98.72		21.9218	28.5718	23.952	21.752
168777		87.381	111.83	80.268	91.033	74.496	103.186				0	0	0	0	0	0		0	0	0	0	0	0		0	0	0	0	0	0		1.02853	1.02327	1.03335	1.01285	1.0108	1.00389		87.381	111.83	80.268	91.033	74.496	103.186		22.2017	28.9908	23.9965	21.781
168857		77.622	91.82	75.593	87.172	68.748	101.92				0	0	0	0	0	0		0	0	0	0	0	0		0	0	0	0	0	0		1.02928	1.02387	1.03338	1.01297	1.0108	1.00425		79.0562	102.129	75.593	87.172	68.748	101.92		22.2473	29.0375	23.9965	21.781
168977		68.353	95.555	71.477	82.328	71.634	83.185				0	0	0	0	0	0		0	0	0	0	0	0		0	0	0	0	0	0		1.03001	1.02464	1.03362	1.01301	1.01121	1.00477		79.2338	102.212	71.477	86.227	71.634	96.0394		22.308	29.1338	24.0363	21.7957
169077		73.574	86.359	61.633	70.798	73.267	75.815				0	0	0	0	0	0		0	0	0	0	0	0		0	0	0	0	0	0		1.03099	1.0252	1.0339	1.01301	1.01131	1.00449		79.472	102.225	71.4352	86.2891	73.267	96.2728		22.3385	29.3345	24.1925	21.8153
169157		64.652	81.555	59.965	68.332	61.017	65.803				0	0	0	0	0	0		0	0	0	0	0	0		0	0	0	0	0	0		1.03176	1.02567	1.03409	1.0131	1.01117	1.00473		79.7141	102.307	71.4715	86.2964	67.865	96.4682		22.466	29.6643	24.2585	21.9803
169237		65.702	84.2	60.909	78.212	61.123	75.381				0	0	0	0	0	0		0	0	0	0	0	0		0	0	0	0	0	0		1.03223	1.02623	1.03447	1.01324	1.01181	1.00492		79.7282	102.255	71.4641	86.3845	67.8469	96.4573		22.6112	29.6643	24.2585	22.4505
169337		56.878	85.308	54.551	67.427	54.499	94.179				0	0	0	0	0	0		0	0	0	0	0	0		0	0	0	0	0	0		1.03263	1.02624	1.03458	1.0134	1.012	1.00487		79.7241	102.254	71.4619	86.3682	67.8416	96.4603		22.6112	29.6643	24.2585	22.4505
169417		62.73	78.221	53.879	65.371	44.321	66.385				0	0	0	0	0	0		0	0	0	0	0	0		0	0	0	0	0	0		1.03291	1.02608	1.03515	1.01252	1.0125	1.00487		79.7212	102.402	71.4508	86.7032	67.8765	96.5665		22.6112	29.7943	24.4337	22.4905
169497		71.783	88.363	63.022	66.74	68.673	81.483				0	0	0	0	0	0		0	0	0	0	0	0		0	0	0	0	0	0		1.03351	1.0264	1.03507	1.0126	1.01281	1.00514		79.7504	102.424	71.4523	86.6915	68.673	96.6507		22.701	30.0235	24.4337	22.4905
169577		87.552	98.786	83.871	94.651	81.03	111.878				0	0	0	0	0	0		0	0	0	0	0	0		0	0	0	0	0	0		1.03269	1.0261	1.03544	1.01272	1.01314	1.00567		87.552	102.634	83.871	94.651	81.03	111.878		22.8717	30.6343	24.4337	22.4905
169657		87.638	107.144	82.275	87.117	64.504	92.846				0	0	0	0	0	0		0	0	0	0	0	0		0	0	0	0	0	0		1.03207	1.02519	1.03621	1.01287	1.01271	1.00634		87.638	107.144	82.275	87.117	64.504	96.7014		22.8717	30.6835	24.6985	22.665
169737		69.398	85.779	74.552	73.968	58.122	77.135				0	0	0	0	0	0		0	0	0	0	0	0		0	0	0	0	0	0		1.03205	1.02552	1.03652	1.01359	1.01274	1.00717		80.2479	102.88	74.552	87.1176	68.2157	96.7341		23.0595	30.847	24.7402	22.9483
169817		75.647	98.28	93.22	84.122	70.57	81.457				0	0	0	0	0	0		0	0	0	0	0	0		0	0	0	0	0	0		1.03218	1.02577	1.03682	1.01372	1.01308	1.00745		80.3325	102.936	93.22	87.1297	70.57	96.7592		22.8758	31.0773	24.8325	23.1515
169977		78.457	88.187	66.642	76.616	60.419	80.114				0	0	0	0	0	0		0	0	0	0	0	0		0	0	0	0	0	0		1.03248	1.02623	1.03721	1.01373	1.01364	1.00766		78.457	103.024	71.6724	87.1744	68.35	96.9907		22.8833	31.1923	24.8925	23.274
170057		80.4	91.932	72.364	74.061	58.106	85.578				0	0	0	0	0	0		0	0	0	0	0	0		0	0	0	0	0	0		1.0327	1.02685	1.03761	1.01389	1.01435	1.00774		80.4	102.963	72.364	87.1733	68.3999	96.9745		22.8833	31.1923	24.8925	23.274
170137		56.066	87.341	62.675	75.652	45.547	72.803				0	0	0	0	0	0		0	0	0	0	0	0		0	0	0	0	0	0		1.03305	1.02751	1.03785	1.01424	1.0142	1.00794		80.3668	102.938	71.7311	87.1669	68.4071	96.9385		22.8833	31.1923	25.0578	23.274
170217		64.516	83.948	69.194	72.812	41.756	81.893				0	0	0	0	0	0		0	0	0	0	0	0		0	0	0	0	0	0		1.03289	1.02794	1.03809	1.01404	1.01412	1.00729		80.3719	102.922	69.194	87.1723	68.5877	97.266		22.8833	31.1923	25.0578	23.274
170317		78.854	89.271	58.443	71.226	57.14	73.813				0	0	0	0	0	0		0	0	0	0	0	0		0	0	0	0	0	0		1.03328	1.02589	1.03725	1.01422	1.01305	1.00608		78.854	103.085	71.7627	87.1676	68.5973	97.3659		23.0952	31.0773	25.0975	23.1515
170417		84.18	106.499	87.268	80.982	71.812	96.426				0	0	0	0	0	0		0	0	0	0	0	0		0	0	0	0	0	0		1.03373	1.02462	1.03742	1.01431	1.01318	1.00608		84.18	106.499	87.268	87.1824	71.812	96.426		23.7062	31.1923	25.0975	23.274
170497		81.703	102.414	79.907	94.447	73.668	105.034				0	0	0	0	0	0		0	0	0	0	0	0		0	0	0	0	0	0		1.03474	1.02453	1.03689	1.01129	1.01419	1.00552		81.703	102.414	79.907	94.447	73.668	105.034		23.7615	31.4368	25.4632	23.4303
170577		86.872	93.223	87.389	84.208	63.871	93.362				0	0	0	0	0	0		0	0	0	0	0	0		0	0	0	0	0	0		1.03505	1.02442	1.03742	1.00844	1.01422	1.00502		86.872	104.366	87.389	88.0281	63.871	97.7114		23.7615	31.5813	25.7617	23.6013
170657		74.517	101.575	66.575	75.27	55.121	79.991				0	0	0	0	0	0		0	0	0	0	0	0		0	0	0	0	0	0		1.03512	1.0246	1.0373	1.0088	1.01449	1.00514		80.8575	104.4	72.6277	88.2616	68.7595	97.9506		23.8073	31.7805	25.8967	23.891
170737		82.547	88.48	61.029	74.134	51.505	85.86				0	0	0	0	0	0		0	0	0	0	0	0		0	0	0	0	0	0		1.03541	1.02493	1.03738	1.00926	1.01515	1.00552		82.547	104.467	72.9062	88.1836	68.9084	98.3243		23.8928	31.8515	26.0448	23.8998
170817		61.048	86.258	55.643	70.277	50.546	77.769				0	0	0	0	0	0		0	0	0	0	0	0		0	0	0	0	0	0		1.03605	1.02544	1.03759	1.00957	1.01574	1.00564		80.8669	104.444	72.884	88.1311	69.1422	98.2911		23.8928	31.8515	26.0448	23.8998
170977		62.116	76.595	52.466	53.784	44.546	62.691				0	0	0	0	0	0		0	0	0	0	0	0		0	0	0	0	0	0		1.03588	1.02554	1.03766	1.00952	1.01604	1.0062		80.8687	104.44	72.8728	88.139	69.094	98.4084		24.0087	31.8515	26.2235	23.8998
171057		57.749	71.696	49.999	64.744	45.877	76.304				0	0	0	0	0	0		0	0	0	0	0	0		0	0	0	0	0	0		1.0356	1.02553	1.03774	1.00946	1.01628	1.00631		80.9761	104.553	73.0225	88.4757	69.1755	98.4646		24.1587	31.966	26.344	24.0468
171137		78.723	99.793	68.845	75.128	65.299	92.962				0	0	0	0	0	0		0	0	0	0	0	0		0	0	0	0	0	0		1.03572	1.02605	1.03797	1.00995	1.01648	1.00678		78.723	104.712	68.845	88.6573	65.299	98.4626		24.3113	32.146	26.397	24.5973
171237		82.529	121.681	77.265	93.879	76.643	98.337				0	0	0	0	0	0		0	0	0	0	0	0		0	0	0	0	0	0		1.03609	1.02671	1.0384	1.01041	1.01773	1.00653		82.529	121.681	77.265	93.879	76.643	98.337		24.3757	32.3245	26.5227	25.0298
171317		78.833	96.815	69.849	89.256	76.707	85.233				0	0	0	0	0	0		0	0	0	0	0	0		0	0	0	0	0	0		1.03691	1.0277	1.03924	1.01127	1.01885	1.00736		78.833	105.057	69.849	89.256	76.707	98.5127		24.4412	32.348	26.5877	24.9625
171417		68.592	107.998	68.373	74.195	62.933	71.262				0	0	0	0	0	0		0	0	0	0	0	0		0	0	0	0	0	0		1.03621	1.02791	1.04031	1.01118	1.01949	1.00725		81.4777	107.998	68.373	89.123	69.3122	98.6278		24.6148	32.352	26.7252	25.022
171497		80.871	94.821	75.963	86.283	69.36	81.543				0	0	0	0	0	0		0	0	0	0	0	0		0	0	0	0	0	0		1.03654	1.02805	1.04072	1.01148	1.01932	1.00741		80.871	105.284	75.963	86.283	69.36	98.7082		24.8717	32.3608	26.9358	25.031
171577		61.553	86.484	57.582	72.902	44.798	82.209				0	0	0	0	0	0		0	0	0	0	0	0		0	0	0	0	0	0		1.03681	1.02828	1.04102	1.01161	1.01947	1.00764		81.599	105.211	73.7839	89.2519	69.323	98.6965		24.9273	32.4383	26.9358	25.031
171677		70.046	72.671	57.741	58.176	58.363	82.825				0	0	0	0	0	0		0	0	0	0	0	0		0	0	0	0	0	0		1.03697	1.02855	1.0412	1.01179	1.01999	1.00766		81.6435	105.707	73.7441	89.2512	69.3236	98.6956		25.0892	32.769	27.1842	25.031
171777		56.841	92.963	55.359	73.818	52.687	88.837				0	0	0	0	0	0		0	0	0	0	0	0		0	0	0	0	0	0		1.03716	1.02857	1.04112	1.01154	1.02043	1.00762		81.7006	105.701	73.761	89.2624	69.338	98.7586		25.195	33.2283	27.381	25.0782
171857		56.401	81.801	60.014	76.672	49.529	82.362				0	0	0	0	0	0		0	0	0	0	0	0		0	0	0	0	0	0		1.03725	1.0287	1.04134	1.01176	1.02118	1.00759		81.7188	105.66	74.1186	89.2607	69.3588	98.9724		25.3965	33.3393	27.5655	25.0782
171977		86.058	103.405	76.586	93.83	71.243	97.279				0	0	0	0	0	0		0	0	0	0	0	0		0	0	0	0	0	0		1.03814	1.02946	1.04215	1.01227	1.02215	1.00796		86.058	103.405	76.586	93.83	71.243	97.279		25.4317	33.691	27.7567	25.2308
172077		84.726	113.303	77.721	101.165	67.881	109.461				0	0	0	0	0	0		0	0	0	0	0	0		0	0	0	0	0	0		1.03904	1.03011	1.04342	1.01342	1.02334	1.00779		84.726	113.303	77.721	101.165	67.881	109.461		25.4887	34.0255	27.8802	25.3053
172157		87.827	115.808	74.935	91.853	67.796	101.043				0	0	0	0	0	0		0	0	0	0	0	0		0	0	0	0	0	0		1.03985	1.03083	1.04424	1.01419	1.02413	1.00783		87.827	115.808	74.935	91.853	67.796	101.043		25.5275	34.3118	28.073	25.2592
172237		91.967	88.794	83.07	81.092	65.937	96.058				0	0	0	0	0	0		0	0	0	0	0	0		0	0	0	0	0	0		1.04107	1.03167	1.04511	1.01473	1.02473	1.00797		91.967	106.201	83.07	90.1692	65.937	96.058		25.896	34.9233	28.3923	25.3117
172317		88.396	89.139	81.975	67.751	73.94	84.549				0	0	0	0	0	0		0	0	0	0	0	0		0	0	0	0	0	0		1.04074	1.03168	1.04485	1.01463	1.02485	1.00796		88.396	106.451	81.975	90.2013	73.94	99.8623		25.896	35.1815	28.9478	25.3117
172417		68.171	88.821	67.262	90.778	59.744	94.87				0	0	0	0	0	0		0	0	0	0	0	0		0	0	0	0	0	0		1.04072	1.03184	1.04475	1.01474	1.02501	1.00811		82.0997	106.446	67.262	90.778	69.826	94.87		26.1748	35.1815	28.9478	25.3932
172497		63.727	85.342	50.941	69.26	55.592	83.369				0	0	0	0	0	0		0	0	0	0	0	0		0	0	0	0	0	0		1.04123	1.03204	1.04447	1.01483	1.02489	1.00815		82.2165	106.497	74.4691	90.4016	70.2035	99.9228		26.2398	35.9308	28.9675	25.4892
172577		62.734	76.221	60.887	69.273	71.419	88.826				0	0	0	0	0	0		0	0	0	0	0	0		0	0	0	0	0	0		1.04136	1.0321	1.04505	1.01519	1.02509	1.00842		82.5104	106.767	74.552	90.4493	71.419	99.9787		26.3757	36.1908	29.0813	25.7027
172657		63.497	80	52.799	70.755	55.34	70.301				0	0	0	0	0	0		0	0	0	0	0	0		0	0	0	0	0	0		1.04147	1.03216	1.04526	1.01522	1.02523	1.00845		82.5286	107.105	74.5565	90.5061	70.4824	100.254		26.6755	36.6205	29.3197	26.2717
172777		74.116	84.296	48.452	71.715	57.517	67.758				0	0	0	0	0	0		0	0	0	0	0	0		0	0	0	0	0	0		1.04273	1.03286	1.04609	1.01607	1.02652	1.00931		82.533	107.176	74.7314	90.5092	70.5667	100.549		26.783	37.1353	29.4115	26.402
172857		84.52	107.726	87.831	90.785	69.188	113.721				0	0	0	0	0	0		0	0	0	0	0	0		0	0	0	0	0	0		1.04411	1.034	1.04699	1.01678	1.02766	1.01007		84.52	107.726	87.831	90.785	69.188	113.721		26.9668	37.209	29.738	26.7095
172977		81.14	119.69	82.225	94.644	67.919	105.362				0	0	0	0	0	0		0	0	0	0	0	0		0	0	0	0	0	0		1.04509	1.03453	1.04854	1.01742	1.02911	1.01049		81.14	119.69	82.225	94.644	67.919	105.362		27.0322	37.3895	29.9485	26.76
173057		81.7	101.518	78.796	93.481	62.559	92.231				0	0	0	0	0	0		0	0	0	0	0	0		0	0	0	0	0	0		1.04631	1.03517	1.04889	1.01795	1.03002	1.01112		81.7	101.518	78.796	93.481	62.559	100.964		27.167	37.4123	30.0827	26.9087
173143		95.529	106.788	78.616	78.006	63.456	97.854				0	0	0	0	0	0		0	0	0	0	0	0		0	0	0	0	0	0		1.04689	1.03516	1.04912	1.01796	1.03047	1.0111		95.529	106.788	78.616	90.7835	63.456	97.854		27.396	38.054	30.2948	26.9062
173237		73.703	91.739	85.063	86.73	67.342	94.546				0	0	0	0	0	0		0	0	0	0	0	0		0	0	0	0	0	0		1.04696	1.03511	1.04909	1.01777	1.03015	1.01098		83.4384	107.535	85.063	86.73	67.342	94.546		27.5067	38.054	30.8313	26.984
173337		71.021	100.039	71.658	69.717	63.556	71.895				0	0	0	0	0	0		0	0	0	0	0	0		0	0	0	0	0	0		1.04693	1.03523	1.04906	1.01784	1.0302	1.01113		83.5187	100.039	71.658	90.9068	63.556	101.09		27.5457	38.905	31.2475	27.3445
173437		82.055	85.201	68.148	74.975	55.128	85.211				0	0	0	0	0	0		0	0	0	0	0	0		0	0	0	0	0	0		1.04728	1.03546	1.04912	1.01807	1.03004	1.01137		82.055	107.726	68.148	91.0005	70.938	101.111		27.5917	38.974	31.3905	27.8715
173517		86.778	73.276	84.629	67.883	63.589	81.676				0	0	0	0	0	0		0	0	0	0	0	0		0	0	0	0	0	0		1.04749	1.03563	1.04941	1.01813	1.02963	1.01146		86.778	107.73	84.629	91.0578	63.589	101.144		27.533	39.1855	31.4102	27.9002
173597		100.109	132.387	92.547	103.079	70.617	106.906				0	0	0	0	0	0		0	0	0	0	0	0		0	0	0	0	0	0		1.04871	1.03632	1.05023	1.01905	1.03116	1.01257		100.109	132.387	92.547	103.079	70.617	106.906		27.5832	39.4098	31.3705	27.9567
173697		88.574	112.753	78.419	99.421	69.774	100.694				0	0	0	0	0	0		0	0	0	0	0	0		0	0	0	0	0	0		1.04976	1.03691	1.05108	1.02006	1.03213	1.01356		88.574	112.753	78.419	99.421	69.774	100.694		27.626	39.8085	31.392	28.0258
173777		99.529	111.252	74.419	90.51	58.575	89.761				0	0	0	0	0	0		0	0	0	0	0	0		0	0	0	0	0	0		1.0504	1.03738	1.05215	1.02063	1.03303	1.01378		99.529	111.252	74.419	90.51	71.2051	101.197		27.6805	39.937	31.9093	28.2293
173857		78.853	104.478	85.182	82.982	67.832	106.259				0	0	0	0	0	0		0	0	0	0	0	0		0	0	0	0	0	0		1.05172	1.03809	1.05287	1.02116	1.03336	1.01417		78.853	104.478	85.182	82.982	67.832	106.259		27.89	39.6532	32.228	28.2953
173977		85.148	99.425	66.384	84.972	58.906	101.523				0	0	0	0	0	0		0	0	0	0	0	0		0	0	0	0	0	0		1.05254	1.03847	1.05306	1.02182	1.03443	1.01455		85.148	99.425	66.384	84.972	71.2373	101.523		27.9668	39.7327	32.3142	28.386
174057		75.622	79.674	59.336	75.448	58.199	84.16				0	0	0	0	0	0		0	0	0	0	0	0		0	0	0	0	0	0		1.05335	1.03849	1.05365	1.022	1.03463	1.01464		75.622	108.794	76.938	92.2646	71.2991	101.458		28.0987	39.8105	32.5515	28.5553
174137		66.444	88.71	55.129	69.884	51.061	87.157				0	0	0	0	0	0		0	0	0	0	0	0		0	0	0	0	0	0		1.05351	1.03819	1.05395	1.02189	1.03417	1.01481		84.1356	109.228	77.0071	92.3679	71.3898	101.506		28.5357	40.0808	32.9793	28.8102
174217		58.267	74.831	61.738	53.744	52.146	86.272				0	0	0	0	0	0		0	0	0	0	0	0		0	0	0	0	0	0		1.05437	1.03877	1.05494	1.02213	1.03519	1.01448		84.2423	109.413	77.0824	92.4744	71.4055	101.513		29.9498	40.8427	33.0883	28.8347
174317		84.014	97.067	75.413	84.274	70.8	106.821				0	0	0	0	0	0		0	0	0	0	0	0		0	0	0	0	0	0		1.05516	1.03957	1.05565	1.02273	1.0363	1.01507		84.014	97.067	75.413	84.274	70.8	106.821		30.7512	41.6147	33.2467	28.7935
174437		103.981	101.513	88.324	104.141	76.979	100.1				0	0	0	0	0	0		0	0	0	0	0	0		0	0	0	0	0	0		1.05562	1.04015	1.05599	1.02333	1.03611	1.01564		103.981	101.513	88.324	104.141	76.979	100.1		30.746	42.375	32.8817	28.5978
174517		82.21	114.501	79.544	94.453	68.136	93.736				0	0	0	0	0	0		0	0	0	0	0	0		0	0	0	0	0	0		1.05624	1.04045	1.05656	1.02389	1.03709	1.01513		82.21	114.501	79.544	94.453	68.136	93.736		30.5457	42.7622	32.9748	28.3673
174597		81.816	102.848	72.896	92.26	60.086	92.11				0	0	0	0	0	0		0	0	0	0	0	0		0	0	0	0	0	0		1.05694	1.04086	1.05707	1.02458	1.03868	1.01587		81.816	102.848	72.896	92.26	71.7007	92.11		30.4753	43.4965	32.9072	28.3755
174677		75.542	96.852	87.872	86.477	67.643	90.805				0	0	0	0	0	0		0	0	0	0	0	0		0	0	0	0	0	0		1.05785	1.04129	1.05781	1.02517	1.03911	1.01639		75.542	96.852	87.872	86.477	67.643	102.222		30.465	43.537	32.7603	28.546
174777		85.641	83.373	70.808	66.635	58.889	79.471				0	0	0	0	0	0		0	0	0	0	0	0		0	0	0	0	0	0		1.05863	1.04208	1.05796	1.02479	1.03996	1.01691		85.641	111.384	70.808	93.4943	71.8453	102.321		30.5727	43.606	32.9885	28.716
174857		63.735	84.016	57.267	76.029	60.653	79.293				0	0	0	0	0	0		0	0	0	0	0	0		0	0	0	0	0	0		1.0592	1.04248	1.05875	1.02397	1.0409	1.01713		84.9719	111.608	78.0914	93.5708	71.8945	102.293		30.5935	43.8702	33.5448	28.9363
174997		78.11	79.937	47.856	61.174	52.974	77.036				0	0	0	0	0	0		0	0	0	0	0	0		0	0	0	0	0	0		1.06007	1.04326	1.05968	1.02415	1.04135	1.01732		78.11	111.811	78.2076	93.6529	72.0283	102.494		30.6153	44.262	33.7538	29.1135
175077		76.338	87.817	67.522	83.813	76.37	95.655				0	0	0	0	0	0		0	0	0	0	0	0		0	0	0	0	0	0		1.06123	1.04378	1.06012	1.02474	1.04234	1.01792		76.338	112.288	67.522	83.813	76.37	95.655		30.6735	44.5777	34.0008	29.349
175157		87.603	109.49	84.55	87.079	72.583	105.495				0	0	0	0	0	0		0	0	0	0	0	0		0	0	0	0	0	0		1.06233	1.04421	1.06111	1.02563	1.04249	1.01813		87.603	109.49	84.55	87.079	72.583	105.495		30.7085	44.7458	34.0035	30.0547
175237		87.517	108.635	98.259	106.183	76.482	100.809				0	0	0	0	0	0		0	0	0	0	0	0		0	0	0	0	0	0		1.06301	1.04484	1.06192	1.02611	1.043	1.01823		87.517	108.635	98.259	106.183	76.482	100.809		30.6933	44.8702	34.1668	30.3525
175317		81.987	101.031	82.912	89.27	68.083	90.668				0	0	0	0	0	0		0	0	0	0	0	0		0	0	0	0	0	0		1.06382	1.04536	1.06308	1.0269	1.04426	1.01872		81.987	101.031	82.912	89.27	68.083	103.352		30.762	45.026	34.6487	30.6715
175417		81.586	89.347	67.46	90.681	71.226	90.737				0	0	0	0	0	0		0	0	0	0	0	0		0	0	0	0	0	0		1.06461	1.04612	1.06403	1.02743	1.04514	1.0191		81.586	112.781	67.46	90.681	71.226	103.455		30.7175	45.1593	34.7227	30.8712
175517		79.731	87.284	67.38	83.713	65.4	85.459				0	0	0	0	0	0		0	0	0	0	0	0		0	0	0	0	0	0		1.06333	1.04668	1.06513	1.02799	1.04471	1.01876		79.731	112.89	67.38	83.713	65.4	103.661		30.7457	44.887	34.7253	31.1222
175597		84.528	85.421	56.27	81.657	54.652	88.265				0	0	0	0	0	0		0	0	0	0	0	0		0	0	0	0	0	0		1.06312	1.04725	1.06612	1.02764	1.04471	1.0196		84.528	113.233	79.0039	81.657	72.6413	103.755		31.085	44.9537	34.8045	31.35
175697		70.777	114.741	46.622	73.501	57.366	89.822				0	0	0	0	0	0		0	0	0	0	0	0		0	0	0	0	0	0		1.06318	1.04744	1.06645	1.02792	1.04453	1.01984		86.0994	114.741	79.5343	94.4702	72.903	103.73		30.9907	45.1387	34.89	31.9862
175777		67.672	76.622	52.086	72.183	47.483	71.325				0	0	0	0	0	0		0	0	0	0	0	0		0	0	0	0	0	0		1.0643	1.04816	1.06788	1.0285	1.04601	1.02051		86.1822	114.442	79.5376	94.5247	72.903	103.861		31.302	45.3932	34.9742	32.1112
175857		58.864	86.764	52.673	63.095	49.041	77.58				0	0	0	0	0	0		0	0	0	0	0	0		0	0	0	0	0	0		1.06552	1.04931	1.06925	1.02943	1.04693	1.02136		86.3325	114.481	79.5412	94.5727	72.9104	103.983		31.4047	46.134	35.0685	32.4098
175977		83.764	76.234	59.823	78.105	59.572	67.831				0	0	0	0	0	0		0	0	0	0	0	0		0	0	0	0	0	0		1.0667	1.05077	1.07067	1.03042	1.04788	1.02218		83.764	114.509	79.5464	94.6196	73.0795	104.09		31.9052	46.34	35.0775	32.4367
176057		87.897	126.626	72.592	95.238	79.897	115.698				0	0	0	0	0	0		0	0	0	0	0	0		0	0	0	0	0	0		1.06473	1.05135	1.0715	1.03093	1.04894	1.02288		87.897	126.626	72.592	95.238	79.897	115.698		32.2272	46.432	35.085	32.4462
176137		92.447	105.003	67.005	92.514	66.254	97.29				0	0	0	0	0	0		0	0	0	0	0	0		0	0	0	0	0	0		1.06552	1.05195	1.07201	1.03177	1.04999	1.02316		92.447	105.003	67.005	92.514	66.254	97.29		32.7662	46.685	35.2005	32.493
176257		68.678	108.968	59.99	80.934	64.537	90.699				0	0	0	0	0	0		0	0	0	0	0	0		0	0	0	0	0	0		1.06653	1.05	1.07254	1.03224	1.05095	1.02373		86.8628	108.968	79.9074	80.934	64.537	90.699		32.9082	47.3222	35.3602	32.315
176337		83.516	107.206	74.432	83.32	67.122	96.734				0	0	0	0	0	0		0	0	0	0	0	0		0	0	0	0	0	0		1.06303	1.04624	1.07356	1.03259	1.05121	1.02344		83.516	107.206	74.432	83.32	67.122	96.734		33.071	47.7	35.7772	32.3685
176417		72.55	88.681	61.723	81.233	68.592	82.473				0	0	0	0	0	0		0	0	0	0	0	0		0	0	0	0	0	0		1.06137	1.04237	1.07427	1.03336	1.05095	1.02321		72.55	116.248	80.0191	81.233	68.592	104.733		33.133	47.8778	35.784	32.768
176497		81.62	78.972	61.089	77.913	59.334	73.242				0	0	0	0	0	0		0	0	0	0	0	0		0	0	0	0	0	0		1.06109	1.03982	1.07243	1.03013	1.05083	1.02339		81.62	118.246	80.5284	95.6831	73.668	104.635		32.9318	48.2733	36.1405	33.6185
176577		63.536	91.911	54.518	70.855	61.564	73.502				0	0	0	0	0	0		0	0	0	0	0	0		0	0	0	0	0	0		1.06052	1.03963	1.07211	1.02685	1.0512	1.02378		87.6517	118.655	80.6803	96.7697	61.564	104.699		33.1135	48.3015	36.687	33.825
176697		68.961	89.392	60.168	66.927	50.275	66.237				0	0	150	0	0	0		0	0	15.5983	0	0	0		0	0	1	0	0	0		1.0616	1.04058	1.07333	1.02785	1.05211	1.02452		87.738	119.051	80.7208	96.9316	73.7831	104.783		33.4898	48.3623	36.7913	34.5282
176777		63.796	88.095	57.539	75.502	49.986	75.774				0	0	0	0	0	0		0	0	0	0	0	0		0	0	0	0	0	0		1.06252	1.04132	1.0744	1.02862	1.053	1.02525		87.8318	119.66	80.8765	97.1858	73.9121	104.949		34.5967	48.583	36.6798	34.7415
176857		78.099	87.881	69.584	71.093	66.315	79.816				0	0	0	0	0	0		0	0	0	0	0	0		0	0	0	0	0	0		1.06341	1.04168	1.07104	1.0293	1.05352	1.0262		78.099	119.745	69.584	97.3468	66.315	105.088		34.8148	48.796	36.6875	34.8187
176977		76.384	132.132	84.828	93.575	73.639	101.112				0	0	0	0	0	0		0	0	0	0	0	0		0	0	0	0	0	0		1.06436	1.04234	1.07152	1.02995	1.05452	1.02653		76.384	132.132	84.828	93.575	73.639	101.112		35.1988	48.9045	36.7445	35.0265
177057		76.302	105.201	64.518	84.957	66.993	103.432				0	0	0	0	0	0		0	0	0	0	0	0		0	0	0	0	0	0		1.06467	1.04317	1.0721	1.03048	1.05525	1.02721		76.302	105.201	64.518	84.957	66.993	103.432		35.5008	48.7238	37.0835	35.0715
177137		74.173	107.73	71.03	79.965	61.479	74.021				0	0	0	0	0	0		0	0	0	0	0	0		0	0	0	0	0	0		1.06522	1.0432	1.07234	1.03097	1.05569	1.02629		74.173	107.73	71.03	98.01	61.479	105.765		35.6648	48.5505	37.5173	35.2772
177217		75.125	86.76	76.927	86.299	56.847	92.915				0	0	0	0	0	0		0	0	0	0	0	0		0	0	0	0	0	0		1.0654	1.0434	1.07261	1.03145	1.05662	1.02585		75.125	120.418	76.927	86.299	74.538	92.915		35.8747	48.891	37.5298	35.2163
177297		58.903	85.528	54.83	75.762	56.162	73.95				0	0	0	0	0	150		0	0	0	0	0	21.0477		0	0	0	0	0	1		1.06529	1.0444	1.07311	1.03154	1.05642	1.02607		88.5731	120.66	82.8249	98.8655	75.5753	106.3		36.2075	49.2575	37.7978	35.2523
177377		60.254	93.726	56.67	73.602	45.135	76.872				0	150	0	0	0	150		0	23.7408	0	0	0	21.116		0	1	0	0	0	1		1.06441	1.04481	1.07255	1.0319	1.05644	1.02567		90.4316	121.035	83.1764	98.913	75.7616	106.525		36.128	49.2575	38.0925	35.1513
177457		58.643	82.697	53.447	65.133	51.366	85.491				0	0	0	0	0	0		0	0	0	0	0	0		0	0	0	0	0	0		1.06457	1.04565	1.07028	1.03311	1.05774	1.02646		91.2655	121.201	84.1371	99.0377	75.9175	106.636		36.0705	49.2475	38.2545	34.939
177577		70.412	77.967	43.712	64.98	46.575	87.762				0	0	0	0	0	0		0	0	0	0	0	0		0	0	0	0	0	0		1.06545	1.04663	1.07158	1.03405	1.05838	1.02719		91.4966	121.308	84.3364	99.2155	76.1794	106.749		36.0995	48.925	38.071	34.6065
177657		84.062	112.815	63.639	90.504	59.499	104.621				0	0	0	0	0	0		0	0	0	0	0	0		0	0	0	0	0	0		1.06625	1.04744	1.07234	1.03473	1.0594	1.02742		84.062	112.815	84.5686	90.504	76.2364	104.621		36.339	48.9038	38.1557	34.695
177757		76.911	121.291	94.918	91.069	68.763	101.855				0	0	0	0	0	0		0	0	0	0	0	0		0	0	0	0	0	0		1.06715	1.04878	1.07327	1.03553	1.06047	1.02805		76.911	121.291	94.918	91.069	68.763	101.855		36.7562	48.8415	38.5513	35.067
177837		87.634	94.845	93.405	92.535	60.397	89.509				0	0	0	0	0	0		0	0	0	0	0	0		0	0	0	0	0	0		1.06814	1.04982	1.07049	1.0362	1.06163	1.0285		87.634	121.54	93.405	92.535	60.397	107.182		37.7098	48.8992	38.5293	35.0447
177977		68.999	89.537	66.677	92.269	62.73	87.716				0	0	0	0	0	0		0	0	0	0	0	0		0	0	0	0	0	0		1.06912	1.05059	1.07125	1.03657	1.06199	1.0288		91.8922	121.727	66.677	92.269	62.73	107.306		37.7885	49.4005	38.6768	34.7888
178057		70.307	96.068	65.467	83.229	70.68	82.709				0	0	0	0	0	0		0	0	0	0	0	0		0	0	0	0	0	0		1.068	1.05089	1.07204	1.03712	1.06211	1.02925		92.0169	96.068	65.467	83.229	70.68	107.416		37.7885	50.0155	38.7253	34.7332
178137		51.407	93.014	55.782	77.241	54.317	71.867				0	0	0	0	0	0		0	0	0	0	0	0		0	0	0	0	0	0		1.06839	1.0512	1.07223	1.03723	1.06186	1.0293		92.1088	121.984	85.0751	99.4451	76.5231	107.659		37.7408	49.8457	38.7112	34.7332
178237		69.037	91.588	62.886	68.897	58.773	75.343				0	0	0	0	0	0		0	0	0	0	0	0		0	0	0	0	0	0		1.06909	1.05223	1.07333	1.03718	1.06138	1.03007		92.116	122.068	85.0948	99.6148	76.6085	107.862		38.1423	50.1333	38.9322	34.809
178337		52.078	78.907	54.08	70.561	52.341	84.406				0	0	0	0	0	0		0	0	0	0	0	0		0	0	0	0	0	0		1.07007	1.05375	1.07242	1.0371	1.06134	1.0302		92.1351	122.079	85.3184	99.8352	76.6852	108.1		39.0042	50.055	39.0335	34.544
178417		67.901	92.225	68.748	75.787	60.951	81.168				0	0	0	0	0	0		0	0	0	0	0	0		0	0	0	0	0	0		1.07098	1.05457	1.07295	1.0373	1.06194	1.03017		92.1629	122.113	68.748	100.153	60.951	108.172		39.1877	50.0835	39.1457	34.3612
178517		94.169	112.533	77.458	107.098	80.507	99.643				0	0	0	0	0	0		0	0	0	0	0	0		0	0	0	0	0	0		1.0713	1.05509	1.07217	1.03806	1.06277	1.03049		94.169	112.533	77.458	107.098	80.507	99.643		39.6367	50.0625	39.1148	34.3515
178617		86.561	102.811	86.342	92.783	73.238	103.308				0	0	0	0	0	0		0	0	0	0	0	0		0	0	0	0	0	0		1.0723	1.0558	1.0699	1.0386	1.06295	1.03102		86.561	102.811	86.342	92.783	73.238	103.308		39.6145	50.1193	39.1982	34.2367
178697		75.865	109.376	76.773	91.815	71.401	93.813				0	0	0	0	0	0		0	0	0	0	0	0		0	0	0	0	0	0		1.07291	1.05414	1.06792	1.03923	1.06346	1.0317		75.865	109.376	76.773	91.815	71.401	93.813		39.6218	50.1698	39.237	34.3478
178777		78.735	116.807	76.316	95.084	72.903	95.776				0	0	0	0	0	0		0	0	0	0	0	0		0	0	0	0	0	0		1.07297	1.05485	1.06681	1.03854	1.06411	1.03086		78.735	116.807	76.316	95.084	72.903	95.776		39.6218	49.9488	39.237	34.3113
178857		78.348	117.523	70.642	94.109	76.507	98.518				0	0	0	0	0	0		0	0	0	0	0	0		0	0	0	0	0	0		1.07331	1.05298	1.06518	1.03762	1.0645	1.02998		78.348	117.523	70.642	94.109	76.507	98.518		39.3028	49.7703	39.17	34.4838
178977		75.153	103.299	59.348	75.426	58.073	92.148				0	0	0	0	0	0		0	0	0	0	0	0		0	0	0	0	0	0		1.07378	1.05212	1.06298	1.03671	1.06457	1.02993		75.153	103.299	87.6298	102.548	76.9927	92.148		39.3028	49.691	39.119	34.4145
179057		63.684	86.515	63.886	74.17	56.956	88.693				0	0	0	0	0	0		0	0	0	0	0	0		0	0	0	0	0	0		1.07443	1.05233	1.06267	1.03665	1.06402	1.02923		92.3119	124.804	63.886	102.742	77.2797	109.553		39.2392	49.9445	39.2175	34.5455
179156		64.087	80.647	59.81	76.811	60.522	74.488				0	0	0	0	0	0		0	0	0	0	0	0		0	0	0	0	0	0		1.07549	1.05098	1.06257	1.03692	1.06497	1.02847		92.3599	125.665	87.8329	102.76	60.522	109.746		39.256	49.7725	39.465	34.8815
179257		59.86	81.268	47.998	67.813	54.802	77.691				0	0	0	0	0	0		0	0	0	0	0	0		0	0	0	0	0	0		1.07517	1.05169	1.0628	1.03723	1.06572	1.02894		92.4393	125.862	87.8692	102.813	77.4353	109.925		39.043	49.7295	39.6635	35.3357
179337		108.733	133.527	94.838	113.007	89.727	112.632				0	0	0	0	0	0		0	0	0	0	0	0		0	0	0	0	0	0		1.07567	1.05203	1.06363	1.03791	1.06619	1.02912		108.733	133.527	94.838	113.007	89.727	112.632		38.9983	49.5158	39.5977	35.5195
179437		91.917	129.236	98.95	113.164	91.6	116.274				0	0	0	0	0	0		0	0	0	0	0	0		0	0	0	0	0	0		1.07661	1.04992	1.0643	1.03868	1.06694	1.02896		91.917	129.236	98.95	113.164	91.6	116.274		39.0478	49.7413	39.548	35.8842
179517		78.83	126.615	73.04	97.262	79.119	107.214				0	0	0	0	0	0		0	0	0	0	0	0		0	0	0	0	0	0		1.07611	1.05029	1.06348	1.03912	1.06735	1.02908		78.83	126.615	73.04	97.262	79.119	107.214		38.5958	49.7413	39.034	35.8842
179597		95.544	164.997	70.656	99.578	78.536	101.308				0	0	0	0	0	0		0	0	0	0	0	0		0	0	0	0	0	0		1.0751	1.05061	1.06333	1.03892	1.0655	1.02846		95.544	164.997	70.656	99.578	78.536	101.308		38.4205	49.7413	39.46	35.7357
179677		91.653	131.149	78.32	101.156	80.135	106.633				0	0	0	0	0	0		0	0	0	0	0	0		0	0	0	0	0	0		1.07188	1.04814	1.06265	1.039	1.06353	1.02808		91.653	131.149	78.32	101.156	80.135	106.633		38.4005	49.5425	39.2447	35.7357
179757		83.341	94.737	68.868	79.075	66.158	98.461				0	0	0	0	0	0		0	0	0	0	0	0		0	0	0	0	0	0		1.06784	1.04673	1.06192	1.03874	1.06243	1.02745		83.341	94.737	68.868	103.206	66.158	98.461		38.3858	49.0757	39.1445	35.6467
179837		71.296	107.468	69.944	87.817	70.277	79.589				0	0	0	0	0	0		0	0	0	0	0	0		0	0	0	0	0	0		1.06689	1.04703	1.062	1.03862	1.06236	1.02583		93.8193	107.468	69.944	87.817	70.277	110.774		37.6263	48.8508	39.1445	35.6467
179977		71.841	87.298	53.769	85.955	50.891	76.935				0	0	0	0	0	0		0	0	0	0	0	0		0	0	0	0	0	0		1.06766	1.04704	1.06308	1.03767	1.06322	1.02469		94.0033	126.626	88.9982	85.955	78.9924	111.171		37.5275	48.767	39.518	35.8042
180077		80.669	83.261	55.703	71.81	54.497	82.453				0	0	0	0	0	0		0	0	0	0	0	0		0	0	0	0	0	0		1.06789	1.04802	1.06391	1.03815	1.06387	1.02535		80.669	126.722	89.1784	103.284	79.1374	111.196		37.9135	48.6262	39.9375	35.8543
180157		86.862	134.105	86.433	104.058	84.656	112.443				0	0	0	0	0	0		0	0	0	0	0	0		0	0	0	0	0	0		1.06866	1.04846	1.06451	1.03879	1.06347	1.02578		86.862	134.105	86.433	104.058	84.656	112.443		38.0505	48.5252	39.8522	35.9315
180277		92.388	127.182	95.213	103.967	76.162	118.75				0	0	0	0	0	0		0	0	0	0	0	0		0	0	0	0	0	0		1.06928	1.04898	1.06366	1.03691	1.06387	1.02645		92.388	127.182	95.213	103.967	76.162	118.75		37.863	48.4898	39.933	35.5403
180357		83.944	96.236	76.947	87.808	71.092	86.693				0	0	0	0	0	0		0	0	0	0	0	0		0	0	0	0	0	0		1.06959	1.04873	1.06282	1.03733	1.06341	1.02636		83.944	96.236	76.947	87.808	71.092	111.239		37.682	48.3718	39.933	35.462
180437		69	106.032	79.91	90.38	69.323	101.028				0	0	0	0	0	0		0	0	0	0	0	0		0	0	0	0	0	0		1.07024	1.04793	1.06287	1.03775	1.06341	1.02614		95.2332	106.032	79.91	90.38	69.323	101.028		37.5763	47.669	39.933	35.462
180517		88.119	119.974	74.364	99.411	73.327	105.719				0	0	0	0	0	0		0	0	0	0	0	0		0	0	0	0	0	0		1.07062	1.04719	1.06286	1.03733	1.06096	1.02666		88.119	119.974	74.364	99.411	73.327	105.719		37.5405	47.3625	39.933	35.2267
180597		80.852	97.74	65.485	82.217	59.176	88.867				0	0	0	0	0	0		0	0	0	0	0	0		0	0	0	0	0	0		1.07029	1.04477	1.06247	1.03801	1.05795	1.02691		80.852	97.74	65.485	82.217	80.2715	111.22		37.478	47.3103	39.5103	35.0947
180697		67.609	90.856	61.312	82.486	65.756	88.11				0	0	0	0	0	0		0	0	0	0	0	0		0	0	0	0	0	0		1.06873	1.04233	1.06254	1.03879	1.05607	1.02735		95.5283	127.919	90.3371	82.486	65.756	111.334		37.38	47.2425	39.4458	35.0735
180777		75.148	96.608	61.96	72.175	56.742	79.478				0	0	0	0	0	0		0	0	0	0	0	0		0	0	0	0	0	0		1.06881	1.04279	1.06293	1.03838	1.05649	1.02791		75.148	96.608	90.4826	103.955	80.7008	111.452		37.733	47.1425	39.4913	35.2077
180857		85.041	119.76	81.296	88.765	70.248	97.408				0	0	0	0	0	0		0	0	0	0	0	0		0	0	0	0	0	0		1.06763	1.04338	1.06335	1.03877	1.0571	1.02821		85.041	119.76	81.296	88.765	70.248	97.408		37.5697	47.423	39.365	35.4048
180977		92.118	135.304	81.789	102.765	85.694	99.901				0	0	0	0	0	0		0	0	0	0	0	0		0	0	0	0	0	0		1.06791	1.04065	1.0634	1.03911	1.0574	1.02832		92.118	135.304	81.789	102.765	85.694	99.901		37.5165	47.3735	38.7792	35.0715
181077		92.514	115.642	77.926	98.901	75.701	112.612				0	0	0	0	0	0		0	0	0	0	0	0		0	0	0	0	0	0		1.06837	1.03813	1.06395	1.03962	1.05814	1.02873		92.514	115.642	77.926	98.901	75.701	112.612		37.453	47.2987	38.682	35.1485
181156		97.276	115.576	89.179	95.683	78.665	113.601				0	0	0	0	0	0		0	0	0	0	0	0		0	0	0	0	0	0		1.0678	1.03816	1.0641	1.03706	1.05834	1.02766		97.276	115.576	89.179	95.683	78.665	113.601		37.2198	47.1345	38.5575	34.6767
181237		76.56	98.411	70.225	83.478	67.781	99.347				0	0	0	0	0	0		0	0	0	0	0	0		0	0	0	0	0	0		1.06766	1.03793	1.06396	1.03542	1.05844	1.02656		76.56	98.411	70.225	83.478	67.781	99.347		37.2198	46.996	38.5575	34.6767
181317		81.224	110.33	74.211	86.293	57.637	91.527				0	0	0	0	0	0		0	0	0	0	0	0		0	0	0	0	0	0		1.06701	1.03757	1.06396	1.03555	1.05629	1.02672		81.224	110.33	74.211	86.293	81.5584	91.527		37.1205	46.8387	38.292	34.4513
181397		77.76	102.908	64.41	76.61	60.884	98.772				0	0	0	0	0	0		0	0	0	0	0	0		0	0	0	0	0	0		1.06567	1.03792	1.06392	1.03523	1.05603	1.02686		77.76	102.908	90.5279	104.258	60.884	98.772		37.1102	46.7207	38.2073	34.4073
181477		78.932	110.293	68.987	84.939	54.916	79.315				0	0	0	0	0	0		0	0	0	0	0	0		0	0	0	0	0	0		1.06257	1.03853	1.06351	1.03531	1.05681	1.02665		78.932	110.293	68.987	84.939	81.8103	112.448		37.11	46.8178	38.123	34.3065
181557		81.167	107.304	70.302	78.973	54.257	83.352				0	0	0	0	0	0		0	0	0	0	0	0		0	0	0	0	0	0		1.06235	1.03909	1.06345	1.0356	1.05797	1.02661		81.167	107.304	70.302	104.388	81.8306	112.601		37.0823	46.9455	38.0705	34.367
[truncated: 13,586 more rows]
[truncated: 2 more columns]
