# Supplementary material for: Data on microcirculatory perfusion dips in the resting nail bed
Source: Data Brief. 2018 Oct 27;21:1232–5. doi: 10.1016/j.dib.2018.10.077 (PMC6231364; doi:10.1016/j.dib.2018.10.077)
Supplement: Supplementary file 7 — Supplementary material [file mmc7.xlsx]

## Sheet: Del1
Time lapsed (ms)		Dig II dx	Dig II sin	Dig III dx	Dig III sin	Dig IV dx	Dig IV sin
0		208.643	222.775	234.524	191.029	249.103	217.977		Session_1 for testsubject_5
80		224.486	261.183	253.097	222.006	259.039	261.645
160		230.356	274.998	253.102	210.213	256.599	259.893
280		217.876	289.814	227.074	203.091	250.643	226.631
360		173.694	235.646	220.937	203.678	247.975	258.631
440		192.431	225.036	215.75	200.669	234.929	239.893
520		206.825	223.833	216.79	178.376	222.372	212.36
600		175.806	207.573	201.077	181.575	215.442	217.723
680		169.63	207.802	204.487	178	198.895	212.928
800		172.919	207.384	199.445	170.372	210.649	215.564
880		181.301	190.046	209.297	194.476	222.225	210.622
999		207.786	224.899	221.241	198.593	235.18	243.604
1080		197.118	241.456	220.279	182.203	236.922	250.145
1159		178.759	209.166	210.764	200.975	244.952	212.865
1279		181.811	217.394	213.291	184.6	206.453	230.131
1359		169.66	214.586	204.408	191.337	214.603	211.59
1459		183.22	199.028	213.415	184.086	218.628	233.307
1539		172.517	212.024	201.251	184.221	199.242	239.094
1620		174.755	190.053	182.04	179.452	219.178	229.315
1720		200.656	232.089	237.409	199.869	252.592	238.731
1799		218.396	241.225	233.766	190.514	238.594	224.444
1880		192.829	222.496	216.294	209.77	238.377	240.678
2000		207.465	227.008	194.15	181.429	223.869	246.907
2080		174.108	215.598	194.281	185.527	219.023	231.335
2160		176.21	193.425	182.521	185.784	221.584	243.007
2280		168.985	199.573	189.292	164.901	185.104	243.839
2360		168.89	210.178	212.482	177.819	216.317	220.441
2460		203.678	229.534	228.908	198.461	244.935	235.906
2539		210.095	237.071	220.144	196.592	242.781	256.1
2620		197.751	257.056	230.577	194.147	227.019	220.165
2700		176.762	222.983	194.793	207.071	222.849	235.047
2800		174.818	210.009	195.482	188.273	229.439	223.382
2879		170.123	209.603	229.795	193.853	223.668	226.358
2999		176.85	199.468	181.062	193.68	212.911	230.238
3080		170.632	207.25	215.564	166.965	200.724	211.057
3160		210.147	217.363	211.147	184.925	238.018	220.593
3259		204.708	223.604	231.476	205.67	240.118	260.87
3339		199.153	216.311	205.939	190.201	223.209	229.557
3420		193.563	214.676	205.167	181.377	219.869	239.893
3519		188.31	213.727	202.762	176.426	228.314	245.373
3599		150.821	209.038	205.236	177.662	211.986	225.285
3679		183.77	218.107	206.378	192.01	214.276	232.82
3780		163.592	196.446	193.815	184.208	199.52	236.328
3859		174.139	218.645	215.763	191.611	215.629	217.678
4039		197.072	233.682	253.493	235.076	235.066	261.594
4119		178.837	216.364	205.233	208.099	198.473	228.711
4199		177.747	213.757	207.756	185.868	226.144	233.073
4280		146.846	213.929	210.39	181.963	225.19	225.65
4359		170.51	231.117	218.326	195.919	215.086	214.826
4439		167.134	210.194	215.177	192.388	220.196	215.426
4540		153.561	196.275	212.766	188.169	211.357	244.851
4639		180.951	214.801	232.132	211.116	247.157	260.935
4719		216.148	246.231	228.096	218.648	243.564	256.705
4800		181.434	247.769	220.761	190.381	233.988	246.367
4880		174.284	217.632	221.47	188.476	238.976	224.172
4999		158.222	217.594	201.383	182.927	223.039	246.897
5079		163.379	240.991	211.453	197.575	224.411	224.397
5159		156.402	212.528	191.125	197.135	215.524	237.441
5279		161.258	210.705	188.084	178.919	214.404	252.233
5359		186.771	255.42	265.137	211.572	236.013	258.175
5479		185.184	232.77	226.285	207.435	224.613	252.149
5559		173.264	238.954	204.584	201.841	243.717	248.844
5639		185.276	234.556	214.932	189.083	235.732	238.521
5719		178.945	226.34	200.405	181.409	222.769	222.311
5799		166.829	210.092	204.893	183.761	221.508	225.458
5879		172.255	222.119	198.61	164.013	205.13	197.229
6019		180.682	253.633	213.556	206.437	224.651	238.16
6099		192.729	246.668	234.128	208.568	234.353	235.314
6219		176.287	199.82	202.307	192.245	212.274	233.443
6299		188.528	213.184	204.686	198.868	219.12	218.744
6379		168.001	191.393	200.966	189.573	221.47	211.762
6459		175.011	223.716	199.861	195.725	205.45	210.349
6539		157.177	199.999	188.959	202.847	227.863	226.357
6619		181.338	201.069	191.497	177.702	209.997	210.494
6719		175.763	208.734	215.952	203.946	241.08	231.209
6803		185.579	228.165	213.388	192.938	219.816	262.007
6879		171.529	227.892	225.547	198.555	223.005	232.596
6999		183.535	206.729	215.097	188.451	229.329	223.732
7099		177.226	201.578	197.978	182.761	221.103	207.41
7179		186.845	229	197.7	180.143	198.516	215.232
7259		153.049	195.25	200.768	188.773	219.816	219.192
7359		175.141	231.851	235.116	189.048	241.155	234.65
7439		189.33	223.752	234.982	195.56	251.492	239.023
7559		191.825	229.765	198.033	197.435	233.201	208.633
7639		172.733	197.304	202.608	183.897	228.386	198.569
7719		175.124	216.68	197.106	188.27	246.127	216.838
7799		171.819	213.808	196.838	180.844	215.224	203.994
7879		164.429	214.483	181.317	185.919	216.518	200.552
8019		197.479	235.558	210.869	192.591	235.714	261.134
8119		197.52	227.909	204.081	185.652	230.225	240.062
8199		199.119	241.652	229.567	202.248	233.851	253.165
8279		236.379	313.234	238.798	222.876	222.468	236.441
8359		285.152	294.14	292.342	225.809	259.742	278.245
8439		244.849	306.154	252.326	211.289	332.073	252.255
8519		222.426	262.047	250.386	210.752	291.031	274.022
8599		288.844	300.271	282.154	245.486	282.595	266.202
8719		291.713	312.199	328.595	237.616	261.971	268.238
8799		304.09	280.513	275.634	283.036	284.255	276.193
8879		280.354	284.784	251.25	239.884	269.158	302.162
8999		279.881	255.029	205.938	240.476	248.151	320.492
9079		230.299	214.186	220.395	231.893	248.38	282.595
9179		218.292	233.711	211.129	231.006	251.957	249.476
9279		249.865	255.475	270.998	234.031	288.229	302.603
9359		260.029	288.816	282.53	234.928	278.76	306.482
9439		274.536	303.767	257.23	294.367	260.684	309.823
9539		272.927	267.832	241.992	266.903	259.849	333.663
9619		255.724	311.616	240.345	236.03	248.831	306.733
9699		262.561	237.626	259.726	241.852	256.402	313.227
9799		256.405	245.01	263.951	233.134	261.863	280.077
9879		258.516	352.323	264.655	265.928	253.864	348.846
9999		266.578	355.91	256.082	279.654	276.962	357.659
10079		272.455	319.9	288.907	269.212	253.689	341.743
10159		244.454	347.599	263.366	290.12	255.025	422.649
10239		243.935	332.03	283.224	281.426	244.116	329.008
10319		245.781	233.7	279.072	240.747	278.07	274
10419		234.509	318.947	246.046	285.721	278.995	280.818
10539		322.111	368.019	306.507	338.021	281.385	343.093
10619		307.724	264.484	268.593	333.509	276.301	290.664
10699		250.079	330.106	266.166	320.566	282.798	363.165
10779		259.802	305.878	285.447	282.782	288.632	309.73
10859		269.52	285.131	257.476	237.599	234.556	270.606
10999		251.787	238.435	246.485	214.88	231.219	226.575
11079		248.295	248.154	244.101	224.608	231.746	237.83
11159		286.156	262.198	268.139	254.271	254.639	267.916
11279		275.193	276.175	275.63	254.119	272.913	237.519
11359		276.813	265.519	268.4	223.07	243.187	318.642
11439		275.907	276.722	251.797	228.89	256.948	286.128
11519		257.355	271.723	241.335	204.801	243.321	274.693
11599		245.925	201.439	235.129	214.145	236.11	238.988
11679		253.612	227.112	241.984	220.83	252.461	266.696
11759		250.973	229.541	257.393	222.66	262.537	236.423
11839		253.183	218.945	242.631	210.879	258.726	237.746
11999		289.475	257.108	255.665	237.977	277.907	269.445
12079		257.717	225.287	263.641	237.916	263.387	306.063
12159		274.192	267.571	240.473	239.004	282.305	276.156
12239		266.086	255.172	255.559	225.278	277.158	254.079
12359		255.929	240.056	272.186	213.696	257.894	288.979
12439		239.601	234.959	238.524	186.361	260.149	257.362
12519		255.71	246.169	244.268	204.205	241.029	247.788
12599		246.581	221.457	223.509	213.66	235.24	264.616
12679		237.886	206.494	239.54	222.197	227.139	239.962
12759		229.954	225.588	268.77	237.09	263.938	256.454
12839		251.99	224.421	262.812	216.368	246.823	247.765
12999		238.006	223.645	248.858	221.759	240.032	233.557
13079		232.615	260.49	250.565	235.818	233.089	268.988
13199		242.049	256.829	215.066	199.36	233.586	222.74
13279		227.001	227.808	229.728	220.675	250.46	225.372
13379		226.629	226.331	224.886	206.549	263.062	218.583
13459		268.825	244.772	274.721	243.852	258.495	249.148
13539		250.739	252.434	241.831	241.341	266.36	256.108
13619		237.495	231.935	250.701	227.334	266.481	221.183
13699		247.289	233.946	248.08	221.879	249.532	239.486
13779		232.827	231.859	244.371	229.384	242.603	220.914
13879		226.259	211.283	236.879	200.473	257.309	235.82
13999		227.23	187.988	214.325	193.558	236.563	214.236
14079		247.45	220.128	212.091	190.779	242.656	220.58
14159		235.316	203.341	248.671	238.342	228.459	238.202
14259		253.217	227.026	268.693	226.22	251.987	238.547
14339		255.905	240.497	262.708	242.018	238.636	232.255
14439		234.805	242.997	237.57	214.83	262.687	197.193
14519		235.131	230.322	225.952	215.979	244.322	252.755
14599		232.733	227.207	213.562	201.766	234.697	211.977
14679		235.542	204.519	243.253	217.096	231.436	227.468
14759		210.169	204.318	232.098	230.003	210.827	224.516
14859		203.71	195.878	215.244	197.321	227.133	185.131
14999		259.061	219.411	234.061	228.872	262.722	216.306
15079		234.095	221.457	238.629	224.485	254.067	250.976
15159		263.123	230.433	264.381	232.633	264.381	247.344
15279		261.419	217.587	238.892	231.42	269.278	240.667
15359		239.411	223.148	234.659	218.428	245.516	238.923
15439		232.129	227.507	236.103	231.068	225.488	222.085
15519		224.816	220.212	232.949	200.286	209.11	231.848
15599		234.971	197.946	229.229	218.442	250.569	242.044
15679		230.455	198.786	220.88	204.139	227.32	223.076
15759		210.92	205.146	206.898	206.023	229.873	238.707
15879		238.994	193.722	237.799	220.926	224.409	224.967
15999		263.531	220.484	245.953	215.113	260.059	241.831
16079		248.646	235.89	234.534	219.702	256.332	250.285
16159		235.581	226.48	234.016	213.374	255.903	234.997
16239		259.004	223.222	227.174	206.551	247.412	256.027
16359		221.877	188.113	212.629	203.083	241.279	231.653
16439		217.267	201.28	230.855	211.524	212.528	221.9
16519		224.063	196.611	218.935	195.122	217.586	213.931
16599		186.556	197.594	202.452	198.652	219.08	213.566
16679		193.124	183.783	217.708	194.728	237.732	211.03
16799		216.485	190.965	235.942	225.886	234.643	237.714
16879		235.806	224.605	234.591	225.806	275.725	225.873
16999		225.762	213.389	228.699	233.547	261.078	244.509
17079		224.836	218.917	211.028	219.385	251.915	271.986
17159		220.482	226.327	231.48	213.2	227.068	240.341
17279		218.032	222.323	232.878	199.225	221.742	228.433
17359		209.43	200.707	222.501	190.069	227.086	229.92
17459		205.071	220.018	225.402	183.202	218.309	197.493
17539		219.837	218.822	226.482	187.518	219.465	200.831
17639		205.612	199.525	212.074	193.755	209.093	205.072
17719		234.418	228.195	225.647	229.315	235.025	248.222
17799		237.129	228.602	233.553	199.506	236.658	229.023
17879		232.917	209.193	219.363	193.225	221.572	246.295
17999		194.786	198.892	209.141	222.673	234.655	247.068
18079		210.14	219.626	220.876	212.782	228.837	205.511
18159		206.926	190.674	212.589	193.66	208.888	223.706
18239		205.167	185.555	217.633	189.133	218.373	225.232
18339		215.774	184.368	209.096	185.388	214.492	203.094
18419		227.553	189.054	207.504	190.023	197.781	196.803
18519		241.785	219.086	235.849	201.901	244.093	233.147
18599		246.742	209.752	233.331	228.558	254.036	251.187
18679		262.029	213.039	227.114	193.627	234.069	237.264
18759		523.18	230.739	227.556	203.81	249.397	219.001
18859		478.019	223.376	242.539	191.75	228.3	222.928
18999		318.709	201.169	259.374	188.888	223.077	203.306
19099		329.89	221.955	215.576	210.122	210.066	218.395
19179		291.524	210.525	203.076	195.002	205.168	206.806
19279		354.129	219.782	226.676	199.199	250.937	235.858
19359		369.026	214.595	248.765	221.481	257.607	250.316
19439		343.499	209.027	222.444	204.99	253.243	230.642
19519		346.558	220.791	246.002	207.118	251.391	238.733
19599		326.202	198.267	220.778	193.528	239.134	227.543
19679		343.655	189.465	205.792	201.718	247.873	205.498
19759		335.509	180.631	206.776	208.091	223.993	221.845
19839		297.452	186.766	200.782	176.676	215.758	210.358
20039		298.906	225.043	245.155	210.649	251.128	215.415
20119		289.767	237.632	248.812	213.35	246.518	232.666
20199		328.919	199.233	236.688	224.532	266.571	242.356
20279		450.214	224.919	238.669	223.474	234.11	220.701
20399		334.88	184.486	218.102	204.318	229.54	230.851
20479		234.573	178.886	235.353	202.942	240.044	240.221
20559		225.398	190.952	226.663	191.372	235.841	216.727
20639		236.806	190.53	212.674	200.82	235.961	207.135
20719		217.049	190.923	203.481	178.035	244.151	216.687
20799		242.623	201.647	236.651	207.251	240.643	225.679
20879		285.343	242.919	237.854	210.418	264.159	230.411
20999		207.077	210.353	232.319	210.874	228.559	209.679
21079		215.274	198.299	233.831	194.463	226.011	253.681
21199		233.838	223.826	220.339	200.535	231.115	239.102
21299		235.222	187.864	208.794	203.958	219.821	208.276
21379		223.451	222.393	209.504	201.439	236.454	245.529
21459		250.274	191.891	233.211	229.168	241.433	268.472
21539		230.794	212.478	241.618	215.553	239.777	257.324
21619		236.603	220.078	234.518	215.064	240.061	232.908
21699		225.674	205.877	251.584	199.727	256.001	216.248
21799		228.549	211.373	260.512	214.013	247.861	221.846
21879		233.687	200.25	231.67	222.426	242.626	239.769
21999		237.983	206.278	236.653	204.775	237.589	233.499
22119		238.473	199.682	236.123	221.777	254.493	239.759
22199		263.589	219.494	271.664	216.446	248.521	249.126
22279		224.337	217.791	271.294	218.012	247.064	217.288
22359		227.705	207.995	248.806	202.15	271.598	229.294
22439		255.331	201.692	238.262	194.02	252.926	269.729
22559		227.168	204.723	224.306	210.199	232.948	246.323
22639		212.155	211.374	235.667	196.883	220.023	222.039
22719		229.502	194.934	231.786	204.159	225.612	238.739
22799		242.901	221.987	231.564	213.634	246.382	257.668
22879		267.746	237.908	252.601	223.624	269.032	244.482
22999		249.499	224.392	230.598	208.037	238.368	232.566
23079		226.895	214.895	229.867	225.89	239.819	241.567
23179		250.798	212.015	222.982	212.661	245.315	218.405
23259		242.933	190.877	238.857	186.216	224.268	250.471
23359		224.542	212.907	201.3	210.072	248.919	239.353
23459		240.181	211.567	231.2	212.996	224.209	235.255
23539		252.278	218.216	282.917	222.068	255.942	227.512
23619		255.428	208.149	254.742	202.227	253.894	276.314
23719		252.888	211.047	210.473	223.857	236.67	248.036
23799		231.875	204.036	211.558	200.206	243.445	247.807
23880		260.173	225.897	236.383	202.801	250.757	244.075
23999		243.541	218.559	227.726	199.307	245.245	210.639
24099		218.072	233.985	223.002	210.243	217.139	213.002
24179		229.923	206.722	212.739	204.805	230.912	234.616
24279		257.081	224.461	249.638	233.444	262.57	235.389
24359		231.08	213.187	227.23	236.912	258.34	237.103
24439		219.01	220.303	241.039	192.063	234.618	230.825
24519		249.21	224.034	239.732	222.224	255.073	222.901
24619		237.756	228.351	237.986	217.876	243.689	217.375
24719		229.176	219.17	216.75	211.948	233.934	220.016
24799		218.031	208.949	202.347	209.385	240.328	229.248
24879		221.419	210.706	208.9	213.04	221.467	234.233
24999		250.867	237.613	254.211	242.627	248.109	252.031
25079		244.919	219.348	249.211	244.318	253.827	249.576
25179		246.471	218.863	229.175	234.113	242.387	270.544
25259		240.991	203.264	226.658	231.09	244.831	236.654
25339		228.186	213.45	233.555	225.031	231.758	251.131
25419		235.525	205.447	237.575	216.62	219.594	235.276
25499		248.349	202.881	203.861	205.663	226.661	237.316
25579		217.264	217.21	211.972	210.658	222.022	240.423
25699		255.227	227.699	256.58	237.647	261.261	267.899
25779		269.429	231.341	246.714	226.236	253.184	252.429
25859		234.448	222.605	238.068	230.007	261.202	225.273
25999		248.795	229.609	216.999	204.584	257.217	213.128
26079		220.576	220.148	220.462	210.644	243.059	219.643
26159		232.181	198.036	221.1	212.502	248.428	238.957
26239		242.244	208.067	210.298	209.761	247.169	217.801
26339		239.276	204.757	219.35	217.044	241.513	230.031
26439		248.93	227.953	250.121	241.177	275.146	256.3
26519		256.331	230.263	234.313	246.428	256.458	250.636
26599		258.229	222.482	249.905	230.397	250.844	229.247
26719		261.828	246.152	232.22	222.409	222.711	234.011
26799		281.252	204.234	219.79	192.815	221.059	216.921
26879		230.294	201.52	211.572	204.932	221.54	233.195
26999		245.577	186.141	210.096	216.048	228.197	209.145
27079		215.695	194.647	212.992	194.793	232.727	220.187
27179		244.314	223.448	237.136	213.922	249.564	239.811
27259		254.124	227.869	265.691	186.191	239.325	247.356
27339		255.241	203.257	254.199	196.831	246.258	222.31
27419		257.159	219.808	234.478	204.21	257.403	234.525
27499		240.036	204.64	216.903	198.412	258.925	248.898
27579		246.2	184.342	237.897	202.964	261.184	235.505
27659		253.826	212.979	228.357	207.923	243.2	221.418
27739		288.736	215.779	222.298	225.888	266.435	228.487
27859		279.11	222.998	215.237	190.462	229.596	229.642
27999		269.998	225.767	247.705	228.917	250.868	254.322
28119		285.654	223.458	244.027	216.938	230.702	238.249
28199		261.406	201.74	250.282	199.708	245.738	232.83
28279		249.583	217.225	227.542	213.48	234.193	258.543
28359		249.786	199.082	223.547	214.393	257.32	246.242
28439		229.757	203.177	228.463	202.58	240.823	215.935
28519		259.691	203.892	227.46	185.491	227.388	239.377
28619		244.673	197.045	225.676	201.98	242.79	253.438
28719		266.151	203.308	250.129	231.027	254.654	239.415
28799		274.681	238.21	232.068	207.492	255.207	249.551
28879		254.829	224.408	240.942	203.872	252.301	238.537
28999		260.934	212.404	236.047	200.842	252.969	215.582
29099		239.907	229.015	227.973	204.737	236.064	207.572
29179		239.908	230.432	242.142	178.913	236.417	218.272
29279		251.273	211.905	207.584	201.21	225.605	237.907
29359		251.986	214.047	203.075	196.362	219.063	218.959
29439		265.328	224.075	262.319	227.366	243.491	212.618
29519		248.558	241.2	235.021	225.563	242.162	235.022
29599		234.011	210.943	219.048	216.136	246.329	218.266
29679		256.797	226.873	239.486	202.047	226.471	229.512
29759		261.872	220.174	219.124	223.813	241.172	217.046
29839		230.762	193.501	205.168	217.008	222.616	201.328
29999		238.378	202.005	216.965	200.98	227.971	223.942
30079		237.909	203.658	204.674	207.614	246.909	222.809
30159		253.631	221.35	235.338	223.725	260.555	237.557
30239		281.694	243.201	223.932	226.287	232.571	229.952
30339		267.632	222.188	225.28	208.861	248.113	210.128
30439		249.359	223.778	207.862	195.492	246.197	212.841
30519		245.728	230.785	200.834	211.306	219.003	209.203
30599		248.392	237.625	213.778	194.243	228.351	223.444
30679		231.996	210.772	199.3	192.649	238.526	235.107
30779		253.91	228.125	203.491	209.029	221.398	217.528
30879		248.811	213.077	231.558	220.61	235.679	241.631
30999		264.918	214.742	219.71	205.041	241.82	256.32
31079		247.619	225.248	220.684	224.712	253.522	242.301
31159		246.117	220.205	209.351	208.024	232.298	227.593
31239		235.991	207.48	196.664	205.408	230.08	217.896
31319		235.736	223.572	204.983	209.926	209.317	231.717
31419		233.797	206.769	210.655	193.208	207.586	225.399
31518		237.17	222.086	201.353	199.326	234.031	204.984
31599		248.962	223.815	244.751	236.218	264.673	241.1
31679		238.226	217.827	233.85	234.323	257.639	209.248
31758		258.269	222.826	235.732	206.33	244.525	234.066
31879		256.799	242.616	227.499	198.308	222.279	217.437
31999		232.392	192.022	216.278	190.458	230.381	234.837
32078		250.428	212.39	221.848	202.439	233.662	245.203
32159		220.038	199.993	203.767	186.98	201.975	220.863
32279		256.49	220.092	233.838	224.768	244.143	249.208
32379		263.404	244.835	220.458	214.403	246.476	224.012
32479		284.922	226.115	254.519	215.699	245.416	232.134
32559		272.033	218.616	237.56	204.202	242.883	242.969
32638		260.813	203.179	215.33	210.7	244.844	228.76
32719		263.489	207.361	225.5	189.802	223.38	233.44
32799		258.386	215.62	235.882	200.069	221.141	224.391
32879		256.092	199.461	203.406	187.503	220.054	242.531
32999		256.554	248.051	256.888	229.849	244.468	234.449
33079		272.621	236.753	238.773	207.87	252.859	238.184
33158		262.954	214.142	202.688	198.026	220.688	237.453
33278		245.003	193.694	207.956	203.25	221.371	244
33358		246.229	226.827	192.677	189.348	234.6	219.715
33438		245.586	246.854	184.158	202.144	230.159	240.121
33538		207.71	209.526	194.794	195.484	221.615	224.819
33618		240.562	201.098	227.346	200.569	226.962	229.918
33718		271.954	244.574	216.744	230.485	244.687	240.403
33798		259.781	224.054	224.596	215.72	217.125	226.026
33878		240.114	231.971	220.314	207.743	222.483	231.551
33998		256.047	214.903	211.278	196.835	222.837	256.078
34078		213.899	210.7	189.561	189.485	186.454	240.947
34178		260.898	181.17	200.997	200.06	211.158	218.111
34278		227.174	224.002	196.469	195.172	206.647	273.457
34359		243.82	235.779	225.649	207.844	230.413	268.298
34459		245.632	199.835	233.372	238.703	225.734	241.185
34538		235.433	226.152	206.603	228.188	227.763	274.525
34638		235.539	217.277	210.637	200.057	242.773	236.54
34719		249.369	218.731	211.953	211.365	236.682	237.479
34799		226.778	221.541	202.332	201.837	226.915	233.32
34879		238.821	212.56	206.833	196.502	199.494	219.121
34998		232.497	225.291	192.384	197.732	189.114	201.007
35078		263.028	225.353	232.595	230.362	250.238	206.618
35158		264.168	226.276	229.283	224.952	233.303	234.924
35238		253.118	239.763	219.452	215.692	227.558	216.311
35318		239.311	236.771	230.662	209.316	229.698	226.714
35418		247.979	213.315	217.339	195.172	219.796	231.505
35498		234.796	211.931	198.496	205.616	203.9	207.333
35578		214.72	199.217	195.847	200.831	206.303	219.502
35698		234.322	203.395	215.954	186.25	216.122	205.997
35778		272.298	218.763	244.291	237.745	229.535	222.125
35858		241.748	240.933	257.182	232.229	231.742	217.381
35998		255.758	235.143	230.157	231.579	261.341	215.011
36078		248.609	237.88	223.174	210.064	224.713	228.035
36158		251.576	209.077	226.804	206.616	223.254	216.948
36278		245.437	229.275	204.736	199.989	222.146	224.498
36358		258.866	238.179	226.977	220.91	233.228	237.174
36478		249.288	214.015	250.987	198.771	272.11	235.011
36558		268.778	233.849	225.95	230.39	252.562	259.493
36638		258.21	251.005	228.698	233.465	243.894	242.265
36718		256.208	244.437	223.423	246.157	229.182	255.028
36798		265.197	196.23	213.693	209.036	223.863	207.829
36879		261.81	211.307	210.919	202.986	230.991	223.073
37018		225.74	218.135	198.196	208.695	206.384	227.436
37098		220.983	227.652	203.228	214.062	236.977	233.232
37178		273.129	221.442	219.222	227.471	233.907	250.369
37258		260.864	220.613	230.139	199.993	243.134	236.803
37338		250.829	205.006	241.639	185.646	240.154	205.757
37458		242.212	217.537	233.992	200.606	226.446	200.268
37538		234.27	213.359	211.245	192.273	227.748	212.721
37618		242.353	234.324	217.834	199.031	227.152	225.605
37698		258.084	207.943	197.933	186.472	210.509	212.259
37778		229.775	219.762	211.731	198.313	200.879	207.244
37878		267.565	218.272	277.401	218.688	250.408	253.309
37998		282.038	228.175	213.653	194.187	230.108	229.643
38118		239.497	222.177	222.593	184.558	242.401	223.279				Peak detection							AUC							Time							a							PU(a)							Perfusion variability
38198		270.308	228.623	209.596	193.831	226.219	201.03
38278		253.893	195.058	218.238	187.647	232.955	182.965				Dig II dx	Dig II sin	Dig III dx	Dig III sin	Dig IV dx	Dig IV sin		Dig II dx	Dig II sin	Dig III dx	Dig III sin	Dig IV dx	Dig IV sin		Dig II dx	Dig II sin	Dig III dx	Dig III sin	Dig IV dx	Dig IV sin		Dig II dx	Dig II sin	Dig III dx	Dig III sin	Dig IV dx	Dig IV sin		Dig II dx	Dig II sin	Dig III dx	Dig III sin	Dig IV dx	Dig IV sin		Dig II dx	Dig II sin	Dig III dx	Dig III sin
38358		254.742	205.057	191.509	188.206	234.392	204.843
38438		214.891	206.94	197.403	190.598	227.085	210.425				0	0	0	0	0	0		0	0	0	0	0	0		0	0	0	0	0	0		0.998215	1.02245	1.00851	1.01632	1.00566	1.01719		265.239	230.751	235.856	221.508	246.867	245.531		29.8528	26.2067	26.596	23.927
38538		258.204	224.97	247.73	204.751	264.904	235.746				0	0	0	0	0	0		0	0	0	0	0	0		0	0	0	0	0	0		0.997793	1.02289	1.00868	1.01594	1.0059	1.01713		258.204	230.788	247.73	221.759	264.904	245.556		29.92	26.2525	26.6062	23.8235
38618		247.71	247.991	231.609	216.387	244.147	224.642				0	0	0	0	0	0		0	0	0	0	0	0		0	0	0	0	0	0		0.997441	1.02293	1.00867	1.01595	1.00588	1.0171		265.892	247.991	236.057	221.983	247.12	245.78		29.9467	26.3303	26.6728	23.755
38698		233.424	240.437	231.09	217.593	232.672	238.246				0	0	0	0	0	0		0	0	0	0	0	0		0	0	0	0	0	0		0.997431	1.02275	1.00852	1.01663	1.00575	1.01746		265.896	240.437	236.063	221.897	247.126	245.651		29.9467	26.036	26.4808	23.7337
38778		260.334	223.115	209.934	221.437	231.542	210.962				0	0	0	0	0	0		0	0	0	0	0	0		0	0	0	0	0	0		0.99716	1.02233	1.00882	1.01665	1.00553	1.01708		260.334	231.648	236.05	221.895	247.136	246.26		29.9177	25.9442	26.4808	23.6992
38858		246.189	191.375	207.432	194.509	219.669	226.919				0	0	0	0	0	0		0	0	0	0	0	0		0	0	0	0	0	0		0.997501	1.02316	1.00874	1.01664	1.00537	1.01749		265.87	231.473	236.054	221.896	247.14	246.245		29.9467	25.9442	26.4808	23.6992
38998		230.336	194.21	198.944	187.063	198.961	208.586				0	0	0	0	0	0		0	0	0	0	0	0		0	0	0	0	0	0		0.997607	1.02385	1.00848	1.01653	1.00528	1.01778		265.831	231.414	236.065	221.67	247.072	245.6		30.0382	26.036	26.6728	23.636
39078		254.369	223.726	205.247	191.278	213.581	211.482				0	0	0	0	0	0		0	0	0	0	0	0		0	0	0	0	0	0		0.997834	1.0239	1.00847	1.01672	1.00521	1.01749		265.746	231.41	236.065	221.641	247.076	245.639		30.0382	26.036	26.6728	23.6015
39158		243.12	213.987	214.187	203.667	213.876	224.041				0	0	0	0	0	0		0	0	0	0	0	0		0	0	0	0	0	0		0.997844	1.02399	1.0084	1.01625	1.00513	1.01709		265.372	231.402	236.069	221.713	246.941	245.784		29.92	26.036	26.8787	23.6015
39258		257.314	221.863	212.549	216.695	241.901	236.185				0	0	0	0	0	0		0	0	0	0	0	0		0	0	0	0	0	0		0.998208	1.02395	1.00828	1.01641	1.0053	1.01715		257.314	231.405	235.941	221.688	246.925	245.764		29.8528	26.3303	27.0887	23.6015
39338		260.365	202.066	219.396	193.831	229.928	214.173				0	0	0	0	0	0		0	0	0	0	0	0		0	0	0	0	0	0		0.998541	1.024	1.00835	1.01658	1.00535	1.01711		260.365	231.401	235.779	221.662	246.921	245.776		29.2205	26.036	27.1858	23.6015
39418		252.635	232.364	204.264	208.937	214.137	216.641				0	0	0	0	0	0		0	0	0	0	0	0		0	0	0	0	0	0		0.998826	1.02418	1.00825	1.01663	1.0052	1.01724		264.168	232.364	235.788	221.655	246.934	245.73		29.296	26.036	27.3187	23.6015
39518		235.422	227.393	206.983	196.639	224.121	205.304				0	0	0	0	0	0		0	0	0	0	0	0		0	0	0	0	0	0		0.998815	1.02416	1.00798	1.01643	1.00538	1.01757		264.144	231.387	235.811	221.684	246.917	245.611		28.8872	26.3303	27.3187	23.6015
39598		266.348	211.277	191.944	191.792	211.169	205.961				0	0	0	0	0	0		0	0	0	0	0	0		0	0	0	0	0	0		0.99874	1.02396	1.00777	1.01645	1.00553	1.01779		266.348	231.404	235.83	221.681	246.517	245.6		28.7738	26.3303	27.4463	23.6015
39678		239.097	219.352	206.448	193.635	203.893	219.687				0	0	0	0	0	0		0	0	0	0	0	0		0	0	0	0	0	0		0.999141	1.02417	1.00744	1.01604	1.00574	1.01772		263.469	231.635	235.722	221.972	246.461	245.603		28.685	26.7068	27.2448	23.6015
39778		238.808	216.513	192.829	201.878	214.361	204.967				0	0	0	0	0	0		0	0	0	0	0	0		0	0	0	0	0	0		0.99951	1.02407	1.00737	1.0159	1.00585	1.01722		263.232	231.662	235.724	221.99	246.37	245.737		28.3818	27.063	27.4848	23.6015
39858		245.696	198.992	213.107	217.08	214.965	214.351				0	0	0	0	0	0		0	0	0	0	0	0		0	0	0	0	0	0		0.999849	1.02399	1.00715	1.01581	1.00585	1.01728		262.979	231.682	235.668	222	246.314	245.716		28.4308	27.1713	27.3145	23.6015
39998		273.635	241.462	239.565	234.24	229.931	224.924				0	0	0	0	0	0		0	0	0	0	0	0		0	0	0	0	0	0		1.00011	1.024	1.00701	1.0159	1.00574	1.01715		273.635	241.462	239.565	234.24	246.318	245.763		27.9542	27.063	27.4162	23.6015
40078		245.067	212.984	224.997	219.809	216.107	253.71				0	0	0	0	0	0		0	0	0	0	0	0		0	0	0	0	0	0		1.00038	1.02401	1.00688	1.01585	1.00576	1.01749		262.153	231.677	235.678	221.996	246.248	253.71		27.7908	26.7068	27.4162	23.636
40158		242.047	219.596	216.248	207.574	225.138	229.004				0	0	0	0	0	0		0	0	0	0	0	0		0	0	0	0	0	0		1.00059	1.02415	1.00688	1.01591	1.00556	1.01729		262.041	231.641	235.678	221.988	246.255	245.711		27.7748	26.7068	27.4162	23.6573
40238		259.306	214.992	220.913	210.694	242.417	234.158				0	0	0	0	0	0		0	0	0	0	0	0		0	0	0	0	0	0		1.00073	1.02417	1.00714	1.01591	1.00569	1.01757		259.306	231.634	235.668	221.988	246.25	245.611		27.6103	26.4125	27.3145	23.6573
40338		234.39	207.217	213.964	197.737	222.997	224.055				0	0	0	0	0	0		0	0	0	0	0	0		0	0	0	0	0	0		1.00075	1.02402	1.00796	1.01577	1.0059	1.01718		261.824	231.675	235.346	222.001	246.083	245.751		27.53	26.4125	27.1925	23.6573
40418		233.617	212.26	196.086	208.48	201.658	225.053				0	0	0	0	0	0		0	0	0	0	0	0		0	0	0	0	0	0		1.00109	1.02408	1.00793	1.01608	1.00611	1.01748		261.648	231.394	235.253	221.966	245.618	245.645		27.5055	26.036	27.0497	23.6573
40518		225.521	203.124	206.752	197.087	208.873	214.888				0	0	0	0	0	0		0	0	0	0	0	0		0	0	0	0	0	0		1.00117	1.024	1.00789	1.01598	1.00603	1.01758		261.259	231.401	235.093	221.753	245.383	245.609		27.2545	25.9442	26.9977	23.5195
40598		258.658	207.969	243.373	227.03	245.053	238.453				0	0	0	0	0	0		0	0	0	0	0	0		0	0	0	0	0	0		1.00156	1.02373	1.00784	1.01604	1.00598	1.01736		258.658	231.424	243.373	227.03	245.386	245.686		27.0065	26.036	27.1537	23.5858
40678		266.427	242.614	238.069	225.417	256.14	219.925				0	0	0	0	0	0		0	0	0	0	0	0		0	0	0	0	0	0		1.00176	1.02357	1.00792	1.01604	1.00587	1.01734		266.427	242.614	234.803	225.417	256.14	245.693		27.002	26.036	27.692	23.787
40778		253.039	223.452	229.6	224.06	221.172	246.305				0	0	0	0	0	0		0	0	0	0	0	0		0	0	0	0	0	0		1.00208	1.02346	1.00795	1.01621	1.00598	1.01712		260.898	231.448	234.5	224.06	245.386	246.305		27.142	26.036	27.7507	23.8088
40858		260.179	221.461	224.868	211.912	215.576	209.531				0	0	0	0	0	0		0	0	0	0	0	0		0	0	0	0	0	0		1.0024	1.02344	1.00792	1.01646	1.00602	1.01711		260.179	231.449	234.501	221.507	245.384	245.777		27.142	26.036	27.8757	23.787
41018		238.125	228.744	211.539	211.448	228.058	216.326				0	0	0	0	0	0		0	0	0	0	0	0		0	0	0	0	0	0		1.00256	1.02341	1.00864	1.01589	1.00608	1.01709		260.889	228.744	234.484	221.511	245.38	245.784		27.2003	25.9442	27.8757	23.787
41118		251.06	216.195	218.942	204.315	210.696	224.796				0	0	0	0	0	0		0	0	0	0	0	0		0	0	0	0	0	0		1.00261	1.02351	1.00856	1.01594	1.0061	1.01734		260.888	231.444	234.486	221.51	245.379	245.695		27.2003	25.8682	27.7507	23.5858
41198		238.276	200.874	213.276	193.658	217.755	201.156				0	0	0	0	0	0		0	0	0	0	0	0		0	0	0	0	0	0		1.00274	1.02346	1.00862	1.0158	1.00604	1.0173		260.885	231.447	234.354	221.514	245.383	245.71		27.3003	25.8682	27.6128	23.787
41278		271.247	221.303	238.096	224.925	242.664	224.542				0	0	0	0	0	0		0	0	0	0	0	0		0	0	0	0	0	0		1.00299	1.0236	1.00854	1.01561	1.00585	1.0176		271.247	231.14	234.317	224.925	245.3	245.607		27.3383	25.5102	27.5642	23.8088
41358		270.17	209.431	221.309	217.297	230.104	253.824				0	0	0	0	0	0		0	0	0	0	0	0		0	0	0	0	0	0		1.00323	1.02343	1.00842	1.01568	1.00567	1.01746		270.17	231.189	234.318	221.532	245.307	253.824		27.3383	25.5952	27.624	23.8653
41438		241.871	214.418	225.025	203.007	247.138	216.606				0	0	0	0	0	0		0	0	0	0	0	0		0	0	0	0	0	0		1.00373	1.02326	1.00839	1.01535	1.00562	1.01718		260.814	231.237	234.318	221.583	245.309	245.752		27.2375	25.5102	27.624	23.8088
41518		243.221	227.716	224.942	221.475	212.82	231.848				0	0	0	0	0	0		0	0	0	0	0	0		0	0	0	0	0	0		1.0039	1.02342	1.00862	1.01472	1.00562	1.01683		260.804	231.193	234.316	221.917	245.309	246.269		27.2375	25.5102	27.624	23.9487
41598		226.247	195.803	225.578	189.963	227.956	212.58				0	0	0	0	0	0		0	0	0	0	0	0		0	0	0	0	0	0		1.00426	1.02324	1.00863	1.01416	1.00577	1.01688		260.776	231.243	234.316	221.989	245.303	246.267		27.3383	25.4342	27.624	23.9487
41678		235.642	221.997	209.278	214.166	266.203	208.767				0	0	0	0	0	0		0	0	0	0	0	0		0	0	0	0	0	0		1.00441	1.02323	1.00861	1.01429	1.00567	1.01688		260.764	231.247	234.316	221.971	266.203	246.267		27.3383	25.4342	27.624	23.9487
41758		231.531	193.496	204.448	209.694	232.575	202.648				0	0	0	0	0	0		0	0	0	0	0	0		0	0	0	0	0	0		1.00424	1.02347	1.0085	1.01417	1.00569	1.01672		260.777	231.177	234.317	221.763	245.306	245.918		27.3383	25.1512	27.6915	23.8653
41878		254.616	192.934	193.321	211.069	212.467	206.295				0	0	0	0	0	0		0	0	0	0	0	0		0	0	0	0	0	0		1.00435	1.02349	1.00845	1.01421	1.00563	1.0167		260.769	231.171	234.075	221.757	245.309	245.574		27.3383	25.1512	27.7035	24.0213
42018		231.081	235.77	217.249	201.771	238.884	210.115				0	0	0	0	0	0		0	0	0	0	0	0		0	0	0	0	0	0		1.00444	1.0233	1.00848	1.01436	1.00568	1.01682		260.762	235.77	233.939	221.734	245.307	245.569		27.3383	25.1512	27.7035	24.0213
42118		222.823	211.955	211.529	211.574	225.351	207.175				0	0	0	0	0	0		0	0	0	0	0	0		0	0	0	0	0	0		1.00479	1.02324	1.00862	1.01411	1.00559	1.01708		260.735	231.881	233.861	221.772	245.232	245.559		27.2375	25.4937	27.2653	24.0213
42198		233.183	211.587	204.589	210.219	233.133	224.721				0	0	0	0	0	0		0	0	0	0	0	0		0	0	0	0	0	0		1.00543	1.02333	1.00853	1.01425	1.00561	1.01708		260.686	231.857	233.841	221.751	245.037	245.559		27.1375	25.4937	27.2985	24.188
42278		240.984	212.018	191.296	187.577	227.471	211.032				0	0	0	0	0	0		0	0	0	0	0	0		0	0	0	0	0	0		1.00561	1.0233	1.00856	1.01434	1.00555	1.01692		260.656	231.866	233.84	221.509	245.044	245.565		27.155	25.421	27.2985	24.188
42358		234.863	204.683	195.253	195.038	204.102	209.524				0	0	0	0	0	0		0	0	0	0	0	0		0	0	0	0	0	0		1.00599	1.02326	1.00851	1.01439	1.00558	1.01727		260.586	231.875	233.687	221.509	245.04	245.551		27.3383	25.421	27.372	24.2213
42458		212.062	197.89	200.297	206.123	198.551	208.832				0	0	0	0	0	0		0	0	0	0	0	0		0	0	0	0	0	0		1.00633	1.02324	1.00826	1.01427	1.00561	1.0171		260.523	231.882	233.587	221.497	244.843	245.558		27.5433	25.35	27.2595	24.3283
42538		231.416	208.989	210.439	187.991	213.878	213.348				0	0	0	0	0	0		0	0	0	0	0	0		0	0	0	0	0	0		1.00659	1.02308	1.00786	1.01456	1.00561	1.01705		260.345	231.923	233.482	221.493	244.821	245.4		27.5087	25.421	27.2248	24.3283
42638		240.344	213.08	243.028	196.034	232.883	235.238				0	0	0	0	0	0		0	0	0	0	0	0		0	0	0	0	0	0		1.00646	1.02305	1.00782	1.01412	1.00576	1.01675		260.347	231.932	243.028	221.511	244.707	245.434		27.3038	25.421	27.1532	24.4243
42718		243.456	230.599	215.764	207.82	233.261	225.064				0	0	0	0	0	0		0	0	0	0	0	0		0	0	0	0	0	0		1.00641	1.02306	1.00783	1.01362	1.00578	1.0164		260.348	230.599	232.717	221.64	244.658	245.585		27.1205	25.7265	27.1262	24.4243
42798		229.683	192.969	195.115	200.65	225.307	221.313				0	0	0	0	0	0		0	0	0	0	0	0		0	0	0	0	0	0		1.00704	1.02309	1.00782	1.01381	1.00571	1.01636		260.336	232.11	232.597	221.586	244.517	245.478		27.1205	25.4693	26.9777	24.3173
42878		229.474	223.707	205.143	221.511	222.806	245.608				0	0	0	0	0	0		0	0	0	0	0	0		0	0	0	0	0	0		1.00733	1.02294	1.00753	1.01383	1.00571	1.0164		260.321	232.124	232.597	221.579	244.517	245.608		26.915	25.4693	27.1282	24.4243
42998		237.134	173.799	207.098	187.869	221.806	215.465				0	0	0	0	0	0		0	0	0	0	0	0		0	0	0	0	0	0		1.00766	1.02288	1.00742	1.01395	1.00555	1.01649		260.29	232.128	232.59	221.546	244.522	245.331		26.915	25.7265	27.2172	24.3173
43098		208.086	196.341	203.813	170.921	206.473	213.116				0	0	0	0	0	0		0	0	0	0	0	0		0	0	0	0	0	0		1.00806	1.02284	1.00722	1.01387	1.0056	1.01677		260.254	232.13	232.594	221.568	244.521	245.327		26.915	25.7265	27.5627	24.4243
43178		243.319	213.54	207.525	184.1	190.86	197.781				0	0	0	0	0	0		0	0	0	0	0	0		0	0	0	0	0	0		1.00846	1.02288	1.00721	1.01458	1.00565	1.01691		260.217	232.128	232.594	221.508	244.455	245.245		26.915	25.7265	27.5627	24.4243
43258		257.142	226.74	229.392	211.02	229.503	230.776				0	0	0	0	0	0		0	0	0	0	0	0		0	0	0	0	0	0		1.00859	1.02291	1.00724	1.01497	1.00574	1.01706		260.174	231.97	232.549	221.487	244.312	245.236		26.8682	25.35	27.4033	24.4872
43338		260.12	233.903	216.888	217.463	224.099	211.295				0	0	0	0	0	0		0	0	0	0	0	0		0	0	0	0	0	0		1.00823	1.02293	1.00721	1.01456	1.00575	1.01701		260.12	233.903	232.556	221.493	244.311	245.239		26.915	25.421	27.4033	24.4872
43438		237.827	228.27	210.585	211.851	213.078	229.35				0	0	0	0	0	0		0	0	0	0	0	0		0	0	0	0	0	0		1.00857	1.02264	1.00719	1.01461	1.00608	1.01679		260.208	228.27	232.559	221.463	244.273	245.253		26.915	25.421	27.4033	23.839
43538		230.546	222.137	195.243	202.873	197.113	212.414				0	0	0	0	0	0		0	0	0	0	0	0		0	0	0	0	0	0		1.00899	1.02244	1.00713	1.01478	1.00608	1.01659		260.179	232.011	232.563	221.46	244.146	245.266		27.1205	25.421	27.7785	23.839
43618		227.166	199.562	180.612	192.795	215.063	210.114				0	0	0	0	0	0		0	0	0	0	0	0		0	0	0	0	0	0		1.00922	1.0224	1.007	1.01471	1.00606	1.01644		260.178	232.015	232.255	221.461	244.146	245.168		27.3038	25.421	27.709	23.839
43698		241.146	190.296	189.998	189.093	223.828	221.283				0	0	0	0	0	0		0	0	0	0	0	0		0	0	0	0	0	0		1.00971	1.02239	1.00698	1.01461	1.00604	1.01713		260.176	232.016	232.259	221.463	244.084	245.129		27.3038	25.421	27.709	23.9975
43778		226.434	208.702	205.065	181.36	210.234	231.883				0	0	0	0	0	0		0	0	0	0	0	0		0	0	0	0	0	0		1.00923	1.02231	1.0072	1.01476	1.00586	1.01789		260.178	232.156	232.218	221.46	244.146	245.05		27.3038	25.421	27.709	24.0548
43878		250.224	239.576	216.145	212.365	220.345	238.398				0	0	0	0	0	0		0	0	0	0	0	0		0	0	0	0	0	0		1.00891	1.0221	1.00699	1.01478	1.0059	1.01791		260.179	239.576	232.085	221.412	244.099	245.045		27.3038	25.4937	27.419	24.0548
43998		243.294	236.534	229.511	214.924	230.237	238.075				0	0	0	0	0	0		0	0	0	0	0	0		0	0	0	0	0	0		1.00861	1.02216	1.00715	1.01477	1.00589	1.01793		260.339	236.534	231.962	221.413	243.949	244.773		27.3038	25.7975	27.3685	24.0548
44078		246.473	241.489	218.057	210.263	234.957	211.246				0	0	0	0	0	0		0	0	0	0	0	0		0	0	0	0	0	0		1.00889	1.02227	1.00717	1.01474	1.00607	1.01781		260.334	241.489	231.96	221.2	243.942	244.617		27.5087	25.7975	27.3685	23.9518
44178		246.326	215.07	204.123	198.407	232.339	225.8				0	0	0	0	0	0		0	0	0	0	0	0		0	0	0	0	0	0		1.00902	1.02225	1.00707	1.01477	1.0066	1.01793		260.322	232.269	231.967	221.19	243.919	244.06		27.5087	25.7975	27.434	24.106
44258		260.682	228.815	212.54	202.074	215.872	210.268				0	0	0	0	0	0		0	0	0	0	0	0		0	0	0	0	0	0		1.00929	1.02261	1.00702	1.0143	1.00654	1.01787		260.682	228.815	231.949	221.316	243.765	243.964		27.782	25.8702	27.4468	24.106
44338		232.813	233.287	212.129	210.32	212.248	224.752				0	0	0	0	0	0		0	0	0	0	0	0		0	0	0	0	0	0		1.00968	1.02257	1.00693	1.01437	1.00638	1.01776		260.263	233.287	231.95	221.298	243.584	243.978		28.1385	25.9617	27.5258	24.1333
44418		231.611	194.756	206.096	200.02	199.833	220.67				0	0	0	0	0	0		0	0	0	0	0	0		0	0	0	0	0	0		1.00977	1.02355	1.007	1.01472	1.00654	1.01789		260.255	232.071	231.971	221.205	243.566	243.962		27.782	25.9617	27.5513	24.1333
44518		241.712	194.321	225.385	198.237	232.631	231.096				0	0	0	0	0	0		0	0	0	0	0	0		0	0	0	0	0	0		1.01003	1.02427	1.007	1.01442	1.00608	1.01794		260.344	232.008	231.971	221.285	243.618	243.955		27.5433	25.8702	27.5513	24.1333
44638		231.825	199.59	224.136	208.154	238.368	214.513				0	0	0	0	0	0		0	0	0	0	0	0		0	0	0	0	0	0		1.01016	1.02464	1.00711	1.01427	1.00649	1.01801		260.342	231.976	231.948	220.876	243.486	244.528		27.8165	25.9617	27.5258	24.1238
44718		232.21	226.523	223.667	201.789	239.28	212.236				0	0	0	0	0	0		0	0	0	0	0	0		0	0	0	0	0	0		1.0106	1.02471	1.00725	1.01439	1.00663	1.0181		260.334	231.968	231.934	220.544	243.291	244.493		27.5433	26.2448	27.5258	23.9585
44798		249.246	214.252	210.754	207.12	225.191	224.479				0	0	0	0	0	0		0	0	0	0	0	0		0	0	0	0	0	0		1.01072	1.02462	1.0073	1.01444	1.00658	1.01795		260.324	231.977	231.608	220.535	243.299	244.55		27.5433	26.3208	27.261	23.8867
44878		239.56	228.36	219.59	224.637	222.207	241.47				0	0	0	0	0	0		0	0	0	0	0	0		0	0	0	0	0	0		1.01114	1.02476	1.00726	1.01445	1.00642	1.01801		260.286	228.36	231.598	224.637	243.163	244.528		27.8165	26.3208	27.1615	23.7897
44998		232.368	209.589	211.332	207.485	224.094	229.577				0	0	0	0	0	0		0	0	0	0	0	0		0	0	0	0	0	0		1.01155	1.02476	1.00727	1.01448	1.00651	1.01801		260.25	231.953	231.576	220.239	243.088	244.526		27.8165	26.3208	27.1813	23.7897
45098		229.547	209.425	196.415	208.314	217.076	224.337				0	0	0	0	0	0		0	0	0	0	0	0		0	0	0	0	0	0		1.01214	1.02432	1.00741	1.01454	1.00652	1.01794		260.197	232.145	231.596	220.239	243.088	244.556		27.5433	26.7933	27.3003	23.7897
45198		238.808	243.938	217.381	215.675	225.652	265.607				0	0	0	0	0	0		0	0	0	0	0	0		0	0	0	0	0	0		1.01228	1.02431	1.00765	1.01483	1.00615	1.01804		260.184	243.938	231.593	220.452	243.104	265.607		27.3383	26.8305	27.1615	23.7897
45278		249.431	227.501	236.849	224.652	251.054	259.144				0	0	0	0	0	0		0	0	0	0	0	0		0	0	0	0	0	0		1.01266	1.02338	1.00762	1.01473	1.00663	1.0179		260.168	232.191	231.593	224.652	251.054	259.144		27.3383	26.8305	27.1615	23.7935
45358		285.76	260.293	224.091	248.299	235.372	278.836				0	0	0	0	0	0		0	0	0	0	0	0		0	0	0	0	0	0		1.01303	1.02343	1.00747	1.01475	1.0067	1.01775		285.76	260.293	231.574	248.299	242.932	278.836		27.3383	26.358	27.1813	23.3427
45438		262.061	233.692	223.5	220.245	243.967	253.671				0	0	0	0	0	0		0	0	0	0	0	0		0	0	0	0	0	0		1.01336	1.02345	1.00749	1.01466	1.00667	1.01752		262.061	233.692	231.472	220.192	242.817	253.671		27.5433	26.358	27.2305	23.3162
45518		227.645	243.279	226.285	218.324	239.816	235.598				0	0	0	0	0	0		0	0	0	0	0	0		0	0	0	0	0	0		1.01354	1.02347	1.00725	1.01473	1.00654	1.01736		260.138	243.279	231.539	220.02	242.825	243.672		27.8165	26.358	27.2955	23.4485
45598		246.78	234.369	219.083	200.702	222.573	238.292				0	0	0	0	0	0		0	0	0	0	0	0		0	0	0	0	0	0		1.01377	1.02335	1.00718	1.01486	1.00639	1.01746		260.13	234.369	231.557	219.822	242.781	243.664		28.173	26.358	27.3538	23.4138
45678		239.851	218.868	217.253	217.039	236.833	253.476				0	0	0	0	0	0		0	0	0	0	0	0		0	0	0	0	0	0		1.01394	1.02406	1.00719	1.01497	1.00644	1.01744		260.124	232.158	231.088	219.59	242.78	253.476		28.173	26.5175	27.14	23.4073
45758		239.05	210.148	203.768	224.36	239.593	245.539				0	0	0	0	0	0		0	0	0	0	0	0		0	0	0	0	0	0		1.01455	1.02419	1.00729	1.01507	1.00616	1.01747		260.029	232.152	231.078	224.36	242.846	245.539		28.173	26.358	27.14	23.4073
45838		308.801	245.754	256.566	252.869	273.515	270.723				0	0	0	0	0	0		0	0	0	0	0	0		0	0	0	0	0	0		1.01491	1.02481	1.00725	1.01513	1.00662	1.01761		308.801	245.754	256.566	252.869	273.515	270.723		28.4328	26.2448	27.0965	23.5535
45998		278.217	259.833	245.476	229.765	264.687	259.811				0	0	0	0	0	0		0	0	0	0	0	0		0	0	0	0	0	0		1.01524	1.02541	1.00716	1.01528	1.00711	1.01774		278.217	259.833	245.476	229.765	264.687	259.811		28.173	26.358	27.14	23.6088
46098		288.917	271.246	229.789	236.224	264.29	274.284				0	0	0	0	0	0		0	0	0	0	0	0		0	0	0	0	0	0		1.01539	1.02536	1.00722	1.01531	1.00684	1.01768		288.917	271.246	230.899	236.224	264.29	274.284		28.4328	26.358	27.0477	23.5535
46198		273.684	269.694	256.672	264.423	256.404	305.765				0	0	0	0	0	0		0	0	0	0	0	0		0	0	0	0	0	0		1.0158	1.02535	1.00719	1.01535	1.0066	1.01769		273.684	269.694	256.672	264.423	256.404	305.765		28.47	26.5175	27.1805	23.4725
46298		288.294	258.782	272.246	244.068	257.037	242.383				0	0	0	0	0	0		0	0	0	0	0	0		0	0	0	0	0	0		1.01611	1.02533	1.00718	1.01523	1.00687	1.01754		288.294	258.782	272.246	244.068	257.037	242.383		28.4865	26.5175	27.334	23.2452
46398		284.345	293.64	226.537	264.156	255.417	275.893				0	0	0	0	0	0		0	0	0	0	0	0		0	0	0	0	0	0		1.01636	1.02518	1.00705	1.01525	1.00678	1.01742		284.345	293.64	230.648	264.156	255.417	275.893		28.5063	26.5775	27.4503	23.3765
46478		301.12	275.252	258.876	249.33	287.805	295.258				0	0	0	0	0	0		0	0	0	0	0	0		0	0	0	0	0	0		1.01686	1.02512	1.00724	1.0152	1.0068	1.01732		301.12	275.252	258.876	249.33	287.805	295.258		28.4865	26.6728	27.4503	23.7717
46558		333.213	283.776	270.403	250.827	300.707	277.509				0	0	0	0	0	0		0	0	0	0	0	0		0	0	0	0	0	0		1.01669	1.02501	1.00722	1.01516	1.00687	1.01742		333.213	283.776	270.403	250.827	300.707	277.509		28.5045	26.5775	27.4503	23.7717
46638		307.894	271.347	265.125	262.783	276.856	287.778				0	0	0	0	0	0		0	0	0	0	0	0		0	0	0	0	0	0		1.01695	1.02556	1.00727	1.01515	1.0068	1.01782		307.894	271.347	265.125	262.783	276.856	287.778		28.5045	26.5175	27.4503	23.7717
46718		322.685	266.736	263.143	265.547	253.343	273.257				0	0	0	0	0	0		0	0	0	0	0	0		0	0	0	0	0	0		1.01708	1.02531	1.00766	1.01513	1.00689	1.01773		322.685	266.736	263.143	265.547	253.343	273.257		28.521	26.5175	27.5213	23.7717
46798		253.475	275.178	247.705	227.885	257.595	271.089				0	0	0	0	0	0		0	0	0	0	0	0		0	0	0	0	0	0		1.01702	1.02465	1.00838	1.01524	1.00692	1.01797		259.719	275.178	247.705	227.885	257.595	271.089		28.5408	26.5175	27.1655	23.4758
46878		266.536	312.139	250.597	279.615	249.703	281.542				0	0	0	0	0	0		0	0	0	0	0	0		0	0	0	0	0	0		1.01726	1.02411	1.00811	1.01526	1.00662	1.01787		266.536	312.139	250.597	279.615	241.405	281.542		28.548	26.5175	27.0565	23.1863
46998		280.343	279.305	248.972	236.442	269.518	261.813				0	0	0	0	0	0		0	0	0	0	0	0		0	0	0	0	0	0		1.01701	1.02346	1.00818	1.01528	1.00595	1.01794		280.343	279.305	248.972	236.442	269.518	261.813		28.5898	26.5775	26.9213	23.077
47098		280.493	290.406	238.842	247.571	250.993	278.953				0	0	0	0	0	0		0	0	0	0	0	0		0	0	0	0	0	0		1.01707	1.02315	1.00829	1.01536	1.00558	1.01768		280.493	290.406	238.842	247.571	250.993	278.953		28.716	26.2962	26.883	23.0058
47178		310.553	316.136	263.172	250.938	289.155	243.434				0	0	0	0	0	0		0	0	0	0	0	0		0	0	0	0	0	0		1.01702	1.02255	1.00789	1.01531	1.00526	1.01749		310.553	316.136	263.172	250.938	289.155	243.434		28.6692	26.201	26.883	23.0178
47278		311.205	289.595	264.014	260.782	311.996	262.458				0	0	0	0	0	0		0	0	0	0	0	0		0	0	0	0	0	0		1.01731	1.02193	1.00711	1.01509	1.00536	1.01741		311.205	289.595	264.014	260.782	311.996	262.458		28.5085	26.141	26.883	23.0178
47378		306.634	300.067	258.099	268.304	286.776	283.49				0	0	0	0	0	0		0	0	0	0	0	0		0	0	0	0	0	0		1.01782	1.02162	1.00701	1.01464	1.00512	1.01714		306.634	300.067	258.099	268.304	286.776	283.49		28.5085	26.358	26.883	23.127
47478		314.649	287.465	280.326	229.559	270.635	292.186				0	0	0	0	0	0		0	0	0	0	0	0		0	0	0	0	0	0		1.01827	1.02108	1.00707	1.01435	1.00479	1.01728		314.649	287.465	280.326	229.559	270.635	292.186		28.4667	26.358	26.9382	23.127
47558		297.512	261.124	245.933	237.332	273.469	274.324				0	0	0	0	0	0		0	0	0	0	0	0		0	0	0	0	0	0		1.01893	1.02074	1.00703	1.01412	1.00506	1.01749		297.512	261.124	245.933	237.332	273.469	274.324		28.5085	26.5175	27.006	23.127
47638		298.78	244.355	259.65	238.361	263.208	246.829				0	0	0	0	0	0		0	0	0	0	0	0		0	0	0	0	0	0		1.01882	1.02068	1.00686	1.0138	1.00527	1.01787		298.78	244.355	259.65	238.361	263.208	246.829		28.6692	26.5775	26.7742	23.127
47718		288.504	298.099	258.094	231.265	272.573	269.18				0	0	0	0	0	0		0	0	0	0	0	0		0	0	0	0	0	0		1.01869	1.02089	1.00677	1.01375	1.00505	1.01809		288.504	298.099	258.094	231.265	272.573	269.18		28.8725	26.5775	26.782	23.127
47798		290.364	265.759	286.917	250.879	289.265	289.684				0	0	0	0	0	0		0	0	0	0	0	0		0	0	0	0	0	0		1.01924	1.02106	1.00661	1.01417	1.00461	1.0176		290.364	265.759	286.917	250.879	289.265	289.684		29.0542	26.6728	26.6537	23.1863
47878		313.879	290.767	268.899	277.89	266.692	303.747				0	0	0	0	0	0		0	0	0	0	0	0		0	0	0	0	0	0		1.0192	1.02051	1.0063	1.01399	1.0043	1.01732		313.879	290.767	268.899	277.89	266.692	303.747		29.2347	26.6728	26.6537	23.1863
47998		313.373	244.215	265.816	256.477	256.073	274.592				0	0	0	0	0	0		0	0	0	0	0	0		0	0	0	0	0	0		1.01948	1.01991	1.00628	1.01371	1.00414	1.01709		313.373	244.215	265.816	256.477	256.073	274.592		29.2347	26.5775	26.5697	23.2495
48098		272.74	283.478	244.42	245.955	254.551	255.07				0	0	0	0	0	0		0	0	0	0	0	0		0	0	0	0	0	0		1.01964	1.01954	1.00684	1.01399	1.00391	1.01672		272.74	283.478	244.42	245.955	254.551	255.07		29.3235	26.6728	26.5697	23.2788
48178		279.807	245.824	238.935	234.863	254.219	233.986				0	0	0	0	0	0		0	0	0	0	0	0		0	0	0	0	0	0		1.01976	1.01882	1.00731	1.01456	1.00408	1.01636		279.807	245.824	238.935	234.863	254.219	242.477		29.3825	26.9318	26.7415	23.2893
48258		270.536	256.536	234.331	221.999	236.408	259.538				0	0	0	0	0	0		0	0	0	0	0	0		0	0	0	0	0	0		1.01969	1.01865	1.00731	1.01465	1.00432	1.01652		270.536	256.536	229.502	221.999	239.685	259.538		29.5423	27.099	26.953	23.2893
48338		262.199	263.73	212.63	242.523	234.245	263.493				0	0	0	0	0	0		0	0	0	0	0	0		0	0	0	0	0	0		1.01937	1.01859	1.00803	1.01483	1.00409	1.01698		262.199	263.73	229.338	242.523	239.535	263.493		29.4097	27.3003	27.1808	23.3697
48418		274.825	228.563	241.537	219.381	238.234	262.09				0	0	0	0	0	0		0	0	0	0	0	0		0	0	0	0	0	0		1.01943	1.01766	1.00878	1.0145	1.00422	1.01641		274.825	228.563	241.537	218.599	239.511	262.09		29.461	27.3203	27.2335	23.551
48518		278.318	245.369	238.894	241.221	265.515	279.836				0	0	0	0	0	0		0	0	0	0	0	0		0	0	0	0	0	0		1.01951	1.01675	1.00861	1.01397	1.00492	1.01588		278.318	245.369	238.894	241.221	265.515	279.836		29.337	27.3003	27.2335	23.551
48598		270.002	239.255	226.138	221.376	244.711	268.583				0	0	0	0	0	0		0	0	0	0	0	0		0	0	0	0	0	0		1.01939	1.01607	1.00837	1.01364	1.00524	1.01502		270.002	239.255	229.247	218.829	238.938	268.583		29.4325	27.3203	27.3688	23.551
48678		266.966	254.649	238.838	238.595	257.433	277.658				0	0	0	0	0	0		0	0	0	0	0	0		0	0	0	0	0	0		1.01932	1.01494	1.00837	1.0133	1.00498	1.01371		266.966	254.649	238.838	238.595	257.433	277.658		29.5097	27.3203	27.5808	23.6887
48758		287.168	270.998	229.232	243.488	241.457	259.447				0	0	0	0	0	0		0	0	0	0	0	0		0	0	0	0	0	0		1.01938	1.01389	1.0083	1.01316	1.00478	1.01315		287.168	270.998	229.25	243.488	238.652	259.447		29.5097	27.3203	27.5808	23.8717
48858		276.897	238.801	263.966	213.892	235.034	271.09				0	0	0	0	0	0		0	0	0	0	0	0		0	0	0	0	0	0		1.01987	1.01378	1.00802	1.01359	1.00454	1.01316		276.897	238.801	263.966	218.846	238.665	271.09		29.5097	27.3003	28.1153	23.8717
48998		284.359	242.612	233.644	217.387	230.06	246.468				0	0	0	0	0	0		0	0	0	0	0	0		0	0	0	0	0	0		1.01965	1.01288	1.0078	1.01381	1.00445	1.01315		284.359	242.612	229.265	218.774	238.592	246.468		29.7242	27.3003	28.1725	23.8717
49078		291.441	217.979	289.49	220.221	280.833	267.442				0	0	0	0	0	0		0	0	0	0	0	0		0	0	0	0	0	0		1.01942	1.0115	1.00689	1.01332	1.0043	1.01259		291.441	233.695	289.49	218.482	280.833	267.442		29.9005	27.3003	28.2535	23.9815
49158		292.162	263.014	242.701	241.69	266.459	271.495				0	0	0	0	0	0		0	0	0	0	0	0		0	0	0	0	0	0		1.01901	1.01113	1.00667	1.01267	1.00464	1.01278		292.162	263.014	242.701	241.69	266.459	271.495		29.6315	26.9437	28.1728	23.9815
49238		290.139	286.107	220.657	223.833	256.539	263.926				0	0	0	0	0	0		0	0	0	0	0	0		0	0	0	0	0	0		1.01949	1.01046	1.00638	1.01182	1.00493	1.01241		290.139	286.107	228.618	223.833	256.539	263.926		29.9465	27.3203	28.0772	24.0125
49358		285.794	246.948	232.562	241.212	248.032	260.464				0	0	0	0	0	0		0	0	0	0	0	0		0	0	0	0	0	0		1.01973	1.00992	1.00608	1.01127	1.00488	1.01201		285.794	246.948	228.401	241.212	238.369	260.464		29.7133	27.3373	27.9657	24.1385
49458		265.408	247.497	233.922	217.173	237.61	245.341				0	0	0	0	0	0		0	0	0	0	0	0		0	0	0	0	0	0		1.01991	1.00966	1.00597	1.0109	1.0051	1.01184		265.408	247.497	228.429	219.155	238.368	245.341		29.7675	27.4725	27.9657	24.3662
49538		239.174	203.655	184.337	187.809	228.046	235.358				0	0	0	0	0	0		0	0	0	0	0	0		0	0	0	0	0	0		1.02049	1.00972	1.00608	1.01089	1.00516	1.01181		257.804	233.776	227.909	219.159	238.368	242.326		29.8385	27.8495	27.9535	24.1385
49618		250.273	229.438	216.418	210.262	230.905	277.571				0	0	0	0	0	0		0	0	0	0	0	0		0	0	0	0	0	0		1.0205	1.00938	1.00619	1.01071	1.00538	1.01168		257.802	229.438	227.867	219.217	238.368	277.571		29.9415	27.9508	28.0398	24.3662
49698		271.209	266.804	240.337	221.5	256.6	253.856				0	0	0	0	0	0		0	0	0	0	0	0		0	0	0	0	0	0		1.0201	1.00907	1.00591	1.0103	1.0058	1.01165		271.209	266.804	240.337	219.268	256.6	253.856		30.0618	28.0108	28.0398	24.4487
49778		252.823	252.1	249.867	230.71	263.7	272.121				0	0	0	0	0	0		0	0	0	0	0	0		0	0	0	0	0	0		1.02016	1.00872	1.00568	1.01019	1.00597	1.01212		257.68	252.1	249.867	230.71	263.7	272.121		29.8325	28.0108	27.6265	24.362
49858		255.7	236.619	216.738	210.269	215.865	245.104				0	0	0	0	0	0		0	0	0	0	0	0		0	0	0	0	0	0		1.02006	1.00853	1.00536	1.01021	1.00606	1.01152		257.68	236.619	227.357	218.407	238.127	245.104		29.8325	27.6343	27.3805	24.321
50000		242.052	239.309	221.174	210.096	213.228	237.935				0	0	0	0	0	0		0	0	0	0	0	0		0	0	0	0	0	0		1.01969	1.00825	1.00621	1.0101	1.00586	1.01117		257.68	239.309	227.187	218.432	237.941	242.357		30.0023	27.6343	27.4392	24.321
50078		240.387	205.601	189.605	187.095	207.433	225.423				0	0	0	0	0	0		0	0	0	0	0	0		0	0	0	0	0	0		1.01957	1.00774	1.00729	1.01002	1.00584	1.01077		257.68	233.8	226.787	218.449	237.941	242.376		30.3892	27.758	27.0942	24.3425
50158		225.881	215.889	180.618	191.791	175.41	220.229				0	0	0	0	0	0		0	0	0	0	0	0		0	0	0	0	0	0		1.01979	1.00762	1.00742	1.01009	1.00586	1.01095		257.586	233.81	226.767	218.323	237.831	242.367		30.177	27.9307	27.249	24.4087
50238		239.743	193.504	204.6	178.18	201.43	211.646				0	0	0	0	0	0		0	0	0	0	0	0		0	0	0	0	0	0		1.01997	1.00756	1.00753	1.01048	1.00574	1.01094		257.551	233.815	226.75	218.323	237.852	242.367		30.4463	27.9307	27.249	24.4087
50318		261.077	217.155	211.779	185.021	232.045	227.066				0	0	0	0	0	0		0	0	0	0	0	0		0	0	0	0	0	0		1.02008	1.00779	1.00744	1.01039	1.00576	1.01119		261.077	233.795	226.95	218.323	237.848	242.355		30.4463	27.758	27.594	24.4087
50398		257.679	208.266	222.399	203.901	192.666	230.385				0	0	0	0	0	0		0	0	0	0	0	0		0	0	0	0	0	0		1.02007	1.00848	1.00738	1.0107	1.00558	1.01102		257.53	233.735	227.302	218.305	237.57	242.364		30.552	27.758	27.84	24.4087
50518		243.604	217.786	194.304	181.802	199.389	221.122				0	0	0	0	0	0		0	0	0	0	0	0		0	0	0	0	0	0		1.0197	1.00888	1.00723	1.01048	1.00535	1.01083		257.606	233.7	226.972	218.023	237.022	242.372		30.8447	27.9307	27.6457	24.082
50598		226.497	200.369	211.553	192.932	193.488	229.347				0	0	0	0	0	0		0	0	0	0	0	0		0	0	0	0	0	0		1.02073	1.00906	1.00691	1.01043	1.00513	1.01022		257.18	233.684	227.035	217.833	237.106	242.393		30.5788	27.4967	27.6457	23.9465
50678		229.929	227.391	194.258	194.833	186.55	200.509				0	0	0	0	0	0		0	0	0	0	0	0		0	0	0	0	0	0		1.02162	1.00899	1.00684	1.01023	1.00477	1.01009		256.729	233.687	227.05	217.854	236.971	242.396		30.4892	27.592	27.8127	24.1805
50798		220.67	199.143	183.366	170.961	179.656	194.709				0	0	0	0	0	0		0	0	0	0	0	0		0	0	0	0	0	0		1.02173	1.00914	1.00655	1.01003	1.00436	1.01011		256.714	233.681	227.113	217.875	236.964	242.396		30.4892	27.7225	28.0695	24.1805
50878		272.177	232.127	218.673	206.678	225.328	254.585				0	0	0	0	0	0		0	0	0	0	0	0		0	0	0	0	0	0		1.02174	1.00912	1.00629	1.01004	1.00448	1.00978		272.177	232.127	227.426	217.874	236.963	254.585		30.4892	27.7623	28.3155	24.1805
50998		250.621	225.631	211.496	199.678	207.474	234.385				0	0	0	0	0	0		0	0	0	0	0	0		0	0	0	0	0	0		1.02162	1.00907	1.00622	1.01019	1.00447	1.00973		256.73	233.594	227.858	217.858	236.973	242.464		30.6418	27.6083	28.7288	23.9465
51078		217.247	204.155	189.168	195.682	190.945	227.044				0	0	0	0	0	0		0	0	0	0	0	0		0	0	0	0	0	0		1.02168	1.00892	1.00614	1.01028	1.0044	1.00969		257.034	233.611	228.387	218.06	236.963	242.483		30.7313	27.6083	28.4317	23.843
51178		235.339	212.917	191.878	184.671	202.645	241.429				0	0	0	0	0	0		0	0	0	0	0	0		0	0	0	0	0	0		1.02176	1.00898	1.00615	1.01036	1.00464	1.00944		257.252	233.605	228.384	218.323	236.962	242.488		30.7313	27.7853	28.4317	23.9785
51278		217.733	231.496	202.497	205.919	196.558	243.61				0	0	0	0	0	0		0	0	0	0	0	0		0	0	0	0	0	0		1.02175	1.00891	1.00606	1.01027	1.00441	1.00984		257.253	231.496	227.964	218.061	236.963	243.61		30.7313	28.1405	28.3663	23.843
51358		221.348	204.741	182.412	184.876	189.897	230.83				0	0	0	0	0	0		0	0	0	0	0	0		0	0	0	0	0	0		1.02183	1.00885	1.00575	1.01	1.00445	1.01009		257.005	233.617	228.057	218.113	236.908	242.438		30.6418	28.5618	28.3663	23.843
51438		258.031	255.92	229.656	230.973	218.374	263.755				0	0	0	0	0	0		0	0	0	0	0	0		0	0	0	0	0	0		1.02257	1.00909	1.00571	1.00998	1.00454	1.00996		256.862	255.92	228.069	230.973	236.902	263.755		30.6418	28.7525	28.3663	23.784
51518		280.003	242.867	230.906	224.616	238.216	246.662				0	0	0	0	0	0		0	0	0	0	0	0		0	0	0	0	0	0		1.02254	1.00919	1.00562	1.0101	1.00459	1.01007		280.003	242.867	228.512	224.616	236.962	246.662		30.6418	28.9065	28.4317	23.843
51598		257.68	262.948	238.683	206.342	227.067	243.781				0	0	0	0	0	0		0	0	0	0	0	0		0	0	0	0	0	0		1.0218	1.00903	1.00561	1.00991	1.00466	1.01025		257.011	262.948	238.683	218.131	236.972	243.781		30.6418	29.3405	28.4303	23.843
51678		243.205	215.343	220.367	204.519	233.319	269.457				0	0	0	0	0	0		0	0	0	0	0	0		0	0	0	0	0	0		1.02189	1.00922	1.00562	1.00994	1.00466	1.00993		256.994	233.698	228.685	218.124	236.972	269.457		30.6418	29.3405	28.4303	23.843
51798		241.992	240.029	208.987	203.272	227.623	259.616				0	0	0	0	0	0		0	0	0	0	0	0		0	0	0	0	0	0		1.02186	1.00982	1.00603	1.00988	1.00448	1.00952		256.999	240.029	228.649	218.135	236.973	259.616		30.6418	29.3405	28.4303	23.7738
51878		216.816	223.338	210.747	214.23	212.247	266.62				0	0	0	0	0	0		0	0	0	0	0	0		0	0	0	0	0	0		1.0219	1.01023	1.00599	1.0098	1.00423	1.00956		256.992	233.694	228.653	218.151	236.974	266.62		30.6418	29.4108	28.4303	23.7738
51998		234.2	214.962	204.081	217.813	197.447	224.529				0	0	0	0	0	0		0	0	0	0	0	0		0	0	0	0	0	0		1.02179	1.00997	1.0056	1.00955	1.00417	1.0098		257.013	233.695	228.517	217.927	236.975	242.737		30.6418	29.4108	28.3187	23.7148
52118		268.027	232.894	198.653	219.343	232.251	252.675				0	0	0	0	0	0		0	0	0	0	0	0		0	0	0	0	0	0		1.02176	1.0097	1.00565	1.00948	1.00417	1.00992		268.027	232.894	228.506	217.935	236.975	252.675		30.6418	29.5238	28.3187	23.7148
52198		234.874	242.245	224.6	198.308	199.845	232.992				0	0	0	0	0	0		0	0	0	0	0	0		0	0	0	0	0	0		1.0219	1.00964	1.0058	1.00938	1.00418	1.0095		256.991	242.245	228.47	217.945	236.975	242.812		30.7313	29.5238	28.3187	23.7148
52298		228.09	224.71	195.221	202.514	185.137	233.607				0	0	0	0	0	0		0	0	0	0	0	0		0	0	0	0	0	0		1.02189	1.00973	1.0059	1.00938	1.00433	1.00945		256.889	233.696	228.66	218.23	237.405	242.826		30.7313	29.5238	28.4303	23.7738
52378		249.112	217.868	208.003	220.134	198.043	243.007				0	0	0	0	0	0		0	0	0	0	0	0		0	0	0	0	0	0		1.02176	1.0097	1.006	1.00966	1.00444	1.00947		257.252	233.696	229.067	218.176	237.785	243.007		30.9973	29.4108	28.5418	23.7738
52458		237.582	221.221	198.716	215.599	194.505	234.476				0	0	0	0	0	0		0	0	0	0	0	0		0	0	0	0	0	0		1.02073	1.00972	1.00596	1.00925	1.0045	1.00946		257.393	233.696	229.268	218.324	237.929	242.52		30.9973	29.4108	28.6225	23.9093
52558		215.777	200.984	184.327	199.231	183.586	217.348				0	0	0	0	0	0		0	0	0	0	0	0		0	0	0	0	0	0		1.01974	1.00987	1.006	1.00931	1.00458	1.00937		257.598	233.695	229.267	218.324	238.092	242.522		30.8447	29.3405	28.6225	23.8268
52638		248.114	234.85	222.042	200.225	211.539	233.308				0	0	0	0	0	0		0	0	0	0	0	0		0	0	0	0	0	0		1.02088	1.00985	1.00557	1.00941	1.00465	1.00931		257.363	234.85	229.203	218.225	238.081	242.491		30.8447	29.3405	28.5418	23.6912
52718		232.353	214.548	211.21	203.082	223.44	247.052				0	0	0	0	0	0		0	0	0	0	0	0		0	0	0	0	0	0		1.01987	1.00992	1.00584	1.00961	1.00473	1.00965		257.57	233.646	229.117	218.186	238.07	247.052		30.8447	28.9065	28.5418	23.7738
52798		222.139	211.457	201.363	212.354	225.596	248.675				0	0	0	0	0	0		0	0	0	0	0	0		0	0	0	0	0	0		1.02081	1.00981	1.00554	1.00993	1.00483	1.01018		257.172	233.651	229.211	218.125	238.054	248.675		30.7313	28.9768	28.4303	23.7738
52878		219.608	222.846	204.829	198.035	216.264	242.427				0	0	0	0	0	0		0	0	0	0	0	0		0	0	0	0	0	0		1.02185	1.00973	1.00543	1.00968	1.00494	1.01033		256.478	233.654	229.233	218.173	238.036	242.433		30.6418	28.9768	28.4303	23.7738
52998		228.145	246.837	203.549	244.935	211.161	287.331				0	0	0	0	0	0		0	0	0	0	0	0		0	0	0	0	0	0		1.02084	1.00953	1.00568	1.00963	1.00487	1.0104		256.648	246.837	229.257	244.935	238.047	287.331		30.6418	28.9065	28.5418	23.7738
53078		218.451	258.544	213.192	204.504	213.977	226.41				0	0	0	0	0	0		0	0	0	0	0	0		0	0	0	0	0	0		1.01977	1.00944	1.00576	1.00956	1.0051	1.01038		256.51	258.544	229.279	218.196	238.22	242.432		30.4718	28.9065	28.6225	23.6912
53198		246.22	270.729	215.992	224.54	239.752	291.464				0	0	0	0	0	0		0	0	0	0	0	0		0	0	0	0	0	0		1.01983	1.00952	1.00535	1.00915	1.00515	1.01041		256.325	270.729	229.262	224.54	238.26	291.464		30.4718	28.9065	28.5418	23.8268
53278		285.34	318.018	273.389	279.268	258.187	312.367				0	0	0	0	0	0		0	0	0	0	0	0		0	0	0	0	0	0		1.01977	1.00956	1.00517	1.00961	1.00518	1.01017		285.34	318.018	273.389	279.268	258.187	312.367		30.6418	28.7158	28.5418	23.599
53358		284.733	294.795	260.309	243.18	251.62	265.884				0	0	0	0	0	0		0	0	0	0	0	0		0	0	0	0	0	0		1.01993	1.00973	1.00509	1.00974	1.00559	1.01006		284.733	294.795	260.309	243.18	251.62	265.884		30.6418	28.7158	28.4303	23.4635
53438		280.758	308.605	230.505	267.606	239.728	269.201				0	0	0	0	0	0		0	0	0	0	0	0		0	0	0	0	0	0		1.02017	1.0098	1.00487	1.00964	1.00559	1.01036		280.758	308.605	228.89	267.606	238.199	269.201		30.4718	28.7525	28.3187	23.6912
53558		276.565	210.106	229.974	217.06	233.843	242.499				0	0	0	0	0	0		0	0	0	0	0	0		0	0	0	0	0	0		1.0201	1.00991	1.00497	1.00959	1.0054	1.01028		276.565	233.497	228.857	218.19	238.217	242.391		30.2783	28.7525	28.3187	23.7738
53638		258.076	241.259	232.598	209.168	235.642	246.765				0	0	0	0	0	0		0	0	0	0	0	0		0	0	0	0	0	0		1.02011	1.00991	1.00492	1.00979	1.00528	1.01019		256.111	241.259	229.241	218.152	238.218	246.765		30.2783	28.5618	28.4303	23.7738
53724		248.062	279.689	213.168	229.027	237.954	271.612				0	0	0	0	0	0		0	0	0	0	0	0		0	0	0	0	0	0		1.02005	1.0099	1.0047	1.00969	1.00514	1.01008		256.114	279.689	229.271	229.027	238.26	271.612		30.2783	28.5618	28.387	23.8268
53798		262.152	247.343	231.599	226.935	261.743	277.603				0	0	0	0	0	0		0	0	0	0	0	0		0	0	0	0	0	0		1.01994	1.01001	1.00472	1.00953	1.00501	1.01063		262.152	247.343	229.331	226.935	261.743	277.603		30.2783	28.2348	28.409	23.8268
53878		266.947	275.559	266.637	233.77	238.519	256.734				0	0	0	0	0	0		0	0	0	0	0	0		0	0	0	0	0	0		1.01994	1.01009	1.00463	1.0099	1.00496	1.01154		266.947	275.559	266.637	233.77	238.369	256.734		30.1257	28.2348	28.3228	23.8268
53998		284.774	271.833	248.611	250.068	260.78	281.719				0	0	0	0	0	0		0	0	0	0	0	0		0	0	0	0	0	0		1.01983	1.01047	1.00487	1.01021	1.00479	1.01137		284.774	271.833	248.611	250.068	260.78	281.719		30.1257	27.8135	28.3948	23.8268
54078		299.815	282.568	230.647	242.711	267.997	262.38				0	0	0	0	0	0		0	0	0	0	0	0		0	0	0	0	0	0		1.01951	1.01192	1.00486	1.01018	1.00469	1.01175		299.815	282.568	229.543	242.711	267.997	262.38		30.0743	27.6715	28.488	23.6912
54178		269.578	267.84	235.145	222.522	238.556	276.22				0	0	0	0	0	0		0	0	0	0	0	0		0	0	0	0	0	0		1.01953	1.01201	1.00522	1.01053	1.00477	1.01199		269.578	267.84	229.525	222.522	238.432	276.22		29.9828	27.6715	28.488	23.6912
54258		278.198	239.798	213.047	219.832	244.343	244.698				0	0	0	0	0	0		0	0	0	0	0	0		0	0	0	0	0	0		1.0195	1.01203	1.00551	1.01047	1.00475	1.01169		278.198	239.798	229.508	218.024	238.433	244.698		30.1353	28.0928	28.488	23.6912
54338		267.346	262.228	218.775	231.342	238.615	256.524				0	0	0	0	0	0		0	0	0	0	0	0		0	0	0	0	0	0		1.01951	1.01206	1.00532	1.01046	1.00443	1.0116		267.346	262.228	229.519	231.342	238.462	256.524		30.4913	28.0928	28.488	23.6912
54438		264.167	242.869	252.33	230.314	251.793	250.23				0	0	0	0	0	0		0	0	0	0	0	0		0	0	0	0	0	0		1.01923	1.01094	1.00526	1.01064	1.00438	1.01147		264.167	242.869	252.33	230.314	251.793	250.23		30.1353	28.2348	28.4272	23.4635
54520		311.226	282.06	257.258	232.782	283.178	293.435				0	0	0	0	0	0		0	0	0	0	0	0		0	0	0	0	0	0		1.01943	1.01095	1.0053	1.01064	1.00434	1.01141		311.226	282.06	257.258	232.782	283.178	293.435		30.0993	27.8135	28.3125	23.4635
54598		266.023	266.363	252.159	223.471	256.825	257.232				0	0	0	0	0	0		0	0	0	0	0	0		0	0	0	0	0	0		1.01976	1.01225	1.00534	1.0108	1.00428	1.01132		266.023	266.363	252.159	223.471	256.825	257.232		29.9468	27.8135	28.366	23.473
54678		228.846	213.432	232.791	205.628	237.896	226.654				0	0	0	0	0	0		0	0	0	0	0	0		0	0	0	0	0	0		1.01976	1.01231	1.00535	1.01079	1.00421	1.01146		255.661	233.289	229.777	218.29	238.682	240.687		29.9468	27.7552	28.45	23.473
54798		243.872	233.615	205.77	205.369	208.739	257.308				0	0	0	0	0	0		0	0	0	0	0	0		0	0	0	0	0	0		1.01986	1.0123	1.00539	1.01072	1.00427	1.01131		255.651	233.615	229.777	217.986	238.833	257.308		29.9468	27.4	28.45	23.3375
54878		223.381	219.331	210.464	202.211	212.909	232.555				0	0	0	0	0	0		0	0	0	0	0	0		0	0	0	0	0	0		1.01998	1.01114	1.00537	1.0107	1.00434	1.01144		255.64	233.376	229.777	217.802	239.149	239.951		29.9468	27.4	28.45	23.2785
54998		207.912	193.557	180.228	186.79	203.337	212.699				0	0	0	0	0	0		0	0	0	0	0	0		0	0	0	0	0	0		1.02008	1.01124	1.00536	1.01136	1.00451	1.01132		255.631	233.369	229.777	217.717	239.108	239.983		29.9468	27.4	28.45	23.4045
55098		240.033	229.567	216.34	202.337	211.731	239.479				0	0	0	0	0	0		0	0	0	0	0	0		0	0	0	0	0	0		1.02019	1.01092	1.00535	1.0113	1.00458	1.01125		255.62	229.567	229.777	217.725	239.093	240.004		29.9468	27.4	28.45	23.6322
55178		258.608	219.265	191.558	212.115	204.034	244.792				0	0	0	0	0	0		0	0	0	0	0	0		0	0	0	0	0	0		1.02033	1.01101	1.00534	1.01135	1.00459	1.01121		255.607	233.385	229.777	217.719	239.09	244.792		29.8475	27.4	28.5067	23.6322
55278		222.769	202.883	188.217	198.734	222.837	220.697				0	0	0	0	0	0		0	0	0	0	0	0		0	0	0	0	0	0		1.02031	1.0113	1.00498	1.0114	1.00476	1.01108		255.609	233.535	229.826	217.712	239.413	241.09		29.8475	27.5993	28.635	23.6322
55358		251.691	214.428	208.705	191.673	217.716	210.73				0	0	0	0	0	0		0	0	0	0	0	0		0	0	0	0	0	0		1.02037	1.01147	1.00503	1.01126	1.00484	1.0111		255.724	233.515	229.932	217.73	239.642	241.163		29.8835	27.5993	28.6788	23.6322
55438		222.98	213.4	195.841	200.176	201.161	228.781				0	0	0	0	0	0		0	0	0	0	0	0		0	0	0	0	0	0		1.02033	1.01145	1.00501	1.01166	1.00465	1.01105		255.607	233.517	229.932	217.514	239.656	241.188		29.8475	27.5993	28.6788	23.6788
55518		206.201	197.221	185.388	174.094	198.666	206.517				0	0	0	0	0	0		0	0	0	0	0	0		0	0	0	0	0	0		1.02044	1.0116	1.00499	1.01149	1.00456	1.01096		255.094	233.648	229.933	217.424	239.726	241.239		29.8118	27.7853	28.6788	23.25
55598		186.12	213.403	192.229	184.772	196.285	213.715				0	0	0	0	0	0		0	0	0	0	0	0		0	0	0	0	0	0		1.02052	1.01184	1.00501	1.01162	1.00448	1.01091		255.062	233.637	229.933	217.418	239.742	241.463		29.8118	27.7853	28.6788	23.3972
55698		237.229	238.224	228.138	222.515	230.544	269.896				0	0	0	0	0	0		0	0	0	0	0	0		0	0	0	0	0	0		1.02066	1.01192	1.00497	1.01198	1.0045	1.01082		255.006	238.224	229.827	222.515	239.789	269.896		29.8118	27.7853	28.5783	23.6902
55798		235.732	203.415	203.923	218.323	221.215	243.656				0	0	0	0	0	0		0	0	0	0	0	0		0	0	0	0	0	0		1.02066	1.01178	1.00526	1.01199	1.00453	1.01115		255.008	233.64	229.805	217.402	239.788	242.016		29.911	28.1405	28.5783	23.4307
55878		219.139	204.989	174.695	210.586	214.421	220.048				0	0	0	0	0	0		0	0	0	0	0	0		0	0	0	0	0	0		1.02085	1.0117	1.00552	1.01198	1.00455	1.01126		254.929	233.644	229.789	217.403	239.787	242.338		29.911	28.5618	28.5695	23.8402
55998		221.865	225.555	194.036	195.599	203.809	214.898				0	0	0	0	0	0		0	0	0	0	0	0		0	0	0	0	0	0		1.02102	1.01177	1.00548	1.01212	1.00462	1.01151		254.863	233.64	229.789	217.396	239.784	242.404		29.8118	28.1405	28.4415	23.8402
56078		210.732	213.599	183.291	177.447	201.829	204.033				0	0	0	0	0	0		0	0	0	0	0	0		0	0	0	0	0	0		1.02116	1.01189	1.00565	1.012	1.00467	1.0118		254.822	233.694	229.904	217.489	239.977	242.439		29.8118	27.7853	28.542	23.8595
56158		206.698	207.983	182.587	187.332	190.601	201.161				0	0	0	0	0	0		0	0	0	0	0	0		0	0	0	0	0	0		1.0213	1.012	1.00575	1.01209	1.00463	1.01184		254.729	233.693	229.897	217.398	240.581	242.475		29.5372	27.7853	28.542	23.4307
56278		247.257	209.911	211.302	199.542	223.51	210.362				0	0	0	0	0	0		0	0	0	0	0	0		0	0	0	0	0	0		1.02121	1.01203	1.0057	1.01233	1.00463	1.01199		254.736	233.629	229.787	217.297	240.582	242.472		29.6365	27.5993	28.4415	23.017
56358		250.905	219.355	215.077	216.155	226.717	236.92				0	0	0	0	0	0		0	0	0	0	0	0		0	0	0	0	0	0		1.02105	1.01197	1.00561	1.01199	1.00486	1.01214		254.621	233.457	229.766	217.315	239.938	242.469		29.789	27.765	28.3132	23.017
56438		242.136	230.825	212.705	205.69	230.424	214.655				0	0	0	0	0	0		0	0	0	0	0	0		0	0	0	0	0	0		1.02094	1.01197	1.00573	1.01199	1.00481	1.01207		254.629	233.314	229.787	217.315	240.49	242.47		30.145	27.7115	28.5285	23.4265
56518		218.914	211.666	189.002	211.768	213.3	222.921				0	0	0	0	0	0		0	0	0	0	0	0		0	0	0	0	0	0		1.02108	1.01193	1.00574	1.01225	1.00501	1.01196		254.619	233.317	229.787	217.302	240.388	242.472		30.3092	28.1328	28.5285	23.5768
56598		230.91	179.981	187.612	192.31	211.802	201.254				0	0	0	0	0	0		0	0	0	0	0	0		0	0	0	0	0	0		1.02128	1.01188	1.00574	1.01275	1.00478	1.01202		254.594	233.321	229.787	217.268	240.509	242.471		30.3092	28.3235	28.5285	23.663
56678		205.088	172.021	192.37	185.917	206.632	197.594				0	0	0	0	0	0		0	0	0	0	0	0		0	0	0	0	0	0		1.02131	1.01211	1.00588	1.01224	1.00496	1.01188		254.317	233.304	229.886	217.302	241.026	242.474		30.2207	28.3235	28.8385	23.5778
56758		215.731	184.701	194.269	186.803	200.318	189.46				0	0	0	0	0	0		0	0	0	0	0	0		0	0	0	0	0	0		1.0215	1.01235	1.00598	1.01191	1.00501	1.01171		254.267	233.285	229.879	217.319	241.025	242.685		30.2207	28.3235	28.8385	23.5778
56838		216.426	208.005	207.644	208.173	221.306	218.724				0	0	0	0	0	0		0	0	0	0	0	0		0	0	0	0	0	0		1.02157	1.01251	1.00611	1.01185	1.00497	1.01134		253.872	232.84	229.953	217.322	241.026	242.485		30.3818	28.3235	29.0097	23.5778
57018		226.455	225.129	209.725	213.301	229.832	205.385				0	0	0	0	0	0		0	0	0	0	0	0		0	0	0	0	0	0		1.02155	1.01266	1.00587	1.01189	1.00524	1.01147		253.736	232.336	230.101	217.205	241.021	242.482		30.6137	28.2835	29.25	23.8215
57098		218.352	217.266	209.183	202.435	221.219	225.098				0	0	0	0	0	0		0	0	0	0	0	0		0	0	0	0	0	0		1.02143	1.0129	1.00613	1.01166	1.00535	1.01153		253.755	232.315	230.363	217.222	241.072	242.445		30.834	28.2835	29.4995	23.8215
57178		216.092	208.729	190.514	176.706	218.29	214.095				0	0	0	0	0	0		0	0	0	0	0	0		0	0	0	0	0	0		1.0214	1.013	1.00616	1.01154	1.0052	1.01188		253.502	232.691	230.59	217.23	241.101	242.437		30.6137	28.1328	29.8442	23.8215
57278		213.251	201.454	184.294	182.814	196.251	208.346				0	0	0	0	0	0		0	0	0	0	0	0		0	0	0	0	0	0		1.02143	1.01311	1.00623	1.01092	1.00525	1.012		253.398	232.658	230.791	217.371	241.091	242.434		29.991	28.1328	29.8805	23.828
57358		210.661	187.292	179.668	197.858	203.743	203.714				0	0	0	0	0	0		0	0	0	0	0	0		0	0	0	0	0	0		1.01954	1.0131	1.00638	1.01081	1.00529	1.01178		253.503	232.66	230.992	217.454	241.388	242.439		29.5387	28.1328	29.7997	23.9305
57438		242.621	227.154	225.632	217.998	217.291	256.626				0	0	0	0	0	0		0	0	0	0	0	0		0	0	0	0	0	0		1.01805	1.01317	1.0066	1.01064	1.00517	1.0118		253.87	232.639	231.24	217.591	241.514	256.626		29.7265	28.1328	29.825	24.243
57518		250.22	219.708	211.32	229.505	236.957	247.387				0	0	0	0	0	0		0	0	0	0	0	0		0	0	0	0	0	0		1.01795	1.01338	1.00673	1.01029	1.00519	1.01198		253.875	233.051	231.547	229.505	241.799	247.387		29.7265	28.1863	29.9213	23.9305
57598		223.556	226.939	216.596	210.423	221.545	245.315				0	0	0	0	0	0		0	0	0	0	0	0		0	0	0	0	0	0		1.0174	1.01348	1.00661	1.01071	1.00503	1.01161		253.817	233.331	231.584	217.458	241.81	242.443		29.1037	28.3758	30.0743	23.9628
57698		232.406	215.524	209.369	202.268	200.188	220.817				0	0	0	0	0	0		0	0	0	0	0	0		0	0	0	0	0	0		1.01716	1.01326	1.00651	1.01073	1.00475	1.01175		253.828	233.509	231.552	217.458	241.831	242.44		29.5387	28.1405	29.9213	23.9305
57778		246.698	213.179	201.576	189.801	213.956	238.099				0	0	0	0	0	0		0	0	0	0	0	0		0	0	0	0	0	0		1.01641	1.01329	1.00664	1.01028	1.00512	1.01173		253.864	233.506	231.549	217.488	241.804	242.44		29.5387	28.1405	29.9213	23.9305
57858		214.75	218.706	199.546	195.518	214.107	226.193				0	0	0	0	0	0		0	0	0	0	0	0		0	0	0	0	0	0		1.01562	1.01319	1.00669	1.01068	1.00526	1.01163		253.949	233.517	231.583	217.46	241.793	242.442		29.5387	28.5618	30.0743	23.6803
57998		251.125	232.214	209.525	200.276	227.157	230.04				0	0	0	0	0	0		0	0	0	0	0	0		0	0	0	0	0	0		1.01482	1.01321	1.00687	1.01066	1.00524	1.01203		254.165	233.351	231.581	217.461	241.795	242.434		29.991	28.387	30.0743	23.6803
58078		240.195	238.645	221.368	215.515	215.494	215.295				0	0	0	0	0	0		0	0	0	0	0	0		0	0	0	0	0	0		1.01415	1.01343	1.00671	1.0108	1.00526	1.01226		253.89	238.645	231.583	217.579	241.794	242.429		29.6402	28.7158	29.7063	23.9065
58158		243.436	221.053	193.517	194.84	214.581	225.799				0	0	0	0	0	0		0	0	0	0	0	0		0	0	0	0	0	0		1.01392	1.01324	1.00684	1.01054	1.00539	1.01223		253.935	233.511	231.601	217.82	241.925	242.429		29.6402	28.7158	29.7813	24.1607
58238		210.778	213.653	210.687	203.397	206.531	210.673				0	0	0	0	0	0		0	0	0	0	0	0		0	0	0	0	0	0		1.01347	1.01282	1.007	1.01017	1.00547	1.01215		254.058	233.559	231.6	217.86	241.903	242.431		29.6402	28.7158	29.7813	24.4192
58318		218.297	191.988	186.623	190.425	203.983	215.682				0	0	0	0	0	0		0	0	0	0	0	0		0	0	0	0	0	0		1.01321	1.01255	1.00688	1.01025	1.00536	1.01218		253.85	233.59	231.601	218.065	241.935	242.43		29.3717	28.7158	29.7813	24.269
58418		224.002	214.826	182.759	176.935	219.052	194.334				0	0	0	0	0	0		0	0	0	0	0	0		0	0	0	0	0	0		1.01299	1.01273	1.00699	1.01002	1.00541	1.01226		253.861	233.57	231.6	218.323	241.922	242.429		29.3717	28.7158	29.7813	23.8955
58498		234.671	180.496	173.257	201.224	211.318	203.651				0	0	0	0	0	0		0	0	0	0	0	0		0	0	0	0	0	0		1.01269	1.01284	1.00684	1.01004	1.00537	1.01181		253.876	233.67	231.601	218.323	242.421	242.439		29.228	29.2383	29.7813	23.7148
58598		245.308	212.128	225.256	223.599	243.482	237.46				0	0	0	0	0	0		0	0	0	0	0	0		0	0	0	0	0	0		1.0123	1.01323	1.00673	1.01056	1.00529	1.01229		253.82	233.653	231.628	223.599	242.423	242.428		29.2647	28.817	29.8088	23.6322
58698		251.373	247.915	209.909	214.29	228.349	251.915				0	0	0	0	0	0		0	0	0	0	0	0		0	0	0	0	0	0		1.01161	1.01327	1.00679	1.01076	1.0052	1.0123		253.633	247.915	231.625	218.295	242.426	251.915		29.3272	28.817	29.5342	23.6322
58798		238.989	223.035	209.462	206.207	216.273	220.525				0	0	0	0	0	0		0	0	0	0	0	0		0	0	0	0	0	0		1.01025	1.01366	1.00678	1.01097	1.00509	1.01223		253.926	233.633	231.626	218.256	242.43	242.429		29.3272	29.2383	29.015	23.6322
58878		246.365	205.528	179.496	198.97	214.575	220.837				0	0	0	0	0	0		0	0	0	0	0	0		0	0	0	0	0	0		1.01043	1.01326	1.00672	1.01088	1.00508	1.01224		253.539	233.651	231.602	218.272	242.022	242.429		29.4192	29.2383	28.9875	23.7148
58998		216.366	202.492	199.602	207.221	198.619	227.924				0	0	0	0	0	0		0	0	0	0	0	0		0	0	0	0	0	0		1.00964	1.013	1.00665	1.01082	1.00524	1.01239		254.125	233.539	231.584	218.282	241.973	242.426		29.559	28.7158	28.9875	23.7148
59078		211.583	191.637	185.897	178.396	218.249	215.336				0	0	0	0	0	0		0	0	0	0	0	0		0	0	0	0	0	0		1.00957	1.0131	1.0066	1.01042	1.00527	1.0124		254.147	233.358	231.584	218.323	241.964	242.425		29.559	28.5778	28.9875	23.7148
59178		240.371	219.263	231.577	207.452	229.021	229.723				0	0	0	0	0	0		0	0	0	0	0	0		0	0	0	0	0	0		1.00955	1.01327	1.00649	1.01024	1.00524	1.01243		253.692	233.347	231.586	218.067	241.971	242.425		29.4192	28.5778	28.9875	23.8595
59258		234.422	217.278	231.96	196.972	231.65	232.746				0	0	0	0	0	0		0	0	0	0	0	0		0	0	0	0	0	0		1.00971	1.01339	1.00652	1.01041	1.00507	1.01228		253.665	233.338	231.586	218.035	242.025	242.428		29.4192	28.387	28.9875	23.6788
59338		262.572	208.8	215.96	210.093	215.816	239.401				0	0	0	0	0	0		0	0	0	0	0	0		0	0	0	0	0	0		1.00976	1.01338	1.00645	1.01096	1.00509	1.012		262.572	233.338	231.586	217.96	242.018	242.434		29.4192	28.387	28.9875	23.5962
59458		224.091	221.54	219.529	194.261	228.196	193.027				0	0	0	0	0	0		0	0	0	0	0	0		0	0	0	0	0	0		1.00948	1.01315	1.00652	1.01128	1.00491	1.01213		253.496	233.355	231.585	217.926	242.073	242.432		29.4192	28.5778	29.5068	23.5962
59538		219.524	224.103	192.699	204.649	223.542	194.958				0	0	0	0	0	0		0	0	0	0	0	0		0	0	0	0	0	0		1.00957	1.01317	1.00669	1.01149	1.00474	1.01208		253.494	233.354	231.583	217.904	242.125	242.47		29.6937	28.5778	29.7813	23.5962
59618		196.786	202.723	194.676	189.161	221.481	203.253				0	0	0	0	0	0		0	0	0	0	0	0		0	0	0	0	0	0		1.00939	1.01317	1.00652	1.01155	1.00435	1.01206		253.348	233.353	231.586	217.898	242.201	242.47		29.3933	28.648	30.1493	23.5962
59718		228.658	210.537	188.263	183.884	212.737	210.469				0	0	0	0	0	0		0	0	0	0	0	0		0	0	0	0	0	0		1.00943	1.01318	1.00646	1.01148	1.00431	1.01211		252.975	233.353	231.586	217.905	242.216	242.469		29.094	28.5778	30.249	23.5962
59798		248.708	233.415	231.948	198.616	246.353	227.343				0	0	0	0	0	0		0	0	0	0	0	0		0	0	0	0	0	0		1.00941	1.01343	1.00652	1.01132	1.0042	1.01215		252.977	233.415	231.585	218.19	246.353	242.469		29.094	28.5778	30.249	23.6322
59878		247.451	194.739	222.714	213.374	241.38	229.084				0	0	0	0	0	0		0	0	0	0	0	0		0	0	0	0	0	0		1.00943	1.01375	1.00642	1.01096	1.00425	1.01265		252.974	233.453	231.587	218.323	242.24	242.458		29.094	28.9065	30.377	23.6322
60018		260.592	240.191	220.804	206.881	222.485	219.658				0	0	0	0	0	0		0	0	0	0	0	0		0	0	0	0	0	0		1.00919	1.01386	1.00613	1.01124	1.0041	1.01273		260.592	240.191	231.591	218.323	242.296	242.456		29.153	28.9065	30.377	23.4472
60098		214.796	211.529	208.4	197.171	211.794	213.5				0	0	0	0	0	0		0	0	0	0	0	0		0	0	0	0	0	0		1.00906	1.01378	1.00563	1.01131	1.00366	1.01248		252.832	233.449	231.597	218.323	242.421	242.462		29.203	28.9768	30.3858	23.4472
60178		204.203	191.771	201.208	193.452	232.656	218.3				0	0	0	0	0	0		0	0	0	0	0	0		0	0	0	0	0	0		1.00884	1.01364	1.00554	1.01185	1.00307	1.01283		252.839	233.465	231.598	218.322	242.441	242.454		29.3148	29.0733	30.3858	23.6322
60258		218.856	198.246	193.996	214.14	215.192	213.173				0	0	0	0	0	0		0	0	0	0	0	0		0	0	0	0	0	0		1.00854	1.01337	1.00544	1.0116	1.00235	1.01263		252.875	233.496	231.601	218.322	242.464	242.459		29.3782	29.0733	30.4425	23.7148
60358		224.331	204.569	192.746	192.343	198.555	210.131				0	0	0	0	0	0		0	0	0	0	0	0		0	0	0	0	0	0		1.0083	1.013	1.00529	1.01187	1.00164	1.01241		252.826	233.366	231.579	218.085	242.525	242.464		28.7762	28.911	30.524	23.8595
60438		259.527	219.432	233.936	208.108	227.042	215.782				0	0	0	0	0	0		0	0	0	0	0	0		0	0	0	0	0	0		1.008	1.01293	1.00521	1.01173	1.00111	1.0123		252.828	233.371	233.936	217.878	242.585	242.428		28.8127	28.962	30.5848	24.0105
60538		265.417	214.198	213.876	213.16	238.705	205.311				0	0	0	0	0	0		0	0	0	0	0	0		0	0	0	0	0	0		1.00774	1.0127	1.00575	1.01145	1.00092	1.01227		265.417	233.388	231.57	217.908	242.607	242.428		28.8653	28.9803	30.671	24.1607
60618		212.643	201.611	221.96	190.236	213.465	244.745				0	0	0	0	0	0		0	0	0	0	0	0		0	0	0	0	0	0		1.00764	1.01268	1.00634	1.01154	1.00023	1.01222		252.709	233.39	231.556	217.898	242.673	242.43		28.5535	29.059	30.7353	24.2542
60698		241.044	208.402	220.967	206.971	231.764	218.828				0	0	0	0	0	0		0	0	0	0	0	0		0	0	0	0	0	0		1.00733	1.01302	1.00647	1.01146	0.999604	1.01238		252.785	233.364	231.553	217.906	242.705	242.426		28.9332	29.2335	30.9975	24.5295
60778		205.579	201.782	211.701	204.709	212.521	198.683				0	0	0	0	0	0		0	0	0	0	0	0		0	0	0	0	0	0		1.00716	1.01341	1.00676	1.01133	0.998833	1.01217		252.823	233.336	231.546	217.921	242.745	242.431		29.3113	29.434	30.9975	24.5627
60858		229.839	209.413	195.627	191.241	199.706	219.389				0	0	0	0	0	0		0	0	0	0	0	0		0	0	0	0	0	0		1.00685	1.01311	1.00714	1.01095	0.997844	1.01228		252.825	233.358	231.537	217.962	243.148	242.428		29.5135	29.434	31.3102	24.584
60998		235.238	224.595	201.568	199.956	217.719	210.935				0	0	0	0	0	0		0	0	0	0	0	0		0	0	0	0	0	0		1.0072	1.01283	1.00681	1.01048	0.997138	1.01197		252.4	233.379	231.11	217.827	242.746	242.435		29.5925	29.5013	31.2767	24.3282
61120		243.464	235.989	233.844	219.251	228.428	216.028				0	0	0	0	0	0		0	0	0	0	0	0		0	0	0	0	0	0		1.00662	1.0125	1.00615	1.01062	0.99664	1.01199		252.297	235.989	233.844	217.462	242.687	242.435		29.6315	29.3752	31.328	24.1053
61198		247.511	199.341	222.774	221.194	236.586	224.809				0	0	0	0	0	0		0	0	0	0	0	0		0	0	0	0	0	0		1.00621	1.0121	1.00543	1.01015	0.995709	1.01146		252.246	233.304	231.007	217.407	242.735	242.405		29.5997	29.387	31.3965	24.0693
61278		231.046	221.074	212.453	191.491	230.296	238.375				0	0	0	0	0	0		0	0	0	0	0	0		0	0	0	0	0	0		1.00591	1.01184	1.00487	1.0097	0.994936	1.0118		252.114	233.323	231.188	217.427	242.972	242.397		29.5447	29.437	31.667	24.075
61358		239.726	233.699	193.272	195.958	229.887	214.726				0	0	0	0	0	0		0	0	0	0	0	0		0	0	0	0	0	0		1.0065	1.01189	1.00425	1.00985	0.994314	1.01169		251.935	233.32	231.386	217.421	243.249	242.4		29.866	29.6045	32.0312	24.1025
61438		220.358	230.754	202.286	186.343	219.298	200.396				0	0	0	0	0	0		0	0	0	0	0	0		0	0	0	0	0	0		1.00609	1.01185	1.00385	1.00932	0.993332	1.01115		252.059	233.323	231.515	217.444	243.618	242.413		29.9462	29.7192	32.1495	24.1885
61518		209.703	209.817	182.616	197.777	210.977	200.847				0	0	0	0	0	0		0	0	0	0	0	0		0	0	0	0	0	0		1.00582	1.01173	1.00351	1.00891	0.992696	1.01102		252.14	233.332	231.543	217.462	243.807	242.416		30.016	29.7192	32.477	24.1885
61598		211.456	185.622	189.093	199.147	199.682	222.007				0	0	0	0	0	0		0	0	0	0	0	0		0	0	0	0	0	0		1.0052	1.01137	1.00281	1.00818	0.992201	1.01101		251.814	233.358	231.307	217.418	243.954	242.417		29.8395	29.9297	32.762	24.3555
61718		212.555	187.554	199.241	193.823	205.773	211.864				0	0	0	0	0	0		0	0	0	0	0	0		0	0	0	0	0	0		1.00453	1.01093	1.00203	1.008	0.99167	1.01044		251.713	233.391	231.538	217.426	244.079	242.387		29.9772	30.3535	32.8455	24.5067
61798		241.615	212.735	239.561	201.028	257.859	222.925				0	0	0	0	0	0		0	0	0	0	0	0		0	0	0	0	0	0		1.00387	1.01055	1.00124	1.00762	0.990604	1.01016		251.729	233.422	239.561	217.443	257.859	242.394		30.1867	30.511	32.8822	24.5548
61878		229.014	219.74	229.917	197.222	227.752	220.756				0	0	0	0	0	0		0	0	0	0	0	0		0	0	0	0	0	0		1.00334	1.01007	1.00053	1.00736	0.98978	1.00979		251.865	233.478	231.574	217.365	244.141	242.404		30.3367	30.6778	32.9445	24.6498
61998		236.785	207.313	197.056	222.79	216.706	231.054				0	0	0	0	0	0		0	0	0	0	0	0		0	0	0	0	0	0		1.00286	1.00967	1.00011	1.00689	0.98879	1.00962		252.012	233.524	231.581	222.79	244.36	242.408		30.4377	30.6778	33.0027	24.6498
62078		214.776	223.585	206.569	201.47	195.423	199.732				0	0	0	0	0	0		0	0	0	0	0	0		0	0	0	0	0	0		1.0031	1.00931	0.998899	1.00645	0.988076	1.00953		251.939	233.566	231.597	217.419	244.161	242.411		30.5305	31.1167	33.0427	24.7285
62158		232.361	196.113	198.267	188.78	195.388	199.486				0	0	0	0	0	0		0	0	0	0	0	0		0	0	0	0	0	0		1.00323	1.0089	0.997801	1.00588	0.98809	1.00911		251.898	233.614	231.645	217.445	244.158	242.421		30.6978	31.1167	33.1002	24.9385
62238		221.011	214.398	194.915	173.743	198.612	196.602				0	0	0	0	0	0		0	0	0	0	0	0		0	0	0	0	0	0		1.00247	1.00856	0.996959	1.0054	0.987711	1.00852		251.722	233.63	231.693	217.479	244.246	242.435		30.8275	31.1167	33.1002	25.1567
62338		209.225	194.028	179.741	183.478	201.895	187.444				0	0	0	0	0	0		0	0	0	0	0	0		0	0	0	0	0	0		1.00182	1.00812	0.996051	1.00483	0.986623	1.00778		251.815	233.505	231.788	217.596	244.441	242.452		30.9445	31.1945	33.2817	25.2435
62438		237.744	205.831	207.172	178.587	219.265	185.829				0	0	0	0	0	0		0	0	0	0	0	0		0	0	0	0	0	0		1.00137	1.00761	0.995275	1.00405	0.985311	1.00705		251.953	233.564	231.861	217.756	244.609	242.467		31.1233	31.2748	33.4195	25.3843
62518		265.507	221.781	207.683	219.834	227.834	213.177				0	0	0	0	0	0		0	0	0	0	0	0		0	0	0	0	0	0		1.00105	1.00719	0.994905	1.00343	0.984344	1.0065		265.507	233.613	231.883	217.851	244.69	242.479		31.2925	31.5917	33.8412	25.4245
62618		235.344	216.447	210.524	213.71	238.37	223.34				0	0	0	0	0	0		0	0	0	0	0	0		0	0	0	0	0	0		1.00055	1.00681	0.994797	1.00351	0.983306	1.00606		252.204	233.631	231.889	217.843	244.731	242.487		31.4943	32.1505	33.8412	25.4245
62698		218.918	178.721	183.934	198.867	228.199	191.513				0	0	0	0	0	0		0	0	0	0	0	0		0	0	0	0	0	0		0.999984	1.00664	0.994009	1.00307	0.982536	1.0058		252.245	233.639	231.935	217.891	244.751	242.492		31.6123	32.2458	33.8412	25.5515
62778		227.556	226.098	207.41	208.07	227.753	220.022				0	0	0	0	0	0		0	0	0	0	0	0		0	0	0	0	0	0		0.999292	1.00654	0.993195	1.00298	0.981128	1.00561		252.246	233.644	231.952	217.9	244.917	242.496		31.6123	32.2458	34.2595	25.713
62878		226.596	211.288	198.539	197.086	194.785	214.925				0	0	0	0	0	0		0	0	0	0	0	0		0	0	0	0	0	0		0.998719	1.00606	0.992394	1.00268	0.980047	1.00509		252.249	233.665	231.958	217.933	245.194	242.614		31.724	32.3048	34.6245	25.713
62998		209.015	202.678	193.387	213.789	199.73	206.571				0	0	0	0	0	0		0	0	0	0	0	0		0	0	0	0	0	0		0.998106	1.00691	0.991631	1.00209	0.979147	1.00444		252.306	233.627	231.952	217.998	245.47	242.81		31.7665	32.363	34.9445	25.9875
63098		229.89	206.76	183.935	219.992	197.676	237.08				0	0	0	0	0	0		0	0	0	0	0	0		0	0	0	0	0	0		0.997698	1.00752	0.991085	1.00167	0.977922	1.00373		252.345	233.574	231.956	218.079	245.92	243.009		31.8978	32.4945	35.2747	26.0443
63178		237.315	220.342	228.548	239.28	236.967	240.177				0	0	0	0	0	0		0	0	0	0	0	0		0	0	0	0	0	0		0.996845	1.00699	0.990314	1.00086	0.976799	1.00306		252.464	233.623	231.97	239.28	246.003	243.036		32.028	32.4945	35.2747	26.2228
63258		233.506	213.016	223.916	210.34	223.234	222.606				0	0	0	0	0	0		0	0	0	0	0	0		0	0	0	0	0	0		0.996242	1.00699	0.98966	1.00032	0.976074	1.00256		252.617	233.624	232	218.017	246.031	242.868		32.4025	32.655	35.7587	26.2423
63378		237.257	239.597	207.305	225.899	207.584	239.708				0	0	0	0	0	0		0	0	0	0	0	0		0	0	0	0	0	0		0.995757	1.00646	0.98898	0.999874	0.975354	1.00215		252.741	239.597	232.031	225.899	246.069	242.99		32.6583	32.655	36.0152	26.2423
63458		235.614	198.284	195.118	194.259	201.686	226.594				0	0	0	0	0	0		0	0	0	0	0	0		0	0	0	0	0	0		0.995305	1.00611	0.988099	0.999333	0.974313	1.00172		252.824	233.663	232.099	218.209	246.116	243.022		32.6583	32.655	36.3087	26.2423
63561		219.304	188.174	200.975	205.261	219.435	221.462				0	0	0	0	0	0		0	0	0	0	0	0		0	0	0	0	0	0		0.994974	1.00601	0.987434	0.998711	0.973172	1.00111		252.826	233.668	232.152	218.322	246.154	243.048		32.7763	32.7978	36.351	26.2423
63638		213.542	205.466	197.851	181.787	213.415	220.84				0	0	0	0	0	0		0	0	0	0	0	0		0	0	0	0	0	0		0.994495	1.00627	0.987667	0.998052	0.971857	1.00067		252.643	233.656	232.133	218.322	246.32	243.066		32.5892	32.9253	36.451	26.288
63718		199.107	178.736	198.846	180.78	200.132	193.016				0	0	0	0	0	0		0	0	0	0	0	0		0	0	0	0	0	0		0.99387	1.00682	0.987852	0.997517	0.970629	1.00007		252.395	233.456	232.119	218.323	246.514	243.118		32.5395	32.9583	36.5472	26.3015
63797		194.884	206.628	204.664	194.322	214.624	223.773				0	0	0	0	0	0		0	0	0	0	0	0		0	0	0	0	0	0		0.993361	1.00633	0.987306	0.99702	0.969505	0.999654		252.513	233.514	232.162	218.323	246.699	243.167		32.6172	33.1813	36.691	26.358
63878		219.921	201.285	210.255	213.044	234.813	228.416				0	0	0	0	0	0		0	0	0	0	0	0		0	0	0	0	0	0		0.992684	1.00565	0.986545	0.996545	0.968555	0.999004		252.687	233.595	232.35	218.323	246.854	243.245		32.784	33.3055	36.8893	26.4515
63998		233.15	211.784	210.529	187.819	214.662	218.222				0	0	0	0	0	0		0	0	0	0	0	0		0	0	0	0	0	0		0.992226	1.00546	0.986146	0.996271	0.967684	0.998607		252.805	233.616	232.449	218.323	247.218	243.289		32.8015	33.3055	36.8893	26.594
64118		211.286	203.46	208.878	187.996	209.213	230.562				0	0	0	0	0	0		0	0	0	0	0	0		0	0	0	0	0	0		0.991879	1.00506	0.98539	0.99573	0.966729	0.998283		252.825	233.634	232.569	218.324	247.6	243.32		32.9462	33.3055	36.8893	26.594
64198		230.793	181.055	200.274	193.179	201.338	212.667				0	0	0	0	0	0		0	0	0	0	0	0		0	0	0	0	0	0		0.9913	1.0047	0.984523	0.995178	0.96574	0.997926		252.828	233.65	232.588	218.328	247.955	243.354		33.2748	33.345	37.0202	26.594
64278		225.153	181.476	201.196	186.566	207.366	196.011				0	0	0	0	0	0		0	0	0	0	0	0		0	0	0	0	0	0		0.99062	1.00454	0.984295	0.994882	0.964788	0.997131		252.832	233.525	232.594	218.332	248.064	243.43		33.3627	33.3275	37.251	26.6685
64358		201.314	195.996	181.205	171.151	204.157	206.393				0	0	0	0	0	0		0	0	0	0	0	0		0	0	0	0	0	0		0.98978	1.00417	0.983579	0.994573	0.963815	0.997048		253.129	233.385	232.661	218.336	248.099	243.438		33.545	33.5195	37.28	26.9142
64458		225.306	179.782	201.319	182.25	195.671	195.329				0	0	0	0	0	0		0	0	0	0	0	0		0	0	0	0	0	0		0.988952	1.00374	0.98304	0.994111	0.962789	0.997197		253.458	233.29	232.726	218.343	248.103	243.424		34.0895	34.1065	37.3437	27.2707
64538		234.821	211.313	232.907	212.006	227.676	215.217				0	0	0	0	0	0		0	0	0	0	0	0		0	0	0	0	0	0		0.988564	1.00372	0.983208	0.994103	0.961955	0.996629		253.482	233.292	232.907	218.343	248.254	243.483		34.4595	34.3427	37.5202	27.7013
64618		225.212	207.01	198.593	198.191	211.541	214.749				0	0	0	0	0	0		0	0	0	0	0	0		0	0	0	0	0	0		0.988224	1.00379	0.983697	0.994285	0.961642	0.996394		253.105	233.286	232.646	218.34	248.335	243.508		34.4232	34.5415	37.6355	27.9518
64698		207.35	180.952	200.589	196.05	213.242	225.008				0	0	0	0	0	0		0	0	0	0	0	0		0	0	0	0	0	0		0.987641	1.00342	0.983654	0.994485	0.961116	0.996048		253.338	233.253	232.652	218.337	248.472	243.545		34.6875	34.8568	37.9257	28.3503
64778		221.441	191.869	210.676	190.936	211.396	196.781				0	0	0	0	0	0		0	0	0	0	0	0		0	0	0	0	0	0		0.987211	1.00304	0.982957	0.994136	0.960306	0.995677		253.477	233.3	232.736	218.342	248.584	243.584		34.8487	34.8568	38.0617	28.6548
64858		234.354	212.113	186.087	178.282	215.964	209.562				0	0	0	0	0	0		0	0	0	0	0	0		0	0	0	0	0	0		0.986744	1.00263	0.982506	0.993897	0.959475	0.995284		253.486	233.349	232.791	218.346	248.742	243.614		35.1562	34.8568	38.188	29.0132
64998		202.703	175.758	189.895	197.711	206.142	208.979				0	0	0	0	0	0		0	0	0	0	0	0		0	0	0	0	0	0		0.986081	1.00269	0.981638	0.993511	0.958463	0.994601		253.499	233.343	232.855	218.392	249.446	243.633		35.2697	35.3598	38.4057	29.377
65098		221.794	165.251	174.499	183.386	195.876	211.753				0	0	0	0	0	0		0	0	0	0	0	0		0	0	0	0	0	0		0.985664	1.00301	0.981114	0.99284	0.957475	0.99437		253.512	233.303	232.893	218.498	249.897	243.64		35.554	35.464	38.812	29.663
65177		247.16	187.589	217.351	204.164	225.94	204.994				0	0	0	0	0	0		0	0	0	0	0	0		0	0	0	0	0	0		0.985441	1.00288	0.98066	0.992356	0.956775	0.994505		253.554	233.319	233.032	218.575	250.117	243.636		35.7908	35.8717	38.9295	29.8195
65258		225.881	241.563	198.312	194.367	227.197	203.704				0	0	0	0	0	0		0	0	0	0	0	0		0	0	0	0	0	0		0.985074	1.00254	0.981054	0.992099	0.956282	0.994317		253.624	241.563	232.898	218.356	250.186	243.641		35.8032	36.4762	39.2115	29.6105
65338		209.187	181.317	209.405	194.431	212.15	227.69				0	0	0	0	0	0		0	0	0	0	0	0		0	0	0	0	0	0		0.984975	1.00208	0.981425	0.991714	0.955672	0.994058		253.642	233.417	232.87	218.418	250.228	243.649		35.8965	36.8793	39.405	29.6945
65438		212.853	182.684	205.578	180.618	203.609	214.317				0	0	0	0	0	0		0	0	0	0	0	0		0	0	0	0	0	0		0.984578	1.00175	0.980941	0.991567	0.95512	0.994258		253.717	233.457	232.906	218.441	250.283	243.643		36.0855	37.5505	39.741	29.9075
65518		220.316	195.682	195.027	197.287	214.488	221.582				0	0	0	0	0	0		0	0	0	0	0	0		0	0	0	0	0	0		0.984767	1.00152	0.980335	0.991738	0.95451	0.993967		253.681	233.281	233.184	218.414	250.543	243.591		36.1428	37.5475	39.9665	30.0407
65618		206.662	180.29	198.744	188.258	198.143	209.736				0	0	0	0	0	0		0	0	0	0	0	0		0	0	0	0	0	0		0.984367	1.00122	0.979708	0.991406	0.953834	0.993572		253.757	233.317	232.881	218.335	250.254	243.458		36.2665	37.9438	39.5842	29.6785
65718		195.256	204.384	201.821	167.87	203.821	204.542				0	0	0	0	0	0		0	0	0	0	0	0		0	0	0	0	0	0		0.984122	1.00095	0.979102	0.9915	0.95316	0.993651		253.506	233.109	233.026	218.323	250.5	243.29		36.2957	38.2973	39.8723	29.5285
65797		234.468	216.996	209.77	193.797	213.519	218.696				0	0	0	0	0	0		0	0	0	0	0	0		0	0	0	0	0	0		0.983803	1.00092	0.978485	0.99131	0.952899	0.993494		253.481	232.719	233.316	218.323	250.612	243.112		36.396	38.3403	40.6725	29.7472
65878		235.311	210.346	209.102	202.42	214.92	235.391				0	0	0	0	0	0		0	0	0	0	0	0		0	0	0	0	0	0		0.983436	1.0007	0.978121	0.990995	0.95277	0.993093		253.488	232.294	233.487	218.229	250.667	243.161		36.4175	38.2135	40.9428	29.7925
65998		221.159	211.924	198.54	199.34	217.37	213.34				0	0	0	0	0	0		0	0	0	0	0	0		0	0	0	0	0	0		0.983115	1.00099	0.978382	0.990731	0.952461	0.993147		253.495	232.184	233.364	218.282	250.8	243.155		36.739	38.3278	41.3063	30.0433
66078		221.976	187.525	201.557	194.438	205.303	199.723				0	0	0	0	0	0		0	0	0	0	0	0		0	0	0	0	0	0		0.982925	1.00069	0.978784	0.990305	0.952308	0.993066		253.499	232.2	233.175	218.322	250.866	243.038		37.7005	38.6943	41.633	30.2655
66158		225.241	185.746	191.587	192.182	195.032	224.374				0	0	0	0	0	0		0	0	0	0	0	0		0	0	0	0	0	0		0.982966	1.00058	0.978312	0.990009	0.952012	0.993111		253.498	232.206	233.397	218.102	250.902	242.71		37.8843	38.7463	41.9795	29.6453
66238		215.49	184.516	201.744	207.497	193.796	196.873				0	0	0	0	0	0		0	0	0	0	0	0		0	0	0	0	0	0		0.982798	1.00017	0.977866	0.989733	0.951614	0.992775		253.358	232.14	232.901	217.904	250.544	242.486		37.8085	38.764	41.8575	29.328
66357		230.282	215.615	245.98	211.302	227.031	221.452				0	0	0	0	0	0		0	0	0	0	0	0		0	0	0	0	0	0		0.982005	1.00055	0.977537	0.989426	0.951073	0.992526		253.037	231.759	245.98	217.677	250.245	242.456		37.8915	38.9645	41.8945	29.1428
66438		228.517	204.574	235.084	198.91	234.061	196.579				0	0	0	0	0	0		0	0	0	0	0	0		0	0	0	0	0	0		0.981929	1.00035	0.978224	0.989296	0.950965	0.992502		252.827	231.508	235.084	217.336	250.12	242.418		37.9288	39.5027	42.4602	29.2995
66537		195.084	206.316	193.655	209.778	229.87	213.764				0	0	0	0	0	0		0	0	0	0	0	0		0	0	0	0	0	0		0.982153	1.00004	0.978875	0.988744	0.951061	0.992631		252.496	231.269	232.573	217.195	249.538	242.151		37.8053	39.3028	42.4748	29.5542
66637		233.506	207.128	221.426	196.111	232.387	208.147				0	0	0	0	0	0		0	0	0	0	0	0		0	0	0	0	0	0		0.98182	0.999921	0.979059	0.988416	0.951605	0.992591		252.314	230.937	232.238	217.109	248.577	241.542		37.7865	39.0048	42.742	29.6235
66718		229.274	187.079	191.504	189.512	223.881	208.237				0	0	0	0	0	0		0	0	0	0	0	0		0	0	0	0	0	0		0.981804	0.999679	0.978851	0.988021	0.951534	0.993275		252.245	230.787	232.291	217.072	248.301	240.786		37.7288	38.9295	43.6178	29.4737
66797		234.45	193.174	190.283	197.043	208.029	188.262				0	0	0	0	0	0		0	0	0	0	0	0		0	0	0	0	0	0		0.981746	0.999829	0.97842	0.987894	0.951218	0.993895		251.978	230.755	232.111	216.724	248.102	240.148		38.1528	39.0173	43.8515	29.4983
66877		238.557	192.09	237.691	202.531	229.926	219.443				0	0	0	0	0	0		0	0	0	0	0	0		0	0	0	0	0	0		0.981545	0.999561	0.978289	0.987943	0.950494	0.993875		251.715	230.542	237.691	216.019	248.099	239.697		38.218	38.9195	43.7935	29.5017
66998		221.636	228.66	229.776	217.081	258.653	251.051				0	0	0	0	0	0		0	0	0	0	0	0		0	0	0	0	0	0		0.98122	0.999297	0.978164	0.98791	0.950353	0.993434		251.66	230.228	231.957	215.733	258.653	251.051		38.0805	39.2212	43.9163	29.53
67078		264.415	226.602	234.128	219.277	230.784	242.465				0	0	0	0	0	0		0	0	0	0	0	0		0	0	0	0	0	0		0.980935	0.999235	0.977904	0.987738	0.950558	0.993584		264.415	229.976	234.128	215.576	247.594	239.411		38.2337	38.9745	43.8795	30.116
67157		258.398	205.139	211.127	223.184	228.389	230.441				0	0	0	0	0	0		0	0	0	0	0	0		0	0	0	0	0	0		0.980846	0.999208	0.977694	0.987589	0.950111	0.993694		251.381	229.763	231.858	223.184	247.174	238.437		38.0575	38.7957	43.7618	30.0495
67238		237.151	197.943	227.637	211.955	235.871	221.737				0	0	0	0	0	0		0	0	0	0	0	0		0	0	0	0	0	0		0.980839	0.998955	0.977507	0.987401	0.949863	0.993501		251.139	229.646	231.711	215.111	246.774	238.148		38.102	39.6237	44.3663	30.2747
67318		240.56	205.2	227.486	199.588	229.357	216.38				0	0	0	0	0	0		0	0	0	0	0	0		0	0	0	0	0	0		0.980512	0.998677	0.977401	0.987595	0.949548	0.993184		250.963	229.63	231.619	214.4	246.58	237.996		38.6175	40.4838	44.9832	30.144
67437		228.259	194.314	214.636	201.51	258.532	230.398				0	0	0	0	0	0		0	0	0	0	0	0		0	0	0	0	0	0		0.980257	0.998676	0.97689	0.987643	0.94904	0.992961		250.742	229.57	231.59	214.277	258.532	237.701		38.8595	41.4425	44.9203	30.08
67518		233.606	236.549	237.671	236.537	247.491	247.654				0	0	0	0	0	0		0	0	0	0	0	0		0	0	0	0	0	0		0.979995	0.99835	0.976278	0.987329	0.948433	0.992713		250.582	236.549	237.671	236.537	247.491	247.654		38.5048	41.716	44.5793	30.244
67597		256.369	239.21	248.26	211.802	242.473	228.566				0	0	0	0	0	0		0	0	0	0	0	0		0	0	0	0	0	0		0.980041	0.998185	0.975711	0.986961	0.948161	0.99242		250.415	239.21	248.26	214.159	246.148	237.404		38.7268	41.2605	44.6347	30.726
67698		254.824	206.933	217.209	215.815	233.399	244.747				0	0	0	0	0	0		0	0	0	0	0	0		0	0	0	0	0	0		0.980509	0.997694	0.975197	0.986796	0.948458	0.992036		250.234	229.034	231.354	213.987	246.076	244.747		39.6113	41.1205	44.352	31.191
67797		242.09	211.917	214.679	201.11	225.064	243.076				0	0	0	0	0	0		0	0	0	0	0	0		0	0	0	0	0	0		0.98095	0.99744	0.974969	0.986531	0.95014	0.99199		249.834	228.639	230.977	213.904	245.671	237.107		39.5113	40.409	44.4625	31.506
67878		231.994	200.729	220.069	208.166	215.18	223.979				0	0	0	0	0	0		0	0	0	0	0	0		0	0	0	0	0	0		0.980758	0.997364	0.974801	0.986374	0.94992	0.991765		249.679	228.368	230.886	213.848	245.229	236.958		39.9972	39.9382	44.5103	31.66
67998		234.202	207.871	223.808	213.474	250.163	207.6				0	0	0	0	0	0		0	0	0	0	0	0		0	0	0	0	0	0		0.980379	0.997459	0.974313	0.986022	0.950726	0.99149		249.635	227.338	230.708	213.773	250.163	236.038		40.1245	39.805	44.5108	32.3335
68081		247.36	201.573	247.903	232.107	266.304	207.244				0	0	0	0	0	0		0	0	0	0	0	0		0	0	0	0	0	0		0.980062	0.997765	0.974458	0.985873	0.950297	0.991401		249.392	227.066	247.903	232.107	266.304	235.408		39.9442	39.7705	44.8005	32.1213
68197		275.877	224.123	270.636	203.58	268.557	229.451				0	0	0	0	0	0		0	0	0	0	0	0		0	0	0	0	0	0		0.979785	0.997502	0.974867	0.985893	0.950171	0.991152		275.877	226.855	270.636	213.558	268.557	235.378		40.1908	39.968	44.2855	32.4278
68277		244.892	244.936	261.856	221.083	269.914	232.302				0	0	0	0	0	0		0	0	0	0	0	0		0	0	0	0	0	0		0.979204	0.997582	0.974565	0.98578	0.95024	0.991191		248.977	244.936	261.856	213.523	269.914	235.145		40.2482	40.0327	44.0877	32.6213
68397		262.649	212.096	256.783	194.016	257.938	223.138				0	0	0	0	0	0		0	0	0	0	0	0		0	0	0	0	0	0		0.979297	0.997402	0.974203	0.985295	0.949712	0.990877		262.649	226.01	256.783	213.487	257.938	234.813		40.2987	40.1823	43.9023	33.4025
68477		252.246	213.402	231.68	220.021	265.081	234.836				0	0	0	0	0	0		0	0	0	0	0	0		0	0	0	0	0	0		0.979042	0.997227	0.974063	0.985628	0.949339	0.990733		248.511	225.625	231.68	213.378	265.081	234.696		40.1258	40.5808	43.405	33.367
68557		255.758	224.247	219.085	200.916	248.678	201.922				0	0	0	0	0	0		0	0	0	0	0	0		0	0	0	0	0	0		0.980245	0.997105	0.974031	0.985512	0.94984	0.99107		248.085	225.551	229.651	213.321	248.678	234.644		39.963	40.16	43.2665	33.3282
68637		239.742	217.385	223.884	202.798	252.189	212.075				0	0	0	0	0	0		0	0	0	0	0	0		0	0	0	0	0	0		0.980824	0.997004	0.97385	0.986122	0.949996	0.990961		247.547	225.151	229.576	213.263	252.189	234.452		39.8482	39.969	43.238	33.3025
68717		262.824	213.163	216.706	193.125	250.882	220.477				0	0	0	0	0	0		0	0	0	0	0	0		0	0	0	0	0	0		0.981678	0.996933	0.973378	0.98597	0.949436	0.990843		262.824	224.749	229.623	213.14	250.882	234.382		39.667	39.7648	43.449	33.0563
68797		215.457	195.039	229.26	196.244	265.931	228.473				0	0	0	0	0	0		0	0	0	0	0	0		0	0	0	0	0	0		0.982791	0.996718	0.972982	0.986105	0.949313	0.990742		247.24	224.621	229.508	212.867	265.931	234.268		38.8518	39.9625	43.23	32.9717
68877		232.487	230.045	247.762	210.92	254.579	223.663				0	0	0	0	0	0		0	0	0	0	0	0		0	0	0	0	0	0		0.98284	0.996619	0.972517	0.986509	0.949171	0.990393		247.063	224.427	247.762	212.232	254.579	233.671		38.5613	40.5288	43.2223	32.9015
68997		262.235	217.493	270.975	208.131	253.004	235.428				0	0	0	0	0	0		0	0	0	0	0	0		0	0	0	0	0	0		0.982677	0.996327	0.972068	0.986225	0.948914	0.990089		262.235	224.32	270.975	212.079	253.004	233.389		38.488	40.8173	43.484	32.9707
69077		253.507	218.871	236.055	207.494	275.716	221.58				0	0	0	0	0	0		0	0	0	0	0	0		0	0	0	0	0	0		0.982501	0.99574	0.971762	0.986322	0.948489	0.989826		246.423	224.278	236.055	211.986	275.716	233.129		38.8073	41.022	43.5042	33.325
69177		241.246	215.305	227.764	220.418	241.017	216.968				0	0	0	0	0	0		0	0	0	0	0	0		0	0	0	0	0	0		0.982284	0.995328	0.971719	0.986262	0.948695	0.989564		246.373	224.25	229.473	211.901	241.576	232.951		38.627	41.5138	43.3285	33.2
69257		267.681	231.203	219.677	204.132	235.726	193.656				0	0	0	0	0	0		0	0	0	0	0	0		0	0	0	0	0	0		0.982085	0.995024	0.971535	0.986167	0.949245	0.989358		267.681	224.228	229.27	211.803	241.422	232.851		38.641	41.6018	43.47	33.057
69337		256.159	244.09	221.624	206.741	268.851	210.035				0	0	0	0	0	0		0	0	0	0	0	0		0	0	0	0	0	0		0.981803	0.994863	0.97132	0.986309	0.949049	0.989028		245.921	244.09	228.748	211.789	268.851	232.732		38.9272	41.443	43.2307	32.954
69437		241.756	204.588	228.148	184.63	227.115	225.708				0	0	0	0	0	0		0	0	0	0	0	0		0	0	0	0	0	0		0.981559	0.994579	0.97104	0.986009	0.948929	0.988698		245.531	224.175	228.579	211.705	241.156	232.58		40.1218	41.9635	42.7692	33.0885
69517		236.515	216.418	205.373	191.737	237.268	205.351				0	0	0	0	0	0		0	0	0	0	0	0		0	0	0	0	0	0		0.981204	0.994591	0.970768	0.985739	0.948551	0.988369		245.292	224.113	228.365	211.447	241.035	232.387		41.0765	42.0347	43.0062	33.386
69617		235.55	221.805	231.536	204.654	237.634	222.665				0	0	0	0	0	0		0	0	0	0	0	0		0	0	0	0	0	0		0.980992	0.994611	0.970553	0.985451	0.948441	0.988116		245.21	223.845	228.422	211.325	240.981	232.287		41.071	41.9837	43.104	33.2597
69718		255.533	229.249	235.589	219.971	244.752	214.413				0	0	0	0	0	0		0	0	0	0	0	0		0	0	0	0	0	0		0.980832	0.994414	0.970181	0.985438	0.948604	0.988131		245.1	223.492	235.589	211.141	244.752	232.21		41.8365	42.053	43.3558	33.4553
69797		245.093	210.167	242.412	211.803	251.761	195.71				0	0	0	0	0	0		0	0	0	0	0	0		0	0	0	0	0	0		0.980558	0.994002	0.969984	0.985599	0.948344	0.987811		244.939	223.329	242.412	210.931	251.761	232.096		42.7542	41.9582	44.4148	33.7202
69877		249.836	233.854	222.589	192.698	237.581	214.166				0	0	0	0	0	0		0	0	0	0	0	0		0	0	0	0	0	0		0.980474	0.993869	0.969786	0.985818	0.948113	0.987913		244.95	223.335	228.14	210.9	240.811	231.846		42.7542	42.1063	44.4148	33.7202
69997		251.526	212.956	267.025	198.825	242.749	199.35				0	0	0	0	0	0		0	0	0	0	0	0		0	0	0	0	0	0		0.980241	0.993799	0.969763	0.985771	0.947965	0.988225		244.316	223.269	267.025	210.908	240.908	231.3		42.6997	41.8505	44.4148	33.184
70117		242.492	214.006	231.852	197.399	239.724	178.47				0	0	0	0	0	0		0	0	0	0	0	0		0	0	0	0	0	0		0.980243	0.993712	0.969572	0.985733	0.947991	0.988286		243.72	223.226	227.886	210.667	239.935	230.917		42.5077	41.595	45.0865	32.7728
70217		237.915	209.662	208.095	200.506	216.721	174.063				0	0	0	0	0	0		0	0	0	0	0	0		0	0	0	0	0	0		0.980832	0.993463	0.969247	0.985473	0.947843	0.988907		243.473	223.073	227.706	210.597	239.769	230.562		42.4098	41.5738	44.9358	32.199
70297		225.12	200.566	218.519	196.083	225.175	182.556				0	0	0	0	0	0		0	0	0	0	0	0		0	0	0	0	0	0		0.981244	0.993331	0.969253	0.985211	0.947491	0.988709		243.39	222.899	227.705	210.611	239.815	230.456		42.569	41.358	45.6612	32.0312
70377		212.41	209.337	223.18	205.324	230.51	181.467				0	0	0	0	0	0		0	0	0	0	0	0		0	0	0	0	0	0		0.980878	0.993404	0.969512	0.985233	0.947761	0.988774		243.437	222.634	227.684	210.61	239.779	230.402		42.4973	41.359	45.966	32.0032
70477		252.245	243.164	229.491	205.412	230.296	207.372				0	0	0	0	0	0		0	0	0	0	0	0		0	0	0	0	0	0		0.980516	0.993574	0.969433	0.984817	0.948432	0.988522		243.443	243.164	227.69	210.632	239.744	230.408		42.8395	41.5743	46.0713	32.983
70557		238.456	221.697	250.915	214.425	254.465	209.039				0	0	0	0	0	0		0	0	0	0	0	0		0	0	0	0	0	0		0.980272	0.993419	0.969529	0.984614	0.948504	0.988581		243.448	222.631	250.915	210.642	254.465	230.407		42.9288	41.8558	46.0713	33.2992
70637		234.119	210.281	240.657	240.169	248.49	206.607				0	0	0	0	0	0		0	0	0	0	0	0		0	0	0	0	0	0		0.980313	0.993086	0.969677	0.985106	0.948491	0.988805		243.447	222.688	240.657	240.169	248.49	230.401		42.9288	42.1248	46.0713	33.2992
70717		235.631	234.091	235.33	211.11	245.969	202.358				0	0	0	0	0	0		0	0	0	0	0	0		0	0	0	0	0	0		0.980261	0.993001	0.969336	0.985173	0.948449	0.989249		243.303	222.702	235.33	210.613	245.969	230.395		42.685	42.1248	46.0713	33.2992
70797		238.12	222.32	232.034	198.889	255.276	234.728				0	0	0	0	0	0		0	0	0	0	0	0		0	0	0	0	0	0		0.980496	0.993403	0.96942	0.985611	0.948347	0.989004		242.781	222.634	227.691	210.59	255.276	230.383		42.8453	42.1248	45.7988	33.2992
70877		239.563	231.781	210.602	199.809	251.561	250.123				0	0	0	0	0	0		0	0	0	0	0	0		0	0	0	0	0	0		0.980552	0.993653	0.96957	0.985594	0.948206	0.988897		242.523	222.592	227.679	210.591	251.561	250.123		42.5063	42.1248	45.7988	33.2992
70997		231.065	213.524	229.493	191.791	244.941	205.727				0	0	0	0	0	0		0	0	0	0	0	0		0	0	0	0	0	0		0.979966	0.994	0.96947	0.985686	0.947951	0.988872		242.571	222.537	227.687	210.586	239.755	230.399		42.827	42.5393	45.7988	33.2992
71097		240.553	221.05	217.572	187.817	226.329	203.601				0	0	0	0	0	0		0	0	0	0	0	0		0	0	0	0	0	0		0.979597	0.993945	0.96931	0.985722	0.947621	0.98891		242.601	222.288	227.7	210.583	239.798	230.398		42.827	42.7225	46.2488	33.2992
71197		242.479	229.807	200.496	204.362	220.969	208.375				0	0	0	0	0	0		0	0	0	0	0	0		0	0	0	0	0	0		0.979199	0.99371	0.969258	0.985638	0.947095	0.988914		242.679	222.333	227.705	210.589	239.867	230.397		43.356	42.9858	46.9748	33.118
71277		252.402	238.467	239.103	200.948	260.449	244.351				0	0	0	0	0	0		0	0	0	0	0	0		0	0	0	0	0	0		0.978864	0.993557	0.969213	0.985443	0.946892	0.989426		242.532	238.467	239.103	210.599	260.449	230.104		43.6593	42.9453	46.9748	33.2992
71357		279.395	229.648	242.381	208.823	246.104	240.489				0	0	0	0	0	0		0	0	0	0	0	0		0	0	0	0	0	0		0.978735	0.993403	0.969141	0.985302	0.946678	0.990632		279.395	221.846	242.381	210.606	239.921	229.706		43.521	42.8405	46.9748	33.2992
71437		248.963	221.979	232.163	188.221	250.262	219.669				0	0	0	0	0	0		0	0	0	0	0	0		0	0	0	0	0	0		0.978457	0.993307	0.969022	0.98515	0.946512	0.990508		242.486	221.857	227.725	210.614	250.262	229.727		43.521	42.8405	46.9748	33.2992
71517		241.704	236.016	224.968	213.314	248.104	231.634				0	0	0	0	0	0		0	0	0	0	0	0		0	0	0	0	0	0		0.978254	0.993061	0.968446	0.985005	0.946626	0.991065		242.488	236.016	227.79	210.622	239.928	229.33		43.521	42.8405	47.062	33.2992
71598		236.447	250.795	213.837	194.183	241.047	265.091				0	0	0	0	0	0		0	0	0	0	0	0		0	0	0	0	0	0		0.977875	0.993103	0.968198	0.984915	0.947133	0.991021		242.491	250.795	227.851	210.626	239.862	265.091		43.521	42.5685	47.062	33.649
71677		240.996	235.755	226.697	194.242	246.023	227.848				0	0	0	0	0	0		0	0	0	0	0	0		0	0	0	0	0	0		0.977513	0.993089	0.967913	0.984834	0.947491	0.991734		242.515	221.791	227.921	210.631	239.815	228.789		43.6825	42.5685	47.3657	33.649
71797		217.225	200.424	203.119	201.421	226.244	274.066				0	0	0	0	0	0		0	0	0	0	0	0		0	0	0	0	0	0		0.978287	0.993031	0.967578	0.984713	0.949204	0.992304		242.447	221.736	227.718	210.523	239.731	274.066		43.7225	42.4648	47.7572	33.623
71877		237.986	190.211	214.459	188.468	229.02	245.091				0	0	0	0	0	0		0	0	0	0	0	0		0	0	0	0	0	0		0.978995	0.992636	0.967382	0.984553	0.949952	0.992227		242.192	221.689	227.602	210.399	239.726	245.091		44.0105	42.3833	48.4077	34.0178
71997		229.218	230.318	208.157	200.959	228.74	263.992				0	0	0	0	0	0		0	0	0	0	0	0		0	0	0	0	0	0		0.978922	0.992313	0.967362	0.984542	0.950505	0.992392		242.103	221.658	227.315	210.4	239.725	263.992		43.898	42.3387	48.0925	34.0178
72077		253.808	233.916	248.561	234.514	264.401	264.29				0	0	0	0	0	0		0	0	0	0	0	0		0	0	0	0	0	0		0.979056	0.9921	0.967395	0.984434	0.951007	0.992725		242.011	221.672	248.561	234.514	264.401	264.29		43.7278	42.3387	48.0925	34.0178
72197		251.731	213.829	237.53	205.586	246.155	255.808				0	0	0	0	0	0		0	0	0	0	0	0		0	0	0	0	0	0		0.978967	0.991992	0.967189	0.984528	0.951595	0.994077		241.838	221.553	237.53	210.401	239.182	255.808		44.2407	42.3312	49.0205	34.0178
72277		220.778	216.184	219.686	195.901	234.805	224.674				0	0	0	0	0	0		0	0	0	0	0	0		0	0	0	0	0	0		0.978676	0.991884	0.967146	0.984167	0.951475	0.995313		241.9	221.274	227.428	210.329	239.267	227.346		44.2407	41.7995	49.0205	33.5785
72357		213.32	204.269	209.292	219.852	226.747	223.791				0	0	0	0	0	0		0	0	0	0	0	0		0	0	0	0	0	0		0.978426	0.992014	0.966979	0.983894	0.951152	0.995204		241.954	221.249	227.492	210.125	239.496	227.348		44.2407	41.986	49.0888	33.5853
72437		216.901	208.697	234.712	193.641	256.378	237.342				0	0	0	0	0	0		0	0	0	0	0	0		0	0	0	0	0	0		0.978533	0.991927	0.966907	0.98393	0.951296	0.995635		241.731	221.194	234.712	209.811	256.378	226.75		44.1145	42.1215	49.3938	33.8735
72537		215.327	193.455	210.608	191.467	221.169	231.977				0	0	0	0	0	0		0	0	0	0	0	0		0	0	0	0	0	0		0.978607	0.991879	0.967142	0.983785	0.952781	0.995903		241.729	221.094	227.43	209.84	238.673	226.637		44.1145	42.2678	49.1713	33.8735
72617		239.143	191.93	210.087	187.365	237.241	214.06				0	0	0	0	0	0		0	0	0	0	0	0		0	0	0	0	0	0		0.978617	0.991772	0.967184	0.983814	0.952803	0.995744		241.728	221.058	227.408	209.834	238.672	226.56		44.1145	42.209	49.1713	33.8735
72717		249.622	242.657	242.486	218.347	251.485	228.812				0	0	0	0	0	0		0	0	0	0	0	0		0	0	0	0	0	0		0.978607	0.991683	0.966956	0.984345	0.952703	0.996225		241.657	242.657	242.486	209.114	251.485	226.368		43.7587	42.339	49.1713	33.6898
72797		232.048	215.773	243.17	210.669	251.714	246.015				0	0	0	0	0	0		0	0	0	0	0	0		0	0	0	0	0	0		0.978462	0.991593	0.966932	0.984296	0.952628	0.995791		241.666	221.051	243.17	208.742	251.714	246.015		43.7587	42.124	49.1713	33.4445
72877		225.497	223.269	267.125	219.729	244.577	230.134				0	0	0	0	0	0		0	0	0	0	0	0		0	0	0	0	0	0		0.978911	0.991406	0.967049	0.984535	0.953901	0.996097		241.64	221.051	267.125	208.644	238.607	226.288		43.7587	42.124	49.1713	34.043
72997		224.755	207.645	243.864	194.48	246.855	214.872				0	0	0	0	0	0		0	0	0	0	0	0		0	0	0	0	0	0		0.979943	0.991286	0.967222	0.984447	0.953772	0.996444		241.17	220.72	243.864	208.68	238.613	226.21		43.62	41.9973	49.0308	34.043
73117		258.29	250.744	270.575	260.306	259.732	241.583				0	0	0	0	0	0		0	0	0	0	0	0		0	0	0	0	0	0		0.980245	0.991097	0.96697	0.984648	0.954409	0.996597		241.132	250.744	270.575	260.306	259.732	225.916		43.8963	42.2798	49.0308	34.043
73237		242.38	239.171	236.377	213.562	233.54	221.849				0	0	0	0	0	0		0	0	0	0	0	0		0	0	0	0	0	0		0.980261	0.991165	0.967713	0.984663	0.955112	0.996429		241.129	239.171	236.377	208.171	238.558	225.744		43.8963	42.2798	49.8137	33.913
73317		233.329	230.757	236.735	218.915	240.908	208.286				0	0	0	0	0	0		0	0	0	0	0	0		0	0	0	0	0	0		0.980334	0.991033	0.968823	0.984599	0.955005	0.996249		241.12	220.198	236.735	208.171	238.563	225.479		43.8963	42.2425	49.8137	33.913
73397		248.462	229.629	247.122	227.626	254.574	234.368				0	0	0	0	0	0		0	0	0	0	0	0		0	0	0	0	0	0		0.9802	0.990614	0.968775	0.98526	0.955631	0.996164		241.137	219.872	247.122	227.626	254.574	225.179		43.8963	42.6	49.8137	33.7855
73477		261.749	232.31	272.331	232.517	241.778	225.243				0	0	0	0	0	0		0	0	0	0	0	0		0	0	0	0	0	0		0.979923	0.990529	0.968721	0.98525	0.955552	0.996637		261.749	219.74	272.331	232.517	238.546	225.055		44.0592	42.582	49.8137	33.7855
73557		303.699	260.998	275.31	215.158	261.017	227.38				0	0	0	0	0	0		0	0	0	0	0	0		0	0	0	0	0	0		0.97982	0.991964	0.968681	0.985183	0.955523	0.996698		303.699	260.998	275.31	208.115	261.017	225.015		43.9663	42.2875	49.8137	33.35
73637		249.66	235.497	252.888	192.94	246.607	245.536				0	0	0	0	0	0		0	0	0	0	0	0		0	0	0	0	0	0		0.979696	0.993788	0.968995	0.985248	0.95597	0.996496		240.901	235.497	252.888	208.081	238.141	245.536		43.615	42.0658	49.7123	33.0553
73717		219.169	247.04	220.58	196.76	237.877	226.763				0	0	0	0	0	0		0	0	0	0	0	0		0	0	0	0	0	0		0.979852	0.993941	0.968911	0.985492	0.956202	0.997482		240.558	247.04	225.628	207.569	237.913	224.603		43.4312	41.424	49.3063	32.775
73797		246.422	223.224	243.842	213.526	230.12	232.152				0	0	0	0	0	0		0	0	0	0	0	0		0	0	0	0	0	0		0.979918	0.994063	0.969659	0.985397	0.957198	0.998159		240.488	219.198	243.842	207.495	237.783	224.119		43.154	41.0397	48.8912	32.653
73877		227.33	201.677	256.077	200.955	220.003	237.416				0	0	0	0	0	0		0	0	0	0	0	0		0	0	0	0	0	0		0.980267	0.994003	0.969536	0.985666	0.957844	0.998128		240.269	219.213	256.077	207.453	237.675	223.861		42.9695	41.0397	48.7887	32.606
73997		215.222	211.476	214.833	202.566	213.018	207.975				0	0	0	0	0	0		0	0	0	0	0	0		0	0	0	0	0	0		0.980239	0.994088	0.970099	0.985662	0.958701	0.998507		240.272	218.841	224.512	207.226	237.612	223.776		42.9695	40.9325	48.6755	32.465
74077		230.304	249.216	224.523	224.675	225.181	225.039				0	0	0	0	0	0		0	0	0	0	0	0		0	0	0	0	0	0		0.980786	0.994471	0.969431	0.985793	0.958645	0.998521		240.048	249.216	224.71	224.675	237.464	223.678		42.8827	40.8967	48.6755	32.3893
74157		239.937	219.879	237.664	231.577	257.794	214.551				0	0	0	0	0	0		0	0	0	0	0	0		0	0	0	0	0	0		0.980793	0.994253	0.969366	0.985905	0.958538	0.999094		239.945	217.463	237.664	231.577	257.794	223.298		42.7367	41.1085	48.3055	32.3448
74277		278.566	224.285	258.136	227.76	258.434	247.57				0	0	0	0	0	0		0	0	0	0	0	0		0	0	0	0	0	0		0.981245	0.993923	0.969794	0.985891	0.958327	0.998989		278.566	217.376	258.136	227.76	258.434	247.57		42.3722	40.755	47.962	32.2862
74357		225.369	222.568	230.993	218.607	230.484	226.322				0	0	0	0	0	0		0	0	0	0	0	0		0	0	0	0	0	0		0.981246	0.994341	0.969676	0.985603	0.959023	0.999213		239.693	217.274	223.828	206.237	236.961	222.924		42.2215	40.596	47.6925	31.8565
74437		227.884	209.76	215.106	222.906	248.098	221.001				0	0	0	0	0	0		0	0	0	0	0	0		0	0	0	0	0	0		0.9813	0.994224	0.969459	0.985532	0.958975	0.999285		239.687	217.275	223.839	222.906	236.751	222.924		42.2215	40.596	47.6925	31.8565
74517		255.068	239.314	225.616	213.918	245.394	232.272				0	0	0	0	0	0		0	0	0	0	0	0		0	0	0	0	0	0		0.981965	0.994359	0.969313	0.985398	0.958709	0.998947		239.287	239.314	223.492	206.306	236.601	222.891		42.186	40.4133	46.9183	31.8565
74597		220.522	211.321	234.173	202.087	236.612	220.992				0	0	0	0	0	0		0	0	0	0	0	0		0	0	0	0	0	0		0.981847	0.994375	0.969217	0.985351	0.958674	0.99917		239.117	216.801	234.173	206.038	236.304	222.858		42.1205	40.0465	46.9183	31.6773
74677		215.775	205.266	205.362	176.436	227.02	188.869				0	0	0	0	0	0		0	0	0	0	0	0		0	0	0	0	0	0		0.982339	0.994301	0.969366	0.985297	0.95887	0.999316		239.001	216.438	223.471	205.765	235.795	222.836		41.8265	39.8253	46.5157	31.6598
74757		222.898	186.426	205.622	179.687	198.432	211.084				0	0	0	0	0	0		0	0	0	0	0	0		0	0	0	0	0	0		0.982259	0.994512	0.96932	0.985451	0.959383	0.99929		238.625	216.315	222.974	205.736	234.927	222.669		41.5325	39.7175	46.354	31.6598
74857		222.364	221.671	210.105	193.683	227.514	232.891				0	0	0	0	0	0		0	0	0	0	0	0		0	0	0	0	0	0		0.982321	0.994765	0.969302	0.985161	0.959683	0.999434		238.468	215.941	222.744	205.649	234.747	222.641		41.414	39.5305	45.9412	31.5002
74997		258.43	221.189	226.609	195.954	262.291	213.073				0	0	0	0	0	0		0	0	0	0	0	0		0	0	0	0	0	0		0.982241	0.995073	0.969211	0.98518	0.959448	0.999545		238.235	215.65	222.66	205.648	262.291	222.457		41.414	39.1165	45.733	31.5002
75117		245.215	205.194	220.671	211.451	239.938	217.301				0	0	0	0	0	0		0	0	0	0	0	0		0	0	0	0	0	0		0.981992	0.994879	0.969138	0.985123	0.959254	0.999243		238.277	215.668	222.345	205.798	233.651	222.294		41.414	39.1165	45.733	31.5002
75197		234.273	224.222	228.634	178.5	232.729	211.565				0	0	0	0	0	0		0	0	0	0	0	0		0	0	0	0	0	0		0.98183	0.9946	0.969078	0.984931	0.959098	0.999871		238.15	215.695	222.37	206.094	233.706	222.101		40.95	39.1165	45.8593	31.5002
75277		252.833	206.391	206.835	198.914	206.818	195.922				0	0	0	0	0	0		0	0	0	0	0	0		0	0	0	0	0	0		0.981714	0.994352	0.969415	0.98456	0.959108	1.0003		238.324	215.584	222.231	206.145	233.702	221.86		41.414	38.6983	45.8593	31.5002
75357		250.526	201.15	197.412	205.992	208.493	187.943				0	0	0	0	0	0		0	0	0	0	0	0		0	0	0	0	0	0		0.981586	0.994306	0.969827	0.98456	0.959148	1.0002		238.515	215.587	222.061	206.145	233.688	221.87		41.5325	38.6983	45.8593	31.5002
75437		230.469	200.558	194.6	188.26	213.304	207.504				0	0	0	0	0	0		0	0	0	0	0	0		0	0	0	0	0	0		0.981524	0.994364	0.969851	0.984628	0.959133	1.00012		238.519	215.583	222.051	206.135	233.693	221.757		41.5325	38.6983	45.8593	31.5002
75517		220.519	212.459	186.058	198.148	205.025	243.276				0	0	0	0	0	0		0	0	0	0	0	0		0	0	0	0	0	0		0.981325	0.994363	0.969753	0.984553	0.959165	1.00002		238.389	215.583	222.091	205.906	233.682	221.619		41.414	38.6983	45.8593	31.3905
75637		189.376	198.942	169.707	202.029	172.758	210.85				0	0	0	0	0	0		0	0	0	0	0	0		0	0	0	0	0	0		0.981213	0.994547	0.969483	0.984612	0.959122	1.00007		238.539	215.7	222.637	206.137	233.697	221.76		41.5325	39.1165	46.0725	31.5002
75717		239.098	224.361	200.069	191.852	207.837	218.024				0	0	0	0	0	0		0	0	0	0	0	0		0	0	0	0	0	0		0.981172	0.994552	0.969509	0.984537	0.959234	0.999944		238.541	215.826	222.635	206.593	234.229	221.894		41.5325	39.5305	46.354	31.6598
75797		245.68	233.21	229.647	222.09	204.859	213.234				0	0	0	0	0	0		0	0	0	0	0	0		0	0	0	0	0	0		0.981035	0.994563	0.969527	0.984775	0.959126	0.999791		238.96	216.038	222.735	222.09	234.283	221.779		41.8265	39.7175	46.5157	31.6773
75877		227.076	263.943	196.664	218.322	201.214	218.329				0	0	0	0	150	0		0	0	0	0	50.9323	0		0	0	0	0	1	0		0.981099	0.994612	0.969679	0.984828	0.959542	0.999821		238.942	263.943	222.729	206.93	234.074	221.777		41.8265	39.8253	46.5157	31.8565
76037		201.333	207.192	181.558	202.421	185.954	189.272				0	0	0	0	150	0		0	0	0	0	56.4304	0		0	0	0	0	1	0		0.981468	0.99449	0.969714	0.984852	0.960081	0.999831		238.841	216.319	222.728	206.928	233.88	221.776		41.6635	39.8253	46.5157	31.8565
76117		212.459	200.972	165.074	186.574	163.954	177.467				0	0	0	0	150	0		0	0	0	0	62.9296	0		0	0	0	0	1	0		0.982191	0.994396	0.970103	0.984789	0.960643	0.999706		238.644	216.069	222.587	206.82	233.682	221.648		41.3695	39.8082	46.354	31.6773
76197		205.117	189.407	180.4	179.767	152.735	195.884				0	0	150	0	150	0		0	0	48.1769	0	69.5709	0		0	0	1	0	1	0		0.982733	0.995076	0.97043	0.984898	0.960974	0.999611		238.543	215.94	222.57	206.473	233.566	221.581		41.3695	39.8082	46.354	31.6598
76277		182.402	170.649	155.417	168.909	148.968	189.269				0	0	150	0	150	0		0	0	52.6835	0	75.0761	0		0	0	1	0	1	0		0.982682	0.995061	0.970127	0.984913	0.961005	0.999579		238.942	215.943	222.709	206.468	233.555	221.581		41.6635	39.8082	46.5157	31.6598
76357		193.129	163.861	160.706	161.334	136.172	191.023				0	0	150	0	150	0		0	0	55.867	0	79.3468	0		0	0	1	0	1	0		0.982022	0.995047	0.970225	0.985005	0.960591	0.999606		239.023	215.946	222.768	206.801	234.201	221.657		41.6635	39.8082	46.9183	31.6773
76437		190.581	191.119	143.221	163.046	125.428	163.44				0	0	150	0	150	0		0	0	58.5926	0	84.1806	0		0	0	1	0	1	0		0.982441	0.995127	0.969671	0.984992	0.960361	0.999448		238.994	216.228	222.881	206.92	234.271	221.747		41.6635	39.916	46.9183	31.8565
76517		200.562	175.68	176.026	170.457	170.85	196.363				0	0	150	0	150	0		0	0	61.5245	0	88.9143	0		0	0	1	0	1	0		0.982168	0.995154	0.97014	0.98499	0.96025	0.999317		239.108	216.423	222.771	206.921	234.305	221.748		41.9645	40.0592	46.9183	31.8565
76597		223.398	196.969	174.746	170.302	158.746	195.504				0	0	150	150	150	0		0	0	64.2095	42.2203	92.5072	0		0	0	1	1	1	0		0.982388	0.996183	0.970566	0.984985	0.960592	0.999012		238.997	216.312	222.755	206.921	234.2	221.751		41.6635	40.0592	46.9183	31.8565
76677		189.517	187.224	166.393	141.873	149.296	198.007				150	0	150	150	150	0		51.2882	0	68.5154	45.4588	98.7711	0		1	0	1	1	1	0		0.982107	0.996538	0.971228	0.98487	0.960415	0.998984		238.667	215.976	222.729	206.813	234.255	221.715		41.3695	39.916	46.9183	31.6773
76757		198.952	178.715	162.628	139.792	123.914	188.56				150	0	150	150	150	150		56.4258	0	74.723	49.1275	105.073	46.884		1	0	1	1	1	1		0.982026	0.996463	0.971965	0.984947	0.960427	0.999139		238.689	215.81	222.684	206.806	234.251	221.701		41.3695	39.8082	46.9183	31.6598
76877		183.633	169.146	161.66	154.853	118.738	160.729				150	0	150	150	150	150		60.3933	0	79.7711	52.8513	110.962	50.135		1	0	1	1	1	1		0.981946	0.996468	0.972071	0.98491	0.960599	0.999064		239.028	215.81	222.676	206.469	234.198	221.582		41.6635	39.8082	46.9183	31.5002
76997		167.136	165.616	128.601	135.372	104.026	162.234				150	150	150	150	150	150		62.9084	43.9207	83.1626	56.537	115.634	52.3084		1	1	1	1	1	1		0.98204	0.996407	0.972117	0.984963	0.960524	0.999017		239.021	215.814	222.672	206.451	234.221	221.582		41.6635	39.8082	46.9183	31.5002
77077		142.727	161.524	125.146	136.953	93.81	158.931				150	150	150	150	150	150		64.8798	45.8406	84.6434	58.59	119.243	52.8698		1	1	1	1	1	1		0.982056	0.996388	0.973272	0.984938	0.960414	0.998879		239.02	215.815	222.582	206.459	234.255	221.582		41.6635	39.7175	46.9183	31.5002
77157		154.096	159.626	112.507	138.165	91.661	150.591				150	150	150	150	150	150		67.1351	46.8094	87.4199	60.2892	122.976	54.428		1	1	1	1	1	1		0.98202	0.996108	0.974058	0.984929	0.960743	0.998753		239.023	215.832	222.542	206.808	234.154	221.582		41.6635	39.7175	46.9183	31.6598
77237		185.025	161.006	131.029	148.773	119.13	165.319				150	150	150	150	150	150		68.7634	47.5292	89.9903	61.9802	126.26	55.5725		1	1	1	1	1	1		0.982313	0.996372	0.974269	0.98479	0.961189	0.998708		239.002	215.816	222.531	206.509	234.011	221.586		41.6635	39.7175	46.9183	31.5002
77357		187.451	182.325	137.826	154.42	112.132	173.531				150	150	150	150	150	150		71.279	47.284	92.7879	63.3307	128.883	57.2536		1	1	1	1	1	1		0.98265	0.997029	0.974595	0.984655	0.961133	0.998473		238.95	215.621	222.514	206.132	234.031	221.608		41.6635	39.5305	46.9183	31.3905
77437		147.032	166.283	124.87	140.205	106.007	144.47				150	150	150	150	150	150		73.7156	49.3382	95.1109	64.8579	131.426	58.3291		1	1	1	1	1	1		0.98278	0.996952	0.974783	0.984569	0.961017	0.998502		238.915	215.532	222.473	206.143	234.07	221.58		41.6635	39.1165	48.366	31.3905
77537		165.358	175.989	113.144	142.502	97.696	155.864				150	150	150	150	150	150		76.3854	50.7308	99.0065	67.8069	136.722	61.3189		1	1	1	1	1	1		0.982847	0.997053	0.974819	0.984504	0.960964	0.998544		238.897	215.526	222.46	206.152	234.086	221.58		41.6635	39.1165	48.366	31.3905
77617		137.43	169.097	109.536	123.403	76.162	153.29				150	150	150	150	150	150		80.1803	52.997	102.817	70.0093	141.03	64.127		1	1	1	1	1	1		0.98268	0.997105	0.97439	0.984498	0.960934	0.998438		238.942	215.614	222.525	206.153	234.095	221.58		41.6635	39.5305	48.366	31.3905
77717		137.781	153.754	99.077	129.106	72.375	141.883				150	150	150	150	150	150		82.2184	54.0444	104.377	70.3125	144.554	66.1993		1	1	1	1	1	1		0.982643	0.99709	0.974364	0.98453	0.960785	0.998415		238.952	215.615	222.526	206.148	234.141	221.58		41.9645	39.5305	48.366	31.3905
77797		143.396	141.66	89.877	139.08	77.628	149.762				150	150	150	150	150	150		84.6021	53.7219	106.817	69.7304	146.594	67.2764		1	1	1	1	1	1		0.98243	0.997019	0.974721	0.984502	0.960723	0.998497		238.578	215.528	221.951	205.889	234.16	221.48		41.6635	39.1165	47.9635	31.289
77877		148.131	149.788	109.485	123.645	87.654	143.309				150	150	150	150	150	150		86.4215	54.7184	109.607	71.138	148.936	67.6352		1	1	1	1	1	1		0.982513	0.996167	0.975056	0.98442	0.960637	0.998383		238.455	215.575	221.878	205.551	233.684	221.454		41.3695	39.1165	47.9635	31.2255
77997		170.828	159.929	133.322	142.033	88.183	165.266				150	150	150	150	150	150		87.2584	55.3097	111.128	72.1728	150.55	69.0135		1	1	1	1	1	1		0.98277	0.99679	0.97481	0.98443	0.960571	0.998513		238.412	215.345	221.932	205.394	233.707	221.237		41.3695	38.6757	47.9635	31.7432
78097		157.598	167.883	121.395	143.011	74.526	162.845				150	150	150	150	150	150		87.7842	56.3727	112.158	72.9418	151.777	70.0922		1	1	1	1	1	1		0.982925	0.997339	0.97509	0.984305	0.960489	0.998331		238.386	214.761	221.871	205.4	233.736	221.264		41.4497	38.4187	48.7562	31.7432
78177		147.435	154.198	100.624	132.335	80.228	164.722				150	150	150	150	150	150		88.5177	57.3392	113.049	74.1182	153.162	71.1427		1	1	1	1	1	1		0.982999	0.997933	0.974974	0.984262	0.960314	0.998178		238.168	214.608	221.896	205.403	233.798	221.07		41.3313	38.4187	48.7562	31.7432
78257		139.426	167.368	100.94	131.759	80.719	155.058				150	150	150	150	150	150		91.8103	58.699	115.284	76.0941	155.786	72.9271		1	1	1	1	1	1		0.983455	0.997878	0.975643	0.984095	0.960244	0.998331		238.148	214.303	221.751	205.587	233.822	220.994		41.3313	38.2248	48.7562	31.7853
78357		138.568	146.051	93.441	130.031	71.611	140.006				150	150	150	150	150	150		93.9031	60.5515	116.056	77.6542	156.59	73.9073		1	1	1	1	1	1		0.983473	0.997913	0.975038	0.984151	0.960168	0.998111		238.147	214.299	221.882	205.978	233.849	220.898		41.3313	38.2248	48.7562	31.8488
78457		143.44	144.302	93.201	107.19	59.14	132.739				150	150	150	150	150	150		93.792	61.6897	116.517	77.7623	157.542	73.2609		1	1	1	1	1	1		0.983791	0.997988	0.975626	0.98414	0.96024	0.997983		238.052	214.29	221.755	205.581	233.824	220.91		40.8673	38.2248	48.5945	31.7853
78537		142.696	147.191	93.649	122.702	67.914	135.619				150	150	150	150	150	150		94.1622	62.1453	117.346	78.4992	158.401	73.3093		1	1	1	1	1	1		0.984015	0.997727	0.976004	0.984226	0.960223	0.998216		237.989	214.124	221.673	205.572	233.83	220.838		40.636	38.044	48.5945	31.7853
78617		146.042	163.37	132.586	134.224	74.869	153.612				150	150	150	150	150	150		94.2355	62.8137	117.265	78.2376	158.735	73.6403		1	1	1	1	1	1		0.983909	0.997773	0.975949	0.984599	0.96021	0.998145		237.992	214.119	221.685	205.531	233.834	220.838		40.636	38.044	48.5945	32.274
78697		148.173	183.818	110.428	150.692	80.663	165.079				150	150	150	150	150	150		94.6154	62.3927	117.405	77.6718	158.776	72.3776		1	1	1	1	1	1		0.984529	0.997596	0.975769	0.985037	0.96021	0.998346		237.967	214.139	221.724	205.483	233.834	220.838		40.636	38.044	48.5945	32.4603
78777		144.346	146.345	102.198	124.304	68.973	152.449				150	150	150	150	150	150		95.0792	61.0156	117.018	78.4415	158.953	72.3452		1	1	1	1	1	1		0.984948	0.997744	0.975362	0.985089	0.960826	0.998707		237.948	213.936	221.812	205.478	233.618	220.837		40.636	37.771	48.5955	32.7055
78877		148.452	151.335	95.836	112.679	69.382	132.546				150	150	150	150	150	150		95.5017	61.4345	117.906	78.8777	159.828	72.1045		1	1	1	1	1	1		0.985715	0.997614	0.975237	0.984982	0.961675	0.998665		237.913	213.95	221.839	205.489	233.48	220.837		40.636	37.771	48.5955	32.7055
78997		130.573	137.471	102.476	119.703	67.344	135.525				150	150	150	150	150	150		97.3597	63.0229	120.013	79.8191	160.881	72.7801		1	1	1	1	1	1		0.985756	0.998061	0.975266	0.985056	0.961009	0.998917		237.908	214.085	221.549	205.359	233.553	220.829		40.636	38.044	48.314	32.6635
79077		137.617	137.566	92.803	111.939	61.992	127.669				150	150	150	150	150	150		96.7326	62.3563	120.724	79.4714	159.618	72.5503		1	1	1	1	1	1		0.984995	0.998212	0.975265	0.985055	0.960964	0.999009		237.946	214.068	221.549	205.286	233.569	220.72		40.636	38.044	48.314	32.6295
79157		114.815	130.693	83.153	105.718	63.638	127.091				150	150	150	150	150	150		96.0385	62.4479	120.399	79.7433	158.834	72.6695		1	1	1	1	1	1		0.985175	0.998289	0.974967	0.985006	0.96084	0.998888		237.938	214.059	221.587	204.946	233.613	220.83		40.636	38.044	48.314	32.3043
79257		142.308	142.071	120.698	120.433	94.711	152.153				150	150	150	150	150	150		96.259	63.9015	120.382	80.1406	158.486	72.3602		1	1	1	1	1	1		0.98559	0.99816	0.974876	0.985115	0.961417	0.99923		237.755	214.269	221.599	204.908	233.505	220.816		40.5682	38.2248	48.314	32.3043
79337		148.061	141.114	114.225	136.458	85.441	157.285				150	150	150	150	150	150		95.7253	63.2421	119.528	80.4035	157.218	72.0928		1	1	1	1	1	1		0.986185	0.998197	0.975557	0.985335	0.961453	0.999136		237.612	214.264	221.512	204.666	233.501	220.82		40.5682	38.2248	48.314	32.1018
79437		156.287	165.116	94.715	125.536	79.079	154.096				150	150	150	150	150	150		96.2249	63.5997	119.287	80.1654	155.755	71.438		1	1	1	1	1	1		0.986235	0.998565	0.976088	0.985501	0.961381	0.999003		237.599	214.22	221.444	204.661	233.508	220.827		40.5682	38.2248	48.314	32.1018
79517		134.5	153.358	109.93	127.393	68.588	145.47				150	150	150	150	150	150		97.4807	64.0601	118.713	81.0112	154.361	70.4194		1	1	1	1	1	1		0.986408	0.999632	0.976258	0.985617	0.961295	0.999053		237.552	213.912	221.219	204.649	233.516	220.711		40.5682	38.044	48.1008	32.0613
79617		128.441	160.489	94.535	139.483	70.881	167.315				150	150	150	150	150	150		97.5057	64.9035	119.872	81.8028	152.765	71.2035		1	1	1	1	1	1		0.986268	1.00063	0.976662	0.985741	0.961267	0.999465		237.59	213.508	220.922	204.643	233.519	220.497		40.5682	37.771	47.4975	32.0613
79697		132.358	168.952	96.955	121.461	73.178	149.301				150	150	150	150	150	150		96.3299	65.8222	118.494	81.6647	150.766	70.0934		1	1	1	1	1	1		0.986691	0.999729	0.976925	0.985758	0.962192	0.99947		237.279	213.902	220.894	204.435	233.431	220.337		40.516	38.044	47.2155	32.0135
79777		138.092	139.323	89.834	113.584	69.042	147.159				150	150	150	150	150	150		96.0856	65.6357	117.337	80.6174	148.758	68.7804		1	1	1	1	1	1		0.986387	0.999686	0.977122	0.985615	0.962095	0.999915		237.29	213.906	220.874	204.649	233.441	220.251		40.516	38.044	46.7535	32.0613
79857		130.696	124.729	87.932	121.314	65.632	150.336				150	150	150	150	150	150		96.0447	65.2521	115.994	80.0494	146.122	67.0852		1	1	1	1	1	1		0.986142	1.00074	0.977941	0.985642	0.962813	0.999657		237.299	213.501	220.791	204.445	233.273	220.493		40.5682	37.771	46.7535	32.0135
79997		169.672	180.884	105.317	149.323	100.659	166.895				150	150	150	150	150	150		93.9968	64.5386	114.835	79.4429	143.724	65.9749		1	1	1	1	1	1		0.986382	1.00078	0.978632	0.986291	0.96267	0.999836		237.29	213.763	220.732	204.41	233.338	220.489		40.5682	38.044	46.7535	32.1675
80077		161.128	151.412	106.286	125.603	96.291	161.64				150	150	150	150	150	150		93.4106	63.7775	113.849	78.9276	140.989	65.2004		1	1	1	1	1	1		0.986533	1.00087	0.978748	0.986874	0.962415	0.999827		237.285	213.746	220.722	204.382	233.41	220.489		40.6862	38.044	46.7535	32.3805
80177		133.859	136.027	100.183	122.215	86.94	160.855				150	150	150	150	150	150		91.9762	61.4922	111.67	77.4421	138.759	63.4535		1	1	1	1	1	1		0.98636	1.00092	0.978402	0.986799	0.962614	0.999677		237.213	213.487	220.635	204.386	232.725	220.297		40.634	37.771	46.5842	32.3805
80257		148.494	159.093	109.644	122.802	97.061	144.811				150	150	150	150	150	150		90.2594	59.9713	109.834	75.5716	136.348	61.3102		1	1	1	1	1	1		0.986947	1.00085	0.979061	0.987056	0.962274	0.999579		236.865	213.492	220.165	204.268	232.669	220.088		40.4635	37.771	46.3205	31.8322
80337		131.583	135.99	96.276	110.879	88.71	145.833				150	150	150	150	150	150		88.2301	58.2716	107.449	74.5276	132.893	60.6696		1	1	1	1	1	1		0.986953	1.00091	0.979062	0.987028	0.962255	0.999908		236.687	213.488	219.757	204.27	232.67	220.253		40.3872	37.771	46.1368	31.8322
80437		115.224	137.177	103.8	103.745	96.02	156.662				150	150	150	150	150	150		86.4108	59.2351	105.498	73.5095	129.958	59.3235		1	1	1	1	1	1		0.986839	1.0007	0.979022	0.986975	0.962196	0.999801		236.889	213.777	219.767	204.377	232.673	220.49		40.4635	38.044	46.1368	32.3805
80517		144.337	145.355	106.231	116.438	107.048	136.796				150	150	150	150	150	150		84.4856	58.9303	103.416	72.972	126.112	58.5321		1	1	1	1	1	1		0.98718	1.00049	0.98012	0.987169	0.962106	0.999824		236.812	213.817	219.682	204.368	232.485	220.489		40.4635	38.044	46.1368	32.3805
80597		171.733	164.159	137.281	152.36	121.312	188.046				150	150	150	150	150	150		82.0675	59.0957	101.408	72.436	122.923	58.404		1	1	1	1	1	1		0.98708	1.00072	0.98105	0.987296	0.961961	0.999734		236.834	213.773	219.631	204.252	232.518	220.491		40.4635	38.044	46.1368	31.8322
80717		148.303	150.089	123.816	145.071	110.048	179.673				150	150	150	150	150	150		80.7561	59.6506	99.5087	70.8252	119.873	57.5531		1	1	1	1	1	1		0.987417	1.00078	0.982382	0.987302	0.961953	0.999821		236.776	213.763	219.132	204.252	232.52	220.49		40.4635	38.044	46.4327	31.8322
80797		148.017	158.94	120.834	123.327	123.767	167.912				150	150	150	150	150	150		79.6512	59.1863	97.5029	68.7352	116.447	57.2262		1	1	1	1	1	1		0.987752	1.00076	0.982185	0.987111	0.961975	0.999591		236.619	213.499	218.634	204.21	232.515	220.604		40.3872	37.771	46.7862	31.6775
80877		172.156	151.751	124.003	131.254	116.24	158.622				150	150	150	150	150	150		76.9429	56.7459	93.7952	66.7052	111.17	55.9493		1	1	1	1	1	1		0.988003	1.00064	0.981919	0.986936	0.961778	0.999538		236.485	213.382	218.73	204.173	232.08	220.609		40.367	37.6033	47.1685	31.559
80997		148.47	152.858	109.874	121.645	117.923	143.711				150	150	150	150	150	150		75.938	56.956	90.4261	66.2254	107.862	55.8628		1	1	1	1	1	1		0.987926	1.0007	0.981914	0.987002	0.961823	0.999476		236.488	213.376	217.928	204.171	232.061	220.497		40.367	37.6033	47.025	31.559
81077		143.482	177.987	124.636	136.105	108.075	163.444				150	150	150	150	150	150		74.1529	55.8235	88.1638	64.6612	104.748	54.8966		1	1	1	1	1	1		0.988073	1.00086	0.982979	0.986979	0.96212	0.999427		236.482	213.362	217.309	204.138	231.229	220.498		40.367	37.6033	46.9778	31.5025
81177		177.089	173.066	154.96	158.62	143.159	196.975				150	150	150	150	150	150		71.8331	54.3896	85.8065	63.4587	101.198	54.1344		1	1	1	1	1	1		0.988029	1.00125	0.983166	0.9869	0.962037	0.99936		236.484	213.326	217.292	203.813	231.318	220.629		40.367	37.6033	46.9778	31.4112
81257		189.553	175.853	160.06	157.526	155.486	170.555				150	150	150	150	150	150		70.0573	53.8127	84.5556	62.0541	98.8759	52.551		1	1	1	1	1	1		0.987915	1.00143	0.98333	0.986912	0.962332	0.999282		236.489	213.31	217.277	203.81	231.001	220.638		40.367	37.6033	46.9778	31.4112
81337		193.382	143.862	131.541	145.998	137.942	182.147				150	150	150	150	150	150		67.8662	52.5671	82.0249	60.2951	95.9177	51.0637		1	1	1	1	1	1		0.987944	1.00138	0.983063	0.987171	0.962879	0.999537		236.488	213.2	217.301	203.742	230.721	220.61		40.367	37.458	47.0213	31.4112
81417		173.384	158.921	149.589	137.61	146.431	162.007				150	150	150	150	150	150		65.1239	50.9229	79.5125	57.3068	93.9378	51.3271		1	1	1	1	1	1		0.988485	1.00143	0.982761	0.987307	0.963563	0.999353		236.007	213.074	217.157	203.58	230.595	220.63		40.0075	37.3553	46.713	31.383
81497		177.26	156.583	132.624	149.667	134.808	170.007				150	150	150	150	150	150		62.6767	50.2193	75.6855	54.4678	90.199	48.6488		1	1	1	1	1	1		0.989227	1.00141	0.982955	0.987165	0.963883	0.999332		235.628	213.076	216.832	203.57	230.487	220.5		39.6242	37.446	46.519	31.1877
81577		158.245	156.397	132.753	154.423	134.285	167.245				150	150	150	150	150	150		61.3306	49.5001	73.2613	54.202	87.44	48.2499		1	1	1	1	1	1		0.989203	1.0014	0.983162	0.987125	0.963576	0.99909		235.628	213	216.809	203.57	230.492	220.411		39.6242	37.3142	46.7707	31.4665
81657		159.592	148.132	127.874	156.396	138.057	154.169				150	150	150	150	150	150		59.5048	49.0411	71.1332	52.8272	84.6775	48.5519		1	1	1	1	1	1		0.989619	1.00163	0.983318	0.987035	0.963487	0.999165		235.586	212.965	216.792	203.571	230.493	220.396		39.5225	37.2565	46.7707	31.4665
81777		185.862	175.194	161.807	163.045	173.671	177.058				150	150	150	150	150	150		56.6735	48.413	69.1612	51.4045	83.1427	48.7239		1	1	1	1	1	1		0.989464	1.0022	0.983206	0.987889	0.963307	0.999147		235.592	212.718	216.804	203.547	230.497	220.4		39.5225	37.2255	46.7707	31.4665
81857		189.085	175.362	172.128	158.542	167.27	168.63				150	150	150	150	150	150		55.4465	47.1709	67.7544	49.3462	81.2372	48.4885		1	1	1	1	1	1		0.98928	1.00259	0.983306	0.987739	0.963307	0.999106		235.599	212.653	216.793	203.553	230.497	220.408		39.6242	37.2255	46.7707	31.4665
81997		196.932	174.034	149.839	157.59	158.756	181.575				150	150	150	150	150	150		54.0337	46.538	65.4943	46.7247	79.9541	47.6151		1	1	1	1	1	1		0.989201	1.00301	0.983543	0.988567	0.96413	0.998987		235.602	212.585	216.767	203.522	230.481	220.135		39.6242	37.3635	46.7707	31.4665
82077		180.965	165.121	145.836	146.597	159.265	176.709				150	150	150	150	150	150		52.0413	46.886	63.4611	45.4512	77.949	47.8595		1	1	1	1	1	1		0.989196	1.00372	0.983391	0.988747	0.964039	0.998868		235.603	212.469	216.784	203.515	230.484	220.145		39.6242	37.6415	46.7707	31.4665
82157		184.458	169.87	131.873	151.552	143.544	177.989				150	150	150	150	150	150		51.4384	45.7317	61.8032	45.1098	76.2095	48.6681		1	1	1	1	1	1		0.989024	1.00358	0.983328	0.988564	0.964544	0.998787		235.535	212.154	216.126	203.522	230.395	220.014		39.634	37.6415	45.7775	31.4665
82237		176.449	160.756	145.158	147.077	148.6	176.473				150	150	150	150	150	150		51.2881	44.8207	60.4386	43.7978	75.495	47.7195		1	1	1	1	1	1		0.988978	1.00364	0.983101	0.988374	0.964121	0.998822		235.541	212.097	215.494	203.529	230.437	219.659		39.8342	37.2608	45.1565	31.752
82337		171.248	170.022	152.188	165.199	135.378	149.98				150	150	150	150	150	150		50.6667	43.4802	58.5553	42.5325	73.3715	48.3567		1	1	1	1	1	1		0.989885	1.00393	0.983747	0.988275	0.963804	0.99898		235.324	212.094	215.395	203.077	230.453	219.34		39.8285	37.2608	45.214	31.7738
82437		194.226	158.382	182.178	174.623	183.531	191.86				150	150	150	0	150	150		49.0826	42.92	57.6131	0	71.9177	47.7974		1	1	1	0	1	1		0.9906	1.00388	0.984634	0.988602	0.963784	0.999046		235.31	212.067	215.262	202.933	230.453	219.31		39.8285	36.877	45.214	31.7738
82517		198.471	177.532	183.782	156.547	177.18	195.271				150	0	150	0	150	150		48.2963	0	55.8566	0	69.7941	47.6716		1	0	1	0	1	1		0.991282	1.00415	0.984898	0.988771	0.963974	0.99898		235.304	212.043	215.223	202.859	230.448	219.34		39.8285	36.877	45.214	31.7738
82637		185.174	158.022	164.576	172.581	165.979	172.489				150	0	150	0	150	150		47.4411	0	55.1168	0	68.6107	46.8411		1	0	1	0	1	1		0.991185	1.00399	0.985048	0.988698	0.96412	0.998905		235.305	212.057	215.201	202.891	230.438	219.648		39.8285	36.877	45.214	31.7738
82717		206.151	170.662	158.74	151.833	153.935	163.351				0	0	150	0	150	150		0	0	54.4637	0	67.1715	46.0488		0	0	1	0	1	1		0.992028	1.00428	0.985535	0.988819	0.963766	0.998858		235.296	212.031	215.129	202.837	230.453	219.654		39.8285	36.877	45.214	31.7738
82797		196.578	176.5	149.9	173.127	154.627	162.639				0	0	150	0	150	150		0	0	54.5763	0	68.0058	46.4056		0	0	1	0	1	1		0.991933	1.00409	0.985821	0.988854	0.963864	0.998683		235.141	212.048	215.084	202.822	230.451	219.683		39.9623	36.877	45.214	31.7738
82877		176.5	164.701	154.554	175.238	143.258	161.244				0	0	150	0	150	150		0	0	54.1637	0	67.179	45.3918		0	0	1	0	1	1		0.992005	1.00374	0.98543	0.988533	0.963874	0.998664		234.849	211.927	215.145	202.713	230.451	219.687		39.9125	36.8988	45.378	31.7757
83037		183.346	169.234	165.098	161.309	149.294	157.219				0	0	150	0	150	150		0	0	52.5328	0	65.6648	44.9182		0	0	1	0	1	1		0.991983	1.00361	0.985885	0.988482	0.963573	0.99883		234.506	211.918	215.073	202.598	230.342	219.407		39.8955	36.8795	45.378	31.7025
83117		187.781	195.9	187.462	164.569	178.736	178.825				0	0	150	0	150	150		0	0	51.4748	0	64.7634	44.8331		0	0	1	0	1	1		0.991935	1.00361	0.986445	0.988524	0.963349	0.998636		234.516	211.918	214.978	202.595	230.364	219.458		39.8955	36.8795	45.378	31.7025
83197		191.069	193.591	186.395	183.861	169.84	188.576				0	0	150	0	150	150		0	0	49.6652	0	63.1173	44.9703		0	0	1	0	1	1		0.992001	1.00361	0.986576	0.988545	0.963472	0.998653		234.849	211.918	214.956	202.593	230.352	218.739		39.9125	36.8795	45.378	31.7025
83277		204.78	170.731	168.65	171.539	182.139	166.897				0	0	150	0	150	150		0	0	48.8366	0	62.1749	44.437		0	0	1	0	1	1		0.992082	1.00361	0.987121	0.988571	0.963754	0.998651		234.835	211.918	214.863	202.71	230.324	218.74		39.9125	36.8795	45.378	31.7757
83357		205.328	169.543	166.981	194.323	176.653	171.71				0	0	150	0	150	0		0	0	48.8589	0	60.468	0		0	0	1	0	1	0		0.992777	1.00368	0.988034	0.989126	0.964194	0.999242		234.687	211.933	214.763	202.561	230.288	218.587		39.9125	36.8988	45.7562	31.7025
83437		192.614	179.082	167.41	188.886	179.169	170.77				0	0	150	0	150	0		0	0	50.177	0	61.7522	0		0	0	1	0	1	0		0.993854	1.00366	0.988366	0.989013	0.964986	0.999089		234.467	211.935	214.731	202.564	230.25	218.621		39.9125	36.8988	45.7562	31.7025
83517		175.009	170.467	146.13	162.783	158.704	182.545				0	0	150	0	150	150		0	0	49.9793	0	61.9169	44.1823		0	0	1	0	1	1		0.994078	1.00371	0.988396	0.989461	0.965989	0.999639		234.433	211.93	214.65	202.493	230.06	218.272		40.2558	36.8988	45.1688	31.6873
83597		174.506	169.855	139.347	148.281	167.777	168.681				0	0	150	0	150	0		0	0	48.6387	0	60.0494	0		0	0	1	0	1	0		0.9939	1.00372	0.988088	0.989512	0.966528	0.999681		234.444	211.917	214.549	202.421	229.991	218.269		40.9078	36.8795	45.2448	31.6112
83677		180.403	155.063	157.182	158.891	155.562	167.281				0	0	150	0	150	0		0	0	47.5134	0	58.8797	0		0	0	1	0	1	0		0.994048	1.00379	0.988135	0.98954	0.967563	0.99964		234.351	211.783	214.544	202.29	229.906	218.116		40.856	37.038	45.4278	31.5375
83757		218.393	179.303	178.57	169.089	183.804	187.449				0	0	150	0	150	0		0	0	46.7125	0	58.7292	0		0	0	1	0	1	0		0.994703	1.00368	0.98789	0.990049	0.969147	1.00059		234.299	211.917	214.571	202.185	229.668	217.936		40.7767	37.157	45.4278	31.5375
83877		199.374	195.938	181.894	177.286	189.339	189.067				0	0	150	0	150	0		0	0	46.3113	0	56.9644	0		0	0	1	0	1	0		0.994911	1.00383	0.987868	0.989691	0.970784	1.00108		234.292	211.913	214.573	202.259	229.266	217.682		40.7767	37.157	45.4278	31.5375
83997		185.74	183.273	165.866	171.425	176.887	176.113				0	0	150	0	150	0		0	0	46.8696	0	55.6304	0		0	0	1	0	1	0		0.994814	1.00377	0.987667	0.989502	0.971491	1.00087		234.295	211.917	214.595	202.298	229.176	217.761		40.7767	37.157	45.4278	31.5375
84077		180.515	180.474	168.385	157.487	176.908	172.912				0	0	150	0	150	0		0	0	48.573	0	55.9786	0		0	0	1	0	1	0		0.995321	1.00358	0.987297	0.989422	0.971369	1.00071		234.277	211.918	214.636	202.421	229.191	217.819		40.7767	37.157	45.9408	31.6112
84157		194.591	177.212	161.706	161.769	167.114	185.229				0	0	150	0	150	0		0	0	49.7043	0	56.2934	0		0	0	1	0	1	0		0.99602	1.00345	0.987121	0.99052	0.971636	1.00094		234.272	211.954	214.641	202.42	229.162	217.216		40.7767	37.1763	45.9408	31.6112
84237		163.555	168.252	150.974	162.091	169.924	177.812				0	0	150	0	150	0		0	0	48.2779	0	56.2069	0		0	0	1	0	1	0		0.996496	1.00367	0.986787	0.990868	0.971425	1.00083		234.271	211.934	214.65	202.075	229.152	217.024		40.7767	37.1763	46.0412	31.5375
84337		167.649	163.337	153.878	145.519	155.248	175.438				0	0	150	0	150	0		0	0	47.8226	0	55.0804	0		0	0	1	0	1	0		0.996578	1.00438	0.987044	0.990693	0.972006	1.0009		234.271	211.922	214.643	202.081	229.139	216.995		40.7767	37.1763	46.0412	31.5375
84417		194.425	171.084	187.36	174.913	172.4	182.169				0	0	150	0	150	0		0	0	47.361	0	54.2677	0		0	0	1	0	1	0		0.996643	1.00462	0.986823	0.990274	0.972409	1.00073		234.271	211.921	214.649	202.139	229.127	216.929		40.878	37.1763	46.0962	31.5375
84517		227.463	186.407	192.179	186.957	203.892	184.805				0	0	150	0	150	0		0	0	45.2612	0	53.4929	0		0	0	1	0	1	0		0.997239	1.0042	0.986697	0.990076	0.972204	1.00037		234.264	211.922	214.652	202.18	229.133	216.969		40.878	37.1763	46.0962	31.5375
84617		220.691	190.641	181.898	192.378	177.171	169.763				0	0	150	0	150	0		0	0	44.0139	0	52.7537	0		0	0	1	0	1	0		0.996903	1.00377	0.986507	0.989727	0.972517	0.999879		234.27	211.925	214.657	202.252	229.124	216.98		40.878	37.1763	46.0962	31.5375
84697		220.442	189.836	166.29	178.982	156.453	180.928				0	0	150	0	150	0		0	0	43.0329	0	52.327	0		0	0	1	0	1	0		0.996762	1.00342	0.986571	0.989235	0.972751	0.999273		234.271	211.956	214.655	202.353	229.117	217.022		40.878	37.1763	46.0962	31.5375
84797		229.849	183.457	162.496	169.813	178.995	171.296				0	0	150	0	150	0		0	0	43.6942	0	53.3036	0		0	0	1	0	1	0		0.99718	1.00309	0.986391	0.988825	0.972399	0.999093		234.266	211.986	214.66	202.42	229.128	217.245		41.0145	37.1763	46.2948	31.5375
84877		198.225	173.225	152.769	165.667	176.105	163.961				0	0	150	0	150	0		0	0	44.072	0	54.2355	0		0	0	1	0	1	0		0.997583	1.00219	0.987202	0.988371	0.972008	0.999239		234.177	212.067	214.469	202.198	229.139	217.221		41.0062	38.0063	46.4497	31.4505
84997		198.508	177.432	151.17	161.11	170.213	172.531				0	0	150	0	150	0		0	0	43.3	0	54.1522	0		0	0	1	0	1	0		0.997251	1.00146	0.98829	0.988123	0.97128	0.999573		234.194	212.084	214.457	202.249	229.153	217.167		41.408	38.0063	46.6262	31.7313
85117		191.062	154.808	162.138	165.092	162.035	174.28				0	0	0	0	150	0		0	0	0	0	53.6294	0		0	0	0	0	1	0		0.996679	1.00077	0.988761	0.987715	0.970796	0.999643		234.219	212.092	214.455	202.333	229.157	217.017		41.408	38.0063	47.1487	31.7313
85197		209.45	171.957	198.156	186.936	182.784	181.126				0	0	0	0	150	0		0	0	0	0	53.0657	0		0	0	0	0	1	0		0.996391	1.00052	0.989028	0.987154	0.971281	0.999443		234.231	212.095	214.415	202.42	229.153	217.02		41.408	38.0063	47.1487	31.7313
85277		203.895	171.929	175.98	181.252	199.174	200.862				0	0	0	0	150	0		0	0	0	0	53.2294	0		0	0	0	0	1	0		0.996117	1.00003	0.989675	0.986591	0.971586	0.999268		234.168	212.081	214.2	202.42	229.151	217.217		41.1057	37.987	47.1487	31.7313
85357		190.178	182.117	176.417	181.421	195.136	173.908				0	0	0	0	150	0		0	0	0	0	52.3849	0		0	0	0	0	1	0		0.996091	0.999987	0.990143	0.986336	0.971592	0.998876		234.169	212.081	214.044	202.421	229.151	217.881		41.1057	37.987	47.791	31.7313
85457		192.311	176.742	189.484	162.918	174.065	173.817				0	0	0	0	150	0		0	0	0	0	52.6702	0		0	0	0	0	1	0		0.995848	0.999302	0.990713	0.985953	0.971559	0.998396		234.181	212.089	213.907	202.421	229.151	217.955		41.1057	37.157	47.791	31.7313
85537		180.229	162.49	164.044	169.251	182.466	177.23				0	0	0	0	150	0		0	0	0	0	54.7342	0		0	0	0	0	1	0		0.995341	0.998871	0.991511	0.986065	0.970956	0.998323		234.124	212.095	213.053	202.343	229.156	218.102		40.9437	37.157	47.4838	31.641
85617		183.195	182.533	175.697	178.43	163.768	183.219				0	0	0	0	150	0		0	0	0	0	55.2791	0		0	0	0	0	1	0		0.995069	0.998323	0.992391	0.985452	0.971416	0.997949		234.138	212.081	212.459	202.42	229.152	218.506		40.9437	37.868	47.7305	31.803
85697		197.44	165.393	162.412	171.828	162.759	178.626				0	0	0	0	150	0		0	0	0	0	53.5033	0		0	0	0	0	1	0		0.994502	0.997427	0.992866	0.98493	0.97225	0.998173		234.166	212.092	212.298	202.42	229.132	218.13		41.073	37.868	47.7305	31.803
85777		172.885	154.841	171.803	161.548	169.636	175.536				0	0	0	0	150	0		0	0	0	0	52.6736	0		0	0	0	0	1	0		0.993475	0.997238	0.992516	0.984212	0.972192	0.997997		234.215	212.094	212.417	202.421	229.134	218.162		41.5275	37.868	47.7305	32.2327
85857		214.117	162.739	179.934	182.749	178.585	188.03				0	0	0	0	150	0		0	0	0	0	52.4336	0		0	0	0	0	1	0		0.99284	0.997229	0.992414	0.983661	0.972538	0.997468		234.242	212.094	212.452	202.541	229.124	218.004		41.5275	37.868	47.7305	32.323
85997		200.957	197.774	188.864	187.641	187.785	178.889				0	0	0	0	150	0		0	0	0	0	52.0566	0		0	0	0	0	1	0		0.992498	0.997271	0.991804	0.983369	0.973459	0.997247		234.256	212.094	212.82	202.547	229.09	218.016		41.5275	37.868	47.7305	32.323
86077		207.686	182.427	177.254	194.656	178.881	213.012				0	0	0	0	150	0		0	0	0	0	51.7398	0		0	0	0	0	1	0		0.992341	0.997301	0.991803	0.982957	0.973475	0.997275		234.262	212.093	212.821	202.556	229.09	218.014		41.5275	37.868	47.7305	32.323
86157		203.466	174.114	178.947	176.559	166.442	196.044				0	0	0	0	150	0		0	0	0	0	52.1902	0		0	0	0	0	1	0		0.991951	0.997235	0.991891	0.982516	0.973018	0.99718		234.211	212.063	212.75	202.566	229.109	217.937		41.3698	37.8247	47.7305	32.323
86237		186.063	180.891	173.872	178.873	172.968	182.976				0	0	0	0	150	0		0	0	0	0	53.9688	0		0	0	0	0	1	0		0.991633	0.996531	0.991721	0.982105	0.972537	0.996728		234.146	212.083	212.886	202.597	229.124	217.931		42.17	38.0782	47.7305	32.3992
86317		190.971	166.317	171.285	179.45	166.421	181.311				0	0	0	0	150	0		0	0	0	0	54.5082	0		0	0	0	0	1	0		0.991696	0.996923	0.991457	0.981549	0.97201	0.996478		234.142	212.078	213.096	202.639	229.139	217.932		42.17	37.7458	47.7305	32.5767
86397		186.167	157.99	168.65	148.171	160.566	184.114				0	0	0	0	150	0		0	0	0	0	53.5855	0		0	0	0	0	1	0		0.991424	0.997444	0.990939	0.980582	0.971454	0.996059		234.156	212.042	213.509	202.711	229.152	217.934		42.1807	37.7458	47.7908	32.8192
86477		197.976	172.253	178.677	166.109	165.75	206.159				0	0	0	0	150	0		0	0	0	0	52.7742	0		0	0	0	0	1	0		0.991061	0.997514	0.990388	0.980218	0.971767	0.996363		234.175	212.035	213.844	202.737	229.146	217.577		42.1807	37.7458	47.7908	32.8192
86597		212.124	169.799	188.682	175.058	193.75	183.789				0	0	0	0	150	0		0	0	0	0	50.8673	0		0	0	0	0	1	0		0.990683	0.997364	0.99046	0.980325	0.972581	0.996713		234.194	212.05	213.84	202.612	229.122	217.444		42.1985	37.7458	47.7908	32.5637
86677		212.703	189.135	212.539	194.954	196.406	208.771				0	0	0	0	150	0		0	0	0	0	49.7818	0		0	0	0	0	1	0		0.99036	0.997074	0.990601	0.980666	0.972788	0.996703		234.209	211.918	212.514	202.537	229.116	217.093		42.1985	37.5192	47.6975	32.3728
86757		193.114	189.166	192.688	194.416	181.054	203.217				0	0	0	0	150	0		0	0	0	0	49.6359	0		0	0	0	0	1	0		0.990255	0.996727	0.991062	0.980682	0.972806	0.997016		234.213	212.08	211.712	202.536	229.048	217.042		42.1985	37.7458	47.4988	32.3728
86877		206.273	187.258	191.676	182.794	178	201.343				0	0	0	0	150	0		0	0	0	0	49.7907	0		0	0	0	0	1	0		0.990052	0.99814	0.99178	0.980349	0.972767	0.997266		234.222	211.975	211.345	202.461	229.023	217.027		42.2462	37.7458	47.4988	32.332
86997		188.885	171.692	188.391	200.135	168.389	179.329				0	0	0	0	150	0		0	0	0	0	50.1932	0		0	0	0	0	1	0		0.989548	0.999475	0.991512	0.980173	0.972495	0.997366		234.243	211.725	211.137	202.474	228.857	217.026		41.7318	37.7458	47.2575	32.332
87077		202.547	167.708	166.863	176.859	173.111	184.109				0	0	0	0	150	0		0	0	0	0	48.6934	0		0	0	0	0	1	0		0.989332	0.999102	0.991391	0.979893	0.972041	0.996779		234.252	211.824	211.139	202.493	228.94	217.081		41.7318	38.335	47.2575	32.6965
87157		184.948	173.26	150.551	178.462	161.673	195.736				0	0	0	0	150	0		0	0	0	0	47.6868	0		0	0	0	0	1	0		0.988979	0.998895	0.991248	0.979923	0.97171	0.996437		234.198	212.062	211.141	202.491	229	217.137		41.4838	38.7055	47.2575	32.6965
87237		196.332	187.954	180.928	166.364	183.39	205.302				0	0	0	0	150	0		0	0	0	0	46.3398	0		0	0	0	0	1	0		0.988825	0.998576	0.99088	0.979582	0.97163	0.996157		234.123	212.134	211.092	202.373	228.733	217.02		41.3647	38.8297	47.1855	32.6902
87337		216.53	186.541	191.877	202.687	192.727	216.309				0	0	0	0	0	0		0	0	0	0	0	0		0	0	0	0	0	0		0.988773	0.998013	0.990428	0.97961	0.971393	0.996206		234.126	212.085	210.973	202.078	228.436	216.988		41.3647	38.7055	46.5847	32.6645
87437		201.752	187.171	188.465	203.509	198.059	226.237				0	0	0	0	0	0		0	0	0	0	0	0		0	0	0	0	0	0		0.989104	0.99773	0.98952	0.980133	0.971255	0.996839		233.912	212.015	210.829	201.916	227.711	216.789		41.165	38.335	45.944	32.5807
87517		207.1	188.402	157.465	178.178	201.921	189.614				0	0	0	0	0	0		0	0	0	0	0	0		0	0	0	0	0	0		0.989634	0.997468	0.989432	0.980279	0.971036	0.997342		233.482	212.04	210.606	201.789	227.262	216.369		41.0687	38.335	45.4398	32.3237
87597		198.882	200.114	174.834	173.965	183.511	193.12				0	0	0	0	150	0		0	0	0	0	45.5662	0		0	0	0	0	1	0		0.989726	0.997317	0.988709	0.980253	0.970497	0.996763		233.274	212.054	210.603	201.773	227.088	216.323		40.9323	38.335	45.283	32.0545
87677		187.656	186.447	166.925	188.346	170.562	213.618				0	0	0	0	150	0		0	0	0	0	45.6929	0		0	0	0	0	1	0		0.989168	0.996781	0.989207	0.979929	0.970277	0.996248		233.103	212.08	210.296	201.775	226.996	216.104		40.742	38.3783	45.1685	32.1942
87757		182.646	186.302	165.896	176.848	173.045	200.783				0	0	0	0	0	0		0	0	0	0	0	0		0	0	0	0	0	0		0.989026	0.996258	0.990116	0.979613	0.970144	0.995688		233.168	212.086	210.092	201.778	226.835	215.893		40.9378	38.3783	44.6045	32.044
87877		194.948	167.413	167.984	170.173	176.986	177.769				0	0	0	0	0	0		0	0	0	0	0	0		0	0	0	0	0	0		0.989188	0.996027	0.989929	0.979345	0.970135	0.995224		232.472	212.019	210.094	201.78	226.743	215.891		40.5715	38.1517	44.6045	32.044
88017		235.295	201.594	214.455	200.815	207.955	205.502				0	0	0	0	0	0		0	0	0	0	0	0		0	0	0	0	0	0		0.988844	0.995718	0.990056	0.979202	0.969857	0.995173		232.404	211.842	209.524	201.768	226.669	215.426		40.037	37.7552	44.1125	32.044
88097		226.514	182.411	198.984	182.552	184.808	209.354				0	0	0	0	0	0		0	0	0	0	0	0		0	0	0	0	0	0		0.988734	0.995671	0.989988	0.979205	0.970043	0.99534		232.285	211.854	208.829	201.679	226.335	215.059		39.8952	37.7552	43.1225	31.7707
88177		195.567	187.42	168.646	192.876	198.495	189.193				0	0	0	0	0	0		0	0	0	0	0	0		0	0	0	0	0	0		0.988477	0.995641	0.989825	0.979515	0.969908	0.99597		232.108	211.457	208.348	201.663	226.364	214.863		39.784	37.4522	42.8028	31.687
88257		201.786	189.185	184.981	178.089	180.345	199.962				0	0	0	0	0	0		0	0	0	0	0	0		0	0	0	0	0	0		0.988449	0.995351	0.989495	0.979621	0.970132	0.996575		232.111	211.507	208.135	201.573	226.326	214.642		39.5817	37.4522	42.6078	31.642
88337		200.614	165.847	172.037	171.98	174.553	187.876				0	0	0	0	0	0		0	0	0	0	0	0		0	0	0	0	0	0		0.98849	0.995224	0.98886	0.979064	0.970024	0.996326		231.887	211.554	208.097	201.455	226.247	214.687		39.379	37.4522	42.742	31.9145
88417		203.163	162.275	160.177	159.017	171.308	174.333				0	0	0	0	0	0		0	0	0	0	0	0		0	0	0	0	0	0		0.987961	0.995522	0.989388	0.978816	0.96975	0.996151		231.659	211.468	207.753	201.118	225.698	214.718		39.4557	37.4522	42.2517	31.3288
88497		195.674	168.076	183.874	179.426	163.466	185.56				0	0	0	0	0	0		0	0	0	0	0	0		0	0	0	0	0	0		0.987894	0.995508	0.990207	0.978677	0.969876	0.996182		231.285	211.3	206.918	200.957	225.229	214.489		39.4092	37.3685	42.0727	31.0998
88617		215.314	197.065	194.895	192.948	189.297	220.154				0	0	0	0	0	0		0	0	0	0	0	0		0	0	0	0	0	0		0.987959	0.995479	0.99021	0.978724	0.97067	0.996627		230.82	210.838	205.887	200.951	224.667	214.235		39.291	37.145	42.0387	31.0695
88697		206.946	169.96	172.365	181.658	197.962	182.993				0	0	0	0	0	0		0	0	0	0	0	0		0	0	0	0	0	0		0.988764	0.995663	0.990255	0.978644	0.970724	0.997799		230.446	210.595	205.628	200.951	223.796	214.084		38.9257	36.9875	42.003	31.0695
88777		206.888	179.572	193.39	189.312	196.858	217.006				0	0	0	0	0	0		0	0	0	0	0	0		0	0	0	0	0	0		0.989296	0.995635	0.990442	0.978563	0.970706	0.99875		230.251	210.534	205.386	200.932	223.102	214.01		37.846	36.929	41.968	31.0153
88857		198.025	190.573	175.383	171.121	179.365	205.897				0	0	0	0	0	0		0	0	0	0	0	0		0	0	0	0	0	0		0.989049	0.995825	0.990772	0.978626	0.971904	0.998792		230.064	210.254	205.265	200.877	221.129	214.009		37.498	36.6437	41.015	30.5275
88997		197.866	184.623	173.256	188.013	173.16	208.302				0	0	0	0	0	0		0	0	0	0	0	0		0	0	0	0	0	0		0.988754	0.996242	0.991092	0.978962	0.971752	0.9988		229.904	210.147	204.704	200.699	220.942	214.009		37.4837	36.4785	40.5473	30.3342
89077		181.742	156.136	175.072	179.087	157.923	210.651				0	0	0	0	0	0		0	0	0	0	0	0		0	0	0	0	0	0		0.988642	0.996109	0.991094	0.978957	0.971612	0.999373		229.855	209.977	204.677	200.699	220.69	213.947		37.4837	36.451	40.4888	30.3342
89157		211.081	183.023	164.926	201.802	182.932	194.169				0	0	0	0	0	0		0	0	0	0	0	0		0	0	0	0	0	0		0.988676	0.995488	0.991347	0.978986	0.971624	1.00008		229.913	210.116	204.634	200.696	220.17	213.673		37.498	36.451	40.439	30.3342
89257		224.515	197.813	191.549	203.709	211.468	209.065				0	0	0	0	0	0		0	0	0	0	0	0		0	0	0	0	0	0		0.988852	0.995341	0.991954	0.979469	0.971681	0.999224		229.85	209.781	204.586	200.487	219.931	213.613		37.4837	36.438	40.2057	30.2765
89337		208.105	160.964	196.341	188.998	208.611	222.294				0	0	0	0	0	0		0	0	0	0	0	0		0	0	0	0	0	0		0.989311	0.995105	0.991818	0.979484	0.971728	0.999141		229.764	209.682	203.584	200.24	218.601	213.58		37.166	36.279	38.8215	30.1743
89457		186.887	192.883	200.032	195.258	189.204	195.883				0	0	0	0	0	0		0	0	0	0	0	0		0	0	0	0	0	0		0.989215	0.99533	0.991764	0.979832	0.972357	0.999556		229.575	209.658	203.168	200.036	217.874	213.377		36.961	35.878	38.001	30.0192
89537		213.723	183.797	187.388	189.724	185.415	208.901				0	0	0	0	0	0		0	0	0	0	0	0		0	0	0	0	0	0		0.989443	0.99561	0.991471	0.980146	0.972423	0.999908		229.143	209.61	203.113	199.807	217.515	213.122		36.768	35.6962	37.7585	29.8692
89617		201.463	178.55	183.195	181.192	186.653	180.357				0	0	0	0	0	0		0	0	0	0	0	0		0	0	0	0	0	0		0.989231	0.995354	0.99128	0.980128	0.972273	1.00025		228.779	209.352	203.08	199.777	217.156	213.089		36.9985	35.7108	37.5147	29.6393
89717		196.242	169.224	174.039	194.976	179.252	205.127				0	0	0	0	0	0		0	0	0	0	0	0		0	0	0	0	0	0		0.990143	0.995272	0.991201	0.980113	0.97283	1.00067		227.9	208.947	202.926	199.743	216.761	213.066		36.8022	35.1158	37.4185	29.3885
89797		198.767	201.826	192.949	204.252	193.559	200.387				0	0	0	0	0	0		0	0	0	0	0	0		0	0	0	0	0	0		0.989562	0.995157	0.991139	0.979969	0.972056	1.00088		227.889	209.389	202.1	199.743	216.427	213.024		36.5048	35.7108	37.3942	29.3885
89877		222.276	189.54	215.342	189.101	207.504	222.671				0	0	0	0	0	0		0	0	0	0	0	0		0	0	0	0	0	0		0.991246	0.995353	0.991145	0.9799	0.972107	1.00095		227.404	208.926	200.813	199.744	215.576	213.024		36.277	35.1158	37.1673	29.3885
89997		244.17	205.847	183.135	194.717	202.337	185.667				0	0	0	0	0	0		0	0	0	0	0	0		0	0	0	0	0	0		0.992031	0.994948	0.991133	0.979484	0.972757	1.00049		244.17	208.835	200.439	199.673	214.688	212.989		35.6138	34.8882	36.5743	29.2285
90077		198.205	189.566	207.963	186.735	196.61	209.171				0	0	0	0	0	0		0	0	0	0	0	0		0	0	0	0	0	0		0.992163	0.994922	0.991216	0.97925	0.9725	1.00046		227.075	208.731	200.227	199.012	214.477	212.449		35.3133	34.6925	36.3713	29.1465
90157		215.696	171.716	187.716	196.404	192.498	189.899				0	0	0	0	0	0		0	0	0	0	0	0		0	0	0	0	0	0		0.991947	0.995333	0.991162	0.979329	0.97231	1.00015		227.081	207.988	200.055	198.915	213.925	212.549		35.3133	34.2918	36.1063	28.8622
90257		210.523	161.801	176.496	184.572	188.638	192.382				0	0	0	0	0	0		0	0	0	0	0	0		0	0	0	0	0	0		0.991875	0.995714	0.992028	0.979465	0.972532	0.999632		226.871	207.848	200.014	198.912	213.237	212.205		35.0945	34.327	35.6553	28.8622
90337		215.084	185.238	183.73	196.003	192.772	200.177				0	0	0	0	0	0		0	0	0	0	0	0		0	0	0	0	0	0		0.992477	0.995977	0.993563	0.97932	0.972384	0.999074		226.475	207.497	199.121	198.915	213.104	212.366		34.7585	34.0898	35.3795	28.7448
90437		249.316	226.187	230.14	223.801	225.553	226.679				0	0	0	0	0	0		0	0	0	0	0	0		0	0	0	0	0	0		0.992362	0.997689	0.994653	0.979455	0.972389	0.998912		249.316	226.187	230.14	223.801	212.729	226.679		34.7585	33.6775	35.017	28.6422
90517		215.427	207.14	211.985	215.519	226.839	222.293				0	0	0	0	0	0		0	0	0	0	0	0		0	0	0	0	0	0		0.992446	0.997573	0.994791	0.979293	0.972388	0.999422		226.479	206.71	198.777	215.519	212.73	212.266		34.7585	33.5328	35.017	28.6422
90597		232.271	193.542	211.152	204.438	220.173	256.879				0	0	0	0	0	0		0	0	0	0	0	0		0	0	0	0	0	0		0.992949	0.998508	0.99522	0.979869	0.972198	0.999595		226.417	206.456	198.22	198.906	212.393	256.879		34.5263	33.5328	34.8203	28.6422
90677		216.426	199.874	183.721	200.25	200.965	235.704				0	0	0	0	0	0		0	0	0	0	0	0		0	0	0	0	0	0		0.99283	0.998124	0.995623	0.980251	0.972168	0.999373		226.432	206.364	197.904	198.494	212.107	235.704		34.8537	33.4265	34.3587	28.432
90757		223.987	204.726	199.024	218.36	202.287	221.201				0	0	0	0	0	0		0	0	0	0	0	0		0	0	0	0	0	0		0.992714	0.9978	0.996415	0.980265	0.972197	0.999221		226.036	206.214	197.462	218.36	211.667	212.856		34.7677	33.4275	34.0847	28.3355
90837		221.782	201.128	191.272	173.567	204.481	204.82				0	0	0	0	0	0		0	0	0	0	0	0		0	0	0	0	0	0		0.992522	0.997674	0.99637	0.97999	0.9721	0.999802		225.468	205.971	197.087	198.123	211.406	212.663		34.7502	33.3783	33.799	28.2835
90997		238.19	203.803	202.756	213.767	213.193	213.601				0	0	0	0	0	0		0	0	0	0	0	0		0	0	0	0	0	0		0.992434	0.997682	0.996558	0.979904	0.972081	0.999948		225.475	205.97	197.022	213.767	211.409	212.615		34.7502	33.3783	33.799	28.1008
91077		234.27	204.089	216.881	223.596	211.279	220.512				0	0	0	0	0	0		0	0	0	0	0	0		0	0	0	0	0	0		0.992516	0.997756	0.996456	0.979883	0.972054	1.00019		225.469	205.962	197.058	223.596	211.146	212.536		34.7502	33.3783	33.799	28.1008
91157		235.851	215.872	221.224	210.566	223.683	212.46				0	0	0	0	0	0		0	0	0	0	0	0		0	0	0	0	0	0		0.992343	0.997532	0.99621	0.979834	0.971984	1.00014		225.482	205.986	221.224	210.566	210.751	212.058		34.7502	33.3783	33.5945	27.8777
91277		240.058	213.249	196.176	201.767	230.447	214.845				0	0	0	0	0	0		0	0	0	0	0	0		0	0	0	0	0	0		0.992443	0.997459	0.996083	0.979797	0.971818	1.00081		240.058	205.85	196.716	197.64	210.47	211.851		34.3572	33.2843	33.5945	27.8777
91357		247.505	190.557	204.69	196.366	229.032	194.115				0	0	0	0	0	0		0	0	0	0	0	0		0	0	0	0	0	0		0.992447	0.998138	0.996137	0.979959	0.971788	1.00123		247.505	205.769	196.527	197.581	210.205	211.756		34.022	33.2488	32.909	27.8777
91437		253.146	218.539	213.916	192.206	229.151	201.878				0	0	0	0	0	0		0	0	0	0	0	0		0	0	0	0	0	0		0.992653	0.998701	0.996754	0.979957	0.971709	1.00085		253.146	205.717	196.209	197.79	210.11	211.842		33.7167	33.125	32.3778	28.1008
91517		198.224	218.034	185.923	199.738	226.656	215.337				0	0	0	0	0	0		0	0	0	0	0	0		0	0	0	0	0	0		0.993013	0.998414	0.997319	0.979935	0.97172	1.00064		224.512	205.718	195.258	197.569	209.568	211.889		33.634	33.125	32.051	27.8777
91617		251.045	250.763	229.857	221.136	215.258	239.018				0	0	0	0	0	0		0	0	0	0	0	0		0	0	0	0	0	0		0.993368	0.999536	0.997206	0.980335	0.972732	1.00049		251.045	250.763	229.857	221.136	208.919	239.018		33.2615	32.8682	31.8535	27.676
91697		267.474	222.064	222.51	218.514	248.414	234.347				0	0	0	0	0	0		0	0	0	0	0	0		0	0	0	0	0	0		0.993189	1.00032	0.997145	0.980867	0.972566	1.00034		267.474	222.064	222.51	218.514	248.414	234.347		33.1662	33.033	31.8535	27.4787
91777		241.847	221.931	232.388	228.386	229.162	217.03				0	0	0	0	0	0		0	0	0	0	0	0		0	0	0	0	0	0		0.992806	0.999435	0.996544	0.980822	0.972159	0.99949		241.847	221.931	232.388	228.386	208.924	211.186		33.1662	33.033	31.516	27.4787
91857		214.078	216.572	200.343	210.828	210.83	209.695				0	0	0	0	0	0		0	0	0	0	0	0		0	0	0	0	0	0		0.992362	0.998671	0.996321	0.981933	0.971844	0.998899		223.953	205.197	194.512	210.828	208.98	211.063		33.1662	32.664	31.0872	27.3663
91997		218.955	196.916	183.357	203.569	203.451	201.551				0	0	0	0	0	0		0	0	0	0	0	0		0	0	0	0	0	0		0.991944	0.998594	0.995969	0.982445	0.972584	0.998444		224.055	204.77	194.308	196.763	208.662	210.893		33.1662	32.5155	30.84	27.3663
92077		227.117	175.204	182.991	184.672	208.752	196.664				0	0	0	0	0	0		0	0	0	0	0	0		0	0	0	0	0	0		0.992073	0.999466	0.996466	0.982355	0.972577	0.998183		223.728	204.666	193.766	196.767	208.554	210.719		33.134	32.4735	30.7778	27.5005
92157		221.831	193.239	191.211	193.139	182.842	205.557				0	0	0	0	0	0		0	0	0	0	0	0		0	0	0	0	0	0		0.991875	0.999512	0.996818	0.982427	0.972705	0.998021		224.077	204.665	193.447	196.422	208.501	210.498		33.1662	32.4735	30.7685	27.5675
92237		250.965	206.036	227.531	207.229	214.502	215.893				0	0	0	0	0	0		0	0	0	0	0	0		0	0	0	0	0	0		0.991847	0.998836	0.996637	0.98292	0.97251	0.997492		250.965	204.682	227.531	196.394	208.504	210.355		33.1662	32.4735	30.7627	27.5675
92317		233.954	218.02	223.906	221.918	234.515	221.754				0	0	0	0	0	0		0	0	0	0	0	0		0	0	0	0	0	0		0.991697	0.998794	0.996312	0.98362	0.972146	0.997269		224.134	218.02	223.906	221.918	208.511	210.218		33.1662	32.4735	30.7627	27.5163
92397		230.081	228.343	208.598	217.209	220.694	232.923				0	0	0	0	0	0		0	0	0	0	0	0		0	0	0	0	0	0		0.991959	0.998058	0.995641	0.983243	0.971856	0.99721		223.747	228.343	193.394	217.209	208.403	232.923		33.134	32.427	30.435	27.4755
92497		244.276	231.504	204.712	193.87	215.733	201.673				0	0	0	0	0	0		0	0	0	0	0	0		0	0	0	0	0	0		0.991519	0.997535	0.995128	0.983336	0.971798	0.996603		244.276	231.504	193.391	195.977	207.94	209.454		33.0165	32.427	30.195	27.3605
92597		208.086	190.78	197.951	184.057	199.524	176.259				0	0	0	0	0	0		0	0	0	0	0	0		0	0	0	0	0	0		0.990965	0.996856	0.99532	0.982923	0.9713	0.996681		223.629	204.648	193.384	195.99	207.957	209.216		33.0165	32.1818	30.0867	27.3605
92677		231.415	195.412	203.109	180.033	180.935	197.332				0	0	0	0	0	0		0	0	0	0	0	0		0	0	0	0	0	0		0.990627	0.996382	0.995582	0.982752	0.971008	0.997189		223.97	204.702	192.934	195.911	207.883	209.055		33.134	32.427	29.976	27.2793
92797		242.751	185.696	171.611	204.204	197.343	202.996				0	0	0	0	0	0		0	0	0	0	0	0		0	0	0	0	0	0		0.99044	0.996053	0.995757	0.982828	0.970682	0.99735		242.751	204.668	192.757	195.898	207.704	208.881		33.134	32.1818	29.6538	27.6788
92877		243.602	205.723	204.652	201.604	194.635	195.157				0	0	0	0	0	0		0	0	0	0	0	0		0	0	0	0	0	0		0.990535	0.995552	0.995553	0.982476	0.970456	0.997435		243.602	204.681	192.768	195.955	207.753	208.718		33.134	32.1818	29.6538	27.6788
92997		227.892	199.238	203.046	196.829	217.337	204.427				0	0	0	0	0	0		0	0	0	0	0	0		0	0	0	0	0	0		0.990179	0.995377	0.995484	0.982235	0.97007	0.997075		223.773	204.743	192.685	196.044	207.504	208.52		33.0165	32.427	29.3883	27.76
93097		211.846	193.292	192.774	201.78	209.583	217.937				0	0	0	0	0	0		0	0	0	0	0	0		0	0	0	0	0	0		0.989453	0.994743	0.995341	0.982779	0.970915	0.996395		223.608	204.923	192.576	195.906	207.118	208.624		32.6972	32.427	29.2738	27.6788
93197		226.828	203.341	190.246	215.363	199.223	195.431				0	0	0	0	0	0		0	0	0	0	0	0		0	0	0	0	0	0		0.989121	0.994184	0.994779	0.982642	0.972192	0.996706		223.397	204.716	192.335	215.363	206.852	208.447		32.5377	32.1818	29.1035	27.6788
93277		208.259	183.847	201.007	183.26	204.793	195.618				0	0	0	0	0	0		0	0	0	0	0	0		0	0	0	0	0	0		0.989069	0.994782	0.99445	0.983296	0.972087	0.997262		223.355	204.659	192.089	195.67	206.745	208.3		32.416	31.9585	28.958	27.6612
93357		202.725	176.433	177.307	197.971	200.997	180.702				0	0	0	0	0	0		0	0	0	0	0	0		0	0	0	0	0	0		0.988958	0.995001	0.994511	0.983642	0.973005	0.997563		223.009	204.607	191.921	195.668	205.752	208.267		32.3497	32.1143	28.8025	27.6612
93437		207.823	181.782	167.49	184.176	190.559	195.058				0	0	0	0	0	0		0	0	0	0	0	0		0	0	0	0	0	0		0.98911	0.994849	0.994568	0.98392	0.97382	0.997759		222.897	204.394	191.782	195.477	205.145	208.12		32.329	32.0025	28.6772	27.4827
93557		216.044	206.841	203.323	179.368	192.156	213.98				0	0	0	0	0	0		0	0	0	0	0	0		0	0	0	0	0	0		0.989092	0.994187	0.994471	0.983553	0.973947	0.997863		222.897	204.519	191.794	195.325	205.127	208.105		32.329	32.0025	28.6772	27.407
93637		229.885	230.232	215.584	190.5	223.881	197.727				0	0	0	0	0	0		0	0	0	0	0	0		0	0	0	0	0	0		0.988938	0.993979	0.994264	0.983721	0.973979	0.997827		222.89	230.232	191.819	195.107	205.122	207.969		32.1345	32.0025	28.6772	27.3483
93717		238.036	212.076	210.963	194.893	218.022	192.996				0	0	0	0	0	0		0	0	0	0	0	0		0	0	0	0	0	0		0.988827	0.994545	0.994501	0.983564	0.974019	0.997543		238.036	204.194	191.621	195.004	205.117	207.836		32.034	31.8818	28.6035	27.3192
93797		214.301	212.988	193.417	194.394	210.513	194.296				0	0	0	0	0	0		0	0	0	0	0	0		0	0	0	0	0	0		0.988959	0.994716	0.994362	0.983541	0.973904	0.997393		222.726	204.07	191.492	195.005	205.009	207.486		32.034	31.5065	28.259	27.3192
93877		222.893	224.407	193.395	184.073	204.763	199.499				0	0	0	0	0	0		0	0	0	0	0	0		0	0	0	0	0	0		0.988694	0.994586	0.994583	0.983561	0.973817	0.997409		222.414	224.407	191.33	194.961	204.965	207.343		31.9062	31.3475	27.9633	27.0162
93997		201.934	181.34	173.902	170.786	205.674	190.88				0	0	0	0	0	0		0	0	0	0	0	0		0	0	0	0	0	0		0.988851	0.994805	0.995242	0.98398	0.973875	0.997493		222.279	203.847	191.218	194.956	204.963	207.088		31.8625	30.9205	27.866	27.0162
94097		195.149	177.331	154.583	181.777	190.808	181.821				0	0	0	0	0	0		0	0	0	0	0	0		0	0	0	0	0	0		0.988862	0.994418	0.995181	0.983563	0.973854	0.997507		222.375	203.627	190.84	194.913	204.964	207.088		31.9062	30.78	27.8085	26.915
94177		196.02	200.655	177.687	186.66	188.583	186.341				0	0	0	0	0	0		0	0	0	0	0	0		0	0	0	0	0	0		0.988929	0.994683	0.995383	0.983329	0.974019	0.997966		222.363	203.31	190.786	194.922	204.958	207.077		31.9062	30.1573	27.8085	26.915
94277		226.315	201.766	196.838	212.964	217.722	198.018				0	0	0	0	0	0		0	0	0	0	0	0		0	0	0	0	0	0		0.988956	0.994379	0.995213	0.983444	0.973831	0.997663		222.361	203.32	190.832	212.964	204.965	206.837		31.9062	30.4535	27.8085	26.8868
94357		241.36	220.879	210.339	208.623	218.654	217.929				0	0	0	0	0	0		0	0	0	0	0	0		0	0	0	0	0	0		0.988831	0.994342	0.996122	0.983663	0.973704	0.997615		241.36	220.879	190.504	208.623	204.905	206.322		31.9062	30.0488	27.6658	26.7372
94477		212.661	219.128	193.6	176.493	210.15	197.926				0	0	0	0	0	0		0	0	0	0	0	0		0	0	0	0	0	0		0.988893	0.994787	0.99617	0.983767	0.973688	0.99775		222.368	219.128	190.45	194.669	204.906	206.102		31.9062	29.9365	27.4065	26.419
94557		194.63	208.904	182.632	182.742	204.992	213.512				0	0	0	0	0	0		0	0	0	0	0	0		0	0	0	0	0	0		0.988992	0.99505	0.996666	0.983895	0.973667	0.997609		222.36	202.397	190.289	194.653	204.836	205.978		31.9062	29.89	27.287	26.3225
94637		230.444	207.94	177.558	167.675	189.289	185.948				0	0	0	0	0	0		0	0	0	0	0	0		0	0	0	0	0	0		0.989003	0.995304	0.996638	0.983758	0.973838	0.99759		222.268	201.932	190.036	194.466	204.779	205.855		31.8625	29.8588	27.0333	26.295
94717		222.099	184.637	180.094	168.739	201.839	180.927				0	0	0	0	0	0		0	0	0	0	0	0		0	0	0	0	0	0		0.988925	0.995274	0.996165	0.983422	0.9736	0.997389		222.275	201.939	190.118	194.403	204.784	205.722		31.8625	29.8588	27.0333	26.2482
94797		219.633	204.056	159.867	166.583	211.793	214.01				0	0	0	0	0	0		0	0	0	0	0	0		0	0	0	0	0	0		0.988918	0.995254	0.996135	0.983336	0.97366	0.997502		222.275	201.944	190.124	194.357	204.783	205.543		31.8625	29.8588	27.0333	26.1687
94877		221.621	191.007	179.872	185.077	204.084	186.852				0	0	0	0	0	0		0	0	0	0	0	0		0	0	0	0	0	0		0.988699	0.995201	0.995966	0.983415	0.973551	0.997655		222.287	201.956	190.153	194.314	204.785	205.434		31.8625	29.8588	27.0333	26.0033
94997		239.211	268.091	204.617	182.706	244.203	257.518				0	0	0	0	0	0		0	0	0	0	0	0		0	0	0	0	0	0		0.988503	0.99504	0.996489	0.983422	0.973349	0.997927		239.211	268.091	189.88	194.078	244.203	257.518		31.8625	29.8588	26.9497	25.9338
95077		239.094	251.283	191.384	196.95	203.095	201.117				0	0	0	0	0	0		0	0	0	0	0	0		0	0	0	0	0	0		0.98858	0.994928	0.996478	0.983479	0.97352	0.998307		239.094	251.283	189.648	194.064	204.693	205.285		31.9062	29.844	26.9153	25.9338
95157		283.368	221.744	198.644	194.859	229.106	222.998				0	0	0	0	0	0		0	0	0	0	0	0		0	0	0	0	0	0		0.988658	0.995052	0.996793	0.984154	0.974338	0.99877		283.368	221.744	189.528	193.909	204.543	222.998		31.8625	29.844	26.88	25.9338
95277		205.447	226.575	182.358	192.365	202.201	263.801				0	0	0	0	0	0		0	0	0	0	0	0		0	0	0	0	0	0		0.98863	0.995115	0.997457	0.983456	0.974987	0.998674		222.166	226.575	189.477	194.07	204.3	263.801		31.6567	29.823	26.7705	25.8942
95357		224.509	194.529	176.794	197.803	182.245	234.251				0	0	0	0	0	0		0	0	0	0	0	0		0	0	0	0	0	0		0.988921	0.994936	0.997442	0.983402	0.975144	0.998691		222.143	201.843	189.477	193.908	204.293	234.251		31.6567	29.823	26.7705	25.7035
95437		216.954	178.937	182.506	179.368	177.848	192.501				0	0	0	0	0	0		0	0	0	0	0	0		0	0	0	0	0	0		0.989029	0.995028	0.997353	0.983888	0.975065	0.998598		222.14	201.84	189.479	193.875	204.297	204.675		31.6567	29.823	26.7705	25.498
95517		261.866	194.381	173.818	175.548	216.924	198.717				0	0	0	0	0	0		0	0	0	0	0	0		0	0	0	0	0	0		0.989144	0.995119	0.997194	0.983709	0.974839	0.998518		261.866	201.807	189.482	193.879	204.233	204.538		31.192	29.8162	26.7705	25.7035
95597		231.83	204.642	189.836	195.06	207.203	203.95				0	0	0	0	0	0		0	0	0	0	0	0		0	0	0	0	0	0		0.989237	0.995005	0.997266	0.984186	0.974675	0.998431		222.096	201.809	189.437	193.321	204.142	204.545		31.192	29.8162	26.3978	25.498
95697		221.349	224.596	200.012	195.675	210.213	201.794				0	0	0	0	0	0		0	0	0	0	0	0		0	0	0	0	0	0		0.989423	0.995266	0.997247	0.984244	0.974567	0.999277		222.005	224.596	189.273	193.31	204.088	204.489		30.963	29.8162	26.1482	25.4015
95777		229.658	215.946	184.85	207.915	230.224	202.169				0	0	0	0	0	0		0	0	0	0	0	0		0	0	0	0	0	0		0.98941	0.995237	0.99707	0.984193	0.974399	1.00001		221.816	215.946	188.869	207.915	204.05	204.084		30.8017	29.8162	26.0907	25.4015
95877		236.66	204.283	190.772	193.279	202.985	220.697				0	0	0	0	0	0		0	0	0	0	0	0		0	0	0	0	0	0		0.989396	0.995104	0.997015	0.984348	0.974688	1.0004		221.816	201.793	188.884	193.271	203.892	203.95		30.744	29.7188	26.0907	25.3795
95997		213.676	220.048	183.168	168.201	198.694	195.773				0	0	0	0	0	0		0	0	0	0	0	0		0	0	0	0	0	0		0.989208	0.994856	0.996714	0.984464	0.974622	1.00091		221.822	220.048	189.347	193.207	204.045	203.511		30.4165	29.7188	26.1482	25.3738
96076		190.842	186.727	176.189	165.096	180.242	196.478				0	0	0	0	0	0		0	0	0	0	0	0		0	0	0	0	0	0		0.989249	0.995214	0.996514	0.984281	0.974326	1.00079		221.75	201.77	189.021	193.218	203.926	203.474		30.1577	29.5865	26.1427	25.3738
96157		202.509	201.882	161.989	181.087	206.874	193.354				0	0	0	0	0	0		0	0	0	0	0	0		0	0	0	0	0	0		0.989483	0.996041	0.99784	0.98401	0.974687	1.00049		221.626	201.703	188.77	193.144	203.832	203.484		30.0547	29.4712	26.0907	25.2532
96236		218.769	194.141	185.87	192.183	189.502	196.219				0	0	0	0	0	0		0	0	0	0	0	0		0	0	0	0	0	0		0.989371	0.995909	0.999578	0.984058	0.975369	1.00058		221.543	201.56	188.618	193.078	203.762	203.418		29.9988	29.3512	26.014	25.1962
96357		232.401	219.755	204.582	206.331	212.292	279.051				0	0	0	0	0	0		0	0	0	0	0	0		0	0	0	0	0	0		0.989643	0.996555	0.999494	0.984477	0.975894	1.00077		221.498	219.755	188.675	206.331	203.708	279.051		29.9988	29.2375	26.0907	25.078
96437		238.994	219.477	188.478	204.777	204.932	236.378				0	0	0	0	0	0		0	0	0	0	0	0		0	0	0	0	0	0		0.989552	0.996558	1.00009	0.984756	0.975916	1.00073		238.994	219.477	188.669	192.936	203.705	236.378		29.9988	29.2375	26.195	25.078
96517		223.714	208.806	189.451	190.365	206.587	213.029				0	0	0	0	0	0		0	0	0	0	0	0		0	0	0	0	0	0		0.989699	0.996365	1.00038	0.984845	0.975635	1.00077		221.488	201.527	188.666	192.934	203.734	203.4		29.9988	29.3512	26.3265	25.4042
96597		209.238	189.655	186.338	186.375	192.638	195.683				0	0	0	0	0	0		0	0	0	0	0	0		0	0	0	0	0	0		0.9896	0.996677	1.00025	0.985022	0.975774	1.00068		221.625	201.505	188.698	192.931	203.72	203.478		29.7402	29.3195	26.247	25.4042
96677		212.249	199.317	167.121	173.015	188.789	192.031				0	0	0	0	0	0		0	0	0	0	0	0		0	0	0	0	0	0		0.989396	0.996524	1.00026	0.985096	0.975851	1.00084		221.626	201.653	188.844	192.996	203.847	203.473		29.7402	29.2105	26.2683	25.1962
96757		198.627	209.658	167.443	164.937	179.843	225.358				0	0	0	0	0	0		0	0	0	0	0	0		0	0	0	0	0	0		0.989363	0.996528	1.00069	0.985369	0.975826	1.00103		221.626	201.766	188.816	192.974	203.848	225.358		29.7402	29.3258	26.2248	24.7968
96877		205.937	189.336	162.91	174.352	178.905	202.683				0	0	0	0	0	0		0	0	0	0	0	0		0	0	0	0	0	0		0.989431	0.99652	1.00127	0.986214	0.976076	1.00127		221.732	201.766	188.76	192.939	203.839	203.459		29.8432	29.3258	26.2248	24.7968
96997		201.665	205.554	199.716	180.195	204.244	200.857				0	0	0	0	0	0		0	0	0	0	0	0		0	0	0	0	0	0		0.989568	0.996633	1.00112	0.986188	0.97674	1.00128		221.625	201.766	188.775	192.939	203.781	203.459		29.7402	29.5548	26.2248	24.7968
97077		251.389	189.693	179.743	185.355	203.087	207.07				0	0	0	0	0	0		0	0	0	0	0	0		0	0	0	0	0	0		0.989582	0.996745	1.00115	0.986543	0.977481	1.00134		251.389	201.766	188.772	192.933	203.705	203.457		29.655	29.5548	26.2248	24.7968
97157		234.332	203.283	193.384	186.694	222.287	226.646				0	0	0	0	0	0		0	0	0	0	0	0		0	0	0	0	0	0		0.990254	0.99658	1.00111	0.986999	0.977183	1.0023		221.622	201.766	188.776	192.924	203.735	226.646		29.7402	29.5548	26.0253	24.6923
97237		227.925	201.791	183.674	181.678	189.804	215.042				0	0	0	0	0	0		0	0	0	0	0	0		0	0	0	0	0	0		0.990131	0.996206	1.001	0.987824	0.977005	1.00194		221.666	201.767	188.856	192.905	203.863	203.489		29.758	29.3258	26.071	24.558
97337		207.031	186.902	162.894	188.859	183.043	210.282				0	0	0	0	0	0		0	0	0	0	0	0		0	0	0	0	0	0		0.990048	0.996133	1.00095	0.987655	0.977008	1.00291		221.797	201.781	189.173	192.909	203.968	203.46		29.9458	29.1672	26.3835	24.363
97417		217.478	177.767	162.985	181.361	181.426	187.879				0	0	0	0	0	0		0	0	0	0	0	0		0	0	0	0	0	0		0.989813	0.996126	1.00096	0.987937	0.977097	1.00267		221.804	201.798	189.171	192.902	203.959	203.468		29.7275	29.0787	26.1368	24.069
97517		195.711	171.886	170.079	171.048	183.645	180.927				0	0	0	0	0	0		0	0	0	0	0	0		0	0	0	0	0	0		0.99115	0.996098	1.00119	0.987825	0.977188	1.00379		221.723	201.798	189.108	192.938	203.95	203.433		29.5655	28.9402	25.7908	24.0395
97597		204.755	194.318	158.666	166.218	167.452	213.891				0	0	0	0	0	0		0	0	0	0	0	0		0	0	0	0	0	0		0.991165	0.996047	1.00118	0.987841	0.977116	1.00512		221.722	201.799	189.109	192.938	203.957	203.311		29.5025	28.7527	25.4045	24.0122
97717		206.736	178.351	180.665	173.519	179.541	207.404				0	0	0	0	0	0		0	0	0	0	0	0		0	0	0	0	0	0		0.991371	0.996027	1.00074	0.987555	0.977237	1.00489		221.702	201.799	189.229	192.943	203.945	203.332		29.4547	28.7527	25.4045	23.976
97797		206.702	186.974	179.54	185.834	193.508	196.742				0	0	0	0	0	0		0	0	0	0	0	0		0	0	0	0	0	0		0.991271	0.995957	1.00081	0.987389	0.977138	1.00475		221.713	201.799	189.211	192.946	203.955	203.345		29.656	28.632	25.092	23.976
97877		235.117	188.776	169.739	199.806	195.818	206.015				0	0	0	0	0	0		0	0	0	0	0	0		0	0	0	0	0	0		0.991045	0.996042	1.00067	0.987204	0.977411	1.00455		221.734	201.799	189.431	192.955	203.929	203.363		29.6453	28.632	25.0102	23.6217
97997		209.616	172.542	173.975	192.636	189.098	183.871				0	0	0	0	0	0		0	0	0	0	0	0		0	0	0	0	0	0		0.991062	0.995981	1.00052	0.987659	0.977301	1.00443		221.815	201.799	189.482	192.941	204.056	203.374		29.203	28.5582	24.9403	23.4925
98077		229.799	168.899	176.903	176.649	185.619	197.076				0	0	0	0	0	0		0	0	0	0	0	0		0	0	0	0	0	0		0.991247	0.996296	1.00271	0.987808	0.977191	1.00416		221.809	201.797	189.401	192.939	204.106	203.398		28.891	28.515	24.656	23.4925
98156		185.11	182.341	173.021	171.217	176.229	199.845				0	0	0	0	0	0		0	0	0	0	0	0		0	0	0	0	0	0		0.991374	0.997473	1.00458	0.987816	0.977477	1.00437		221.806	201.785	189.104	192.939	204.096	203.379		28.6962	27.9257	24.656	23.4925
98257		193.306	197.758	162.607	166.694	167.517	174.142				0	0	0	0	0	0		0	0	0	0	0	0		0	0	0	0	0	0		0.991974	0.998606	1.00476	0.987753	0.977446	1.00432		221.787	201.769	189.054	192.94	204.097	203.469		28.4942	27.6722	24.656	23.3925
98357		185.465	182.334	159.574	169.77	169.876	172.384				0	0	0	0	0	0		0	0	0	0	0	0		0	0	0	0	0	0		0.992221	0.998869	1.00575	0.987795	0.977126	1.00465		221.776	201.767	188.86	192.939	204.109	203.459		28.365	26.8423	24.4395	23.3925
98436		218.203	196.417	181.482	175.261	199.659	198.067				0	0	0	0	0	0		0	0	0	0	0	0		0	0	0	0	0	0		0.99217	0.998816	1.00689	0.987588	0.977817	1.00469		221.781	201.767	188.846	192.943	204.083	203.458		28.2865	26.5647	24.4395	23.3925
98517		221.628	200.71	188.666	186.958	181.472	211.267				0	0	0	0	0	0		0	0	0	0	0	0		0	0	0	0	0	0		0.9919	0.998457	1.00658	0.987785	0.979348	1.00463		221.871	201.771	188.85	192.939	204.043	203.459		28.7295	26.5647	24.3253	23.2077
98597		233.221	221.447	170.447	201.67	197.951	220.034				0	0	0	0	0	0		0	0	0	0	0	0		0	0	0	0	0	0		0.991947	0.998407	1.00642	0.987695	0.979813	1.00462		221.864	221.447	188.852	192.941	203.999	220.034		28.6852	26.4505	24.2783	23.0352
98676		208.109	200.136	181.574	194.653	166.362	201.504				0	0	0	0	0	0		0	0	0	0	0	0		0	0	0	0	0	0		0.991755	0.998295	1.00673	0.988168	0.979441	1.00439		221.894	201.809	188.848	192.932	204.035	203.467		28.395	26.3637	24.2428	22.6805
98797		191.081	205.851	175.427	182.393	186.886	187.791				0	0	0	0	0	0		0	0	0	0	0	0		0	0	0	0	0	0		0.991967	0.998462	1.00712	0.987999	0.97912	1.0044		221.861	201.807	188.843	192.935	204.049	203.467		28.2512	26.041	23.8967	22.6805
98877		204.415	168.068	148.326	145.336	170.206	191.264				0	0	0	0	0	0		0	0	0	0	0	0		0	0	0	0	0	0		0.991893	0.998519	1.00709	0.988084	0.979413	1.00456		221.872	201.806	188.843	192.934	204.037	203.462		28.1853	25.506	23.8967	22.5007
98996		200.7	178.188	167.176	179.393	161.616	198.686				0	0	0	0	0	0		0	0	0	0	0	0		0	0	0	0	0	0		0.991591	0.998354	1.0066	0.988045	0.979605	1.00479		221.92	201.808	188.849	192.935	204.019	203.455		28.1853	25.3287	23.8967	22.5007
99076		208.953	194.613	171.201	186.28	170.413	187.988				0	0	0	0	0	0		0	0	0	0	0	0		0	0	0	0	0	0		0.991238	0.998097	1.00633	0.988505	0.979551	1.00534		221.975	201.812	188.853	192.926	204.024	203.437		28.1255	25.506	23.8967	22.5007
99156		240.845	221.077	189.538	210.633	208.521	216.757				0	0	0	0	0	0		0	0	0	0	0	0		0	0	0	0	0	0		0.990911	0.997979	1.0061	0.989017	0.979736	1.00496		240.845	221.077	188.856	210.633	204.006	203.449		28.1255	25.506	23.6675	22.5007
99236		215.68	204.594	182.056	204.913	187.779	211.979				0	0	0	0	0	0		0	0	0	0	0	0		0	0	0	0	0	0		0.990766	0.99788	1.00597	0.989021	0.980248	1.00482		222.097	201.815	188.858	204.913	203.957	203.453		28.2597	25.3287	23.606	22.5007
99317		224.567	223.823	165.224	191.655	185.152	201.078				0	0	0	0	0	0		0	0	0	0	0	0		0	0	0	0	0	0		0.990886	0.99799	1.0058	0.989096	0.980153	1.00492		222.133	223.823	188.86	192.914	203.966	203.45		27.954	25.3148	23.54	22.4435
99396		220.13	199.259	183.099	211.383	188.134	221.899				0	0	0	0	0	0		0	0	0	0	0	0		0	0	0	0	0	0		0.990774	0.998123	1.00561	0.989526	0.980786	1.00492		222.136	201.889	188.862	211.383	203.906	221.899		27.516	25.2732	23.54	22.3262
99516		191.012	215.51	162.135	192.919	172.088	196.435				0	0	0	0	0	0		0	0	0	0	0	0		0	0	0	0	0	0		0.990735	0.998125	1.0057	0.989847	0.980951	1.00494		222.137	215.51	188.861	192.894	203.891	203.45		27.2532	25.1363	23.54	22.3262
99616		188.209	210.569	159.599	189.7	179.771	229.657				0	0	0	0	0	0		0	0	0	0	0	0		0	0	0	0	0	0		0.990525	0.998255	1.00546	0.989944	0.981502	1.00482		222.143	201.887	188.869	192.892	203.871	229.657		27.079	25.0883	23.3188	22.3262
99697		203.812	173.157	151.845	172.382	173.389	188.703				0	0	0	0	0	0		0	0	0	0	0	0		0	0	0	0	0	0		0.990454	0.998423	1.00521	0.990163	0.981549	1.00477		222.149	201.977	188.935	192.886	203.869	203.455		27.0082	24.7888	23.3188	22.3262
99777		212.998	214.223	169.177	183.096	178.013	202.492				0	0	0	0	0	0		0	0	0	0	0	0		0	0	0	0	0	0		0.990478	0.998364	1.00525	0.990632	0.981593	1.00441		222.147	214.223	188.924	192.861	203.867	203.466		27.0082	24.6975	23.3188	22.3262
99877		215.453	198.889	194.435	206.294	199.013	196.399				0	0	0	0	0	0		0	0	0	0	0	0		0	0	0	0	0	0		0.990345	0.998604	1.00576	0.99191	0.981325	1.00436		222.301	202.333	188.86	206.294	203.877	203.468		26.7995	24.6975	23.2163	22.1272
99997		218.027	204.684	178.181	198.087	194.483	226.837				0	0	0	0	0	0		0	0	0	0	0	0		0	0	0	0	0	0		0.990523	0.998327	1.006	0.992999	0.981177	1.00447		222.496	202.405	188.857	192.536	203.883	226.837		26.6955	24.592	23.0065	21.9685
100076		209.745	201.767	164.489	208.96	183.492	215.891				0	0	0	0	0	0		0	0	0	0	0	0		0	0	0	0	0	0		0.990263	0.998244	1.00574	0.992778	0.981671	1.00435		222.654	202.427	188.861	208.96	203.864	203.468		26.6737	24.4917	23.0065	21.9685
100156		211.926	218.243	167.218	193.321	192.455	204.518				0	0	0	0	0	0		0	0	0	0	0	0		0	0	0	0	0	0		0.990086	0.997595	1.00562	0.992571	0.981564	1.0041		222.679	218.243	188.862	192.587	203.868	203.476		26.6327	24.2905	22.9278	21.5782
100236		209.312	184.061	161.487	173.944	175.987	171.213				0	0	0	0	0	0		0	0	0	0	0	0		0	0	0	0	0	0		0.990058	0.997569	1.00531	0.992486	0.981467	1.00406		222.783	202.603	188.907	192.597	203.872	203.477		26.553	24.1807	22.9278	21.5782
100337		197.688	177.835	166.857	172.382	168.891	188.957				0	0	0	0	0	0		0	0	0	0	0	0		0	0	0	0	0	0		0.989873	0.997987	1.00481	0.992754	0.980952	1.00375		222.801	202.494	189.041	192.565	203.891	203.487		26.4627	24.2905	22.9278	21.5782
100416		192.507	196.142	149.788	179.217	166.83	192.755				0	0	0	0	0	0		0	0	0	0	0	0		0	0	0	0	0	0		0.989993	0.998185	1.00455	0.993004	0.980694	1.00361		222.789	202.442	189.109	192.535	203.914	203.49		26.4082	24.1807	22.9278	21.5782
100497		213.48	207.889	184.265	178.373	183.167	214.102				0	0	0	0	0	0		0	0	0	0	0	0		0	0	0	0	0	0		0.989948	0.998165	1.00567	0.992672	0.980942	1.00351		222.936	202.448	188.861	192.575	203.891	203.492		26.4398	24.0497	22.8223	21.2632
100597		217.993	201.475	207.255	195.453	195.102	211.938				0	0	0	0	0	0		0	0	0	0	0	0		0	0	0	0	0	0		0.990223	0.998137	1.0065	0.992541	0.981397	1.0038		222.915	202.73	188.851	192.59	203.874	203.486		26.225	24.4052	22.7465	21.1565
100697		216.324	201.117	170.71	191.126	188.343	228.84				0	0	0	0	0	0		0	0	0	0	0	0		0	0	0	0	0	0		0.990246	0.998378	1.00664	0.992555	0.981708	1.00403		222.914	202.73	188.849	192.589	203.863	228.84		26.1548	24.4052	22.6613	21.1565
100776		185.855	191.023	160.582	188.495	181.124	219.48				0	0	0	0	0	0		0	0	0	0	0	0		0	0	0	0	0	0		0.990203	0.998241	1.00693	0.992577	0.982032	1.00393		222.917	202.73	188.845	192.586	203.851	219.48		25.9893	24.3048	22.6613	21.1292
100856		190.581	167.066	163.289	174.515	186.022	180.903				0	0	0	0	0	0		0	0	0	0	0	0		0	0	0	0	0	0		0.990126	0.998106	1.00672	0.9924	0.982944	1.0038		222.923	202.731	188.848	192.607	203.789	203.485		25.8668	24.2298	22.6613	21.1292
101016		189.59	179.112	152.173	167.876	165.768	193.326				0	0	0	0	0	0		0	0	0	0	0	0		0	0	0	0	0	0		0.990371	0.998545	1.00707	0.992253	0.983439	1.00368		223.049	202.729	188.843	192.625	203.739	203.488		25.8143	24.1405	22.6613	21.1292
101116		203.965	194.036	155.8	184.304	173.475	186.795				0	0	0	0	0	0		0	0	0	0	0	0		0	0	0	0	0	0		0.98992	0.998206	1.00685	0.992217	0.983791	1.00365		223.155	202.73	188.846	192.629	203.704	203.489		25.8143	24.1405	22.633	21.0527
101196		220.82	183.269	180.369	197.227	193.825	192.324				0	0	0	0	0	0		0	0	0	0	0	0		0	0	0	0	0	0		0.989973	0.998224	1.00666	0.992506	0.984217	1.00356		223.503	202.73	189	192.594	203.671	203.491		25.691	24.0683	22.6195	21.0122
101276		216.221	206.348	191.955	199.747	179.03	251.099				0	0	0	0	0	0		0	0	0	0	0	0		0	0	0	0	0	0		0.989996	0.998332	1.00699	0.992417	0.983938	1.00357		223.498	202.73	188.914	192.605	203.689	251.099		25.5373	23.9033	22.6195	20.9145
101396		206.745	184.564	157.925	198.196	187.756	221.458				0	0	0	0	0	0		0	0	0	0	0	0		0	0	0	0	0	0		0.98992	0.998423	1.00698	0.992446	0.983726	1.00316		223.513	202.73	188.916	192.602	203.71	221.458		25.3655	23.5663	22.6195	20.8365
101476		212.91	193.629	169.103	182.725	178.328	220.833				0	0	0	0	0	0		0	0	0	0	0	0		0	0	0	0	0	0		0.990234	0.998295	1.00747	0.992309	0.983689	1.00313		223.451	202.73	188.86	192.618	203.714	220.833		25.1498	23.4675	22.562	20.8365
101556		198.345	188.206	179.602	185.912	165.299	252.628				0	0	0	0	0	0		0	0	0	0	0	0		0	0	0	0	0	0		0.989873	0.998523	1.0077	0.992357	0.983679	1.00334		223.718	202.73	188.857	192.612	203.715	252.628		25.028	23.4675	22.443	20.8365
101636		197.019	169.321	157.607	161.642	178.309	231.571				0	0	0	0	0	0		0	0	0	0	0	0		0	0	0	0	0	0		0.990198	0.998469	1.00848	0.993304	0.983934	1.00284		223.716	202.73	188.847	192.5	203.689	231.571		24.8325	23.4675	22.3667	20.8365
101716		189.274	176.755	167.249	183.488	171.344	210.379				0	0	0	0	0	0		0	0	0	0	0	0		0	0	0	0	0	0		0.990263	0.998299	1.00884	0.993843	0.983574	1.00229		223.715	202.73	188.843	192.44	203.726	203.518		24.8325	23.4675	22.3667	20.8365
101796		170.189	180.94	165.261	166.132	168.34	187.25				0	0	0	0	0	0		0	0	0	0	0	0		0	0	0	0	0	0		0.99009	0.998876	1.00846	0.993782	0.983335	1.00192		223.716	202.696	188.847	192.443	203.75	203.559		24.722	23.4675	22.3215	20.7645
101876		222.086	178.933	185.645	204.047	192.299	192.961				0	0	0	0	0	0		0	0	0	0	0	0		0	0	0	0	0	0		0.99001	0.998512	1.00837	0.993284	0.98319	1.00138		223.776	202.73	189	204.047	203.764	203.671		24.7067	23.3578	22.3848	20.7645
101996		213.527	190.055	169.734	181.052	194.676	203.279				0	0	0	0	0	0		0	0	0	0	0	0		0	0	0	0	0	0		0.989994	0.998487	1.00838	0.993104	0.983095	1.00136		223.777	202.73	188.998	192.524	203.774	203.674		24.6645	23.299	22.3625	20.7645
102076		195.745	192.904	174.666	168.279	184.639	196.457				0	0	0	0	0	0		0	0	0	0	0	0		0	0	0	0	0	0		0.990063	0.997673	1.0091	0.993003	0.982907	1.00135		223.916	202.732	188.861	192.535	203.793	203.676		24.6812	23.1483	22.2345	20.7645
102156		219.21	200.73	182.217	173.738	179.894	202.742				0	0	0	0	0	0		0	0	0	0	0	0		0	0	0	0	0	0		0.990268	0.998405	1.00979	0.992943	0.983334	1.00135		223.904	202.73	188.853	192.543	203.75	203.675		24.5932	22.9235	22.2345	20.7165
102236		189.817	172.736	166.571	165.068	174.582	183.188				0	0	0	0	0	0		0	0	0	0	0	0		0	0	0	0	0	0		0.990257	0.998307	1.00978	0.992839	0.984544	1.00105		223.905	202.73	188.853	192.555	203.665	203.739		24.5932	22.9235	22.3625	20.7165
102316		198.411	176.589	168.047	167.498	183.894	189.067				0	0	0	0	0	0		0	0	0	0	0	0		0	0	0	0	0	0		0.990106	0.99879	1.00979	0.993126	0.985209	1.00096		223.914	202.718	188.852	192.521	203.653	203.757		24.5575	22.8398	22.3625	20.7165
102416		176.989	186.65	159.13	159.545	170.475	177.147				0	0	0	0	0	0		0	0	0	0	0	0		0	0	0	0	0	0		0.990309	0.998854	1.01055	0.993294	0.985036	1.00093		223.901	202.733	188.843	192.501	203.657	203.764		24.552	23.0103	22.2345	20.6422
102516		196.022	191.441	187.906	191.722	203.523	194.767				0	0	0	0	0	0		0	0	0	0	0	0		0	0	0	0	0	0		0.990252	0.998648	1.01094	0.993625	0.984863	1.00123		224.076	202.758	188.812	192.462	203.66	203.701		24.6078	23.0103	22.2345	20.4827
102596		184.251	196.09	183.559	192.033	203.027	197.457				0	0	0	0	0	0		0	0	0	0	0	0		0	0	0	0	0	0		0.990121	0.998604	1.01085	0.993979	0.984992	1.00106		224.118	202.769	188.82	192.435	203.657	203.736		24.6078	23.0103	22.2345	20.4685
102676		205.003	210.599	177.503	193.909	185.014	180.774				0	0	0	0	0	0		0	0	0	0	0	0		0	0	0	0	0	0		0.990049	0.998636	1.01115	0.993912	0.985024	1.00078		224.141	202.761	188.792	192.437	203.657	203.794		24.5283	22.7818	22.1695	20.4685
102796		206.398	214.283	174.774	180.904	191.915	196.906				0	0	0	0	0	0		0	0	0	0	0	0		0	0	0	0	0	0		0.990032	0.998563	1.01118	0.993716	0.98515	1.00067		224.147	214.283	188.789	192.451	203.655	203.819		24.5577	22.7818	22.1695	20.578
102876		190.477	197.132	178.204	178.507	193.573	177.929				0	0	0	0	0	0		0	0	0	0	0	0		0	0	0	0	0	0		0.989896	0.998802	1.01095	0.993649	0.985288	1.00088		224.191	202.733	188.81	192.459	203.652	203.774		24.6193	22.5683	22.2345	20.578
102996		184.399	190.918	169.368	177.428	175.528	188.108				0	0	0	0	0	0		0	0	0	0	0	0		0	0	0	0	0	0		0.989817	0.998704	1.0115	0.993541	0.985473	1.0014		224.216	202.744	188.76	192.472	203.649	203.666		24.53	22.5683	22.1695	20.6422
103076		201.943	172.856	170.504	167.492	168.488	166.706				0	0	0	0	0	0		0	0	0	0	0	0		0	0	0	0	0	0		0.989745	0.998861	1.01118	0.993498	0.985535	1.00186		224.512	202.733	188.857	192.477	203.648	203.571		24.6287	22.5683	22.366	20.578
103176		223.393	214.162	173.156	179.014	204.314	199.968				0	0	0	0	0	0		0	0	0	0	0	0		0	0	0	0	0	0		0.98971	0.999162	1.01165	0.993543	0.985465	1.00276		224.512	214.162	188.851	192.472	203.649	203.508		24.5153	22.5683	22.3322	20.6422
103256		209.135	216.007	188.15	198.96	203.833	201.337				0	0	0	0	0	0		0	0	0	0	0	0		0	0	0	0	0	0		0.989622	0.99875	1.01136	0.993441	0.985617	1.00306		224.512	216.007	188.854	192.484	203.646	203.501		24.5153	22.3873	22.3322	20.7165
103356		212.631	189.707	174.395	178.881	212.457	203.433				0	0	0	0	0	0		0	0	0	0	0	0		0	0	0	0	0	0		0.989596	0.99851	1.01102	0.993296	0.985822	1.00307		224.512	202.793	188.859	192.501	203.639	203.501		24.3805	22.3873	22.2223	20.7165
103436		203.425	197.343	156.859	180.571	197.525	208.426				0	0	0	0	0	0		0	0	0	0	0	0		0	0	0	0	0	0		0.989695	0.998709	1.01093	0.993153	0.985966	1.00307		224.512	202.743	188.86	192.518	203.633	203.501		24.2593	22.5683	22.3322	20.7165
103516		206.853	210.844	189.316	183.388	196.215	190.945				0	0	0	0	0	0		0	0	0	0	0	0		0	0	0	0	0	0		0.989714	0.998824	1.01096	0.992976	0.986249	1.0033		224.512	202.733	188.86	192.539	203.62	203.496		24.1937	22.5683	22.366	20.7645
103596		210.573	194.919	205.655	175.461	192.277	171.027				0	0	0	0	0	0		0	0	0	0	0	0		0	0	0	0	0	0		0.989783	0.998533	1.01097	0.993007	0.986215	1.00418		224.539	202.787	188.859	192.535	203.622	203.474		24.5545	22.3873	22.366	20.7645
103676		186.323	171.236	171.303	163.02	181.366	185.355				0	0	0	0	0	0		0	0	0	0	0	0		0	0	0	0	0	0		0.989724	0.998566	1.01072	0.993098	0.986447	1.00536		224.541	202.779	188.863	192.405	203.611	203.436		24.5545	22.278	22.366	20.7795
103756		181.2	176.476	178.084	171.239	176.242	176.048				0	0	0	0	0	0		0	0	0	0	0	0		0	0	0	0	0	0		0.989903	0.998364	1.01072	0.993394	0.987073	1.00608		224.535	203.182	188.863	192.394	203.583	203.378		24.2588	22.0508	22.366	20.7795
103856		213.969	194.204	210.89	210.192	200.942	183.011				0	0	0	0	0	0		0	0	0	0	0	0		0	0	0	0	0	0		0.989814	0.997986	1.01067	0.993212	0.987462	1.00606		224.538	203.31	210.89	210.192	203.568	203.38		24.2588	22.2562	22.366	20.7795
103996		220.18	210.127	188.341	200.66	203.673	197.469				0	0	0	0	0	0		0	0	0	0	0	0		0	0	0	0	0	0		0.990029	0.997876	1.01094	0.993179	0.988166	1.00612		224.531	203.313	188.86	192.402	203.546	203.374		24.2588	22.2562	22.366	20.7075
104076		184.592	186.681	176.471	188.162	196.604	178.018				0	0	0	0	0	0		0	0	0	0	0	0		0	0	0	0	0	0		0.990095	0.997864	1.01123	0.993286	0.989353	1.00591		224.529	203.314	188.856	192.398	203.503	203.393		24.1515	22.2388	22.366	20.7075
104156		195.527	190.26	197.536	190.007	214.46	192.783				0	0	0	0	0	0		0	0	0	0	0	0		0	0	0	0	0	0		0.990041	0.997826	1.01107	0.993326	0.989348	1.00601		224.531	203.59	188.858	192.497	203.503	203.385		24.1515	22.346	22.366	20.652
104236		204.049	196.145	179.993	179.449	180.317	188.481				0	0	0	0	0	0		0	0	0	0	0	0		0	0	0	0	0	0		0.98993	0.99789	1.01101	0.993167	0.989253	1.00638		224.86	203.796	189.21	192.516	203.508	203.351		24.3945	22.5015	22.421	20.7725
104316		192.683	180.008	159.176	161.464	177.737	182.429				0	0	0	0	0	0		0	0	0	0	0	0		0	0	0	0	0	0		0.990058	0.997828	1.01074	0.993273	0.989923	1.00619		224.798	203.867	189.281	192.636	203.478	203.369		24.3895	22.841	22.3872	20.7043
104416		173.972	181.893	180.114	175.402	162.713	183.946				0	0	0	0	0	0		0	0	0	0	0	0		0	0	0	0	0	0		0.989968	0.997941	1.01052	0.993386	0.990316	1.00631		224.841	203.859	189.323	192.636	203.46	203.358		24.3	22.5493	22.3872	20.5948
104496		214.893	190.752	179.466	177.63	198.91	193.943				0	0	0	0	0	0		0	0	0	0	0	0		0	0	0	0	0	0		0.990257	0.997788	1.01064	0.993652	0.990444	1.00631		224.7	203.869	189.307	192.636	203.455	203.357		24.3	22.121	22.2773	20.5488
104596		205.988	192.179	189.957	192.442	192.891	190.433				0	0	0	0	0	0		0	0	0	0	0	0		0	0	0	0	0	0		0.990643	0.997771	1.01052	0.9952	0.991828	1.00637		224.563	203.871	189.323	192.47	203.405	203.352		24.1997	21.9963	22.2773	20.523
104696		211.412	195.073	185.848	182.57	182.036	175.298				0	0	0	0	0	0		0	0	0	0	0	0		0	0	0	0	0	0		0.990967	0.997492	1.01129	0.997057	0.993465	1.00644		224.553	203.89	189.138	192.44	203.379	203.346		23.8748	21.9225	22.1827	20.423
104776		197.954	190.165	169.33	168.758	199.192	180.127				0	0	0	0	0	0		0	0	0	0	0	0		0	0	0	0	0	0		0.991192	0.997492	1.01121	0.996923	0.993505	1.00659		225.037	203.89	189.404	192.461	203.378	203.332		23.736	21.7315	22.3457	20.4445
104856		199.309	196.734	168.379	192.37	188.939	205.279				0	0	0	0	0	0		0	0	0	0	0	0		0	0	0	0	0	0		0.991147	0.997427	1.01073	0.996745	0.993208	1.00657		224.547	204.028	189.442	192.482	203.195	203.334		23.736	21.7708	22.3457	20.4445
104996		190.491	182.621	169.877	177.829	174.188	178.102				0	0	0	0	0	0		0	0	0	0	0	0		0	0	0	0	0	0		0.991081	0.997515	1.01164	0.996698	0.992889	1.00662		224.549	204.021	189.37	192.636	203.249	203.329		23.736	21.9617	22.3457	20.4915
105096		228.991	201.803	171.339	181.269	182.383	184.697				0	0	0	0	0	0		0	0	0	0	0	0		0	0	0	0	0	0		0.991181	0.997962	1.01203	0.996475	0.992884	1.00669		224.546	203.983	189.34	192.636	203.25	203.323		23.736	21.9617	22.2622	20.4915
105236		230.92	201.361	180.514	196.242	194.909	203.486				0	0	0	0	0	0		0	0	0	0	0	0		0	0	0	0	0	0		0.991358	0.998303	1.01238	0.99656	0.993124	1.00651		224.514	203.955	189.304	192.636	203.209	203.34		23.8748	21.9617	22.17	20.4915
105316		208.807	209.642	177.892	180.249	193.518	207.962				0	0	0	0	0	0		0	0	0	0	0	0		0	0	0	0	0	0		0.991454	0.998252	1.01234	0.996569	0.992829	1.00638		224.514	203.959	189.315	192.636	203.26	203.351		23.688	21.9617	22.0705	20.4915
105396		200.696	170.751	167.704	172.668	185.267	184.385				0	0	0	0	0	0		0	0	0	0	0	0		0	0	0	0	0	0		0.991493	0.997873	1.01235	0.996502	0.992776	1.00623		224.536	204.073	189.45	192.636	203.269	203.364		23.5543	22.0438	22.2767	20.159
105476		197.219	183.423	177.293	171.625	197.372	192.631				0	0	0	0	0	0		0	0	0	0	0	0		0	0	0	0	0	0		0.991516	0.997366	1.01183	0.996926	0.992683	1.00586		224.879	204.251	189.461	192.636	203.388	203.398		23.5693	21.998	22.248	20.0585
105556		193.248	186.762	166.554	160.17	175.836	199.328				0	0	0	0	0	0		0	0	0	0	0	0		0	0	0	0	0	0		0.991514	0.99769	1.01161	0.996657	0.99218	1.00553		224.88	204.213	189.465	192.636	203.394	203.428		23.5693	21.7845	22.248	20.0585
105636		189.506	167.287	167.22	172.429	172.768	183.351				0	0	0	0	0	0		0	0	0	0	0	0		0	0	0	0	0	0		0.991155	0.997839	1.01123	0.996881	0.991853	1.00545		225.055	204.195	189.511	192.636	203.405	203.434		23.5693	21.7845	22.3907	20.0585
105716		201.563	180.953	166.762	182.906	163.377	191.065				0	0	0	0	0	0		0	0	0	0	0	0		0	0	0	0	0	0		0.991098	0.997764	1.01163	0.996542	0.991529	1.00553		225.521	204.204	189.501	192.636	203.416	203.428		23.5643	21.725	22.3907	20.159
105796		219.005	217.716	195.317	185.467	209.386	202.02				0	0	0	0	0	0		0	0	0	0	0	0		0	0	0	0	0	0		0.990995	0.997846	1.01115	0.996166	0.992161	1.00534		225.537	217.716	189.502	192.636	203.394	203.437		23.4892	21.6707	22.3907	20.159
105876		213.08	185.37	183.175	176.91	196.09	187.209				0	0	0	0	0	0		0	0	0	0	0	0		0	0	0	0	0	0		0.990818	0.997662	1.01074	0.996152	0.992333	1.00577		225.564	204.216	189.52	192.636	203.392	203.406		23.4658	21.6707	22.3085	20.159
105996		204.419	178.131	179.165	175.09	190.496	207.089				0	0	0	0	0	0		0	0	0	0	0	0		0	0	0	0	0	0		0.990828	0.997737	1.01048	0.996211	0.991832	1.00555		225.688	204.207	189.527	192.636	203.405	203.484		23.7852	21.6707	22.3085	20.159
106076		200.733	197.448	171.42	181.381	207.05	197.582				0	0	0	0	0	0		0	0	0	0	0	0		0	0	0	0	0	0		0.990833	0.997491	1.01006	0.995708	0.991377	1.00561		225.785	204.341	189.622	192.636	203.421	203.482		23.6125	21.7145	22.1675	20.0585
106176		229.6	186.318	181.046	175.205	204.043	183.586				0	0	0	0	0	0		0	0	0	0	0	0		0	0	0	0	0	0		0.99049	0.997307	1.00959	0.995509	0.991007	1.00546		225.804	204.35	189.694	192.636	203.434	203.486		23.177	21.7145	22.1675	20.0232
106256		192.689	168.584	170.999	182.941	170.905	191.023				0	0	0	0	0	0		0	0	0	0	0	0		0	0	0	0	0	0		0.990248	0.997796	1.0094	0.995234	0.990733	1.00549		225.811	204.327	189.724	192.665	203.444	203.485		23.177	21.7145	22.1675	20.0585
106336		209.947	193.237	177.122	179.481	185.783	181.266				0	0	0	0	0	0		0	0	0	0	0	0		0	0	0	0	0	0		0.990138	0.99764	1.01007	0.995157	0.99054	1.00587		225.874	204.334	189.621	192.677	203.451	203.474		23.0553	21.7145	22.1675	20.159
106416		227.113	197.433	189.526	185.694	193.639	194.211				0	0	0	0	0	0		0	0	0	0	0	0		0	0	0	0	0	0		0.990195	0.997628	1.0107	0.994916	0.990697	1.00603		225.87	204.335	189.537	192.636	203.445	203.383		23.2475	21.569	22.1675	20.4385
106496		245.128	201.083	219.824	199.13	216.555	201.89				0	0	0	0	0	0		0	0	0	0	0	0		0	0	0	0	0	0		0.990209	0.997759	1.0102	0.994518	0.990713	1.00613		245.128	204.329	219.824	192.636	203.445	203.373		23.2475	21.569	22.366	20.5433
106596		191.972	178.002	167.622	188.745	189.952	181.862				0	0	0	0	0	0		0	0	0	0	0	0		0	0	0	0	0	0		0.989962	0.99881	1.00968	0.994118	0.990039	1.00646		225.885	204.276	189.821	192.636	203.473	203.344		23.0553	21.356	22.4205	20.5433
106676		188.367	171.736	173.291	171.103	196.312	205.758				0	0	0	0	0	0		0	0	0	0	0	0		0	0	0	0	0	0		0.989586	0.998545	1.0091	0.993938	0.989444	1.00615		226.108	204.292	189.832	192.636	203.499	203.372		23.2243	21.2072	22.4205	20.5433
106776		195.245	162.407	180.614	170.312	188.567	214.868				0	0	0	0	0	0		0	0	0	0	0	0		0	0	0	0	0	0		0.989606	0.998185	1.00866	0.993885	0.989179	1.00584		226.105	204.309	189.852	192.636	203.511	214.868		23.126	21.1298	22.4205	20.5433
106876		193.772	202.733	166.706	168.208	186.332	178.939				0	0	0	0	0	0		0	0	0	0	0	0		0	0	0	0	0	0		0.98955	0.999822	1.00835	0.9943	0.988878	1.00552		226.114	204.158	189.874	192.636	203.524	203.277		23.126	21.0192	22.5027	20.5433
106996		226.222	222.158	220.126	186.889	211.503	204.661				0	0	0	0	0	0		0	0	0	0	0	0		0	0	0	0	0	0		0.989596	0.99968	1.00874	0.994214	0.988485	1.00517		226.107	222.158	220.126	192.636	203.536	203.307		23.126	20.8982	22.5315	20.6103
107076		256.713	209.888	208.837	196.847	204.142	203.971				0	0	0	0	0	0		0	0	0	0	0	0		0	0	0	0	0	0		0.989703	1.00053	1.00881	0.994436	0.987911	1.00518		256.713	209.888	208.837	192.56	203.554	203.228		23.2243	21.0192	22.53	20.6985
107156		225.706	208.123	194.04	174.888	203.09	193.09				0	0	0	0	0	0		0	0	0	0	0	0		0	0	0	0	0	0		0.989947	1.00111	1.00854	0.99518	0.987638	1.00534		226.049	204.075	189.591	192.44	203.562	203.019		23.126	21.0192	22.572	20.6217
107236		214.917	205.717	196.75	198.895	203.375	183.244				0	0	0	0	0	0		0	0	0	0	0	0		0	0	0	0	0	0		0.989693	1.00109	1.00838	0.995177	0.987558	1.00523		226.221	204.205	189.616	198.895	203.565	203.301		23.7833	21.184	22.572	20.7423
107316		222.738	197.759	171.329	177.457	198.073	163.876				0	0	0	0	0	0		0	0	0	0	0	0		0	0	0	0	0	0		0.98984	1.00111	1.00803	0.995803	0.987057	1.00503		226.261	204.203	189.819	192.424	203.584	203.447		23.9472	21.063	22.6295	20.655
107396		203.109	185.53	168.393	197.769	187.391	170.096				0	0	0	0	0	0		0	0	0	0	0	0		0	0	0	0	0	0		0.989931	1.00099	1.00738	0.995603	0.986597	1.00511		226.256	204.334	189.832	192.433	203.604	203.444		23.993	21.1442	22.53	20.7802
107476		205.755	212.56	175.088	187.118	167.872	184.737				0	0	0	0	0	0		0	0	0	0	0	0		0	0	0	0	0	0		0.989777	1.00096	1.00688	0.99546	0.986446	1.00513		226.265	212.56	189.857	192.439	203.611	203.444		23.9472	21.0435	22.477	20.7802
107576		211.752	195.132	184.17	176.995	193.188	208.219				0	0	0	0	0	0		0	0	0	0	0	0		0	0	0	0	0	0		0.989709	1.00076	1.00699	0.995192	0.986328	1.00491		226.269	204.344	189.849	192.44	203.616	203.33		23.8955	21.0435	22.477	20.7802
107676		223.012	170.79	209.125	185.206	219.681	199.207				0	0	0	0	0	0		0	0	0	0	0	0		0	0	0	0	0	0		0.990172	1.00042	1.00688	0.995112	0.986042	1.00526		226.242	204.36	209.125	192.384	219.681	203.032		23.9307	21.1442	22.4725	20.8575
107756		235.646	213.14	182.574	184.375	209.023	208.518				0	0	0	0	0	0		0	0	0	0	0	0		0	0	0	0	0	0		0.990608	1.00047	1.00645	0.995718	0.985579	1.00678		235.646	213.14	189.817	192.338	203.647	202.697		23.9307	21.1792	22.572	20.837
107836		227.159	203.918	184.812	186.134	213.571	174.698				0	0	0	0	0	0		0	0	0	0	0	0		0	0	0	0	0	0		0.990284	1.00103	1.00611	0.996182	0.985443	1.00783		226.236	204.332	189.824	192.293	213.571	202.613		23.9307	21.1792	22.4725	20.837
107996		226.634	197.267	190.416	175.532	191.442	182.838				0	0	0	0	0	0		0	0	0	0	0	0		0	0	0	0	0	0		0.990226	1.00105	1.00566	0.996286	0.98519	1.0082		226.316	204.505	189.832	192.283	203.654	202.574		23.9645	21.3642	22.4725	20.837
108096		198.931	183.986	179.492	167.092	181.364	161.219				0	0	0	0	0	0		0	0	0	0	0	0		0	0	0	0	0	0		0.99066	1.00084	1.00545	0.996208	0.985226	1.00873		226.307	204.535	189.838	192.291	203.653	202.493		23.9285	21.3642	22.4195	20.837
108176		232.367	196.026	178.653	161.608	187.799	176.598				0	0	0	0	0	0		0	0	0	0	0	0		0	0	0	0	0	0		0.99112	1.00098	1.00497	0.995951	0.985095	1.00877		232.367	204.515	189.872	192.315	203.655	202.493		23.9285	21.3642	22.3907	20.8775
108256		244.478	183.276	192.569	179.754	214.372	207.085				0	0	0	0	0	0		0	0	0	0	0	0		0	0	0	0	0	0		0.991243	1.00058	1.00429	0.99605	0.984833	1.00904		244.478	204.571	189.92	192.306	214.372	202.49		23.828	21.3642	22.3907	20.8775
108336		242.74	242.331	194.782	178.507	217.813	188.449				0	0	0	0	0	0		0	0	0	0	0	0		0	0	0	0	0	0		0.991033	1.00074	1.00347	0.996217	0.984205	1.00927		242.74	242.331	189.858	192.195	217.813	202.402		23.8307	21.4853	22.302	20.7943
108416		207.764	183.469	190.524	190.755	203.573	195.67				0	0	0	0	0	0		0	0	0	0	0	0		0	0	0	0	0	0		0.990952	1.00087	1.00323	0.995981	0.983591	1.00914		226.15	204.531	189.814	192.198	203.654	202.148		23.657	21.4853	22.17	20.8215
108496		204.232	209.818	190.477	177.21	196.612	189.098				0	0	0	0	0	0		0	0	0	0	0	0		0	0	0	0	0	0		0.991662	1.00105	1.00314	0.995795	0.983148	1.00924		226.034	209.818	189.816	192.15	203.662	202.139		23.621	21.4853	22.2622	20.6698
108596		213.043	201.9	184.037	195.665	207.966	195.057				0	0	0	0	0	0		0	0	0	0	0	0		0	0	0	0	0	0		0.991538	1.00098	1.00281	0.995631	0.982763	1.00925		226.221	204.619	189.906	192.165	203.669	202.404		23.7303	21.5163	22.5215	20.6698
108676		225.849	211.661	169.262	173.215	203.394	196.072				0	0	0	0	0	0		0	0	0	0	0	0		0	0	0	0	0	0		0.991495	1.0011	1.00254	0.995465	0.982693	1.00931		226.26	211.661	189.925	192.18	203.814	202.394		23.7895	21.4133	22.5215	20.6698
108776		192.746	200.748	173.72	165.989	188.914	170.634				0	0	0	0	0	0		0	0	0	0	0	0		0	0	0	0	0	0		0.991451	1.00106	1.00219	0.995309	0.982394	1.00917		226.262	204.638	189.95	192.185	203.848	202.488		23.7895	21.3783	22.4292	20.6425
108876		213.285	202.729	195.637	191.345	211.407	192.108				0	0	0	0	0	0		0	0	0	0	0	0		0	0	0	0	0	0		0.991458	1.00111	1.00177	0.995058	0.982495	1.00914		226.262	204.667	190.012	192.188	211.407	202.489		23.4407	21.3195	22.4292	20.6698
108996		207.201	222.162	183.561	202.914	205.24	206.398				0	0	0	0	0	0		0	0	0	0	0	0		0	0	0	0	0	0		0.992109	1.00073	1.00209	0.994834	0.982392	1.00933		226.225	222.162	189.837	202.914	203.848	202.392		23.7895	21.3195	22.17	20.6488
109076		217.397	206.85	181.093	180.199	196.598	210.775				0	0	0	0	0	0		0	0	0	0	0	0		0	0	0	0	0	0		0.99251	1.00057	1.00162	0.994411	0.981826	1.00931		226.222	206.85	189.87	192.126	203.924	202.395		23.828	21.2752	22.17	20.7643
109176		214.176	199.968	188.569	207.909	190.674	197.933				0	0	0	0	0	0		0	0	0	0	0	0		0	0	0	0	0	0		0.993077	1.00055	1.00146	0.993996	0.981278	1.00925		226.221	204.681	189.815	207.909	203.996	202.138		23.828	21.2752	22.0993	20.9975
109256		222.143	191.609	169.73	176.485	171.023	197.516				0	0	0	0	0	0		0	0	0	0	0	0		0	0	0	0	0	0		0.993257	1.00024	1.00153	0.994452	0.980735	1.00924		226.221	204.688	189.814	192.123	204.048	201.993		23.828	21.2752	22.1827	20.9975
109336		192.091	162.619	175.629	182.412	185.32	192.661				0	0	0	0	0	0		0	0	0	0	0	0		0	0	0	0	0	0		0.993253	1.00009	1.00139	0.994399	0.980183	1.00895		226.253	204.764	189.817	192.198	204.062	201.89		23.8738	21.3555	22.1827	21.0848
109436		209.529	201.239	178.679	185.575	186.217	182.421				0	0	0	0	0	0		0	0	0	0	0	0		0	0	0	0	0	0		0.993266	0.999819	1.00115	0.994674	0.979736	1.00832		226.318	204.796	189.822	192.194	204.074	201.882		23.5855	21.3173	22.1827	21.0848
109516		239.176	212.059	207.498	193.313	218.557	225.275				0	0	0	0	0	0		0	0	0	0	0	0		0	0	0	0	0	0		0.993384	0.999701	1.0007	0.994658	0.979275	1.00801		239.176	212.059	207.498	192.104	218.557	225.275		23.9342	21.2232	22.0993	21.3395
109636		220.072	204.931	192.958	173.221	215.553	196.199				0	0	0	0	0	0		0	0	0	0	0	0		0	0	0	0	0	0		0.993177	0.999642	1.00023	0.99461	0.978937	1.00814		226.318	204.817	189.807	191.952	215.553	201.831		23.9342	21.2232	22.1277	21.0903
109716		210.781	189.414	180.105	194.308	208.804	197.244				0	0	0	0	0	0		0	0	0	0	0	0		0	0	0	0	0	0		0.993054	0.999318	1.0002	0.994385	0.979354	1.00815		226.463	204.854	189.572	191.974	208.804	201.767		24.079	21.0322	21.9207	21.159
109796		239.767	191.846	172.574	196.155	195.094	202.5				0	0	0	0	0	0		0	0	0	0	0	0		0	0	0	0	0	0		0.993123	0.998943	1.00012	0.994241	0.979634	1.00795		239.767	204.898	189.528	196.155	203.804	201.773		24.079	21.2232	21.94	20.9172
109876		217.545	199.028	176.606	193.907	193.568	183.907				0	0	0	0	0	0		0	0	0	0	0	0		0	0	0	0	0	0		0.992781	0.998508	1.00028	0.994036	0.979382	1.00778		226.515	204.922	189.527	191.848	203.83	201.721		24.1175	21.3173	22.05	21.1035
109996		212.047	189.811	163.649	184.324	208.106	177.657				0	0	0	0	0	0		0	0	0	0	0	0		0	0	0	0	0	0		0.992493	0.998297	1.0002	0.994012	0.979167	1.00788		226.57	204.924	189.528	191.85	208.106	201.717		24.079	21.2232	22.05	21.2632
110076		238.821	200.949	178.579	190.21	209.89	208.255				0	0	0	0	0	0		0	0	0	0	0	0		0	0	0	0	0	0		0.992505	0.998226	0.999821	0.993806	0.978671	1.00773		238.821	205.048	189.53	191.721	209.89	201.723		23.931	21.1435	22.05	21.2367
110176		228.304	195.162	214.969	206.364	229.984	196.459				0	0	0	0	0	0		0	0	0	0	0	0		0	0	0	0	0	0		0.992396	0.998116	0.999573	0.99372	0.978582	1.0071		228.304	205.072	214.969	206.364	229.984	201.749		23.769	21.1435	21.9907	21.1245
110256		240.659	202.295	208.974	187.463	208.037	182.659				0	0	0	0	0	0		0	0	0	0	0	0		0	0	0	0	0	0		0.992287	0.998015	0.999116	0.993627	0.978077	1.00703		240.659	205.095	208.974	191.662	208.037	201.679		23.8355	21.372	21.8707	21.2457
110336		219.63	198.981	176.808	179.706	192.04	175.6				0	0	0	0	0	0		0	0	0	0	0	0		0	0	0	0	0	0		0.992623	0.998236	0.998813	0.994391	0.977857	1.00649		226.545	204.924	189.446	191.306	203.826	201.703		23.6347	21.2232	21.9045	21.0235
110416		227.16	194.769	180.044	181.372	212.424	186.368				0	0	0	0	0	0		0	0	0	0	0	0		0	0	0	0	0	0		0.992961	0.998087	0.998319	0.99484	0.978075	1.00627		227.16	204.925	189.351	191.277	212.424	201.616		23.6347	21.3173	21.566	21.0747
110516		234.564	196.336	162.064	178.797	187.539	171.19				0	0	0	0	0	0		0	0	0	0	0	0		0	0	0	0	0	0		0.993215	0.9979	0.997843	0.994459	0.978278	1.00653		234.564	204.926	189.39	191.193	203.783	201.598		23.7902	21.3173	21.7188	20.961
110596		212.177	195.006	180.122	193.228	176.239	201.747				0	0	0	0	0	0		0	0	0	0	0	0		0	0	0	0	0	0		0.992991	0.997571	0.997084	0.993825	0.977654	1.00677		226.475	204.928	189.451	191.237	203.851	201.58		24.079	21.3173	21.741	21.1705
110716		234.007	204.36	217.264	190.199	208.254	203.522				0	0	0	0	0	0		0	0	0	0	0	0		0	0	0	0	0	0		0.992562	0.997383	0.99676	0.993414	0.977859	1.0062		234.007	204.929	217.264	191.152	208.254	201.621		24.1175	21.3555	21.741	21.064
110796		246.37	207.611	207.906	189.866	230.636	197.408				0	0	0	0	0	0		0	0	0	0	0	0		0	0	0	0	0	0		0.992579	0.997192	0.996377	0.993423	0.97801	1.00591		246.37	207.611	207.906	191.151	230.636	201.539		23.9728	21.2752	21.4905	21.064
110876		222.653	213.065	195.94	184.011	213.705	189.61				0	0	0	0	0	0		0	0	0	0	0	0		0	0	0	0	0	0		0.99393	0.997788	0.996284	0.993124	0.977737	1.00571		226.307	213.065	195.94	191.06	213.705	201.481		23.9728	21.27	21.3738	20.914
110996		216.789	211.736	183.831	175.219	206.213	194.799				0	0	0	0	0	0		0	0	0	0	0	0		0	0	0	0	0	0		0.993941	0.99771	0.996088	0.993055	0.977201	1.00539		226.222	211.736	188.773	190.872	203.6	201.346		23.9123	21.27	21.2933	20.867
111076		228.828	198.518	187.731	184.624	187.681	192.404				0	0	0	0	0	0		0	0	0	0	0	0		0	0	0	0	0	0		0.995463	0.997994	0.996163	0.992994	0.977155	1.00512		228.828	204.815	188.765	190.624	203.602	201.19		24.033	21.312	21.3385	20.7202
111196		203.606	194.565	178.195	184.639	182.272	190.766				0	0	0	0	0	0		0	0	0	0	0	0		0	0	0	0	0	0		0.995416	0.998007	0.996159	0.993003	0.976999	1.00496		226.22	204.79	188.624	190.43	203.609	201.127		24.1128	21.27	21.372	20.674
111278		201.476	179.539	169.027	191.014	187.114	186.118				0	0	0	0	0	0		0	0	0	0	0	0		0	0	0	0	0	0		0.994934	0.998186	0.995769	0.993031	0.976926	1.00448		226.221	204.764	188.551	190.428	203.551	201.101		24.1293	21.354	21.525	20.6893
111356		253.327	212.103	192.594	180.711	219.135	191.52				0	0	0	0	0	0		0	0	0	0	0	0		0	0	0	0	0	0		0.995093	0.998051	0.995181	0.993022	0.97686	1.00386		253.327	212.103	192.594	190.283	219.135	201.067		24.0907	21.354	21.4498	20.594
111456		230.429	218.928	197.563	179.021	211.851	207.447				0	0	0	0	0	0		0	0	0	0	0	0		0	0	0	0	0	0		0.995058	0.998202	0.994494	0.992698	0.976392	1.00442		230.429	218.928	197.563	190.206	211.851	200.521		23.993	21.4447	21.219	20.542
111536		207.699	187.277	191.874	193.076	202.851	191.257				0	0	0	0	0	0		0	0	0	0	0	0		0	0	0	0	0	0		0.995018	0.998237	0.993889	0.992635	0.975912	1.00429		225.815	204.924	188.406	190.143	203.406	200.209		23.7833	21.4447	21.0267	20.2355
111636		230.476	203.789	186.745	174.639	201.591	192.518				0	0	0	0	0	0		0	0	0	0	0	0		0	0	0	0	0	0		0.995219	0.998006	0.993123	0.992243	0.975265	1.00458		230.476	204.925	188.369	190	203.387	199.915		23.126	21.4447	20.932	19.947
111716		208.853	195.067	188.41	183.283	191.051	180.792				0	0	0	0	0	0		0	0	0	0	0	0		0	0	0	0	0	0		0.995066	0.997671	0.993225	0.992235	0.974977	1.00458		225.63	204.927	188.216	189.858	203.321	199.915		22.9853	21.4447	20.4493	19.8745
111796		211.582	198.06	164.329	177.04	176.146	177.174				0	0	0	0	0	0		0	0	0	0	0	0		0	0	0	0	0	0		0.994863	0.99767	0.99325	0.992197	0.974524	1.0048		225.447	204.927	187.987	189.7	203.123	199.849		22.9688	21.4447	20.2288	19.818
111876		208.86	171.509	173.567	171.362	185.933	185.793				0	0	0	0	0	0		0	0	0	0	0	0		0	0	0	0	0	0		0.994675	0.997342	0.992473	0.991953	0.97384	1.00429		225.475	204.885	188.103	189.688	203.093	199.74		22.8705	21.354	20.2813	19.7043
111996		218.368	197.905	191.771	169.67	209.475	192.319				0	0	0	0	0	0		0	0	0	0	0	0		0	0	0	0	0	0		0.994246	0.997082	0.991868	0.99141	0.973212	1.0039		225.142	204.685	191.771	189.467	209.475	199.487		22.6235	21.336	20.2843	19.492
112076		215.178	191.837	188.842	182.872	201.593	167.47				0	0	0	0	0	0		0	0	0	0	0	0		0	0	0	0	0	0		0.993623	0.996591	0.991593	0.991322	0.973062	1.00364		224.649	204.747	187.792	189.16	203.087	199.342		22.4405	21.336	20.1467	19.126
112156		212.813	175.453	173.182	168.242	187.465	209.321				0	0	0	0	0	0		0	0	0	0	0	0		0	0	0	0	0	0		0.993364	0.996382	0.991071	0.991215	0.973345	1.00386		224.527	204.774	187.708	188.959	203.021	209.321		22.3645	21.336	19.799	18.9912
112276		217.868	199.937	183.456	179.432	188.192	194.979				0	0	0	0	0	0		0	0	0	0	0	0		0	0	0	0	0	0		0.993348	0.996057	0.990789	0.991583	0.97379	1.00353		224.528	204.816	187.563	188.785	202.928	198.79		22.3645	21.336	19.4202	18.7767
112356		204.338	196.423	192.093	175.673	191.392	191.75				0	0	0	0	0	0		0	0	0	0	0	0		0	0	0	0	0	0		0.993319	0.995882	0.990322	0.991444	0.974036	1.00385		224.529	204.838	192.093	188.604	202.472	198.674		22.4398	21.336	19.4202	18.603
112456		203.095	193.064	160.88	177.88	192.801	185.156				0	0	0	0	0	0		0	0	0	0	0	0		0	0	0	0	0	0		0.993887	0.995861	0.990124	0.991227	0.974433	1.00353		224.483	204.841	187.68	188.638	202.024	198.691		22.2982	21.252	19.5108	18.603
112536		213.261	209.52	156.335	153.055	174.914	165.228				0	0	0	0	0	0		0	0	0	0	0	0		0	0	0	0	0	0		0.994002	0.995842	0.991116	0.991142	0.975741	1.00353		224.45	209.52	187.011	188.369	201.98	198.439		22.2982	21.252	19.6647	18.5132
112636		227.523	193.974	207.479	182.553	197.846	203.87				0	0	0	0	0	0		0	0	0	0	0	0		0	0	0	0	0	0		0.994111	0.995408	0.99148	0.991015	0.976393	1.00348		227.523	204.688	207.479	188.049	201.815	198.125		22.456	21.305	19.6827	18.5797
112716		217.144	203.151	194.523	203.146	223.652	174.06				0	0	0	0	0	0		0	0	0	0	0	0		0	0	0	0	0	0		0.994209	0.995202	0.990853	0.990811	0.975784	1.00343		223.941	203.151	194.523	203.146	223.652	198.028		22.745	21.1442	19.5863	18.6767
112796		206.532	214.016	166.243	181.6	203.645	188.764				0	0	0	0	0	0		0	0	0	0	0	0		0	0	0	0	0	0		0.993934	0.995741	0.990117	0.990913	0.975472	1.00338		223.874	214.016	186.788	187.668	201.601	197.953		22.402	21.028	19.416	18.644
112876		227.052	191.087	167.883	180.817	197.698	196.958				0	0	0	0	0	0		0	0	0	0	0	0		0	0	0	0	0	0		0.994134	0.995527	0.989956	0.9911	0.975155	1.00307		227.052	204.581	186.482	187.399	201.592	197.929		22.3033	20.8385	19.3055	18.6237
113000		205.727	170.179	165.974	174.018	194.981	195.054				0	0	0	0	0	0		0	0	0	0	0	0		0	0	0	0	0	0		0.994102	0.995872	0.989577	0.991062	0.974978	1.00337		223.721	204.532	186.145	187.403	201.593	197.928		22.3148	20.8735	19.2618	18.6345
113096		201.692	193.636	176.006	159.495	194.198	168.2				0	0	0	0	0	0		0	0	0	0	0	0		0	0	0	0	0	0		0.993733	0.995617	0.989192	0.990784	0.974705	1.00339		223.714	204.568	185.866	187.434	201.593	197.928		22.308	21.0097	19.282	18.6707
113176		184.904	183.15	172.1	172.764	183.393	168.928				0	0	0	0	0	0		0	0	0	0	0	0		0	0	0	0	0	0		0.993658	0.995464	0.988606	0.990614	0.974196	1.00372		223.419	204.59	185.958	187.272	201.598	197.734		22.529	21.0097	19.5217	18.6392
113256		235.551	188.353	197.744	186.287	207.26	207.993				0	0	0	0	0	0		0	0	0	0	0	0		0	0	0	0	0	0		0.993801	0.995419	0.988383	0.990304	0.973624	1.00454		235.551	204.363	197.744	187.14	207.26	207.993		22.4762	21.0223	19.5698	18.5605
113336		228.323	214.477	203.184	187.28	216.569	180.457				0	0	0	0	0	0		0	0	0	0	0	0		0	0	0	0	0	0		0.993664	0.995337	0.988053	0.990145	0.973499	1.00501		228.323	214.477	203.184	187.078	216.569	197.534		22.5168	21.171	19.1855	18.6127
113456		216.049	204.632	180.421	182.891	192.663	181.054				0	0	0	0	0	0		0	0	0	0	0	0		0	0	0	0	0	0		0.993607	0.994974	0.987774	0.990049	0.973295	1.00517		223.013	204.632	185.585	186.99	201.569	197.477		22.5168	21.4015	19.0337	18.3905
113536		210.058	199.222	177.224	194.694	177.793	175.044				0	0	0	0	0	0		0	0	0	0	0	0		0	0	0	0	0	0		0.993347	0.994762	0.987473	0.989874	0.972613	1.00493		222.925	204.456	185.427	194.694	201.592	197.484		22.4635	21.6133	18.9725	18.316
113616		213.584	185.636	177.267	180.142	175.657	173.245				0	0	0	0	0	0		0	0	0	0	0	0		0	0	0	0	0	0		0.993121	0.994673	0.987452	0.989571	0.972237	1.00468		222.942	204.469	185.275	186.955	201.503	197.491		22.4635	21.7235	18.854	18.316
113696		212.042	190.962	159.526	168.885	169.282	184.217				0	0	0	0	0	0		0	0	0	0	0	0		0	0	0	0	0	0		0.993201	0.994537	0.987304	0.989469	0.971856	1.00501		222.936	204.488	185.284	186.929	201.556	197.482		22.6453	21.6133	18.9027	18.3765
113776		221.63	180.947	171.629	158.245	170.031	191.092				0	0	0	0	0	0		0	0	0	0	0	0		0	0	0	0	0	0		0.993256	0.994637	0.986921	0.989109	0.97209	1.00539		222.932	204.474	185.321	186.942	201.523	197.471		22.832	21.6133	19.1185	18.4065
113876		204.326	192.438	200.698	189.282	197.437	190.562				0	0	0	0	0	0		0	0	0	0	0	0		0	0	0	0	0	0		0.993025	0.99459	0.987136	0.989226	0.972299	1.0058		222.949	204.323	200.698	186.938	201.494	197.448		23.157	21.5923	19.3597	18.4162
113996		226.323	185.709	203.482	185.763	215.154	179.383				0	0	0	0	0	0		0	0	0	0	0	0		0	0	0	0	0	0		0.992815	0.994405	0.98743	0.989566	0.972024	1.00597		226.323	204.198	203.482	186.865	215.154	197.402		23.2378	21.5472	19.31	18.3818
114116		199.327	184.602	175.87	163.516	210.52	163.34				0	0	0	0	0	0		0	0	0	0	0	0		0	0	0	0	0	0		0.992911	0.99414	0.987393	0.989358	0.972122	1.00567		222.816	204.027	184.848	186.793	210.52	197.406		23.2078	21.4525	19.2403	18.3572
114196		213.073	195.05	162.067	167.824	185.335	165.523				0	0	0	0	0	0		0	0	0	0	0	0		0	0	0	0	0	0		0.992845	0.994139	0.986715	0.989241	0.971799	1.00548		222.821	203.891	184.826	186.803	201.275	197.408		23.2078	21.421	19.1402	18.3572
114276		200.057	187.604	157.937	176.881	164.112	204.617				0	0	0	0	0	0		0	0	0	0	0	0		0	0	0	0	0	0		0.992813	0.993993	0.98648	0.989113	0.972079	1.00526		222.824	203.902	184.543	186.814	201.011	204.617		23.2078	21.421	19.1105	18.3572
114356		193.183	180.386	165.193	167.701	180.954	162.52				0	0	0	0	0	0		0	0	0	0	0	0		0	0	0	0	0	0		0.992633	0.994077	0.986672	0.988795	0.972197	1.00494		222.84	203.896	184.478	186.835	200.725	197.394		23.211	21.3822	19.1105	18.456
114436		199.54	188.552	154.909	162.406	172.391	169.92				0	0	0	0	0	0		0	0	0	0	0	0		0	0	0	0	0	0		0.99267	0.993784	0.98638	0.988412	0.97213	1.00471		222.837	203.919	184.578	186.849	200.75	197.397		23.211	21.3822	19.1105	18.509
114556		225.953	171.474	187.042	169.955	188.804	179.612				0	0	0	0	0	0		0	0	0	0	0	0		0	0	0	0	0	0		0.992395	0.993802	0.986252	0.988298	0.972156	1.00514		225.953	204.055	184.621	186.853	200.74	197.392		23.211	21.4137	19.2628	18.4257
114636		220.781	205.634	184.245	187.065	193.78	194.509				0	0	0	0	0	0		0	0	0	0	0	0		0	0	0	0	0	0		0.992447	0.9937	0.98605	0.988667	0.972143	1.00515		222.735	205.634	184.261	186.715	200.128	197.271		22.9167	21.4137	19.3927	18.415
114716		221.038	205.302	173.039	180.279	186.368	172.605				0	0	0	0	0	0		0	0	0	0	0	0		0	0	0	0	0	0		0.992274	0.993723	0.985991	0.988684	0.972102	1.00579		221.038	205.302	184.231	186.42	199.506	197.054		22.841	21.421	19.4992	18.3233
114796		204.637	191.131	165.71	169.229	173.865	176.134				0	0	0	0	0	0		0	0	0	0	0	0		0	0	0	0	0	0		0.992389	0.993866	0.986054	0.988671	0.972205	1.00628		222.714	203.769	184.228	186.422	199.121	196.933		23.0155	21.314	19.4992	18.3233
114876		214.77	191.844	157.994	183.091	174.965	179.561				0	0	0	0	0	0		0	0	0	0	0	0		0	0	0	0	0	0		0.992427	0.994117	0.986104	0.988283	0.97261	1.00628		222.712	203.701	184.226	186.747	198.945	196.829		23.0155	21.314	19.4992	18.415
114996		180.961	193.184	161.74	158.406	165.606	165.568				0	0	0	0	0	0		0	0	0	0	0	0		0	0	0	0	0	0		0.992339	0.99415	0.986323	0.988228	0.973039	1.00588		222.657	203.338	184.216	186.752	198.916	196.867		23.2342	21.2292	19.4992	18.4487
115076		203.292	175.759	153.237	155.466	176.156	189.92				0	0	0	0	0	0		0	0	0	0	0	0		0	0	0	0	0	0		0.99227	0.993829	0.98635	0.988132	0.973059	1.0058		222.657	203.344	184.214	186.76	198.705	196.875		23.3268	21.2292	19.546	18.4992
115156		170.739	174.565	168.421	158.391	169.995	163.65				0	0	0	0	0	0		0	0	0	0	0	0		0	0	0	0	0	0		0.992162	0.99391	0.986521	0.988012	0.97306	1.00582		222.657	203.313	184.206	186.77	198.571	196.873		23.4238	21.2133	19.546	18.4992
115236		222.495	196.814	175.926	163.208	192.364	181.981				0	0	0	0	0	0		0	0	0	0	0	0		0	0	0	0	0	0		0.992069	0.99388	0.986356	0.988104	0.973091	1.00626		222.495	203.313	184.214	186.762	198.558	196.83		23.5378	21.2133	19.6008	18.6685
115316		237.904	214.715	174.652	171.5	201.31	184.727				0	0	0	0	0	0		0	0	0	0	0	0		0	0	0	0	0	0		0.991858	0.993887	0.986138	0.988184	0.973287	1.00626		237.904	214.715	184.133	186.756	198.464	196.619		23.4042	21.5932	19.558	18.7795
115396		215.405	224.98	158.159	183.366	194.122	182.005				0	0	0	0	0	0		0	0	0	0	0	0		0	0	0	0	0	0		0.991968	0.993709	0.985944	0.988363	0.973829	1.00663		222.513	224.98	184.005	186.483	198.28	196.563		23.5502	21.5768	19.558	18.6877
115476		213.404	188.904	162.533	168.317	176.785	173.66				0	0	0	0	0	0		0	0	0	0	0	0		0	0	0	0	0	0		0.992163	0.993491	0.98636	0.988689	0.974444	1.0062		222.143	203.095	183.817	186.419	197.97	196.629		23.5093	21.5405	19.5045	18.6877
115556		198.119	180.213	173	164.676	176.815	166.97				0	0	0	0	0	0		0	0	0	0	0	0		0	0	0	0	0	0		0.992569	0.993684	0.986761	0.988937	0.975072	1.00603		222.129	202.807	183.809	186.287	197.892	196.655		23.5093	21.2385	19.5045	18.615
115636		201.807	218.999	163.716	168.068	158.806	175.953				0	0	0	0	0	0		0	0	0	0	0	0		0	0	0	0	0	0		0.992611	0.993919	0.987244	0.989185	0.975756	1.00658		222.029	218.999	183.799	186.266	197.865	196.571		23.3278	21.2385	19.576	18.6028
115776		186.61	214.18	156.162	161.003	150.989	170.991				0	0	0	0	0	0		0	0	0	0	0	0		0	0	0	0	0	0		0.992532	0.99405	0.987432	0.989409	0.976147	1.0071		222.039	214.18	183.793	186.255	197.849	196.749		23.3278	20.7443	19.6697	18.6028
115856		222.657	170.004	170.503	178.966	198.466	170.745				0	0	0	0	0	0		0	0	0	0	0	0		0	0	0	0	0	0		0.992576	0.994049	0.9875	0.989456	0.976596	1.008		222.657	202.779	183.79	186.253	197.752	196.615		23.3937	20.7443	19.9032	18.6028
115996		243.213	198.427	173.708	176.626	201.99	177.367				0	0	0	0	0	0		0	0	0	0	0	0		0	0	0	0	0	0		0.992914	0.993935	0.987824	0.989878	0.976971	1.00866		243.213	202.733	183.715	186.232	197.616	196.513		23.3495	20.3513	19.739	18.6028
116116		223.888	200.176	153.879	160.79	184.554	181.051				0	0	0	0	0	0		0	0	0	0	0	0		0	0	0	0	0	0		0.993214	0.994471	0.988321	0.990571	0.977294	1.00954		223.888	202.731	183.602	186.198	197.519	196.471		23.274	20.3513	19.586	18.6028
116196		225.361	201.358	168.021	171.809	174.848	184.187				0	0	0	0	0	0		0	0	0	0	0	0		0	0	0	0	0	0		0.993701	0.995403	0.9889	0.990862	0.978047	1.01033		225.361	202.729	183.559	186.186	197.426	196.462		23.2697	20.3513	19.3522	18.6028
116276		227.405	184.457	153.283	167.114	173.807	190.7				0	0	0	0	0	0		0	0	0	0	0	0		0	0	0	0	0	0		0.994113	0.995679	0.989465	0.99165	0.978855	1.01021		227.405	202.722	183.359	186.155	196.854	196.463		23.0878	20.3513	19.3235	18.6028
116356		199.446	170.024	163.631	156.604	164.251	164.459				0	0	0	0	0	0		0	0	0	0	0	0		0	0	0	0	0	0		0.994386	0.996061	0.990062	0.992421	0.979687	1.01006		221.31	202.711	183.256	186.189	196.603	196.562		23.1243	20.3513	19.3947	18.6723
116456		207.896	181.801	158.356	151.008	161.457	150.006				0	0	0	0	0	0		0	0	0	0	0	0		0	0	0	0	0	0		0.994535	0.996409	0.990399	0.992855	0.980341	1.01022		221.3	202.731	183.198	186.172	196.6	196.779		23.1243	20.7443	19.606	18.615
116536		230.996	179.769	178.669	186.045	187.958	169.843				0	0	0	0	0	0		0	0	0	0	0	0		0	0	0	0	0	0		0.994657	0.996848	0.990402	0.994	0.980899	1.01048		230.996	202.741	183.197	186.192	196.317	196.91		23.1913	21.0463	19.606	18.6877
116616		202.467	220.313	171.55	186.95	180.029	189.079				0	0	0	0	0	0		0	0	0	0	0	0		0	0	0	0	0	0		0.995008	0.997303	0.990493	0.994909	0.981601	1.01029		221.268	220.313	183.101	186.155	196.303	196.916		23.1913	21.0825	19.5947	18.6877
116696		199.942	169.136	175.83	169.222	187.533	180.649				0	0	0	0	0	0		0	0	0	0	0	0		0	0	0	0	0	0		0.995406	0.997418	0.990999	0.996171	0.982529	1.01028		221.241	202.776	182.566	186.094	196.213	196.916		23.1913	21.0825	19.5272	18.6877
116776		215.524	198.45	161.066	176.149	179.664	166.502				0	0	0	0	0	0		0	0	0	0	0	0		0	0	0	0	0	0		0.995818	0.9973	0.991488	0.996614	0.982974	1.01013		221.143	202.78	182.367	186.071	196.02	196.921		23.1842	21.0825	19.4778	18.6877
116876		199.326	178.288	157.579	163.926	179.46	171.753				0	0	0	0	0	0		0	0	0	0	0	0		0	0	0	0	0	0		0.996221	0.997642	0.992088	0.996821	0.983854	1.0102		220.934	202.732	182.226	186.056	195.823	196.918		23.3705	21.0463	19.2043	18.6877
116996		269.189	193.875	157.936	162.261	170.489	172.226				0	0	0	0	0	0		0	0	0	0	0	0		0	0	0	0	0	0		0.996262	0.997938	0.992524	0.997323	0.984905	1.01006		269.189	202.731	182.207	185.901	195.804	196.996		23.3705	21.5405	19.1987	18.6723
117116		190.169	162.167	183.735	171.856	158.729	172.939				0	0	0	0	0	0		0	0	0	0	0	0		0	0	0	0	0	0		0.996658	0.99803	0.992968	0.99753	0.98563	1.01043		220.877	202.731	182.195	185.891	195.792	196.97		23.503	21.6665	19.367	18.6923
117196		242.16	184.438	189.803	176.9	191.693	174.162				0	0	0	0	0	0		0	0	0	0	0	0		0	0	0	0	0	0		0.996771	0.998145	0.992955	0.997739	0.986259	1.0106		242.16	202.699	182.195	185.881	195.713	196.906		23.5223	21.4402	19.387	18.6923
117276		221.881	191.263	165.091	189.032	195.791	192.211				0	0	0	0	0	0		0	0	0	0	0	0		0	0	0	0	0	0		0.9972	0.998122	0.993476	0.997797	0.987084	1.01076		221.881	202.7	182.181	185.879	195.6	196.718		23.5223	21.4402	19.387	18.7945
117356		217.846	184.945	158.032	175.799	189.784	160.785				0	0	0	0	0	0		0	0	0	0	0	0		0	0	0	0	0	0		0.997349	0.997956	0.994078	0.998213	0.987862	1.01105		220.814	202.48	182.09	185.859	195.331	196.458		23.5223	21.0472	19.2628	18.7945
117436		205.874	196.322	167.446	163.472	176.914	178.026				0	0	0	0	0	0		0	0	0	0	0	0		0	0	0	0	0	0		0.997639	0.998206	0.994595	0.998362	0.988763	1.01146		220.766	202.421	182.077	185.943	195.095	196.446		23.4015	21.0535	19.3145	18.8672
117516		223.723	178.872	169.74	160.79	156.982	186.728				0	0	0	0	0	0		0	0	0	0	0	0		0	0	0	0	0	0		0.998154	0.998593	0.994976	0.998584	0.989747	1.01189		223.723	201.937	181.709	185.842	194.944	196.429		23.1135	20.882	19.302	19.074
117596		210.59	150.464	170.196	168.674	175.08	158.714				0	0	0	0	0	0		0	0	0	0	0	0		0	0	0	0	0	0		0.998559	0.999052	0.995447	0.999093	0.990647	1.0119		220.227	201.882	181.481	185.819	194.892	196.406		23.2132	20.882	19.3642	19.1593
117716		189.795	152.314	166.664	157.635	174.174	160.163				0	0	0	0	0	0		0	0	0	0	0	0		0	0	0	0	0	0		0.998941	0.999386	0.996193	0.999471	0.991403	1.01228		220.174	201.863	181.42	185.733	194.784	196.205		23.5035	21.0257	19.409	19.3538
117796		200.371	178.882	182.545	173.223	195.455	166.778				0	0	0	0	0	0		0	0	0	0	0	0		0	0	0	0	0	0		0.999138	0.999609	0.996336	0.999653	0.991875	1.01247		220.168	201.85	181.408	185.726	194.716	196.189		23.5807	21.0257	19.5442	19.5148
117876		227.052	197.362	197.448	164.569	186.679	156.968				0	0	0	0	0	0		0	0	0	0	0	0		0	0	0	0	0	0		0.999378	0.999897	0.996596	0.999923	0.992409	1.0127		227.052	201.833	197.448	185.714	194.646	196.173		23.5807	21.0257	19.6052	19.613
117996		211.319	195.377	168.148	143.75	175.899	174.871				0	0	0	0	0	0		0	0	0	0	0	0		0	0	0	0	0	0		0.99967	0.999892	0.997305	1.00033	0.992736	1.01279		220.152	202.024	181.345	185.698	194.608	196.166		23.7467	21.1972	19.5442	19.613
118076		228.043	194.701	172.475	162.601	182.488	164.002				0	0	0	0	0	0		0	0	0	0	0	0		0	0	0	0	0	0		1.00004	1.00014	0.997842	1.00027	0.993641	1.01299		228.043	201.966	181.339	185.769	194.501	195.92		24.1175	21.0535	19.5442	19.6825
118156		200.261	189.384	154.707	175.115	165.669	168.683				0	0	0	0	0	0		0	0	0	0	0	0		0	0	0	0	0	0		1.00062	1.00015	0.998331	1.00003	0.994563	1.01303		220.128	201.962	181.334	185.71	194.349	195.911		24.1175	21.1972	19.6052	19.613
118236		197.669	167.352	150.306	169.401	158.316	157.05				0	0	0	0	0	0		0	0	0	0	0	0		0	0	0	0	0	0		1.00108	1.00004	0.99876	1.0005	0.995293	1.01337		220.099	201.989	181.33	185.57	194.129	195.307		24.1258	21.656	19.7575	19.5065
118336		215.079	189.079	155.698	170.118	177.171	165.358				0	0	0	0	0	0		0	0	0	0	0	0		0	0	0	0	0	0		1.00158	1.00015	0.999266	1.00096	0.996049	1.01358		220.086	201.964	181.318	185.46	194.012	195.232		24.1258	21.656	19.919	19.499
118436		206.395	208.671	177.655	181.115	179.695	173.265				0	0	0	0	0	0		0	0	0	0	0	0		0	0	0	0	0	0		1.00197	1.0005	0.999933	1.00136	0.996755	1.01365		219.852	208.671	181.302	185.454	193.885	195.207		24.213	21.656	20.2812	19.5327
118556		225.803	174.343	156.652	178.018	172.805	189.436				0	0	0	0	0	0		0	0	0	0	0	0		0	0	0	0	0	0		1.00197	1.0003	1.00034	1.00143	0.997415	1.01376		225.803	201.927	181.293	185.453	193.816	195.055		24.213	21.837	20.468	19.7378
118636		194.607	172.337	153.858	171.682	191.847	181				0	0	0	0	0	0		0	0	0	0	0	0		0	0	0	0	0	0		1.00222	1.00047	1.00081	1.00158	0.998133	1.01371		219.819	201.897	181.274	185.5	193.797	195.055		24.213	21.837	20.6215	19.8485
118716		221.574	184.797	173.788	170.948	178.801	178.681				0	0	0	0	0	0		0	0	0	0	0	0		0	0	0	0	0	0		1.00268	1.00092	1.00132	1.0021	0.998947	1.01332		219.766	202.176	181.25	185.467	193.763	195.322		24.213	22.23	20.6215	19.8485
118796		223.019	172.97	170.334	154.976	173.108	158.789				0	0	0	0	0	0		0	0	0	0	0	0		0	0	0	0	0	0		1.00303	1.00091	1.00161	1.00249	0.999519	1.01315		223.019	202.179	181.208	185.462	193.616	195.384		24.3485	22.3855	20.6063	20.218
118876		183.964	182.962	140.682	163.756	166.108	155.026				0	0	0	0	0	0		0	0	0	0	0	0		0	0	0	0	0	0		1.00348	1.0011	1.00208	1.00289	1.00014	1.01352		219.632	202.133	181.094	185.332	193.598	195.253		24.2175	22.4307	20.6635	20.1722
118996		215.219	168.423	175.991	170.339	177.313	192.371				0	0	0	0	0	0		0	0	0	0	0	0		0	0	0	0	0	0		1.00387	1.00115	1.00221	1.00327	1.00048	1.01378		219.488	201.858	181.09	185.111	193.573	195.161		24.112	22.163	20.9847	20.2947
119076		225.608	154.635	198.876	178.464	188.769	181.639				0	0	0	0	0	0		0	0	0	0	0	0		0	0	0	0	0	0		1.00429	1.00134	1.00266	1.00357	1.00093	1.0139		225.608	201.847	198.876	184.941	193.571	195.117		24.112	22.1915	21.5402	20.152
119156		220.736	177.136	171.876	166.404	177.691	177.849				0	0	0	0	0	0		0	0	0	0	0	0		0	0	0	0	0	0		1.00457	1.00133	1.00279	1.00371	1.00128	1.01399		219.367	201.783	181.039	184.929	193.57	195.69		24.0117	22.1157	21.6825	20.152
119256		196.026	197.886	164.2	169.37	188.516	170.863				0	0	0	0	0	0		0	0	0	0	0	0		0	0	0	0	0	0		1.00491	1.00155	1.00294	1.00375	1.00177	1.01356		219.308	201.779	181.037	184.925	193.569	196.11		24.112	22.1157	21.6825	20.152
119336		218.178	164.023	167.788	167.873	165.003	160.17				0	0	0	0	0	0		0	0	0	0	0	0		0	0	0	0	0	0		1.0052	1.00169	1.00327	1.00407	1.00193	1.01355		219.258	201.776	181.033	184.921	193.568	195.792		24.1633	22.1157	21.9565	20.1892
119456		203.962	170.544	158.142	162.651	161.299	179.653				0	0	0	0	0	0		0	0	0	0	0	0		0	0	0	0	0	0		1.0053	1.00181	1.0034	1.0043	1.0023	1.01378		219.24	201.773	181.032	184.827	193.562	195.738		24.2078	22.2975	22.0387	20.0515
119536		205.081	189.044	161.762	167.541	181.595	167.819				0	0	0	0	0	0		0	0	0	0	0	0		0	0	0	0	0	0		1.00544	1.0019	1.00363	1.00471	1.00264	1.01402		219.009	201.509	180.812	184.631	193.498	195.076		24.2943	22.2783	22.2145	19.9072
119616		230.572	196.26	175.478	186.831	191.996	176.202				0	0	0	0	0	0		0	0	0	0	0	0		0	0	0	0	0	0		1.00576	1.00174	1.00367	1.0048	1.00305	1.01401		230.572	201.385	180.626	184.474	193.482	195.054		24.414	22.1165	22.5083	19.933
119716		210.92	191.414	157.621	167.915	186.94	165.277				0	0	0	0	0	0		0	0	0	0	0	0		0	0	0	0	0	0		1.00574	1.00147	1.00355	1.0047	1.00319	1.0143		218.946	201.359	180.638	184.347	193.477	194.956		24.4075	22.1583	22.6217	19.8625
119796		204.183	218.11	161.562	181.22	179.211	187.311				0	0	0	0	0	0		0	0	0	0	0	0		0	0	0	0	0	0		1.00574	1.00154	1.00348	1.00476	1.00331	1.01436		218.692	218.11	180.532	184.312	193.472	194.794		24.3082	22.1583	22.5435	19.9685
119876		197.806	212.281	145.415	169.182	167.761	154.856				0	0	0	0	0	0		0	0	0	0	0	0		0	0	0	0	0	0		1.00563	1.00193	1.0037	1.00495	1.00352	1.01384		218.715	212.281	180.519	184.101	193.465	194.771		24.3082	22.1275	22.6955	19.778
119996		195.098	170.014	153.107	176.926	168.547	150.184				0	0	0	0	0	0		0	0	0	0	0	0		0	0	0	0	0	0		1.00575	1.00194	1.00377	1.00496	1.00365	1.01384		218.689	201.128	180.515	183.645	193.46	194.544		24.3082	22.2015	22.7357	19.7378
120116		207.375	194.221	164.534	167.078	177.356	159.69				0	0	0	0	0	0		0	0	0	0	0	0		0	0	0	0	0	0		1.0057	1.00206	1.00387	1.0049	1.00373	1.01366		218.7	201.12	180.509	183.664	193.457	194.57		24.7198	22.2015	22.7357	19.8042
120196		221.239	216.603	181.347	192.636	197.516	181.916				0	0	0	0	0	0		0	0	0	0	0	0		0	0	0	0	0	0		1.00569	1.00199	1.00379	1.00485	1.00383	1.01371		218.702	216.603	180.514	192.636	193.448	194.288		24.962	22.2272	22.8277	20.0282
120276		226.22	211.761	196.208	192.44	192.944	183.177				0	0	0	0	0	0		0	0	0	0	0	0		0	0	0	0	0	0		1.00573	1.00188	1.00374	1.00464	1.00387	1.01384		226.22	211.761	196.208	192.44	193.197	194.213		25.3525	22.268	22.6785	20.3537
120356		205.58	209.816	180.791	205.367	178.334	196.427				0	0	0	0	0	0		0	0	0	0	0	0		0	0	0	0	0	0		1.00562	1.00188	1.00374	1.00467	1.00387	1.01377		218.718	209.816	180.423	205.367	193.184	193.991		25.3525	22.3655	22.6785	20.129
120436		202.514	182.835	185.444	172.814	185.878	187.267				0	0	0	0	0	0		0	0	0	0	0	0		0	0	0	0	0	0		1.00557	1.00195	1.00369	1.00467	1.00395	1.01381		218.728	200.949	180.426	183.363	193.18	193.907		25.5175	22.2572	22.6785	19.6963
120516		197.956	194.139	178.053	181.059	179.21	176.718				0	0	0	0	0	0		0	0	0	0	0	0		0	0	0	0	0	0		1.00544	1.00198	1.00366	1.00465	1.0041	1.01371		218.753	200.937	180.428	183.321	193.173	193.641		25.5867	22.7005	22.7215	19.52
120596		205.611	185.535	165.455	174.311	182.87	168.813				0	0	0	0	0	0		0	0	0	0	0	0		0	0	0	0	0	0		1.00555	1.00197	1.00364	1.00481	1.00415	1.01351		218.731	200.937	180.429	183.313	193.171	193.68		25.5867	22.8358	22.725	19.52
120676		204.058	194.011	175.351	181.126	175.572	189.4				0	0	0	0	0	0		0	0	0	0	0	0		0	0	0	0	0	0		1.0055	1.00188	1.00385	1.00467	1.00429	1.01336		218.742	200.938	180.419	183.32	193.164	193.708		25.8143	22.8358	22.7595	19.597
120776		244.15	184.494	193.253	192.904	198.449	174.941				0	0	0	0	0	0		0	0	0	0	0	0		0	0	0	0	0	0		1.00554	1.00185	1.00376	1.00472	1.00432	1.01323		244.15	200.938	193.253	192.904	193.163	193.732		25.8143	22.903	22.7595	19.7008
120856		224.513	208.164	194.081	191.87	193.11	185.432				0	0	0	0	0	0		0	0	0	0	0	0		0	0	0	0	0	0		1.00568	1.00183	1.00379	1.00448	1.00441	1.01334		224.513	208.164	194.081	183.328	193.159	193.43		26.0518	22.964	22.7688	19.8483
120996		220.117	174.062	178.957	193.845	197.768	202.468				0	0	0	0	0	0		0	0	0	0	0	0		0	0	0	0	0	0		1.0055	1.00141	1.0038	1.00419	1.00507	1.0138		218.742	200.737	180.368	193.845	193.091	193.156		26.0518	22.8197	22.7688	19.8633
121076		207.832	183.408	169.088	185.444	179.196	185.239				0	0	0	0	0	0		0	0	0	0	0	0		0	0	0	0	0	0		1.00545	1.00087	1.00371	1.00433	1.00448	1.01422		218.752	200.743	180.371	183.042	193.1	193.084		26.0518	22.8197	22.7688	19.8533
121156		186.824	181.914	175.313	169.805	169.734	177.192				0	0	0	0	0	0		0	0	0	0	0	0		0	0	0	0	0	0		1.00549	1.00103	1.00373	1.00417	1.00456	1.01388		218.745	200.741	180.371	182.933	193.098	193.028		25.8143	23.0785	22.7688	19.8205
121256		204.325	181.187	186.915	167.183	190.404	175.76				0	0	0	0	0	0		0	0	0	0	0	0		0	0	0	0	0	0		1.00548	1.00093	1.00377	1.00414	1.00465	1.01402		218.746	200.742	180.369	182.934	193.097	193.022		25.5867	23.0785	22.7688	19.8475
121336		239.302	213.849	190.601	189.686	201.976	171.449				0	0	0	0	0	0		0	0	0	0	0	0		0	0	0	0	0	0		1.00534	1.00099	1.00379	1.004	1.00462	1.01416		239.302	213.849	190.601	182.936	193.098	192.952		25.5175	23.0785	22.7688	19.948
121416		241.581	208.098	182.172	177.857	219.339	161.06				0	0	0	0	0	0		0	0	0	0	0	0		0	0	0	0	0	0		1.00545	1.00104	1.00376	1.00372	1.00472	1.01426		241.581	208.098	180.37	182.907	219.339	192.942		25.5867	23.6252	22.7688	19.978
121496		221.35	191.434	206.346	187.785	201.369	178.819				0	0	0	0	0	0		0	0	0	0	0	0		0	0	0	0	0	0		1.00556	1.00127	1.0031	1.00387	1.00446	1.01404		218.39	200.84	206.346	182.89	193.028	193.021		25.3595	23.7695	22.7688	19.8175
121576		218.748	179.271	193.176	178.237	193.59	169.752				0	0	0	0	0	0		0	0	0	0	0	0		0	0	0	0	0	0		1.00544	1.00123	1.0031	1.00361	1.00467	1.0132		218.407	200.739	193.176	182.893	193.097	192.991		25.3595	23.6252	22.7688	19.8175
121656		251.123	196.421	172.831	171.621	191.596	184.972				0	0	0	0	0	0		0	0	0	0	0	0		0	0	0	0	0	0		1.00522	1.00122	1.00312	1.004	1.00462	1.01404		251.123	200.739	180.457	182.873	193.149	192.787		25.3595	23.6252	22.888	19.7537
121776		224.05	190.952	172.792	165.006	175.24	199.855				0	0	0	0	0	0		0	0	0	0	0	0		0	0	0	0	0	0		1.00513	1.00104	1.00311	1.00389	1.00461	1.01418		224.05	200.741	180.458	182.873	193.15	192.66		25.587	23.6612	22.888	19.987
121856		218.062	167.437	176.374	167.308	187.938	191.671				0	0	0	0	0	0		0	0	0	0	0	0		0	0	0	0	0	0		1.00507	1.001	1.00309	1.00364	1.00447	1.01427		218.481	200.742	180.459	182.872	193.156	192.644		25.587	23.6742	22.888	20.2562
121996		229.537	203.082	186.955	175.353	201.61	205.061				0	0	0	0	0	0		0	0	0	0	0	0		0	0	0	0	0	0		1.00505	1.00103	1.00297	1.00378	1.00435	1.0142		229.537	203.082	180.466	182.872	193.162	205.061		25.8085	23.6612	22.888	20.2562
122076		234.189	207.975	192.413	181.833	195.851	168.817				0	0	0	0	0	0		0	0	0	0	0	0		0	0	0	0	0	0		1.00508	1.00098	1.0031	1.00358	1.00451	1.0134		234.189	207.975	192.413	182.749	193.154	192.637		25.8085	23.6612	22.888	20.3252
122156		212.703	166.124	170.883	175.533	200.385	154.727				0	0	0	0	0	0		0	0	0	0	0	0		0	0	0	0	0	0		1.00472	1.00108	1.00275	1.00376	1.00466	1.01274		218.554	200.741	180.478	182.734	193.148	192.658		25.587	23.6612	22.888	20.3252
122256		223.959	179.82	171.445	168.019	187.449	179.078				0	0	0	0	0	0		0	0	0	0	0	0		0	0	0	0	0	0		1.00455	1.0014	1.00282	1.0036	1.00462	1.01273		223.959	200.737	180.358	182.747	193.193	192.658		25.587	23.6612	22.7688	20.3252
122336		228.125	193.833	172.814	164.609	175.482	163.79				0	0	0	0	0	0		0	0	0	0	0	0		0	0	0	0	0	0		1.00461	1.00146	1.00307	1.0036	1.0049	1.01274		228.125	200.737	180.46	182.747	193.191	192.658		25.8143	23.6612	22.888	20.3252
122416		200.714	199.313	173.533	159.027	176.283	162.793				0	0	0	0	0	0		0	0	0	0	0	0		0	0	0	0	0	0		1.00449	1.00142	1.00301	1.00317	1.00488	1.01281		218.885	200.737	180.464	182.82	193.191	192.657		26.0358	23.6612	22.888	20.3252
122516		211.535	168.888	163.499	158.581	173.202	167.529				0	0	0	0	0	0		0	0	0	0	0	0		0	0	0	0	0	0		1.00432	1.00133	1.00265	1.0031	1.00486	1.01253		218.638	200.51	180.373	182.823	193.192	192.644		25.882	23.6742	22.7688	20.3252
122596		215.928	183.579	192.182	171.902	189.879	186.516				0	0	0	0	0	0		0	0	0	0	0	0		0	0	0	0	0	0		1.00427	1.00131	1.00268	1.00328	1.00491	1.01258		218.648	200.514	192.182	182.814	193.191	192.644		25.6605	23.6612	22.7688	20.3252
122716		228.095	193.429	175.026	173.658	201.042	193.901				0	0	0	0	0	0		0	0	0	0	0	0		0	0	0	0	0	0		1.00407	1.00126	1.00272	1.0033	1.00499	1.01247		228.095	200.527	180.367	182.813	193.191	192.645		25.882	23.6612	22.7688	20.3252
122796		211.435	203.345	175.972	169.044	185.26	176.351				0	0	0	0	0	0		0	0	0	0	0	0		0	0	0	0	0	0		1.00432	1.00133	1.00274	1.00327	1.00503	1.01236		218.636	200.511	180.366	182.815	193.191	192.646		25.6605	23.6742	22.9285	20.3252
122876		197.419	190.185	166.026	168.979	183.794	173.43				0	0	0	0	0	0		0	0	0	0	0	0		0	0	0	0	0	0		1.00433	1.00156	1.00273	1.00319	1.00459	1.01216		218.635	200.808	180.366	182.819	193.151	192.633		25.6605	23.8185	22.9285	20.3252
122996		206.452	196.998	161.937	153.167	183.498	171.512				0	0	0	0	0	0		0	0	0	0	0	0		0	0	0	0	0	0		1.00434	1.00176	1.00261	1.00313	1.00417	1.01205		218.905	200.939	180.229	182.754	193.104	192.633		25.8387	23.8285	22.8338	20.32
123096		190.991	169.469	155.223	151.632	173.209	160.449				0	0	0	0	0	0		0	0	0	0	0	0		0	0	0	0	0	0		1.0044	1.00177	1.00277	1.0034	1.0041	1.01121		218.897	200.939	180.214	182.619	193.173	192.656		25.8387	23.8285	22.8338	20.2582
123176		206.222	184.884	156.568	154.47	176.532	175.839				0	0	0	0	0	0		0	0	0	0	0	0		0	0	0	0	0	0		1.00456	1.00162	1.00312	1.00331	1.00402	1.01135		218.875	200.94	180.182	182.748	193.197	192.64		26.0662	23.8285	22.8338	20.32
123256		230.627	210.717	199.662	192.737	186.77	208.372				0	0	0	0	0	0		0	0	0	0	0	0		0	0	0	0	0	0		1.00467	1.00162	1.00309	1.0036	1.0032	1.01055		230.627	210.717	199.662	192.737	193.286	208.372		26.0662	23.8285	22.8338	20.4797
123336		234.129	196.668	191.907	167.843	188.206	204.905				0	0	0	0	0	0		0	0	0	0	0	0		0	0	0	0	0	0		1.00467	1.00162	1.00318	1.00366	1.00146	1.01069		234.129	200.94	191.907	182.736	193.479	204.905		26.0662	23.8285	22.8338	20.4797
123416		200.31	216.907	178.13	165.391	182.648	179.071				0	0	0	0	0	0		0	0	0	0	0	0		0	0	0	0	0	0		1.00462	1.00136	1.00328	1.00362	1.00141	1.01072		218.867	216.907	180.167	182.737	193.481	192.66		26.2877	23.8155	22.8338	20.543
123516		206.18	187.785	171.797	176.55	169.654	175.464				0	0	0	0	0	0		0	0	0	0	0	0		0	0	0	0	0	0		1.00462	1.00133	1.00337	1.00367	1.00068	1.01073		218.576	200.833	180.159	182.736	193.416	192.66		25.882	23.8185	22.8338	20.543
123596		210.41	195.85	172.218	161.489	170.652	197.388				0	0	0	0	0	0		0	0	0	0	0	0		0	0	0	0	0	0		1.00457	1.00157	1.0031	1.0037	1.00069	1.01067		218.874	200.447	180.184	182.593	193.413	192.66		26.2877	23.6742	22.8338	20.4812
123676		201.705	174.312	151.837	163.403	164.014	175.597				0	0	0	0	0	0		0	0	0	0	0	0		0	0	0	0	0	0		1.00467	1.00164	1.00297	1.00365	1.00053	1.01048		218.993	200.428	180.346	182.597	193.437	192.665		26.3845	23.6742	22.9285	20.4812
123756		204.304	166.395	162.139	157.657	162.198	174.116				0	0	0	0	0	0		0	0	0	0	0	0		0	0	0	0	0	0		1.00452	1.00207	1.00342	1.00409	1.00052	1.01072		219.286	200.75	180.307	182.583	193.439	192.645		26.44	23.8185	22.7688	20.5075
123876		215.174	189.611	185.163	173.435	184.3	168.206				0	0	0	0	0	0		0	0	0	0	0	0		0	0	0	0	0	0		1.00466	1.00205	1.00344	1.00502	1.00048	1.01057		219.245	200.322	180.153	182.567	193.198	192.662		26.44	23.6742	22.674	20.4435
123996		234.354	206.647	181.216	177.6	198.565	174.747				0	0	0	0	0	0		0	0	0	0	0	0		0	0	0	0	0	0		1.00474	1.00205	1.00318	1.00497	1.00025	1.01045		234.354	206.647	180.117	182.567	193.224	192.666		26.44	23.6742	22.7018	20.5565
124096		202.405	191.786	182.225	183.36	183.419	178.212				0	0	0	0	0	0		0	0	0	0	0	0		0	0	0	0	0	0		1.00491	1.00227	1.00297	1.00492	0.999653	1.0103		219.17	200.301	180.118	182.567	193.316	192.671		26.2185	23.6612	22.7752	20.5565
124176		195.517	185.548	181.33	156.83	175.816	173.652				0	0	0	0	0	0		0	0	0	0	0	0		0	0	0	0	0	0		1.00492	1.00226	1.00346	1.00492	0.999782	1.00986		219.168	200.302	180.116	182.567	193.296	192.685		26.2185	23.6252	22.9135	20.5565
124276		209.322	175.39	151.132	163.485	170.07	181.955				0	0	0	0	0	0		0	0	0	0	0	0		0	0	0	0	0	0		1.00493	1.00224	1.00342	1.00483	0.999868	1.00987		219.164	200.303	180.107	182.558	193.191	192.685		26.2185	23.6612	22.7618	20.6608
124356		198.541	176.966	142.514	158.968	175.053	171.705				0	0	0	0	0	0		0	0	0	0	0	0		0	0	0	0	0	0		1.00515	1.00262	1.00285	1.00482	0.999519	1.0099		218.987	200.284	180.11	182.466	193.152	192.652		26.163	23.6612	22.7618	20.6748
124436		191.196	164.021	157.362	157.724	159.865	159.582				0	0	0	0	0	0		0	0	0	0	0	0		0	0	0	0	0	0		1.0053	1.00273	1.00349	1.00535	0.999201	1.00965		218.985	200.278	180.107	181.983	193.167	192.692		26.163	23.6742	22.7618	20.6678
124516		202.797	190.587	160.431	173.348	192.849	186.975				0	0	0	0	0	0		0	0	0	0	0	0		0	0	0	0	0	0		1.00514	1.00279	1.00402	1.0053	0.999233	1.00972		218.987	200.275	180.037	181.99	193.103	192.654		26.3845	23.6742	22.7173	20.657
124636		226.85	205.98	196.576	179.811	196.292	204.287				0	0	0	0	0	0		0	0	0	0	0	0		0	0	0	0	0	0		1.00532	1.00273	1.00408	1.00514	0.999242	1.00979		226.85	205.98	196.576	182.028	193.103	204.287		26.3845	23.727	22.7173	20.657
124716		232.507	222.87	179.407	182.586	208.887	180.717				0	0	0	0	0	0		0	0	0	0	0	0		0	0	0	0	0	0		1.00521	1.00285	1.00416	1.00491	0.999363	1.01014		232.507	222.87	179.975	182.083	208.887	192.65		26.3845	23.727	22.7173	20.657
124796		219.639	196.436	182.097	172.425	162.634	205.891				0	0	0	0	0	0		0	0	0	0	0	0		0	0	0	0	0	0		1.00514	1.00284	1.00421	1.00495	0.999293	1.00997		218.987	200.272	179.675	182.074	193.102	205.891		26.3845	23.727	22.7732	20.657
124876		213.296	214.381	178.437	166.711	177.915	177.936				0	0	0	0	0	0		0	0	0	0	0	0		0	0	0	0	0	0		1.00504	1.00292	1.00402	1.00493	0.999155	1.00995		218.989	214.381	179.704	182.078	193.051	192.637		26.4013	23.943	22.8635	20.7675
124996		196.576	187.087	168.464	163.912	175.12	189.183				0	0	0	0	0	0		0	0	0	0	0	0		0	0	0	0	0	0		1.00512	1.0031	1.0039	1.0051	0.998936	1.00949		219.029	200.259	179.72	181.859	193.107	192.641		26.4013	23.943	22.8635	20.6585
125096		195.704	202.787	168.361	161.498	168.905	183.05				0	0	0	0	0	0		0	0	0	0	0	0		0	0	0	0	0	0		1.00491	1.00321	1.0039	1.00504	0.998901	1.00934		219.044	200.254	179.486	181.66	193.181	192.642		26.4013	23.943	22.8135	20.5753
125176		206.926	179.502	163.554	150.484	162.162	173.758				0	0	0	0	0	0		0	0	0	0	0	0		0	0	0	0	0	0		1.00512	1.00338	1.00398	1.00496	0.998867	1.00908		219.029	200.245	179.482	181.868	193.108	192.659		26.4013	23.943	22.8135	20.6585
125256		193.984	198.43	152.754	176.255	163.049	172.719				0	0	0	0	0	0		0	0	0	0	0	0		0	0	0	0	0	0		1.00518	1.00329	1.00366	1.00474	0.998783	1.00922		219.025	200.25	179.51	181.702	193.109	192.643		26.4013	23.943	22.8135	20.7835
125336		237.573	204.921	176.451	193.196	193.198	170.396				0	0	0	0	0	0		0	0	0	0	0	0		0	0	0	0	0	0		1.00509	1.00322	1.00354	1.00463	0.998743	1.00956		237.573	204.921	179.528	193.196	193.188	192.64		26.4013	23.943	22.8135	20.7835
125416		241.135	200.95	185.284	170.918	201.379	169.644				0	0	0	0	0	0		0	0	0	0	0	0		0	0	0	0	0	0		1.00487	1.00292	1.00362	1.00462	0.998625	1.00948		241.135	200.201	179.515	181.717	193.189	192.641		26.438	23.995	22.8135	20.8683
125496		196.519	200.012	168.025	168.281	193.085	166.115				0	0	0	0	0	0		0	0	0	0	0	0		0	0	0	0	0	0		1.00481	1.00276	1.00361	1.00427	0.998629	1.00929		218.84	200.111	179.415	181.576	193.116	192.604		26.4002	24.1037	22.6988	20.682
125576		214.453	190.268	152.316	182.732	188.258	185.172				0	0	0	0	0	0		0	0	0	0	0	0		0	0	0	0	0	0		1.00475	1.00261	1.00354	1.00402	0.998733	1.00912		218.849	199.999	179.419	181.588	193.085	192.503		26.4002	24.1672	22.6988	21.0857
125656		227.085	192.667	174.093	168.559	169.518	149.561				0	0	0	0	0	0		0	0	0	0	0	0		0	0	0	0	0	0		1.00491	1.00269	1.00365	1.00398	0.999	1.00947		227.085	199.996	179.511	181.59	193.106	192.479		26.4002	24.0457	22.9435	21.0857
125756		199.316	177.181	161.935	171.125	159.364	163.202				0	0	0	0	0	0		0	0	0	0	0	0		0	0	0	0	0	0		1.00498	1.00263	1.00387	1.00394	0.999046	1.00942		218.989	199.998	179.488	181.592	193.106	192.394		26.7182	24.0457	22.9435	21.0857
125836		195.369	163.332	155.492	156.639	150.833	170.983				0	0	0	0	0	0		0	0	0	0	0	0		0	0	0	0	0	0		1.005	1.00272	1.00375	1.00374	0.99907	1.00937		218.989	200.115	179.57	181.606	193.105	192.356		26.7182	24.1037	22.9435	20.682
125996		212.783	184.671	168.123	157.921	176.171	174.422				0	0	0	0	0	0		0	0	0	0	0	0		0	0	0	0	0	0		1.00493	1.0026	1.00369	1.00337	0.999095	1.00993		218.99	200.127	179.576	181.656	193.105	192.34		26.7067	24.1037	22.9435	21.0857
126116		243.273	227.814	185.19	191.239	192.506	214.695				0	0	0	0	0	0		0	0	0	0	0	0		0	0	0	0	0	0		1.00461	1.00249	1.00375	1.00386	0.999038	1.01079		243.273	227.814	179.57	181.513	193.106	214.695		26.7067	24.2252	22.9435	20.8985
126196		222.723	186.742	187.663	184.923	170.318	194.229				0	0	0	0	0	0		0	0	0	0	0	0		0	0	0	0	0	0		1.00467	1.00221	1.00409	1.0036	0.99893	1.01097		218.859	200.009	179.476	181.457	193.07	192.207		26.7067	24.3185	22.6988	20.8263
126276		202.325	174.491	178.424	159.234	189.456	176.484				0	0	0	0	0	0		0	0	0	0	0	0		0	0	0	0	0	0		1.00472	1.0021	1.00407	1.00396	0.999019	1.01113		218.852	200.012	179.397	181.443	192.929	192.206		26.7067	24.3827	22.494	20.8683
126356		206.655	184.079	160.644	174.275	167.273	183.848				0	0	0	0	0	0		0	0	0	0	0	0		0	0	0	0	0	0		1.00457	1.00214	1.00383	1.00403	0.999193	1.01121		218.873	200.011	179.49	181.506	193.047	192.163		26.7067	24.3827	22.6988	21.0722
126436		195.592	173.223	154.49	149.96	162.157	186.933				0	0	0	0	0	0		0	0	0	0	0	0		0	0	0	0	0	0		1.00465	1.00216	1.0039	1.00359	0.999205	1.01111		218.862	200.01	179.562	181.627	193.046	192.168		26.7067	24.3827	22.9435	21.2595
126516		179.075	159.526	152.195	158.13	157.294	180.366				0	0	0	0	0	0		0	0	0	0	0	0		0	0	0	0	0	0		1.00443	1.00215	1.00359	1.00395	0.999082	1.01119		218.735	200.011	179.5	181.592	193.057	192.164		26.3887	24.3827	22.6988	21.2595
126616		195.912	175.886	152.221	153.786	150.344	169.953				0	0	0	0	0	0		0	0	0	0	0	0		0	0	0	0	0	0		1.00454	1.00214	1.00382	1.0039	0.999065	1.01112		218.732	200.011	179.49	181.511	193.105	192.168		26.3887	24.3185	22.6988	21.074
126696		182.217	183.306	172.835	150.174	178.139	167.674				0	0	0	0	0	0		0	0	0	0	0	0		0	0	0	0	0	0		1.00434	1.00202	1.00337	1.00395	0.999026	1.01094		218.906	200.019	179.51	181.51	193.106	192.177		26.7067	24.3827	22.6988	21.1445
126796		222.882	194.425	179.351	196.905	174.467	192.646				0	0	0	0	0	0		0	0	0	0	0	0		0	0	0	0	0	0		1.0042	1.00194	1.00372	1.00392	0.998994	1.01087		218.739	200.027	179.41	196.905	193.064	192.054		26.437	24.3827	22.494	21.2058
126876		205.493	181.052	170.7	177.762	170.204	183.09				0	0	0	0	0	0		0	0	0	0	0	0		0	0	0	0	0	0		1.00392	1.00208	1.00322	1.00377	0.999056	1.01157		218.687	199.969	179.37	181.372	192.926	191.706		26.2372	24.2475	22.395	21.346
126996		218.356	199.843	162.362	186.2	174.274	201.15				0	0	0	0	0	0		0	0	0	0	0	0		0	0	0	0	0	0		1.00389	1.00208	1.0034	1.00389	0.999146	1.01086		218.746	199.968	179.426	181.214	193.051	192.055		26.2943	24.3003	22.494	21.2755
127096		197.227	225.933	158.429	184.909	172.022	175.348				0	0	0	0	0	0		0	0	0	0	0	0		0	0	0	0	0	0		1.00396	1.00199	1.00349	1.00387	0.999367	1.01082		218.744	225.933	179.505	181.215	193.033	191.741		26.0255	24.3003	22.6988	21.2755
127176		187.365	193.389	144.254	161.849	143.915	163.997				0	0	0	0	0	0		0	0	0	0	0	0		0	0	0	0	0	0		1.00411	1.00184	1.00349	1.00421	0.999428	1.01135		218.937	199.975	179.505	181.196	193.1	191.649		26.123	24.3003	22.6988	21.2755
127256		182.566	174.15	141.074	163.836	135.502	154.291				0	0	0	0	0	0		0	0	0	0	0	0		0	0	0	0	0	0		1.00407	1.00189	1.0035	1.00423	0.99946	1.01129		218.942	199.941	179.595	181.332	193.155	191.651		26.123	24.2827	22.9435	21.346
127356		189.399	200.31	152.849	151.618	161.197	150.002				0	0	0	0	0	0		0	0	0	0	0	0		0	0	0	0	0	0		1.004	1.00191	1.00348	1.0047	0.99939	1.01148		218.743	199.853	179.505	181.169	193.1	191.57		26.0255	24.2485	22.6988	21.2755
127456		221.175	240.606	172.163	185.07	192.508	187.527				0	0	0	0	0	0		0	0	0	0	0	0		0	0	0	0	0	0		1.00392	1.00183	1.00348	1.00467	0.999426	1.01155		218.688	240.606	179.422	181.12	193.028	191.565		26.189	24.1702	22.494	21.2005
127536		219.834	211.533	180.276	187.731	193.455	200.313				0	0	0	0	0	0		0	0	0	0	0	0		0	0	0	0	0	0		1.0038	1.00161	1.00353	1.00481	0.999458	1.01147		218.399	211.533	179.359	181.119	192.904	191.57		26.0262	24.2647	22.395	21.4303
127616		207.528	224.381	169.123	174.405	187.815	171.292				0	0	0	0	0	0		0	0	0	0	0	0		0	0	0	0	0	0		1.00383	1.00175	1.0039	1.00591	0.999615	1.01133		218.399	224.381	178.956	180.997	192.824	191.65		26.088	24.2122	22.3125	21.5725
127696		201.436	200.936	168.726	165.079	173.679	156.562				0	0	0	0	0	0		0	0	0	0	0	0		0	0	0	0	0	0		1.00381	1.00195	1.00361	1.00696	0.999028	1.01136		218.391	199.634	179.357	180.848	192.841	191.716		26.003	24.3625	22.395	21.5725
127776		208.08	230.714	167.525	152.616	170.64	178.675				0	0	0	0	0	0		0	0	0	0	0	0		0	0	0	0	0	0		1.00374	1.00215	1.00349	1.00734	0.999017	1.01138		218.391	230.714	179.361	180.67	192.929	191.949		26.003	24.4137	22.395	21.464
127876		204.662	192.136	146.998	153.657	161.068	158.491				0	0	0	0	0	0		0	0	0	0	0	0		0	0	0	0	0	0		1.00386	1.00226	1.00334	1.00755	0.999108	1.01163		218.39	199.617	179.429	180.262	193.055	191.896		26.003	24.3787	22.494	21.4323
128016		171.317	202.682	138.048	159.357	138.322	163.71				0	0	0	0	0	0		0	0	0	0	0	0		0	0	0	0	0	0		1.00392	1.00225	1.00318	1.00729	0.999247	1.01213		218.389	199.617	179.437	180.274	193.043	191.68		26.003	24.3787	22.494	21.4323
128095		202.802	204.895	171.386	177.613	172.592	198.395				0	0	0	0	0	0		0	0	0	0	0	0		0	0	0	0	0	0		1.00389	1.00222	1.00306	1.00723	0.998655	1.01199		218.367	204.895	179.375	180.197	193.086	191.63		25.8605	24.3625	22.395	21.3875
128196		217.364	211.651	172.03	181.45	177.514	186.663				0	0	0	0	0	0		0	0	0	0	0	0		0	0	0	0	0	0		1.00387	1.00207	1.00337	1.0073	0.99939	1.01184		218.347	211.651	179.233	180.126	192.907	191.549		25.776	24.2285	22.3125	21.4005
128276		217.156	209.898	158.939	176.848	177.772	190.037				0	0	0	0	0	0		0	0	0	0	0	0		0	0	0	0	0	0		1.00392	1.00221	1.00361	1.00723	0.999439	1.01155		218.169	209.898	179.211	179.905	192.829	191.565		25.7568	24.177	22.3125	21.2605
128356		191.836	203.315	166.905	154.395	183.14	185.199				0	0	0	0	0	0		0	0	0	0	0	0		0	0	0	0	0	0		1.00393	1.00226	1.00387	1.00705	0.999551	1.01143		218.168	199.583	179.184	179.925	192.898	191.572		25.7568	24.2285	22.3125	21.2605
128436		205.401	199.271	154.884	168.844	164.856	164.53				0	0	0	0	0	0		0	0	0	0	0	0		0	0	0	0	0	0		1.00387	1.00222	1.00366	1.00697	0.999619	1.01175		218.172	199.618	179.207	180.149	193.011	191.554		25.7568	24.3787	22.3313	21.2605
128516		207.454	184.504	152.481	147.148	164.547	165.895				0	0	0	0	0	0		0	0	0	0	0	0		0	0	0	0	0	0		1.00359	1.00218	1.00374	1.00686	0.999703	1.01114		218.075	199.796	179.352	180.203	193.096	191.655		25.742	24.43	22.494	21.4005
128596		168.466	171.347	156.657	160.032	151.933	182.526				0	0	0	0	0	0		0	0	0	0	0	0		0	0	0	0	0	0		1.00362	1.00194	1.0035	1.00706	0.999799	1.0116		217.887	199.809	179.36	180.201	193.094	191.563		25.6055	24.43	22.494	21.4005
128676		170.003	157.523	137.09	159.032	161.342	168.999				0	0	0	0	0	0		0	0	0	0	0	0		0	0	0	0	0	0		1.00357	1.00205	1.00342	1.00713	0.999854	1.01192		217.849	199.623	179.363	180.2	193.093	191.544		25.541	24.3787	22.494	21.4005
128796		193.748	187.476	181.291	173.829	177.497	178.027				0	0	0	0	0	0		0	0	0	0	0	0		0	0	0	0	0	0		1.00376	1.00215	1.00385	1.00709	1.00002	1.01219		217.846	199.8	179.186	180.2	193.091	191.401		25.6118	24.43	22.3313	21.2605
128876		204.311	198.146	173.541	165.374	195.571	192.193				0	0	0	0	0	0		0	0	0	0	0	0		0	0	0	0	0	0		1.00407	1.00215	1.00376	1.00695	1.00003	1.01243		217.795	199.618	178.959	180.202	193.091	191.383		25.6118	24.3787	22.2493	21.2605
128996		192.557	176.168	175.586	154.879	151.64	165.156				0	0	0	0	0	0		0	0	0	0	0	0		0	0	0	0	0	0		1.00385	1.00195	1.00367	1.0065	0.999974	1.01224		217.867	199.635	178.973	180.165	193.092	191.265		25.7432	24.3787	22.2493	20.997
129075		191.964	171.762	154.876	150.483	176.175	182.214				0	0	0	0	0	0		0	0	0	0	0	0		0	0	0	0	0	0		1.00386	1.00204	1.00366	1.00625	0.999983	1.01198		217.832	199.612	179.207	180.211	193.092	191.285		25.6118	24.2285	22.3313	21.2605
129156		189.464	193.949	148.07	158.824	170.822	183.024				0	0	0	0	0	0		0	0	0	0	0	0		0	0	0	0	0	0		1.00383	1.00205	1.00369	1.00624	0.999858	1.01151		217.867	199.321	179.354	180.212	193.139	191.32		25.7432	24.177	22.494	21.2605
129256		190.884	164.861	157.209	143.49	158.581	161.169				0	0	0	0	0	0		0	0	0	0	0	0		0	0	0	0	0	0		1.00404	1.00217	1.00377	1.00606	0.999892	1.01108		218.033	199.311	179.351	180.214	193.138	191.212		25.8797	24.177	22.494	21.2605
129356		171.001	177.127	142.127	155.138	161.555	166.527				0	0	0	0	0	0		0	0	0	0	0	0		0	0	0	0	0	0		1.00412	1.00216	1.00378	1.00573	0.999923	1.01101		218.155	199.311	179.351	180.219	193.136	191.04		25.8945	24.177	22.494	21.2605
129456		202.498	164.871	181.028	174.872	176.201	165.815				0	0	0	0	0	0		0	0	0	0	0	0		0	0	0	0	0	0		1.00414	1.00225	1.00379	1.00572	0.999871	1.011		218.318	199.266	179.35	180.211	193.139	190.845		25.9137	23.9512	22.494	21.2605
129556		202.056	172.543	171.51	165.165	187.172	185.953				0	0	0	0	0	0		0	0	0	0	0	0		0	0	0	0	0	0		1.00414	1.00219	1.0035	1.00564	0.999628	1.01106		218.318	199.213	179.221	180.12	193.152	190.749		25.9137	23.845	22.3313	20.997
129636		217.186	168.504	173.237	179.358	198.558	189.352				0	0	0	0	0	0		0	0	0	0	0	0		0	0	0	0	0	0		1.0041	1.00209	1.00349	1.00537	0.99974	1.01104		218.322	199.222	179.361	180.226	193.302	190.75		25.9137	23.845	22.494	21.2605
129716		193.543	187.548	163.756	157.817	182.4	178.422				0	0	0	0	0	0		0	0	0	0	0	0		0	0	0	0	0	0		1.00432	1.00195	1.00341	1.00507	0.999761	1.0109		218.364	199.275	179.442	180.161	193.499	190.755		25.9275	23.8752	22.6988	20.997
129796		199.149	172.383	156.836	157.467	166.661	167.367				0	0	0	0	0	0		0	0	0	0	0	0		0	0	0	0	0	0		1.00428	1.00178	1.00343	1.00507	0.999664	1.0107		218.384	199.231	179.603	180.161	193.578	190.862		26.1718	23.8287	22.9285	20.997
129876		182.011	156.209	145.739	159.394	158.493	171.567				0	0	0	0	0	0		0	0	0	0	0	0		0	0	0	0	0	0		1.00413	1.00156	1.00323	1.00493	0.999504	1.01072		218.386	199.114	179.623	180.168	193.58	190.862		26.1718	23.7815	22.9285	20.997
130036		187.513	170.52	143.122	158.415	147.009	168.563				0	0	0	0	0	0		0	0	0	0	0	0		0	0	0	0	0	0		1.00376	1.00134	1.00303	1.00477	0.999195	1.01074		218.368	199.044	179.643	180.175	193.584	190.86		25.9275	23.65	22.9285	20.997
130116		195.138	161.144	182.243	149.381	155.06	170.997				0	0	0	0	0	0		0	0	0	0	0	0		0	0	0	0	0	0		1.00364	1.00135	1.00291	1.00515	0.99891	1.0105		218.37	199.044	179.489	179.953	193.588	190.772		25.9275	23.65	22.6988	20.831
130196		218.391	198.929	181.205	189.578	197.907	190.519				0	0	0	0	0	0		0	0	0	0	0	0		0	0	0	0	0	0		1.00332	1.00098	1.00237	1.00522	0.998786	1.01038		218.359	199.051	179.541	189.578	193.59	190.709		25.843	23.65	22.6988	20.7593
130276		235.198	207.779	175.633	178.345	178.034	181.661				0	0	0	0	0	0		0	0	0	0	0	0		0	0	0	0	0	0		1.00287	1.00093	1.00216	1.00491	0.99848	1.01001		235.198	207.779	179.731	179.843	193.771	190.802		25.843	23.7815	22.9285	20.7593
130356		186.132	183.383	167.672	165.878	167.3	159.595				0	0	0	0	0	0		0	0	0	0	0	0		0	0	0	0	0	0		1.00271	1.00075	1.00183	1.00453	0.998404	1.01013		218.383	199.261	180.044	179.865	193.771	190.794		25.9275	23.8287	22.9485	20.7593
130436		180.185	180.001	150.248	158.175	167.597	180.557				0	0	0	0	0	0		0	0	0	0	0	0		0	0	0	0	0	0		1.00284	1.00065	1.00177	1.00421	0.99833	1.00998		218.381	199.264	180.06	179.785	193.772	190.803		25.9275	23.8287	23.0448	20.685
130516		167.261	209.213	146.349	171.027	163.77	176.29				0	0	0	0	0	0		0	0	0	0	0	0		0	0	0	0	0	0		1.00296	1.0007	1.00176	1.00406	0.998302	1.00987		218.379	209.213	180.061	179.794	193.772	190.728		25.9275	23.8752	23.0448	20.685
130596		191.168	189.399	144.129	155.081	162.467	178.809				0	0	0	0	0	0		0	0	0	0	0	0		0	0	0	0	0	0		1.00284	1.00073	1.00166	1.00397	0.998326	1.00993		218.363	199.262	180.044	179.68	193.772	190.806		25.843	23.8287	22.9485	20.4895
130716		183.749	177.102	150.319	181.516	148.281	160.921				0	0	0	0	0	0		0	0	0	0	0	0		0	0	0	0	0	0		1.00291	1.00081	1.00155	1.00436	0.997619	1.01009		218.27	199.26	180.07	179.465	193.864	190.797		25.8238	23.8287	23.0338	20.5507
130796		196.66	186.88	185.862	167.552	185.362	172.638				0	0	0	0	0	0		0	0	0	0	0	0		0	0	0	0	0	0		1.00267	1.00057	1.00113	1.00486	0.997568	1.0102		218.138	199.267	185.862	179.385	193.868	190.79		25.809	23.845	23.0338	20.4505
130876		197.792	207.295	165.957	190.886	180.586	190.868				0	0	0	0	0	0		0	0	0	0	0	0		0	0	0	0	0	0		1.00251	1.00046	1.00079	1.00498	0.997324	1.01047		218.014	207.295	180.207	190.886	194.068	190.774		25.6725	23.8915	23.1273	20.4505
130996		179.692	194.779	165.939	157.196	172.531	190.617				0	0	0	0	0	0		0	0	0	0	0	0		0	0	0	0	0	0		1.00243	1.00015	1.00051	1.00486	0.997457	1.01007		218.155	199.323	180.222	179.142	194.116	190.721		25.809	23.8915	23.1273	20.1795
131075		192.067	189.954	154.879	160.244	173.062	186.769				0	0	0	0	0	0		0	0	0	0	0	0		0	0	0	0	0	0		1.00225	0.999703	1.00027	1.00471	0.997533	1.01048		218.167	199.289	180.193	179.012	194.115	190.623		25.809	23.896	23.084	20.0598
131155		188.887	155.502	150.258	157.617	158.824	197.505				0	0	0	0	0	0		0	0	0	0	0	0		0	0	0	0	0	0		1.00228	0.999653	1.00012	1.00473	0.997809	1.01048		218.041	199.29	180.197	178.983	194.11	197.505		25.6725	23.896	23.084	19.9917
131236		178.054	183.806	149.183	151.646	152.66	176.621				0	0	0	0	0	0		0	0	0	0	0	0		0	0	0	0	0	0		1.00223	0.999772	1.00049	1.00481	0.997507	1.01073		217.866	199.287	180.031	178.981	194.115	190.559		25.541	23.896	22.9652	19.9917
131335		172.802	179.485	139.998	148.2	145.455	188.911				0	0	0	0	0	0		0	0	0	0	0	0		0	0	0	0	0	0		1.00194	0.999739	0.999857	1.00452	0.997518	1.01052		217.885	199.242	179.841	178.988	194.115	190.521		25.541	23.8488	22.699	20.0502
131435		197.25	199.618	183.798	173.878	178.199	271.985				0	0	0	0	0	0		0	0	0	0	0	0		0	0	0	0	0	0		1.00183	0.999665	1.00011	1.00434	0.997624	1.01039		217.85	199.244	179.599	178.89	194.113	271.985		25.3665	23.8488	22.494	19.8987
131515		212.376	200.225	171.893	189.11	171.442	221.114				0	0	0	0	0	0		0	0	0	0	0	0		0	0	0	0	0	0		1.00185	0.999687	0.999963	1.00496	0.997451	1.01062		217.897	199.243	179.822	189.11	194.181	221.114		25.541	23.8488	22.699	19.8025
131598		220.59	183.376	166.812	182.873	189.083	200.178				0	0	0	0	0	0		0	0	0	0	0	0		0	0	0	0	0	0		1.00208	1.00002	0.999964	1.00479	0.997493	1.01082		218.063	199.281	180.084	178.575	194.265	200.178		25.6725	23.896	22.9652	19.8025
131675		210.858	186.348	162.615	164.423	166.777	224.418				0	0	0	0	0	0		0	0	0	0	0	0		0	0	0	0	0	0		1.00225	1.0001	0.999868	1.00441	0.997569	1.0108		218.045	199.279	180.092	178.42	194.261	224.418		25.6725	23.896	22.9652	19.7692
131755		212.49	194.698	150.578	172.529	162.021	240.86				0	0	0	0	0	0		0	0	0	0	0	0		0	0	0	0	0	0		1.00227	1.00015	0.999664	1.00436	0.997493	1.01153		217.866	199.278	179.925	178.308	194.265	240.86		25.541	23.896	22.7657	19.5877
131875		192.841	191.199	144.886	181.95	161.41	285.283				0	0	0	0	0	0		0	0	0	0	0	0		0	0	0	0	0	0		1.00215	1.00059	0.999643	1.0049	0.997608	1.01141		217.867	199.309	179.779	178.094	194.174	285.283		25.541	23.9425	22.6445	19.4313
132015		188.953	195.359	158.556	211.578	147.078	255.704				0	0	0	0	0	0		0	0	0	0	0	0		0	0	0	0	0	0		1.00232	1.00059	0.999007	1.00485	0.997578	1.01134		217.781	199.266	179.711	211.578	194.114	255.704		25.3665	23.896	22.494	19.5015
132095		219.504	282.283	164.77	281.936	183.865	312.029				0	0	0	0	0	0		0	0	0	0	0	0		0	0	0	0	0	0		1.00255	1.00059	0.999257	1.00479	0.998273	1.01192		217.715	282.283	179.518	281.936	194.103	312.029		25.4133	23.896	22.3313	19.3505
132215		197.771	296.232	169.696	213.448	158.834	303.571				0	0	0	0	0	0		0	0	0	0	0	0		0	0	0	0	0	0		1.00249	1.00026	0.999756	1.00469	0.998003	1.0122		217.863	296.232	179.47	213.448	194.107	303.571		25.5878	23.896	22.3313	19.508
132296		188.803	211.742	157.82	215.937	161.077	200.086				0	0	0	0	0	0		0	0	0	0	0	0		0	0	0	0	0	0		1.00256	1.0002	0.999767	1.00465	0.997987	1.01226		218.009	211.742	179.634	215.937	194.157	200.086		25.7193	23.845	22.494	19.77
132376		177.113	209.675	151.841	230.736	169.058	203.579				0	0	0	0	0	0		0	0	0	0	0	0		0	0	0	0	0	0		1.00264	1.0001	0.999807	1.00457	0.997866	1.01224		217.999	209.675	179.63	230.736	194.162	203.579		25.7193	23.8915	22.494	19.9515
132456		166.614	204.89	144.509	169.724	159.435	246.452				0	0	0	0	0	0		0	0	0	0	0	0		0	0	0	0	0	0		1.00266	0.999971	0.999735	1.00474	0.997749	1.01253		218.139	204.89	179.637	178.284	194.111	246.452		25.8615	23.9963	22.494	19.77
132536		186.007	245.188	133.673	275.768	149.484	241.968				0	0	0	0	0	0		0	0	0	0	0	0		0	0	0	0	0	0		1.00231	0.999863	1.00073	1.00471	0.99757	1.01259		218.163	245.188	179.537	275.768	194.114	241.968		25.8615	24.0473	22.494	19.77
132615		201.022	258.35	130.879	248.137	151.509	193.02				0	0	0	0	0	0		0	0	0	0	0	0		0	0	0	0	0	0		1.00225	0.999826	0.999875	1.00468	0.997577	1.01255		218.168	258.35	179.459	248.137	194.114	189.394		25.8615	23.9915	22.3313	19.508
132695		236.712	210.04	177.277	274.063	182.148	281.921				0	0	0	0	0	0		0	0	0	0	0	0		0	0	0	0	0	0		1.00232	0.999819	1.00076	1.00488	0.998096	1.01245		236.712	210.04	179.328	274.063	194.106	281.921		25.8615	24.0962	22.2493	19.508
132776		190.541	219.428	173.78	204.192	190.89	213.64				0	0	0	0	0	0		0	0	0	0	0	0		0	0	0	0	0	0		1.0023	0.999818	1.00131	1.00499	0.997629	1.01272		218.164	219.428	179.292	204.192	194.113	213.64		25.8615	24.277	22.2493	19.508
132856		188.516	185.001	155.774	186.113	168.348	201.152				0	0	0	0	0	0		0	0	0	0	0	0		0	0	0	0	0	0		1.00205	0.999609	1.00116	1.00525	0.99734	1.01247		218.183	199.489	179.382	186.113	194.118	201.152		25.8615	24.0962	22.2012	19.5015
132996		209.083	178.061	138.537	160.522	174.535	206.567				0	0	0	0	0	0		0	0	0	0	0	0		0	0	0	0	0	0		1.00219	0.999617	1.00119	1.00526	0.997368	1.0124		218.171	199.615	179.381	178.05	194.117	206.567		25.8615	24.277	22.2012	19.344
133095		191.849	157.704	139.756	144.64	147.631	177.277				0	0	0	0	0	0		0	0	0	0	0	0		0	0	0	0	0	0		1.00217	0.999702	1.00114	1.0052	0.997211	1.01216		218.348	199.615	179.303	178.019	194.081	189.404		25.8898	24.277	22.1192	19.2647
133175		159.992	176.51	131.307	156.432	143.882	172.032				0	0	0	0	0	0		0	0	0	0	0	0		0	0	0	0	0	0		1.0021	0.999555	1.00116	1.00463	0.997199	1.01223		218.391	199.497	179.382	177.937	193.896	189.465		25.9743	24.0962	22.1722	19.2167
133275		201.358	181.222	164.54	156.818	171.334	182.838				0	0	0	0	0	0		0	0	0	0	0	0		0	0	0	0	0	0		1.00218	0.999542	1.00115	1.00461	0.997075	1.01221		218.347	199.498	179.382	177.81	193.781	189.403		25.8898	24.0962	22.1722	19.045
133355		213.704	190.545	164.719	168.526	191.245	185.718				0	0	0	0	0	0		0	0	0	0	0	0		0	0	0	0	0	0		1.00249	0.999923	1.00124	1.00421	0.996749	1.01225		218.314	199.444	179.38	177.833	193.779	189.354		25.8898	24.0473	22.1722	19.045
133435		208.67	179.841	149.602	192.884	168.38	178.084				0	0	0	0	0	0		0	0	0	0	0	0		0	0	0	0	0	0		1.00309	1.00057	1.00118	1.0045	0.996585	1.0124		218.251	199.367	179.382	192.884	193.772	189.398		25.8898	24.0962	22.1722	19.045
133515		194.434	181.66	142.072	143.355	175.446	183.361				0	0	0	0	0	0		0	0	0	0	0	0		0	0	0	0	0	0		1.00345	1.00033	1.00099	1.00446	0.996182	1.01186		218.213	199.386	179.436	177.953	193.774	189.41		25.843	24.0962	22.2342	19.2167
133595		187.86	189.917	141.796	165.997	160.907	193.125				0	0	0	0	0	0		0	0	0	0	0	0		0	0	0	0	0	0		1.00337	1.00006	1.00108	1.00425	0.99605	1.01188		218.222	199.613	179.434	177.831	193.702	189.409		25.843	24.277	22.2342	19.045
133675		162.231	168.73	160.691	145.899	146.712	170.284				0	0	0	0	0	0		0	0	0	0	0	0		0	0	0	0	0	0		1.00294	0.99997	1.00099	1.00416	0.995943	1.0123		218.267	199.614	179.436	177.835	193.714	189.401		25.843	24.277	22.2342	19.045
133755		166.694	167.548	135.599	139.784	146.536	172.838				0	0	0	0	0	0		0	0	0	0	0	0		0	0	0	0	0	0		1.00256	1.00048	1.00098	1.00451	0.995855	1.01166		218.381	199.371	179.436	177.697	193.724	189.627		25.9275	24.0962	22.2342	18.9882
133855		177.814	173.931	141.219	165.125	144.147	182.74				0	0	0	0	0	0		0	0	0	0	0	0		0	0	0	0	0	0		1.00251	1.00112	1.00104	1.00483	0.995801	1.01187		218.397	199.348	179.524	177.605	193.777	189.566		26.0355	24.0962	22.364	18.8665
133995		192.529	203.61	168.421	168.994	189.478	196.672				0	0	0	0	0	0		0	0	0	0	0	0		0	0	0	0	0	0		1.00304	1.00069	1.001	1.00512	0.99578	1.01185		218.394	203.61	179.527	177.587	193.777	196.672		26.0355	24.277	22.364	18.7615
134075		179.824	181.279	165.75	194.69	168.062	188.842				0	0	0	0	0	0		0	0	0	0	0	0		0	0	0	0	0	0		1.00296	1.00121	1.0012	1.00561	0.995486	1.01174		218.395	199.498	179.513	194.69	193.779	189.604		26.0355	24.3847	22.364	18.7615
134155		200.837	162.535	145.352	179.005	172.373	197.047				0	0	0	0	0	0		0	0	0	0	0	0		0	0	0	0	0	0		1.00303	1.00109	1.00161	1.00557	0.995334	1.01173		218.372	199.516	179.485	177.577	193.779	197.047		25.9318	24.3847	22.364	18.7615
134235		189.265	155.965	141.516	171.691	153.39	186.681				0	0	0	0	0	0		0	0	0	0	0	0		0	0	0	0	0	0		1.00306	1.00091	1.00167	1.00532	0.995622	1.01159		218.371	199.541	179.418	177.483	193.749	189.373		26.033	24.3847	22.2342	18.626
134315		200.706	151.46	142.516	162.352	152.144	171.049				0	0	0	0	0	0		0	0	0	0	0	0		0	0	0	0	0	0		1.00287	1.00076	1.00156	1.00533	0.995247	1.0115		218.274	199.563	179.369	177.457	193.611	189.417		25.991	24.3847	22.1722	18.579
134395		178.116	164.558	157.258	163.965	143.305	200.069				0	0	0	0	0	0		0	0	0	0	0	0		0	0	0	0	0	0		1.00279	1.00069	1.00141	1.0055	0.995532	1.01126		218.377	199.574	179.374	177.454	193.44	200.069		26.033	24.3847	22.1722	18.5993
134495		170.433	158.995	148.013	157.04	173.213	179.564				0	0	0	0	0	0		0	0	0	0	0	0		0	0	0	0	0	0		1.00279	1.00043	1.00135	1.00548	0.995426	1.01122		218.377	199.61	179.376	177.455	193.456	189.423		26.033	24.3847	22.1722	18.5993
134576		192.128	199.063	154.374	192.932	175.286	193.572				0	0	0	0	0	0		0	0	0	0	0	0		0	0	0	0	0	0		1.00277	1.00038	1.00151	1.00546	0.995348	1.01116		218.377	199.622	179.371	192.932	193.462	189.425		26.1555	24.4363	22.1722	18.5993
134655		191.36	212.441	153.884	176.988	176.474	200.994				0	0	0	0	0	0		0	0	0	0	0	0		0	0	0	0	0	0		1.00272	1.00031	1.00144	1.00592	0.995672	1.01143		218.378	212.441	179.373	177.444	193.418	200.994		26.1555	24.4363	22.3023	18.6713
134775		191.675	157.513	139.548	164.9	159.887	208.57				0	0	0	0	0	0		0	0	0	0	0	0		0	0	0	0	0	0		1.00263	1.00034	1.00174	1.00613	0.996	1.01164		218.38	199.627	179.363	177.438	193.367	208.57		26.1555	24.4475	22.1722	18.84
134856		186.867	158.01	145.279	153.496	157.185	205.247				0	0	0	0	0	0		0	0	0	0	0	0		0	0	0	0	0	0		1.00231	1.00008	1.00166	1.00602	0.995627	1.01097		218.334	199.656	179.269	177.441	193.425	205.247		26.2802	24.4475	22.2493	19.0318
134995		164.084	142.141	117.16	144.188	133.259	204.693				0	0	0	0	0	0		0	0	0	0	0	0		0	0	0	0	0	0		1.00212	1.00012	1.00162	1.00626	0.995528	1.01052		218.177	199.613	179.208	177.317	193.193	204.693		26.3155	24.396	22.152	19.0157
135115		196.551	167.687	153.333	148.845	156.072	206.084				0	0	0	0	0	0		0	0	0	0	0	0		0	0	0	0	0	0		1.00211	1.00036	1.00152	1.00644	0.995339	1.01035		218.177	199.381	179.211	177.082	193.213	206.084		26.3155	24.2945	22.152	18.929
135195		218.983	162.924	150.377	166.687	159.794	197.533				0	0	0	0	0	0		0	0	0	0	0	0		0	0	0	0	0	0		1.00235	1.00017	1.00147	1.00659	0.99538	1.01027		218.161	199.408	179.212	177.063	193.207	197.533		26.3767	24.5228	22.152	18.929
135275		190.47	174.736	139.835	149.889	164.239	196.714				0	0	0	0	0	0		0	0	0	0	0	0		0	0	0	0	0	0		1.00255	1.00043	1.00145	1.00674	0.995481	1.01029		218.146	199.373	179.213	176.969	193.196	189.466		26.4295	24.5228	22.152	18.9295
135355		183.407	175.452	154.265	157.024	141.916	166.841				0	0	150	0	0	0		0	0	35.9639	0	0	0		0	0	1	0	0	0		1.0025	1.00036	1.00135	1.00673	0.995289	1.00997		218.15	199.612	179.216	176.969	193.221	189.496		26.4295	24.7035	22.445	18.888
135435		185.699	165.134	138.444	155.332	157.022	185.028				0	0	0	0	0	0		0	0	0	0	0	0		0	0	0	0	0	0		1.00235	1.00031	1.00125	1.00664	0.995044	1.00981		218.161	199.612	179.218	176.97	193.259	189.417		26.519	24.7035	22.445	18.888
135515		165.858	163.186	133.44	165.262	154.313	170.842				0	0	0	0	0	0		0	0	0	0	0	0		0	0	0	0	0	0		1.00224	1.00029	1.00097	1.00638	0.995507	1.01032		218.168	199.612	179.225	176.974	193.194	189.406		26.519	24.4752	22.5163	18.888
135595		183.113	160.254	128.276	145.91	154.032	161.705				0	0	0	0	0	0		0	0	0	0	0	0		0	0	0	0	0	0		1.00202	1.00018	1.00076	1.00628	0.99674	1.01069		218.067	199.613	179.231	176.976	193.129	189.398		26.4267	24.4752	22.612	18.9295
135695		174.533	142.041	143.363	148.362	158.515	164.243				0	0	0	0	0	0		0	0	0	0	0	0		0	0	0	0	0	0		1.0018	1.0001	1.00072	1.00655	0.997476	1.01034		217.884	199.418	179.331	176.972	193.052	189.406		26.2953	24.2945	22.7092	18.9295
135795		189.325	184.054	152.219	163.581	168.838	176.646				0	0	0	0	0	0		0	0	0	0	0	0		0	0	0	0	0	0		1.00168	1.0001	1.00076	1.00649	0.99767	1.01		217.899	199.419	179.328	176.941	192.911	189.413		26.2953	24.2945	22.7092	18.8928
135875		179.944	187.917	154.065	166.43	160.561	190.165				0	0	0	0	0	0		0	0	0	0	0	0		0	0	0	0	0	0		1.0017	1.00009	1.00064	1.00696	0.99748	1.00955		217.897	199.613	179.337	176.931	192.922	189.422		26.2953	24.4752	22.734	18.9507
135995		188.442	159.943	157.411	138.937	161.207	161.902				0	0	0	0	0	0		0	0	0	0	0	0		0	0	0	0	0	0		1.00203	1.00003	1.0005	1.00756	0.997365	1.00945		217.854	199.613	179.346	176.92	192.928	189.424		26.2953	24.7035	22.8985	19.0188
136075		170.706	170.339	143.122	143.174	142.612	150.128				0	0	0	0	0	0		0	0	0	0	0	0		0	0	0	0	0	0		1.00194	0.999875	1.00032	1.00734	0.997137	1.00929		217.867	199.451	179.354	176.924	192.941	189.427		26.4205	24.5228	23.3	19.0662
136155		157.092	147.918	123.886	149.143	145.812	172.583				0	0	0	0	0	0		0	0	0	0	0	0		0	0	0	0	0	0		1.00176	0.999967	1.00021	1.00714	0.99699	1.00888		217.89	199.329	179.358	176.927	192.952	189.437		26.4205	24.6187	23.61	19.1442
136235		163.693	135.926	122.48	133.902	142.779	168.616				0	0	0	0	0	0		0	0	0	0	0	0		0	0	0	0	0	0		1.00193	0.99985	1.00018	1.0073	0.996645	1.00841		217.412	199.333	179.359	176.899	192.874	189.481		26.3173	24.6187	23.7185	19.0902
136355		207.593	175.734	178.559	166.472	173.353	168.725				0	0	0	0	0	0		0	0	0	0	0	0		0	0	0	0	0	0		1.00203	0.999664	1.00002	1.00706	0.997215	1.00824		217.193	199.34	179.364	176.902	192.672	189.498		26.162	24.7335	23.8833	19.1155
136455		183.071	182.623	167.269	158.055	176.333	173.854				0	0	0	0	0	0		0	0	0	0	0	0		0	0	0	0	0	0		1.00222	0.999394	1.00007	1.00673	0.997152	1.00871		217.098	199.35	179.416	176.907	192.679	189.453		25.908	24.7335	23.7715	19.138
136535		180.675	177.895	146.567	155.14	175.108	169.986				0	0	0	0	0	0		0	0	0	0	0	0		0	0	0	0	0	0		1.00237	0.999019	1.00008	1.00675	0.997855	1.00873		216.353	199.306	179.416	176.907	192.604	189.451		25.841	24.687	23.7715	19.1763
136635		195.54	163.654	143.25	164.255	164.886	153.878				0	0	0	0	0	0		0	0	0	0	0	0		0	0	0	0	0	0		1.00236	0.999112	1.0002	1.00685	0.997917	1.00986		216.28	199.304	179.413	176.905	192.597	189.373		25.2417	24.687	23.663	19.2107
136715		177.893	160.451	153.737	136.165	159.094	161.018				0	0	0	0	0	0		0	0	0	0	0	0		0	0	0	0	0	0		1.00228	0.999092	1.0003	1.00661	0.997863	1.01006		216.28	199.304	179.41	176.909	192.603	189.367		25.3577	24.5722	23.663	19.2107
136795		181.764	156.391	135.863	152.095	151.561	162.103				0	0	0	0	0	0		0	0	0	0	0	0		0	0	0	0	0	0		1.00214	0.999431	1.00023	1.00664	0.997899	1.01004		216.281	199.296	179.412	176.908	192.599	189.368		25.3715	24.687	23.7715	19.1763
136875		188.082	168.079	155.451	140.179	145.546	162.738				0	0	0	0	0	0		0	0	0	0	0	0		0	0	0	0	0	0		1.002	0.999312	1.00002	1.0064	0.997783	1.01		216.275	199.299	179.418	176.896	192.611	189.369		25.1233	24.8275	23.9363	18.9952
136995		215.576	195.594	183.739	144.243	180.89	178.122				0	0	0	0	0	0		0	0	0	0	0	0		0	0	0	0	0	0		1.0021	0.999328	0.99986	1.0063	0.99758	1.00985		216.275	199.199	183.739	176.871	192.633	189.373		25.1788	24.7797	24.0093	18.9695
137075		213.463	202.846	174.091	171.395	186.977	187.249				0	0	0	0	0	0		0	0	0	0	0	0		0	0	0	0	0	0		1.0022	0.999257	0.999696	1.00618	0.997335	1.00973		216.275	202.846	179.426	176.874	192.66	189.418		25.3383	24.661	24.0093	19.0735
137195		207.752	176.066	166.583	154.95	174.996	188.572				0	0	0	0	0	0		0	0	0	0	0	0		0	0	0	0	0	0		1.00216	0.999191	0.999697	1.00608	0.997456	1.00952		216.275	199.216	179.426	176.876	192.647	189.539		25.4403	24.661	24.0093	19.1748
137275		205.428	159.959	162.646	148.434	163.891	179.119				0	0	0	0	0	0		0	0	0	0	0	0		0	0	0	0	0	0		1.00238	0.999144	0.999621	1.00633	0.997383	1.00948		216.275	199.222	179.428	176.87	192.654	189.543		25.4403	24.661	24.0093	19.2613
137355		210.397	183.376	152.645	158.543	151.675	179.272				0	0	0	0	0	0		0	0	0	0	0	0		0	0	0	0	0	0		1.00244	0.999072	0.999611	1.00633	0.997265	1.00935		216.243	199.231	179.428	176.87	192.667	189.555		25.4143	24.661	24.1507	19.317
137435		190.11	169.959	150.735	145.015	153.391	172.233				0	0	0	0	0	0		0	0	0	0	0	0		0	0	0	0	0	0		1.00218	0.999194	0.999602	1.00651	0.997225	1.00942		216.266	199.215	179.378	176.865	192.671	189.549		25.4143	24.5205	24.2268	19.317
137555		197.638	204.559	179.738	177.412	189.626	198.054				0	0	0	0	0	0		0	0	0	0	0	0		0	0	0	0	0	0		1.00204	0.999136	0.999386	1.00648	0.997224	1.00913		216.132	204.559	179.309	176.671	192.671	198.054		25.5405	24.661	24.385	19.317
137635		218.399	191.018	187.434	188.643	209.944	188.133				0	0	0	0	0	0		0	0	0	0	0	0		0	0	0	0	0	0		1.00177	0.999106	0.999094	1.00661	0.997046	1.00929		215.968	199.226	187.434	188.643	209.944	189.428		25.6258	24.7797	24.3888	19.3045
137715		215.929	183.769	189.377	173.942	194.893	178.924				0	0	0	0	0	0		0	0	0	0	0	0		0	0	0	0	0	0		1.00127	0.998855	0.998931	1.00677	0.997087	1.00911		215.928	199.258	189.377	176.486	194.893	189.431		25.465	24.7797	24.3895	19.3555
137795		193.247	150.564	167.017	159.749	180.556	182.991				0	0	0	0	0	0		0	0	0	0	0	0		0	0	0	0	0	0		1.00136	0.998746	0.999409	1.00679	0.997686	1.00893		215.928	199.271	179.307	176.485	192.507	189.435		25.465	24.7797	24.3895	19.3555
137875		198.272	164.914	165.102	154.596	184.747	182.179				0	0	0	0	0	0		0	0	0	0	0	0		0	0	0	0	0	0		1.00133	0.99852	0.999422	1.00659	0.997702	1.00881		215.928	199.277	179.306	176.495	192.507	189.443		25.465	24.7797	24.3895	19.3555
137995		189.558	182.571	154.33	160.783	166.465	162.204				0	0	0	0	0	0		0	0	0	0	0	0		0	0	0	0	0	0		1.00136	0.998441	0.999531	1.00627	0.998322	1.00826		215.928	199.279	179.299	176.511	192.507	189.496		25.465	24.661	24.4083	19.5272
138075		178.647	164.005	159.626	141.091	176.612	196.627				0	0	0	0	0	0		0	0	0	0	0	0		0	0	0	0	0	0		1.00133	0.998598	0.999391	1.00649	0.99821	1.00804		215.928	199.275	179.308	176.5	192.507	196.627		25.465	24.579	24.4835	19.5272
138155		213.099	182.093	178.404	167.21	189.344	200.58				0	0	0	0	0	0		0	0	0	0	0	0		0	0	0	0	0	0		1.00122	0.9987	0.999256	1.00635	0.998105	1.00768		215.929	199.272	179.227	176.507	192.442	200.58		25.5673	24.661	24.5213	19.7135
138235		235.726	199.612	175.263	185.542	195.939	192.717				0	0	0	0	0	0		0	0	0	0	0	0		0	0	0	0	0	0		1.00111	0.998654	0.999216	1.00696	0.998046	1.00782		235.726	199.273	179.129	185.542	195.939	189.538		25.517	24.7797	24.4278	19.778
138315		225.033	194.979	203.876	182.566	214.717	223.105				0	0	0	0	0	0		0	0	0	0	0	0		0	0	0	0	0	0		1.00105	0.998927	0.998936	1.00808	0.997872	1.00759		225.033	199.249	203.876	176.375	214.717	223.105		25.6957	24.8435	24.5557	19.778
138435		184.527	191.845	175.984	182.79	187.071	196.628				0	0	0	0	0	0		0	0	0	0	0	0		0	0	0	0	0	0		1.00102	0.99888	0.998854	1.00775	0.997729	1.00775		215.544	199.255	179.237	176.408	192.465	196.628		25.4315	24.8435	24.746	19.778
138515		210.322	172.493	178.736	164.072	174.713	190.293				0	0	0	0	0	0		0	0	0	0	0	0		0	0	0	0	0	0		1.00097	0.999212	0.998911	1.00763	0.997909	1.00744		215.546	199.213	179.34	176.528	192.507	189.97		25.4315	24.8435	24.8067	19.8115
138595		216.367	178.718	171.261	176.294	182.171	179.118				0	0	0	0	0	0		0	0	0	0	0	0		0	0	0	0	0	0		1.00163	0.999106	0.998929	1.00795	0.997938	1.00719		215.511	199.226	179.339	176.512	192.507	190.035		25.4315	24.7797	24.6788	19.8115
138675		170.599	171.883	166.176	164.361	176.065	172.082				0	0	0	0	0	0		0	0	0	0	0	0		0	0	0	0	0	0		1.00233	0.998932	0.998913	1.00773	0.997997	1.00729		215.45	199.248	179.34	176.523	192.588	190.007		25.4677	24.7797	24.6788	19.8115
138755		194.395	175.23	152.432	158.491	174.04	166.326				0	0	0	0	0	0		0	0	0	0	0	0		0	0	0	0	0	0		1.00232	0.998914	0.998872	1.0077	0.998034	1.00721		215.452	199.05	179.343	176.413	192.585	190.029		25.6557	24.6273	24.6788	19.778
138875		216.127	210.329	199.765	184.339	192.401	188.524				0	0	0	0	0	0		0	0	0	0	0	0		0	0	0	0	0	0		1.00231	0.999015	0.998677	1.00771	0.998026	1.00759		215.229	210.329	199.765	184.339	192.585	189.93		25.5002	24.5162	24.8067	19.8645
139035		227.856	243.366	174.601	168.2	192.361	201.342				0	0	0	0	0	0		0	0	0	0	0	0		0	0	0	0	0	0		1.00235	0.998863	0.998807	1.00777	0.998097	1.00773		227.856	243.366	179.347	176.285	192.578	201.342		25.5002	24.5162	24.6788	19.8645
139115		203.062	229.529	162.718	168.508	195.474	193.486				0	0	0	0	0	0		0	0	0	0	0	0		0	0	0	0	0	0		1.00238	0.998631	0.998853	1.0078	0.998398	1.00756		215.228	229.529	179.404	176.403	195.474	190.061		25.5002	24.691	24.776	19.899
139195		192.637	223.53	168.392	182.938	198.511	185.971				0	0	0	0	0	0		0	0	0	0	0	0		0	0	0	0	0	0		1.00247	0.998609	0.998555	1.00761	0.999276	1.00739		215.228	223.53	179.412	182.938	198.511	190.153		25.5002	24.5717	24.776	19.778
139275		192.33	189.856	163.299	158.091	197.547	195.995				0	0	0	0	0	0		0	0	0	0	0	0		0	0	0	0	0	0		1.00244	0.998532	0.998502	1.00746	0.999236	1.00679		215.228	199.09	179.414	176.438	197.547	195.995		25.3123	24.5717	24.602	19.778
139355		184.16	183.266	171.631	176.466	184.685	186.523				0	0	0	0	0	0		0	0	0	0	0	0		0	0	0	0	0	0		1.00244	0.998656	0.998344	1.00729	0.999188	1.00691		215.219	199.075	179.418	176.455	192.639	190.083		25.5002	24.482	24.776	19.778
139435		191.183	195.095	163.34	161.977	170.617	167.533				0	0	0	0	0	0		0	0	0	0	0	0		0	0	0	0	0	0		1.00231	0.998682	0.998257	1.00729	0.999636	1.00644		215.082	199.071	179.368	176.292	192.591	190.11		25.6272	24.482	24.8067	19.7435
139555		198.619	174.629	160.467	166.33	190.792	196.182				0	0	0	0	0	0		0	0	0	0	0	0		0	0	0	0	0	0		1.00231	0.998634	0.99826	1.00728	0.999185	1.00669		214.43	199.077	179.367	176.293	192.639	196.182		25.6507	24.5717	24.9048	19.7435
139635		231.186	182.004	183.745	168.175	203.3	195.296				0	0	0	0	0	0		0	0	0	0	0	0		0	0	0	0	0	0		1.00215	0.998978	0.99821	1.00707	0.999185	1.00701		231.186	199.055	183.745	176.305	203.3	195.296		25.7157	24.7465	24.9447	19.8645
139715		222.255	180.102	184.792	168.214	197.59	214.022				0	0	0	0	0	0		0	0	0	0	0	0		0	0	0	0	0	0		1.00277	0.99883	0.998336	1.00681	0.999616	1.00709		222.255	199.06	184.792	176.331	197.59	214.022		25.161	24.7465	24.975	19.8645
139795		227.059	234.703	172.845	162.317	197.98	173.742				0	0	0	0	0	0		0	0	0	0	0	0		0	0	0	0	0	0		1.00286	0.998898	0.998993	1.00687	0.999163	1.00658		227.059	234.703	179.335	176.325	197.98	190.192		25.7157	24.6687	24.975	19.8645
139875		207.457	179.05	178.292	168.179	189.941	211.445				0	0	0	0	0	0		0	0	0	0	0	0		0	0	0	0	0	0		1.00345	0.998861	0.998275	1.00665	0.999228	1.00641		214.305	199.257	179.367	176.348	192.917	211.445		25.7403	24.6687	24.975	19.8645
139995		202.231	193.753	152.238	156.815	185.663	159.328				0	0	0	0	0	0		0	0	0	0	0	0		0	0	0	0	0	0		1.00372	0.999108	0.998104	1.00695	0.99918	1.00607		214.144	199.226	179.373	176.272	192.919	190.276		25.2528	24.8435	25.0528	19.823
140075		201.766	187.216	142.257	164.333	184.975	160.951				0	0	0	0	0	0		0	0	0	0	0	0		0	0	0	0	0	0		1.00336	0.998934	0.99885	1.00738	0.999156	1.00585		214.171	199.248	179.344	176.267	192.921	190.282		25.2528	24.9742	25.0528	19.823
140155		184.332	181.284	151.18	178.737	177.987	191.62				0	0	0	0	0	0		0	0	0	0	0	0		0	0	0	0	0	0		1.00338	0.998848	0.998809	1.00736	0.999058	1.00587		214.17	199.059	179.347	176.255	192.926	190.281		25.2528	24.911	25.2373	19.5885
140235		198.959	163.503	157.926	161.916	172.308	179.196				0	0	0	0	0	0		0	0	0	0	0	0		0	0	0	0	0	0		1.00339	0.998829	0.998632	1.00811	0.998954	1.00566		214.169	198.999	179.355	176.253	192.932	190.288		25.2528	24.8405	25.2373	19.5885
140315		199.645	214.961	188.177	160.846	192.686	179.046				0	0	0	0	0	0		0	0	0	0	0	0		0	0	0	0	0	0		1.00362	0.998848	0.998634	1.00805	0.998734	1.0056		214.151	214.961	188.177	176.165	192.945	190.289		25.2528	24.8067	25.0528	19.451
140395		191.996	175.821	171.699	174.393	196.406	201.736				0	0	0	0	0	0		0	0	0	0	0	0		0	0	0	0	0	0		1.00389	0.998418	0.998563	1.00821	0.998881	1.00556		214.119	199.015	179.357	176.149	196.406	201.736		25.2528	24.8067	25.0528	19.451
140515		181.203	187.985	159.928	182.348	191.285	187.544				0	0	0	0	0	0		0	0	0	0	0	0		0	0	0	0	0	0		1.00429	0.998886	0.997735	1.00824	0.99913	1.00551		213.793	198.908	179.308	176.033	192.922	190.292		24.9345	24.5948	24.992	19.301
140595		207.361	174.968	167.225	177.455	179.867	178.836				0	0	0	0	0	0		0	0	0	0	0	0		0	0	0	0	0	0		1.00389	0.998829	0.99838	1.00811	0.999711	1.00571		213.696	198.67	179.206	175.888	192.755	190.286		24.791	24.5528	24.9863	19.2885
140675		190.225	187.591	165.432	151.605	179.874	177.618				0	0	0	0	0	0		0	0	0	0	0	0		0	0	0	0	0	0		1.00424	0.998785	0.998949	1.00821	0.99968	1.00571		213.669	198.651	178.955	175.718	192.758	190.232		24.791	24.3795	25.0258	19.3947
140755		176.81	180.492	154.622	167.475	165.206	163.526				0	0	0	0	0	0		0	0	0	0	0	0		0	0	0	0	0	0		1.00422	0.998777	0.998783	1.00797	0.999656	1.00591		213.67	198.652	178.933	175.735	192.76	190.223		24.8615	24.4043	24.939	19.3947
140835		178.326	175.225	150.926	156.528	151.133	178.39				0	0	0	0	0	0		0	0	0	0	0	0		0	0	0	0	0	0		1.00402	0.998841	0.998512	1.00775	1.00013	1.0059		213.686	198.644	178.94	175.645	192.714	190.224		24.9688	24.4043	25.1428	19.389
140995		219.122	178.712	181.399	166.838	209.981	190.243				0	0	0	0	0	0		0	0	0	0	0	0		0	0	0	0	0	0		1.0042	0.998988	0.997774	1.00771	0.999687	1.00582		219.122	198.669	181.399	175.753	209.981	190.283		24.9688	24.5775	25.1428	19.3947
141075		213.07	185.041	177.977	179.908	196.306	189.098				0	0	0	0	0	0		0	0	0	0	0	0		0	0	0	0	0	0		1.00376	0.99896	0.997692	1.00774	0.999507	1.00579		213.706	198.669	179.109	175.752	196.306	190.477		24.9688	24.5775	25.2985	19.3947
141175		196.862	189.053	173.129	182.929	189.934	196.307				0	0	0	0	0	0		0	0	0	0	0	0		0	0	0	0	0	0		1.0035	0.999046	0.998342	1.0078	1.00009	1.00583		213.597	198.668	178.942	182.929	192.718	196.307		24.7053	24.5775	25.1428	19.389
141255		198.439	178.982	178.937	155.08	187.074	182.719				0	0	0	0	0	0		0	0	0	0	0	0		0	0	0	0	0	0		1.0035	0.998899	0.998782	1.00775	1.00072	1.0057		213.481	198.636	178.732	175.645	192.508	190.49		24.533	24.4043	24.9598	19.389
141335		181.676	180.472	163.92	162.914	194.669	184.242				0	0	0	0	0	0		0	0	0	0	0	0		0	0	0	0	0	0		1.00392	0.998845	0.998708	1.00783	1.0009	1.00567		213.285	198.643	178.563	175.574	194.669	190.287		24.4053	24.437	25.1532	19.2608
141416		178.987	152.908	165.491	158.025	164.847	191.39				0	0	0	0	0	0		0	0	0	0	0	0		0	0	0	0	0	0		1.00389	0.999462	0.998656	1.00793	1.00069	1.00552		213.287	198.559	178.569	175.53	192.489	190.292		24.6078	24.437	25.2	19.1957
141515		180.764	153.664	154.879	155.084	168.762	158.893				0	0	0	0	0	0		0	0	0	0	0	0		0	0	0	0	0	0		1.00394	1.00009	0.998425	1.00863	1.0007	1.0058		213.283	198.474	178.593	175.528	192.488	190.283		24.4053	24.437	25.3695	19.2055
141595		194.92	150.313	159.462	149.788	184.752	164.137				0	0	0	0	0	0		0	0	0	0	0	0		0	0	0	0	0	0		1.00357	0.999593	0.998655	1.00771	1.00083	1.00575		213.474	198.542	178.569	175.531	192.508	190.483		24.4053	24.437	25.3695	19.2055
141695		205.581	199.806	194.079	165.448	211.701	181.26				0	0	0	0	0	0		0	0	0	0	0	0		0	0	0	0	0	0		1.00351	0.999807	0.999043	1.00763	1.00072	1.00652		213.477	198.513	194.079	175.495	211.701	190.534		24.4053	24.437	25.3115	19.0275
141775		227.204	180.727	171.161	162.53	201.114	172.565				0	0	0	0	0	0		0	0	0	0	0	0		0	0	0	0	0	0		1.00359	0.99964	0.999371	1.00736	1.00062	1.00707		227.204	198.428	178.432	175.401	201.114	190.561		24.4053	24.3783	25.288	18.8825
141855		218.713	201.577	179.567	165.802	182.769	187.936				0	0	0	0	0	0		0	0	0	0	0	0		0	0	0	0	0	0		1.00388	0.9998	1.00008	1.00821	1.00035	1.00732		213.288	201.577	178.408	175.062	192.363	190.612		24.3538	24.437	25.2697	18.7993
142035		192.792	173.463	170.411	154.616	180.523	183.209				0	0	0	0	0	0		0	0	0	0	0	0		0	0	0	0	0	0		1.00383	1.00038	0.999997	1.00883	1.0004	1.00731		213.159	198.435	178.332	174.65	192.334	190.612		24.282	24.437	25.5068	18.75
142115		208.897	175.372	163.947	170.377	177.543	183.933				0	0	0	0	0	0		0	0	0	0	0	0		0	0	0	0	0	0		1.00397	1.0003	1.00045	1.00918	1.00051	1.00764		213.096	198.657	178.308	174.629	192.328	190.601		24.3375	24.6103	25.6018	18.75
142195		206.057	163.935	157.48	146.318	171.507	169.225				0	0	0	0	0	0		0	0	0	0	0	0		0	0	0	0	0	0		1.004	1.00044	1.00012	1.00947	1.00071	1.00736		213.095	198.653	178.325	174.615	192.315	190.611		24.3375	24.7327	25.6018	18.75
142295		194.103	173.915	164.867	159.423	180.469	179.778				0	0	0	0	0	0		0	0	0	0	0	0		0	0	0	0	0	0		1.00413	1.00058	1.00046	1.00911	1.0004	1.00771		213.016	198.634	178.308	174.632	192.334	190.545		24.1945	24.6103	25.6018	18.75
142375		215.23	195.16	193.629	183.958	210.35	176.825				0	0	0	0	0	0		0	0	0	0	0	0		0	0	0	0	0	0		1.00425	1.00066	1.00038	1.00935	1.00031	1.00776		212.805	198.43	193.629	183.958	210.35	190.441		24.1142	24.437	25.6405	18.825
142455		205.021	191.181	186.885	190.281	198.699	199.138				0	0	0	0	0	0		0	0	0	0	0	0		0	0	0	0	0	0		1.00433	1.00131	1.00014	1.00888	1.0003	1.00781		212.757	198.382	186.885	190.281	198.699	199.138		24.1407	24.3783	25.6573	18.804
142535		208.183	178.696	171.051	172.014	194.334	182.241				0	0	0	0	0	0		0	0	0	0	0	0		0	0	0	0	0	0		1.00423	1.00201	1.00008	1.0085	1.0003	1.00816		212.708	198.347	178.259	174.396	194.334	190.389		24.2113	24.3783	25.6573	18.7125
142615		188.634	181.937	169.608	148.154	195.442	187.893				0	0	0	0	0	0		0	0	0	0	0	0		0	0	0	0	0	0		1.00424	1.002	0.999905	1.00816	1.00079	1.00802		212.497	198.348	178.264	174.398	195.442	190.408		24.0938	24.3783	25.7828	18.8257
142695		221.467	174.113	174.997	157.23	181.665	163.213				0	0	0	0	0	0		0	0	0	0	0	0		0	0	0	0	0	0		1.00407	1.00295	0.99933	1.00811	1.00081	1.00834		221.467	198.243	178.278	174.398	191.471	190.365		24.0882	24.3783	25.8	18.933
142775		184.47	179.602	167.643	156.22	176.71	165.639				0	0	0	0	0	0		0	0	0	0	0	0		0	0	0	0	0	0		1.00403	1.00337	0.999284	1.00828	1.00073	1.00837		212.474	198.132	178.279	174.397	191.482	190.361		24.0882	24.437	25.8	19.058
142875		213.831	181.243	173.779	155.851	181.479	166.425				0	0	0	0	0	0		0	0	0	0	0	0		0	0	0	0	0	0		1.00409	1.0029	0.999327	1.00802	1.00062	1.00885		212.47	198.249	178.278	174.484	191.499	190.298		24.0882	24.3783	25.8	19.166
142995		219.126	163.23	190.803	171.412	193.904	196.315				0	0	0	0	0	0		0	0	0	0	0	0		0	0	0	0	0	0		1.00421	1.00279	0.99932	1.00814	1.00058	1.00907		219.126	198.262	190.803	174.472	193.904	196.315		23.8685	24.5007	25.7572	19.3725
143075		203.989	157.221	192.924	169.236	212.047	180.13				0	0	0	0	0	0		0	0	0	0	0	0		0	0	0	0	0	0		1.00395	1.00321	0.999952	1.00813	1.00059	1.00874		212.376	198.213	192.924	174.473	212.047	190.247		23.888	24.5488	25.8637	19.3725
143155		234.555	175.583	194.427	171.85	196.056	178.285				0	0	0	0	0	0		0	0	0	0	0	0		0	0	0	0	0	0		1.0039	1.00345	1.00022	1.00793	1.00045	1.00852		234.555	198.131	194.427	174.492	196.056	190.254		23.888	24.615	25.9265	19.5597
143235		202.241	175.195	206.511	183.381	201.544	176.283				0	0	0	0	0	0		0	0	0	0	0	0		0	0	0	0	0	0		1.00364	1.00368	0.999905	1.00799	1.00008	1.00847		212.376	198.128	206.511	183.381	201.544	190.255		23.995	24.736	25.9397	19.7125
143335		197.613	182.062	158.896	175.407	189.085	158.389				0	0	0	0	0	0		0	0	0	0	0	0		0	0	0	0	0	0		1.00367	1.00383	0.999909	1.00782	1.00005	1.00834		212.376	198.114	178.167	174.502	191.339	190.259		23.995	24.736	25.9397	19.7125
143435		187.615	181.553	174.968	168.36	183.381	214.546				0	0	0	0	0	0		0	0	0	0	0	0		0	0	0	0	0	0		1.00356	1.0039	0.998955	1.00783	1.0001	1.00798		212.377	198.096	178.236	174.501	191.331	214.546		24.106	24.736	25.9397	19.5597
143515		183.302	159.019	167.094	158.313	176.7	199.183				0	0	0	0	0	0		0	0	0	0	0	0		0	0	0	0	0	0		1.00358	1.00389	0.9997	1.00768	0.999984	1.00781		212.377	198.099	178.182	174.515	191.348	199.183		24.106	24.736	25.9472	19.5597
143595		185.121	172.715	160.439	158.371	175.4	194.443				0	0	0	0	0	0		0	0	0	0	0	0		0	0	0	0	0	0		1.0034	1.004	1.00004	1.00775	0.999855	1.00825		212.372	197.693	178.012	174.401	191.367	194.443		24.2217	24.5673	25.905	19.6045
143675		208.754	210.223	187.845	168.751	194.575	197.873				0	0	0	0	0	0		0	0	0	0	0	0		0	0	0	0	0	0		1.00346	1.00388	1.00006	1.00777	0.999681	1.00845		211.889	210.223	187.845	174.401	194.575	197.873		24.1902	24.7922	25.8885	19.6783
143755		216.273	220.63	179.196	168.002	210.309	210.641				0	0	0	0	0	0		0	0	0	0	0	0		0	0	0	0	0	0		1.00358	1.00375	0.999946	1.00795	0.999335	1.00828		211.847	220.63	177.645	174.4	210.309	210.641		24.2903	24.7288	25.804	19.7465
143855		203.706	174.089	180.581	168.392	218.664	180.263				0	0	0	0	0	0		0	0	0	0	0	0		0	0	0	0	0	0		1.0034	1.00366	0.99965	1.00803	0.999112	1.00851		211.909	197.67	180.581	174.334	218.664	190.089		24.299	24.916	25.8445	19.3833
143995		213.161	191.614	183.204	163.547	204.771	173.237				0	0	0	0	0	0		0	0	0	0	0	0		0	0	0	0	0	0		1.00306	1.00373	1.00062	1.00805	0.999348	1.00876		212.028	197.709	183.204	174.333	204.771	190.039		24.299	24.9795	25.8445	19.3833
144075		191.21	180.62	174.856	161.85	193.769	174.832				0	0	0	0	0	0		0	0	0	0	0	0		0	0	0	0	0	0		1.00289	1.00373	0.999622	1.008	0.999262	1.00912		212.089	198.128	177.649	174.336	193.769	189.978		24.299	25.1482	25.8415	19.405
144195		197.946	161.142	162.784	150.156	178.327	163.117				0	0	0	0	0	0		0	0	0	0	0	0		0	0	0	0	0	0		1.00296	1.00367	0.999402	1.00804	0.999205	1.00961		212.066	198.128	177.653	174.333	191.461	189.852		24.299	24.961	25.9868	19.4688
144275		202.592	184.649	198.9	170.286	184.706	167.42				0	0	0	0	0	0		0	0	0	0	0	0		0	0	0	0	0	0		1.00293	1.00351	0.999174	1.00781	0.999031	1.00982		211.715	198.13	198.9	174.349	191.487	189.799		24.2938	25.1482	25.8872	19.511
144355		220.067	208.076	219.338	169.23	205.935	174.151				0	0	0	0	0	0		0	0	0	0	0	0		0	0	0	0	0	0		1.0029	1.00322	0.999613	1.00789	0.999573	1.00968		220.067	208.076	219.338	174.264	205.935	189.835		23.898	25.01	26.0528	19.321
144435		214.269	205.805	193.574	180.222	215.07	174.997				0	0	0	0	0	0		0	0	0	0	0	0		0	0	0	0	0	0		1.00304	1.00301	1.00052	1.00797	0.999863	1.00988		211.506	205.805	193.574	174.182	215.07	189.785		24.0325	25.0487	25.4837	19.2552
144515		210.384	201.494	191.41	182.831	211.719	200.5				0	0	0	0	0	0		0	0	0	0	0	0		0	0	0	0	0	0		1.00336	1.00299	1.00069	1.00794	1.00029	1.00967		211.458	201.494	191.41	182.831	211.719	200.5		24.126	25.0487	24.986	19.3162
144635		200.955	194.116	182.933	165.59	207.298	177.373				0	0	0	0	0	0		0	0	0	0	0	0		0	0	0	0	0	0		1.00323	1.00286	1.00067	1.00793	1.00068	1.00979		211.478	197.931	182.933	174.186	207.298	189.808		24.3353	25.119	25.072	19.3162
144715		190.528	184.478	180.045	163.475	198.617	142.382				0	0	0	0	0	0		0	0	0	0	0	0		0	0	0	0	0	0		1.00321	1.00283	1.00056	1.00792	1.00053	1.01007		211.481	197.939	180.045	174.187	198.617	190.047		24.3353	25.119	24.95	19.3162
144795		185.773	200.885	171.509	180.395	206.97	186.008				0	0	0	0	0	0		0	0	0	0	0	0		0	0	0	0	0	0		1.00324	1.00278	1.00055	1.00773	1.00035	1.01003		211.477	200.885	175.957	174.203	206.97	190.048		24.3353	25.0487	25.072	19.4412
144875		201.96	185.983	174.595	164	194.095	185.019				0	0	0	0	0	0		0	0	0	0	0	0		0	0	0	0	0	0		1.00322	1.00277	1.00052	1.00761	1.00029	1.01006		211.48	197.954	175.963	174.212	194.095	190.047		24.3353	25.0487	25.072	19.4412
144995		222.644	202.439	220.186	176.962	219.307	179.803				0	0	0	0	0	0		0	0	0	0	0	0		0	0	0	0	0	0		1.00345	1.00263	1.00003	1.00749	1.00061	1.01001		222.644	202.439	220.186	174.078	219.307	189.751		24.2078	25.0555	24.8425	19.3042
145075		216.275	189.871	211.25	189.052	227.781	192.767				0	0	0	0	0	0		0	0	0	0	0	0		0	0	0	0	0	0		1.00352	1.00257	0.999186	1.00704	1.00092	1.01013		210.893	197.539	211.25	189.052	227.781	192.767		24.1397	24.7283	24.875	19.2715
145155		228.983	194.844	214.019	172.213	206.309	184.625				0	0	0	0	0	0		0	0	0	0	0	0		0	0	0	0	0	0		1.00333	1.00245	0.998617	1.00662	1.00086	1.0104		228.983	197.572	214.019	174.002	206.309	189.652		24.0035	24.851	24.7185	19.3128
145235		241.925	213.205	192.122	180.866	204.748	187.48				0	0	0	0	0	0		0	0	0	0	0	0		0	0	0	0	0	0		1.00341	1.00264	0.998472	1.00699	1.00069	1.0117		241.925	213.205	192.122	174.123	204.748	189.762		23.7553	24.851	24.7657	19.3605
145315		234.091	203.795	199.819	183.453	205.679	186.222				0	0	0	0	0	0		0	0	0	0	0	0		0	0	0	0	0	0		1.00289	1.00312	0.998868	1.00769	1.00072	1.01252		234.091	203.795	199.819	183.453	205.679	189.992		23.7553	25.1782	24.7657	19.4975
145395		224.528	178.845	192.417	172.294	198.736	184.487				0	0	0	0	0	0		0	0	0	0	0	0		0	0	0	0	0	0		1.00289	1.00386	0.998512	1.00888	1.00068	1.0125		224.528	197.647	192.417	174.248	198.736	190.065		23.7553	25.1782	24.8935	19.617
145515		197.226	196.983	173.298	170.633	186.145	172.028				0	0	0	0	0	0		0	0	0	0	0	0		0	0	0	0	0	0		1.00314	1.00413	0.998257	1.00952	1.00003	1.01304		210.594	197.691	175.39	174.265	190.14	190.126		23.869	25.2417	24.9425	19.8812
145595		229.695	192.793	215.743	195.252	223.789	218.139				0	0	0	0	0	0		0	0	0	0	0	0		0	0	0	0	0	0		1.00285	1.00424	0.997734	1.00944	0.999479	1.01395		229.695	197.689	215.743	195.252	223.789	218.139		24.0798	25.2417	24.9985	19.8812
145675		262.619	199.373	212.594	179.482	226	197.076				0	0	0	0	0	0		0	0	0	0	0	0		0	0	0	0	0	0		1.00345	1.00443	0.997405	1.00998	0.999273	1.01419		262.619	197.493	212.594	174.258	226	197.076		24.0552	25.1782	25.007	19.8812
145755		234.926	194.344	197.746	201.9	219.674	192.615				0	0	0	0	0	0		0	0	0	0	0	0		0	0	0	0	0	0		1.00407	1.00433	0.996905	1.01019	0.999041	1.01488		234.926	197.182	197.746	201.9	219.674	192.615		23.934	24.851	24.9257	20.3125
145875		228.614	197.211	184.404	181.064	211.161	195.978				0	0	0	0	0	0		0	0	0	0	0	0		0	0	0	0	0	0		1.00413	1.00432	0.996666	1.01038	0.998894	1.0151		228.614	197.083	184.404	181.064	211.161	195.978		24.2655	24.7217	25.0805	20.4205
145995		207.541	193.769	193.475	176.269	194.755	203.835				0	0	0	0	0	0		0	0	0	0	0	0		0	0	0	0	0	0		1.00412	1.00407	0.997317	1.01013	0.999741	1.01508		210.269	197.196	193.475	174.308	194.755	203.835		24.1207	24.851	25.0805	20.3125
146075		208.914	186.492	169.338	170.408	194.917	189.243				0	0	0	0	0	0		0	0	0	0	0	0		0	0	0	0	0	0		1.00456	1.00389	0.997634	1.00993	0.999471	1.01563		210.03	197.205	175.291	174.321	194.917	190.564		24.0705	24.851	25.5365	20.3125
146155		211.393	187.746	173.107	163.387	201.52	180.312				0	0	0	0	0	0		0	0	0	0	0	0		0	0	0	0	0	0		1.00502	1.00415	0.997576	1.00956	0.999571	1.01563		210.014	197.191	175.292	174.347	201.52	190.564		24.2365	24.851	25.5863	20.3538
146235		210.559	216.172	201.411	186.259	214.338	193.126				0	0	0	0	0	0		0	0	0	0	0	0		0	0	0	0	0	0		1.00535	1.00421	0.997274	1.00934	0.998882	1.01587		210.002	216.172	201.411	186.259	214.338	193.126		24.265	24.7283	25.705	20.3538
146315		222.787	201.778	197.835	187.681	220.714	183.964				0	0	0	0	0	0		0	0	0	0	0	0		0	0	0	0	0	0		1.0054	1.00399	0.997313	1.00937	0.999339	1.01593		222.787	201.778	197.835	187.681	220.714	190.555		24.266	24.851	26.009	20.3563
146395		230.224	205.07	193.961	177.207	202.606	192.999				0	0	0	0	0	0		0	0	0	0	0	0		0	0	0	0	0	0		1.00556	1.00393	0.996943	1.00941	1.00089	1.01567		230.224	205.07	193.961	174.267	202.606	192.999		24.1295	24.7217	25.9655	19.936
146515		233.524	202.725	182.167	188.354	200.356	189.147				0	0	0	0	0	0		0	0	0	0	0	0		0	0	0	0	0	0		1.00543	1.00378	0.996872	1.00944	1.00162	1.01598		233.524	202.725	182.167	188.354	200.356	190.289		24.0898	24.8365	25.9175	19.6305
146595		212.5	198.656	166.23	175.527	211.339	203.051				0	0	0	0	0	0		0	0	0	0	0	0		0	0	0	0	0	0		1.00523	1.00359	0.997209	1.00933	1.00168	1.01581		208.899	197.132	175.072	174.212	211.339	203.051		24.0898	24.969	25.8957	19.6305
146675		204.472	182.029	180.232	159.016	194.287	169.941				0	0	0	0	0	0		0	0	0	0	0	0		0	0	0	0	0	0		1.00506	1.00377	0.997356	1.00938	1.00188	1.01555		208.901	197.215	180.232	174.062	194.287	190.525		24.211	25.0983	25.9158	19.6305
146755		199.316	173.771	172.123	151.935	208.832	184.653				0	0	0	0	0	0		0	0	0	0	0	0		0	0	0	0	0	0		1.00478	1.00414	0.997511	1.00954	1.00183	1.01551		208.904	197.57	175.058	174.048	208.832	190.568		24.211	25.4255	25.9955	19.6195
146855		214.139	205.335	189.067	163.698	207.276	184.577				0	0	0	0	0	0		0	0	0	0	0	0		0	0	0	0	0	0		1.00448	1.00361	0.997332	1.00965	1.00151	1.01555		208.907	205.335	189.067	174.038	207.276	190.654		24.211	25.4255	26.2908	19.6195
146995		219.552	175.79	179.24	168.273	235.496	187.89				0	0	0	0	0	0		0	0	0	0	0	0		0	0	0	0	0	0		1.0046	1.00355	0.996964	1.0093	1.00105	1.01583		219.552	197.672	175.084	174.07	235.496	190.617		24.258	25.4255	26.7202	19.6195
147095		222.46	164.021	180.189	177.473	224.228	182.473				0	0	0	0	0	0		0	0	0	0	0	0		0	0	0	0	0	0		1.00473	1.00333	0.996752	1.0091	1.00091	1.01607		222.46	197.676	180.189	174.088	224.228	190.608		24.258	25.486	26.8745	19.6195
147175		211.653	201.468	182.07	170.295	230.271	176.161				0	0	0	0	0	0		0	0	0	0	0	0		0	0	0	0	0	0		1.00463	1.00351	0.996838	1.00852	1.00049	1.01594		208.825	201.468	182.07	173.985	230.271	190.554		23.753	25.6012	26.9195	19.511
147255		200.111	209.023	169.881	188.284	196.383	180.775				0	0	0	0	0	0		0	0	0	0	0	0		0	0	0	0	0	0		1.00484	1.00377	0.99734	1.00869	1.00034	1.01596		208.807	209.023	175	188.284	196.383	190.612		23.753	25.6012	26.9195	19.374
147335		207.776	181.952	177.638	149.638	198.619	163.179				0	0	0	0	0	0		0	0	0	0	0	0		0	0	0	0	0	0		1.00483	1.00395	0.997308	1.00854	1.00069	1.01596		208.702	197.202	175	173.891	198.619	190.554		23.3977	25.274	26.9765	19.3793
147415		200.926	180.751	158.419	159.124	185.714	173.07				0	0	0	0	0	0		0	0	0	0	0	0		0	0	0	0	0	0		1.0053	1.0043	0.996878	1.0085	1.0005	1.01613		208.679	197.085	175.01	173.84	189.331	190.55		23.3977	25.1447	27.06	19.3455
147535		230.231	188.632	188.28	173.058	198.077	181.79				0	0	0	0	0	0		0	0	0	0	0	0		0	0	0	0	0	0		1.00572	1.00462	0.996943	1.00846	0.99986	1.0167		230.231	197.062	188.28	173.841	198.077	190.538		23.8232	25.2098	27.06	19.3857
147615		241.132	231.378	192.856	184.029	214.239	170.716				0	0	0	0	0	0		0	0	0	0	0	0		0	0	0	0	0	0		1.00581	1.00487	0.99735	1.0087	0.999653	1.01646		241.132	231.378	192.856	184.029	214.239	190.543		23.8232	25.2098	27.06	19.3857
147715		247.493	212.493	180.316	176.252	207.735	193.568				0	0	0	0	0	0		0	0	0	0	0	0		0	0	0	0	0	0		1.00567	1.00469	0.997206	1.00817	0.999589	1.01696		247.493	212.493	180.316	173.849	207.735	193.568		23.9772	25.0673	27.1827	19.3857
147795		211.087	202.702	179.827	178.022	196.321	167.082				0	0	0	0	0	0		0	0	0	0	0	0		0	0	0	0	0	0		1.00531	1.00453	0.996672	1.00792	0.999036	1.01663		208.518	202.702	175.02	173.652	196.321	190.54		24.3548	25.2722	27.2685	19.329
147875		216.281	243.851	175.154	154.905	185.364	167.09				0	0	0	0	0	0		0	0	0	0	0	0		0	0	0	0	0	0		1.00501	1.00442	0.996773	1.00771	0.998829	1.01664		208.309	243.851	174.998	173.311	189.085	190.414		24.2678	25.2115	27.5232	19.379
147995		200.96	198.343	173.58	156.03	187.255	187.929				0	0	0	0	0	0		0	0	0	0	0	0		0	0	0	0	0	0		1.00488	1.00485	0.996902	1.00771	0.998872	1.01687		208.33	196.019	174.997	173.062	189.085	190.384		24.2678	25.2585	27.8237	19.3985
148075		192.426	189.362	157.28	152.563	180.016	168.293				0	0	0	0	0	0		0	0	0	0	0	0		0	0	0	0	0	0		1.00451	1.00538	0.996217	1.00777	0.998265	1.01632		208.387	195.482	174.999	173.062	189.16	190.455		24.292	25.2895	27.9183	19.5695
148195		222.519	193.03	172.158	179.96	193.779	169.706				0	0	0	0	0	0		0	0	0	0	0	0		0	0	0	0	0	0		1.00465	1.00563	0.995658	1.00773	0.998089	1.01596		222.519	195.341	175	179.96	193.779	190.502		24.321	25.287	28.06	19.5695
148275		245.735	188.161	212.164	190.941	216.325	199.322				0	0	0	0	0	0		0	0	0	0	0	0		0	0	0	0	0	0		1.00469	1.0063	0.995579	1.00737	0.9983	1.01564		245.735	195.263	212.164	190.941	216.325	199.322		24.3547	25.4565	28.2255	19.5695
148355		225.098	202.496	197.489	186.388	196.993	192.858				0	0	0	0	0	0		0	0	0	0	0	0		0	0	0	0	0	0		1.00396	1.00729	0.995512	1.00677	0.997802	1.01547		225.098	202.496	197.489	186.388	196.993	192.858		24.3547	24.7995	28.2255	19.6885
148475		224.785	209.119	186.02	167.45	191.786	184.355				0	0	0	0	0	0		0	0	0	0	0	0		0	0	0	0	0	0		1.00355	1.00732	0.995231	1.00612	0.997245	1.01562		224.785	209.119	186.02	173.062	189.32	190.319		24.448	24.927	28.3715	19.9592
148555		210.652	168.91	170.039	167.906	185.76	177.281				0	0	0	0	0	0		0	0	0	0	0	0		0	0	0	0	0	0		1.00414	1.00704	0.994641	1.00638	0.996518	1.0155		208.226	194.986	175.038	172.78	189.39	190.334		24.3915	24.9062	28.537	20.3918
148635		215.486	173.159	172.925	178.279	191.528	177.354				0	0	0	0	0	0		0	0	0	0	0	0		0	0	0	0	0	0		1.00467	1.00709	0.995063	1.00676	0.99584	1.01562		208.139	194.922	175.018	172.532	189.445	190.319		24.3518	24.728	28.537	20.2788
148715		205.479	199.817	162.719	165.987	169.377	161.844				0	0	0	0	0	0		0	0	0	0	0	0		0	0	0	0	0	0		1.00444	1.00742	0.994478	1.00651	0.995197	1.01585		208.15	199.817	175.045	172.532	189.5	190.292		24.3932	24.6295	28.6645	20.478
148795		195.785	201.711	159.513	172.534	157.132	183.912				0	0	0	0	0	0		0	0	0	0	0	0		0	0	0	0	0	0		1.00381	1.00742	0.993713	1.00648	0.994903	1.01615		208.181	201.711	175.082	172.532	189.526	190.284		24.4785	24.5862	29.0317	20.5465
148875		209.997	196.868	195.499	169.056	186.537	190.557				0	0	0	0	0	0		0	0	0	0	0	0		0	0	0	0	0	0		1.00348	1.00742	0.99317	1.00618	0.994659	1.01606		208.193	194.843	195.499	172.533	189.548	190.557		24.6817	24.708	29.055	20.5465
149015		230.126	220.003	196.448	177.583	213.246	190.068				0	0	0	0	0	0		0	0	0	0	0	0		0	0	0	0	0	0		1.00312	1.00785	0.992573	1.00595	0.993783	1.01591		230.126	220.003	196.448	172.533	213.246	190.29		24.6817	24.7905	29.1112	20.6835
149115		220.235	218.705	177.662	176.892	187.492	186.925				0	0	0	0	0	0		0	0	0	0	0	0		0	0	0	0	0	0		1.00282	1.00768	0.991951	1.00577	0.99333	1.01567		220.235	218.705	175.168	172.533	189.713	190.313		24.6817	24.7905	29.1112	20.7763
149195		221.032	177.842	179.451	174.248	187.975	194.073				0	0	0	0	0	0		0	0	0	0	0	0		0	0	0	0	0	0		1.00259	1.00758	0.991544	1.00528	0.992592	1.0152		221.032	194.842	175.107	172.531	189.852	194.073		24.8535	24.9827	28.9435	20.6175
149275		204.971	183.166	160.981	166.812	188.057	178.448				0	0	0	0	0	0		0	0	0	0	0	0		0	0	0	0	0	0		1.00295	1.00739	0.991456	1.00481	0.992353	1.01501		208.21	194.829	175.111	172.532	189.608	190.266		25.0575	24.96	29.013	20.7742
149355		205.94	187.687	168.489	176.003	162.996	176.576				0	0	0	0	0	0		0	0	0	0	0	0		0	0	0	0	0	0		1.0034	1.00703	0.991336	1.00434	0.99178	1.01469		208.195	194.837	175.039	172.533	189.697	190.276		25.1545	25.0318	29.023	21.0192
149455		195.939	165.98	162.075	163.718	165.525	203.23				0	0	0	0	0	0		0	0	0	0	0	0		0	0	0	0	0	0		1.00318	1.00637	0.990705	1.00413	0.991091	1.01454		208.202	194.84	175.07	172.533	189.827	203.23		25.215	25.0493	29.1447	21.0192
149555		201.617	177.94	185.093	179.23	181.506	180.994				0	0	0	0	0	0		0	0	0	0	0	0		0	0	0	0	0	0		1.00282	1.00593	0.990711	1.00386	0.990258	1.01454		208.214	194.842	185.093	179.23	189.935	190.28		25.2345	25.1453	29.2627	21.0598
149635		228.886	220.581	200.511	174.643	188.332	203.794				0	0	0	0	0	0		0	0	0	0	0	0		0	0	0	0	0	0		1.0025	1.00568	0.990793	1.00362	0.989483	1.01477		228.886	220.581	200.511	172.585	189.939	203.794		25.2608	25.1453	29.3847	21.0598
149715		230.222	211.634	189.943	186.074	217.309	183.273				0	0	0	0	0	0		0	0	0	0	0	0		0	0	0	0	0	0		1.00241	1.00518	0.990332	1.00391	0.988718	1.01466		230.222	211.634	189.943	186.074	217.309	190.276		25.2608	25.408	29.3847	21.0862
149795		241.163	189.134	180.955	162.875	192.334	192.594				0	0	0	0	0	0		0	0	0	0	0	0		0	0	0	0	0	0		1.00225	1.00486	0.990201	1.00375	0.987979	1.0143		241.163	194.869	180.955	172.531	190.431	192.594		25.347	25.408	29.4717	21.0795
149875		218.543	181.963	182.573	163.467	194.183	183.934				0	0	0	0	0	0		0	0	0	0	0	0		0	0	0	0	0	0		1.0019	1.00446	0.99014	1.00362	0.987268	1.01442		218.543	194.886	182.573	172.531	190.794	190.283		25.4408	25.703	29.5325	21.1567
149995		200.249	215.442	160.753	158.147	175.524	177.6				0	0	0	0	0	0		0	0	0	0	0	0		0	0	0	0	0	0		1.00145	1.00436	0.989437	1.00384	0.987035	1.01445		208.204	215.442	175.053	172.521	190.08	190.282		25.2345	25.703	29.58	20.8737
150075		197.851	168.819	166.96	162.397	166.29	186.174				0	0	0	0	0	0		0	0	0	0	0	0		0	0	0	0	0	0		1.00106	1.00442	0.98918	1.00397	0.98679	1.01464		208.216	194.888	175.065	172.502	190.209	190.277		25.2498	26.0718	29.5888	20.9432
150175		185.811	190.727	169.71	152.852	156.051	181.208				0	0	0	0	0	0		0	0	0	0	0	0		0	0	0	0	0	0		1.00112	1.00407	0.988979	1.00438	0.986198	1.01513		208.214	194.902	175.075	172.446	190.524	190.263		25.4127	26.1118	29.699	21.0293
150275		189.703	179.343	159.941	166.54	168.644	185.718				0	0	0	0	0	0		0	0	0	0	0	0		0	0	0	0	0	0		1.00148	1.00392	0.988597	1.00414	0.986043	1.01491		208.203	194.908	175.093	172.479	190.606	190.269		25.4127	26.1118	29.9955	21.1058
150355		206.744	198.671	173.96	159.916	188.654	192.576				0	0	0	0	0	0		0	0	0	0	0	0		0	0	0	0	0	0		1.00147	1.00364	0.989064	1.00413	0.986065	1.01461		208.203	194.914	175.071	172.481	190.594	192.576		25.8855	26.2	29.9955	21.3253
150457		226.416	195.475	175	150.94	181.691	171.949				0	0	0	0	0	0		0	0	0	0	0	0		0	0	0	0	0	0		1.00137	1.00344	0.988991	1.00379	0.98554	1.0143		226.416	194.915	175	172.527	190.801	190.287		26.0715	26.2	29.8735	21.3253
150555		213.576	191.114	177.254	166.295	186.933	168.329				0	0	0	0	0	0		0	0	0	0	0	0		0	0	0	0	0	0		1.00116	1.00296	0.988559	1.00361	0.984882	1.01426		208.146	194.878	174.998	172.318	190.373	190.235		26.051	26.1973	29.9282	21.452
150635		188.22	206.133	163.437	162.414	171.627	189.599				0	0	0	0	0	0		0	0	0	0	0	0		0	0	0	0	0	0		1.00075	1.0027	0.988454	1.00347	0.984431	1.01401		208.035	206.133	174.976	172.228	190.614	189.599		26.0312	26.244	30.0195	21.5145
150715		196.139	192.854	154.81	155.777	164.593	181.715				0	0	0	0	0	0		0	0	0	0	0	0		0	0	0	0	0	0		1.00048	1.00258	0.98838	1.00377	0.98401	1.01395		208.087	194.842	174.978	172.214	190.797	190.247		26.176	26.5242	30.2385	21.5145
150795		207.337	172.978	163.385	138.517	157.695	161.755				0	0	0	0	0	0		0	0	0	0	0	0		0	0	0	0	0	0		1.00021	1.00243	0.987901	1.00357	0.983503	1.0142		208.11	194.842	174.986	172.223	190.829	190.237		26.176	26.5242	30.5098	21.6317
150875		180.202	162.203	147.081	150.185	157.278	164.471				0	0	0	0	0	0		0	0	0	0	0	0		0	0	0	0	0	0		1.00031	1.00297	0.987314	1.00325	0.983075	1.01449		208.104	194.807	174.997	172.239	190.855	190.225		26.176	26.8007	30.6265	21.7833
150995		190.797	184.892	163.701	160.539	175.429	186.873				0	0	0	0	0	0		0	0	0	0	0	0		0	0	0	0	0	0		1.00004	1.00353	0.986814	1.00285	0.982591	1.01445		208.118	194.787	174.998	172.258	190.885	190.226		26.378	26.879	30.742	21.8918
151075		222.562	173.109	178.251	167.396	185.614	194.11				0	0	0	0	0	0		0	0	0	0	0	0		0	0	0	0	0	0		0.999952	1.00313	0.986281	1.00243	0.981993	1.01433		222.562	194.801	174.999	172.173	191.005	194.11		26.4735	27.0057	30.9325	21.901
151155		187.903	168.006	157.654	169.781	177.223	187.022				0	0	0	0	0	0		0	0	0	0	0	0		0	0	0	0	0	0		1.00042	1.00297	0.985493	1.00204	0.981648	1.01412		208.099	194.806	174.997	172.216	191.083	190.241		26.6508	27.207	31.3227	22.155
151275		176.861	186.902	164.524	156.875	160.835	150.709				0	0	0	0	0	0		0	0	0	0	0	0		0	0	0	0	0	0		1.00077	1.00295	0.984941	1.00193	0.981121	1.01404		208.031	194.738	174.998	172.034	191.201	190.167		27.0267	27.2833	31.492	22.0555
151355		191.657	202.276	156.783	163.888	158.53	148.396				0	0	0	0	0	0		0	0	0	0	0	0		0	0	0	0	0	0		1.00074	1.00257	0.984734	1.00238	0.980519	1.01399		208.037	202.276	174.999	171.987	191.255	190.073		27.0267	27.542	31.5757	22.104
151435		187.178	183.294	153.236	151.093	151.829	167.911				0	0	0	0	0	0		0	0	0	0	0	0		0	0	0	0	0	0		1.00041	1.00288	0.984429	1.00262	0.979915	1.01371		208.1	194.534	174.999	171.963	191.271	190.088		27.3782	28.3695	31.7492	22.2242
151515		189.016	177.954	135.362	140.61	154.263	180.954				0	0	0	0	0	0		0	0	0	0	0	0		0	0	0	0	0	0		1.00028	1.00263	0.984139	1.00249	0.979417	1.01393		208.106	194.586	175	171.976	191.283	189.64		27.5417	28.3695	31.8877	22.3695
151615		183.334	177.979	145.485	147.797	142.194	174.224				0	0	0	0	0	0		0	0	0	0	0	0		0	0	0	0	0	0		1.00023	1.00315	0.983751	1.00208	0.978916	1.01367		208.108	194.477	175.017	172.015	191.353	189.708		27.5417	28.6525	32.0605	22.4585
151715		207.347	194.119	188.796	163.459	173.443	188.067				0	0	0	0	0	0		0	0	0	0	0	0		0	0	0	0	0	0		0.999986	1.00272	0.983304	1.00173	0.978643	1.01335		208.121	194.567	188.796	172.057	191.395	189.794		27.5417	28.924	32.0605	22.4585
151795		212.813	200.889	168.526	175.669	181.214	168.188				0	0	0	0	0	0		0	0	0	0	0	0		0	0	0	0	0	0		0.999896	1.00285	0.982985	1.00153	0.978315	1.01358		208.125	200.889	174.999	171.905	191.446	189.345		27.8535	29.162	32.2985	22.353
151875		192.603	211.288	150.269	153.31	162.061	156.957				0	0	0	0	0	0		0	0	0	0	0	0		0	0	0	0	0	0		0.999929	1.00234	0.98308	1.00158	0.977914	1.01401		207.87	211.288	174.999	171.74	191.508	189.151		27.5902	29.334	32.4432	22.3767
152015		205.388	171.245	149.106	149.031	168.757	170.341				0	0	0	0	0	0		0	0	0	0	0	0		0	0	0	0	0	0		0.999852	1.00193	0.983531	1.0013	0.977813	1.01416		207.76	194.142	174.998	171.605	191.524	189.085		27.4915	29.46	32.5855	22.6097
152095		183.899	195.059	151.856	148.035	158.468	163.669				0	0	0	0	0	0		0	0	0	0	0	0		0	0	0	0	0	0		0.999842	1.00151	0.983956	1.00086	0.977769	1.01403		207.648	194.198	174.997	171.648	191.531	188.848		27.4952	29.558	32.6882	22.6803
152175		182.471	163.472	146.689	146.46	151.314	160.082				0	0	0	0	0	0		0	0	0	0	0	0		0	0	0	0	0	0		1.00029	1.00133	0.983479	1.00057	0.977496	1.01379		207.545	194.117	174.998	171.521	191.576	188.733		27.4165	29.4688	32.88	22.5332
152255		163.324	164.992	151.063	141.451	141.418	143.555				0	0	0	0	0	0		0	0	0	0	0	0		0	0	0	0	0	0		1.00031	1.00114	0.98315	1.00034	0.977066	1.01413		207.544	194.118	174.999	171.449	191.648	188.584		27.6255	29.6305	33.2557	22.4812
152335		169.619	165.716	145.844	145.394	146.662	160.071				0	0	0	0	0	0		0	0	0	0	0	0		0	0	0	0	0	0		0.999877	1.00084	0.982763	1.00013	0.97649	1.01394		207.558	194.096	175	171.418	191.743	188.573		27.6865	29.6548	33.4183	22.6408
152435		200.959	199.445	192.478	151.747	188.858	171.36				0	0	0	0	0	0		0	0	0	0	0	0		0	0	0	0	0	0		1.00001	1.00061	0.982628	1.00017	0.976775	1.01378		207.524	194.017	192.478	171.408	191.696	188.532		27.657	29.7788	33.4183	22.8485
152515		193.289	193.019	175.304	146.355	176.097	186.616				0	0	0	0	0	0		0	0	0	0	0	0		0	0	0	0	0	0		0.999783	1.00046	0.982362	1.00039	0.976883	1.01382		207.527	193.877	175.007	171.395	191.678	188.483		27.7762	29.8332	33.4183	22.916
152595		194.438	179.487	171.022	149.037	168.873	174.132				0	0	0	0	0	0		0	0	0	0	0	0		0	0	0	0	0	0		0.99988	1.00054	0.982253	1.00015	0.976971	1.01386		207.526	193.768	175.013	171.165	191.663	188.175		27.7762	29.7798	33.4183	22.7383
152675		174.905	180.075	158.795	146.512	170.278	149.922				0	0	0	0	0	0		0	0	0	0	0	0		0	0	0	0	0	0		0.999635	1.00038	0.982058	0.999984	0.977469	1.01361		207.529	193.753	175.022	171.032	191.581	188.085		27.7762	29.7695	33.4183	22.6145
152755		175.843	173.194	155.282	170.168	171.495	172.387				0	0	0	0	0	0		0	0	0	0	0	0		0	0	0	0	0	0		0.999774	1.00074	0.981949	0.999829	0.977298	1.01328		207.527	193.403	175.028	171.043	191.609	188.046		27.657	29.5705	33.4183	22.7205
152835		168.175	168.739	138.113	144.236	157.08	168.062				0	0	0	0	0	0		0	0	0	0	0	0		0	0	0	0	0	0		0.999686	1.00041	0.982029	0.999574	0.977557	1.01309		207.529	193.032	175.024	170.837	191.566	187.989		27.657	29.281	33.4183	22.6283
153035		175.279	156.885	148.141	145.607	147.631	154.609				0	0	0	0	0	0		0	0	0	0	0	0		0	0	0	0	0	0		0.999821	1.00056	0.981707	0.999367	0.977174	1.01293		207.527	193.005	175.04	170.656	191.63	187.934		27.657	29.4055	33.4183	22.6667
153115		190.235	192.599	171.769	155.704	184.15	198.423				0	0	0	0	0	0		0	0	0	0	0	0		0	0	0	0	0	0		0.999634	1.00043	0.981557	0.999252	0.977479	1.01293		207.51	192.854	174.999	170.627	191.579	198.423		27.6388	29.4	33.3115	22.6432
153195		184.507	188.98	170.566	154.314	181.668	197.152				0	0	0	0	0	0		0	0	0	0	0	0		0	0	0	0	0	0		0.99958	1.0005	0.982091	0.999077	0.97779	1.01276		207.511	192.783	174.998	170.573	191.528	197.152		27.6388	29.313	33.2333	22.484
153275		190.995	194.836	163.028	156.753	158.289	164.167				0	0	0	0	0	0		0	0	0	0	0	0		0	0	0	0	0	0		0.999276	1.00077	0.982021	0.998987	0.978178	1.01273		207.514	192.752	174.998	170.404	191.467	187.811		27.758	29.3968	33.2333	22.4092
153355		198.226	197.668	153.927	150.672	162.525	154.357				0	0	0	0	0	0		0	0	0	0	0	0		0	0	0	0	0	0		0.999131	1.0012	0.982269	0.998854	0.978656	1.01256		207.492	192.702	174.997	170.406	191.393	187.536		27.9703	29.5893	33.2333	22.8035
153435		172.342	181.926	147.454	164.254	165.871	181.519				0	0	0	0	0	0		0	0	0	0	0	0		0	0	0	0	0	0		0.999269	1.00207	0.982103	0.998757	0.978604	1.01274		207.488	192.602	174.998	170.408	191.401	187.529		28.0623	29.3968	33.0708	22.4092
153515		184.345	171.63	145.01	161.335	161.511	157.454				0	0	0	0	0	0		0	0	0	0	0	0		0	0	0	0	0	0		0.999199	1.00295	0.981851	0.998588	0.978321	1.01269		207.49	192.593	174.998	170.428	191.445	187.531		28.0623	29.5893	33.0708	22.8035
153595		165.37	172.88	141.118	152.457	150.826	175.416				0	0	0	0	0	0		0	0	0	0	0	0		0	0	0	0	0	0		0.999563	1.00267	0.981624	0.998355	0.978575	1.01297		207.48	192.595	174.999	170.457	191.406	187.521		28.0623	29.6878	33.2333	23.5563
153675		153.232	174.551	130.22	155.54	145.377	158.362				0	0	0	0	0	0		0	0	0	0	0	0		0	0	0	0	0	0		0.999687	1.00264	0.981869	0.998185	0.978541	1.01302		207.403	192.595	174.998	170.478	191.411	187.519		27.979	29.6878	33.2333	23.8775
153755		196.119	192.095	168.198	165.328	181.587	172.43				0	0	0	0	0	0		0	0	0	0	0	0		0	0	0	0	0	0		0.999557	1.00299	0.981878	0.998109	0.978379	1.01307		207.354	192.593	175.031	170.389	191.436	187.517		27.9445	29.6878	33.3115	23.8082
153855		221.851	198.127	166.562	171.407	186.815	188.476				0	0	0	0	0	0		0	0	0	0	0	0		0	0	0	0	0	0		0.999682	1.00279	0.982017	0.998306	0.97847	1.01362		221.851	192.594	175.024	170.385	191.422	187.497		27.9445	29.6878	33.3115	23.487
153995		203.744	190.289	152.659	148.583	167.383	149.073				0	0	0	0	0	0		0	0	0	0	0	0		0	0	0	0	0	0		0.999955	1.00246	0.98191	0.998215	0.978181	1.014		207.351	192.596	175.03	170.387	191.467	187.259		27.9445	29.6878	33.3115	23.8082
154095		186.741	188.709	147.791	168.882	159.806	162.622				0	0	0	0	0	0		0	0	0	0	0	0		0	0	0	0	0	0		0.999617	1.0025	0.982253	0.998229	0.978329	1.01397		207.354	192.596	175.013	170.387	191.444	187.263		27.9445	29.6878	33.515	23.487
154175		174.84	162.322	145.668	142.562	168.267	138.308				0	0	0	0	0	0		0	0	0	0	0	0		0	0	0	0	0	0		0.999479	1.00216	0.982359	0.998373	0.978595	1.01398		207.355	192.599	175.007	170.384	191.403	187.262		27.9445	29.918	33.3115	23.487
154255		190.905	167.912	147.793	139.793	166.868	157.246				0	0	0	0	0	0		0	0	0	0	0	0		0	0	0	0	0	0		0.999559	1.00176	0.982812	0.998625	0.97848	1.01355		207.41	192.637	174.999	170.379	191.421	187.319		27.887	30.0218	33.3115	23.487
154355		181.558	157.449	140.393	143.603	158.887	147.842				0	0	0	0	0	0		0	0	0	0	0	0		0	0	0	0	0	0		0.999545	1.0015	0.982501	0.998583	0.978298	1.0136		207.411	192.591	175.078	170.38	191.449	187.154		27.887	29.861	33.4248	23.487
154435		199.887	193.493	186.03	172.531	183.372	177.43				0	0	0	0	0	0		0	0	0	0	0	0		0	0	0	0	0	0		0.999498	1.00145	0.982501	0.998635	0.978181	1.01352		207.482	192.592	186.03	170.301	191.467	187.053		27.9703	29.861	33.4248	23.4598
154515		212.382	178.876	184.023	185.827	214.232	193.052				0	0	0	0	0	0		0	0	0	0	0	0		0	0	0	0	0	0		0.999175	1.0013	0.982386	0.998573	0.977968	1.01357		207.49	192.593	184.023	185.827	214.232	193.052		27.9703	29.7572	33.4248	23.369
154595		194.327	180.828	166.406	163.973	186.586	163.771				0	0	0	0	0	0		0	0	0	0	0	0		0	0	0	0	0	0		0.99903	1.00098	0.982426	0.998455	0.978214	1.01398		207.494	192.595	175.082	170.189	191.462	186.931		27.9703	29.7572	33.4248	23.1333
154715		188.089	198.427	165.579	171.528	199.038	158.156				0	0	0	0	0	0		0	0	0	0	0	0		0	0	0	0	0	0		0.998919	1.00062	0.982737	0.998325	0.978294	1.01421		207.497	192.598	175.067	170.198	199.038	186.921		27.9703	29.7572	33.4248	23.1333
154795		184.465	191.014	157.265	170.67	180	162.026				0	0	0	0	0	0		0	0	0	0	0	0		0	0	0	0	0	0		0.99877	1.00083	0.982613	0.998141	0.978876	1.01407		207.501	192.596	175.073	170.211	191.359	186.873		27.9703	29.7572	33.4248	23.3073
154875		196.991	189.302	146.869	152.092	167.989	174.774				0	0	0	0	0	0		0	0	0	0	0	0		0	0	0	0	0	0		0.998895	1.00078	0.983476	0.99804	0.978722	1.014		207.498	192.596	175.03	170.218	191.383	186.875		27.9703	29.527	33.6283	23.3313
154995		196.979	169.922	163.111	166.194	174.68	178.415				0	0	0	0	0	0		0	0	0	0	0	0		0	0	0	0	0	0		0.998892	1.00088	0.982521	0.998159	0.978301	1.01398		207.5	192.532	175.153	169.991	191.701	186.63		27.9868	29.6997	33.687	23.1785
155115		217.327	170.367	188.953	181.404	216.184	195.894				0	0	0	0	0	0		0	0	0	0	0	0		0	0	0	0	0	0		0.998787	1.00076	0.983468	0.997951	0.978237	1.01374		217.327	192.331	188.953	181.404	216.184	195.894		28.0083	29.5497	33.687	22.933
155195		228.783	199.003	161.078	175.599	180.243	192.34				0	0	0	0	0	0		0	0	0	0	0	0		0	0	0	0	0	0		0.998814	1.00119	0.984928	0.997782	0.978322	1.01373		228.783	199.003	175.037	169.846	191.698	192.34		28.0083	29.3195	33.4835	22.933
155275		197.175	192.391	165.333	176.082	183.977	148.169				0	0	0	0	0	0		0	0	0	0	0	0		0	0	0	0	0	0		0.999017	1.00121	0.986056	0.997833	0.97879	1.01408		207.516	192.251	174.999	169.843	191.621	186.606		28.0083	29.221	33.4835	22.933
155355		186.37	180.53	144.358	171.122	175.88	175.762				0	0	0	0	0	0		0	0	0	0	0	0		0	0	0	0	0	0		0.999527	1.00094	0.985901	0.997912	0.979877	1.01391		207.511	192.299	175	169.837	191.447	186.559		27.7145	29.221	33.321	22.933
155435		174.672	169.97	154.302	174.56	168.589	186.554				0	0	0	0	0	0		0	0	0	0	0	0		0	0	0	0	0	0		0.99953	1.00091	0.985621	0.999166	0.980472	1.01386		207.511	192.305	175.004	169.708	191.355	186.527		27.7145	29.221	33.4835	23.0563
155515		189.475	173.683	152.471	166.649	182.903	163.91				0	0	0	0	0	0		0	0	0	0	0	0		0	0	0	0	0	0		0.998978	1.00095	0.984407	0.999149	0.979766	1.01362		207.499	192.297	175.139	169.711	191.464	186.531		27.693	29.0285	33.6318	23.0563
155595		184.553	164.756	150.686	150.049	173.407	159.249				0	0	0	0	0	0		0	0	0	0	0	0		0	0	0	0	0	0		0.998267	1.00106	0.984422	0.99955	0.978833	1.01327		207.507	192.278	175.241	169.642	191.933	186.537		27.693	29.0285	33.6507	23.0563
155675		193.825	166.54	151.687	162.464	174.545	181.916				0	0	0	0	0	0		0	0	0	0	0	0		0	0	0	0	0	0		0.99797	1.00167	0.984301	0.999418	0.978738	1.01324		207.51	192.169	175.299	169.665	191.959	186.538		27.693	29.221	33.9432	23.0563
155755		228.005	214.036	169.787	167.12	195.936	195.22				0	0	0	0	0	0		0	0	0	0	0	0		0	0	0	0	0	0		0.997767	1.00215	0.985734	0.999822	0.978575	1.01344		228.005	214.036	175.26	169.594	195.936	195.22		27.693	29.3533	33.5675	23.0563
155835		178.472	180.354	173.806	175.792	194.9	203.113				0	0	0	0	0	0		0	0	0	0	0	0		0	0	0	0	0	0		0.99763	1.00207	0.985683	0.999855	0.978462	1.01315		207.513	192.1	175.263	169.819	194.9	203.113		27.5563	29.3203	33.4395	23.3017
155995		188.725	154.824	151.568	163.27	173.042	183.484				0	0	0	0	0	0		0	0	0	0	0	0		0	0	0	0	0	0		0.998151	1.00194	0.986056	1.00051	0.978472	1.01363		207.508	192.123	175.238	169.766	192.034	186.531		27.693	29.0285	33.4395	23.1785
156075		211.776	168.495	166.594	165.562	162.689	165.821				0	0	0	0	0	0		0	0	0	0	0	0		0	0	0	0	0	0		0.997992	1.00162	0.986867	1.0004	0.978403	1.01363		207.51	192.178	175.183	169.782	192.054	186.567		27.5563	29.0285	33.4395	23.1785
156155		199.237	159.577	153.363	159.661	167.543	173.665				0	0	0	0	0	0		0	0	0	0	0	0		0	0	0	0	0	0		0.998218	1.00185	0.987008	1.00041	0.97859	1.01363		207.526	192.139	175.27	169.782	192.279	186.567		27.5778	29.0285	33.5693	23.1785
156235		190.291	174.534	149.14	165.187	159.976	172.436				0	0	0	0	0	0		0	0	0	0	0	0		0	0	0	0	0	0		0.99762	1.00209	0.98711	0.999795	0.978872	1.01358		207.576	192.095	175.304	169.995	192.342	186.569		27.4092	29.0285	33.6375	23.3313
156335		198.602	183.088	165.47	159.727	184.354	161.51				0	0	0	0	0	0		0	0	0	0	0	0		0	0	0	0	0	0		0.997797	1.002	0.987035	1.00042	0.978775	1.01306		207.684	192.111	175.305	169.893	192.344	186.584		27.4387	28.9447	33.8568	23.2678
156455		198.31	197.001	178.308	167.733	208.397	176.865				0	0	0	0	0	0		0	0	0	0	0	0		0	0	0	0	0	0		0.998308	1.00186	0.987326	1.00048	0.978903	1.01264		207.635	192.137	175.303	170.157	208.397	186.597		27.3543	28.9447	33.8568	23.3215
156535		196.39	176.348	174.424	159.219	181.863	181.47				0	0	0	0	0	0		0	0	0	0	0	0		0	0	0	0	0	0		0.998213	1.00176	0.987365	1.00063	0.978936	1.0126		207.644	192.154	175.302	170.134	192.372	186.615		27.2875	28.8238	33.7873	23.3215
156615		212.371	162.222	151.216	155.039	181.809	180.161				0	0	0	0	0	0		0	0	0	0	0	0		0	0	0	0	0	0		0.997972	1.00167	0.987495	1.00053	0.97999	1.01255		207.667	192.17	175.299	170.149	192.35	186.615		26.9757	28.5752	33.6527	22.7332
156695		196.424	185.161	145.603	150.771	176.472	157.952				0	0	0	0	0	0		0	0	0	0	0	0		0	0	0	0	0	0		0.998418	1.00171	0.987434	1.00105	0.979998	1.01268		207.583	192.163	175.262	170.064	192.35	186.614		27.258	28.5752	33.4335	22.7332
156775		188.068	171.839	149.574	174.107	171.895	166.134				0	0	0	0	0	0		0	0	0	0	0	0		0	0	0	0	0	0		0.998512	1.00175	0.9874	1.00105	0.979162	1.01273		207.755	192.156	175.262	170.064	192.436	186.614		27.3272	28.5752	33.6135	22.7332
156875		173.577	183.893	140.265	169.893	151.539	164.606				0	0	0	0	0	0		0	0	0	0	0	0		0	0	0	0	0	0		0.998516	1.00188	0.987348	1.00122	0.979236	1.01272		207.821	192.416	175.263	170.229	192.422	186.682		27.4915	28.7252	33.6135	22.824
156995		199.156	213.836	178.492	189.512	206.248	192.311				0	0	0	0	0	0		0	0	0	0	0	0		0	0	0	0	0	0		0.998467	1.00176	0.987223	1.00141	0.979342	1.01265		207.831	213.836	175.265	189.512	206.248	192.311		27.4915	28.6025	33.6135	22.824
157075		207.519	177.729	179.471	194.225	183.831	190.853				0	0	0	0	0	0		0	0	0	0	0	0		0	0	0	0	0	0		0.99835	1.00169	0.986627	1.0018	0.978769	1.01269		208.119	192.439	175.28	194.225	192.507	190.853		27.2117	28.573	33.6135	22.5303
157155		210.059	184.001	155.244	164.047	182.364	179.465				0	0	0	0	0	0		0	0	0	0	0	0		0	0	0	0	0	0		0.998306	1.00157	0.985816	1.00202	0.97871	1.01271		208.121	192.452	175.301	170.173	192.518	186.836		27.2117	28.573	33.4963	22.5303
157235		204.943	193.88	163.858	189.478	179.907	188.712				0	0	0	0	0	0		0	0	0	0	0	0		0	0	0	0	0	0		0.998163	1.00154	0.986642	1.00211	0.979959	1.01271		208.129	192.455	175.28	189.478	192.386	186.836		27.2117	28.573	33.4963	22.3127
157315		199.937	166.254	148.323	164.323	179.85	170.88				0	0	0	0	0	0		0	0	0	0	0	0		0	0	0	0	0	0		0.998283	1.00157	0.986764	1.00202	0.980101	1.01295		208.123	192.187	175.277	170.173	192.382	186.907		27.2117	28.423	33.4963	22.164
157435		187.106	185.764	144.95	155.395	160.193	162.164				0	0	0	0	0	0		0	0	0	0	0	0		0	0	0	0	0	0		0.998197	1.00167	0.986119	1.00218	0.979147	1.01273		208.127	192.17	175.293	169.887	192.759	186.913		27.2117	28.423	33.4963	22.0733
157515		191.121	180.944	145.784	151.04	176.703	175.62				0	0	0	0	0	0		0	0	0	0	0	0		0	0	0	0	0	0		0.998267	1.00173	0.986083	1.0022	0.979366	1.01277		208.199	192.338	175.294	170.151	193.233	186.912		27.475	28.423	33.4963	22.164
157595		213.55	197.697	193.995	171	193.694	203.757				0	0	0	0	0	0		0	0	0	0	0	0		0	0	0	0	0	0		0.998057	1.00169	0.986667	1.0022	0.979319	1.01289		208.205	192.34	193.995	170.15	193.247	203.757		27.475	28.423	33.4963	22.164
157675		215.279	238.417	162.179	170.614	181.425	284.074				0	0	0	0	0	0		0	0	0	0	0	0		0	0	0	0	0	0		0.998524	1.0017	0.987239	1.00231	0.979295	1.01343		215.279	238.417	175.264	170.271	193.254	284.074		27.2117	28.423	33.4963	22.1912
157795		218.978	197.122	157.232	171.445	192.227	261.591				0	0	0	0	0	0		0	0	0	0	0	0		0	0	0	0	0	0		0.997927	1.00157	0.987305	1.0024	0.979289	1.01287		218.978	192.344	175.263	170.265	193.256	261.591		27.475	28.423	33.4963	21.9335
157875		190.988	207.831	158.806	168.218	182.38	229.931				0	0	0	0	0	0		0	0	0	0	0	0		0	0	0	0	0	0		0.997866	1.00166	0.987446	1.00233	0.979256	1.01293		208.377	207.831	175.241	170.13	193.266	229.931		27.5515	28.323	33.3605	21.9062
158015		197.134	181.618	147.956	153.056	170.571	164.734				0	0	0	0	0	0		0	0	0	0	0	0		0	0	0	0	0	0		0.998431	1.00153	0.987277	1.00325	0.979352	1.01346		208.193	192.172	175.155	169.816	192.687	186.761		27.475	28.3525	33.2685	22.0733
158095		158.628	201.057	140.567	168.595	149.885	175.706				0	0	0	0	0	0		0	0	0	0	0	0		0	0	0	0	0	0		0.998541	1.00174	0.98745	1.00439	0.979465	1.01302		208.19	201.057	175.147	169.399	192.666	186.905		27.475	28.513	33.2685	21.8375
158175		213.974	164.333	171.915	162.324	177.157	191.49				0	0	0	0	0	0		0	0	0	0	0	0		0	0	0	0	0	0		0.998381	1.00187	0.987401	1.00453	0.979425	1.01254		208.295	192.126	175.149	169.379	192.673	191.49		27.5515	28.3525	33.2685	21.8375
158255		203.33	187.37	157.351	169.491	184.492	173.292				0	0	0	0	0	0		0	0	0	0	0	0		0	0	0	0	0	0		0.998441	1.00212	0.987212	1.00449	0.979461	1.01254		208.548	192.092	175.159	169.384	192.667	186.919		27.658	28.3525	33.2685	21.8375
158335		195.126	185.196	142.307	153.021	166.401	181.454				0	0	0	0	0	0		0	0	0	0	0	0		0	0	0	0	0	0		0.998595	1.00237	0.987445	1.00444	0.979569	1.01282		208.524	192.054	175.147	169.392	192.647	186.911		27.658	28.3525	33.2685	21.8375
158415		184.12	183.338	144.854	160.444	163.154	168.712				0	0	0	0	0	0		0	0	0	0	0	0		0	0	0	0	0	0		0.998597	1.00252	0.98735	1.00439	0.979207	1.01268		208.524	192.032	175.151	169.399	192.738	186.915		27.2097	28.3405	33.2685	21.5797
158495		179.337	172.68	165.48	159.786	163.072	173.868				0	0	0	0	0	0		0	0	0	0	0	0		0	0	0	0	0	0		0.998471	1.00249	0.987341	1.00473	0.978847	1.01286		208.281	192.036	175.076	169.348	192.864	186.821		27.5515	28.3405	33.248	21.8375
158575		186.157	185.016	149.659	139.347	163.995	162.243				0	0	0	0	0	0		0	0	0	0	0	0		0	0	0	0	0	0		0.998501	1.00247	0.987395	1.00531	0.979144	1.01297		208.191	191.818	175	169.231	192.439	186.669		27.475	28.325	33.1182	21.8253
158675		174.815	186.82	128.762	134.283	149.013	169.086				0	0	0	0	0	0		0	0	0	0	0	0		0	0	0	0	0	0		0.998317	1.00225	0.987178	1.00513	0.979255	1.01318		208.121	191.715	174.997	169.091	192.364	186.611		27.2117	28.4123	32.8448	21.7417
158775		198.744	170.093	175.308	155.528	171.626	174.443				0	0	0	0	0	0		0	0	0	0	0	0		0	0	0	0	0	0		0.99836	1.00245	0.986873	1.00526	0.979084	1.01359		208.119	191.546	174.976	169.026	192.368	186.569		27.2117	28.323	32.6133	21.478
158875		199.871	200.441	163.633	176.081	165.369	172.241				0	0	0	0	0	0		0	0	0	0	0	0		0	0	0	0	0	0		0.998595	1.00224	0.986693	1.00551	0.979162	1.01347		207.806	200.441	174.898	176.081	192.366	186.534		26.9547	28.323	32.5545	21.478
159034		188.766	169.649	148.835	146.493	158.171	159.705				0	0	0	0	0	0		0	0	0	0	0	0		0	0	0	0	0	0		0.999011	1.00255	0.98681	1.00689	0.980308	1.0134		207.538	191.528	174.89	168.885	192.345	186.535		27.242	28.323	32.5545	21.4097
159115		178.812	164.505	136.36	157.767	149.062	142.248				0	0	0	0	0	0		0	0	0	0	0	0		0	0	0	0	0	0		0.99908	1.00254	0.986955	1.00812	0.981664	1.01327		207.537	191.53	174.88	168.809	192.284	186.537		26.8795	28.323	32.5545	21.4097
159195		195.413	159.474	133.31	151.995	134.659	149.514				0	0	0	0	0	0		0	0	0	0	0	0		0	0	0	0	0	0		0.99902	1.00263	0.986887	1.0082	0.981994	1.01316		207.537	191.513	174.885	168.804	192.262	186.539		26.8795	28.4068	32.5545	21.4735
159315		173.582	169.417	131.471	155.65	134.493	169.101				0	0	0	0	0	0		0	0	0	0	0	0		0	0	0	0	0	0		0.999376	1.00348	0.988025	1.00796	0.982367	1.01313		207.513	191.202	174.761	168.68	191.825	186.385		27.2238	28.2305	32.5758	21.635
159395		201.698	177.621	172.237	151.806	173.61	166.601				0	0	0	0	0	0		0	0	0	0	0	0		0	0	0	0	0	0		0.999049	1.00418	0.988925	1.00774	0.982895	1.01301		207.498	191.091	174.664	168.7	191.469	186.203		27.2023	27.9648	32.567	22.1647
159475		186.093	161.62	175.078	163.968	171.021	152.329				0	0	0	0	0	0		0	0	0	0	0	0		0	0	0	0	0	0		0.999288	1.00418	0.989506	1.00778	0.982769	1.01308		207.495	190.946	174.639	168.696	191.204	186.123		27.2023	27.7985	32.567	22.2235
159555		192.564	181.605	141.933	150.202	161.623	159.791				0	0	0	0	150	0		0	0	0	0	39.1869	0		0	0	0	0	1	0		0.9992	1.00402	0.989324	1.00755	0.982572	1.01287		207.514	190.665	174.647	168.717	190.789	186.137		27.2238	28.011	32.567	22.2235
159635		183.512	185.059	141.375	148.49	141.686	171.345				0	0	0	0	150	0		0	0	0	0	40.8439	0		0	0	0	0	1	0		0.999413	1.00409	0.990495	1.0073	0.982717	1.01289		207.532	190.727	174.596	168.739	190.784	186.136		27.242	28.011	32.567	22.2235
159715		201.436	170.597	130.488	146.934	143.499	171.069				0	0	0	0	150	0		0	0	0	0	40.6838	0		0	0	0	0	1	0		0.99948	1.00465	0.990814	1.00754	0.982719	1.01289		207.531	190.727	174.565	168.552	190.783	186.04		27.242	28.011	32.567	22.1545
159795		171.146	187.566	137.298	152.148	131.595	166.321				0	0	0	0	150	0		0	0	0	0	40.6289	0		0	0	0	0	1	0		0.999903	1.00499	0.991445	1.00759	0.983679	1.01289		207.526	190.415	174.499	168.546	190.745	186.04		27.242	27.9193	32.567	22.3365
159875		179.127	161.107	137.684	145.652	126.522	171.715				0	0	0	0	150	0		0	0	0	0	41.1419	0		0	0	0	0	1	0		0.999548	1.00517	0.99247	1.00801	0.984375	1.01282		207.53	190.367	174.335	168.497	190.66	185.963		27.242	28.2525	32.695	22.4
159995		208.099	204.274	167.408	173.424	159.84	171.058				0	0	0	0	150	0		0	0	0	0	41.1744	0		0	0	0	0	1	0		0.999412	1.00558	0.992872	1.00889	0.984602	1.01279		207.512	204.274	173.893	168.392	190.247	185.813		27.2238	28.3275	32.4693	22.5232
160075		208.501	198.431	173.637	155.621	166.451	180.051				0	0	0	0	150	0		0	0	0	0	41.2686	0		0	0	0	0	1	0		0.999588	1.00572	0.992582	1.00914	0.984463	1.01279		207.49	198.431	173.799	168.387	189.939	185.683		27.2023	28.3275	32.6477	22.5232
160155		197.457	189.346	144.887	155.306	166.612	179.123				0	0	0	0	150	0		0	0	0	0	41.8898	0		0	0	0	0	1	0		0.999861	1.00541	0.992268	1.00914	0.984262	1.01264		207.464	189.887	173.804	168.566	189.846	185.694		27.18	28.0873	32.6477	22.5923
160235		197.885	162.779	143.687	143.863	144.368	169.796				0	0	0	0	150	0		0	0	0	0	42.6487	0		0	0	0	0	1	0		0.999553	1.00552	0.992137	1.0091	0.984092	1.01276		207.491	189.856	173.779	168.57	189.088	185.509		27.2023	28.0873	32.589	22.5923
160315		178.779	156.219	131.216	152.811	145.395	186.606				0	0	0	0	150	0		0	0	0	0	42.6755	0		0	0	0	0	1	0		0.999314	1.00527	0.992201	1.00909	0.984066	1.01245		207.494	189.424	173.775	168.571	189.101	185.563		27.2023	28.2335	32.589	22.5923
160395		178.915	161.921	124.701	140.972	130.455	177.039				0	0	0	0	150	0		0	0	0	0	43.1485	0		0	0	0	0	1	0		0.999393	1.00523	0.992717	1.00908	0.984121	1.01293		207.493	189.435	173.73	168.573	189.082	185.481		27.2023	28.2335	32.589	22.6148
160495		184.202	175.767	125.352	149.055	125.954	185.067				0	0	0	0	150	0		0	0	0	0	43.849	0		0	0	0	0	1	0		0.999153	1.00517	0.992897	1.00911	0.983891	1.0127		207.496	189.452	173.715	168.388	189.195	185.24		27.2023	28.285	32.7515	22.5967
160595		185.137	171.539	150.423	156.3	149.225	164.117				0	0	0	0	150	0		0	0	0	0	44.3041	0		0	0	0	0	1	0		0.99875	1.00541	0.9927	1.00926	0.983856	1.01272		207.502	189.381	173.732	168.385	189.213	185.238		27.2348	28.285	33.1218	22.6813
160714		198.68	194.035	170.32	173.951	169.344	214.449				0	0	0	0	150	0		0	0	0	0	44.439	0		0	0	0	0	1	0		0.99879	1.00519	0.992845	1.00941	0.983819	1.01285		207.501	189.349	173.613	168.382	188.934	214.449		27.285	27.9977	32.9798	22.702
160795		195.551	191.297	149.09	150.535	151.079	186.055				0	0	0	0	150	0		0	0	0	0	44.4128	0		0	0	0	0	1	0		0.998792	1.00579	0.993722	1.0094	0.984234	1.01345		207.501	189.338	173.582	168.334	188.849	185.036		27.3695	28.1015	34.0663	22.6005
160875		207.502	192.587	161.211	156.471	153.818	185.286				0	0	0	0	150	0		0	0	0	0	44.4666	0		0	0	0	0	1	0		0.998588	1.0064	0.993611	1.00946	0.985334	1.0134		207.504	189.322	173.586	168.255	188.675	184.794		27.3695	28.1015	34.0663	22.5575
160995		182.117	152.186	131.914	156.509	143.478	188.584				0	0	150	0	150	0		0	0	35.5121	0	46.6425	0		0	0	1	0	1	0		0.99859	1.00651	0.994929	1.00934	0.985289	1.01347		207.504	189.319	173.385	168.203	188.678	184.78		27.3695	28.1812	34.0663	22.4553
161075		176.641	194.914	125.922	145.164	117.905	174.424				0	0	150	0	150	0		0	0	35.8999	0	47.6742	0		0	0	1	0	1	0		0.999149	1.00656	0.995471	1.00922	0.986197	1.01347		207.496	189.318	173.294	168.207	188.553	184.781		27.3695	28.1812	34.0663	22.4553
161174		169.018	164.107	110.057	142.887	115.247	211.381				0	0	150	0	150	0		0	0	35.8845	0	48.8981	0		0	0	1	0	1	0		0.999419	1.00664	0.995705	1.00907	0.986374	1.01355		207.493	189.316	173.27	168.212	188.517	211.381		27.3695	28.253	34.0663	22.6125
161275		197.651	222.759	149.058	208.728	170.19	345.575				0	0	150	0	150	0		0	0	36.2389	0	49.5555	0		0	0	1	0	1	0		0.999676	1.00652	0.995775	1.00875	0.985913	1.01352		207.489	222.759	173.263	208.728	188.61	345.575		27.285	28.253	34.9648	23.0725
161355		208.237	258.336	162.537	241.144	158.237	303.428				0	0	150	0	150	0		0	0	36.0072	0	49.6931	0		0	0	1	0	1	0		1.00051	1.00657	0.99556	1.00847	0.98559	1.01337		207.346	258.336	173.127	241.144	188.353	303.428		27.2647	28.253	34.9735	23.143
161475		194.606	286.399	130.778	290.971	144.179	218.04				0	0	150	0	150	0		0	0	35.8059	0	49.3872	0		0	0	1	0	1	0		1.00091	1.00654	0.995674	1.00896	0.985694	1.01324		207.266	286.399	173.081	290.971	188.057	218.04		27.4765	28.4385	35.0258	23.0803
161555		179.521	252.198	130.504	252.203	129.313	263.038				0	0	150	0	150	0		0	0	36.3519	0	49.5275	0		0	0	1	0	1	0		1.00087	1.00612	0.996001	1.00881	0.986016	1.01304		207.272	252.198	172.776	252.203	187.968	263.038		27.4765	28.5217	34.9493	23.083
161635		179.882	223.215	133.666	187.998	137.846	302.541				0	0	150	0	150	0		0	0	37.2461	0	50.4691	0		0	0	1	0	1	0		1.00086	1.00613	0.995977	1.00872	0.98628	1.01312		207.273	223.215	172.469	187.998	187.963	302.541		27.4765	28.5217	34.8415	23.209
161715		185.96	186.253	124.056	229.365	129.289	218.411				0	0	150	0	150	0		0	0	37.7516	0	51.4593	0		0	0	1	0	1	0		1.0008	1.00624	0.995891	1.0086	0.986444	1.01305		207.282	189.326	172.472	229.365	187.888	218.411		27.4765	28.6855	34.8415	23.3215
161795		196.178	194.919	115.815	220.733	122.627	257.491				0	0	150	0	150	0		0	0	38.0796	0	51.3131	0		0	0	1	0	1	0		1.0005	1.00639	0.995478	1.00887	0.986326	1.01299		207.325	189.322	172.487	220.733	187.896	257.491		27.2242	28.5217	34.8822	23.4497
161875		162.932	196.748	104.727	196.357	111.798	234.26				0	0	150	0	150	0		0	0	38.7463	0	50.9599	0		0	0	1	0	1	0		1.00023	1.00623	0.995125	1.00888	0.986282	1.01284		207.338	189.326	172.571	196.357	187.899	234.26		27.2242	28.4385	34.8822	23.4497
161995		197.719	200.032	164.362	173.064	142.729	198.791				0	0	150	0	150	0		0	0	38.4598	0	51.0778	0		0	0	1	0	1	0		1.00013	1.0062	0.994758	1.00879	0.98652	1.01313		207.339	200.032	172.668	168.011	187.882	198.791		27.4765	28.253	34.9145	23.5072
162075		190.27	191.726	143.871	161.244	138.887	244.981				0	0	150	0	150	0		0	0	38.6834	0	50.9651	0		0	0	1	0	1	0		1.00017	1.00706	0.99446	1.00882	0.98622	1.01305		207.338	189.145	172.465	168.009	187.824	244.981		27.6047	28.0155	34.9578	23.6837
162194		179.429	182.25	134.938	128.993	128.927	176.198				0	0	150	0	150	0		0	0	37.9187	0	50.4705	0		0	0	1	0	1	0		1.00003	1.00775	0.994208	1.00892	0.987582	1.0132		207.15	189.082	172.474	168	187.45	184.588		27.6575	28.0988	35.0267	23.7185
162275		183.061	176.832	134.711	155.461	141.152	179.654				0	0	150	0	150	0		0	0	39.2221	0	52.7459	0		0	0	1	0	1	0		1.00004	1.00754	0.994021	1.00908	0.98604	1.01304		207.078	188.952	172.404	167.991	187.749	184.59		27.5805	27.7763	34.862	23.7185
162355		178.144	159.635	127.595	154.081	135.537	173.743				0	0	150	0	150	0		0	0	39.569	0	52.7528	0		0	0	1	0	1	0		1.00005	1.00761	0.994081	1.00877	0.986078	1.01304		207.078	188.946	172.397	168.013	187.741	184.614		27.5805	27.7763	34.862	23.7185
162475		161.758	185.714	112.612	142.522	121.299	188.029				0	0	150	0	150	0		0	0	38.7712	0	52.0397	0		0	0	1	0	1	0		1.00004	1.00759	0.993557	1.00885	0.987347	1.01298		206.818	188.948	172.439	167.908	187.485	184.615		27.3283	27.7763	34.9977	23.6437
162555		182.257	167.557	130.366	158.137	127.548	175.488				0	0	150	0	150	0		0	0	38.126	0	51.5253	0		0	0	1	0	1	0		1.00041	1.00724	0.993123	1.00904	0.988527	1.01292		206.745	188.975	172.454	167.891	187.311	184.616		27.3283	27.9405	35.2037	23.817
162635		202.903	162.447	158.561	156.764	146.915	182.891				0	0	150	0	150	0		0	0	37.9214	0	52.1307	0		0	0	1	0	1	0		1.00097	1.00718	0.992726	1.009	0.988615	1.01295		206.531	188.98	172.468	167.894	187.298	184.615		27.3283	27.9405	35.2602	23.817
162715		183.224	215.874	141.01	166.449	152.309	195.418				0	0	150	0	150	0		0	0	37.7568	0	52.142	0		0	0	1	0	1	0		1.00107	1.0069	0.992488	1.00876	0.988527	1.01315		206.038	215.874	172.392	167.746	187.009	195.418		26.8478	28.0632	35.0987	24.0892
162795		197.028	238.576	145.855	164.604	159.362	201.776				0	0	150	0	150	0		0	0	37.4259	0	51.7521	0		0	0	1	0	1	0		1.00121	1.00649	0.992264	1.00873	0.989	1.01325		206.025	238.576	172.232	167.475	186.802	201.776		26.9008	28.1797	35.1458	24.1287
162875		177.391	170.062	136.778	159.955	138.886	193.424				0	0	150	0	150	0		0	0	37.7484	0	51.6303	0		0	0	1	0	1	0		1.00135	1.00623	0.992262	1.00865	0.98971	1.01302		205.76	188.786	172.232	167.404	186.562	193.424		26.6958	28.2512	35.1458	24.1585
162995		180.288	175.744	120.159	142.713	118.257	179.752				0	0	150	0	150	0		0	0	39.5588	0	52.4499	0		0	0	1	0	1	0		1.00115	1.00633	0.992358	1.00864	0.988895	1.01296		206.031	188.778	172.227	167.404	186.537	184.615		26.9773	28.2512	35.1458	24.1585
163114		169.759	158.181	124.995	137.895	123.657	174.885				0	0	150	0	150	0		0	0	40.0988	0	51.9066	0		0	0	1	0	1	0		1.00114	1.00606	0.992594	1.00864	0.988796	1.01303		205.8	188.8	172.149	167.491	186.54	184.642		26.6958	28.443	34.9563	24.2135
163194		173.058	168.933	120.573	122.316	120.279	180.914				0	0	150	0	150	0		0	0	40.7924	0	51.5685	0		0	0	1	0	1	0		1.00109	1.00567	0.992562	1.00894	0.989469	1.01289		205.81	188.832	172.149	167.448	186.481	184.902		26.9062	28.7455	34.9563	24.2135
163275		195.892	181.285	154.218	157.069	156.224	197.746				0	0	150	0	150	0		0	0	41.0774	0	52.484	0		0	0	1	0	1	0		1.00107	1.00526	0.992381	1.00945	0.989432	1.01289		205.564	188.865	172.094	167.432	186.485	197.746		26.6237	28.7455	34.5483	24.2135
163355		191.739	173.939	146.341	151.422	157.445	170.469				0	0	150	0	150	0		0	0	41.8094	0	52.7026	0		0	0	1	0	1	0		1.00152	1.00512	0.99243	1.01015	0.989411	1.01269		205.419	188.876	171.891	167.194	186.348	184.944		26.4395	28.7455	34.601	24.1585
163435		187.832	185.311	143.044	149.735	138.386	177.268				0	0	150	0	150	0		0	0	42.4273	0	53.4477	0		0	0	1	0	1	0		1.00223	1.00466	0.992722	1.01054	0.989464	1.01275		205.356	188.912	171.765	166.825	186.239	184.931		26.6243	28.7455	34.377	24.024
163517		183.03	162.789	137.129	144.656	123.19	168.694				0	0	150	0	150	0		0	0	43.8863	0	54.5249	0		0	0	1	0	1	0		1.00264	1.0044	0.992963	1.01055	0.989434	1.01282		204.981	188.931	171.635	166.655	186.02	184.918		26.607	29.2812	34.18	23.9365
163595		170.39	173.438	126.331	155.681	127.119	184.5				0	0	150	0	150	0		0	0	46.3291	0	56.357	0		0	0	1	0	1	0		1.00275	1.00443	0.992925	1.01066	0.989704	1.01283		204.98	188.929	171.292	166.646	185.956	184.932		26.607	29.2812	34.1227	23.9365
163675		165.715	154.812	121.579	131.755	128.662	168.378				0	0	150	0	150	0		0	0	45.5412	0	57.1048	0		0	0	1	0	1	0		1.00263	1.00502	0.992891	1.01068	0.989514	1.01317		204.981	188.884	171.302	166.644	185.743	185.044		26.607	29.2812	34.1227	23.9365
163754		158.225	131.44	96.426	123.88	112.212	146.184				0	0	150	0	150	0		0	0	46.3088	0	58.2128	0		0	0	1	0	1	0		1.00306	1.00487	0.99254	1.01054	0.98907	1.01324		204.977	188.895	171.042	166.545	185.755	185.042		26.607	29.2812	33.9487	23.7827
163874		156.512	150.151	124.714	137.246	123.409	156.233				0	0	150	0	150	0		0	0	46.6615	0	58.7071	0		0	0	1	0	1	0		1.0027	1.00565	0.992795	1.0102	0.988853	1.01271		204.981	188.833	171.038	166.566	185.773	185.057		26.607	28.7455	33.9487	23.7827
163995		189.28	151.077	131.1	142.462	148.228	176.974				0	0	150	0	150	0		0	0	46.7377	0	58.2891	0		0	0	1	0	1	0		1.00301	1.0065	0.993002	1.01022	0.989056	1.01278		204.978	188.764	171.035	166.565	185.756	184.941		26.607	29.2812	33.9487	23.7827
164094		170.392	152.157	118.612	142.57	134.289	152.89				0	0	150	0	150	0		0	0	47.3341	0	59.2267	0		0	0	1	0	1	0		1.00336	1.00675	0.993981	1.01014	0.989095	1.01224		204.95	188.651	170.713	166.474	185.714	184.731		26.3843	29.1442	33.6817	23.5272
164174		171.671	161.335	126.887	132.218	119.876	130.562				0	0	150	0	150	0		0	0	48.1331	0	60.2025	0		0	0	1	0	1	0		1.00337	1.0067	0.99396	1.01003	0.989165	1.01238		204.894	188.293	170.564	166.347	185.696	184.712		26.2725	28.9868	33.493	23.416
164254		161.462	153.437	110.357	131.04	128.78	147.442				0	0	150	0	150	0		0	0	50.3802	0	62.8516	0		0	0	1	0	1	0		1.00309	1.00663	0.993898	1.01008	0.989304	1.013		204.905	188.311	170.531	166.342	185.575	184.902		26.2725	28.9868	33.383	23.416
164354		138.52	155.632	97.537	114.996	103.633	154.353				0	0	150	150	150	0		0	0	50.6306	33.637	64.2025	0		0	0	1	1	1	0		1.00315	1.00672	0.993987	1.00997	0.989237	1.013		204.902	187.857	170.341	166.352	185.467	185.049		26.2725	28.8493	33.383	23.416
164435		145.338	120.972	97.566	115.504	103.062	145.702				0	0	150	150	150	0		0	0	51.1781	34.5651	64.4496	0		0	0	1	1	1	0		1.00323	1.00675	0.993947	1.00986	0.989051	1.01288		204.899	187.851	170.294	166.362	185.446	185.217		26.2725	28.8493	33.3017	23.416
164515		157.808	141.098	105.104	127.015	106.575	164.918				150	0	150	150	150	0		41.4289	0	52.5854	35.0524	65.0244	0		1	0	1	1	1	0		1.00307	1.00742	0.993855	1.00972	0.989304	1.01274		204.905	187.738	170.309	166.374	185.432	185.235		26.2725	28.8493	33.3017	23.416
164614		183.311	183.345	155.098	148.458	135.04	161.917				150	150	150	150	150	0		42.0766	38.8798	52.93	36.8969	65.7537	0		1	1	1	1	1	0		1.00301	1.00831	0.99489	1.00938	0.98908	1.0125		204.908	187.707	169.933	166.294	185.444	185.266		26.2725	28.8493	33.0035	23.391
164695		182.004	182.878	127.318	143.064	134.59	163.946				150	150	150	150	150	0		42.9949	39.5613	53.715	37.4185	66.977	0		1	1	1	1	1	0		1.00307	1.00909	0.994958	1.00906	0.989097	1.01256		204.745	187.543	169.814	166.28	185.299	185.258		26.2478	28.712	32.879	23.2935
164774		163.279	172.108	126.755	146.332	126.733	169.458				150	150	150	150	150	0		44.0706	39.9326	53.8721	37.3015	67.6987	0		1	1	1	1	1	0		1.00313	1.00894	0.995853	1.00893	0.988986	1.01236		204.54	187.356	169.616	166.188	184.789	185.283		26.192	29.0308	32.838	23.1293
164855		169.396	127.744	115.506	131.296	125.017	165.985				150	150	150	150	150	0		45.1475	40.0815	55.4142	38.3989	69.0571	0		1	1	1	1	1	0		1.0031	1.00895	0.996439	1.00889	0.988773	1.01247		204.3	186.915	169.175	165.986	184.518	185.269		26.0033	28.6583	32.6743	23.0068
165014		148.087	140.246	109.434	113.477	101.811	147.535				150	150	150	150	150	0		45.761	40.5081	55.1673	38.7619	70.2335	0		1	1	1	1	1	0		1.00323	1.00885	0.99518	1.00879	0.988559	1.01257		204.529	186.902	169.112	165.999	184.384	185.256		26.192	28.2293	32.5015	23.1578
165094		134.562	132.04	100.275	107.424	97.495	145.008				150	150	150	150	150	0		46.1997	40.7718	54.7253	38.5532	70.319	0		1	1	1	1	1	0		1.00321	1.00898	0.995119	1.00871	0.988594	1.01261		204.531	186.898	168.631	166.008	184.19	185.252		26.192	28.2293	32.3922	23.1578
165174		145.329	141.911	103.432	116.895	98.156	150.087				150	150	150	150	150	0		47.521	41.2483	55.0643	39.0579	70.0248	0		1	1	1	1	1	0		1.00319	1.00816	0.995042	1.00856	0.988249	1.01262		204.533	186.855	168.498	165.737	184.048	185.059		26.192	28.0813	31.7815	23.404
165254		173.668	147.542	137.443	130.857	126.65	170.251				150	150	150	150	150	0		47.2626	41.5294	54.8976	38.3782	70.5232	0		1	1	1	1	1	0		1.00312	1.0081	0.995902	1.00849	0.988515	1.01261		204.541	186.858	168.25	165.748	183.922	185.011		26.5042	28.0813	31.8547	23.404
165334		182.155	154.184	127.303	129.019	130.801	148.147				150	150	150	150	150	0		46.5044	42.3929	54.4237	38.198	70.101	0		1	1	1	1	1	0		1.00283	1.00865	0.996853	1.00833	0.988639	1.01226		204.347	186.71	167.52	165.599	183.843	185.077		26.6542	28.045	31.6827	23.2657
165434		162.327	128.308	103.106	133.154	108.711	164.662				150	150	150	150	150	0		46.0902	41.6085	54.2231	37.6605	69.7678	0		1	1	1	1	1	0		1.00264	1.00887	0.997487	1.00847	0.988775	1.01284		204.111	186.495	167.166	165.385	183.612	184.696		26.8385	27.9543	31.5952	23.242
165515		155.722	141.552	114.631	115.51	109.222	149.793				150	150	150	150	150	0		47.1626	41.0876	55.0318	38.071	70.3123	0		1	1	1	1	1	0		1.00249	1.00943	0.998109	1.00861	0.988905	1.01343		203.915	186.13	166.829	165.21	183.373	184.675		26.5793	27.6153	31.4272	23.1687
165614		145.219	137.793	100.396	119.323	100.128	152.853				150	150	150	150	150	0		48.2348	43.1945	56.3443	38.7465	71.1414	0		1	1	1	1	1	0		1.0025	1.00923	0.99864	1.00828	0.988987	1.01343		203.769	186.175	166.604	165.167	182.899	184.618		26.3365	27.6153	31.365	23.0545
165694		134.337	120.559	88.652	124.577	94.052	146.975				150	150	150	150	150	0		48.9785	44.5238	55.9802	38.9858	71.1243	0		1	1	1	1	1	0		1.00241	1.00974	0.998517	1.00833	0.989139	1.01347		203.678	185.813	166.566	164.784	182.751	184.584		26.3342	27.4917	31.5637	22.7695
165774		132.297	144.012	87.713	112.141	91.483	139.063				150	150	150	150	150	0		48.1608	44.8707	55.8883	38.4297	70.9147	0		1	1	1	1	1	0		1.00241	1.00962	0.998593	1.00834	0.989373	1.01352		203.381	185.82	166.421	164.506	182.375	184.584		26.2645	27.4917	31.506	22.6773
165874		174.803	139.11	131.636	132.64	120.005	162.367				150	150	150	150	150	0		48.373	42.7409	55.4481	38.3596	70.9157	0		1	1	1	1	1	0		1.00235	1.00996	0.998374	1.00835	0.98932	1.01346		203.384	185.756	166.387	164.366	182.237	184.584		26.2645	27.427	31.6182	22.4733
165994		159.542	143.699	123.426	144.763	128.643	169.99				150	150	150	150	150	0		47.2068	42.5273	55.2031	37.6999	70.6153	0		1	1	1	1	1	0		1.00217	1.00977	0.998592	1.00814	0.989092	1.01368		203.312	185.732	166.244	164.284	181.862	184.575		25.993	27.4212	31.5745	22.309
166074		142	148.587	115.427	119.448	122.208	141.244				150	150	150	150	150	0		46.5924	42.0501	54.4481	37.348	70.5597	0		1	1	1	1	1	0		1.00183	1.00958	0.998551	1.00781	0.989079	1.01342		202.97	185.552	166.223	164.177	181.85	184.528		25.9985	27.3613	31.3455	22.2505
166154		164.961	144.513	109.069	143.005	114.545	167.997				150	150	150	150	150	0		46.494	41.9417	54.2033	37.4841	69.7138	0		1	1	1	1	1	0		1.0018	1.0092	0.998443	1.00774	0.988934	1.01337		202.978	185.29	165.743	164.033	181.807	184.414		25.9985	27.132	31.1568	21.8845
166234		152.11	134.838	102.741	116.458	108.723	146.395				150	150	150	150	150	0		46.8852	42.7517	55.324	38.4795	70.199	0		1	1	1	1	1	0		1.00176	1.00895	0.998334	1.00781	0.988983	1.01343		202.57	185.195	165.593	164.031	181.69	184.29		25.6625	26.7783	31.0685	21.8845
166314		150.976	134.767	96.966	124.425	106.253	145.849				150	150	150	150	150	0		47.0485	43.2298	55.6313	37.9257	70.0808	0		1	1	1	1	1	0		1.00193	1.00823	0.998813	1.00774	0.98947	1.01323		201.839	185.175	165.48	163.994	181.64	184.104		25.243	26.6875	31.0362	21.6385
166394		132.091	149.409	83.28	115.991	91.269	142.717				150	150	150	150	150	0		46.7426	42.8252	55.2799	38.1262	68.9604	0		1	1	1	1	1	0		1.00183	1.00803	0.99877	1.00767	0.989437	1.01332		201.709	185.11	165.468	163.972	181.561	183.947		24.5995	26.6535	30.931	21.4998
166514		157.538	136.44	122.939	131.949	113.653	148.185				150	150	150	150	150	0		46.2033	42.0107	55.6541	37.9517	68.3716	0		1	1	1	1	1	0		1.00188	1.00771	0.998698	1.00816	0.98964	1.01318		201.65	185.046	165.337	163.97	181.469	183.949		24.5102	26.6225	30.7198	21.4998
166594		163.241	152.431	129.905	135.669	130.985	180.599				150	150	150	150	150	0		44.9794	41.6564	55.336	36.8728	67.3819	0		1	1	1	1	1	0		1.00225	1.00768	0.99893	1.00842	0.989741	1.013		201.6	185.012	164.754	163.91	181.335	183.926		24.4517	26.6545	31.0095	21.5163
166674		177.216	162.427	123.763	155.597	127.581	163.601				150	150	150	150	150	0		44.2461	40.5347	54.1969	36.9933	66.2096	0		1	1	1	1	1	0		1.0026	1.00785	0.9984	1.00829	0.989576	1.013		201.305	184.959	164.694	163.777	181.235	183.837		24.5292	26.4675	30.985	21.3438
166774		161.617	170.387	120.131	130.488	121.261	167.586				150	150	150	150	150	0		43.002	40.8362	53.3179	36.2595	65.1244	0		1	1	1	1	1	0		1.00302	1.0079	0.998388	1.0083	0.989714	1.01307		200.978	184.833	164.557	163.705	180.783	183.829		24.387	26.4125	30.8255	21.2597
166874		169.04	142.528	109.88	125.017	104.08	172.47				150	150	150	150	150	0		43.7663	40.5151	54.7225	37.1541	65.9764	0		1	1	1	1	1	0		1.00245	1.00767	0.998238	1.00814	0.9896	1.01303		200.992	184.698	164.412	163.686	180.345	183.623		24.387	26.3272	30.6012	21.3035
166994		143.893	139.71	111.687	112.36	94.78	141.835				150	150	150	150	150	0		42.5393	40.2061	54.1353	37.768	65.9879	0		1	1	1	1	1	0		1.00299	1.00785	0.998267	1.00818	0.989486	1.01311		200.959	184.545	164.188	163.554	180.307	183.39		24.0155	26.2695	30.3458	21.4013
167074		143.798	141.869	104.025	111.853	112.065	153.224				150	150	150	150	150	0		40.5071	39.6797	53.3777	37.2517	65.3197	0		1	1	1	1	1	0		1.00319	1.00813	0.998149	1.00819	0.989411	1.01297		200.937	184.536	163.951	163.553	180.193	183.407		23.876	26.2695	30.1633	21.4013
167154		161.852	128.22	109.414	107.709	112.596	151.568				150	150	150	150	150	0		40.4505	39.6155	52.3512	37.3252	64.3705	0		1	1	1	1	1	0		1.0031	1.00781	0.998185	1.0086	0.989526	1.01314		200.939	184.547	163.754	163.503	180.057	183.242		23.876	26.6717	30.073	21.4172
167254		175.226	141.76	116.989	138.436	129.452	165.897				0	150	150	150	150	0		0	38.5691	51.8071	36.7086	63.4567	0		0	1	1	1	1	0		1.00315	1.0078	0.998071	1.00955	0.989306	1.01297		200.846	184.326	163.661	163.386	180.012	183.126		24.102	26.8285	30.2525	21.4622
167334		165.332	134.634	106.892	126.737	128.615	165.974				0	150	150	150	150	0		0	37.3718	50.2261	36.5736	62.4207	0		0	1	1	1	1	0		1.00314	1.0078	0.998096	1.00986	0.989115	1.01288		200.691	184.325	163.572	163.179	179.988	182.982		24.077	26.8415	30.1933	21.4743
167414		163.743	156.871	103.397	116.952	118.116	139.699				0	150	150	150	150	0		0	37.339	48.7006	35.4657	61.3483	0		0	1	1	1	1	0		1.00308	1.00774	0.998441	1.0098	0.989586	1.01306		200.611	184.344	163.455	162.986	179.902	182.981		23.9735	26.8415	30.1305	21.3268
167494		167.762	143.026	103.929	139.585	117.908	163.83				0	0	150	150	150	0		0	0	46.9376	35.0672	59.3823	0		0	0	1	1	1	0		1.00318	1.00771	0.998394	1.00974	0.988952	1.01283		200.61	183.967	163.457	162.773	179.895	182.982		23.9735	26.755	30.1305	21.2535
167594		146.675	142.175	109.346	119.824	115.791	141.022				0	0	150	150	150	0		0	0	46.091	34.5419	58.7282	0		0	0	1	1	1	0		1.00259	1.00769	0.999186	1.00979	0.989675	1.0131		200.618	183.874	163.338	162.561	179.87	182.98		23.9735	26.6215	29.984	21.0858
167694		155.585	135.741	102.938	125.602	111.272	134.773				0	0	150	150	150	0		0	0	45.1559	35.2012	57.4144	0		0	0	1	1	1	0		1.00237	1.00752	0.999116	1.00984	0.990318	1.0132		200.544	183.88	163.186	162.556	179.376	182.98		23.8647	26.6215	29.8675	21.0858
167774		155.611	143.98	98.897	112.06	98.842	135.285				0	150	150	150	150	0		0	38.3964	43.9549	35.1555	56.0178	0		0	1	1	1	1	0		1.00221	1.00745	0.999826	1.0097	0.990356	1.01319		200.242	183.883	163.145	162.573	178.965	182.98		23.939	26.684	29.8675	21.248
167854		182.152	148.271	132.573	130.034	125.265	150.614				0	150	150	150	150	0		0	37.1138	42.0669	34.3823	53.8256	0		0	1	1	1	1	0		1.00191	1.00723	0.99976	1.00945	0.990221	1.01315		200.155	183.814	163.061	162.448	178.726	182.98		23.669	26.7115	29.7812	21.4258
168048		181.639	157.437	128.037	128.524	132.801	140.759				0	150	150	150	150	0		0	36.7872	41.5086	33.3076	51.4999	0		0	1	1	1	1	0		1.00228	1.00717	0.999321	1.00934	0.991082	1.01298		199.931	183.348	162.922	162.41	178.411	182.981		23.5023	26.6243	29.6735	21.298
168114		163.053	143.909	127.555	139.814	130.65	161.052				0	150	150	0	150	0		0	36.6641	40.495	0	50.3262	0		0	1	1	0	1	0		1.0026	1.00707	0.999164	1.00933	0.991698	1.01292		199.882	183.338	162.674	162.385	177.98	182.945		23.3938	26.2272	29.4598	21.1733
168194		185.471	154.92	111.258	127.722	124.159	147.81				0	0	150	0	150	0		0	0	37.391	0	47.5904	0		0	0	1	0	1	0		1.00239	1.00684	0.999076	1.00908	0.991464	1.01288		199.838	183.303	162.683	162.347	177.936	182.947		23.3045	26.2273	29.4598	20.9878
168274		162.756	157.944	127.361	125.613	124.252	150.795				0	0	150	0	150	0		0	0	35.1398	0	45.5439	0		0	0	1	0	1	0		1.00258	1.00662	0.999153	1.00911	0.991564	1.01285		199.666	183.208	162.675	162.347	177.882	182.949		23.512	26.399	29.4598	20.9878
168354		148.969	148.106	112.383	137.627	109.786	151.558				0	0	0	0	150	0		0	0	0	0	43.9643	0		0	0	0	0	1	0		1.00274	1.00653	0.999274	1.00941	0.991523	1.01294		199.564	183.118	162.535	162.342	177.558	182.849		23.3685	26.02	29.4105	20.9878
168474		191.377	153.813	157.161	138.687	150.757	167.477				0	0	0	0	150	0		0	0	0	0	41.5686	0		0	0	0	0	1	0		1.00268	1.00668	0.999298	1.00953	0.991497	1.01289		199.569	182.939	162.535	162.34	177.288	182.853		23.665	25.8937	29.4105	21.063
168554		175.933	157.262	145.396	144.993	140.614	184.598				0	0	0	0	150	0		0	0	0	0	40.1542	0		0	0	0	0	1	0		1.00261	1.0064	0.999299	1.00966	0.991587	1.01284		199.404	182.708	162.468	162.202	177.228	182.856		23.5683	25.9117	29.2645	20.8505
168634		193.113	155.197	141.033	140.013	151.122	167.4				0	0	0	0	150	0		0	0	0	0	38.9665	0		0	0	0	0	1	0		1.00266	1.00631	0.99939	1.00951	0.991405	1.01278		199.21	182.411	162.326	162.039	177.187	182.704		23.5118	25.9455	29.4375	20.7168
168714		173.557	123.482	143.086	129.73	146.722	138.768				0	0	0	0	150	0		0	0	0	0	37.1289	0		0	0	0	0	1	0		1.00248	1.00656	0.999727	1.00914	0.991395	1.01256		199.075	182.067	162.292	161.986	176.915	182.477		23.3865	25.938	29.4383	20.6555
168794		194.561	166.688	147.324	139.392	146.281	143.643				0	0	0	0	0	0		0	0	0	0	0	0		0	0	0	0	0	0		1.00239	1.00719	0.999965	1.00877	0.991899	1.01247		198.794	181.923	162.207	161.824	176.509	182.215		23.2658	25.9367	29.3552	20.6517
168874		182.828	143.907	121.427	133.044	139.624	141.542				0	0	0	0	0	0		0	0	0	0	0	0		0	0	0	0	0	0		1.00239	1.00741	1.00001	1.00879	0.991226	1.01261		198.733	181.885	162.204	161.67	176.311	182.469		22.9823	25.9367	29.3552	20.6122
169034		184.872	141.755	123.458	142.039	132.517	153.737				0	0	0	0	0	0		0	0	0	0	0	0		0	0	0	0	0	0		1.0023	1.00767	1.00003	1.00888	0.99127	1.01246		198.736	181.837	162.099	161.609	175.998	182.492		22.9823	25.9367	29.2515	20.581
169114		203.777	156.957	172.488	156.2	166.003	156.004				0	0	0	0	0	0		0	0	0	0	0	0		0	0	0	0	0	0		1.00252	1.00721	1.00005	1.00946	0.991179	1.01232		198.66	181.618	161.645	161.506	176.01	182.513		22.8488	25.6495	28.8107	20.3697
169194		194.063	175.742	162.282	157.235	168.441	172.739				0	0	0	0	0	0		0	0	0	0	0	0		0	0	0	0	0	0		1.00236	1.00697	0.999948	1.00922	0.991059	1.0126		198.668	181.607	161.677	161.318	176.026	182.192		22.9718	25.335	28.8107	20.3272
169274		175.621	158.155	166.222	155.55	157.562	169.126				0	0	0	0	0	0		0	0	0	0	0	0		0	0	0	0	0	0		1.00226	1.00678	0.999777	1.00963	0.991071	1.01258		198.596	181.525	161.33	161.065	175.764	181.903		23.1375	25.0958	28.4392	20.1627
169354		176.081	159.177	135.952	144.747	164.048	158.171				0	0	0	0	0	0		0	0	0	0	0	0		0	0	0	0	0	0		1.00235	1.00651	0.999871	1.00961	0.992184	1.0123		198.508	181.37	161.122	160.801	175.522	181.826		23.063	25.0538	28.2618	19.9998
169434		176.846	174.425	141.868	150.851	143.147	172.756				0	0	0	0	0	0		0	0	0	0	0	0		0	0	0	0	0	0		1.00241	1.00608	0.999741	1.00943	0.992081	1.0129		198.294	181.216	161.02	160.752	175.433	181.651		23.2045	24.909	28.1557	19.9238
169514		172.651	145.586	137.189	141.762	136.092	160.477				0	0	0	0	0	0		0	0	0	0	0	0		0	0	0	0	0	0		1.00243	1.00599	0.999786	1.00995	0.992091	1.01279		198.293	181.435	161.018	160.721	175.227	181.506		23.2045	25.1492	28.1557	19.8965
169594		188.34	146.01	131.164	132.545	145.704	149.227				0	0	0	0	0	0		0	0	0	0	0	0		0	0	0	0	0	0		1.00243	1.00602	0.999894	1.01006	0.992192	1.01282		198.202	181.432	161.12	160.72	175.219	181.661		23.015	25.1492	28.2618	19.8965
169674		185.428	171.421	150.174	141.657	166.435	169.829				0	0	0	0	0	0		0	0	0	0	0	0		0	0	0	0	0	0		1.00238	1.00614	0.999451	1.0107	0.992199	1.01323		198.091	181.21	161.155	160.63	175.219	181.614		22.8938	24.909	28.2618	19.7005
169754		207.095	178.488	176.734	155.775	175.531	187.118				0	0	0	0	0	0		0	0	0	0	0	0		0	0	0	0	0	0		1.00234	1.00624	0.999336	1.0106	0.992288	1.01329		198.092	181.198	176.734	160.539	175.218	181.607		22.9522	24.909	27.9847	19.5685
169834		190.583	172.871	157.599	151.285	168.447	176.763				0	0	0	0	0	0		0	0	0	0	0	0		0	0	0	0	0	0		1.00238	1.00612	0.999392	1.01051	0.992448	1.01331		198.002	181.212	160.747	160.449	175.168	181.605		22.842	25.1852	27.8922	19.328
169994		190.172	171.528	147.663	139.103	160.904	169.619				0	0	0	0	0	0		0	0	0	0	0	0		0	0	0	0	0	0		1.00253	1.00602	0.999101	1.0105	0.99374	1.01241		197.96	181.044	160.71	160.167	174.69	181.517		22.7387	25.0985	27.7895	19.1728
170074		166.159	173.612	136.45	152.346	162.471	169.934				0	0	0	0	0	0		0	0	0	0	0	0		0	0	0	0	0	0		1.00232	1.00602	0.999407	1.01048	0.994403	1.01283		197.933	180.907	160.521	160.045	174.465	181.465		22.7118	25.0172	27.5945	19.1337
170174		166.251	142.68	142.004	137.764	163.322	168.121				0	0	0	0	0	0		0	0	0	0	0	0		0	0	0	0	0	0		1.00218	1.00607	0.999443	1.01031	0.994249	1.01373		197.938	180.904	160.516	160.056	174.256	181.372		22.7118	25.0172	27.5945	19.1337
170274		211.185	160.702	156.182	147.641	146.885	182.973				0	0	0	0	0	0		0	0	0	0	0	0		0	0	0	0	0	0		1.00237	1.00614	0.999501	1.01042	0.993499	1.01337		211.185	180.783	160.509	160.049	174.369	181.394		22.7118	24.8293	27.5945	19.1337
170354		200.601	184.751	177.48	156.834	173.214	176.469				0	0	0	0	0	0		0	0	0	0	0	0		0	0	0	0	0	0		1.00228	1.00605	0.998988	1.01068	0.992032	1.01307		197.935	180.789	177.48	160.033	174.347	181.411		22.7118	24.8293	27.524	19.1337
170434		217.142	164.857	170.545	155.268	186.288	162.623				0	0	0	0	0	0		0	0	0	0	0	0		0	0	0	0	0	0		1.00244	1.00616	0.999035	1.01045	0.992061	1.01234		217.142	180.781	160.334	160.046	174.344	181.352		22.7118	24.8293	27.3678	19.1337
170514		204.986	174.624	162.532	149.042	179.895	182.986				0	0	0	0	0	0		0	0	0	0	0	0		0	0	0	0	0	0		1.0023	1.00606	0.999113	1.01033	0.990901	1.0121		197.934	180.649	160.324	160.054	174.496	181.366		22.7118	24.6298	27.3678	19.408
170594		191.067	157.774	157.702	149.177	168.964	170.732				0	0	0	0	0	0		0	0	0	0	0	0		0	0	0	0	0	0		1.00209	1.00555	0.999385	1.00945	0.991912	1.01136		197.94	180.704	160.291	160.01	174.363	181.306		22.8318	24.6298	27.3678	19.3872
170694		184.755	154.129	146.66	155.168	163.81	164.065				0	0	0	0	0	0		0	0	0	0	0	0		0	0	0	0	0	0		1.00269	1.00486	0.999918	1.00914	0.991736	1.0115		197.889	180.596	159.948	160.024	174.13	181.178		22.801	24.5915	27.115	19.3872
170774		165.691	170.406	141.269	146.702	158.77	144.604				0	0	0	0	0	0		0	0	0	0	0	0		0	0	0	0	0	0		1.00262	1.00465	1.00026	1.00868	0.991668	1.01222		197.834	180.44	159.518	160.05	173.745	181.122		22.7575	24.4677	26.7587	19.3872
170854		171.388	164.998	137.349	146.67	148.268	156.431				0	0	0	0	0	0		0	0	0	0	0	0		0	0	0	0	0	0		1.00267	1.00442	0.999745	1.00794	0.991713	1.01195		197.696	180.263	159.515	160	173.607	181.143		22.7407	24.3517	26.685	19.3235
170994		207.479	150.325	175.696	162.67	193.237	179.803				0	0	0	0	0	0		0	0	0	0	0	0		0	0	0	0	0	0		1.00212	1.00427	0.999828	1.00789	0.990414	1.01144		197.718	180.286	175.696	159.885	193.237	181.084		22.7407	24.3517	26.4207	19.2317
171074		218.664	166.012	160.606	161.809	181.25	189.154				0	0	0	0	0	0		0	0	0	0	0	0		0	0	0	0	0	0		1.00212	1.00362	1	1.00674	0.989823	1.01096		218.664	180.139	159.238	159.976	173.806	189.154		22.7407	24.1863	26.4207	19.2317
171194		190.879	178.005	150.321	151.166	188.902	188.104				0	0	0	0	0	0		0	0	0	0	0	0		0	0	0	0	0	0		1.00274	1.0033	1.00018	1.00586	0.988687	1.01089		197.576	180.184	159.05	160.018	174.097	188.104		22.6147	24.1863	26.2452	18.9575
171274		185.288	171.871	141.911	152.698	160.673	172.739				0	0	0	0	0	0		0	0	0	0	0	0		0	0	0	0	0	0		1.00302	1.00327	1.00043	1.00459	0.98972	1.01009		197.544	180.188	159.03	160.095	173.834	181.071		22.6147	24.1863	26.2452	18.9575
171354		180.193	152.411	146.102	144.07	160.105	148.21				0	0	0	0	0	0		0	0	0	0	0	0		0	0	0	0	0	0		1.00272	1.00288	1.00014	1.00396	0.989986	1.01006		197.579	180.097	158.843	160.027	173.607	180.985		22.8717	24.0088	26.1192	19.1605
171434		199.685	174.759	130.505	144.993	160.549	166.769				0	0	0	0	0	0		0	0	0	0	0	0		0	0	0	0	0	0		1.00242	1.00267	1.00043	1.0036	0.991086	1.01061		197.457	180.102	158.794	159.963	173.58	180.914		22.8342	24.0088	26.2572	19.2885
171554		203.957	178.859	183.454	160.635	177.968	192.122				0	0	0	0	0	0		0	0	0	0	0	0		0	0	0	0	0	0		1.00266	1.00252	1.00058	1.00356	0.99106	1.01077		197.457	180.106	183.454	159.808	173.505	192.122		22.8342	24.0088	26.2572	19.13
171634		201.767	173.931	185.205	163.11	194.153	188.696				0	0	0	0	0	0		0	0	0	0	0	0		0	0	0	0	0	0		1.00272	1.00263	1.00011	1.00359	0.991127	1.01074		197.578	179.888	185.205	159.805	194.153	188.696		22.9267	23.7862	26.1172	19.13
171714		207.073	155.672	178.081	164.004	181.855	170.777				0	0	0	0	0	0		0	0	0	0	0	0		0	0	0	0	0	0		1.00281	1.00262	1.00014	1.00365	0.991207	1.01059		197.568	179.423	178.081	159.731	173.497	180.898		22.9485	23.696	26.1172	19.041
171794		197.891	162.509	160.738	158.062	178.925	159.957				0	0	0	0	0	0		0	0	0	0	0	0		0	0	0	0	0	0		1.00311	1.00256	1.00044	1.00367	0.992638	1.01101		197.534	179.259	158.612	159.731	173.432	180.838		22.9485	23.2447	26.1172	19.0665
171874		201.643	173.55	153.113	178.999	178.011	183.207				0	0	0	0	0	0		0	0	0	0	0	0		0	0	0	0	0	0		1.00306	1.00254	1.00082	1.00341	0.993503	1.01159		197.54	179.26	158.607	178.999	173.413	180.629		22.9485	23.4597	26.1172	19.0665
171994		171.991	170.232	135.44	153.9	177.912	176.69				0	0	0	0	0	0		0	0	0	0	0	0		0	0	0	0	0	0		1.00292	1.00285	1.00058	1.00306	0.993988	1.01156		197.556	179.248	158.61	159.752	173.384	180.629		22.9902	23.4597	26.306	19.1995
172094		204.878	144.519	151.872	150.864	149.841	186.7				0	0	0	0	0	0		0	0	0	0	0	0		0	0	0	0	0	0		1.00281	1.00267	1.00044	1.00302	0.994055	1.01213		197.457	179.188	158.591	159.706	173.192	180.602		23.0095	23.3297	26.5592	19.216
172174		237.285	174.718	183.807	169.022	194.494	176.928				0	0	0	0	0	0		0	0	0	0	0	0		0	0	0	0	0	0		1.00268	1.0024	1.0002	1.00268	0.993836	1.01249		237.285	179.139	183.807	159.686	194.494	180.58		22.9107	23.382	26.6555	19.319
172294		214.658	179.279	176.55	170.971	203.421	188.708				0	0	0	0	0	0		0	0	0	0	0	0		0	0	0	0	0	0		1.0028	1.00214	1.00016	1.00272	0.993909	1.01249		214.658	179.09	176.55	170.971	203.421	188.708		22.9107	23.3188	26.6555	19.319
172374		221.318	168.828	175.25	160.732	185.454	178.33				0	0	0	0	0	0		0	0	0	0	0	0		0	0	0	0	0	0		1.00303	1.00218	0.999685	1.00281	0.994035	1.01241		221.318	179.085	175.25	159.686	173.071	180.59		22.9107	23.3188	26.6555	19.319
172454		191.85	164.704	153.594	170.957	199.936	181.247				0	0	0	0	0	0		0	0	0	0	0	0		0	0	0	0	0	0		1.00306	1.00238	0.999625	1.00284	0.993798	1.01245		197.456	178.873	158.575	170.957	199.936	180.585		23.0733	23.2645	26.6555	19.319
172534		200.144	184.567	153.543	157.734	179.305	196.524				0	0	0	0	0	0		0	0	0	0	0	0		0	0	0	0	0	0		1.00316	1.0023	1.00007	1.00286	0.993895	1.01229		197.456	178.874	158.567	159.686	173.074	196.524		23.1495	23.3988	26.6555	19.6605
172614		199.618	185.003	157.115	153.334	159.527	159.37				0	0	0	0	0	0		0	0	0	0	0	0		0	0	0	0	0	0		1.00307	1.0023	1.00012	1.00241	0.994067	1.01212		197.456	178.874	158.566	159.687	173.07	180.602		23.1495	23.447	26.6555	19.7455
172714		167.182	176.579	148.857	158.923	166.495	185.846				0	0	0	0	0	0		0	0	0	0	0	0		0	0	0	0	0	0		1.00294	1.00207	0.999914	1.00192	0.993781	1.0126		197.456	178.879	158.57	159.692	173.077	180.565		23.1495	23.5807	26.7175	19.8217
172794		208.817	188.848	174.841	168.898	203.946	185.581				0	0	0	0	0	0		0	0	0	0	0	0		0	0	0	0	0	0		1.00268	1.00204	0.999736	1.0017	0.993533	1.01324		208.817	178.86	174.841	159.697	203.946	180.484		23.0835	23.719	26.5005	19.9067
172874		215.503	203.584	169.07	186.935	184.804	192.665				0	0	0	0	0	0		0	0	0	0	0	0		0	0	0	0	0	0		1.00255	1.00199	0.999643	1.00188	0.993509	1.01295		215.503	203.584	157.915	186.935	172.987	192.665		23.4452	23.7163	26.2035	19.933
172994		200.625	178.592	165.635	157.658	190.728	189.491				0	0	0	0	0	0		0	0	0	0	0	0		0	0	0	0	0	0		1.00254	1.00198	1.00026	1.00217	0.99374	1.01317		197.382	178.495	157.713	159.688	190.728	189.491		23.4452	23.5118	26.0652	19.933
173114		212.015	166.153	171.048	159.683	188.748	170.283				0	0	0	0	0	0		0	0	0	0	0	0		0	0	0	0	0	0		1.00267	1.00188	0.999618	1.00228	0.99366	1.01311		212.015	178.477	157.648	159.687	188.748	180.282		23.6078	23.367	25.9603	19.933
173214		189.463	160.164	171.758	158.475	185.712	182.77				0	0	0	0	0	0		0	0	0	0	0	0		0	0	0	0	0	0		1.0027	1.00185	1.00016	1.00183	0.993595	1.01281		197.457	178.477	157.615	159.684	172.984	180.319		23.6078	23.367	25.9603	19.9375
173314		204.648	181.501	157.401	159.331	170.405	179.173				0	0	0	0	0	0		0	0	0	0	0	0		0	0	0	0	0	0		1.00258	1.00146	1.00076	1.00147	0.993499	1.01272		197.457	178.48	157.585	159.685	172.988	180.331		23.6078	23.5345	25.9603	20.055
173394		237.219	175.936	182.029	166.29	187.82	207.083				0	0	0	0	0	0		0	0	0	0	0	0		0	0	0	0	0	0		1.00262	1.00136	1.00072	1.00156	0.993381	1.01338		237.219	178.481	182.029	159.685	172.993	207.083		23.6078	23.5888	25.9603	20.148
173474		259.456	193.63	174.665	159.688	205.166	200.516				0	0	0	0	0	0		0	0	0	0	0	0		0	0	0	0	0	0		1.00256	1.00106	1.00051	1.00138	0.993188	1.01361		259.456	193.63	174.665	159.685	205.166	200.516		23.6078	23.5823	25.9372	20.2668
173554		223.436	192.323	172.431	172.15	200.057	196.673				0	0	0	0	0	0		0	0	0	0	0	0		0	0	0	0	0	0		1.00272	1.00107	1.00052	1.00131	0.993203	1.0132		223.436	192.323	157.398	172.15	200.057	196.673		23.6078	23.3307	25.9165	20.317
173634		200.799	149.516	159.157	160.036	183.904	193.964				0	0	0	0	0	0		0	0	0	0	0	0		0	0	0	0	0	0		1.00277	1.00096	1.00062	1.00137	0.99326	1.01263		197.457	177.987	157.395	159.685	172.96	193.964		23.6078	23.1937	25.9165	20.317
173714		190.237	178.044	155.078	177.077	175.204	166.426				0	0	0	0	0	0		0	0	0	0	0	0		0	0	0	0	0	0		1.00266	1.00103	1.00059	1.00151	0.99346	1.01247		197.362	177.915	157.396	177.077	172.989	180.14		23.4452	23.1412	25.9165	20.317
173794		211.222	166.938	152.249	155.345	187.942	180.637				0	0	0	0	0	0		0	0	0	0	0	0		0	0	0	0	0	0		1.00244	1.00103	1.00064	1.00134	0.993412	1.01239		211.222	177.811	157.394	159.671	172.991	180.044		23.0835	23.0595	25.9165	20.3632
173874		210.918	174.757	153.552	150.894	161.519	166.178				0	0	0	0	0	0		0	0	0	0	0	0		0	0	0	0	0	0		1.00243	1.00099	1.00181	1.00122	0.993358	1.01218		210.918	177.814	157.36	159.502	172.994	180.06		23.0835	23.1337	25.9165	20.447
173994		185.001	156.04	141.76	147.83	171.265	167.863				0	0	0	0	0	0		0	0	0	0	0	0		0	0	0	0	0	0		1.00234	1.00083	1.00165	1.00123	0.993334	1.01217		197.414	177.826	157.364	159.501	172.994	180.06		22.987	23.3383	25.9868	20.529
174094		218.119	160.926	178.496	157.971	193.332	189.541				0	0	0	0	0	0		0	0	0	0	0	0		0	0	0	0	0	0		1.00235	1.0007	1.00153	1.00162	0.993176	1.01205		218.119	177.836	178.496	159.425	193.332	189.541		22.987	23.4475	25.9868	20.5655
174179		211.717	181.091	170.732	161.59	187.826	182.24				0	0	0	0	0	0		0	0	0	0	0	0		0	0	0	0	0	0		1.0022	1.00064	1.00146	1.00132	0.992975	1.01181		211.717	177.729	157.297	159.271	172.964	180.08		23.0835	23.428	26.0297	20.3543
174254		217.942	174.38	167.231	164.46	190.718	165.679				0	0	0	0	0	0		0	0	0	0	0	0		0	0	0	0	0	0		1.00232	1.00093	1.00045	1.00135	0.993012	1.01182		217.942	177.695	157.35	159.054	190.718	179.877		23.0342	23.395	26.0297	20.1877
174334		189.729	177.948	156.202	155.639	190.389	159.245				0	0	0	0	0	0		0	0	0	0	0	0		0	0	0	0	0	0		1.00234	1.00083	0.999821	1.00182	0.993057	1.01201		197.169	177.566	157.369	158.971	190.389	179.85		23.0342	23.3145	26.0297	20.2977
174414		198.009	170.842	164.117	152.617	177.237	197.781				0	0	0	0	0	0		0	0	0	0	0	0		0	0	0	0	0	0		1.00231	1.00142	0.999872	1.00178	0.993108	1.01209		197.42	177.363	157.443	158.701	172.962	197.781		23.0835	23.1227	26.0995	20.0478
174494		180.266	166.484	152.273	131.823	174.331	168.707				0	0	0	0	0	0		0	0	0	0	0	0		0	0	0	0	0	0		1.0022	1.00127	1.00042	1.00186	0.992989	1.01208		197.439	177.368	157.401	158.689	172.964	179.84		23.0835	23.2858	26.0995	20.0478
174574		193.877	161.973	141.83	129.853	165.047	171.813				0	0	0	0	0	0		0	0	0	0	0	0		0	0	0	0	0	0		1.00222	1.00105	1.00045	1.0018	0.993068	1.01215		197.435	177.377	157.4	158.698	172.963	179.83		23.436	23.3493	26.0995	20.0775
174654		199.477	153.618	135.294	144.114	161.991	146.744				0	0	0	0	0	0		0	0	0	0	0	0		0	0	0	0	0	0		1.00216	1.00109	1.00047	1.00153	0.992941	1.01197		197.445	177.375	157.399	158.741	172.964	179.856		23.8097	23.4728	26.2303	20.1603
174754		193.329	174.144	166.747	156.093	175.219	158.011				0	0	0	0	0	0		0	0	0	0	0	0		0	0	0	0	0	0		1.00214	1.00131	1.00055	1.00146	0.992862	1.0117		197.174	177.28	157.344	158.541	172.802	179.894		23.8097	23.3698	26.2155	19.96
174834		194.572	186.915	163.532	155.753	186.375	183.715				0	0	0	0	0	0		0	0	0	0	0	0		0	0	0	0	0	0		1.00194	1.00187	1.00133	1.00212	0.992711	1.01163		197.138	176.886	157.247	158.435	172.562	179.773		23.6645	23.4865	26.1385	19.8945
174994		177.773	177.858	144.243	158.65	166.659	179.703				0	0	0	0	0	0		0	0	0	0	0	0		0	0	0	0	0	0		1.00191	1.00188	1.0012	1.00309	0.992719	1.01172		197.138	176.882	157.199	158.093	172.345	179.77		23.6645	23.4865	26.0923	19.8237
175094		206.101	175.543	142.583	160.714	169.31	163.489				0	0	0	0	0	0		0	0	0	0	0	0		0	0	0	0	0	0		1.00196	1.00199	1.00099	1.00309	0.992806	1.01162		197.137	176.594	157.145	158.008	172.078	179.773		23.6645	23.1618	26.1593	19.5882
175194		198.543	153.519	148.234	146.935	152.525	157.053				0	0	0	0	0	0		0	0	0	0	0	0		0	0	0	0	0	0		1.00203	1.00187	1.00103	1.0037	0.992794	1.01174		197.136	176.38	157.087	157.777	172.059	179.77		23.6645	23.0085	26.107	19.4565
175274		170.721	174.672	137.288	137.371	148.458	163.23				0	0	0	0	0	0		0	0	0	0	0	0		0	0	0	0	0	0		1.00207	1.00186	1.00211	1.00382	0.992833	1.01172		197.135	176.072	157.038	157.766	172.059	179.77		23.6645	22.772	26.107	19.4565
175354		188.044	175.758	130.528	141.892	149.585	161.586				0	0	0	0	0	0		0	0	0	0	0	0		0	0	0	0	0	0		1.00196	1.00188	1.00219	1.00366	0.992797	1.01162		197.137	176.068	157.03	157.736	172.03	179.773		23.6732	22.772	26.0378	19.601
175434		192.674	178.475	156.384	143.523	180.082	164.689				0	0	0	0	0	0		0	0	0	0	0	0		0	0	0	0	0	0		1.00178	1.00156	1.00234	1.00363	0.992924	1.01154		197.048	176.13	156.854	157.665	171.982	179.726		23.623	22.8125	26.017	19.5727
175514		209.747	156.531	161.522	171.105	177.362	180.622				0	0	0	0	0	0		0	0	0	0	0	0		0	0	0	0	0	0		1.00165	1.00176	1.00222	1.00357	0.99281	1.01136		209.747	175.955	156.37	171.105	171.938	179.682		23.5333	22.5147	25.94	19.497
175594		232.919	190.727	158.033	162.051	194.237	187.313				0	0	0	0	0	0		0	0	0	0	0	0		0	0	0	0	0	0		1.0016	1.00157	1.00234	1.0034	0.992906	1.01144		232.919	175.965	156.358	157.106	194.237	187.313		23.5333	22.5147	25.94	19.4317
175674		194.638	171.619	157.038	158.439	169.948	176.612				0	0	0	0	0	0		0	0	0	0	0	0		0	0	0	0	0	0		1.00151	1.00218	1.00225	1.00427	0.992836	1.01155		197.065	175.767	156.883	156.966	171.81	179.676		23.6933	22.3657	26.017	19.0955
175754		191.973	163.442	141.436	143.573	167.659	176.601				0	0	0	0	0	0		0	0	0	0	0	0		0	0	0	0	0	0		1.00149	1.00221	1.00266	1.00338	0.99281	1.01159		197.249	175.766	156.749	157.009	171.938	179.546		23.935	22.3657	26.017	19.0713
175834		183.493	161.744	132.882	145.257	157.197	163.138				0	0	0	0	0	0		0	0	0	0	0	0		0	0	0	0	0	0		1.00134	1.00215	1.00313	1.00345	0.992873	1.0116		197.278	175.93	156.595	157.006	171.935	179.545		23.935	22.5147	26.017	19.0713
175994		187.545	155.885	142.727	139.662	163.237	158.545				0	0	0	0	0	0		0	0	0	0	0	0		0	0	0	0	0	0		1.00128	1.00209	1.00313	1.00346	0.992979	1.01204		197.29	175.937	156.595	157.006	171.792	179.498		23.935	22.5147	26.017	19.0713
176074		185.643	172.125	139.168	147.565	151.57	154.809				0	0	0	0	0	0		0	0	0	0	0	0		0	0	0	0	0	0		1.00115	1.0018	1.00333	1.00412	0.992772	1.0121		197.316	175.952	156.532	156.889	171.672	179.213		24.1312	22.5147	26.017	18.8653
176154		192.955	180.712	163.207	177.923	172.976	177.417				0	0	0	0	0	0		0	0	0	0	0	0		0	0	0	0	0	0		1.00107	1.00176	1.00312	1.00394	0.99269	1.01199		197.33	175.955	156.598	177.923	171.674	179.133		24.1312	22.5147	26.017	18.8653
176234		214.91	173.892	160.39	168.163	174.06	175.003				0	0	0	0	0	0		0	0	0	0	0	0		0	0	0	0	0	0		1.0011	1.00191	1.00319	1.00429	0.992566	1.01196		214.91	175.785	156.577	156.813	171.678	179.04		24.1805	22.3657	26.017	18.7653
176334		196.026	158.168	148.825	163.677	172.604	162.028				0	0	0	0	0	0		0	0	0	0	0	0		0	0	0	0	0	0		1.00114	1.00182	1.00312	1.00576	0.992613	1.012		197.568	175.795	156.974	156.503	171.637	179.038		24.343	22.3657	26.0378	18.6798
176434		181.471	163.466	152.578	141.712	154.913	170.787				0	0	0	0	0	0		0	0	0	0	0	0		0	0	0	0	0	0		1.00121	1.00186	1.00299	1.0076	0.992478	1.01207		197.559	175.791	156.641	156.275	171.638	179.131		24.343	22.3657	26.017	18.606
176514		185.844	153.639	132.858	143.069	158.775	181.053				0	0	0	0	0	0		0	0	0	0	0	0		0	0	0	0	0	0		1.00118	1.00184	1.00306	1.00812	0.992801	1.01212		197.563	175.792	156.978	156.171	171.635	179.129		24.343	22.4605	26.0378	18.5362
176614		176.677	171.416	134.35	145.731	144.695	170.456				0	0	0	0	0	0		0	0	0	0	0	0		0	0	0	0	0	0		1.00113	1.00187	1.00302	1.00819	0.993713	1.01215		197.569	175.79	156.98	156.132	171.627	179.129		24.6505	22.4605	26.0378	18.3275
176694		179.369	142.032	143.885	139.243	144.287	168.982				0	0	0	0	0	0		0	0	0	0	0	0		0	0	0	0	0	0		1.001	1.00222	1.00321	1.00805	0.994279	1.01243		197.457	175.757	156.569	156.107	171.259	179.117		24.488	22.3107	26.017	18.2353
176774		179.806	156.446	136.719	149.22	137.749	153.446				0	0	0	0	0	0		0	0	0	0	0	0		0	0	0	0	0	0		1.00078	1.00206	1.00306	1.00779	0.993989	1.01226		197.457	175.758	156.618	156.023	171.235	179.125		24.488	22.3107	26.017	18.0975
176874		204.185	169.353	162.305	151.909	157.451	158.694				0	0	0	0	0	0		0	0	0	0	0	0		0	0	0	0	0	0		1.00059	1.002	1.00281	1.00755	0.993795	1.01195		197.632	175.759	156.7	156.05	171.246	179.134		24.6505	22.3107	26.017	18.0975
176994		201.001	159.182	151.539	147.501	171.69	169.86				0	0	0	0	0	0		0	0	0	0	0	0		0	0	0	0	0	0		1.00082	1.00236	1.00273	1.00731	0.993677	1.0119		197.604	175.756	156.997	156.119	171.247	179.136		24.6505	22.3107	26.0378	18.2353
177094		194.652	174.203	151.228	165.156	157.138	167.238				0	0	0	0	0	0		0	0	0	0	0	0		0	0	0	0	0	0		1.00087	1.00232	1.0026	1.00734	0.993771	1.01184		197.701	175.744	157.037	156.118	171.246	179.257		24.743	22.2618	26.107	18.2353
177194		174.618	154.927	147.446	138.952	154.157	161.771				0	0	0	0	0	0		0	0	0	0	0	0		0	0	0	0	0	0		1.00071	1.00241	1.00251	1.00719	0.993761	1.01209		197.856	175.755	157.096	156.121	171.246	179.492		24.869	22.3107	26.1593	18.2353
177274		192.86	171.263	132.078	129.824	143.504	156.767				0	0	0	0	0	0		0	0	0	0	0	0		0	0	0	0	0	0		1.00085	1.00192	1.00236	1.00717	0.99375	1.01224		197.842	175.759	157.103	156.121	171.274	179.657		24.869	22.3107	26.1593	18.2353
177354		166.683	165.544	124.9	134.577	131.728	161.111				0	0	0	0	0	0		0	0	0	0	0	0		0	0	0	0	0	0		1.00095	1.0022	1.00236	1.00755	0.993677	1.01174		197.833	175.744	157.038	156.05	171.247	179.671		24.869	22.43	26.107	18.0975
177454		159.577	147.031	124.749	136.794	131.835	158.933				0	0	0	0	0	0		0	0	0	0	0	0		0	0	0	0	0	0		1.00085	1.00193	1.00193	1.0074	0.993606	1.01188		197.843	175.745	157.045	156.068	171.248	179.667		24.869	22.43	26.107	18.0975
177534		187.908	145.112	136.67	138.941	141.536	150.754				0	0	0	0	0	0		0	0	0	0	0	0		0	0	0	0	0	0		1.00086	1.0015	1.00209	1.00739	0.993637	1.01183		197.841	175.749	157.115	156.068	171.248	179.717		24.869	22.43	26.1593	18.0975
177614		203.393	171.206	153.035	142.769	162.642	169.293				0	0	0	0	0	0		0	0	0	0	0	0		0	0	0	0	0	0		1.00097	1.00121	1.00212	1.00747	0.99356	1.01169		197.83	175.751	157.114	156.06	171.249	179.672		24.869	22.43	26.1593	18.0975
177714		185.415	159.437	148.433	142.922	159.572	167.986				0	0	0	0	0	0		0	0	0	0	0	0		0	0	0	0	0	0		1.00127	1.00083	1.00217	1.00771	0.993425	1.01169		197.801	175.765	157.159	155.859	171.25	179.721		24.869	22.479	26.2423	17.9797
177794		196.228	164.419	137.033	137.846	148.662	170.44				0	0	0	0	0	0		0	0	0	0	0	0		0	0	0	0	0	0		1.00153	1.0007	1.00222	1.00794	0.993254	1.01153		197.887	175.765	157.227	155.843	171.384	179.726		24.8765	22.479	26.344	17.9797
177874		182.552	180.116	143.902	148.914	144.088	158.844				0	0	0	0	0	0		0	0	0	0	0	0		0	0	0	0	0	0		1.00146	1.00059	1.0021	1.00787	0.993282	1.01189		197.887	175.757	157.351	156.014	171.378	179.716		24.8765	22.43	26.4138	18.0975
177994		175.371	177.337	128.61	137.722	135.284	209.601				0	0	0	0	0	0		0	0	0	0	0	0		0	0	0	0	0	0		1.00157	1.00045	1.0021	1.00789	0.993326	1.01184		197.771	175.744	157.232	156.012	171.368	209.601		24.869	22.7685	26.344	18.0975
178074		170.37	151.499	119.194	141.807	139.021	166.576				0	0	0	0	0	0		0	0	0	0	0	0		0	0	0	0	0	0		1.00167	1.00064	1.00224	1.00797	0.993414	1.01161		197.761	175.744	157.226	156.002	171.348	179.376		24.869	22.7685	26.344	18.0975
178154		156.414	139.515	122.75	137.384	146.074	172.324				0	0	0	0	0	0		0	0	0	0	0	0		0	0	0	0	0	0		1.00157	1.00075	1.00224	1.00782	0.993425	1.01141		197.771	175.744	157.335	155.851	171.346	179.15		24.869	22.7685	26.4138	17.9797
178274		189.325	151.551	159.855	145.753	170.282	199.756				0	0	0	0	0	0		0	0	0	0	0	0		0	0	0	0	0	0		1.0015	1.00077	1.002	1.00778	0.993515	1.01112		197.887	175.744	157.354	155.854	171.326	199.756		24.8765	22.7685	26.4138	17.9797
178394		205.617	174.446	142.111	161.609	166.026	205.184				0	0	0	0	0	0		0	0	0	0	0	0		0	0	0	0	0	0		1.00131	1.00039	1.00194	1.00771	0.993363	1.01145		197.897	175.742	157.413	155.859	171.63	205.184		24.8948	22.7635	26.5277	17.9797
178474		182.165	170.538	129.179	147	150.25	162.172				0	0	0	0	0	0		0	0	0	0	0	0		0	0	0	0	0	0		1.00135	1.00038	1.00177	1.00761	0.993338	1.01141		197.919	175.742	157.543	155.769	171.655	179.68		24.6218	22.7635	26.6053	17.915
178554		189.876	149.613	130.485	139.149	149.444	168.235				0	0	0	0	0	0		0	0	0	0	0	0		0	0	0	0	0	0		1.00134	1.00043	1.0018	1.00822	0.993326	1.01138		197.92	175.74	157.423	155.736	171.655	179.681		24.6218	22.7635	26.5277	17.8822
178634		188.522	169.215	130.126	147.538	140.725	181.352				0	0	0	0	0	0		0	0	0	0	0	0		0	0	0	0	0	0		1.00129	1.00152	1.00185	1.00874	0.993291	1.01155		197.897	175.397	157.42	155.685	171.631	179.725		24.5873	22.6138	26.5277	17.8547
178714		170.823	146.247	137.711	133.273	147.009	225.831				0	0	0	0	0	0		0	0	0	0	0	0		0	0	0	0	0	0		1.00138	1.00156	1.002	1.00853	0.993314	1.0115		197.919	175.391	157.534	155.731	171.655	225.831		24.6218	22.6138	26.6053	17.8822
178794		169.572	131.593	130.052	142.024	133.302	161.191				0	0	0	0	0	0		0	0	0	0	0	0		0	0	0	0	0	0		1.00144	1.00155	1.00209	1.00846	0.993567	1.01144		197.951	175.304	157.6	155.704	171.728	179.728		24.6525	22.3975	26.7103	17.8547
178874		167.887	149.963	142.343	137.169	144.337	179.017				0	0	0	0	0	0		0	0	0	0	0	0		0	0	0	0	0	0		1.00156	1.00125	1.00175	1.00882	0.993618	1.01143		197.98	175.433	157.62	155.682	171.969	179.729		24.7043	22.6138	26.708	17.7007
178994		214.828	183.829	166.381	156.903	179.888	186.102				0	0	0	0	0	0		0	0	0	0	0	0		0	0	0	0	0	0		1.00165	1.00128	1.00165	1.00921	0.99335	1.01118		214.828	175.429	157.729	155.675	171.974	186.102		24.7692	22.6138	26.7868	17.7007
179074		202.486	152.66	154.676	173.165	182.812	194.513				0	0	0	0	0	0		0	0	0	0	0	0		0	0	0	0	0	0		1.00163	1.00211	1.0017	1.00921	0.993162	1.01103		198.031	175.296	157.726	173.165	172.018	194.513		24.7692	22.3975	26.6583	17.5532
179154		172.895	159.343	156.934	150.326	161.938	189.424				0	0	0	0	0	0		0	0	0	0	0	0		0	0	0	0	0	0		1.00152	1.00279	1.00159	1.00881	0.99338	1.01112		197.981	175.277	157.63	155.682	172.011	189.424		24.7043	22.3975	26.5795	17.7007
179234		190.826	179.209	162.339	148.651	159.656	180.147				0	0	0	0	0	0		0	0	0	0	0	0		0	0	0	0	0	0		1.00148	1.00325	1.00152	1.0087	0.993991	1.01141		197.95	175.134	157.554	155.653	171.993	179.729		24.6525	22.3233	26.4768	17.5602
179314		187.225	165.341	132.824	153.501	160.546	185.286				0	0	0	0	0	0		0	0	0	0	0	0		0	0	0	0	0	0		1.00159	1.00319	1.00164	1.00889	0.99354	1.01136		197.98	175.14	157.627	155.65	172.053	185.286		24.7043	22.3233	26.5795	17.5602
179394		170.118	140.771	145.832	155.897	156.242	184.574				0	0	0	0	0	0		0	0	0	0	0	0		0	0	0	0	0	0		1.00151	1.00319	1.00169	1.00903	0.993503	1.01146		198.037	175.266	157.727	155.638	172.068	179.905		24.7692	22.3428	26.6583	17.5715
179474		167.918	143.929	146.154	144.037	152.206	162.877				0	0	0	0	0	0		0	0	0	0	0	0		0	0	0	0	0	0		1.00155	1.00332	1.00141	1.00912	0.993151	1.01201		198.035	175.303	157.743	155.637	172.241	180.012		24.7692	22.3998	26.6583	17.5715
179594		183.315	167.025	164.764	172.089	196.232	184.713				0	0	0	0	0	0		0	0	0	0	0	0		0	0	0	0	0	0		1.00153	1.00325	1.00123	1.00916	0.992991	1.01199		198.096	175.322	157.755	172.089	196.232	184.713		24.798	22.6138	26.6583	17.5715
179674		193.96	175.25	160.368	173.543	180.347	243.066				0	0	0	0	0	0		0	0	0	0	0	0		0	0	0	0	0	0		1.00157	1.00311	1.00102	1.00932	0.993082	1.01201		198.034	175.322	157.665	173.543	172.258	243.066		24.7692	22.5595	26.5795	17.5905
179794		190.525	182.565	164.676	162.35	172.952	213.67				0	0	0	0	0	0		0	0	0	0	0	0		0	0	0	0	0	0		1.00164	1.00313	1.00076	1.01002	0.993563	1.01257		198.031	175.406	157.585	155.566	172.142	213.67		24.7692	22.6138	26.4768	17.564
179874		196.286	170.266	155.52	160.83	171.157	203.627				0	0	0	0	0	0		0	0	0	0	0	0		0	0	0	0	0	0		1.00166	1.00316	1.00099	1.00999	0.99341	1.01329		198.094	175.402	157.576	155.567	172.49	203.627		24.798	22.6138	26.4768	17.564
179994		188.86	158.413	151.404	152.081	167.069	176.928				0	0	0	0	0	0		0	0	0	0	0	0		0	0	0	0	0	0		1.00175	1.00288	1.00103	1.01003	0.993015	1.01323		198.12	175.438	157.664	155.566	172.56	180.097		24.9275	22.6138	26.5795	17.6412
180074		161.125	163.313	141.171	160.761	159.653	180.379				0	0	0	0	0	0		0	0	0	0	0	0		0	0	0	0	0	0		1.0018	1.00262	1.00117	1.01041	0.99323	1.01245		198.118	175.541	157.758	155.555	172.677	180.141		24.9275	22.7635	26.6033	17.6412
180194		180.589	160.632	150.292	156.991	162.48	200.298				0	0	0	0	0	0		0	0	0	0	0	0		0	0	0	0	0	0		1.0019	1.00185	1.00204	1.01032	0.993282	1.01242		198.21	175.572	157.705	155.558	172.858	200.298		24.9873	22.7635	26.6033	17.6412
180274		194.779	185.751	168.271	173.348	183.592	219.648				0	0	0	0	0	0		0	0	0	0	0	0		0	0	0	0	0	0		1.00202	1.00161	1.00164	1.01033	0.992897	1.01322		198.499	175.601	157.73	173.348	172.965	219.648		25.048	22.7635	26.6033	17.6412
180374		206.717	186.692	170.344	160.149	185.47	186.112				0	0	0	0	0	0		0	0	0	0	0	0		0	0	0	0	0	0		1.00178	1.00252	1.002	1.01025	0.99277	1.01411		198.506	175.483	157.605	155.48	173.038	186.112		25.048	22.6138	26.5245	17.6132
180454		183.721	165.861	151.68	162.017	169.354	186.818				0	0	0	0	0	0		0	0	0	0	0	0		0	0	0	0	0	0		1.00183	1.00287	1.00189	1.0103	0.992654	1.01431		198.223	175.323	157.538	155.459	173.046	186.818		24.9873	22.5595	26.4218	17.8212
180534		194.191	167.142	159.484	165.676	164.439	178.523				0	0	0	0	0	0		0	0	0	0	0	0		0	0	0	0	0	0		1.00182	1.00359	1.00224	1.01063	0.992625	1.01504		198.224	175.299	157.519	155.456	173.174	179.893		24.9873	22.3983	26.4218	17.8598
180614		186.861	163.529	146.626	137.826	169.793	169.437				0	0	0	0	0	0		0	0	0	0	0	0		0	0	0	0	0	0		1.00189	1.00377	1.00234	1.0105	0.992891	1.01496		198.503	175.321	157.589	155.467	173.235	179.901		25.048	22.5595	26.5245	17.8878
180694		182.23	172.556	133.696	139.095	172.087	172.647				0	0	0	0	0	0		0	0	0	0	0	0		0	0	0	0	0	0		1.00197	1.00327	1.00256	1.01003	0.993112	1.01495		198.551	175.389	157.673	155.491	173.313	179.778		25.1348	22.6138	26.4855	17.8878
180774		188.435	158.872	134.465	129.14	145.283	155.88				0	0	0	0	0	0		0	0	0	0	0	0		0	0	0	0	0	0		1.00206	1.0034	1.00254	1.01036	0.993003	1.01571		198.649	175.538	157.777	155.474	173.323	179.755		25.19	22.7635	26.3757	17.8878
180874		181.264	184.512	155.983	149.606	178.617	195.333				0	0	0	0	0	0		0	0	0	0	0	0		0	0	0	0	0	0		1.0019	1.0039	1.00239	1.01003	0.99277	1.01559		198.652	175.324	157.786	155.491	173.484	195.333		25.19	22.6138	26.258	17.8878
180994		210.278	162.522	158.591	140.529	177.865	174.65				0	0	0	0	0	0		0	0	0	0	0	0		0	0	0	0	0	0		1.00185	1.00383	1.00228	1.01007	0.992448	1.01581		210.278	175.324	157.793	155.459	173.511	179.703		25.19	22.6138	26.258	17.8683
181074		198.805	173.72	146.468	150.568	160.818	184.252				0	0	0	0	0	0		0	0	0	0	0	0		0	0	0	0	0	0		1.00172	1.00416	1.00237	1.01063	0.992218	1.01629		198.567	175.315	157.685	155.344	173.53	179.525		25.166	22.709	26.1962	17.8745
181154		193.786	185.861	144.977	138.782	170.245	171.017				0	0	0	0	0	0		0	0	0	0	0	0		0	0	0	0	0	0		1.00162	1.00441	1.0024	1.01034	0.992536	1.01626		198.573	175.279	157.683	155.362	173.503	179.152		25.166	22.5478	26.1962	17.9315
181234		174.191	177.229	131.532	144.348	150.226	166.638				0	0	0	0	0	0		0	0	0	0	0	0		0	0	0	0	0	0		1.00151	1.00458	1.00225	1.0103	0.992579	1.01603		198.58	175.274	157.692	155.282	173.585	179.081		25.166	22.5478	26.1962	17.896
181354		167.219	154.997	129.798	150.16	149.66	151.634				0	0	0	0	0	0		0	0	0	0	0	0		0	0	0	0	0	0		1.0016	1.00466	1.00209	1.01094	0.992707	1.01583		198.695	175.308	157.702	155.127	173.605	179.016		25.3745	22.5595	26.1962	17.854
181434		169.891	134.594	133.203	131.862	151.017	172.17				0	0	0	0	0	0		0	0	0	0	0	0		0	0	0	0	0	0		1.00148	1.00464	1.00224	1.01127	0.992698	1.01564		198.706	175.308	157.693	155.086	173.91	179.025		25.3745	22.5595	26.1418	17.854
181514		190.232	155.723	149.18	149.637	163.422	174.431				0	0	0	0	0	0		0	0	0	0	0	0		0	0	0	0	0	0		1.00138	1.00439	1.00185	1.01137	0.992514	1.01532		198.715	175.312	157.717	155.074	174.272	178.955		25.2555	22.709	25.9553	17.909
181594		197.967	205.021	145.852	142.349	180.342	175.859				0	0	0	0	0	0		0	0	0	0	0	0		0	0	0	0	0	0		1.00127	1.00416	1.00216	1.01127	0.992711	1.01526		198.725	205.021	157.698	154.922	174.239	178.691		25.2555	22.709	25.9553	17.8633
[truncated: 12,696 more rows]
[truncated: 2 more columns]
