# Supplementary material for: Data on microcirculatory perfusion dips in the resting nail bed
Source: Data Brief. 2018 Oct 27;21:1232–5. doi: 10.1016/j.dib.2018.10.077 (PMC6231364; doi:10.1016/j.dib.2018.10.077)
Supplement: Supplementary file 8 — Supplementary material [file mmc8.xlsx]

## Sheet: Del1
Time lapsed (ms)		Dig II dx	Dig II sin	Dig III dx	Dig III sin	Dig IV dx	Dig IV sin
0		40.986	76.461	29.872	47.397	36.056	35.297		Session_1 for testsubject_6
80		23.017	72.114	30.183	58.256	35.203	48.256
180		38.794	53.995	49.363	47.934	62.982	39.778
260		44.941	46.485	47.027	37.971	43.875	37.619
340		45.419	48.544	40.64	65.579	43.654	55.5
420		40.599	48.552	33.013	40.939	31.721	41.171
500		38.8	44.762	39.581	40.678	40.648	39.023
580		39.24	65.404	41.313	55.997	41.887	43.979
660		32.35	54.851	30.585	54.244	41.814	51.521
740		23.251	46.458	33.951	40.104	43.229	48.908
840		46.124	56.939	35.882	40.097	25.229	36.915
1000		33.222	88.299	26.027	65.948	35.246	38.322
1080		36.672	38.398	30.185	26.559	32.212	26.853
1180		42.422	48.884	30.156	43.034	29.718	34.504
1260		26.397	45.828	36.965	34.055	32.75	35.783
1340		23.643	30.702	40.048	29.496	40.402	38.934
1420		44.675	39.143	38.14	35.488	37.579	38.626
1500		32.323	66.405	40.116	61.859	51.371	51.508
1600		32.744	67.056	37.555	54.407	41.313	53.658
1680		45.056	74.495	37.722	61.529	43.379	52.712
1760		34.456	72.013	25.029	45.323	42.153	35.872
1860		25.295	51.525	35.519	31.181	28.299	29.948
2000		28.738	48.67	25.14	27.897	19.643	29.649
2080		34.152	68.375	22.538	44.725	29.704	31.41
2160		22.191	43.629	23.718	27.721	27.961	33.824
2260		23.66	56.645	20.969	40.914	30.825	33.445
2360		24.471	41.442	27.443	23.827	33.812	17.868
2440		23.161	53.831	32.186	38.586	25.719	35.081
2540		29.188	35.866	35.61	33.797	38.016	33.746
2620		27.81	49.523	25.831	30.261	38.127	34.121
2700		23.861	53.365	20.923	47.886	51.38	43.9
2780		23.414	35.689	31.485	29.398	60.265	22.916
2880		24.667	39.506	24.606	32.347	62.44	38.261
3000		28.555	41.596	28.696	26.113	37.425	34.89
3080		30.815	35.9	32.017	33.963	33.837	31.011
3160		18.268	34.457	16.962	30.177	27.97	32.432
3240		38.549	32.318	38.8	19.591	41.002	24.165
3320		35.882	43.248	35.305	28.234	39.935	27.15
3440		24.117	36.249	41.152	26.748	48.253	33.89
3520		44.785	37.104	50.538	26.123	42.494	31.282
3600		31.294	41.116	33.135	36.232	48.832	35.99
3680		46.693	66.954	55.928	52.478	54.798	44.589
3800		81.194	93.989	61.053	68.348	66.044	54.073
3880		51.445	59.675	55.972	49.204	55.417	42.757
4000		36.319	36.35	34.345	31.662	39.833	38.466
4080		32.107	42.644	31.437	37.106	43.739	39.355
4160		37.186	44.374	34.173	33.372	44.163	34.836
4280		39.211	37.506	38.895	30.572	39.222	36.347
4360		35.612	45.619	22.813	29.767	46.487	29.969
4440		29.403	52.365	31.987	28.182	31.526	34.623
4520		26.865	53.898	30.92	39.539	38.964	36.954
4600		25.619	42.38	25.068	24.605	28.841	23.611
4680		32.5	35.333	25.264	23.913	44.258	26.65
4760		27.385	36.446	24.161	32.097	32.789	33.947
4860		28.472	47.128	22.415	31.694	19.809	36.318
5000		26.996	22.571	25.535	27.001	28.379	25.629
5080		27.079	32.738	23.268	17.419	32.149	32.369
5160		32.439	26.848	26.512	31.79	22.048	24.285
5280		25.43	35.744	34.331	31.196	24.189	33.343
5380		22.205	29.362	29.262	32.512	31.215	30.257
5460		30.291	27.107	20.463	22.558	25.194	15.708
5540		20.096	28.8	25.919	20.971	30.387	18.758
5620		19.159	24.05	17.613	25.198	33.365	16.117
5700		27.977	34.636	28.393	30.365	28.676	17.208
5780		28.617	38.015	31.093	29.173	27.226	26.333
5880		27.476	32.074	31.746	16.643	23.644	34.702
6000		27.076	35.337	22.617	36.799	28.704	27.212
6080		25.649	27.309	23.121	20.259	31.654	27.681
6160		17.919	27.527	29.679	24.275	30.413	36.084
6260		29.685	20.593	23.106	22.847	24.373	29.796
6360		20.912	23.105	27.975	21.334	27.81	21.463
6440		23.691	42.03	23.905	44.624	30.817	30.933
6520		34.9	37.06	27.965	42.546	30.397	48.673
6600		28.656	44.459	27.93	30.348	29.894	26.505
6680		25.638	45.967	29.078	34.735	31.819	29.655
6760		35.391	60.134	28.762	42.996	28.422	33.173
6840		33.754	57.792	37.403	33.468	32.735	21.956
7000		42.888	44.262	38.724	37.232	34.385	39.292
7080		36.71	42.759	31.711	29.491	40.544	35.88
7180		38.484	59.622	40.917	43.698	34.247	41.297
7260		39.543	80.354	42.645	55.742	37.802	52.618
7360		37.773	39.614	40.788	40.678	49.195	40.613
7440		45.849	33.66	46.058	39.71	45.626	52.748
7520		45.562	55.926	25.786	54.191	39.793	47.378
7600		25.171	36.326	30.708	42.956	36.443	36.126
7680		28.818	66.081	27.757	41.378	42.35	47.303
7760		24.768	100.537	35.269	71.009	31.613	56.91
7880		43.69	67.964	29.684	64.757	30.664	53.348
8000		35.132	77.619	25.126	55.723	36.82	45.055
8080		48.024	109.147	39.621	90.235	41.031	82.5
8200		34.736	114.977	40.452	85.672	44.194	78.468
8280		27.935	52.07	32.394	55.829	36.445	39.544
8360		33.426	58.087	28.177	43.093	43.605	37.562
8460		53.576	30.08	39.178	32.741	34.43	45.605
8540		42.225	36.712	30.894	21.874	36.545	44.92
8620		34.167	36.519	32.853	34.672	38.426	37.292
8700		43.713	38.904	45.342	31.634	25.46	33.403
8780		51.705	32.964	32.477	33.47	28.322	34.552
8860		45.768	30.924	20.767	28.778	28.755	35.804
9000		35.862	32.704	38.558	29.149	38.847	32.07
9080		30.894	63.955	39.327	42.804	43.725	33.31
9180		34.007	55.048	44.893	41.658	45.563	30.556
9260		33.705	57.321	40.329	44.567	33.869	37.932
9340		42.725	55.595	39.175	44.722	32.559	39.666
9420		39.434	51.099	33.851	47.944	23.874	37.755
9500		39.144	60.495	32.64	71.691	34.063	49.851
9600		39.302	59.431	24.259	43.177	30.517	32.447
9680		32.913	61.35	27.065	40.497	19.369	52.171
9800		41.077	46.664	33.582	32.492	37.079	28.091
9880		35.362	32.348	26.843	24.554	17.416	34.503
10000		34.596	33.804	29.788	20.45	22.617	32.272
10100		28.249	29.544	38.44	26.361	32.929	30.868
10180		35.602	43.829	46.193	38.146	37.577	41.552
10280		30.211	51.432	35.671	41.018	30.208	38.98
10360		38.015	46.244	26.98	33.83	33.385	36.318
10440		29.298	48.248	28.653	30.284	29.969	35.49
10540		22.181	33.963	26.876	28.741	27.815	24.624
10620		36.757	41.525	20.058	31.82	24.517	24.987
10700		35.005	42.615	28.18	37.86	33.914	31.501
10800		37.509	48.119	41.995	42.643	38.397	46.633
10880		38.627	45.361	43.763	31.3	56.463	25.527
11000		31.21	35.771	21.217	32.645	32.243	22.576
11100		43.506	40.981	39.468	33.951	33.356	25.085
11180		50.574	46.721	40.548	31.179	24.136	33.073
11260		39.926	53.895	34.504	44.526	25.56	37.079
11340		40.908	42.665	36.879	34.31	35.857	41.592
11420		37.077	34.249	32.412	35.771	33.81	33.945
11500		41.741	58.683	28.46	40.431	33.156	27.917
11580		31.678	37.637	31.611	42.591	36.068	39.136
11680		28.488	41.724	39.978	41.193	57.912	45.623
11780		43.434	68.807	30.103	38.421	32.239	39.97
11860		33.224	33.255	32.86	40.259	27.899	32.138
12000		55.447	60.295	38.128	25.821	29.746	20.856
12080		45.949	54.069	30.363	29.842	25.164	15.98
12160		46.777	29.316	26.013	21.311	25.478	21.319
12260		28.069	39.67	31.148	26.974	28.765	27.544
12360		32.937	57.808	30.065	29.887	42.203	27.711
12440		30.584	25.868	26.127	28.729	20.085	31.425
12520		25.61	34.038	25.192	30.819	37.104	25.812
12600		22.252	29.049	34.82	31.97	27.995	34.447
12680		23.978	46.202	34.292	28.779	24.08	29.385
12760		28.329	28.144	44.462	17.444	33.7	23.296
12840		30.939	28.761	34.802	27.804	29.104	27.697
13000		33.157	38.556	20.181	34.018	20.069	39.861
13080		24.42	45.417	23.488	28.377	17.467	34.449
13180		32.553	30.183	41.18	16.734	58.101	25.041
13260		34.013	24.328	19.36	16.129	19.365	21.491
13340		29.312	34.629	22.135	36.964	28.342	34.455
13420		40.663	28.62	28.77	23.431	36.775	27.939
13520		42.957	38.384	46.607	30.47	51.657	35.423
13600		29.536	43.251	27.734	26.842	28.445	27.367
13680		30.84	55.583	33.297	33.195	34.945	37.475
13760		42.773	67.44	32.089	38.261	32.326	25.349
13880		57.861	48.973	48.459	38.778	36.872	39.896
14000		38.426	41.571	23.519	24.243	29.352	25.523
14080		35.907	24.068	21.225	29.419	29.454	28.287
14160		31.23	28.258	30.666	26.836	27.222	29.275
14240		31.352	35.835	23.257	27.228	20.643	30.452
14320		33.858	36.497	16.899	28.101	19.983	33.344
14400		29.832	33.603	25.456	27.549	21.638	31.435
14500		38.391	38.402	22.651	26.279	27.375	15.986
14580		41.389	19.036	32.577	20.779	25.063	29.456
14660		23.516	27.392	19.238	24.014	22.288	17.814
14760		26.949	34.299	25.002	29.586	30.141	22.275
14880		29.992	37.06	27.242	28.966	37.407	34.8
15000		24.973	36.369	20.677	31.028	30.825	19.3
15100		27.019	27.363	13.163	24.781	18.431	27.347
15180		27.341	26.174	16.015	21.846	19.281	26.386
15260		17.412	10.807	8.151	15.848	25.133	23.877
15340		25.643	13.792	17.941	14.855	27.36	18.527
15420		16.718	16.148	14.199	8.931	15.803	7.143
15500		19.91	20.055	11.952	15.124	20.132	15.422
15580		10.471	24.817	17.778	14.864	21.481	19.143
15700		20.089	25.218	13.007	24.841	13.077	20.331
15780		21.512	22.672	16.689	14.445	21.287	13.449
15860		32.22	28.087	27.83	24.728	27.714	28.055
16001		28.597	46.871	19.877	36.442	20.925	37.555
16080		23.444	29.143	17.328	24.074	19.221	26.193
16160		14.643	26.837	13.343	29.102	16.093	25.675
16241		14.269	30.98	12.94	29.105	17.812	24.232
16341		17.43	39.191	18.134	32.728	27.94	26.834
16441		28.409	35.079	28.395	29.294	36.077	31.493
16521		32.918	35.811	15.392	30.181	40.256	18.015
16601		33.837	39.189	26.528	26.693	27.699	36.445
16701		24.963	38.907	25.205	17.22	21.389	23.295
16781		27.981	46.463	19.639	27.68	32.717	25.22
16860		22.47	35.563	24.418	26.304	19.891	32.268
17001		19.933	21.746	16.492	19.247	25.643	18.107
17080		36.755	21.948	32.253	18.656	37.599	30.484
17200		26.397	18.371	21.325	24.104	31.874	21.874
17280		22.15	22.204	23.166	16.995	24.028	22.296
17360		20.535	21.123	18.65	25.812	11.259	26.008
17440		25.63	25.451	23.426	18.996	28.447	21.826
17520		15.285	44.305	19.696	27.924	25.957	19.584
17600		17.109	39.755	24.36	22.67	17.91	29.939
17681		13.78	32.548	13.315	15.612	9.889	20.466
17760		12.238	18.943	20.016	12.173	14.595	16.97
17880		8.751	36.935	11.137	23.737	25.634	18.377
18000		15.697	26.765	17.197	22.058	14.411	16.935
18120		24.978	17.604	19.669	19.101	14.503	22.56
18200		48.524	38.714	26.401	17.587	26.898	12.96
18280		32.21	46.479	24.482	21.779	41.972	27.658
18360		31.294	34.908	31.098	21.308	42.667	21.297
18440		23.305	38.447	24.376	25.31	36.401	20.974
18520		21.724	52.387	20.271	32.542	37.209	27.605
18600		40.126	37.836	24.76	33.524	47.811	21.735
18720		16.036	25.558	16.388	12.662	25.56	18.147
18800		17.378	40.194	17.863	22.362	23.611	22.236
18880		13.497	23.301	16.244	14.222	21.598	17.181
19020		19.787	45.559	18.721	20.614	8.162	35.745
19121		18.11	72.648	18.154	38.828	20.923	62.398
19221		30.358	72.599	18.413	76.194	25.054	71.838
19300		23.632	33.108	35.224	43.187	28.434	37.805
19380		16.184	31.111	10.952	23.871	23.13	26.744
19461		20.073	31.005	22.028	20.91	29.45	25.841
19541		18.615	45.192	19.959	22.982	24.62	22.132
19621		17.526	60.386	18.657	27.901	17.156	27.267
19701		20.726	83.759	22.278	25.01	36.266	19.025
19781		31.621	57.095	38.372	43.778	45.123	44.899
19881		44.817	65.014	26.943	29.335	37.255	31.846
20000		27.603	57.002	22.168	43.194	34.855	37.479
20080		26.247	51.235	19.544	23.893	47.55	29.484
20160		23.893	51.268	22.685	22.258	48.56	29.836
20240		34.699	45.597	32.232	38.984	33.071	46.209
20320		20.713	40.98	16.237	25.933	34.35	21.971
20420		14.62	28.069	20.073	27.294	53.901	25.758
20540		23.511	32.963	24.208	29.572	39.488	28.273
20620		17.022	49.776	25.115	26.005	31.706	22.332
20720		27.139	61.266	29.568	35.468	32.605	41.941
20800		25.551	53.089	26.281	40.515	28.617	40.568
20880		13.101	62.984	26.888	41.634	23.142	32.794
21000		23.142	40.652	33.763	25.611	41.268	29.158
21080		11.997	40.675	32.906	19.962	40.353	20.142
21160		13.246	36.609	23.797	18.7	23.776	14.485
21240		16.183	39.181	10.208	10.695	19.43	17.591
21340		12.365	20.283	18.087	11.812	16.663	17.031
21421		16.553	28.686	30.566	9.172	38.519	18.604
21521		15.037	37.055	38.472	14.76	25.423	14.88
21601		27.702	23.52	17.172	26.02	19.802	18.229
21681		18.312	30.876	18.844	16.821	17.823	24.923
21761		38.787	25.65	21.762	15.862	21.898	22.845
21840		37.712	82.145	30.828	63.942	33.496	63.789
22001		44.528	59.719	31.733	29.605	25.753	31.387
22081		51.203	52.165	43.252	38.167	41.072	34.877
22161		60.849	91.622	50.105	64.002	60.387	62.275
22261		79.717	65.142	57.118	36.34	60.557	52.669
22340		47.337	43.918	37.169	40.176	33.923	63.984
22420		42.199	67.446	32.33	33.897	37.163	28.823
22500		37.434	108.002	44.783	79.917	49.605	61.846
22600		35.592	101.474	28.567	80.004	22.711	62.614
22680		29.139	51.836	34.647	44.107	48.976	54.272
22760		34.571	53.065	29.679	34.777	35.208	25.525
22861		19.948	46.929	23.031	35.309	24.509	35.109
23001		25.173	37.954	29.293	39.764	41.325	32.229
23080		25.952	42.324	29.495	25.381	36.141	22.252
23160		33.805	43.364	33.939	36.248	29.752	38.22
23240		35.726	34.532	36.584	28.725	31.72	17.8
23321		26.279	40.176	33.925	26.11	34.412	25.312
23440		27.648	41.375	19.304	51.987	23.091	67.675
23520		23.356	41.145	22.235	43.869	39.135	51.496
23600		23.73	43.251	19.931	42.801	9.41	32.188
23680		15.371	60.645	20.176	44.865	22.104	25.964
23760		18.017	49.433	8.823	27.348	17.348	30.679
23881		20.935	49.266	12.189	35.636	14.663	31.416
24000		24.824	39.27	13.939	40.249	7.564	24.734
24080		32.26	34.564	21.531	26.989	25.641	28.46
24160		25.613	21.453	19.979	15.701	18.64	23.085
24261		27.532	20.889	23.294	23.395	18.641	31.057
24341		28.415	39.663	31.48	21.8	23.881	27.913
24441		30.974	17.497	42.577	23.385	49.468	17.639
24521		23.302	27.657	16.288	17.271	20.959	27.632
24600		17.781	31.128	27.678	21.88	22.043	12.358
24681		20.66	18.921	17.995	12.922	18.585	20.107
24761		27.617	25.322	16.053	25.184	14.72	19.113
24841		23.941	31.278	8.994	11.683	16.114	15.314
25001		25.385	18.898	18.302	14.091	17.265	22.257
25121		18.157	29.808	19.684	17.996	17.298	11.894
25200		19.267	18.522	16.148	18.876	12.72	27.235
25281		24.698	33.678	14.256	27.31	21.871	21.228
25401		25.166	25.01	22.491	18.809	24.767	29.023
25481		24.923	28.612	23.52	17.082	24.229	23.232
25560		23.527	27.34	21.494	17.699	22.674	31.873
25641		24.104	31.012	26.835	27.544	22.903	27.342
25721		42.406	29.431	29.442	37.032	30.789	37.818
25801		38.216	31.042	25.013	34.299	21.178	31.517
25881		37.161	32.09	19.67	33.426	22.981	31.982
26001		24.365	53.82	22.474	42.712	24.63	39.868
26121		30.162	64.816	16.334	36.548	33.533	37.69
26241		24.337	32.486	20.222	25.074	27.703	34.944
26321		37.722	26.844	26.983	27.905	35.469	22.554
26401		33.813	39.95	27.332	24.687	34.794	33.919
26481		35.592	51.462	34.926	34.399	38.422	40.014
26561		39.535	43.534	48.635	21.099	25.249	39.903
26641		43.459	32.923	31.105	24.441	23.904	20.21
26721		32.794	28.759	27.364	22.999	23.537	24.597
26801		34.128	35.644	31.852	20.471	31.292	15.71
26881		28.601	32.843	21.129	31.479	22.729	27.345
27001		24.067	47.205	23.81	50.429	36.037	36.946
27081		22.032	45.736	19.684	30.562	18.143	34.244
27161		35.769	39.172	24.023	18.648	28.719	26.187
27241		30.015	44.153	18.927	20.167	23.906	17.044
27341		19.125	43.522	22.625	24.763	14.102	18.609
27441		26.175	32.155	18.262	22.12	23.221	16.47
27521		29.488	45.309	25.312	25.581	22.129	21.245
27601		28.358	48.856	30.313	32.443	27.355	35.681
27681		26.647	44.839	26.677	32.056	30.222	28.804
27761		20.969	38.331	14.802	22.808	21.195	24.396
27841		20.832	29.766	24.97	20.369	27.75	20.523
28001		28.391	23.682	28.844	23.236	23.016	19.802
28081		17.033	20.652	18.98	18.394	22.574	18.404
28181		18.868	22.227	13.393	27.469	13.166	23.799
28281		32.646	33.516	31.69	27.87	25.356	34.405
28361		42.03	34.22	28.943	21.487	33.716	18.786
28441		29.082	35.487	20.296	25.165	34.732	16.746
28521		16.132	34.539	22.197	32.063	14.742	22.892
28621		53.523	25.902	24.27	15.058	12.599	20.852
28701		36.769	29.059	26.974	28.282	17.229	30.116
28801		30.796	31.097	26.987	21.155	26.924	22.337
28884		32.527	28.399	24.148	22.937	49.531	20.943
29001		25.514	39.555	33.054	30.602	22.727	26.586
29101		32.95	32.373	28.666	23.319	26.911	28.433
29201		30.321	29.468	29.883	26.446	42.024	34.04
29281		48.288	39.881	38.394	30.946	46.859	40.326
29401		34.128	38.546	20.381	22.644	22.556	36.867
29481		27.272	78.184	37.142	49.735	31.947	46.032
29561		22.873	49.419	28.175	27.48	36.328	24.461
29641		28.827	57.815	14.319	36.566	32.1	31.238
29721		18.117	46.512	25.037	27.212	22.483	22.334
29801		30.275	43.632	16.72	25.706	33.986	17.954
29881		25.374	30.529	23.798	27.597	37.141	36.254
30001		31.931	30.962	32.739	33.136	36.701	37.138
30101		25.059	67.079	23.69	45.857	31.862	33.539
30181		27.367	52.434	22.646	54.396	21.245	34.932
30261		36.978	46.025	21.595	23.813	20.57	31.823
30341		25.87	46.677	31.624	48.924	20.737	30.782
30421		27.769	64.557	34.747	32.253	46.87	28.275
30501		26.068	71.618	17.772	35.912	29.271	27.053
30581		44.915	47.967	31.94	34.316	19.73	32.529
30681		36.017	41.812	31.212	57.954	25.765	48.455
30761		48.367	41.495	34.365	39.022	27.384	33.41
30861		31.223	26.198	21.301	16.016	14.897	24.042
31001		33.408	41.955	22.527	33.882	24.683	33.203
31081		22.626	49.279	29.27	28.817	43.258	27.255
31181		29.974	34.405	33.679	30.77	44.607	20.586
31261		25.434	35.51	21.105	29.377	34.15	17.533
31361		33.272	44.165	22.134	29.777	21.816	22.494
31461		35.121	31.522	48.242	22.385	41.75	29.988
31541		30.978	30.652	30.516	23.247	29.213	35.075
31621		34.096	45.151	36.326	26.581	24.429	26.448
31701		25.762	27.963	35.662	22.129	34.962	34.261
31781		31.02	18.798	18.117	20.071	25.722	26.193
31881		19.185	29.672	18.766	24.425	16.156	30.935
32021		33.783	26.911	12.424	22.126	21.108	18.703
32101		29.375	47.663	14.053	21.009	18.228	34.968
32181		25.67	35.392	21.476	27.894	18.723	29.396
32281		21.535	32.808	26.216	29.455	28.081	30.157
32361		39.149	30.375	18.916	33.847	27.494	25.044
32441		45.464	30.889	37.152	24.901	32.763	26.867
32521		40.369	23.277	30.067	28.364	32.257	21.623
32601		41.892	44.643	35.185	38.082	39.144	46.837
32721		52.196	49.253	48.605	43.287	38.315	52.103
32801		42.624	33.244	28.462	32.482	40.667	34.827
32881		33.579	40.714	29.882	27.08	40.855	25.555
33001		41.414	39.293	23.69	47.48	42.832	38.494
33081		42.782	39.019	37.831	36.846	30.275	34.57
33181		32.737	36.9	21.89	25.476	31.117	41.273
33261		35.623	39.729	25.93	38.051	39.608	38.504
33361		22.557	29.784	23.772	23.191	36.821	19.425
33461		21.458	34.413	26.568	20.052	30.41	21.035
33541		30.558	39.288	33.934	35.788	33.279	43.618
33621		31.896	26.872	26.304	31.127	39.231	26.292
33701		31.661	36.954	27.868	26.991	28.339	26.015
33801		24.233	30.102	28.099	29.224	32.109	28.487
33881		22.369	45.736	28.57	28.073	34.937	40.653
34001		41.345	43.011	35.262	33.391	44.487	30.826
34081		31.761	38.58	34.013	27.278	31.286	25.682
34201		28.867	37.412	27.821	35.516	49.584	20.733
34281		23.211	37.677	26.861	37.025	31.324	29.25
34361		31.407	20.138	29.885	26.24	29.113	21.249
34441		36.482	35.48	24.423	29.117	37.865	35.31
34541		23.699	40.58	43.958	39.317	60.56	31.668
34641		24.347	25.036	25.315	22.753	39.532	26.862
34721		25.567	31.738	24.309	35.158	30.218	31.188
34801		31.636	29.487	33.9	28.928	32.809	31.309
34881		22.362	34.445	30.311	37.206	41.013	34.324
35001		35.913	40.052	26.059	42.351	29.421	32.967
35081		22.102	63.247	22.59	31.803	28.187	34.31
35201		14.796	42.688	26.103	28.37	34.961	33.401
35281		22.002	47.394	28.696	32.996	30.284	38.112
35361		27.509	25.819	32.164	22.588	22.544	22.104
35441		29.271	23.831	42.583	33.188	33.991	32.507
35521		29.743	42.118	34.025	36.2	30.096	26.757
35621		24.542	41.5	31.113	35.108	17.579	36.748
35701		31.715	38.466	25.3	27.805	21.587	26.02
35801		20.524	34.014	20.387	34.44	26.818	31.982
35881		36.331	25.814	30.963	25.78	31.228	37.339
36021		32.714	24.946	35.527	30.682	31.111	37.829
36101		34.042	45.803	38.644	37.012	33.609	38.629
36181		36.567	48.137	37.94	48.678	29.19	35.865
36261		47.11	41.798	36.458	43.112	28.609	31.283
36341		34.919	38.161	35.109	37.761	21.743	44.443
36421		46.46	34.25	29.407	32.018	23.495	36.518
36501		78.641	26.949	39.51	42.532	28.489	32.775
36581		66.532	29.893	55.336	26.312	26.487	36.267
36701		58.254	30.706	34.494	30.707	33.825	30.192
36781		48.248	28.249	36.891	31.797	40.622	32.848
36861		39.491	36.075	28.463	36.495	34.781	34.952
37001		35.639	31.433	31.957	34.458	27.524	28.543
37101		35.109	36.443	34.974	39.084	36.063	45.529
37221		38.248	65.126	43.499	62.4	40.014	45.176
37301		48.475	65.647	32.034	56.028	36.768	65.948
37401		54.424	58.69	37.697	62.316	35.293	58.59
37481		67.145	59.379	48.166	63.946	42.308	49.036
37561		47.35	42.62	55.939	52.423	40.54	43.715
37641		40.286	68.728	37.13	53.572	40.903	59.802
37721		42.909	51.939	34.242	58.804	37.283	50.834
37801		39.696	57.138	33.951	55.901	31.815	49.839
37881		35.421	43.181	26.977	45.202	27.389	39.122
38001		41.71	46.291	35.582	42.88	23.48	39.247
38081		42.731	47.061	43.016	35.576	42.233	38.212				Peak detection							AUC							Time							a							PU(a)							Perfusion variability
38161		34.516	37.402	36.132	39.249	31.434	36.526
38281		31.11	59.163	38.157	73.688	37.031	48.904				Dig II dx	Dig II sin	Dig III dx	Dig III sin	Dig IV dx	Dig IV sin		Dig II dx	Dig II sin	Dig III dx	Dig III sin	Dig IV dx	Dig IV sin		Dig II dx	Dig II sin	Dig III dx	Dig III sin	Dig IV dx	Dig IV sin		Dig II dx	Dig II sin	Dig III dx	Dig III sin	Dig IV dx	Dig IV sin		Dig II dx	Dig II sin	Dig III dx	Dig III sin	Dig IV dx	Dig IV sin		Dig II dx	Dig II sin	Dig III dx	Dig III sin
38401		41.821	53.233	38.231	55.852	35.667	69.016
38481		40.54	65.216	32.817	52.13	35.463	53.557				0	150	0	0	0	0		0	30.6435	0	0	0	0		0	1	0	0	0	0		1.04247	1.15192	1.01564	1.07066	1.06931	1.04493		40.54	65.216	32.817	52.13	35.463	53.557		14.5302	24.849	15.695	26.6933
38561		32.973	105.786	39.053	63.239	34.037	52.013				0	150	0	0	0	0		0	30.3774	0	0	0	0		0	1	0	0	0	0		1.04253	1.15092	1.01569	1.07151	1.06995	1.04524		39.6334	105.786	39.053	63.239	34.037	52.013		14.5302	24.849	15.695	26.778
38641		34.683	118.379	37.227	67.463	30.658	53.635				0	150	0	0	0	0		0	27.3172	0	0	0	0		0	1	0	0	0	0		1.04273	1.15063	1.01576	1.07172	1.07098	1.04564		34.683	118.379	37.227	67.463	40.8356	53.635		14.5778	25.0778	15.6585	26.9505
38721		31.214	70.574	40.284	59.01	30.713	47.225				0	0	0	0	0	0		0	0	0	0	0	0		0	0	0	0	0	0		1.04361	1.1507	1.01601	1.07203	1.07043	1.04644		39.9872	70.574	40.284	59.01	40.863	47.225		14.642	25.0235	15.8982	26.8235
38801		38.068	120.104	31.487	62.86	29.619	46.974				0	0	0	0	0	0		0	0	0	0	0	0		0	0	0	0	0	0		1.0439	1.15123	1.01683	1.073	1.07056	1.04748		38.068	120.104	40.4994	62.86	40.9122	46.974		14.5927	25.0235	15.7082	26.707
38881		33.053	118.172	35.703	86.361	30.81	40.663				0	0	0	0	0	0		0	0	0	0	0	0		0	0	0	0	0	0		1.04409	1.15261	1.01822	1.07218	1.07075	1.04721		40.1326	118.172	35.703	86.361	40.9922	40.663		14.5905	25.0235	15.575	26.707
39001		31.037	182.486	32.956	71.002	27.12	53.255				0	0	0	0	0	0		0	0	0	0	0	0		0	0	0	0	0	0		1.0446	1.15251	1.01872	1.07291	1.06981	1.04737		40.1748	182.486	32.956	71.002	41.0019	53.255		14.6635	25.0235	15.5798	26.7918
39101		27.56	110.252	40.383	57.253	29.556	34.868				0	0	0	0	0	0		0	0	0	0	0	0		0	0	0	0	0	0		1.04439	1.15275	1.01892	1.0733	1.07	1.04758		40.1906	110.252	40.383	57.253	41.0352	34.868		14.6242	24.975	15.7137	26.678
39201		26.196	80.58	35.01	57.601	24.77	47.871				0	0	0	0	0	0		0	0	0	0	0	0		0	0	0	0	0	0		1.04412	1.15376	1.01879	1.07274	1.07136	1.04742		40.2119	80.58	35.01	57.601	41.007	47.871		14.603	24.975	15.6367	26.653
39301		29.013	98.327	26.394	62.829	34.863	38.379				0	0	0	0	0	0		0	0	0	0	0	0		0	0	0	0	0	0		1.044	1.15341	1.01818	1.0722	1.07172	1.0476		40.2211	98.327	40.5923	62.829	34.863	38.379		14.58	24.9393	15.6032	26.3853
39381		34.195	195.42	26.806	47.912	19.953	49.787				0	0	0	0	0	0		0	0	0	0	0	0		0	0	0	0	0	0		1.04389	1.15421	1.01823	1.07298	1.07152	1.04808		40.2298	195.42	40.5923	47.912	41.0505	49.787		14.5697	25.0145	15.53	26.4992
39481		27.643	204.119	40.553	84.919	31.041	56.02				0	0	0	0	0	0		0	0	0	0	0	0		0	0	0	0	0	0		1.04388	1.15431	1.01871	1.07357	1.07039	1.04877		40.2302	204.119	40.553	84.919	41.0977	56.02		14.5482	24.9393	15.4912	26.4992
39561		34.987	105.322	33.539	56.105	40.422	43.286				0	0	0	0	0	0		0	0	0	0	0	0		0	0	0	0	0	0		1.04348	1.15265	1.01714	1.07271	1.07058	1.0488		34.987	105.322	33.539	56.105	40.422	43.286		14.5482	24.7105	15.366	26.2275
39641		43.535	116.021	37.094	51.628	38.24	51.449				0	0	0	0	0	0		0	0	0	0	0	0		0	0	0	0	0	0		1.04432	1.15279	1.01625	1.07192	1.06924	1.04911		43.535	116.021	37.094	51.628	38.24	51.449		14.5212	24.6337	15.4715	26.4992
39721		28.037	98.632	35.425	50.663	34.368	50.725				0	0	0	0	0	0		0	0	0	0	0	0		0	0	0	0	0	0		1.04409	1.15335	1.01561	1.07301	1.06875	1.04931		40.3282	98.632	35.425	50.663	34.368	50.725		14.4642	24.789	15.3475	26.523
39801		36.13	106.314	38.258	67.414	38.721	46.578				0	0	0	0	0	0		0	0	0	0	0	0		0	0	0	0	0	0		1.0438	1.15365	1.01628	1.07141	1.06862	1.05047		36.13	106.314	38.258	67.414	38.721	46.578		14.5275	24.752	15.3218	26.3535
39881		35.498	127.672	45	74.305	34.187	53.932				0	0	0	0	0	0		0	0	0	0	0	0		0	0	0	0	0	0		1.04395	1.15262	1.01596	1.07173	1.06901	1.05118		35.498	127.672	45	74.305	34.187	53.932		14.5275	24.752	15.295	26.2692
40021		38.924	161.07	42.258	84.608	41.399	56.46				0	0	0	0	0	0		0	0	0	0	0	0		0	0	0	0	0	0		1.04358	1.15128	1.01626	1.07225	1.06896	1.0517		38.924	161.07	42.258	84.608	41.399	56.46		14.3453	24.752	15.3505	26.1592
40101		43.766	136.932	41.604	81.315	37.058	46.881				0	0	0	0	0	0		0	0	0	0	0	0		0	0	0	0	0	0		1.04337	1.15198	1.01629	1.07151	1.06888	1.05137		43.766	136.932	41.604	81.315	37.058	46.881		14.271	24.5233	15.3025	26.1
40181		36.098	177.168	36.93	65.12	26.588	41.474				0	0	0	0	0	0		0	0	0	0	0	0		0	0	0	0	0	0		1.04303	1.15111	1.01607	1.07098	1.06867	1.05069		36.098	177.168	36.93	65.12	41.4033	41.474		14.3453	24.5233	15.3025	26.1
40261		33.521	108.266	34.981	51.546	29.523	49.117				0	0	0	0	0	0		0	0	0	0	0	0		0	0	0	0	0	0		1.0429	1.15171	1.0163	1.07012	1.06851	1.0502		40.502	108.266	34.981	51.546	41.4158	49.117		14.3453	24.429	15.2792	26.031
40361		36.543	133.172	37.591	53.121	26.199	51.777				0	0	0	0	0	0		0	0	0	0	0	0		0	0	0	0	0	0		1.04297	1.15146	1.01571	1.07045	1.06818	1.05014		36.543	133.172	37.591	53.121	41.4408	51.777		14.271	24.429	15.2555	26.031
40441		34.581	212.762	25.691	69.836	30.705	56.12				0	0	0	0	0	0		0	0	0	0	0	0		0	0	0	0	0	0		1.04068	1.15114	1.01587	1.06992	1.06692	1.04887		40.5629	212.762	41.4619	69.836	41.3912	56.12		14.1275	24.4925	15.2502	25.9237
40521		27.675	125.587	28.956	64.017	39.48	42.826				0	0	0	0	0	0		0	0	0	0	0	0		0	0	0	0	0	0		1.03881	1.15254	1.01494	1.06797	1.06604	1.04628		40.6419	125.587	41.5211	64.017	39.48	42.826		13.9792	24.4925	15.2458	25.8697
40601		31.856	110.925	24.631	58.471	29.514	48.43				0	0	0	0	0	0		0	0	0	0	0	0		0	0	0	0	0	0		1.04087	1.15299	1.01507	1.06824	1.06587	1.04493		40.5553	110.925	41.5137	58.471	41.3582	48.43		14.1275	24.4925	15.2502	25.8697
40681		33.563	81.068	35.632	66.231	29.977	50.096				0	0	0	0	0	0		0	0	0	0	0	0		0	0	0	0	0	0		1.03915	1.15179	1.01416	1.0674	1.06581	1.04522		40.6249	81.068	35.632	66.231	41.3599	50.096		13.9792	24.4925	15.2458	25.7325
40761		29.567	36.806	32.753	50.385	44.685	54.264				0	0	0	0	0	0		0	0	0	0	0	0		0	0	0	0	0	0		1.03805	1.1514	1.01422	1.06782	1.06566	1.0436		40.68	49.1776	41.5696	50.385	44.685	54.264		13.9205	24.429	14.986	25.1007
40881		43.615	44.011	40.586	56.527	25.409	59.5				0	0	0	0	0	0		0	0	0	0	0	0		0	0	0	0	0	0		1.03672	1.15049	1.01392	1.0615	1.06532	1.04323		43.615	44.011	40.586	56.527	41.3769	59.5		13.8942	24.4685	14.9432	24.9862
41001		43.553	86.924	39.573	68.1	47.775	56.864				0	0	0	0	0	0		0	0	0	0	0	0		0	0	0	0	0	0		1.03698	1.15074	1.01349	1.06237	1.06478	1.04313		43.553	86.924	39.573	68.1	47.775	56.864		13.8762	24.4685	14.8338	24.975
41081		48.046	66.268	52.81	63.823	55.702	62.693				0	0	0	0	0	0		0	0	0	0	0	0		0	0	0	0	0	0		1.03712	1.15108	1.01363	1.05547	1.06517	1.04281		48.046	66.268	52.81	63.823	55.702	62.693		13.777	24.4685	14.8338	24.975
41161		44.802	59.887	45.503	72.058	47.775	44.9				0	0	0	0	0	0		0	0	0	0	0	0		0	0	0	0	0	0		1.03575	1.1514	1.01195	1.05609	1.06546	1.04293		44.802	59.887	45.503	72.058	47.775	44.9		13.8328	24.4685	14.692	24.975
41241		39.073	50.427	44.056	55.251	54.202	50.717				0	0	0	0	0	0		0	0	0	0	0	0		0	0	0	0	0	0		1.034	1.15148	1.0105	1.05665	1.06468	1.04293		39.073	50.427	44.056	55.251	54.202	50.717		13.711	24.3733	14.621	25.085
41321		34.394	61.872	58.552	68.859	57.777	53.771				0	0	0	0	0	0		0	0	0	0	0	0		0	0	0	0	0	0		1.0345	1.1514	1.00845	1.05672	1.06506	1.04239		41.3686	61.872	58.552	68.859	57.777	53.771		13.6155	24.3733	14.621	25.1635
41401		37.113	68.96	49.959	67.086	51.001	59.478				0	0	0	0	0	0		0	0	0	0	0	0		0	0	0	0	0	0		1.03494	1.14981	1.00758	1.05392	1.06453	1.04351		37.113	68.96	49.959	67.086	51.001	59.478		13.5915	24.3733	14.621	25.11
41481		41.437	42.975	39.936	51.599	39.74	44.313				0	0	0	0	0	0		0	0	0	0	0	0		0	0	0	0	0	0		1.03518	1.14893	1.00729	1.05218	1.06521	1.0416		41.437	42.975	39.936	51.599	39.74	44.313		13.641	24.344	14.494	25.0307
41581		36.061	36.626	39.441	49.692	37.933	47.678				0	0	0	0	0	0		0	0	0	0	0	0		0	0	0	0	0	0		1.03542	1.14905	1.00692	1.05151	1.06518	1.04101		36.061	49.4281	39.441	49.692	37.933	47.678		13.6115	24.344	14.4657	24.851
41681		41.493	42.834	50.03	54.38	52.97	35.385				0	0	0	0	0	0		0	0	0	0	0	0		0	0	0	0	0	0		1.03609	1.14825	1.00725	1.05125	1.06431	1.03944		41.493	42.834	50.03	54.38	52.97	49.0319		13.5638	24.2548	14.406	24.5418
41761		39.208	42.232	47.627	41.061	50.502	49.274				0	0	0	0	0	0		0	0	0	0	0	0		0	0	0	0	0	0		1.03646	1.14666	1.00735	1.05083	1.06472	1.03713		39.208	42.232	47.627	41.061	50.502	49.274		13.5395	24.1875	14.406	24.2152
41881		48.529	37.111	45.721	70.196	104.506	55.385				0	0	0	0	0	0		0	0	0	0	0	0		0	0	0	0	0	0		1.03674	1.14542	1.00753	1.05024	1.06481	1.03477		48.529	49.7786	45.721	70.196	104.506	55.385		13.4488	23.9552	14.4657	24.1312
42001		82.483	112.957	57.529	79.299	167.443	55.477				0	0	0	0	0	0		0	0	0	0	0	0		0	0	0	0	0	0		1.03688	1.14535	1.00769	1.04902	1.06451	1.03221		82.483	112.957	57.529	79.299	167.443	55.477		13.4008	23.875	14.4225	23.9685
42081		145.313	46.021	74.968	57.927	202.808	52.561				0	0	0	0	0	0		0	0	0	0	0	0		0	0	0	0	0	0		1.03694	1.14592	1.00712	1.04605	1.06503	1.03188		145.313	46.021	74.968	57.927	202.808	52.561		13.3947	23.6738	14.1882	24.0008
42201		77.933	62.557	68.437	56.979	231.353	48.862				0	0	0	0	0	0		0	0	0	0	0	0		0	0	0	0	0	0		1.03677	1.14535	1.0072	1.0424	1.06515	1.0314		77.933	62.557	68.437	56.979	231.353	48.862		13.3947	23.3998	14.1157	24.0662
42281		50.802	59.234	40.868	66.505	134.751	57.091				0	0	0	0	0	0		0	0	0	0	0	0		0	0	0	0	0	0		1.03661	1.14472	1.00717	1.04269	1.06523	1.03203		50.802	59.234	40.868	66.505	134.751	57.091		13.4485	23.3623	14.137	24.0662
42361		64.096	35.085	41.184	61.474	87.218	46.137				0	0	0	0	0	0		0	0	0	0	0	0		0	0	0	0	0	0		1.03468	1.14298	1.00621	1.04228	1.0639	1.03138		64.096	50.2096	41.184	61.474	87.218	46.137		13.3947	23.3623	14.137	24.0165
42441		57.676	45.417	41.981	61.363	72.235	50.293				0	0	0	0	0	0		0	0	0	0	0	0		0	0	0	0	0	0		1.03429	1.14267	1.00583	1.04222	1.06376	1.03186		57.676	45.417	41.981	61.363	72.235	50.293		13.3947	23.3623	14.137	24.0165
42521		43.836	59.154	35.327	51.155	63.058	48.391				0	0	0	0	0	0		0	0	0	0	0	0		0	0	0	0	0	0		1.03436	1.14223	1.00657	1.0403	1.06497	1.03219		43.836	59.154	35.327	51.155	63.058	48.391		13.3153	23.0465	14.137	23.922
42621		71.935	61.343	46.99	47.937	75.067	46.246				0	0	0	0	0	0		0	0	0	0	0	0		0	0	0	0	0	0		1.03445	1.14261	1.00659	1.0381	1.06519	1.03291		71.935	61.343	46.99	47.937	75.067	46.246		13.3153	22.9335	14.137	23.922
42701		68.756	66.672	34.387	61.11	63.597	47.988				0	0	0	0	0	0		0	0	0	0	0	0		0	0	0	0	0	0		1.03464	1.14262	1.00662	1.0363	1.0651	1.03094		68.756	66.672	34.387	61.11	63.597	47.988		13.2795	22.9335	14.137	23.922
42781		62.297	39.239	43.349	56.411	69.71	44.864				0	0	0	0	0	0		0	0	0	0	0	0		0	0	0	0	0	0		1.03482	1.14285	1.00653	1.03564	1.06506	1.02934		62.297	49.9259	43.349	56.411	69.71	44.864		13.2795	22.8028	14.137	23.922
42861		61.563	44.247	47.171	44.603	72.068	42.857				0	0	0	0	0	0		0	0	0	0	0	0		0	0	0	0	0	0		1.03502	1.14314	1.00667	1.03314	1.066	1.02793		61.563	44.247	47.171	44.603	72.068	42.857		13.2795	22.7055	14.1157	23.8417
43041		46.87	44.922	29.038	49.857	52.954	37.446				0	0	0	0	0	0		0	0	0	0	0	0		0	0	0	0	0	0		1.0346	1.14311	1.00649	1.0336	1.06467	1.02629		46.87	44.922	42.4395	49.857	52.954	37.446		13.365	22.4353	14.1157	23.7272
43121		57.894	44.762	45.176	40.348	56.831	39.623				0	0	0	0	0	0		0	0	0	0	0	0		0	0	0	0	0	0		1.03474	1.143	1.00618	1.0341	1.06504	1.02436		57.894	44.762	45.176	40.348	56.831	39.623		13.2795	22.4353	14.1882	23.7272
43201		40.947	48.432	37.001	51.153	43.631	50.858				0	0	0	0	0	0		0	0	0	0	0	0		0	0	0	0	0	0		1.03484	1.1429	1.00659	1.03334	1.06094	1.02333		40.947	48.432	37.001	51.153	43.631	50.858		13.2795	22.4353	14.1882	23.8417
43281		45.927	51.361	40.152	56.195	39.502	48.268				0	0	0	0	0	0		0	0	0	0	0	0		0	0	0	0	0	0		1.03488	1.1428	1.00721	1.03349	1.06089	1.02386		45.927	51.361	40.152	56.195	39.502	48.268		13.1688	22.4353	14.1157	23.8417
43361		36.984	48.623	32.865	64.401	46.05	43.088				0	0	0	0	0	0		0	0	0	0	0	0		0	0	0	0	0	0		1.03511	1.14337	1.00763	1.02821	1.05727	1.02396		36.984	48.623	42.4532	64.401	46.05	43.088		13.0813	22.5503	14.137	23.8417
43441		43.781	49.137	42.831	61.935	44.791	62.229				0	0	0	0	0	0		0	0	0	0	0	0		0	0	0	0	0	0		1.03534	1.14427	1.00694	1.02335	1.05799	1.02382		43.781	49.137	42.831	61.935	44.791	62.229		13.0563	22.6475	14.137	23.6517
43521		66.629	54.065	47.971	50.326	45.151	46.684				0	0	0	0	0	0		0	0	0	0	0	0		0	0	0	0	0	0		1.03559	1.14257	1.00707	1.02287	1.05774	1.02373		66.629	54.065	47.971	50.326	45.151	46.684		13.0563	22.7782	14.2095	23.6517
43641		45.133	43.763	41.875	50.336	53.023	44.883				0	0	0	0	0	0		0	0	0	0	0	0		0	0	0	0	0	0		1.03566	1.14166	1.00688	1.01886	1.05773	1.02395		45.133	43.763	41.875	50.336	53.023	44.883		13.0563	22.6428	14.2625	23.575
43721		35.719	43.953	40.591	51.35	33.264	46.204				0	0	0	0	0	0		0	0	0	0	0	0		0	0	0	0	0	0		1.03354	1.14348	1.00578	1.01523	1.05824	1.02403		35.719	43.953	40.591	51.35	43.1355	46.204		12.9278	22.9585	14.2625	23.1797
43801		37.51	51.432	34.47	52.807	35.796	42.38				0	0	0	0	0	0		0	0	0	0	0	0		0	0	0	0	0	0		1.03361	1.14462	1.0072	1.01559	1.05826	1.02233		37.51	51.432	42.5162	52.807	35.796	42.38		12.9278	22.996	14.19	23.1797
43881		31.023	43.341	47.006	49.479	38.342	55.56				0	0	0	0	0	0		0	0	0	0	0	0		0	0	0	0	0	0		1.032	1.1472	1.00705	1.01591	1.05825	1.02136		41.4922	43.341	47.006	49.479	38.342	55.56		12.8248	23.0733	14.19	23.1797
44001		42.642	33.583	37.017	44.462	51.609	55.115				0	0	0	0	0	0		0	0	0	0	0	0		0	0	0	0	0	0		1.03176	1.15066	1.00628	1.0164	1.05859	1.02152		42.642	50.3955	37.017	44.462	51.609	55.115		12.692	23.1842	14.1755	23.1797
44101		32.15	39.821	35.441	45.201	48.937	40.257				0	0	0	0	0	0		0	0	0	0	0	0		0	0	0	0	0	0		1.03223	1.15127	1.00398	1.01636	1.05777	1.02198		41.4878	50.3941	35.441	45.201	48.937	40.257		12.692	23.3568	14.1047	23.1797
44201		52.484	50.471	44.968	56.905	46.144	54.97				0	0	0	0	0	0		0	0	0	0	0	0		0	0	0	0	0	0		1.03291	1.15226	1.00465	1.01624	1.05782	1.02267		52.484	50.471	44.968	56.905	46.144	54.97		12.6238	23.432	14.0107	22.9462
44281		31.19	61.637	35.543	54.566	43.349	53.84				0	0	0	0	0	0		0	0	0	0	0	0		0	0	0	0	0	0		1.03229	1.15049	1.0021	1.01671	1.05725	1.02218		41.4868	61.637	35.543	54.566	43.349	53.84		12.6083	23.7548	13.9642	22.9462
44381		43.271	39.599	42.423	50.097	55.901	34.795				0	0	0	0	0	0		0	0	0	0	0	0		0	0	0	0	0	0		1.03131	1.14907	1.00028	1.01622	1.05645	1.02075		43.271	50.6163	42.423	50.097	55.901	49.7979		12.5015	24.4255	13.8457	22.9462
44461		52.604	49.193	46.272	54.828	48.781	52.118				0	0	0	0	0	0		0	0	0	0	0	0		0	0	0	0	0	0		1.03146	1.1505	0.997833	1.01687	1.05636	1.01963		52.604	49.193	46.272	54.828	48.781	52.118		12.5015	24.7683	13.7853	22.9525
44541		56.085	50.395	43.712	53.371	66.095	52.224				0	0	0	0	0	0		0	0	0	0	0	0		0	0	0	0	0	0		1.03189	1.15123	0.996222	1.01638	1.05645	1.01887		56.085	50.395	43.712	53.371	66.095	52.224		12.3818	24.8448	13.91	22.7873
44621		46.595	57.507	46.126	54.934	47.276	56.49				0	0	0	0	0	0		0	0	0	0	0	0		0	0	0	0	0	0		1.03198	1.1528	0.996055	1.01688	1.05718	1.01846		46.595	57.507	46.126	54.934	47.276	56.49		12.319	25.2533	13.8453	22.8047
44721		40.496	56.564	51.263	66.972	59.791	57.966				0	0	0	0	0	0		0	0	0	0	0	0		0	0	0	0	0	0		1.03267	1.15814	0.995818	1.01709	1.05739	1.01745		40.496	56.564	51.263	66.972	59.791	57.966		12.3185	25.9465	13.8453	22.4802
44801		52.8	55.625	62.524	56.546	57.297	44.468				0	0	0	0	0	0		0	0	0	0	0	0		0	0	0	0	0	0		1.02993	1.1611	0.996201	1.01571	1.05763	1.01762		52.8	55.625	62.524	56.546	57.297	44.468		12.398	26.0503	13.8453	22.3488
44881		50.234	48.73	41.571	57.435	59.438	48.128				0	0	0	0	0	0		0	0	0	0	0	0		0	0	0	0	0	0		1.02638	1.16433	0.996459	1.01387	1.05488	1.01633		50.234	48.73	41.571	57.435	59.438	48.128		12.2368	26.0877	13.6508	22.0273
45001		35.994	49.889	46.758	47.208	42.987	42.079				0	0	0	0	0	0		0	0	0	0	0	0		0	0	0	0	0	0		1.02685	1.16577	0.996683	1.01431	1.05484	1.0134		41.8701	49.889	46.758	47.208	42.987	42.079		12.0072	26.1955	13.6508	21.9102
45081		35.874	50.92	29.464	50.83	48.582	41.853				0	0	0	0	0	0		0	0	0	0	0	0		0	0	0	0	0	0		1.02698	1.16616	0.996264	1.01436	1.05471	1.01316		41.8656	50.92	42.9879	50.83	48.582	41.853		11.8112	26.2152	13.49	21.87
45161		36.945	44.244	32.809	55.42	41.33	50.285				0	0	0	0	0	0		0	0	0	0	0	0		0	0	0	0	0	0		1.02719	1.16552	0.996542	1.01163	1.05451	1.01348		36.945	44.244	42.9809	55.42	41.33	50.285		11.7342	26.2123	13.4295	21.9237
45241		27.148	68.955	38.922	52.93	40.289	57.256				0	0	0	0	0	0		0	0	0	0	0	0		0	0	0	0	0	0		1.02751	1.16746	0.996348	1.00823	1.05436	1.01356		41.8479	68.955	38.922	52.93	40.289	57.256		11.7215	26.4218	13.4295	21.8843
45321		32.126	42.146	40.028	42.444	28.25	40.95				0	0	0	0	0	0		0	0	0	0	0	0		0	0	0	0	0	0		1.02749	1.17015	0.996147	1.00832	1.05441	1.01373		41.8486	42.146	40.028	55.8683	43.4773	40.95		11.7102	26.3768	13.4295	21.8605
45401		37.821	55.825	31.988	43.198	31.657	44.321				0	0	0	0	0	0		0	0	0	0	0	0		0	0	0	0	0	0		1.02743	1.17163	0.996103	1.00834	1.05434	1.01321		37.821	55.825	42.992	43.198	43.4833	44.321		11.652	26.4262	13.4295	21.8605
45521		37.156	60.815	43.009	49.796	39.066	43.844				0	0	0	0	0	0		0	0	0	0	0	0		0	0	0	0	0	0		1.02751	1.1725	0.996716	1.00684	1.05164	1.01477		37.156	60.815	43.009	49.796	39.066	43.844		11.6275	26.534	13.5018	21.3685
45601		30.022	52.553	28.088	40.177	39.5	47.966				0	0	0	0	0	0		0	0	0	0	0	0		0	0	0	0	0	0		1.02806	1.17252	0.996206	1.00369	1.05219	1.014		41.9005	52.553	43.0127	56.11	39.5	47.966		11.6523	26.43	13.3673	21.1685
45681		26.1	58.81	36.068	44.946	35.486	49.061				0	0	0	0	0	0		0	0	0	0	0	0		0	0	0	0	0	0		1.02851	1.1739	0.9963	1.00405	1.0512	1.01431		41.948	58.81	36.068	44.946	43.7857	49.061		11.7203	26.781	13.1397	20.8875
45761		37.284	150.994	39.456	56.303	43.964	59.819				0	0	0	0	0	0		0	0	0	0	0	0		0	0	0	0	0	0		1.02867	1.17513	0.995907	1.00383	1.05176	1.01428		37.284	150.994	39.456	56.303	43.964	59.819		11.58	26.993	13.1397	20.753
45881		41.955	122.724	43.616	53.654	38.015	50.626				0	0	0	0	0	0		0	0	0	0	0	0		0	0	0	0	0	0		1.02899	1.17354	0.996068	0.998856	1.05169	1.01453		41.955	122.724	43.616	53.654	38.015	50.626		11.6255	26.9102	13.0947	20.579
46001		41.995	111.774	40.896	63.187	61.482	65.051				0	0	0	0	0	0		0	0	0	0	0	0		0	0	0	0	0	0		1.02976	1.17243	0.995469	0.996017	1.05157	1.0143		41.995	111.774	40.896	63.187	61.482	65.051		11.5618	26.8747	13.093	20.433
46081		34.601	83.537	35.265	40.748	41.644	46.532				0	0	0	0	0	0		0	0	0	0	0	0		0	0	0	0	0	0		1.03212	1.17239	0.995657	0.998737	1.05136	1.01395		41.8911	83.537	43.1113	56.3475	41.644	46.532		11.5618	26.8235	13.0542	20.433
46201		35.138	92.828	41.47	65.433	65.753	51.342				0	0	0	0	0	0		0	0	0	0	0	0		0	0	0	0	0	0		1.03245	1.17189	0.995276	0.998953	1.05191	1.01388		41.8893	92.828	41.47	65.433	65.753	51.342		11.5618	26.7567	12.9432	20.186
46281		76.614	83.932	62.22	73.081	52.638	68.282				0	0	0	0	0	0		0	0	0	0	0	0		0	0	0	0	0	0		1.0327	1.17147	0.995195	0.995975	1.052	1.01375		76.614	83.932	62.22	73.081	52.638	68.282		11.5618	26.663	12.7275	19.8927
46361		57.098	88.987	51.756	75.108	62.799	62.323				0	0	0	0	0	0		0	0	0	0	0	0		0	0	0	0	0	0		1.03024	1.17042	0.995343	0.995121	1.05106	1.01312		57.098	88.987	51.756	75.108	62.799	62.323		11.4815	26.7998	12.7275	19.8927
46481		52.721	87.306	60.907	54.536	66.318	57.003				0	0	0	0	0	0		0	0	0	0	0	0		0	0	0	0	0	0		1.03252	1.17023	0.995309	0.994213	1.05183	1.01396		52.721	87.306	60.907	54.536	66.318	57.003		11.4815	26.7998	12.7275	19.8927
46561		55.693	118.583	44.172	64.87	47.317	58.425				0	0	0	0	0	0		0	0	0	0	0	0		0	0	0	0	0	0		1.03563	1.16961	0.995497	0.99595	1.05183	1.01723		55.693	118.583	44.172	64.87	47.317	58.425		11.4815	26.5065	12.7275	19.7657
46641		45.744	89.686	44.812	64.796	64.913	70.239				0	0	0	0	0	0		0	0	0	0	0	0		0	0	0	0	0	0		1.03564	1.16768	0.995699	0.994239	1.05187	1.01543		45.744	89.686	44.812	64.796	64.913	70.239		11.4815	26.2927	12.665	19.538
46721		40.707	127.923	38.967	54.511	48.805	65.437				0	0	0	0	0	0		0	0	0	0	0	0		0	0	0	0	0	0		1.03584	1.16521	0.995421	0.997521	1.0515	1.01387		40.707	127.923	38.967	54.511	48.805	65.437		11.5618	26.2475	12.5123	19.538
46801		39.252	112.481	44.933	48.438	42.833	42.242				0	0	0	0	0	0		0	0	0	0	0	0		0	0	0	0	0	0		1.03597	1.16576	0.99527	0.997151	1.05148	1.01596		39.252	112.481	44.933	48.438	42.833	42.242		11.6255	26.2475	12.5123	19.3435
46881		25.544	106.4	30.779	49.37	43.772	46.839				0	0	0	0	0	0		0	0	0	0	0	0		0	0	0	0	0	0		1.03544	1.16707	0.995123	0.997278	1.05117	1.01428		41.828	106.4	43.0369	49.37	43.772	46.839		11.6255	26.2475	12.6478	19.2923
47041		35.742	131.271	37.307	65.943	40.549	65.477				0	0	0	0	0	0		0	0	0	0	0	0		0	0	0	0	0	0		1.03454	1.16725	0.995416	0.993092	1.05134	1.01406		41.7769	131.271	37.307	65.943	40.549	65.477		11.471	26.2475	12.6478	19.1532
47121		48.8	121.841	50.745	58.733	53.929	56.255				0	0	0	0	0	0		0	0	0	0	0	0		0	0	0	0	0	0		1.03455	1.16605	0.995207	0.992047	1.05156	1.01394		48.8	121.841	50.745	58.733	53.929	56.255		11.58	26.1458	12.6478	18.6917
47201		46.612	99.498	43.211	57.194	41.556	47.856				0	0	0	0	0	0		0	0	0	0	0	0		0	0	0	0	0	0		1.03457	1.16558	0.994938	0.992148	1.05176	1.01397		46.612	99.498	43.211	57.194	41.556	47.856		11.7203	25.9555	12.6478	18.6917
47281		42.844	138.639	49.694	53.757	44.42	65.39				0	0	0	0	0	0		0	0	0	0	0	0		0	0	0	0	0	0		1.03434	1.16569	0.994363	0.992335	1.05193	1.01079		42.844	138.639	49.694	53.757	44.42	65.39		11.7203	25.5943	12.495	18.6917
47361		59.962	83.141	64.436	59.457	84.826	67.828				0	0	0	0	0	0		0	0	0	0	0	0		0	0	0	0	0	0		1.03476	1.16593	0.994272	0.992393	1.05177	1.00948		59.962	83.141	64.436	59.457	84.826	67.828		11.58	25.9555	12.3528	19.11
47441		53.697	59.74	51.763	68.554	68.346	82.793				0	0	0	0	0	0		0	0	0	0	0	0		0	0	0	0	0	0		1.03507	1.16397	0.99468	0.992765	1.04984	1.00944		53.697	59.74	51.763	68.554	68.346	82.793		11.58	25.9555	12.3528	18.6917
47521		89.203	66.742	60.915	61.203	59.957	66.979				0	0	0	0	0	0		0	0	0	0	0	0		0	0	0	0	0	0		1.03511	1.16435	0.995029	0.993008	1.05127	1.00898		89.203	66.742	60.915	61.203	59.957	66.979		11.58	25.5943	12.2165	18.6917
47621		71.189	91.855	40.46	65.24	52.731	62.715				0	0	0	0	0	0		0	0	0	0	0	0		0	0	0	0	0	0		1.03467	1.1664	0.994938	0.994642	1.05096	1.00894		71.189	91.855	40.46	65.24	52.731	62.715		11.58	25.9555	12.2165	18.6917
47701		45.558	107.32	33.484	71.285	46.455	52.094				0	0	0	0	0	0		0	0	0	0	0	0		0	0	0	0	0	0		1.03451	1.16653	0.994443	0.99897	1.05162	1.00904		45.558	107.32	43.0824	71.285	46.455	52.094		11.58	26.1458	12.167	18.6917
47781		56.61	121.647	52.498	64.365	54.032	44.939				0	0	0	0	0	0		0	0	0	0	0	0		0	0	0	0	0	0		1.03425	1.1667	0.994202	0.998978	1.05134	1.009		56.61	121.647	52.498	64.365	54.032	44.939		11.58	25.9555	12.154	18.5403
47881		48.61	97.406	42.12	71.368	58.585	52.575				0	0	0	0	0	0		0	0	0	0	0	0		0	0	0	0	0	0		1.03504	1.16642	0.993937	1.0036	1.0508	1.01003		48.61	97.406	42.12	71.368	58.585	52.575		11.58	25.9555	12.1205	18.5403
48001		55.874	69.438	44.097	51.632	46.834	48.254				0	0	0	0	0	0		0	0	0	0	0	0		0	0	0	0	0	0		1.0349	1.1675	0.994287	1.00524	1.051	1.00884		55.874	69.438	44.097	51.632	46.834	48.254		11.471	26.1458	12.1205	18.5403
48081		57.196	70.493	49.543	54.051	40.187	46.256				0	0	0	0	0	0		0	0	0	0	0	0		0	0	0	0	0	0		1.03686	1.16713	0.994223	1.00427	1.05017	1.00968		57.196	70.493	49.543	54.051	40.187	46.256		11.4073	26.1458	12.0683	18.53
48161		67.17	73.569	62.418	38.285	67.312	50.338				0	0	0	0	0	0		0	0	0	0	0	0		0	0	0	0	0	0		1.03677	1.16679	0.994073	1.00446	1.05038	1.0086		67.17	73.569	62.418	56.0739	67.312	50.338		11.327	25.9555	12.0115	18.3292
48261		58.103	79.049	42.223	64.506	57.501	44.808				0	0	0	0	0	0		0	0	0	0	0	0		0	0	0	0	0	0		1.03679	1.16656	0.994212	1.00274	1.05122	1.0082		58.103	79.049	42.223	64.506	57.501	44.808		11.2878	25.5943	12.0115	18.2443
48341		53.434	68.618	38.746	54.945	41.21	58.486				0	0	0	0	0	0		0	0	0	0	0	0		0	0	0	0	0	0		1.03746	1.16853	0.994701	0.998225	1.05114	1.00851		53.434	68.618	38.746	54.945	41.21	58.486		11.2878	25.3713	11.902	18.2335
48421		53.496	86.14	45.826	53.523	37.044	42.48				0	0	0	0	0	0		0	0	0	0	0	0		0	0	0	0	0	0		1.03756	1.16884	0.995275	0.998892	1.04978	1.007		53.496	86.14	45.826	53.523	37.044	50.8365		11.2878	25.3713	11.809	18.0955
48501		53.359	100.033	41.601	61.639	47.729	68.587				0	0	0	0	0	0		0	0	0	0	0	0		0	0	0	0	0	0		1.03793	1.16781	0.995724	0.999625	1.04828	1.0069		53.359	100.033	41.601	61.639	47.729	68.587		11.2805	25.3275	11.805	18.0343
48601		38.208	85.052	44.69	53.381	50.465	57.366				0	0	0	0	0	0		0	0	0	0	0	0		0	0	0	0	0	0		1.03799	1.16788	0.995588	1.00022	1.04844	1.00572		38.208	85.052	44.69	53.381	50.465	57.366		11.2805	25.668	11.805	17.7718
48681		42.474	116.202	44.923	49.84	54.179	49.211				0	0	0	0	0	0		0	0	0	0	0	0		0	0	0	0	0	0		1.03855	1.16749	0.995268	0.995923	1.04876	1.00578		42.474	116.202	44.923	49.84	54.179	49.211		11.435	25.638	11.7028	17.677
48761		33.864	67.994	38.232	47.948	38.942	66.834				0	0	0	0	0	0		0	0	0	0	0	0		0	0	0	0	0	0		1.03863	1.16758	0.995201	0.994056	1.04877	1.00735		41.6784	67.994	38.232	56.4214	38.942	66.834		11.394	25.4978	11.7028	17.4002
48861		42.269	69.928	40.373	47.877	44.535	39.553				0	0	0	0	0	0		0	0	0	0	0	0		0	0	0	0	0	0		1.03868	1.16826	0.995765	0.990029	1.04904	1.00722		42.269	69.928	40.373	56.5543	44.535	50.8316		11.346	25.4028	11.6655	17.2963
49001		28.431	63.185	42.967	48.003	40.992	38.069				0	0	0	0	0	0		0	0	0	0	0	0		0	0	0	0	0	0		1.0392	1.16849	0.995911	0.986628	1.04938	1.00595		41.6622	63.185	42.967	56.9054	40.992	50.8513		11.346	25.3753	11.5588	17.2455
49101		36.145	87.314	36.202	44.79	37.511	36.653				0	0	0	0	0	0		0	0	0	0	0	0		0	0	0	0	0	0		1.0397	1.16882	0.995546	0.986602	1.04763	1.00624		41.6507	87.314	43.2026	56.9054	37.511	50.8472		11.346	25.3658	11.421	17.2455
49181		41.458	82.713	35.8	46.987	40.258	39.485				0	0	0	0	0	0		0	0	0	0	0	0		0	0	0	0	0	0		1.04044	1.16612	0.994939	0.985665	1.04678	1.0065		41.458	82.713	43.2527	56.9073	40.258	50.8435		11.499	25.3428	11.3745	17.1107
49281		34.748	78.265	39.505	40.2	29.605	43.065				0	0	0	0	0	0		0	0	0	0	0	0		0	0	0	0	0	0		1.04104	1.16385	0.993125	0.985651	1.04643	1.00696		41.7232	78.265	39.505	56.9079	44.5229	50.837		11.586	25.3253	11.3392	17.1107
49381		36.331	73.943	37.676	55.433	33.158	49.739				0	0	0	0	0	0		0	0	0	0	0	0		0	0	0	0	0	0		1.04101	1.16474	0.992812	0.985788	1.04685	1.00721		41.7249	73.943	37.676	55.433	44.5397	49.739		11.586	25.6897	11.3392	17.0665
49461		33.194	56.5	53.698	52.174	44.494	42.738				0	0	0	0	0	0		0	0	0	0	0	0		0	0	0	0	0	0		1.0412	1.1642	0.992867	0.982127	1.04618	1.00767		41.8232	56.5	53.698	52.174	44.494	50.8511		11.586	25.5442	11.2637	17.014
49541		42.117	55.566	53.812	59.261	38.949	54.627				0	0	0	0	0	0		0	0	0	0	0	0		0	0	0	0	0	0		1.04167	1.16443	0.992791	0.978984	1.04557	1.00772		42.117	55.566	53.812	59.261	38.949	54.627		11.7203	25.4825	11.256	16.6175
49641		39.43	54.24	40.057	60.525	48.131	53.804				0	0	0	0	0	0		0	0	0	0	0	0		0	0	0	0	0	0		1.04175	1.16295	0.992727	0.978685	1.04513	1.00821		39.43	54.24	40.057	60.525	48.131	53.804		11.7203	25.4222	11.256	16.257
49721		42.115	61.241	45.498	65.959	57.826	56.413				0	0	0	0	0	0		0	0	0	0	0	0		0	0	0	0	0	0		1.04122	1.16514	0.992515	0.978242	1.04536	1.00826		42.115	61.241	45.498	65.959	57.826	56.413		11.7203	25.3932	11.2285	16.1475
49801		44.39	53.526	42.958	48.013	49.107	49.661				0	0	0	0	0	0		0	0	0	0	0	0		0	0	0	0	0	0		1.041	1.16481	0.99344	0.978253	1.04272	1.00406		44.39	53.526	42.958	57.1892	49.107	49.661		11.6863	24.9845	11.256	16.1475
49881		32.096	52.169	39.422	51.733	43.451	60.436				0	0	0	0	0	0		0	0	0	0	0	0		0	0	0	0	0	0		1.04088	1.16525	0.995671	0.978435	1.04351	1.008		41.8841	52.169	39.422	57.1874	43.451	60.436		11.6475	24.9845	11.256	16.1475
50001		32.691	38.881	42.125	46.214	44.168	48.865				0	0	0	0	0	0		0	0	0	0	0	0		0	0	0	0	0	0		1.04102	1.16366	0.993272	0.977811	1.04338	1.00404		41.8833	53.8543	42.125	57.1938	44.168	48.865		11.6225	24.9845	11.2285	16.1197
50081		28.749	46.546	44.434	46.315	32.731	30.817				0	0	0	0	0	0		0	0	0	0	0	0		0	0	0	0	0	0		1.04068	1.16357	0.993028	0.977786	1.04322	1.00004		41.8851	46.546	44.434	57.1941	44.6829	51.4602		11.613	24.9845	11.2285	16.1197
50161		36.734	41.554	34.615	45.687	34.777	55.688				0	0	0	0	0	0		0	0	0	0	0	0		0	0	0	0	0	0		1.04055	1.16373	0.992564	0.978599	1.04666	1.00412		41.8858	54.0586	43.4155	57.1857	44.61	55.688		11.613	25.0448	11.2285	16.1197
50241		33.842	39.796	30.798	45.274	61.515	52.997				0	0	0	0	0	0		0	0	0	0	0	0		0	0	0	0	0	0		1.0406	1.16071	0.994133	0.978341	1.04627	1.00781		41.8855	54.2431	43.4038	57.1883	61.515	52.997		11.613	24.9845	11.2285	16.1197
50321		28.558	44.146	46.291	45.934	38.722	39.704				0	0	0	0	0	0		0	0	0	0	0	0		0	0	0	0	0	0		1.04018	1.16283	0.994264	0.978371	1.04559	1.008		41.8878	44.146	46.291	57.188	38.722	50.8465		11.6225	24.9845	11.2285	16.1197
50421		32.905	49.741	40.593	43.065	41.727	32.505				0	0	0	0	0	0		0	0	0	0	0	0		0	0	0	0	0	0		1.04013	1.16329	0.992098	0.978411	1.04583	1.00405		41.888	49.741	40.593	57.1876	41.727	51.1929		11.613	24.7318	11.1862	16.1197
50521		32.96	34.505	31.711	44.175	39.134	46.967				0	0	0	0	0	0		0	0	0	0	0	0		0	0	0	0	0	0		1.03938	1.16475	0.994381	0.978279	1.04262	1.00035		41.8923	53.8046	43.4028	57.189	39.134	46.967		11.6078	24.792	11.0772	16.1197
50601		31.491	50.391	35.095	49.032	34.242	39.086				0	0	0	0	0	0		0	0	0	0	0	0		0	0	0	0	0	0		1.03893	1.16422	0.992028	0.978538	1.04294	1.00063		41.9073	50.391	43.4253	57.1863	44.6974	51.4352		11.613	24.8538	10.9862	16.1197
50681		38.187	40.923	39.226	50.401	45.072	47.561				0	0	0	0	0	0		0	0	0	0	0	0		0	0	0	0	0	0		1.03859	1.16456	0.991893	0.979079	1.04316	1.00127		38.187	53.8132	39.226	57.1808	45.072	47.561		11.613	24.9905	10.9308	16.1475
50761		52.089	50.525	34.821	43.452	52.596	54.014				0	0	0	0	0	0		0	0	0	0	0	0		0	0	0	0	0	0		1.03847	1.16461	0.991767	0.979628	1.03981	1.00106		52.089	50.525	43.5241	57.1531	52.596	54.014		11.6078	25.0428	11.023	16.1197
50841		47.888	74.792	53.643	55.567	48.128	36.119				0	0	0	0	0	0		0	0	0	0	0	0		0	0	0	0	0	0		1.03823	1.16413	0.992006	0.979937	1.04325	0.999832		47.888	74.792	53.643	55.567	48.128	51.4665		11.599	24.8012	10.9308	16.1197
51001		50.153	68.033	57.154	61.3	65.481	61.872				0	0	0	0	0	0		0	0	0	0	0	0		0	0	0	0	0	0		1.03817	1.1646	0.991947	0.980225	1.04395	0.999984		50.153	68.033	57.154	61.3	65.481	61.872		11.4342	24.831	10.9308	16.1197
51081		45.401	57.773	52.871	59.387	52.457	51.499				0	0	0	0	0	0		0	0	0	0	0	0		0	0	0	0	0	0		1.03834	1.16457	0.992107	0.980509	1.04678	1.00023		45.401	57.773	52.871	59.387	52.457	51.499		11.443	24.831	10.6013	16.0555
51161		41.205	54.266	43.604	61.265	49.557	46.214				0	0	0	0	0	0		0	0	0	0	0	0		0	0	0	0	0	0		1.03852	1.16468	0.991881	0.980598	1.04692	0.999813		41.205	54.266	43.604	61.265	49.557	51.4671		11.3613	24.831	10.9308	16.0555
51241		40.613	57.218	56.156	58.811	53.05	42.608				0	0	0	0	0	0		0	0	0	0	0	0		0	0	0	0	0	0		1.03869	1.16464	0.991265	0.980671	1.04682	1.00007		40.613	57.218	56.156	58.811	53.05	51.4594		11.3613	24.831	10.9308	16.0555
51321		35.739	46.764	36.985	49.903	47.108	43.798				0	0	0	0	0	0		0	0	0	0	0	0		0	0	0	0	0	0		1.03858	1.16469	0.991423	0.98104	1.04622	1.00067		41.8471	46.764	43.5463	56.992	47.108	51.433		11.3708	24.8485	10.9308	16.0555
51401		33.095	53.855	39.68	49.212	44.86	52.246				0	0	0	0	0	0		0	0	0	0	0	0		0	0	0	0	0	0		1.03838	1.16474	0.993643	0.98117	1.04569	1.00082		41.8537	53.855	39.68	56.9908	44.86	52.246		11.3708	24.875	10.9308	16.0555
51481		40.079	46.694	52.993	50.328	65.63	33.619				0	0	0	0	0	0		0	0	0	0	0	0		0	0	0	0	0	0		1.03825	1.16462	0.993919	0.98086	1.04302	1.00083		40.079	46.694	52.993	56.9948	65.63	51.4224		11.3708	24.875	11.023	16.0555
51601		31.79	67.992	43.126	57.61	45.173	48.856				0	0	0	0	0	0		0	0	0	0	0	0		0	0	0	0	0	0		1.03835	1.16438	0.991935	0.981319	1.04014	1.00085		41.8547	67.992	43.126	57.61	45.173	48.856		11.3708	24.875	10.9308	16.0555
51701		31.954	40.575	29.936	43.464	34.994	45.687				0	0	0	0	0	0		0	0	0	0	0	0		0	0	0	0	0	0		1.03813	1.16488	0.991703	0.982231	1.03939	1.00125		41.8618	53.6252	43.5282	56.9814	44.791	51.3958		11.3708	24.875	10.6013	16.0555
51801		34.482	47.214	33.459	38.628	32.28	38.663				0	0	0	0	0	0		0	0	0	0	0	0		0	0	0	0	0	0		1.03832	1.16553	0.991514	0.983239	1.04016	1.00048		41.8558	47.214	43.4505	56.9454	44.7476	51.4447		11.3957	24.8485	10.5645	16.0277
51881		33.548	44.958	35.906	54.627	32.451	57.685				0	0	0	0	0	0		0	0	0	0	0	0		0	0	0	0	0	0		1.03851	1.16627	0.991509	0.983453	1.04007	1.00067		41.8496	53.7359	43.4508	54.627	44.7523	57.685		11.3708	24.831	10.5645	15.9605
52001		40.139	50.718	42.557	57.035	42.057	64.556				0	0	0	0	0	0		0	0	0	0	0	0		0	0	0	0	0	0		1.03848	1.16669	0.991364	0.982244	1.04054	1.00056		40.139	50.718	42.557	57.035	42.057	64.556		11.3708	24.8485	10.894	15.8905
52121		32.465	50.987	54.31	46.611	35.314	55.079				0	0	0	0	0	0		0	0	0	0	0	0		0	0	0	0	0	0		1.0382	1.16658	0.991685	0.980686	1.04065	1.00066		41.8595	50.987	54.31	56.9994	44.7197	55.079		11.3613	24.8485	10.9862	15.862
52201		29.824	49.768	34.529	53.289	34.518	47.427				0	0	0	0	0	0		0	0	0	0	0	0		0	0	0	0	0	0		1.03801	1.16651	0.991655	0.98115	1.0402	1.00064		41.866	49.768	43.4436	56.991	44.7454	51.4351		11.3613	24.8485	10.9862	15.862
52281		44.68	43.759	42.661	55.612	35.005	60.174				0	0	0	0	0	0		0	0	0	0	0	0		0	0	0	0	0	0		1.03806	1.16617	0.991394	0.981407	1.03977	1.00032		44.68	53.7402	42.661	55.612	44.7694	60.174		11.3603	24.831	10.9862	15.862
52361		28.018	50.275	40.951	56.413	46.571	45.789				0	0	0	0	0	0		0	0	0	0	0	0		0	0	0	0	0	0		1.03753	1.16577	0.990832	0.980905	1.03951	1.00059		41.8815	50.275	40.951	56.413	46.571	51.4383		11.3628	24.831	10.9862	15.862
52441		38.503	52.115	29.636	44.325	43.789	44.625				0	0	0	0	0	0		0	0	0	0	0	0		0	0	0	0	0	0		1.03655	1.16835	0.992585	0.980802	1.03999	1.00068		38.503	52.115	43.4153	56.9963	43.789	51.4326		11.3628	24.831	10.894	15.862
52521		29.241	36.713	44.126	48.22	38.851	38.716				0	0	0	0	0	0		0	0	0	0	0	0		0	0	0	0	0	0		1.03675	1.168	0.990648	0.98142	1.0401	1.00125		41.8861	53.7202	44.126	56.9886	44.7505	51.3957		11.3603	24.831	10.5645	15.862
52601		23.996	36.873	33.9	50.07	38.438	44.038				0	0	0	0	0	0		0	0	0	0	0	0		0	0	0	0	0	0		1.03686	1.16828	0.991125	0.981611	1.0403	1.00151		41.8855	53.7177	43.4697	56.9869	44.7394	51.379		11.3603	24.831	10.5645	15.862
52681		34.142	36.685	32.993	47.286	30.479	39.692				0	0	0	0	0	0		0	0	0	0	0	0		0	0	0	0	0	0		1.03677	1.16846	0.990527	0.981793	1.04009	1.00148		41.886	53.7162	43.4991	56.9853	44.7513	51.3815		11.3603	24.831	10.4575	15.862
52781		21.777	39.478	23.654	45.312	28.909	39.586				0	0	0	0	0	0		0	0	0	0	0	0		0	0	0	0	0	0		1.03686	1.16615	0.990887	0.980759	1.04066	1.00142		41.8855	53.7413	43.4814	56.9975	44.8056	51.3848		11.174	24.8012	10.5645	15.57
52881		31.916	33.554	35.694	37.786	31.817	31.664				0	0	0	0	0	0		0	0	0	0	0	0		0	0	0	0	0	0		1.03726	1.16611	0.991368	0.981217	1.04135	1.00157		41.9007	53.7432	43.4577	56.9904	44.7863	51.3754		11.174	24.8012	10.4575	15.57
53001		27.778	40.409	32.871	39.243	42.844	39.387				0	0	0	0	0	0		0	0	0	0	0	0		0	0	0	0	0	0		1.03702	1.16593	0.992143	0.980259	1.04194	1.00158		41.9016	53.7512	43.4999	57.0108	42.844	51.4644		11.174	24.8012	10.4943	15.3053
53101		31.548	31.675	34.041	45.557	35.505	28.569				0	0	0	0	0	0		0	0	0	0	0	0		0	0	0	0	0	0		1.03696	1.16619	0.993265	0.980871	1.04166	1.0014		41.8391	53.7396	43.4448	56.9945	44.8266	51.3861		11.0645	24.8012	10.4943	15.3053
53201		39.602	45.557	40.008	46.202	46.56	46.532				0	0	0	0	0	0		0	0	0	0	0	0		0	0	0	0	0	0		1.03666	1.16751	0.992581	0.981695	1.03987	1.0017		39.602	53.7997	40.008	56.9862	46.56	51.3669		11.0645	24.6267	10.4902	15.183
53281		36.295	53.127	53.4	55.712	46.502	44.838				0	0	0	0	0	0		0	0	0	0	0	0		0	0	0	0	0	0		1.03704	1.1681	0.992477	0.982362	1.03804	1.00255		41.7381	53.127	53.4	55.712	46.502	51.3096		11.0645	24.5505	10.4498	15.1565
53381		39.233	53.271	42.517	57.596	43.614	61.327				0	0	0	0	0	0		0	0	0	0	0	0		0	0	0	0	0	0		1.03616	1.16822	0.992233	0.979977	1.03778	1.00303		39.233	53.271	42.517	57.596	43.614	61.327		11.0645	24.5505	10.4305	15.1565
53461		37.036	48.54	52.636	51.406	47.31	47.618				0	0	0	0	0	0		0	0	0	0	0	0		0	0	0	0	0	0		1.03613	1.16852	0.992176	0.978023	1.03796	1.00199		41.6964	48.54	52.636	57.1565	47.31	51.3485		11.067	24.4902	10.4305	15.1295
53541		41.882	58.494	49.933	43.471	36.828	59.892				0	0	0	0	0	0		0	0	0	0	0	0		0	0	0	0	0	0		1.03637	1.16886	0.992439	0.978349	1.038	1.00194		41.882	58.494	49.933	57.1267	45.1418	59.892		11.075	24.4612	10.4305	15.1295
53641		37.583	60.828	31.684	58.599	39.347	42.759				0	0	0	0	0	0		0	0	0	0	0	0		0	0	0	0	0	0		1.03637	1.16911	0.993044	0.978908	1.0388	1.00144		41.6895	60.828	43.4556	58.599	45.1269	51.3837		11.1	24.4612	10.4305	15.1295
53721		32.502	55.489	31.187	56.573	35.792	48.581				0	0	0	0	0	0		0	0	0	0	0	0		0	0	0	0	0	0		1.03643	1.16938	0.993596	0.979423	1.03912	1.00174		41.688	55.489	43.4286	56.573	45.1209	48.581		11.1	24.4612	10.4305	15.1295
53801		35.747	61.67	33.528	48.369	39.162	50.708				0	0	0	0	0	0		0	0	0	0	0	0		0	0	0	0	0	0		1.03702	1.17017	0.994691	0.980205	1.03946	1.00151		41.6712	61.67	43.4113	57.0123	45.1142	50.708		11.1	24.4612	10.4305	15.1295
53881		29.574	43.74	38.498	37.778	39.386	42.43				0	0	0	0	0	0		0	0	0	0	0	0		0	0	0	0	0	0		1.03699	1.1707	0.995202	0.981151	1.0396	1.00177		41.672	53.7199	43.407	56.991	45.111	51.3627		11.1	24.4612	10.4498	15.1295
54001		44.91	45.419	43.405	53.716	43.339	53.069				0	0	0	0	0	0		0	0	0	0	0	0		0	0	0	0	0	0		1.03683	1.17143	0.99595	0.982127	1.03972	1.00288		44.91	53.7136	43.405	56.9824	43.339	53.069		11.085	24.4612	10.4498	15.1295
54081		47.887	44.776	47.217	59.803	44.316	58.052				0	0	0	0	0	0		0	0	0	0	0	0		0	0	0	0	0	0		1.03594	1.16954	0.996704	0.983117	1.04007	1.00309		47.887	53.8282	47.217	59.803	44.316	58.052		11.067	24.1665	10.4305	15.1755
54161		51.373	44.112	44.056	46.647	49.545	40.859				0	0	0	0	0	0		0	0	0	0	0	0		0	0	0	0	0	0		1.0359	1.17025	0.997374	0.983863	1.04069	1.00294		51.373	53.7963	44.056	56.9474	49.545	51.2825		11.0645	24.0185	10.4305	15.1755
54261		44.731	48.167	48.514	46.876	65.219	41.229				0	0	0	0	0	0		0	0	0	0	0	0		0	0	0	0	0	0		1.03573	1.17089	0.998096	0.983777	1.04162	1.00356		44.731	48.167	48.514	56.9494	65.219	51.2383		11.0603	24.0185	10.3985	15.07
54361		43.833	65.247	40.213	52.547	56.533	49.145				0	0	0	0	0	0		0	0	0	0	0	0		0	0	0	0	0	0		1.03578	1.17142	0.998584	0.984723	1.04166	1.00442		43.833	65.247	43.354	56.9278	56.533	49.145		11.1698	24.1665	10.4305	15.07
54461		41.424	68.318	34.037	63.6	53.394	65.251				0	0	0	0	0	0		0	0	0	0	0	0		0	0	0	0	0	0		1.03566	1.17202	0.998746	0.984653	1.04059	1.00474		41.424	68.318	43.3491	63.6	53.394	65.251		11.161	24.0185	10.4498	14.8965
54541		42.125	50.209	39.81	66.137	49.109	60.489				0	0	0	0	0	0		0	0	0	0	0	0		0	0	0	0	0	0		1.03578	1.17212	0.999504	0.98496	1.03891	1.00469		42.125	50.209	43.2865	66.137	49.109	60.489		11.1457	23.9032	10.4305	14.7695
54621		47.442	64.451	45.566	62.93	56.354	56.826				0	0	0	0	0	0		0	0	0	0	0	0		0	0	0	0	0	0		1.0364	1.1726	1.00111	0.984908	1.0396	1.0052		47.442	64.451	45.566	62.93	56.354	56.826		11.2392	23.9032	10.5145	14.5442
54704		56.391	55.752	54.29	54.779	51.663	57.053				0	0	0	0	0	0		0	0	0	0	0	0		0	0	0	0	0	0		1.0342	1.1691	1.00172	0.985396	1.04013	1.00379		56.391	55.752	54.29	56.9127	51.663	57.053		11.1918	23.8592	10.5145	14.4955
54801		50.685	60.572	62.8	59.482	46.531	59.963				0	0	0	0	0	0		0	0	0	0	0	0		0	0	0	0	0	0		1.03235	1.16958	1.00271	0.985777	1.04068	1.00408		50.685	60.572	62.8	59.482	46.531	59.963		11.1918	23.767	10.4985	14.4955
54881		49.165	41.862	67.199	47.456	47.604	49.637				0	0	0	0	0	0		0	0	0	0	0	0		0	0	0	0	0	0		1.03313	1.16939	1.00279	0.985534	1.03967	1.00427		49.165	54.0306	67.199	56.9096	47.604	49.637		11.1633	23.767	10.3825	14.4955
55005		50.68	45.967	42.65	56.993	48.704	44.673				0	0	0	0	0	0		0	0	0	0	0	0		0	0	0	0	0	0		1.03323	1.16915	1.00276	0.985658	1.0396	1.00408		50.68	54.0494	42.65	56.993	48.704	51.1893		11.1633	23.767	10.3825	14.4955
55081		34.721	51.097	43.399	49.302	44.609	43.388				0	0	0	0	0	0		0	0	0	0	0	0		0	0	0	0	0	0		1.03322	1.1689	1.00365	0.985619	1.03952	1.0049		42.0237	51.097	43.399	56.9077	44.609	51.0984		11.1378	23.767	10.376	14.4955
55161		33.743	38.486	38.855	43.676	33.372	40.529				0	0	0	0	0	0		0	0	0	0	0	0		0	0	0	0	0	0		1.03219	1.16856	1.0039	0.985915	1.0399	1.00298		42.0566	54.0907	43.1184	56.9059	45.0138	51.2798		11.0913	23.767	10.3825	14.4955
55241		39.394	45.468	40.876	42.392	49.187	55.539				0	0	0	0	0	0		0	0	0	0	0	0		0	0	0	0	0	0		1.03087	1.16847	1.00413	0.986871	1.04023	1.00335		42.0945	54.096	40.876	56.9053	49.187	55.539		11.0598	23.767	10.3825	14.3985
55341		36.658	67.498	34.835	57.178	39.09	59.107				0	0	0	0	0	0		0	0	0	0	0	0		0	0	0	0	0	0		1.0304	1.16861	1.00463	0.984796	1.03964	1.00375		42.1167	67.498	43.0705	57.178	45.0429	59.107		11.1467	23.7202	10.3825	14.3985
55421		30.354	59.618	45.141	53.256	38.45	51.816				0	0	0	0	0	0		0	0	0	0	0	0		0	0	0	0	0	0		1.03078	1.16873	1.00479	0.983576	1.04023	1.00406		42.1163	59.618	45.141	56.9541	44.9763	51.816		11.1467	23.767	10.3825	14.3503
55501		40.973	44.626	35.635	46.845	39.198	38.996				0	0	0	0	0	0		0	0	0	0	0	0		0	0	0	0	0	0		1.03063	1.16909	1.005	0.984425	1.04063	1.00359		40.973	53.8487	43.0467	56.9346	44.9315	51.2366		11.1205	23.767	10.376	14.3503
55581		28.833	42.217	42.464	62.098	44.518	59.333				0	0	0	0	0	0		0	0	0	0	0	0		0	0	0	0	0	0		1.03095	1.16993	1.00503	0.985267	1.04069	1.00365		42.1214	53.8109	42.464	62.098	44.518	59.333		11.0403	23.767	10.376	14.3503
55661		37.98	63.562	38.487	67.381	49.223	60.24				0	0	0	0	0	0		0	0	0	0	0	0		0	0	0	0	0	0		1.03117	1.17081	1.00564	0.985579	1.04088	1.00437		42.1204	63.562	43.0153	67.381	49.223	60.24		11.0403	23.767	10.3663	14.3503
55781		44.954	53.712	49.954	51.786	49.349	65.442				0	0	0	0	0	0		0	0	0	0	0	0		0	0	0	0	0	0		1.0316	1.17135	1.00606	0.986539	1.04034	1.00248		44.954	53.712	49.954	56.9055	49.349	65.442		10.96	23.767	10.376	14.3332
55861		26.68	57.134	34.009	56.347	48.286	54.117				0	0	0	0	0	0		0	0	0	0	0	0		0	0	0	0	0	0		1.03214	1.17204	1.00643	0.987096	1.04002	1.00295		42.1168	57.134	43.0121	56.347	48.286	54.117		10.96	23.767	10.3825	14.3332
56001		37.291	46.796	43.779	53.316	36.552	49.96				0	0	0	0	0	0		0	0	0	0	0	0		0	0	0	0	0	0		1.03115	1.17256	1.00668	0.987706	1.03968	1.00303		42.1205	53.727	43.779	56.8207	45.0393	49.96		10.9342	23.767	10.3825	14.3332
56081		28.222	41.848	40.85	45.417	49.753	44.406				0	0	0	0	0	0		0	0	0	0	0	0		0	0	0	0	0	0		1.031	1.17194	1.00709	0.987999	1.03998	1.00321		42.1319	53.7323	40.85	56.7602	49.753	51.2632		10.8537	23.767	10.3825	14.3332
56161		25.783	44.297	33.254	42.657	37.008	34.119				0	0	0	0	0	0		0	0	0	0	0	0		0	0	0	0	0	0		1.03157	1.17203	1.00737	0.988753	1.04076	1.00324		42.1278	53.7316	43.0042	56.605	44.9169	51.2613		10.7897	23.767	10.3825	14.3142
56241		42.576	36.753	42.088	42.48	40.036	42.202				0	0	0	0	0	0		0	0	0	0	0	0		0	0	0	0	0	0		1.03231	1.17203	1.00821	0.989419	1.04152	1.00365		42.576	53.7315	42.088	56.5645	44.8567	51.2324		10.8705	23.767	10.3825	14.3142
56321		35.756	41.335	34.093	52.725	35.495	37.2				0	0	0	0	0	0		0	0	0	0	0	0		0	0	0	0	0	0		1.03334	1.17066	1.00901	0.990516	1.04254	1.00248		42.1283	53.7781	42.9664	56.5462	44.8439	51.3151		10.8705	23.7202	10.3825	14.3142
56441		37.05	35.14	38.655	45.355	36.915	41.82				0	0	0	0	0	0		0	0	0	0	0	0		0	0	0	0	0	0		1.03404	1.17077	1.01023	0.991233	1.04211	1.00225		42.124	53.7732	42.96	56.5378	44.8493	51.3312		10.8705	23.767	10.3825	14.3083
56521		39.417	41.521	36.889	40.282	40.206	37.996				0	0	0	0	0	0		0	0	0	0	0	0		0	0	0	0	0	0		1.0331	1.17046	1.01102	0.992189	1.04176	1.00311		42.1855	53.9465	42.9276	56.5249	45.0167	51.2701		10.8765	23.767	10.3825	14.3083
56601		27.394	41.73	25.039	50.642	37.314	42.54				0	0	0	0	0	0		0	0	0	0	0	0		0	0	0	0	0	0		1.03336	1.17118	1.01098	0.992997	1.04182	1.00255		42.1282	54.0941	42.9307	56.4735	45.0176	51.3099		10.9345	23.7202	10.3825	14.3083
56681		35.736	50.667	32.339	49.536	26.905	53.209				0	0	0	0	0	0		0	0	0	0	0	0		0	0	0	0	0	0		1.03273	1.16978	1.00868	0.993013	1.04227	1.00298		42.1326	50.667	42.9721	56.4725	45.0926	53.209		10.9345	23.6642	10.3825	14.2818
56761		36.853	46.401	41.554	50.255	41.689	40.655				0	0	0	0	0	0		0	0	0	0	0	0		0	0	0	0	0	0		1.03121	1.16814	1.00594	0.993672	1.04227	1.00209		42.1891	54.3184	41.554	56.4306	45.0927	51.3425		10.9345	23.595	10.376	14.2818
56841		35.735	61.418	43.841	59.318	41.109	53.993				0	0	0	0	0	0		0	0	0	0	0	0		0	0	0	0	0	0		1.03114	1.16854	1.00482	0.993132	1.04261	1.00274		42.1308	61.418	43.841	59.318	45.0848	53.993		10.9342	23.5257	10.376	14.2818
57001		41.383	60.236	49.007	58.204	48.544	52.945				0	0	0	0	0	0		0	0	0	0	0	0		0	0	0	0	0	0		1.03151	1.16892	1.00528	0.993621	1.04247	1.0035		41.383	60.236	49.007	58.204	48.544	52.945		10.8492	23.3885	10.3392	14.2818
57081		41.619	52.765	38.347	51.51	46.032	42.666				0	0	0	0	0	0		0	0	0	0	0	0		0	0	0	0	0	0		1.03132	1.16879	1.00548	0.993191	1.04311	1.00368		41.619	52.765	43.0088	56.4612	46.032	51.23		10.789	23.3885	10.3457	14.2505
57161		44.302	57.989	43.208	52.22	44.201	45.881				0	0	0	0	0	0		0	0	0	0	0	0		0	0	0	0	0	0		1.03191	1.16862	1.00561	0.991746	1.04297	1.00397		44.302	57.989	43.208	56.5318	44.201	51.2016		10.6028	23.3885	10.3617	14.0442
57281		39.419	55.373	42.179	60.556	35.227	43.971				0	0	0	0	0	0		0	0	0	0	0	0		0	0	0	0	0	0		1.03206	1.16922	1.00619	0.992671	1.04293	1.00455		42.0607	55.373	42.179	60.556	45.1537	51.1374		10.6028	23.0725	10.3617	14.0442
57361		33.677	57.904	40.341	56.906	34.196	50.737				0	0	0	0	0	0		0	0	0	0	0	0		0	0	0	0	0	0		1.03263	1.16897	1.00677	0.99303	1.04296	1.00515		42.0426	57.904	42.9771	56.906	45.1534	50.737		10.683	23.0725	10.3617	14.0442
57441		33.46	51.127	41.652	52.705	51.54	62.71				0	0	0	0	0	0		0	0	0	0	0	0		0	0	0	0	0	0		1.03346	1.16945	1.00756	0.993899	1.04335	1.00572		42.016	51.127	41.652	56.4223	51.54	62.71		10.8473	23.0725	10.3937	14.0442
57561		48.59	61.265	44.1	56.423	51.419	46.596				0	0	0	0	0	0		0	0	0	0	0	0		0	0	0	0	0	0		1.03396	1.16944	1.00821	0.994334	1.04433	1.00371		48.59	61.265	44.1	56.423	51.419	51.2279		10.8735	23.0725	10.3507	14.1585
57641		48.072	38.977	44.117	48.822	33.248	43.362				0	0	0	0	0	0		0	0	0	0	0	0		0	0	0	0	0	0		1.0346	1.16799	1.00877	0.99449	1.04492	1.00317		48.072	54.2493	44.117	56.4122	45.1186	51.1023		10.7955	23.3885	10.3507	14.1585
57721		47.787	45.244	36.814	50.944	43.867	40.328				0	0	0	0	0	0		0	0	0	0	0	0		0	0	0	0	0	0		1.0348	1.16834	1.00946	0.995019	1.04528	1.00379		47.787	54.1049	42.7748	56.3632	43.867	50.8578		10.7335	23.5257	10.3905	14.1185
57801		46.017	45.31	40.654	46.133	49.391	42.465				0	0	0	0	0	0		0	0	0	0	0	0		0	0	0	0	0	0		1.03454	1.16839	1.01062	0.993177	1.04543	1.00365		46.017	53.8986	42.6495	56.371	49.391	50.8715		10.7073	23.595	10.2882	14.0805
57881		41.657	56.862	25.621	52.044	41.863	41.531				0	0	0	0	0	0		0	0	0	0	0	0		0	0	0	0	0	0		1.03513	1.1686	1.01153	0.993639	1.04589	1.00387		41.657	56.862	42.5427	56.353	45.0968	50.8568		10.7125	23.595	10.2595	14.107
58001		36.212	48.283	44.363	49.087	42.048	38.656				0	0	0	0	0	0		0	0	0	0	0	0		0	0	0	0	0	0		1.03587	1.16903	1.01063	0.99446	1.046	1.00422		41.7039	53.7343	44.363	56.3291	45.0944	50.8089		10.7125	23.3347	10.2595	14.107
58081		46.032	58.731	39.261	65.451	53.293	51.034				0	0	0	0	0	0		0	0	0	0	0	0		0	0	0	0	0	0		1.03635	1.16875	1.01126	0.993079	1.04632	1.0049		46.032	58.731	42.5468	65.451	53.293	51.034		10.6895	23.367	10.2595	13.9462
58161		37.838	57.282	34.634	63.279	51.263	66.41				0	0	0	0	0	0		0	0	0	0	0	0		0	0	0	0	0	0		1.03678	1.17008	1.01184	0.99347	1.04683	1.00496		41.6339	57.282	42.5378	63.279	51.263	66.41		10.718	23.3997	10.314	13.9155
58261		43.314	50.219	55.447	59.361	56.564	58.685				0	0	0	0	0	0		0	0	0	0	0	0		0	0	0	0	0	0		1.03724	1.16997	1.01231	0.994159	1.04665	1.00567		43.314	50.219	55.447	59.361	56.564	58.685		10.7655	23.4303	10.314	13.9155
58361		42.138	47.883	42.121	58.787	38.523	39.469				0	0	0	0	0	0		0	0	0	0	0	0		0	0	0	0	0	0		1.03733	1.17158	1.01265	0.994853	1.04659	1.00557		42.138	53.5289	42.121	58.787	45.0809	50.7245		10.7655	23.4862	10.3467	13.9345
58441		43.533	51.406	48.586	47.737	52.387	53.542				0	0	0	0	0	0		0	0	0	0	0	0		0	0	0	0	0	0		1.03675	1.17493	1.01281	0.994803	1.04707	1.00562		43.533	51.406	48.586	56.2365	52.387	53.542		10.8582	23.5387	10.4943	13.9345
58521		37.6	52.81	48.847	49.617	64.941	45.753				0	0	0	0	0	0		0	0	0	0	0	0		0	0	0	0	0	0		1.03678	1.17739	1.01333	0.994533	1.04659	1.0054		41.4719	52.81	48.847	56.2543	64.941	50.7255		10.8735	23.5387	10.4943	13.9345
58601		43.037	58.903	45.023	49.922	48.194	55.432				0	0	0	0	0	0		0	0	0	0	0	0		0	0	0	0	0	0		1.03675	1.17659	1.014	0.994932	1.04642	1.00532		43.037	58.903	45.023	56.1541	48.194	55.432		10.8735	23.5585	10.4943	13.7833
58681		31.937	44.62	34.802	51.623	42.34	47.899				0	0	0	0	0	0		0	0	0	0	0	0		0	0	0	0	0	0		1.03676	1.17593	1.01402	0.995364	1.04716	1.00542		41.4456	53.1856	42.5174	56.1386	45.0544	50.7173		10.8822	23.6545	10.4943	13.7215
58761		33.016	43.761	37.164	46.243	38.426	38.184				0	0	0	0	0	0		0	0	0	0	0	0		0	0	0	0	0	0		1.03671	1.17555	1.01384	0.995436	1.04617	1.00524		41.4461	52.9828	42.5187	56.136	45.0904	50.7092		10.8822	23.9338	10.4943	13.8185
58841		39.732	53.298	38.517	39.823	32.078	46.005				0	0	0	0	0	0		0	0	0	0	0	0		0	0	0	0	0	0		1.03698	1.17568	1.01512	0.9959	1.04615	1.00407		41.4431	53.298	42.5223	55.9947	45.131	50.694		10.8865	23.5305	10.6025	13.861
59001		20.849	51.545	28.482	39.005	37.865	40.769				0	0	0	0	0	0		0	0	0	0	0	0		0	0	0	0	0	0		1.03703	1.17629	1.01468	0.991885	1.04595	1.00369		41.4425	51.545	42.5255	56.1458	45.1346	50.6305		10.8865	23.2827	10.6025	13.7492
59121		39.657	50.961	24.744	51.121	46.546	40.998				0	0	0	0	0	0		0	0	0	0	0	0		0	0	0	0	0	0		1.0374	1.17676	1.01496	0.992301	1.0471	1.00382		41.4383	50.961	42.5234	56.0703	46.546	50.6256		10.8865	23.2143	10.665	13.8788
59201		36.577	56.856	36.766	58.074	40.314	42.274				0	0	0	0	0	0		0	0	0	0	0	0		0	0	0	0	0	0		1.03671	1.17669	1.0154	0.989779	1.04622	1.00337		41.4461	56.856	42.5201	58.074	45.1297	50.646		10.8865	22.9108	10.6025	13.8238
59281		33.386	47.466	40.879	50.247	43.101	48.608				0	0	0	0	0	0		0	0	0	0	0	0		0	0	0	0	0	0		1.03619	1.17636	1.01411	0.989961	1.04583	1.00441		41.4519	52.1926	42.5297	55.8495	43.101	50.6201		10.8865	22.6895	10.6025	13.8315
59361		31.927	107.058	44.762	49.87	39.832	36.178				0	0	0	0	0	0		0	0	0	0	0	0		0	0	0	0	0	0		1.03642	1.17625	1.0141	0.989843	1.04609	1.00357		41.4493	107.058	44.762	55.6543	45.1322	50.612		10.8822	22.381	10.665	13.7585
59481		39.685	71.129	34.491	53.661	34.697	57.881				0	0	0	0	0	0		0	0	0	0	0	0		0	0	0	0	0	0		1.03741	1.17661	1.01424	0.989846	1.04629	1.00388		41.4382	71.129	42.5288	55.5859	45.1284	57.881		10.8735	21.5745	10.665	13.62
59561		32.204	85.241	28.15	50.276	38.718	48.961				0	0	0	0	0	0		0	0	0	0	0	0		0	0	0	0	0	0		1.03771	1.17644	1.01409	0.990148	1.04623	1.0043		41.4357	85.241	42.5299	55.4644	45.1295	50.5258		10.8735	21.1018	10.8317	13.6927
59641		35.327	65.643	45.86	47.69	31.958	37.292				0	0	0	0	0	0		0	0	0	0	0	0		0	0	0	0	0	0		1.03856	1.17605	1.01401	0.990921	1.04658	1.00399		41.4298	65.643	45.86	55.4034	45.1232	50.5759		10.8735	20.8627	10.8317	13.716
59721		35.596	83.423	34.35	52.37	32.657	67.656				0	0	0	0	0	0		0	0	0	0	0	0		0	0	0	0	0	0		1.03935	1.17612	1.01446	0.991676	1.04665	1.0048		41.4242	83.423	42.5271	55.3714	45.122	67.656		10.8822	20.7463	10.665	13.762
59801		26.821	113.158	32.857	47.321	24.615	54.05				0	0	0	0	0	0		0	0	0	0	0	0		0	0	0	0	0	0		1.04003	1.17548	1.01509	0.992887	1.04713	1.00553		41.41	113.158	42.5224	55.1697	45.1124	54.05		10.8735	20.6148	10.665	13.6988
59881		35.572	144.14	26.155	40.135	36.46	43.645				0	0	0	0	0	0		0	0	0	0	0	0		0	0	0	0	0	0		1.03951	1.17622	1.01506	0.993958	1.04789	1.00615		41.4361	144.14	42.5227	54.9439	45.095	50.2898		10.8735	20.2013	10.665	13.5995
60001		36.23	146.751	34.846	34.364	32.35	38.635				0	0	0	0	0	0		0	0	0	0	0	0		0	0	0	0	0	0		1.03874	1.17697	1.01432	0.994119	1.04882	1.00725		41.4285	146.751	42.5282	54.9428	45.1174	50.0902		10.746	20.2013	10.665	13.5995
60081		29.693	95.495	33.168	41.984	36.631	29.224				0	0	0	0	0	0		0	0	0	0	0	0		0	0	0	0	0	0		1.03945	1.17768	1.01445	0.994858	1.05099	1.00852		41.4366	95.495	42.5272	54.9885	45.1124	49.9064		10.7308	20.2013	10.665	13.7258
60161		33.047	91.934	30.906	40.364	34.48	39.066				0	0	0	0	0	0		0	0	0	0	0	0		0	0	0	0	0	0		1.0395	1.17886	1.01486	0.994641	1.05131	1.00815		41.4492	91.934	42.5449	54.9393	45.1423	49.9212		10.8582	20.031	10.7272	13.5995
60261		40.873	65.865	37.809	51.823	38.737	41.116				0	0	0	0	0	0		0	0	0	0	0	0		0	0	0	0	0	0		1.03974	1.17984	1.01592	0.994854	1.05138	1.00692		41.4475	65.865	42.5293	54.8655	45.1667	49.9802		10.8582	20.031	10.7272	13.5158
60341		35.261	80.362	33.587	44.459	36.414	44.885				0	0	0	0	0	0		0	0	0	0	0	0		0	0	0	0	0	0		1.04026	1.17755	1.01671	0.994908	1.05061	1.00684		41.4543	80.362	42.5433	54.862	45.3219	49.9053		10.9067	20.0155	10.764	13.5158
60441		40.383	102.855	44.182	57.259	47.733	51.223				0	0	0	0	0	0		0	0	0	0	0	0		0	0	0	0	0	0		1.04055	1.17666	1.01633	0.994194	1.04922	1.00599		41.453	102.855	44.182	57.259	47.733	51.223		10.9067	19.862	10.88	13.478
60521		40.251	95.701	46.243	50.26	38.268	45.19				0	0	0	0	0	0		0	0	0	0	0	0		0	0	0	0	0	0		1.04097	1.17673	1.01518	0.99367	1.05066	1.00527		41.4636	95.701	46.243	54.7827	45.4441	49.9765		10.963	19.7868	10.88	13.4518
60601		39.552	92.815	40.376	72.927	52.203	53.48				0	0	0	0	0	0		0	0	0	0	0	0		0	0	0	0	0	0		1.04081	1.17708	1.01498	0.993876	1.05058	1.00526		41.5237	92.815	42.7425	72.927	52.203	53.48		11.0363	19.7868	10.88	13.4518
60681		48.482	190.684	41.356	55.069	45.414	43.641				0	0	0	0	0	0		0	0	0	0	0	0		0	0	0	0	0	0		1.03996	1.1758	1.0143	0.993215	1.04988	1.00459		48.482	190.684	42.809	54.7963	45.414	49.9273		11.0363	19.7643	10.88	13.4518
60801		43.643	138.261	30.809	44.471	43.044	44.467				0	0	0	0	0	0		0	0	0	0	0	0		0	0	0	0	0	0		1.03794	1.17521	1.01336	0.992274	1.04918	1.00517		43.643	138.261	42.8832	54.7681	45.7041	49.7665		11.0363	19.6095	10.8175	13.3473
60881		36.366	130.721	33.155	47.43	37.825	42.852				0	0	0	0	0	0		0	0	0	0	0	0		0	0	0	0	0	0		1.03758	1.17508	1.01462	0.992331	1.0489	1.00518		41.8745	130.721	42.7779	54.6205	45.7533	49.7657		10.9435	19.5207	10.8175	13.0678
61001		33.3	81.922	28.412	55.351	29.956	46.879				0	0	0	0	0	0		0	0	0	0	0	0		0	0	0	0	0	0		1.03729	1.1774	1.01305	0.992308	1.04829	1.00527		41.8907	81.922	42.9057	54.5632	45.8418	49.7578		10.896	19.5312	10.6647	12.7915
61101		37.678	65.669	35.689	43.599	27.623	43.159				0	0	0	0	0	0		0	0	0	0	0	0		0	0	0	0	0	0		1.03772	1.17479	1.01288	0.991954	1.04813	1.00651		41.8573	65.669	42.9185	54.5397	46.0391	49.647		10.896	19.6043	10.6647	12.777
61181		32.926	75.183	33.527	66.924	25.672	33.916				0	0	0	0	0	0		0	0	0	0	0	0		0	0	0	0	0	0		1.03864	1.17247	1.01286	0.99076	1.04746	1.00583		41.747	75.183	42.9195	66.924	46.114	49.6378		10.8675	19.6043	10.8175	12.777
61261		32.228	99.054	25.164	46.11	28.614	31.506				0	0	0	0	0	0		0	0	0	0	0	0		0	0	0	0	0	0		1.03806	1.17256	1.01277	0.989731	1.04863	1.00595		41.6459	99.054	42.9264	54.5508	46.0618	49.6377		10.7943	19.6043	10.8175	12.7255
61341		34.977	133.435	24.711	45.096	29.566	37.219				0	0	0	0	0	0		0	0	0	0	0	0		0	0	0	0	0	0		1.03795	1.17251	1.01243	0.988748	1.04749	1.00448		41.5896	133.435	42.951	54.539	46.1128	49.6376		10.7455	19.5825	10.8175	12.7073
61421		32.624	98.403	20.39	33.97	31.21	47.844				0	0	0	0	0	0		0	0	0	0	0	0		0	0	0	0	0	0		1.03813	1.1725	1.01247	0.989026	1.04803	1.00364		41.4815	98.403	42.818	54.5015	46.0401	49.6371		10.728	19.7013	10.7015	12.705
61521		44.476	99.937	51.047	53.182	47.578	37.301				0	0	0	0	0	0		0	0	0	0	0	0		0	0	0	0	0	0		1.03832	1.17253	1.01245	0.987487	1.04938	1.00394		44.476	99.937	51.047	54.4956	47.578	49.6025		10.718	19.7725	10.7272	12.6065
61601		48.115	57.23	37.586	47.144	52.111	56.234				0	0	0	0	0	0		0	0	0	0	0	0		0	0	0	0	0	0		1.03874	1.17259	1.01234	0.98801	1.04775	1.00454		48.115	57.23	42.65	54.2343	52.111	56.234		10.718	19.7725	10.6717	12.5628
61701		47.751	97.355	33.551	52.635	40.161	48.245				0	0	0	0	0	0		0	0	0	0	0	0		0	0	0	0	0	0		1.03852	1.17243	1.01233	0.986731	1.04611	1.00349		47.751	97.355	42.5572	54.1669	45.5667	49.2707		10.7655	19.7148	10.6467	12.5198
61781		42.796	114.003	27.855	50.421	49.687	52.013				0	0	0	0	0	0		0	0	0	0	0	0		0	0	0	0	0	0		1.0389	1.17253	1.01286	0.987201	1.04632	1.00415		42.796	114.003	42.549	53.7745	49.687	52.013		10.8582	19.5798	10.6467	12.476
61881		44.295	58.443	44.027	49.534	47.651	46.42				0	0	0	0	0	0		0	0	0	0	0	0		0	0	0	0	0	0		1.03912	1.17254	1.01266	0.987828	1.0461	1.00454		44.295	58.443	44.027	53.7435	47.651	49.1816		10.8735	19.6842	10.8135	12.476
62021		34.393	52.264	34.024	52.68	43.091	47.535				0	0	0	0	0	0		0	0	0	0	0	0		0	0	0	0	0	0		1.03918	1.17228	1.01338	0.989036	1.0448	1.00457		41.4509	52.264	42.5407	53.7117	45.4606	49.1802		10.8735	19.6842	10.8135	12.557
62101		32.676	54.816	36.429	38.264	35.311	39.268				0	0	0	0	0	0		0	0	0	0	0	0		0	0	0	0	0	0		1.03947	1.17228	1.01391	0.988953	1.04656	1.00486		41.4222	54.816	42.5183	53.6608	45.3289	49.1689		10.8822	19.922	10.7235	12.523
62181		31.922	46.034	35.885	48.327	48.108	34.329				0	0	0	0	0	0		0	0	0	0	0	0		0	0	0	0	0	0		1.03988	1.17234	1.01442	0.988793	1.04778	1.00473		41.4132	50.8664	42.456	53.665	48.108	49.098		10.8822	19.922	10.7838	12.5845
62261		33.937	54.646	36.867	50.885	44.223	44.416				0	0	0	0	0	0		0	0	0	0	0	0		0	0	0	0	0	0		1.04063	1.17119	1.01521	0.98886	1.04837	1.00532		41.2653	54.646	42.2926	53.6552	44.223	48.9863		10.759	19.922	10.7665	12.553
62341		35.609	71.678	27.508	49.65	38.225	42.261				0	0	0	0	0	0		0	0	0	0	0	0		0	0	0	0	0	0		1.04126	1.17092	1.01539	0.989483	1.04897	1.00472		41.1851	71.678	42.2087	53.6075	45.0685	48.9695		10.6735	19.9047	10.669	12.4893
62421		29.242	62.867	28.994	42.071	53.559	34.883				0	0	0	0	0	0		0	0	0	0	0	0		0	0	0	0	0	0		1.04236	1.1713	1.01579	0.988199	1.04996	1.00399		41.1424	62.867	42.2044	53.5806	53.559	48.9619		10.6735	19.9047	10.669	12.2818
62541		28.917	60.577	28.909	41.465	36.826	36.766				0	0	0	0	0	0		0	0	0	0	0	0		0	0	0	0	0	0		1.04183	1.17096	1.01713	0.988499	1.04938	1.00459		41.163	60.577	42.1854	53.5563	44.8795	48.9615		10.5805	19.723	10.669	12.2818
62641		31.659	55.959	30.85	47.587	41.951	41.244				0	0	0	0	0	0		0	0	0	0	0	0		0	0	0	0	0	0		1.04044	1.1712	1.01747	0.989379	1.04666	1.00441		41.1938	55.959	42.1805	53.3781	44.9014	48.9616		10.5805	19.723	10.669	12.1265
62721		26.645	47.171	34.845	35.527	36.342	42.475				0	0	0	0	0	0		0	0	0	0	0	0		0	0	0	0	0	0		1.04009	1.17202	1.01825	0.99025	1.04465	1.00464		41.1975	50.5193	42.1944	53.3255	45.0005	48.9615		10.4913	19.6445	10.7665	12.1585
62801		30.626	43.753	42.204	46.635	29.499	36.697				0	0	0	0	0	0		0	0	0	0	0	0		0	0	0	0	0	0		1.03976	1.17269	1.01877	0.99093	1.0447	1.00342		41.201	50.5096	42.204	53.2809	44.9981	48.9656		10.4678	19.723	10.7665	12.123
62881		34.763	45.574	25.219	46.24	36.969	49.892				0	0	0	0	0	0		0	0	0	0	0	0		0	0	0	0	0	0		1.04001	1.17267	1.01857	0.991553	1.04512	1.00307		41.1605	50.4802	42.1899	53.2682	44.9783	48.9692		10.4033	19.7548	10.9153	12.1973
63021		35.06	34.791	32.242	41.571	44.615	40.548				0	0	0	0	0	0		0	0	0	0	0	0		0	0	0	0	0	0		1.04004	1.17388	1.01888	0.992262	1.04511	1.00211		41.0632	50.4735	42.1391	53.2512	44.615	48.9788		10.3848	19.6915	10.8178	12.1973
63101		30.338	52.433	26.674	46.131	34.59	42.18				0	0	0	0	0	0		0	0	0	0	0	0		0	0	0	0	0	0		1.04037	1.17451	1.0194	0.993071	1.04569	1.00111		40.9594	52.433	42.1249	53.041	44.852	49.0272		10.4512	19.4383	10.8178	12.2833
63181		30.256	47.293	40.284	37.198	42.703	37.989				0	0	0	0	0	0		0	0	0	0	0	0		0	0	0	0	0	0		1.04051	1.1746	1.01965	0.993604	1.04631	1.00176		40.9575	50.3946	42.1243	52.8211	44.8443	48.9954		10.4512	19.4383	10.6585	12.3042
63261		29.056	41.82	33.758	36.296	35.729	43.261				0	0	0	0	0	0		0	0	0	0	0	0		0	0	0	0	0	0		1.04165	1.17533	1.02029	0.994504	1.0465	1.00239		40.9321	50.3935	42.1229	52.7715	44.8345	48.976		10.4512	19.4627	10.6077	12.323
63341		33.679	39.598	30.638	34.916	24.905	42.273				0	0	0	0	0	0		0	0	0	0	0	0		0	0	0	0	0	0		1.04212	1.17532	1.01986	0.994763	1.04645	1.00298		40.9138	50.3935	42.1238	52.7585	44.8026	48.9701		10.4512	19.5605	10.459	12.349
63421		26.194	57.708	28.991	38.076	35.66	34.814				0	0	0	0	0	0		0	0	0	0	0	0		0	0	0	0	0	0		1.04301	1.17561	1.02022	0.995802	1.04692	1.00384		40.8787	57.708	42.123	52.7206	44.7921	48.962		10.4512	19.727	10.459	12.3702
63521		34.033	43.112	32.756	35.219	21.251	21.522				0	0	0	0	0	0		0	0	0	0	0	0		0	0	0	0	0	0		1.04341	1.17671	1.02011	0.996781	1.0467	1.00357		40.8357	50.404	42.1558	52.7087	44.7972	48.9611		10.4512	19.727	10.5098	12.3702
63601		21.94	39.73	30.629	33.149	30.672	32.49				0	0	0	0	0	0		0	0	0	0	0	0		0	0	0	0	0	0		1.0442	1.17436	1.01876	0.997852	1.04506	1.00249		40.6554	50.4701	42.1866	52.6935	44.834	48.9618		10.356	19.727	10.5098	12.3702
63701		30.581	35.101	31.347	36.203	33.019	32.791				0	0	0	0	0	0		0	0	0	0	0	0		0	0	0	0	0	0		1.04471	1.17099	1.01864	0.998751	1.04438	1.00135		40.6304	50.5588	42.1881	52.659	44.8347	48.9695		10.356	19.727	10.5098	12.347
63801		28.528	61.918	35.486	44.765	27.8	36.909				0	0	0	0	0	0		0	0	0	0	0	0		0	0	0	0	0	0		1.04575	1.16914	1.02018	0.998524	1.0457	1.00167		40.5708	61.918	42.1535	52.6618	44.8353	48.9613		10.356	19.727	10.5415	12.347
63881		29.065	47.887	33.834	37.619	21.296	25.716				0	0	0	0	0	0		0	0	0	0	0	0		0	0	0	0	0	0		1.04641	1.16809	1.02046	0.998542	1.04573	1.00236		40.5307	50.6833	42.145	52.6616	44.7572	48.9618		10.356	19.727	10.5415	12.347
64001		36.58	32.182	27.778	35.76	28.075	48.166				0	0	0	0	0	0		0	0	0	0	0	0		0	0	0	0	0	0		1.04612	1.16741	1.01909	0.999469	1.04545	1.0029		40.5483	50.6964	42.2023	52.6709	44.6138	48.9615		10.356	19.727	10.7665	12.3702
64081		32.713	50.362	31.34	47.788	42.908	31.308				0	0	0	0	0	0		0	0	0	0	0	0		0	0	0	0	0	0		1.04569	1.16768	1.01836	1.00029	1.0455	1.00321		40.5742	50.6913	42.2031	52.6606	44.7837	48.9613		10.356	19.7765	10.7665	12.4027
64201		37.42	50.061	34.374	47.925	34.888	45.395				0	0	0	0	0	0		0	0	0	0	0	0		0	0	0	0	0	0		1.04612	1.16816	1.01872	0.999125	1.04479	1.00342		40.5481	50.5672	42.2027	52.6536	44.8343	48.9612		10.356	19.7765	10.7665	12.3795
64281		33.281	55.094	29.855	50.794	43.842	42.913				0	0	0	0	0	0		0	0	0	0	0	0		0	0	0	0	0	0		1.04586	1.16876	1.01895	0.999195	1.04466	1.0031		40.564	55.094	42.1842	52.6526	44.8344	48.9614		10.3475	19.7765	10.5415	12.445
64361		30.258	43.709	43.419	41.942	35.509	35.174				0	0	0	0	0	0		0	0	0	0	0	0		0	0	0	0	0	0		1.04667	1.16905	1.01942	0.999351	1.04515	1.00235		40.4707	50.5234	43.419	52.6503	44.6147	48.9619		10.3065	19.7765	10.5415	12.4588
64441		30.46	40.813	41.97	41.101	36.433	40.449				0	0	0	0	0	0		0	0	0	0	0	0		0	0	0	0	0	0		1.04743	1.16925	1.01994	0.999483	1.04549	1.00264		40.4461	50.5206	42.1608	52.6484	44.5924	48.9617		10.315	19.7765	10.6902	12.4745
64521		42.064	62.485	45.703	38.64	39.408	29.927				0	0	0	0	0	0		0	0	0	0	0	0		0	0	0	0	0	0		1.04759	1.17021	1.02043	0.99916	1.04594	1.00217		42.064	62.485	45.703	52.6133	44.5272	48.957		10.3413	19.7765	10.6077	12.4472
64601		36.393	80.251	35.696	41.067	43.512	43.136				0	0	0	0	0	0		0	0	0	0	0	0		0	0	0	0	0	0		1.04711	1.16973	1.02058	0.999229	1.04572	1.00227		40.3777	80.251	42.1222	52.496	44.5291	48.8641		10.3413	19.421	10.6077	12.3387
64681		46.978	56.575	32.882	44.578	44.495	42.987				0	0	0	0	0	0		0	0	0	0	0	0		0	0	0	0	0	0		1.04655	1.16988	1.021	0.999605	1.04615	1.00239		46.978	56.575	42.1201	52.4561	44.495	48.8634		10.3377	19.421	10.631	12.3708
64801		31.821	53.735	30.744	44.909	38.515	35.815				0	0	0	0	0	0		0	0	0	0	0	0		0	0	0	0	0	0		1.0466	1.17023	1.02062	0.997464	1.04521	1.00311		40.2769	53.735	42.1203	52.5069	44.4949	48.8308		10.3283	19.522	10.631	12.3205
64881		32.072	65.084	41.907	43.478	45.116	33.261				0	0	0	0	0	0		0	0	0	0	0	0		0	0	0	0	0	0		1.04599	1.17024	1.02025	0.998177	1.04554	1.00209		40.2884	65.084	42.1037	52.3648	45.116	48.856		10.3283	19.545	10.5585	12.212
65001		46.842	54.44	38.467	48.617	41.714	45.545				0	0	0	0	0	0		0	0	0	0	0	0		0	0	0	0	0	0		1.04585	1.17008	1.01979	0.997613	1.04553	1.00183		46.842	54.44	42.0585	52.3171	44.4757	48.8207		10.296	19.545	10.5857	12.142
65081		32.255	43.042	33.861	28.083	39.288	31.42				0	0	0	0	0	0		0	0	0	0	0	0		0	0	0	0	0	0		1.04654	1.16992	1.01944	0.998388	1.04599	1.00174		40.22	50.3805	41.9666	52.184	44.4151	48.6514		10.296	19.5768	10.5693	12.1155
65181		51.785	48.303	46.037	46.378	55.82	39.286				0	0	0	0	0	0		0	0	0	0	0	0		0	0	0	0	0	0		1.0471	1.1702	1.01898	0.99841	1.0465	1.00215		51.785	50.3213	46.037	52.1581	55.82	48.6071		10.3413	19.5768	10.5262	12.028
65261		47.313	56.103	42.53	37.504	48.097	50.61				0	0	0	0	0	0		0	0	0	0	0	0		0	0	0	0	0	0		1.04688	1.17064	1.01827	0.998967	1.04662	1.00255		47.313	56.103	42.53	52.0152	48.097	48.6007		10.3673	19.5768	10.5262	11.9053
65341		30.052	72.855	35.671	46.103	47.431	52.287				0	0	0	0	0	0		0	0	0	0	0	0		0	0	0	0	0	0		1.04661	1.16999	1.01833	0.999829	1.04662	1.00151		40.1458	72.855	41.943	51.9009	47.431	52.287		10.3963	19.5768	10.5262	11.9053
65421		42.389	50.486	44.861	47.101	42.234	36.171				0	0	0	0	0	0		0	0	0	0	0	0		0	0	0	0	0	0		1.04647	1.16951	1.01888	0.999993	1.04699	1.00181		42.389	50.3438	44.861	51.8791	44.2677	48.6426		10.3963	19.5768	10.4555	12.0068
65501		47.663	46.85	44.7	47.342	58.301	42.044				0	0	0	0	0	0		0	0	0	0	0	0		0	0	0	0	0	0		1.04701	1.16979	1.01889	1.00057	1.04674	1.00185		47.663	50.3818	44.7	51.7969	58.301	48.5849		10.3963	19.5768	10.5262	11.9328
65621		45.148	61.88	38.183	53.655	44.836	36.411				0	0	0	0	0	0		0	0	0	0	0	0		0	0	0	0	0	0		1.04754	1.1694	1.01907	1.00061	1.0472	1.00189		45.148	61.88	41.9167	51.78	44.836	48.2949		10.3673	19.4555	10.6695	11.9353
65701		32.85	45.238	36.243	45.719	49.501	34.278				0	0	0	0	0	0		0	0	0	0	0	0		0	0	0	0	0	0		1.04759	1.16952	1.01927	1.00115	1.04754	1.00214		40.1198	50.3433	41.9096	51.7627	49.501	48.2538		10.3963	19.4555	10.773	11.9718
65781		35.568	40.324	28.209	44.807	44.268	39.889				0	0	0	0	0	0		0	0	0	0	0	0		0	0	0	0	0	0		1.04773	1.16916	1.01967	1.00136	1.04723	1.00302		40.1153	50.2706	41.9057	51.7563	44.2636	48.249		10.3963	19.483	10.837	11.9938
65881		38.378	59.424	30.947	38.94	33.879	32.696				0	0	0	0	0	0		0	0	0	0	0	0		0	0	0	0	0	0		1.04814	1.16909	1.01986	1.00186	1.04807	1.0031		40.1025	59.424	41.8968	51.7405	44.2492	48.3858		10.3963	19.358	10.8133	12.0463
66001		33.322	52.101	34.951	45.689	30.933	42.344				0	0	0	0	0	0		0	0	0	0	0	0		0	0	0	0	0	0		1.04798	1.16913	1.02094	1.00252	1.0482	1.0039		40.1561	50.2183	41.9007	51.7074	44.2735	48.2534		10.3673	19.358	10.773	12.0463
66081		34.923	56.249	23.521	39.8	29.622	39.713				0	0	0	0	0	0		0	0	0	0	0	0		0	0	0	0	0	0		1.04743	1.16917	1.02121	1.00276	1.04895	1.00257		40.1665	56.249	41.8994	51.765	44.2671	48.2515		10.2985	19.358	10.837	12.0615
66161		29.051	41.897	22.229	37.496	33.409	29.065				0	0	0	0	0	0		0	0	0	0	0	0		0	0	0	0	0	0		1.04804	1.16933	1.02156	1.0032	1.04685	1.00275		40.1909	50.1967	41.9052	51.667	44.2851	48.2141		10.3413	19.182	10.88	12.0463
66241		29.454	47.873	20.722	34.608	28.398	30.973				0	0	0	0	0	0		0	0	0	0	0	0		0	0	0	0	0	0		1.04864	1.16896	1.02192	1.0025	1.0467	1.00167		40.1798	50.2085	41.895	51.6298	44.2878	48.1861		10.3413	18.7428	10.837	12.0035
66341		25.924	37.848	32.746	39.189	38.791	44.373				0	0	0	0	0	0		0	0	0	0	0	0		0	0	0	0	0	0		1.04914	1.16906	1.02287	1.00329	1.04542	1.00211		40.1313	50.1205	41.8892	51.5429	44.2801	48.03		10.3473	18.4835	10.837	11.9145
66421		41.185	46.02	40.033	41.275	32.919	40.847				0	0	0	0	0	0		0	0	0	0	0	0		0	0	0	0	0	0		1.04956	1.16949	1.02315	1.00393	1.0459	1.00146		40.1184	50.0013	41.8558	51.5006	44.2764	48.0817		10.41	18.352	10.9942	12.0395
66501		40.175	38.873	33.315	48.301	37.586	39.614				0	0	0	0	0	0		0	0	0	0	0	0		0	0	0	0	0	0		1.05098	1.17033	1.0224	1.00444	1.04586	1.00216		40.1342	49.9091	41.8921	51.2955	44.2542	48.0237		10.422	18.2333	10.9942	12.0692
66581		27.865	34.728	33.767	36.429	31.939	49.638				0	0	0	0	0	0		0	0	0	0	0	0		0	0	0	0	0	0		1.05248	1.17078	1.0219	1.00492	1.04679	1.00262		40.088	49.7495	41.7853	51.0987	44.2381	47.8855		10.422	18.2412	10.9705	12.0895
66661		29.868	38.913	48.283	35.112	30.234	36.282				0	0	0	0	0	0		0	0	0	0	0	0		0	0	0	0	0	0		1.05338	1.17073	1.02262	1.00527	1.04774	1.00206		40.0682	49.7501	48.283	50.9612	44.2142	47.857		10.41	18.194	10.8892	11.9832
66741		35.535	40.872	28.597	40.973	39.844	39.362				0	0	0	0	0	0		0	0	0	0	0	0		0	0	0	0	0	0		1.05361	1.17097	1.02147	1.00565	1.04759	1.00197		40.0641	49.6352	41.5917	50.8819	44.1904	47.8449		10.3673	17.8765	10.8182	11.8118
66841		37.18	42.819	37.569	37.771	33.152	47.232				0	0	0	0	0	0		0	0	0	0	0	0		0	0	0	0	0	0		1.05404	1.17133	1.02127	1.00646	1.04756	1.00246		40.0563	49.0639	41.597	50.8201	44.1909	47.6141		10.3673	17.7108	10.8182	11.7157
67001		35.832	38.87	24.943	36.067	35	35.004				0	0	0	0	0	0		0	0	0	0	0	0		0	0	0	0	0	0		1.05475	1.1717	1.02176	1.00715	1.04743	1.00321		40.0409	48.7536	41.5417	50.6447	44.137	47.5742		10.3673	17.5913	10.812	11.5995
67081		29.208	33.127	33.781	38.07	21.239	31.676				0	0	0	0	0	0		0	0	0	0	0	0		0	0	0	0	0	0		1.05566	1.17199	1.02235	1.00716	1.04871	1.00376		39.7097	48.5702	41.5305	50.4228	44.0506	47.5614		10.3673	17.5345	10.812	11.5192
67161		25.924	32.186	24.889	34.246	31.011	24.564				0	0	0	0	0	0		0	0	0	0	0	0		0	0	0	0	0	0		1.05519	1.17176	1.02237	1.00743	1.04964	1.00449		39.971	48.5733	41.5123	50.6099	44.1177	47.5501		10.41	17.5018	10.7942	11.5995
67261		27.293	26.281	19.141	30.645	21.972	35.397				0	0	0	0	0	0		0	0	0	0	0	0		0	0	0	0	0	0		1.05535	1.17259	1.02077	1.00619	1.05006	1.00492		40.068	48.5624	41.5633	50.8298	44.0894	47.5435		10.3473	17.5018	10.7018	11.7157
67361		26.24	29.501	22.664	26.854	20.735	37.38				0	0	0	0	0	0		0	0	0	0	0	0		0	0	0	0	0	0		1.05562	1.17361	1.02111	1.00433	1.04966	1.00555		40.1116	48.5492	41.5543	50.8757	44.1166	47.4919		10.3593	17.5018	10.7018	11.7157
67441		26.824	30.085	28.748	31.118	17.833	31.263				0	0	0	0	0	0		0	0	0	0	0	0		0	0	0	0	0	0		1.05512	1.17418	1.01961	1.00386	1.04992	1.00573		40.1271	48.5418	41.5938	50.8532	44.0994	47.41		10.3593	17.4477	10.7018	11.5995
67521		30.52	35.344	25.758	26.103	39.286	40.193				0	0	0	0	0	0		0	0	0	0	0	0		0	0	0	0	0	0		1.05444	1.1741	1.01975	1.00411	1.05018	1.00583		40.1399	48.5429	41.5462	50.7641	44.1791	47.313		10.3473	17.3582	10.6555	11.5192
67601		26.426	38.826	34.327	40.082	38.776	34.946				0	0	0	0	0	0		0	0	0	0	0	0		0	0	0	0	0	0		1.05438	1.17182	1.01985	1.00468	1.05059	1.00619		40.0897	48.5725	41.5169	50.5242	44.1721	47.2788		10.3525	17.2218	10.7315	11.5745
67681		34.986	43.804	36.495	40.006	41.771	34.332				0	0	0	0	0	0		0	0	0	0	0	0		0	0	0	0	0	0		1.05449	1.17234	1.01876	1.00533	1.0509	1.00654		40.0482	48.5273	41.5312	50.4027	44.1631	47.1		10.3287	17.0968	10.7315	11.5207
67801		30.896	61.324	40.518	41.836	36.004	47.313				0	0	0	0	0	0		0	0	0	0	0	0		0	0	0	0	0	0		1.05513	1.17255	1.02034	1.00562	1.05083	1.00629		39.7223	61.324	41.4471	50.3263	44.0378	46.9955		10.2577	17.0285	10.7297	11.4408
67881		33.206	56.673	22.028	42.415	39.032	38.825				0	0	0	0	0	0		0	0	0	0	0	0		0	0	0	0	0	0		1.05485	1.16959	1.01921	1.00638	1.05143	1.00623		39.6836	56.673	41.4076	50.2906	43.9349	46.9279		10.2577	17.0065	10.71	11.237
68001		40.044	40.3	25.842	44.762	34.434	25.423				0	0	0	0	0	0		0	0	0	0	0	0		0	0	0	0	0	0		1.05499	1.17162	1.02072	1.00641	1.05162	1.00607		39.6622	48.489	41.3657	50.2672	43.8569	46.7804		10.191	17.0132	10.7552	11.1668
68081		37.392	35.256	28.123	43.609	35.603	37.781				0	0	0	0	0	0		0	0	0	0	0	0		0	0	0	0	0	0		1.05511	1.17403	1.02048	1.00695	1.05143	1.00661		39.6464	48.2852	41.3715	50.2557	43.8256	46.5747		10.1415	16.996	10.7767	11.107
68181		25.499	41.332	27.122	38.712	37.013	26.72				0	0	0	0	0	0		0	0	0	0	0	0		0	0	0	0	0	0		1.05511	1.17393	1.02125	1.00702	1.05138	1.00674		39.5948	48.2377	41.2422	50.2477	43.7396	46.5723		10.1263	16.9475	10.8365	11.094
68261		31.92	44.594	28.02	39.781	25.715	41.67				0	0	0	0	0	0		0	0	0	0	0	0		0	0	0	0	0	0		1.05591	1.17356	1.02165	1.00767	1.05182	1.00735		39.5572	48.2449	41.1029	50.184	43.5738	46.5251		9.996	16.9068	10.7465	11.0655
68341		25.516	37.403	20.716	25.41	26.822	31.688				0	0	0	0	0	0		0	0	0	0	0	0		0	0	0	0	0	0		1.05572	1.17305	1.02251	1.00812	1.05222	1.00797		39.5399	48.2157	40.9784	50.0866	43.5577	46.4431		10.005	16.7885	10.6697	11.0955
68421		28.846	44.121	32.995	36.141	28.847	30.29				0	0	0	0	0	0		0	0	0	0	0	0		0	0	0	0	0	0		1.055	1.1736	1.02119	1.00842	1.05225	1.00815		39.5487	48.1766	40.9625	49.9773	43.5562	46.4387		9.9835	16.6693	10.6487	11.1748
68521		32.524	31.88	35.262	40.056	31.718	39.112				0	0	0	0	0	0		0	0	0	0	0	0		0	0	0	0	0	0		1.05508	1.1739	1.02099	1.00838	1.05212	1.00821		39.5103	47.9307	40.9519	49.9797	43.5197	46.3448		9.94625	16.6395	10.718	11.1748
68601		28.978	31.947	30.863	34.328	33.731	34.458				0	0	0	0	0	0		0	0	0	0	0	0		0	0	0	0	0	0		1.05538	1.17351	1.02135	1.00967	1.05228	1.00842		39.4263	47.8842	40.9277	49.9134	43.4666	46.3299		9.8025	16.6245	10.5375	11.1675
68681		38.745	32.988	33.73	31.481	41.056	28.359				0	0	0	0	0	0		0	0	0	0	0	0		0	0	0	0	0	0		1.0555	1.17365	1.0217	1.01211	1.05258	1.0086		39.4182	47.8755	40.9166	49.8552	43.4572	46.2595		9.881	16.5235	10.5805	11.1415
68761		42.969	48.203	30.556	43.12	45.384	40.949				0	0	0	0	0	0		0	0	0	0	0	0		0	0	0	0	0	0		1.05555	1.17343	1.02221	1.01242	1.05326	1.00894		42.969	47.8295	40.8772	49.8396	45.384	46.2509		9.8205	16.4773	10.483	11.1292
68861		42.005	35.381	36.454	39.864	35.017	36.826				0	0	0	0	0	0		0	0	0	0	0	0		0	0	0	0	0	0		1.05563	1.17302	1.0222	1.01371	1.05342	1.00917		42.005	47.7113	40.8602	49.6881	43.3819	46.2113		9.75825	16.4425	10.4478	11.0783
69001		33.928	47.621	43.83	52.362	34.352	59.835				0	0	0	0	0	0		0	0	0	0	0	0		0	0	0	0	0	0		1.05588	1.17212	1.02178	1.01344	1.05289	1.00928		39.2996	47.5925	43.83	49.629	43.3382	59.835		9.75825	16.427	10.4165	10.9828
69121		37.284	45.43	50.733	42.006	45.754	42.201				0	0	0	0	0	0		0	0	0	0	0	0		0	0	0	0	0	0		1.05617	1.17139	1.02202	1.01317	1.05296	1.00972		38.9372	47.4795	50.733	49.5781	45.754	46.0583		9.70775	16.2358	10.4335	10.9938
69201		35.333	57.399	38.667	41.971	45.314	36.566				0	0	0	0	0	0		0	0	0	0	0	0		0	0	0	0	0	0		1.05621	1.17217	1.02172	1.01309	1.05329	1.00952		39.2724	57.399	40.7386	49.5821	45.314	46.0329		9.75825	16.1962	10.4815	11.0235
69281		39.663	48.23	40.963	41.151	40.653	37.897				0	0	0	0	0	0		0	0	0	0	0	0		0	0	0	0	0	0		1.05622	1.17234	1.02163	1.01281	1.05345	1.00947		38.9265	47.2026	40.74	49.6411	43.0975	46.061		9.70775	16.1172	10.575	11.1288
69361		35.776	37.712	39.686	45.89	48.046	33.508				0	0	0	0	0	0		0	0	0	0	0	0		0	0	0	0	0	0		1.05691	1.17158	1.02022	1.01119	1.05396	1.00992		38.825	47.2154	40.7341	49.8459	48.046	46.1192		9.672	16.0432	10.4898	11.1835
69441		29.319	45.14	37.686	46.67	41.534	42.485				0	0	0	0	0	0		0	0	0	0	0	0		0	0	0	0	0	0		1.05702	1.17214	1.02053	1.00931	1.05488	1.01055		38.8227	47.1614	40.782	49.8658	43.0874	46.0713		9.672	15.937	10.575	11.1835
69521		29.787	45.873	26.026	39.463	31.691	47.6				0	0	0	0	0	0		0	0	0	0	0	0		0	0	0	0	0	0		1.05577	1.17192	1.02057	1.00955	1.0549	1.01049		38.8089	47.1079	40.7797	49.8634	43.0868	46.0763		9.655	15.8285	10.575	11.1835
69601		27.156	34.298	25.472	39.228	35.824	40.652				0	0	0	0	0	0		0	0	0	0	0	0		0	0	0	0	0	0		1.05627	1.17192	1.02057	1.0098	1.05509	1.01074		38.7992	46.9846	40.858	49.861	43.0823	46.0656		9.655	15.7935	10.5918	11.1998
69681		28.413	33.511	27.238	35.159	26.27	33.374				0	0	0	0	0	0		0	0	0	0	0	0		0	0	0	0	0	0		1.05611	1.17209	1.0203	1.00988	1.05434	1.01146		38.8023	46.8461	40.8619	49.8409	43.093	46.0272		9.69075	15.785	10.6333	11.1635
69761		29.413	32.733	30.42	36.054	32.553	48.814				0	0	0	0	0	0		0	0	0	0	0	0		0	0	0	0	0	0		1.0559	1.17214	1.02039	1.01014	1.0542	1.01204		38.8064	46.8215	40.7901	49.6991	43.0567	46.0126		9.7775	15.6662	10.652	11.0885
69841		25.065	28.339	28.345	39.304	30.323	43.103				0	0	0	0	0	0		0	0	0	0	0	0		0	0	0	0	0	0		1.05558	1.17194	1.02094	1.01015	1.05471	1.01235		38.7711	46.7978	40.7228	49.6257	43.0446	45.999		9.843	15.6327	10.5668	11.1445
70001		36.223	36.451	29.412	34.176	41.296	44.713				0	0	0	0	0	0		0	0	0	0	0	0		0	0	0	0	0	0		1.05522	1.17222	1.02035	1.01061	1.05457	1.01226		38.719	46.7953	40.7321	49.536	42.9188	45.8866		9.95025	15.6327	10.5868	11.1985
70081		34.379	61.172	34.763	56.942	50.15	43.758				0	0	0	0	0	0		0	0	0	0	0	0		0	0	0	0	0	0		1.05468	1.17246	1.02049	1.01101	1.0546	1.01206		38.6436	61.172	40.6772	56.942	50.15	45.8035		9.91475	15.6187	10.527	11.1925
70161		42.263	44.508	31.405	34.173	34.931	39.929				0	0	0	0	0	0		0	0	0	0	0	0		0	0	0	0	0	0		1.0547	1.17214	1.02104	1.01097	1.05514	1.01212		42.263	46.7507	40.5957	49.5296	42.759	45.7575		9.8795	15.6713	10.4375	11.2412
70241		36.183	42.952	37.889	44.734	43.403	35.256				0	0	0	0	0	0		0	0	0	0	0	0		0	0	0	0	0	0		1.0549	1.17215	1.0205	1.01134	1.05453	1.012		38.6018	46.6907	40.6142	49.4435	42.7103	45.6997		9.90325	15.754	10.471	11.2482
70321		49.434	37.294	26.612	38.954	36.671	33.839				0	0	0	0	0	0		0	0	0	0	0	0		0	0	0	0	0	0		1.05499	1.17266	1.02115	1.01187	1.05474	1.0124		49.434	46.6875	40.5171	49.3931	42.616	45.6662		9.90325	15.754	10.3563	11.314
70401		39.528	44.638	31.134	44.766	41.455	35.653				0	0	0	0	0	0		0	0	0	0	0	0		0	0	0	0	0	0		1.05564	1.17322	1.02183	1.0126	1.05523	1.01284		38.575	46.6839	40.43	49.342	42.5638	45.6346		9.8795	15.754	10.2518	11.314
70481		35.467	49.601	39.504	47.637	37.308	42.693				0	0	0	0	0	0		0	0	0	0	0	0		0	0	0	0	0	0		1.0554	1.17365	1.02278	1.01202	1.05594	1.01342		38.6297	46.7114	40.382	49.3794	42.4891	45.5922		9.91475	15.754	10.2518	11.314
70601		57.071	42.503	55.141	50.215	34.532	38.437				0	0	0	0	0	0		0	0	0	0	0	0		0	0	0	0	0	0		1.05475	1.17404	1.02335	1.01347	1.05706	1.01325		57.071	46.767	55.141	49.4063	42.406	45.6049		9.9445	15.8237	10.3227	11.335
70681		42.894	58.613	25.719	41.766	27.583	41.504				0	0	0	0	0	0		0	0	0	0	0	0		0	0	0	0	0	0		1.05418	1.1746	1.02472	1.01338	1.05858	1.01409		42.894	58.613	40.3756	49.4151	42.4195	45.6703		9.89175	15.8237	10.3227	11.335
70781		37.725	44.421	33.099	38.989	29.973	30.977				0	0	0	0	0	0		0	0	0	0	0	0		0	0	0	0	0	0		1.05389	1.17485	1.02408	1.01301	1.05884	1.0141		39.0024	46.7874	40.4067	49.4494	42.5991	45.6868		9.912	15.8237	10.4375	11.335
70861		38.069	33.659	40.935	26.418	42.774	31.519				0	0	0	0	0	0		0	0	0	0	0	0		0	0	0	0	0	0		1.05432	1.1749	1.02473	1.01341	1.05873	1.01478		39.2663	46.7954	40.3754	49.4119	42.7004	45.6201		9.929	15.741	10.4375	11.335
71021		30.448	28.412	27.668	32.511	34.581	26.952				0	0	0	0	0	0		0	0	0	0	0	0		0	0	0	0	0	0		1.05472	1.17536	1.02642	1.01375	1.05875	1.01521		39.3941	46.7819	40.3426	49.3795	42.7713	45.5891		9.9795	15.741	10.4375	11.362
71101		32.733	28.993	33.659	29.168	38.509	37.465				0	0	0	0	0	0		0	0	0	0	0	0		0	0	0	0	0	0		1.0559	1.17413	1.0249	1.01426	1.05867	1.01569		39.2982	46.7961	40.372	49.2924	42.7031	45.4812		9.9795	15.741	10.4375	11.341
71181		40.211	29.615	31.509	34.386	36.132	43.515				0	0	0	0	0	0		0	0	0	0	0	0		0	0	0	0	0	0		1.05584	1.17393	1.02481	1.0137	1.05892	1.01603		39.3025	46.7934	40.3737	49.3123	42.5909	45.3935		9.929	15.8062	10.4375	11.3627
71261		35.291	36.63	29.897	42.005	28.702	42.738				0	0	0	0	0	0		0	0	0	0	0	0		0	0	0	0	0	0		1.05566	1.17555	1.026	1.01338	1.05873	1.01546		39.3173	46.7323	40.3193	49.2477	42.4094	45.4119		9.929	15.754	10.3227	11.407
71341		45.805	50.123	29.975	48.906	41.566	47.022				0	0	0	0	0	0		0	0	0	0	0	0		0	0	0	0	0	0		1.05728	1.17533	1.0246	1.01326	1.05919	1.01515		45.805	46.6877	40.3125	49.2008	42.3755	45.387		10.0192	15.6333	10.2182	11.3105
71421		30.438	38.99	27.542	46.776	32.891	39.635				0	0	0	0	0	0		0	0	0	0	0	0		0	0	0	0	0	0		1.05528	1.17544	1.02357	1.01367	1.06019	1.01542		38.8184	46.658	40.3299	49.1111	42.2737	45.2889		9.999	15.5375	10.2182	11.2927
71501		36.899	31.73	39.533	41.383	34.386	40.159				0	0	0	0	0	0		0	0	0	0	0	0		0	0	0	0	0	0		1.05503	1.17525	1.02432	1.01409	1.06046	1.0151		38.784	46.6269	40.3172	49.0417	42.2617	45.2258		9.9445	15.606	10.2182	11.2612
71581		43.426	45.331	32.756	40.601	38.807	31.976				0	0	0	0	0	0		0	0	0	0	0	0		0	0	0	0	0	0		1.05679	1.17482	1.02427	1.01434	1.06074	1.01455		43.426	46.6124	40.2903	48.8932	42.2279	45.2448		9.9445	15.5862	10.1407	11.2395
71661		30.929	42.785	38.314	32.243	36.133	39.238				0	0	0	0	0	0		0	0	0	0	0	0		0	0	0	0	0	0		1.0568	1.17465	1.02482	1.01482	1.06015	1.01399		38.6392	46.5791	40.2822	48.7344	42.2389	45.3826		9.9445	15.6435	10.1407	11.2232
71741		40.27	37.429	31.84	42.041	42.41	46.067				0	0	0	0	0	0		0	0	0	0	0	0		0	0	0	0	0	0		1.05475	1.17402	1.02503	1.01467	1.0603	1.01388		38.7437	46.5546	40.2792	48.5427	42.2374	45.2747		9.9445	15.672	10.1835	11.2445
71861		31.741	40.072	26.175	40.321	41.55	37.245				0	0	0	0	0	0		0	0	0	0	0	0		0	0	0	0	0	0		1.05525	1.17408	1.02521	1.01537	1.05993	1.01466		38.6322	46.5246	40.2548	48.3765	42.1367	45.2408		9.9445	15.6747	10.1973	11.1163
72021		36.671	39.938	28.445	34.897	20.955	23.78				0	0	0	0	0	0		0	0	0	0	0	0		0	0	0	0	0	0		1.05531	1.17408	1.02542	1.01586	1.05972	1.01506		38.6312	46.4118	40.2333	48.3583	42.0678	45.1948		9.96825	15.5938	10.1822	11.071
72101		42.386	27.084	28.081	35.581	32.554	23.922				0	0	0	0	0	0		0	0	0	0	0	0		0	0	0	0	0	0		1.05512	1.17395	1.02528	1.01594	1.05942	1.01525		42.386	46.4176	40.236	48.3569	42.0713	45.1402		9.9925	15.6055	10.142	11.1362
72181		40.855	42.188	30.165	42.336	35.289	30.596				0	0	0	0	0	0		0	0	0	0	0	0		0	0	0	0	0	0		1.0553	1.17419	1.02537	1.01605	1.06034	1.01529		38.6314	46.3706	40.2343	48.3548	42.0607	45.1386		9.9925	15.695	10.1822	11.1578
72261		44.375	32.809	30.378	32.972	44.834	30.337				0	0	0	0	0	0		0	0	0	0	0	0		0	0	0	0	0	0		1.05479	1.17388	1.02517	1.01635	1.05997	1.01549		44.375	46.3742	40.2381	48.3192	44.834	45.0078		10.0245	15.886	10.2078	11.114
72361		33.644	46.793	39.973	40.781	39.163	42.62				0	0	0	0	0	0		0	0	0	0	0	0		0	0	0	0	0	0		1.05498	1.17371	1.02507	1.01661	1.05947	1.01529		38.5987	46.1096	40.2089	48.2645	42.0671	44.9487		10.1382	15.9575	10.2003	11.01
72441		36.365	39.955	40.086	42.415	44.038	42.356				0	0	0	0	0	0		0	0	0	0	0	0		0	0	0	0	0	0		1.05536	1.17301	1.02453	1.0165	1.0592	1.01457		38.5853	46.0268	40.1948	48.2696	42.0715	44.9202		10.2145	16.1165	10.1983	11.019
72521		49.19	57.007	38.184	52.659	50.722	37.793				0	0	0	0	0	0		0	0	0	0	0	0		0	0	0	0	0	0		1.05657	1.17269	1.02385	1.01629	1.05911	1.01474		49.19	57.007	40.2024	48.2027	50.722	44.8672		10.2145	16.552	10.241	10.9795
72621		30.274	61.279	35.778	44.347	44.886	48.962				0	0	0	0	0	0		0	0	0	0	0	0		0	0	0	0	0	0		1.05622	1.17234	1.02379	1.0163	1.05923	1.01497		38.5112	61.279	40.1401	48.0922	44.886	44.8257		10.2447	16.638	10.2207	10.9115
72701		35.33	57.548	40.247	56.136	50.741	44.7				0	0	0	0	0	0		0	0	0	0	0	0		0	0	0	0	0	0		1.05636	1.17227	1.02376	1.01616	1.05846	1.01568		38.5087	57.548	40.0605	56.136	50.741	44.7211		10.1847	16.7122	10.1377	10.9535
72781		50.079	46.677	38.851	38.992	41.8	43.073				0	0	0	0	0	0		0	0	0	0	0	0		0	0	0	0	0	0		1.05678	1.17225	1.02402	1.01621	1.0584	1.01566		50.079	45.9656	40.0529	47.8949	41.9641	44.7226		10.1847	16.7443	10.095	10.9535
72881		29.821	45.999	40.72	46.217	36.461	37.191				0	0	0	0	0	0		0	0	0	0	0	0		0	0	0	0	0	0		1.05697	1.17276	1.02415	1.01681	1.05872	1.01633		38.3632	45.9645	40.0155	47.7593	41.949	44.7092		10.1085	16.7443	10.0485	10.9535
73001		30.95	54.933	33.763	38.105	47.202	39.247				0	0	0	0	0	0		0	0	0	0	0	0		0	0	0	0	0	0		1.05834	1.17279	1.02469	1.01721	1.05867	1.01623		38.2907	54.933	40.0081	47.6999	47.202	44.71		9.99475	16.7443	10.0485	10.7788
73081		35.765	42.899	24.453	44.228	51.386	32.083				0	0	0	0	0	0		0	0	0	0	0	0		0	0	0	0	0	0		1.05843	1.17259	1.02436	1.017	1.05742	1.01616		38.2856	45.9648	40.0127	47.7054	51.386	44.7105		10.1085	16.7443	10.0485	10.8395
73161		34.563	33.021	27.375	45.987	30.802	28.773				0	0	0	0	0	0		0	0	0	0	0	0		0	0	0	0	0	0		1.05849	1.17272	1.02422	1.01743	1.05721	1.01613		38.2828	45.9646	40.0146	47.694	42.0226	44.7107		10.1085	16.7837	10.0485	10.8843
73261		37.189	48.492	28.408	36.912	24.779	32.074				0	0	0	0	0	0		0	0	0	0	0	0		0	0	0	0	0	0		1.05827	1.17279	1.02473	1.01716	1.05725	1.01612		38.2941	45.9644	40.0072	47.7013	42.0209	44.7108		10.1847	16.7837	10.0485	10.892
73341		29.258	33.015	29.719	31.794	37.949	36.766				0	0	0	0	0	0		0	0	0	0	0	0		0	0	0	0	0	0		1.05795	1.17283	1.02428	1.01691	1.05666	1.0162		38.3113	45.9643	40.0138	47.7078	41.9529	44.7102		10.1847	16.8897	10.0912	10.9352
73441		30.897	36.894	32.549	37.026	30.357	31.174				0	0	0	0	0	0		0	0	0	0	0	0		0	0	0	0	0	0		1.05838	1.17247	1.02388	1.01642	1.05686	1.01589		38.2883	45.9651	40.0193	47.721	41.9438	44.7125		10.1847	16.8897	10.1047	11.078
73541		30.338	45.067	32.049	32.03	29.89	47.495				0	0	0	0	0	0		0	0	0	0	0	0		0	0	0	0	0	0		1.05868	1.17177	1.02405	1.01557	1.05663	1.01579		38.2725	45.9667	39.9945	47.7444	41.8669	44.7002		10.2447	16.9405	10.1285	11.1663
73621		31.506	26.18	29.812	42.91	41.243	49.27				0	0	0	0	0	0		0	0	0	0	0	0		0	0	0	0	0	0		1.05908	1.1713	1.02446	1.0155	1.05682	1.01557		38.2405	45.9617	39.8317	47.6987	41.8589	44.694		10.2447	16.9958	10.072	10.9858
73701		34.475	36.479	32.529	39.628	33.106	26.4				0	0	0	0	0	0		0	0	0	0	0	0		0	0	0	0	0	0		1.05974	1.17086	1.02435	1.0156	1.05676	1.01546		38.0912	45.9389	39.7101	47.6874	41.799	44.6771		10.2937	17.042	9.972	11.0302
73801		37.838	34.626	26.407	45.311	31.76	34.38				0	0	0	0	0	0		0	0	0	0	0	0		0	0	0	0	0	0		1.05898	1.17093	1.02371	1.01582	1.05684	1.01517		38.2486	45.9129	39.6167	47.637	41.7668	44.6468		10.3235	17.042	9.899	11.0155
73881		28.562	36.874	29.621	35.998	33.372	32.014				0	0	0	0	0	0		0	0	0	0	0	0		0	0	0	0	0	0		1.0572	1.1715	1.02076	1.01647	1.05745	1.01559		38.273	45.8745	39.8432	47.6186	41.7492	44.6033		10.3235	16.7993	9.899	11.0155
74001		38.641	43.011	36.301	42.435	31.795	40.348				0	0	0	0	0	0		0	0	0	0	0	0		0	0	0	0	0	0		1.05763	1.17191	1.02137	1.01645	1.05841	1.01516		38.3284	45.7974	39.9497	47.5777	41.7749	44.611		10.378	16.7575	9.972	11.1025
74121		28.75	37.264	32.993	44.263	31.826	38.708				0	0	0	0	0	0		0	0	0	0	0	0		0	0	0	0	0	0		1.05778	1.17156	1.01925	1.01593	1.05879	1.01543		38.4494	45.5798	40.092	47.5854	41.7983	44.6061		10.3982	16.6615	10.0905	11.1025
74201		26.545	39.907	30.602	38.173	28.424	28.639				0	0	0	0	0	0		0	0	0	0	0	0		0	0	0	0	0	0		1.0581	1.17155	1.0195	1.01617	1.05964	1.01563		38.4237	45.5807	40.0814	47.5404	41.7858	44.4817		10.3982	16.5693	10.0905	11.075
74281		30.305	29.684	32.033	43.115	32.348	36.305				0	0	0	0	0	0		0	0	0	0	0	0		0	0	0	0	0	0		1.0582	1.17162	1.02006	1.01635	1.06004	1.01543		38.4158	45.5747	40.1499	47.5295	41.8031	44.4967		10.3492	16.5693	10.147	11.138
74361		33.487	24.388	45.3	31.581	36.376	42.539				0	0	0	0	0	0		0	0	0	0	0	0		0	0	0	0	0	0		1.05879	1.17193	1.02021	1.01656	1.05967	1.01498		38.372	45.5621	45.3	47.445	41.805	44.4405		10.3492	16.5693	10.147	11.022
74461		29.601	28.796	30.318	28.045	34.195	33.008				0	0	0	0	0	0		0	0	0	0	0	0		0	0	0	0	0	0		1.05894	1.17221	1.02037	1.01713	1.05941	1.01491		38.3636	45.5511	40.0552	47.3646	41.7892	44.4112		10.329	16.6022	10.0905	10.813
74541		28.144	31.154	32.808	36.09	38.049	32.04				0	0	0	0	0	0		0	0	0	0	0	0		0	0	0	0	0	0		1.05853	1.17282	1.02003	1.01725	1.05939	1.01435		38.3893	45.5269	40.0098	47.3583	41.7503	44.4144		10.2745	16.6022	10.024	10.913
74621		25.689	24.624	33.363	34.368	29.871	27.677				0	0	0	0	0	0		0	0	0	0	0	0		0	0	0	0	0	0		1.05845	1.17238	1.0208	1.01726	1.059	1.01402		38.3955	45.4672	39.8396	47.358	41.7616	44.4176		10.2745	16.6525	9.951	10.913
74721		24.005	31.124	34.63	33.616	35.732	32.171				0	0	0	0	0	0		0	0	0	0	0	0		0	0	0	0	0	0		1.05879	1.17202	1.02054	1.01725	1.05909	1.01338		38.273	45.4647	39.7266	47.3249	41.7087	44.41		10.2447	16.67	10.041	10.8057
74801		36.79	35.258	35.925	40.878	40.476	41.934				0	0	0	0	0	0		0	0	0	0	0	0		0	0	0	0	0	0		1.05858	1.17122	1.01989	1.01648	1.0591	1.01277		38.273	45.4633	39.7716	47.309	41.6624	44.4007		10.2585	16.7975	10.0695	10.7807
74881		26.38	44.461	49.155	38.1	47.725	48.03				0	0	0	0	0	0		0	0	0	0	0	0		0	0	0	0	0	0		1.05858	1.17076	1.01955	1.01601	1.05952	1.01298		38.1239	45.4407	49.155	47.2835	47.725	44.3806		10.2047	16.8288	10.116	10.7918
75001		38.791	44.87	40.311	50.107	35.688	46.296				0	0	0	0	0	0		0	0	0	0	0	0		0	0	0	0	0	0		1.05833	1.17054	1.0197	1.01615	1.06018	1.01264		38.1437	45.371	39.5272	47.2371	41.5379	44.3534		10.2047	16.6797	10.0355	10.8397
75081		31.315	45.907	30.022	40.545	35.773	43.328				0	0	0	0	0	0		0	0	0	0	0	0		0	0	0	0	0	0		1.05677	1.17081	1.01957	1.01576	1.0603	1.01274		38.1151	45.3164	39.489	47.2332	41.5258	44.2414		10.1235	16.507	9.98675	11.0135
75161		40.306	47.808	34.176	50.307	41.391	42.592				0	0	0	0	0	0		0	0	0	0	0	0		0	0	0	0	0	0		1.05566	1.17106	1.01973	1.01591	1.06031	1.01262		38.0942	45.2578	39.3597	47.1431	41.4671	44.1407		9.991	16.3912	9.9555	11.1143
75241		35.254	44.522	34.562	40.298	37.765	35.92				0	0	0	0	0	0		0	0	0	0	0	0		0	0	0	0	0	0		1.05541	1.17137	1.01938	1.01586	1.0601	1.01263		38.0382	45.2504	39.2607	47.1236	41.4442	43.9358		9.94675	16.3912	9.9885	11.2038
75321		35.124	31.186	26.089	37.38	34.287	45.476				0	0	0	0	0	0		0	0	0	0	0	0		0	0	0	0	0	0		1.05701	1.17133	1.02145	1.01586	1.06008	1.01229		37.9127	45.2387	39.1684	47.0966	41.4054	43.7644		9.87975	16.4797	10.032	11.2948
75401		33.947	40.599	36.982	41.713	27.674	40.269				0	0	0	0	0	0		0	0	0	0	0	0		0	0	0	0	0	0		1.05843	1.17108	1.02127	1.01558	1.05955	1.01164		37.8487	45.2205	39.0745	46.9202	41.349	43.8443		9.87975	16.5105	10.1205	11.2602
75501		29.345	35.936	30.692	33.621	39.951	39.548				0	0	0	0	0	0		0	0	0	0	0	0		0	0	0	0	0	0		1.05828	1.17152	1.02086	1.01551	1.05933	1.01134		37.8555	45.2168	39.1081	46.929	41.3597	43.8813		9.87975	16.5105	10.2395	11.2767
75581		29.912	29.935	31.275	40.416	34.219	44.174				0	0	0	0	0	0		0	0	0	0	0	0		0	0	0	0	0	0		1.05709	1.17143	1.02043	1.0151	1.05914	1.01146		37.9093	45.1456	38.9458	46.9774	41.2948	43.7058		9.95825	16.6057	10.251	11.3345
75681		29.989	38.514	33.133	38.701	39.072	34.151				0	0	0	0	0	0		0	0	0	0	0	0		0	0	0	0	0	0		1.05842	1.1703	1.02211	1.01472	1.05959	1.01132		37.8493	45.103	38.8266	46.8741	41.2937	43.6491		9.96725	16.594	10.3165	11.2797
75761		35.731	53.888	34.924	42.77	37.364	35.542				0	0	0	0	0	0		0	0	0	0	0	0		0	0	0	0	0	0		1.05823	1.16969	1.02224	1.0142	1.05957	1.01036		37.9389	45.0121	38.7295	46.8402	41.2938	43.646		10.0505	16.4118	10.2227	11.2625
75861		42.061	40.885	38.04	40.184	43.325	31.939				0	0	0	0	0	0		0	0	0	0	0	0		0	0	0	0	0	0		1.05781	1.17014	1.0228	1.01479	1.05936	1.00916		42.061	44.9793	38.691	46.7326	41.2943	43.6509		9.96725	16.523	10.2472	11.2625
76002		38.608	67.876	41.509	49.513	59.206	46.463				0	0	0	0	0	0		0	0	0	0	0	0		0	0	0	0	0	0		1.05666	1.17031	1.02247	1.01643	1.05919	1.00902		37.928	67.876	38.6711	46.6497	59.206	43.6447		9.96725	16.548	10.202	11.257
76082		41.45	64.599	41.033	60.642	82.112	48.979				0	0	0	0	0	0		0	0	0	0	0	0		0	0	0	0	0	0		1.05664	1.16976	1.02169	1.01816	1.05833	1.00902		41.45	64.599	38.6786	60.642	82.112	43.6393		9.9765	16.4365	10.239	11.2107
76181		49.378	57.741	46.464	49.191	57.52	43.652				0	0	0	0	0	0		0	0	0	0	0	0		0	0	0	0	0	0		1.05689	1.16903	1.02173	1.01872	1.05817	1.00774		49.378	57.741	46.464	46.4618	57.52	43.6334		9.898	16.5135	10.1807	11.1942
76261		35.661	62.688	46.585	47.561	52.537	50.476				0	0	0	0	0	0		0	0	0	0	0	0		0	0	0	0	0	0		1.05682	1.16894	1.02118	1.0184	1.05798	1.00657		37.8309	62.688	46.585	46.3807	52.537	43.6262		9.88875	16.2968	10.2135	11.1262
76361		49.756	56.28	43.507	57.292	49.475	48.029				0	0	0	0	0	0		0	0	0	0	0	0		0	0	0	0	0	0		1.05663	1.16865	1.02088	1.01795	1.05811	1.00589		49.756	56.28	43.507	57.292	49.475	43.5927		9.898	16.5005	10.0633	11.1443
76441		43.952	57.647	57.26	44.906	48.105	42.971				0	0	0	0	0	0		0	0	0	0	0	0		0	0	0	0	0	0		1.05634	1.16807	1.02098	1.01743	1.05809	1.00574		43.952	57.647	57.26	46.3784	48.105	43.5032		9.898	16.684	10.0025	11.1873
76521		53.332	61.618	43.135	49.942	67.672	44.385				0	0	0	0	0	0		0	0	0	0	0	0		0	0	0	0	0	0		1.05567	1.16719	1.02047	1.01698	1.05797	1.00518		53.332	61.618	43.135	46.3797	67.672	43.5331		9.898	16.9022	10.184	11.2005
76605		47.798	61.704	39.185	47.233	39.218	34.572				0	0	0	0	0	0		0	0	0	0	0	0		0	0	0	0	0	0		1.05513	1.1669	1.02158	1.01669	1.05777	1.00468		47.798	61.704	38.461	46.3805	41.0882	43.563		9.88475	17.054	10.2237	11.2505
76681		42.854	56.372	35.883	46.363	34.954	46				0	0	0	0	0	0		0	0	0	0	0	0		0	0	0	0	0	0		1.05456	1.16662	1.02048	1.01636	1.05755	1.00401		42.854	56.372	38.4849	46.3734	41.0926	43.6042		9.941	17.1878	10.3455	11.3753
76761		37.012	48.575	37.487	45.761	44.981	36.059				0	0	0	0	0	0		0	0	0	0	0	0		0	0	0	0	0	0		1.05473	1.16607	1.0217	1.01551	1.0575	1.00347		37.838	44.6569	38.4122	46.3789	44.981	43.6222		9.941	17.1878	10.4902	11.477
76841		39.565	40.449	28.145	41.714	37.437	37.06				0	0	0	0	0	0		0	0	0	0	0	0		0	0	0	0	0	0		1.05453	1.16529	1.02212	1.01651	1.0575	1.00273		37.7364	44.7254	38.3894	46.3721	41.0935	43.6323		9.941	17.2212	10.4902	11.5392
77001		36.163	37.723	34.927	33.271	41.071	30.977				0	0	0	0	0	0		0	0	0	0	0	0		0	0	0	0	0	0		1.05413	1.16419	1.02145	1.01862	1.05697	1.00175		37.7597	44.8224	38.4259	46.2673	41.1037	43.6418		9.88475	17.2478	10.4902	11.4267
77101		34.362	31.315	41.133	35.932	46.136	36.685				0	0	0	0	0	0		0	0	0	0	0	0		0	0	0	0	0	0		1.05355	1.16348	1.02209	1.01943	1.05671	1.00203		37.7928	44.653	38.3914	46.2389	46.136	43.619		9.941	17.2492	10.4902	11.3807
77181		34.44	35.547	28.284	48.155	46.37	46.049				0	0	0	0	0	0		0	0	0	0	0	0		0	0	0	0	0	0		1.05314	1.16267	1.0228	1.01853	1.05695	1.00276		37.817	44.6267	38.316	46.2276	46.37	43.5776		9.94925	17.2492	10.3952	11.4633
77261		37.472	54.575	32.686	51.088	36.51	57.14				0	0	0	0	0	0		0	0	0	0	0	0		0	0	0	0	0	0		1.05281	1.16622	1.02463	1.01816	1.05677	1.00355		37.8362	54.575	38.2532	46.1892	41.0414	57.14		9.98175	17.1372	10.2993	11.4218
77341		32.283	51.481	39.387	47.687	48.292	45.116				0	0	0	0	0	0		0	0	0	0	0	0		0	0	0	0	0	0		1.05276	1.16776	1.02438	1.01819	1.05684	1.00529		37.726	44.482	38.1958	46.1323	48.292	43.3317		9.9585	16.996	10.2632	11.4453
77421		35.886	38.871	41.399	42.748	36.545	41.54				0	0	0	0	0	0		0	0	0	0	0	0		0	0	0	0	0	0		1.05286	1.16509	1.02214	1.01712	1.05684	1.00503		37.6755	44.4823	38.2762	46.1315	40.4756	43.3369		9.92375	16.8465	10.3075	11.4913
77501		29.266	38.876	28.966	44.786	32.961	39.723				0	0	0	0	0	0		0	0	0	0	0	0		0	0	0	0	0	0		1.05323	1.16023	1.02223	1.01623	1.05779	1.00569		37.6651	44.5122	38.2091	46.1325	40.4727	43.2574		9.92375	16.7957	10.2632	11.4913
77581		34.684	43.94	37.046	39.406	38.221	36.829				0	0	0	0	0	0		0	0	0	0	0	0		0	0	0	0	0	0		1.05334	1.15848	1.02378	1.01567	1.05754	1.0053		37.6164	44.5068	38.1697	46.1312	40.4734	43.2358		9.951	16.5748	10.233	11.4652
77681		29.319	46.827	33.899	49.043	39.209	43.233				0	0	0	0	0	0		0	0	0	0	0	0		0	0	0	0	0	0		1.05308	1.1572	1.02331	1.01497	1.05738	1.00538		37.6194	44.4831	38.1471	46.1202	40.4739	43.1906		9.9635	16.3345	10.1595	11.3508
77761		31.63	37.222	47.462	41.348	36.384	34.167				0	0	0	0	0	0		0	0	0	0	0	0		0	0	0	0	0	0		1.05278	1.15522	1.02291	1.01368	1.05681	1.00497		37.6229	44.4721	47.462	46.1147	40.4618	43.1677		9.9745	16.3545	9.98425	11.389
77881		30.771	40.423	29.869	42.949	29.541	34.659				0	0	0	0	0	0		0	0	0	0	0	0		0	0	0	0	0	0		1.05228	1.14982	1.02273	1.01349	1.05695	1.00644		37.6058	44.5469	38.0476	46.1054	40.328	43.1173		9.9935	16.2395	9.9225	11.3765
78001		41.111	34.358	34.412	37.244	40.47	37.798				0	0	0	0	0	0		0	0	0	0	0	0		0	0	0	0	0	0		1.05243	1.14449	1.02385	1.01137	1.05686	1.0063		41.111	44.6283	37.9491	46.1069	40.3287	43.1015		9.962	16.2395	9.8865	11.406
78101		29.522	41.015	40.466	41.626	32.1	31.456				0	0	0	0	0	0		0	0	0	0	0	0		0	0	0	0	0	0		1.05194	1.14232	1.02343	1.01054	1.05602	1.0062		37.4908	44.6259	37.9561	46.1033	40.3195	43.1017		9.9695	16.2683	10.0045	11.3715
78181		32.482	46.619	30.588	38.517	36.753	28.935				0	0	0	0	0	0		0	0	0	0	0	0		0	0	0	0	0	0		1.05082	1.14042	1.02317	1.01106	1.05535	1.00602		37.4722	44.6217	37.9346	45.9703	40.2928	43.102		9.758	16.323	10.103	11.4323
78261		31.22	27.301	40.193	46.649	35.323	40.554				0	0	0	0	0	0		0	0	0	0	0	0		0	0	0	0	0	0		1.0507	1.14135	1.0228	1.01202	1.05515	1.00624		37.4234	44.5737	37.9367	45.8961	40.2286	43.1017		9.7015	16.2893	10.103	11.529
78341		31.291	34.005	36.473	44.066	30.878	43.1				0	0	0	0	0	0		0	0	0	0	0	0		0	0	0	0	0	0		1.04994	1.14207	1.02312	1.01226	1.05474	1.00672		37.4439	44.514	37.9267	45.8135	40.1608	43.1008		9.75275	16.3355	9.98625	11.6005
78421		46.112	41.383	44.962	48.359	36.849	44.262				0	0	0	0	0	0		0	0	0	0	0	0		0	0	0	0	0	0		1.04992	1.14027	1.02277	1.01182	1.05428	1.00602		46.112	44.5102	44.962	45.7758	40.1433	43.0913		9.71175	16.28	10.0028	11.5805
78521		42.103	48.489	43.014	57.49	41.44	39.277				0	0	0	0	0	0		0	0	0	0	0	0		0	0	0	0	0	0		1.04945	1.13667	1.0232	1.00986	1.05388	1.00565		42.103	44.5166	43.014	57.49	40.117	43.0694		9.739	16.1775	10.0225	11.6708
78621		44.54	48.759	36.298	51.798	44.235	51.454				0	0	0	0	0	0		0	0	0	0	0	0		0	0	0	0	0	0		1.04925	1.13261	1.02341	1.00898	1.05359	1.00642		44.54	44.5419	37.8697	45.7587	40.0948	51.454		9.71075	16.2668	10.013	11.7233
78701		42.301	44.061	50.736	39.107	48.122	43.618				0	0	0	0	0	0		0	0	0	0	0	0		0	0	0	0	0	0		1.04868	1.12757	1.02354	1.00887	1.05352	1.00683		42.301	44.6036	50.736	45.7194	48.122	42.9974		9.7465	16.3815	9.9355	11.649
78781		41.745	39.334	34.192	41.65	51.095	51.105				0	0	0	0	0	0		0	0	0	0	0	0		0	0	0	0	0	0		1.0484	1.12506	1.02344	1.00884	1.05344	1.00726		41.745	44.6049	37.8072	45.6899	51.095	51.105		9.687	16.2368	9.9	11.579
78861		33.648	39.313	27.263	38.552	45.8	41.071				0	0	0	0	0	0		0	0	0	0	0	0		0	0	0	0	0	0		1.04761	1.12155	1.02272	1.00861	1.05323	1.00748		37.186	44.6174	37.8036	45.3721	45.8	42.9022		9.7275	16.0912	9.8605	11.5553
79022		31.601	52.491	34.693	42.425	36.778	41.6				0	0	0	0	0	0		0	0	0	0	0	0		0	0	0	0	0	0		1.04705	1.11586	1.02268	1.00685	1.0524	1.00755		37.1763	44.7152	37.7242	45.3845	39.9633	42.8272		9.71775	15.9375	9.81075	11.5047
79101		30.432	45.216	41.52	39.004	34.245	41.343				0	0	0	0	0	0		0	0	0	0	0	0		0	0	0	0	0	0		1.04675	1.11356	1.022	1.00558	1.05187	1.00868		37.1811	44.9348	37.7583	45.2973	39.944	42.6986		9.723	16.0043	9.83775	11.474
79201		42.487	33.518	42.202	36.201	48.529	41.669				0	0	0	0	0	0		0	0	0	0	0	0		0	0	0	0	0	0		1.04636	1.11144	1.02181	1.00467	1.05168	1.0085		42.487	45.0852	37.7682	45.1983	48.529	42.7033		9.74275	16.0125	9.86825	11.489
79281		56.56	39.077	42.45	37.084	44.283	35.743				0	0	0	0	0	0		0	0	0	0	0	0		0	0	0	0	0	0		1.04592	1.11042	1.02093	1.00412	1.05111	1.00853		56.56	45.007	37.7227	45.2684	39.9491	42.6352		9.765	15.9355	9.8885	11.5175
79361		45.119	25.191	41.9	32.152	40.086	33.658				0	0	0	0	0	0		0	0	0	0	0	0		0	0	0	0	0	0		1.04577	1.11031	1.02045	1.00357	1.05115	1.00844		45.119	44.8099	37.7469	45.3572	39.9488	42.6391		9.765	16.0053	9.89175	11.5542
79441		50.636	39.289	46.869	39.587	52.541	36.698				0	0	0	0	0	0		0	0	0	0	0	0		0	0	0	0	0	0		1.04568	1.10979	1.02075	1.00329	1.05111	1.00794		50.636	44.6368	46.869	45.158	52.541	42.6602		9.8005	15.9678	9.89175	11.5285
79541		33.782	53.845	43.343	46.65	43.535	45.261				0	0	0	0	0	0		0	0	0	0	0	0		0	0	0	0	0	0		1.04543	1.10805	1.02169	1.00299	1.05163	1.00778		37.0731	44.6262	43.343	44.9968	39.8391	42.6673		9.83925	15.9492	9.918	11.2925
79622		40.466	58.397	38.117	53.95	44.41	45.671				0	0	0	0	0	0		0	0	0	0	0	0		0	0	0	0	0	0		1.04476	1.10811	1.02167	1.00324	1.05088	1.00756		37.1023	58.397	37.6549	53.95	39.8258	42.6138		9.83925	15.9492	9.9685	11.1625
79721		38.537	54.149	37.126	49.349	52.345	47.313				0	0	0	0	0	0		0	0	0	0	0	0		0	0	0	0	0	0		1.04488	1.10905	1.02186	1.004	1.05054	1.00806		37.0967	44.5121	37.579	44.861	52.345	42.6056		9.86625	15.9292	9.978	11.0105
79801		56.364	59.874	47.734	55.948	58.259	46.252				0	0	0	0	0	0		0	0	0	0	0	0		0	0	0	0	0	0		1.04545	1.11037	1.02088	1.00416	1.04935	1.00771		56.364	59.874	47.734	55.948	58.259	42.5753		9.33975	15.8713	9.98725	11.0475
79881		51.105	46.631	48.348	49.832	38.845	56.94				0	0	0	0	0	0		0	0	0	0	0	0		0	0	0	0	0	0		1.04501	1.11109	1.02005	1.00461	1.04847	1.0079		51.105	44.3911	48.348	44.7762	39.8647	56.94		9.86625	15.891	9.98725	11.0898
80001		43.863	47.121	43.39	54.056	41.274	36.887				0	0	0	0	0	0		0	0	0	0	0	0		0	0	0	0	0	0		1.04583	1.11023	1.01993	1.00554	1.04828	1.00839		43.863	44.4098	43.39	54.056	39.874	42.5006		9.86625	15.829	9.91975	11.1543
80081		36.431	34.719	40.748	39.874	47.055	39.47				0	0	0	0	0	0		0	0	0	0	0	0		0	0	0	0	0	0		1.04569	1.10994	1.02112	1.00574	1.0485	1.00885		37.1497	44.3699	37.5687	44.7601	47.055	42.4752		9.86625	15.7152	9.94675	11.1658
80181		38.273	44.36	34.465	52.154	40.101	32.533				0	0	0	0	0	0		0	0	0	0	0	0		0	0	0	0	0	0		1.04571	1.10963	1.02235	1.00581	1.04817	1.00921		37.1489	44.3604	37.5125	44.7468	39.9429	42.3538		9.83925	15.61	9.94675	11.1512
80261		31.822	46.369	34.349	38.917	27.885	50.768				0	0	0	0	0	0		0	0	0	0	0	0		0	0	0	0	0	0		1.04581	1.1093	1.02155	1.00621	1.04784	1.00925		37.1441	44.1654	37.5489	44.743	39.9451	50.768		9.83925	15.494	9.94675	11.1512
80341		33.661	39.226	35.134	38.514	32.393	51.405				0	0	0	0	0	0		0	0	0	0	0	0		0	0	0	0	0	0		1.04579	1.10938	1.02086	1.00608	1.04713	1.00905		37.1449	44.1571	37.5714	44.7443	39.95	51.405		9.83925	15.1112	9.9935	11.1512
80421		28.276	37.538	30.693	36.988	30.781	39.227				0	0	0	0	0	0		0	0	0	0	0	0		0	0	0	0	0	0		1.04506	1.10901	1.02091	1.0057	1.04431	1.00848		37.18	44.0949	37.571	44.7479	40.0437	42.3469		9.8025	14.8438	10.0657	11.1737
80521		27.651	46.522	32.863	33.993	35.065	41.645				0	0	0	0	0	0		0	0	0	0	0	0		0	0	0	0	0	0		1.04287	1.10725	1.02204	1.00441	1.0407	1.00797		37.2037	44.0862	37.5266	44.7575	40.1122	42.42		9.8025	14.646	10.0657	11.2313
80602		19.859	51.357	38.31	38.413	28.442	40.313				0	0	0	0	0	0		0	0	0	0	0	0		0	0	0	0	0	0		1.0375	1.10741	1.02018	1.00361	1.03527	1.00757		37.3922	44.0836	37.5304	44.7512	40.2643	42.4475		9.33975	14.646	10.0657	11.2515
80681		37.623	36.871	29.03	35.238	37.709	45.382				0	0	0	0	0	0		0	0	0	0	0	0		0	0	0	0	0	0		1.03542	1.10821	1.02055	1.00279	1.02713	1.00779		37.4266	44.0202	37.5132	44.757	40.9157	42.3517		9.4225	14.5377	10.1597	11.358
80761		38.829	36.618	45.249	46.383	39.938	40.513				0	0	0	0	0	0		0	0	0	0	0	0		0	0	0	0	0	0		1.03571	1.10776	1.021	1.00275	1.02285	1.00894		37.3886	44.0442	45.249	44.7438	41.0761	42.3166		9.21925	14.5147	10.0842	11.3555
80881		42.714	40.262	36.862	43.987	47.54	54.04				0	0	0	0	0	0		0	0	0	0	0	0		0	0	0	0	0	0		1.03702	1.10779	1.02099	1.00471	1.02034	1.00919		42.714	43.9243	37.1398	44.5195	47.54	54.04		9.25075	14.3745	10.0868	11.3457
81001		32.502	46.798	25.103	50.856	38.241	33.311				0	0	0	0	0	0		0	0	0	0	0	0		0	0	0	0	0	0		1.03781	1.10845	1.02215	1.00658	1.01924	1.00898		37.1656	43.8376	37.0089	44.2926	41.2448	42.2648		9.20325	14.341	10.097	11.4543
81081		32.355	39.084	41.251	42.125	35.8	37.759				0	0	0	0	0	0		0	0	0	0	0	0		0	0	0	0	0	0		1.03704	1.10914	1.02338	1.00674	1.0181	1.00858		37.1114	43.8124	36.9422	44.263	41.1921	42.2617		9.19875	14.3413	10.1268	11.3553
81161		30.218	40.779	38.156	46.891	35.57	30.543				0	0	0	0	0	0		0	0	0	0	0	0		0	0	0	0	0	0		1.03544	1.11005	1.02463	1.00647	1.0162	1.0089		37.0985	43.7526	36.8753	44.2607	41.2055	42.2009		9.1725	14.0975	10.1643	11.4043
81241		28.284	40.953	39.244	38.104	26.413	34.492				0	0	0	0	0	0		0	0	0	0	0	0		0	0	0	0	0	0		1.03437	1.10908	1.02437	1.00738	1.01513	1.00876		37.152	43.7508	36.8893	44.2483	41.2553	42.1816		9.1725	14.008	10.1643	11.192
81321		28.278	51.813	49.523	43.872	38.919	44.631				0	0	0	0	0	0		0	0	0	0	0	0		0	0	0	0	0	0		1.03295	1.1087	1.02527	1.00815	1.01416	1.009		37.1842	43.7273	49.523	44.1984	41.2726	42.0368		9.22025	14.0403	10.2343	11.1632
81402		35.671	48.998	41.889	35.945	31.113	34.978				0	0	0	0	0	0		0	0	0	0	0	0		0	0	0	0	0	0		1.03189	1.10824	1.02447	1.00971	1.01413	1.00979		37.1803	43.6522	36.8839	44.146	41.273	41.8361		9.27775	13.9185	10.2708	11.264
81482		35.54	55.267	24.132	44.113	30.412	38.009				0	0	0	0	0	0		0	0	0	0	0	0		0	0	0	0	0	0		1.03239	1.10812	1.02394	1.01052	1.01416	1.00915		37.1584	55.267	36.9124	44.0685	41.2726	41.906		9.29725	13.6373	10.359	11.2937
81562		33.473	34.632	23.54	31.638	28.651	35				0	0	0	0	0	0		0	0	0	0	0	0		0	0	0	0	0	0		1.03288	1.10903	1.02358	1.0102	1.01331	1.00861		37.1343	43.0633	36.9316	44.0059	41.2815	41.9518		9.3105	13.4637	10.359	11.3357
81662		26.685	42.684	28.295	33.447	36.669	32.501				0	0	0	0	0	0		0	0	0	0	0	0		0	0	0	0	0	0		1.03295	1.10934	1.02338	1.00962	1.01275	1.00955		37.1307	43.0161	36.9423	43.9377	41.2869	41.8619		9.35225	13.4243	10.359	11.4462
81762		33.114	33.912	27.387	25.718	38.951	39.25				0	0	0	0	0	0		0	0	0	0	0	0		0	0	0	0	0	0		1.03275	1.10957	1.02394	1.00978	1.01486	1.01164		37.1404	42.956	36.9124	43.9272	41.2601	41.6694		9.35225	13.3983	10.359	11.4913
81881		37.927	41.744	37.803	38.301	33.437	54.903				0	0	0	0	0	0		0	0	0	0	0	0		0	0	0	0	0	0		1.03198	1.10977	1.02353	1.01128	1.01631	1.01312		37.0873	42.8972	36.8702	43.8032	41.0668	54.903		9.30075	13.3517	10.3555	11.472
82002		40.961	53.5	49.659	40.151	46.648	36.592				0	0	0	0	0	0		0	0	0	0	0	0		0	0	0	0	0	0		1.03163	1.10972	1.0238	1.01231	1.01613	1.01334		37.0257	42.8191	49.659	43.6106	46.648	41.619		9.18425	13.264	10.4015	11.5042
82102		36.514	46.583	31.058	54.03	43.965	45.201				0	0	0	0	0	0		0	0	0	0	0	0		0	0	0	0	0	0		1.03101	1.10937	1.02261	1.0121	1.01599	1.01477		37.0077	42.7902	36.8678	54.03	41.0185	41.5258		9.17675	13.3165	10.4797	11.4718
82182		46.6	53.166	44.917	44.251	42.617	40.363				0	0	0	0	0	0		0	0	0	0	0	0		0	0	0	0	0	0		1.03136	1.10841	1.02232	1.01121	1.01717	1.01424		46.6	42.7424	44.917	43.5014	40.5175	41.4906		9.1295	13.298	10.4797	11.4408
82262		41.005	50.769	36.551	45.923	38.561	44.982				0	0	0	0	0	0		0	0	0	0	0	0		0	0	0	0	0	0		1.03158	1.10757	1.02141	1.01045	1.01684	1.01378		36.8127	42.6849	36.8662	43.4814	40.4725	41.3864		9.12775	13.303	10.458	11.4058
82361		31.733	40.936	37.713	44.259	41.864	35.521				0	0	0	0	0	0		0	0	0	0	0	0		0	0	0	0	0	0		1.03384	1.10647	1.02059	1.00932	1.01602	1.01285		36.6703	42.6844	36.8685	43.4519	40.4543	41.3564		9.199	13.2325	10.461	11.4038
82442		29.742	41.952	31.121	37.905	38.691	44.934				0	0	0	0	0	0		0	0	0	0	0	0		0	0	0	0	0	0		1.0336	1.10567	1.01971	1.00832	1.01712	1.01225		36.6841	42.6749	36.871	43.4899	40.3663	41.369		9.21025	13.2462	10.467	11.4763
82522		60.219	53.211	37.884	36.904	22.203	37.677				0	0	0	0	0	0		0	0	0	0	0	0		0	0	0	0	0	0		1.03534	1.10517	1.01982	1.00765	1.01744	1.01204		60.219	42.6422	36.8707	43.4491	40.2535	41.3862		9.21825	13.399	10.4813	11.5558
82622		51.076	33.254	37.932	31.608	45.469	29.995				0	0	0	0	0	0		0	0	0	0	0	0		0	0	0	0	0	0		1.03458	1.10505	1.02051	1.00734	1.01754	1.012		51.076	42.6156	36.8654	43.3501	40.1407	41.3467		9.22475	13.3765	10.5288	11.4853
82702		40.586	51.165	28.967	48.398	40.247	46.198				0	0	0	0	0	0		0	0	0	0	0	0		0	0	0	0	0	0		1.03408	1.10497	1.02071	1.00628	1.01762	1.01176		36.6654	42.5135	36.8643	43.2537	40.1372	41.2771		9.22475	13.3997	10.5898	11.4
82782		41.992	40.38	39.095	38.277	38.813	32.302				0	0	0	0	0	0		0	0	0	0	0	0		0	0	0	0	0	0		1.0338	1.10527	1.02123	1.00573	1.01818	1.01112		41.992	42.1909	36.8613	43.3359	40.0959	41.3136		9.2485	13.4685	10.5898	11.4443
82861		51.315	44.371	50.707	43.374	49.943	31.191				0	0	0	0	0	0		0	0	0	0	0	0		0	0	0	0	0	0		1.03366	1.10523	1.02121	1.00803	1.01864	1.01105		51.315	42.1877	50.707	43.1175	49.943	41.3178		9.31475	13.4355	10.5898	11.4733
83002		49.973	45.93	37.935	43.87	41.524	42.265				0	0	0	0	0	0		0	0	0	0	0	0		0	0	0	0	0	0		1.03327	1.1053	1.02074	1.00762	1.01851	1.01103		49.973	42.1873	36.8641	43.1187	40.0931	41.2771		9.32025	13.4057	10.5898	11.4733
83082		35.666	42.642	34.815	45.81	51.409	49.207				0	0	0	0	0	0		0	0	0	0	0	0		0	0	0	0	0	0		1.0324	1.10638	1.02113	1.01002	1.01828	1.01128		37.07	42.0787	36.862	43.006	51.409	49.207		9.31225	13.2837	10.5898	11.4733
83161		43.415	54.128	36.968	53.902	46.311	39.208				0	0	0	0	0	0		0	0	0	0	0	0		0	0	0	0	0	0		1.03223	1.10696	1.02176	1.00988	1.01789	1.0107		43.415	54.128	36.8155	53.902	46.311	41.0703		9.355	13.3172	10.554	11.4163
83241		40.145	63.687	42.094	55.717	39.003	41.057				0	0	0	0	0	0		0	0	0	0	0	0		0	0	0	0	0	0		1.03217	1.10685	1.02189	1.00931	1.01873	1.01021		37.188	63.687	42.094	55.717	40.0912	41.0602		9.492	13.3172	10.493	11.3655
83321		43.117	61.584	34.349	51.521	38.913	38.407				0	0	0	0	0	0		0	0	0	0	0	0		0	0	0	0	0	0		1.03133	1.10635	1.02113	1.00875	1.01969	1.01052		43.117	61.584	36.8516	42.9131	40.0033	41.0577		9.492	13.3877	10.554	11.4597
83401		42.882	55.173	55.192	49.853	55.502	43.188				0	0	0	0	0	0		0	0	0	0	0	0		0	0	0	0	0	0		1.0306	1.10626	1.02187	1.00784	1.01993	1.01041		42.882	55.173	55.192	42.8559	55.502	40.9614		9.492	13.099	10.493	11.3813
83502		41.88	55.631	36.025	47.289	50.236	29.155				0	0	0	0	0	0		0	0	0	0	0	0		0	0	0	0	0	0		1.03111	1.1076	1.0223	1.00735	1.02015	1.01007		41.88	55.631	36.7487	42.8958	50.236	40.9826		9.492	12.996	10.4178	11.3898
83601		31.669	50.494	30.761	38.912	45.693	44.599				0	0	0	0	0	0		0	0	0	0	0	0		0	0	0	0	0	0		1.03115	1.10744	1.02188	1.0075	1.02217	1.01072		37.2309	41.8971	36.7491	42.8834	45.693	40.8417		9.48075	13.099	10.4788	11.3898
83682		32.761	44.083	47.282	44.176	49.347	46.564				0	0	0	0	0	0		0	0	0	0	0	0		0	0	0	0	0	0		1.03179	1.10995	1.02141	1.00729	1.02502	1.01082		37.198	41.8149	47.282	42.9004	49.347	40.7496		9.48075	13.099	10.5018	11.3898
83762		31.086	45.824	31.686	38.806	36.129	33.983				0	0	0	0	0	0		0	0	0	0	0	0		0	0	0	0	0	0		1.03165	1.10981	1.02171	1.00768	1.0254	1.01007		37.2051	41.7302	36.7493	42.8689	39.511	40.7892		9.48075	13.0315	10.5393	11.4205
83861		28.13	50.302	36.75	43.514	36.366	35.247				0	0	0	0	0	0		0	0	0	0	0	0		0	0	0	0	0	0		1.03176	1.10966	1.02154	1.00924	1.02559	1.01005		37.1997	41.3924	36.7495	42.7655	39.4932	40.7903		9.48075	13.0315	10.5393	11.422
84001		30.075	40.165	28.934	40.996	36.362	38.26				0	0	0	0	0	0		0	0	0	0	0	0		0	0	0	0	0	0		1.03254	1.10949	1.02128	1.0104	1.02545	1.0099		37.1862	41.4191	36.7498	42.7506	39.5071	40.7973		9.48075	13.0315	10.6333	11.422
84081		25.516	34.98	22.942	42.41	32.015	38.163				0	0	0	0	0	0		0	0	0	0	0	0		0	0	0	0	0	0		1.03315	1.10952	1.02044	1.01036	1.02572	1.00945		37.1832	41.4155	36.7887	42.7511	39.4811	40.8197		9.49325	13.0315	10.7138	11.422
84201		28.9	36.753	31.085	38.436	40.016	34.49				0	0	0	0	0	0		0	0	0	0	0	0		0	0	0	0	0	0		1.03226	1.10909	1.0201	1.01005	1.02577	1.00871		37.1875	41.3461	36.8085	42.7217	39.4768	40.8574		9.48075	13.073	10.8163	11.2055
84281		35.287	54.538	33.773	44.869	42.253	37.871				0	0	0	0	0	0		0	0	0	0	0	0		0	0	0	0	0	0		1.03152	1.10789	1.02019	1.00992	1.02555	1.00825		37.3101	54.538	36.8572	42.7245	39.4973	40.8848		9.48225	13.1478	10.8915	11.2437
84361		26.183	29.172	35.214	38.179	46.087	33.661				0	0	0	0	0	0		0	0	0	0	0	0		0	0	0	0	0	0		1.03192	1.10315	1.01969	1.00951	1.02546	1.0072		37.2865	41.7086	36.8601	42.734	46.087	40.8458		9.54575	13.1478	11.0328	11.319
84442		40.814	45.961	36.258	35.646	38.007	40.763				0	0	0	0	0	0		0	0	0	0	0	0		0	0	0	0	0	0		1.03216	1.09952	1.01986	1.00878	1.02618	1.0075		37.2738	41.786	36.8591	42.7115	39.3094	40.8314		9.568	13.2832	11.1115	11.3373
84562		33.831	39.426	28.397	32.26	33.619	38.879				0	0	0	0	0	0		0	0	0	0	0	0		0	0	0	0	0	0		1.0327	1.097	1.02079	1.00805	1.02551	1.00739		37.1854	41.7967	36.8539	42.5703	39.3537	40.7495		9.568	13.525	11.127	11.2687
84642		31.503	37.762	31.588	41.128	35.484	38.78				0	0	0	0	0	0		0	0	0	0	0	0		0	0	0	0	0	0		1.03391	1.09725	1.02068	1.00747	1.02478	1.00708		37.178	41.5834	36.8545	42.4367	39.2879	40.6581		9.568	13.5865	11.1545	11.236
84722		29.836	45.465	30.255	39.301	28.269	39.388				0	0	0	0	0	0		0	0	0	0	0	0		0	0	0	0	0	0		1.03467	1.10203	1.02009	1.00793	1.02344	1.00676		37.1645	41.0174	36.8088	42.4361	39.3721	40.679		9.59175	13.6827	11.1748	11.2502
84802		38.117	39.835	32.595	32.196	36.496	40.525				0	0	0	0	0	0		0	0	0	0	0	0		0	0	0	0	0	0		1.03274	1.10665	1.02	1.00767	1.02283	1.00665		37.1852	40.942	36.7493	42.4364	39.4148	40.6866		9.65775	13.6827	11.132	11.2892
84882		27.621	35.147	31.446	22.718	24.474	36.729				0	0	0	0	0	0		0	0	0	0	0	0		0	0	0	0	0	0		1.03193	1.10518	1.02092	1.00669	1.02181	1.007		37.1802	40.9361	36.6726	42.5142	39.4648	40.6636		9.6605	13.697	11.0375	11.3185
85002		33.107	37.587	25.644	24.891	31.691	30.931				0	0	0	0	0	0		0	0	0	0	0	0		0	0	0	0	0	0		1.0321	1.10382	1.02017	1.00675	1.02074	1.00663		37.1776	40.9159	36.7082	42.5044	39.3499	40.5857		9.6605	13.5602	11.0375	11.3525
85121		32.245	39.949	22.964	28.601	30.982	38.264				0	0	0	0	0	0		0	0	0	0	0	0		0	0	0	0	0	0		1.03129	1.10207	1.01969	1.00673	1.02109	1.00605		37.1833	40.9047	36.7314	42.4355	39.286	40.5442		9.6605	13.469	11.0375	11.2377
85222		45.88	35.054	25.317	31.957	27.489	27.37				0	0	0	0	0	0		0	0	0	0	0	0		0	0	0	0	0	0		1.03154	1.10153	1.01928	1.00579	1.02064	1.00503		45.88	40.8802	36.7481	42.4332	39.2865	40.58		9.6605	13.4657	11.0375	11.1863
85302		36.167	46.551	29.313	50.354	29.397	47.152				0	0	0	0	0	0		0	0	0	0	0	0		0	0	0	0	0	0		1.03106	1.09906	1.01943	1.00585	1.02045	1.00497		37.1844	40.8816	36.7439	42.4228	39.2435	40.5833		9.6845	13.425	11.0375	11.204
85382		32.046	54.897	37.834	56.239	42.08	48.611				0	0	0	0	0	0		0	0	0	0	0	0		0	0	0	0	0	0		1.03089	1.09784	1.01885	1.0067	1.0207	1.00552		37.1662	54.897	36.6868	56.239	39.2111	48.611		9.5475	13.3305	10.9468	10.9902
85462		33.709	41.993	45.026	46.605	36.41	40.041				0	0	0	0	0	0		0	0	0	0	0	0		0	0	0	0	0	0		1.0309	1.09568	1.01862	1.00758	1.02077	1.00566		37.1661	40.8755	45.026	42.4138	39.1721	40.5237		9.56875	13.3798	11.131	10.9377
85542		37.516	47.001	40.258	40.448	42.388	31.529				0	0	0	0	0	0		0	0	0	0	0	0		0	0	0	0	0	0		1.03033	1.09258	1.01825	1.00659	1.02047	1.00482		37.1405	40.8809	36.6207	42.4117	39.1054	40.5362		9.553	13.34	11.0773	10.9208
85622		33.424	37.934	42.598	35.486	30.552	33.667				0	0	0	0	0	0		0	0	0	0	0	0		0	0	0	0	0	0		1.03042	1.09011	1.01693	1.00638	1.01919	1.00381		37.0761	40.8827	42.598	42.4123	39.0801	40.5248		9.5475	13.2775	10.9185	10.9208
85702		26.535	39.192	27.758	32.961	24.075	38.935				0	0	0	0	0	0		0	0	0	0	0	0		0	0	0	0	0	0		1.03029	1.08932	1.01803	1.00637	1.01883	1.00511		37.0812	40.8744	36.5368	42.3979	39.0437	40.4311		9.6665	13.2037	10.9185	10.9822
85782		20.876	36.929	22.931	36.68	30.962	32.125				0	0	0	0	0	0		0	0	0	0	0	0		0	0	0	0	0	0		1.03224	1.08882	1.01855	1.00588	1.01839	1.00639		36.9872	40.8774	36.4828	42.3749	39.0186	40.3841		9.73525	13.0377	10.8123	10.9722
85861		26.364	38.6	34.242	30.018	33.65	30.471				0	0	0	0	0	0		0	0	0	0	0	0		0	0	0	0	0	0		1.03433	1.09069	1.01692	1.00591	1.01631	1.00564		36.7637	40.7257	36.4812	42.2819	39.0239	40.3615		9.718	12.8145	10.7442	10.9697
86002		27.436	39.293	22.246	34.854	29.18	27.531				0	0	0	0	0	0		0	0	0	0	0	0		0	0	0	0	0	0		1.03591	1.092	1.01637	1.00506	1.01497	1.00556		36.666	40.5988	36.4702	42.3486	39.0217	40.3622		9.64275	12.7235	10.7178	10.9697
86102		36.465	37.482	33.572	34.224	29.857	30.212				0	0	0	0	0	0		0	0	0	0	0	0		0	0	0	0	0	0		1.0333	1.09196	1.01531	1.00529	1.01408	1.00579		36.7231	40.5989	36.4794	42.3415	39.032	40.4005		9.64275	12.7235	10.7425	10.9697
86181		34.51	36.1	31.38	25.45	37.091	27.849				0	0	0	0	0	0		0	0	0	0	0	0		0	0	0	0	0	0		1.03262	1.09309	1.01594	1.00631	1.01347	1.00604		36.7573	40.626	36.4724	42.2326	39.019	40.4784		9.728	12.8145	10.7425	10.9697
86262		30.108	28.231	23.957	32.333	20.592	31.314				0	0	0	0	0	0		0	0	0	0	0	0		0	0	0	0	0	0		1.03209	1.0918	1.01476	1.00581	1.01303	1.0059		36.6962	40.6643	36.4863	42.3768	39.0241	40.522		9.653	12.8145	10.7425	10.9722
86361		33.025	33.113	32.22	34.627	40.138	36.349				0	0	0	0	0	0		0	0	0	0	0	0		0	0	0	0	0	0		1.03137	1.08899	1.01439	1.00629	1.01277	1.00616		36.825	40.8105	36.5408	42.2348	39.0621	40.5202		9.728	12.8145	10.769	10.9697
86442		33.099	45.463	33.556	44.263	27.713	44.693				0	0	0	0	0	0		0	0	0	0	0	0		0	0	0	0	0	0		1.03085	1.08744	1.01408	1.00721	1.0119	1.00562		36.962	40.8728	36.5509	42.1234	39.095	40.524		9.728	12.8145	10.7442	10.9697
86542		40.938	50.312	33.138	46.302	37.691	55.121				0	0	0	0	0	0		0	0	0	0	0	0		0	0	0	0	0	0		1.03008	1.08653	1.01364	1.01	1.01155	1.00553		40.938	40.8783	36.5789	42.0184	39.1136	55.121		9.845	13.0377	10.7202	10.9697
86622		49.616	58.554	43.349	70.516	47.112	55.455				0	0	0	0	0	0		0	0	0	0	0	0		0	0	0	0	0	0		1.02916	1.0855	1.01399	1.01234	1.01172	1.00705		49.616	58.554	43.349	70.516	47.112	55.455		9.845	12.8145	10.6215	10.9697
86722		60.038	52.938	64.397	47.238	71.487	61.63				0	0	0	0	0	0		0	0	0	0	0	0		0	0	0	0	0	0		1.02762	1.08429	1.01334	1.0117	1.0104	1.00736		60.038	52.938	64.397	42.0054	71.487	61.63		9.845	12.8145	10.6215	11.1103
86802		48.207	50.59	52.653	47.124	59.965	53.06				0	0	0	0	0	0		0	0	0	0	0	0		0	0	0	0	0	0		1.0272	1.08306	1.01289	1.01243	1.00987	1.00818		48.207	40.9599	52.653	42.0032	59.965	53.06		9.728	12.8145	10.595	11.1103
86882		48.572	50.185	32.944	44.75	44.901	42.318				0	0	0	0	0	0		0	0	0	0	0	0		0	0	0	0	0	0		1.02679	1.0825	1.01228	1.01199	1.00931	1.00733		48.572	41.0172	36.5548	42.0052	44.901	40.4048		9.671	13.0377	10.6938	11.1103
87002		54.01	43.837	33.683	34.348	45.84	37.807				0	0	0	0	0	0		0	0	0	0	0	0		0	0	0	0	0	0		1.02591	1.08137	1.01154	1.01189	1.00941	1.00774		54.01	41.2422	36.6025	42.015	45.84	40.3938		9.671	13.2037	10.6938	11.1127
87082		32.942	49.93	37.311	42.387	30.371	33.82				0	0	0	0	0	0		0	0	0	0	0	0		0	0	0	0	0	0		1.02495	1.07929	1.01115	1.01193	1.00866	1.00699		37.0773	41.3777	36.5334	42.0142	39.2269	40.4204		9.671	13.2775	10.6182	11.1127
87161		40.756	39.105	33.335	22.522	32.385	32.885				0	0	0	0	0	0		0	0	0	0	0	0		0	0	0	0	0	0		1.02518	1.07815	1.01074	1.01205	1.00806	1.00636		40.756	41.7789	36.5468	42.0551	39.2133	40.5188		9.70925	13.3633	10.6182	11.1227
87241		48.307	33.463	34.044	34.74	33.787	26.645				0	0	0	0	0	0		0	0	0	0	0	0		0	0	0	0	0	0		1.02502	1.07596	1.01088	1.0122	1.00724	1.00657		48.307	41.8863	36.4916	42.1414	39.2177	40.5173		9.78425	13.4742	10.5867	11.1308
87322		30.691	27.126	38.444	29.117	31.399	26.938				0	0	0	0	0	0		0	0	0	0	0	0		0	0	0	0	0	0		1.02548	1.07561	1.01153	1.01251	1.00769	1.00539		37.1213	41.979	36.4833	42.3154	39.2153	40.5264		9.90125	13.5567	10.488	11.2002
87442		37.088	43.75	54.209	38.343	38.485	43.438				0	0	0	0	0	0		0	0	0	0	0	0		0	0	0	0	0	0		1.02621	1.07511	1.01213	1.01266	1.00951	1.00599		37.0975	42.1563	54.209	42.2973	39.1923	40.5214		9.90125	13.582	10.5867	11.2002
87522		36.067	33.893	49.13	31.338	49.233	30.375				0	0	0	0	0	0		0	0	0	0	0	0		0	0	0	0	0	0		1.02532	1.07459	1.01226	1.01303	1.00935	1.0053		37.1745	42.177	49.13	42.2523	49.233	40.528		9.863	13.582	10.5867	11.2002
87622		33.911	26.896	36.748	43.698	36.794	43.038				0	0	0	0	0	0		0	0	0	0	0	0		0	0	0	0	0	0		1.02641	1.07288	1.01219	1.01358	1.00941	1.00518		37.1937	42.1877	36.4749	42.1851	39.195	40.53		9.86875	13.5328	10.488	11.0785
87702		33.044	32.193	33.888	38.638	43.085	53.066				0	0	0	0	0	0		0	0	0	0	0	0		0	0	0	0	0	0		1.02802	1.07166	1.01457	1.01369	1.01126	1.00663		37.204	42.2841	36.4704	42.3473	39.1917	53.066		9.85625	13.5822	10.3353	11.244
87782		38.273	21.952	30.444	33.824	43.181	35.538				0	0	0	0	0	0		0	0	0	0	0	0		0	0	0	0	0	0		1.02925	1.07057	1.01504	1.0133	1.00972	1.00681		37.2347	42.5138	36.4828	42.3973	39.2531	40.5312		9.85975	13.8418	10.4108	11.2388
87862		33.291	31.613	27.856	42.437	28.032	39.434				0	0	0	0	0	0		0	0	0	0	0	0		0	0	0	0	0	0		1.0294	1.07037	1.01509	1.01279	1.0097	1.00784		37.3276	42.6195	36.4822	42.4137	39.2138	40.5204		9.99975	13.8795	10.3153	11.2377
88002		22.836	34.381	36.872	33.627	25.672	44.814				0	0	0	0	0	0		0	0	0	0	0	0		0	0	0	0	0	0		1.02915	1.06985	1.01419	1.01237	1.0095	1.00775		37.3421	42.661	36.4936	42.4149	39.4489	40.5444		9.99975	13.8795	10.3153	11.2377
88081		26.292	35.694	30.816	37.843	26.238	34.786				0	0	0	0	0	0		0	0	0	0	0	0		0	0	0	0	0	0		1.02949	1.06932	1.01359	1.01219	1.01025	1.00697		37.4164	42.6339	36.4947	42.415	39.294	40.566		10.0612	13.8795	10.3153	11.2377
88161		35.806	33.496	28.294	34.317	34.84	27.26				0	0	0	0	0	0		0	0	0	0	0	0		0	0	0	0	0	0		1.02961	1.07099	1.01331	1.01157	1.01047	1.0061		37.4641	42.487	36.468	42.415	39.6075	40.5433		10.1	13.8418	10.2398	11.2377
88262		20.585	28.358	23.49	35.015	19.878	31.04				0	0	0	0	0	0		0	0	0	0	0	0		0	0	0	0	0	0		1.02958	1.07222	1.01333	1.01081	1.01184	1.0054		37.4854	42.2397	36.4679	42.4144	39.3212	40.5585		10.154	13.5602	10.2398	11.2377
88342		28.54	25.339	25.909	36.504	20.299	23.426				0	0	0	0	0	0		0	0	0	0	0	0		0	0	0	0	0	0		1.03021	1.07211	1.01482	1.01078	1.0134	1.00595		37.4579	42.4066	36.4597	42.4077	39.2125	40.5459		10.1	13.8418	10.2398	11.1863
88422		30.413	25.895	16.83	25.037	28.601	22.306				0	0	0	0	0	0		0	0	0	0	0	0		0	0	0	0	0	0		1.03029	1.07184	1.01633	1.01048	1.01308	1.006		37.4459	42.5565	36.4097	42.4104	39.2141	40.545		10.1	13.8418	10.2398	11.1863
88502		20.744	34.096	20.429	27.586	25.272	35.147				0	0	0	0	0	0		0	0	0	0	0	0		0	0	0	0	0	0		1.03033	1.07192	1.01635	1.01043	1.01228	1.00555		37.4418	42.552	36.4079	42.416	39.2294	40.5527		10.0935	13.8418	10.2398	11.2377
88582		24.18	28.855	32.584	27.587	33.968	31.635				0	0	0	0	0	0		0	0	0	0	0	0		0	0	0	0	0	0		1.03012	1.07216	1.01666	1.01056	1.0124	1.00571		37.4723	42.5393	36.3811	42.4153	39.2177	40.5234		10.1475	13.8795	10.3353	11.2377
88682		31.873	35.321	38.684	31.685	28.822	38.864				0	0	0	0	0	0		0	0	0	0	0	0		0	0	0	0	0	0		1.03037	1.07199	1.01689	1.01174	1.01289	1.0052		37.5103	42.5481	36.4579	42.4117	39.4628	40.5698		10.0535	13.8795	10.3153	11.2037
88782		32.201	37.147	32.514	38.301	30.047	28.594				0	0	0	0	0	0		0	0	0	0	0	0		0	0	0	0	0	0		1.03085	1.07201	1.01602	1.01267	1.0117	1.00438		37.581	42.4138	36.472	42.4056	39.7102	40.6172		10.0975	13.8795	10.3417	11.2377
88882		35.576	34.611	32.792	42.709	36.449	38.485				0	0	0	0	0	0		0	0	0	0	0	0		0	0	0	0	0	0		1.03118	1.07195	1.0157	1.01265	1.01192	1.00414		37.6664	42.5502	36.5588	42.4059	39.9411	40.6314		10.1787	13.7295	10.4098	11.2903
89002		31.663	36.317	36.041	40.09	39.578	32.715				0	0	0	0	0	0		0	0	0	0	0	0		0	0	0	0	0	0		1.03041	1.07192	1.01562	1.01263	1.01242	1.00417		37.801	42.6264	36.6728	42.4142	39.9504	40.6297		10.3707	13.597	10.516	11.2903
89082		25.759	34.845	36.852	33.682	28.603	29.751				0	0	0	0	0	0		0	0	0	0	0	0		0	0	0	0	0	0		1.0304	1.07213	1.01542	1.01307	1.01367	1.00443		37.7101	42.6235	36.6827	42.4129	39.6619	40.6146		10.3707	13.597	10.516	11.2377
89162		25.485	28.544	22.268	34.464	25.057	26.119				0	0	0	0	0	0		0	0	0	0	0	0		0	0	0	0	0	0		1.03037	1.07259	1.01634	1.01293	1.01364	1.00503		37.6088	42.5161	36.6298	42.4022	39.3073	40.5326		10.1787	13.5865	10.516	11.245
89262		20.97	33.751	35.527	27.624	31.025	31.041				0	0	0	0	0	0		0	0	0	0	0	0		0	0	0	0	0	0		1.03137	1.07244	1.01611	1.01229	1.01453	1.00433		37.4861	42.5241	36.6449	42.4101	39.2156	40.5446		10.0975	13.5865	10.516	11.327
89341		24.669	30.731	23.979	22.227	19.018	33.314				0	0	0	0	0	0		0	0	0	0	0	0		0	0	0	0	0	0		1.03112	1.07213	1.01664	1.01287	1.01373	1.00371		37.4922	42.5404	36.5148	42.3714	39.2888	40.5262		10.0975	13.5487	10.5053	11.2922
89422		31.681	24.385	21.55	23.728	36.523	26.311				0	0	0	0	0	0		0	0	0	0	0	0		0	0	0	0	0	0		1.0309	1.07088	1.01684	1.01427	1.01334	1.00329		37.5777	42.6084	36.4678	42.3124	39.3704	40.5165		10.1787	13.5487	10.4372	11.2922
89502		29.912	20.178	29.793	18.985	24.088	30.593				0	0	0	0	0	0		0	0	0	0	0	0		0	0	0	0	0	0		1.03096	1.07093	1.01577	1.01366	1.01401	1.00228		37.5745	42.4914	36.4643	42.3925	39.2094	40.5237		10.1787	13.2672	10.4108	11.327
89582		30.841	31.882	31.452	29.858	32.698	28.533				0	0	0	0	0	0		0	0	0	0	0	0		0	0	0	0	0	0		1.03081	1.07039	1.01521	1.01442	1.01527	1.00178		37.583	42.5239	36.4672	42.377	39.1008	40.5304		10.1787	13.176	10.4108	11.327
89664		28.877	30.289	23.675	31.137	33.572	30.808				0	0	0	0	0	0		0	0	0	0	0	0		0	0	0	0	0	0		1.03072	1.07	1.01485	1.01338	1.01499	1.00149		37.6922	42.6246	36.469	42.3565	39.0404	40.5354		10.3707	13.176	10.3353	11.414
89782		43.833	38.622	38.807	39.11	41.291	30.523				0	0	0	0	0	0		0	0	0	0	0	0		0	0	0	0	0	0		1.03081	1.07008	1.01386	1.01309	1.01436	1.00128		43.833	42.5405	36.475	42.245	39.0105	40.5188		10.3707	13.319	10.3038	11.3398
89882		44.502	41.823	44.853	40.348	36.748	32.915				0	0	0	0	0	0		0	0	0	0	0	0		0	0	0	0	0	0		1.03125	1.07013	1.01503	1.01314	1.01448	1.00116		44.502	42.401	44.853	42.2381	39.0099	40.467		10.4757	13.2195	10.2082	11.3398
90002		61.754	35.284	56.14	32.639	65.892	21.679				0	0	0	0	0	0		0	0	0	0	0	0		0	0	0	0	0	0		1.03127	1.06988	1.01514	1.0145	1.01438	1.00018		61.754	42.4197	56.14	42.1047	65.892	40.424		10.369	13.2195	10.1807	11.4475
90082		44.835	32.319	48.09	49.689	41.81	47.274				0	0	0	0	0	0		0	0	0	0	0	0		0	0	0	0	0	0		1.03123	1.0695	1.01434	1.01586	1.01309	0.999516		44.835	42.4467	48.09	49.689	39.0459	47.274		10.336	13.3695	10.1807	11.4805
90162		31.468	52.121	36.663	41.635	37.603	41.748				0	0	0	0	0	0		0	0	0	0	0	0		0	0	0	0	0	0		1.03104	1.06866	1.01388	1.01478	1.01272	0.999739		37.8826	52.121	36.4748	42.091	39.0589	40.3817		10.3813	13.4078	10.2082	11.5542
90242		33.839	40.295	43.159	32.785	47.969	20.933				0	0	0	0	0	0		0	0	0	0	0	0		0	0	0	0	0	0		1.03044	1.06849	1.01392	1.01414	1.01254	1.00151		37.9118	42.5161	43.159	42.122	47.969	40.3259		10.336	13.3695	10.2082	11.742
90322		53.208	42.685	43.242	40.341	43.992	20.635				0	0	0	0	0	0		0	0	0	0	0	0		0	0	0	0	0	0		1.03106	1.06915	1.01554	1.01373	1.01209	1.00392		53.208	42.4725	43.242	42.1672	43.992	40.2938		10.336	13.3695	10.3038	11.934
90402		39.755	33.68	34.673	41.258	25.161	35.52				0	0	0	0	0	0		0	0	0	0	0	0		0	0	0	0	0	0		1.03081	1.0713	1.01667	1.01443	1.01191	1.00546		39.755	42.191	36.3857	42.0336	39.0052	40.1678		10.3813	13.308	10.488	11.773
90502		38.697	42.175	27.914	34.153	30.683	23.506				0	0	0	0	0	0		0	0	0	0	0	0		0	0	0	0	0	0		1.03127	1.07534	1.01614	1.01551	1.01271	1.006		37.8715	42.1413	36.4346	42.0115	38.992	40.1645		10.3813	13.308	10.488	11.9362
90582		42.85	33.477	35.977	37.181	44.446	30.242				0	0	0	0	0	0		0	0	0	0	0	0		0	0	0	0	0	0		1.0313	1.07498	1.01522	1.01633	1.01218	1.00596		42.85	42.017	36.3574	41.9605	44.446	40.1647		10.3813	13.308	10.478	11.8883
90682		33.446	27.048	26.703	20.796	31.41	19.408				0	0	0	0	0	0		0	0	0	0	0	0		0	0	0	0	0	0		1.03121	1.0766	1.0154	1.0169	1.01212	1.00593		37.8245	41.9975	36.3404	41.9465	38.9576	40.1649		10.491	13.39	10.5768	11.8883
90762		27.48	19.382	22.279	21.932	28.744	15.986				0	0	0	0	0	0		0	0	0	0	0	0		0	0	0	0	0	0		1.03125	1.07706	1.01618	1.01708	1.01182	1.00552		37.7602	41.9512	36.3004	41.8122	38.951	40.1668		10.4757	13.39	10.5768	11.8802
90882		35.08	25.17	27.537	24.804	31.513	35.872				0	0	0	0	0	0		0	0	0	0	0	0		0	0	0	0	0	0		1.03103	1.07716	1.01659	1.01676	1.01242	1.00546		37.7705	41.9219	36.2805	41.75	38.9497	40.1591		10.6172	13.3755	10.4977	11.8702
91002		41.022	28.183	38.251	35.918	38.951	28.088				0	0	0	0	0	0		0	0	0	0	0	0		0	0	0	0	0	0		1.03124	1.08014	1.01582	1.01675	1.01254	1.00525		41.022	41.5611	36.298	41.7243	38.9478	40.16		10.5187	13.3895	10.4707	11.9137
91082		24.839	34.44	31.154	31.68	31.352	35.313				0	0	0	0	0	0		0	0	0	0	0	0		0	0	0	0	0	0		1.0312	1.07946	1.01603	1.01644	1.01248	1.00654		37.5602	41.3613	36.2932	41.7136	38.9487	39.9753		10.3647	13.2843	10.4707	11.9532
91202		30.746	37.041	32.158	30.378	26.721	33.179				0	0	0	0	0	0		0	0	0	0	0	0		0	0	0	0	0	0		1.03093	1.07909	1.01599	1.0161	1.01259	1.00973		37.4967	41.2625	36.2942	41.7138	38.9469	39.7389		10.3647	13.3225	10.4707	12.025
91282		29.685	39.231	26.803	29.357	28.972	30.263				0	0	0	0	0	0		0	0	0	0	0	0		0	0	0	0	0	0		1.03161	1.07887	1.01575	1.01679	1.01227	1.01145		37.4631	41.2763	36.2596	41.7134	38.9241	39.68		10.3647	13.4035	10.4575	12.025
91362		27.411	27.145	22.07	31.888	19.972	24.207				0	0	0	0	0	0		0	0	0	0	0	0		0	0	0	0	0	0		1.0319	1.07859	1.01576	1.01701	1.01199	1.01151		37.4613	41.2923	36.2595	41.7133	38.9286	39.6771		10.4375	13.3225	10.4823	12.0605
91462		32.08	29.169	24.605	28.797	22.46	18.414				0	0	0	0	0	0		0	0	0	0	0	0		0	0	0	0	0	0		1.03185	1.07835	1.0155	1.01649	1.01163	1.01104		37.4617	41.3056	36.2655	41.7136	38.9344	39.7008		10.4375	13.3225	10.4823	12.0605
91542		32.389	43.838	22.91	32.455	22.263	20.885				0	0	0	0	0	0		0	0	0	0	0	0		0	0	0	0	0	0		1.03143	1.07798	1.01595	1.01716	1.01185	1.01108		37.4048	41.3265	36.2418	41.7132	38.931	39.6113		10.3562	13.3225	10.4823	12.1455
91622		47.436	33.744	25.516	28.015	31.724	22.867				0	0	0	0	0	0		0	0	0	0	0	0		0	0	0	0	0	0		1.03123	1.07822	1.01598	1.01819	1.01145	1.0109		47.436	41.3132	36.2389	41.6448	38.9374	39.6201		10.4375	13.3225	10.4823	12.1455
91702		28.85	31.799	28.855	29.908	24.831	19.105				0	0	0	0	0	0		0	0	0	0	0	0		0	0	0	0	0	0		1.03135	1.07832	1.01602	1.01822	1.01087	1.01079		37.4647	41.3075	36.234	41.6445	38.9224	39.6257		10.4375	13.3225	10.4823	12.1455
91802		44.309	37.264	34.963	31.987	36.16	30.71				0	0	0	0	0	0		0	0	0	0	0	0		0	0	0	0	0	0		1.03158	1.07825	1.01511	1.01786	1.01112	1.01054		44.309	41.5246	36.2744	41.6476	38.9427	39.5552		10.6295	13.4407	10.4823	12.1455
91882		28.228	36.435	26.028	38.424	30.551	16.591				0	0	0	0	0	0		0	0	0	0	0	0		0	0	0	0	0	0		1.03192	1.07891	1.01502	1.01762	1.01129	1.00983		37.5186	41.75	36.2765	41.7115	38.951	39.6267		10.7345	13.4442	10.4823	12.1517
92002		20.939	33.719	28.461	26.389	21.862	24.284				0	0	0	0	0	0		0	0	0	0	0	0		0	0	0	0	0	0		1.03234	1.07932	1.014	1.01713	1.01315	1.01002		37.4697	41.7011	36.2981	41.7133	38.9378	39.6081		10.6295	13.4772	10.4823	12.1517
92082		29.168	27.286	25.263	37.949	19.613	30.048				0	0	0	0	0	0		0	0	0	0	0	0		0	0	0	0	0	0		1.03239	1.07895	1.01304	1.01708	1.01546	1.00911		37.4694	41.7485	36.2819	41.7133	38.9198	39.75		10.6487	13.6435	10.5185	12.1517
92162		32.626	26.103	37.965	36.738	34.383	24.69				0	0	0	0	0	150		0	0	0	0	0	15.3547		0	0	0	0	0	1		1.0323	1.08141	1.01284	1.01641	1.01555	1.00918		37.4465	41.3702	36.2864	41.692	38.9196	39.6933		10.4567	13.6435	10.5185	12.1517
92282		35.086	49.462	22.335	36.649	32.777	17.52				0	0	0	0	0	150		0	0	0	0	0	15.3036		0	0	0	0	0	1		1.03173	1.08108	1.01275	1.01628	1.01558	1.00872		37.4624	49.462	36.2885	41.6968	38.9138	39.7261		10.4865	13.7347	10.4645	12.1517
92362		29.973	28.711	27.381	32.019	35.034	25.732				0	0	0	0	0	150		0	0	0	0	0	15.3208		0	0	0	0	0	1		1.03146	1.08039	1.01276	1.01571	1.01522	1.00884		37.464	41.7736	36.2882	41.7131	38.9151	39.7239		10.5272	13.7347	10.4645	12.1927
92442		29.077	26.772	29.211	31.173	26.93	35.138				0	0	0	0	0	0		0	0	0	0	0	0		0	0	0	0	0	0		1.03166	1.08074	1.01248	1.01562	1.01553	1.00938		37.3952	41.8454	36.2946	41.7131	38.914	39.6725		10.446	14.0042	10.586	12.1927
92522		23.041	21.63	24.3	30.76	20.566	25.068				0	0	0	0	0	0		0	0	0	0	0	0		0	0	0	0	0	0		1.03149	1.08123	1.01184	1.01513	1.01637	1.00834		37.2389	41.7357	36.2989	41.6749	38.8919	39.7328		10.438	14.0042	10.5955	12.1927
92602		28.56	22.147	20.525	27.558	28.112	25.724				0	0	0	0	0	0		0	0	0	0	0	0		0	0	0	0	0	0		1.03102	1.0819	1.01115	1.01563	1.01771	1.00783		37.1687	41.6199	36.3001	41.657	38.8038	39.7421		10.3725	14.0042	10.5955	12.1927
92682		22.392	29.663	12.116	30.389	26.174	19.366				0	0	0	0	0	0		0	0	0	0	0	0		0	0	0	0	0	0		1.03017	1.08223	1.01053	1.01759	1.01888	1.00771		37.1882	41.3244	36.2981	41.635	38.5952	39.6683		10.3725	13.7347	10.5025	12.1927
92802		34.629	20.093	24.593	16.926	35.953	17.548				0	0	0	0	0	0		0	0	0	0	0	0		0	0	0	0	0	0		1.02955	1.08237	1.01029	1.01774	1.01772	1.0078		37.2501	41.5412	36.2655	41.6342	38.5572	39.6588		10.3775	14.0172	10.4545	12.2027
92882		35.715	18.47	34.197	28.862	35.566	37.875				0	0	0	0	0	0		0	0	0	0	0	0		0	0	0	0	0	0		1.0291	1.08163	1.01171	1.01813	1.01695	1.0076		37.1707	41.6666	36.0308	41.5742	38.5301	39.6793		10.3387	14.0172	10.4547	12.311
93002		30.589	24.271	18.196	31.205	23.195	22.079				0	0	0	0	0	0		0	0	0	0	0	0		0	0	0	0	0	0		1.02841	1.08074	1.01274	1.01773	1.01662	1.00654		37.1868	41.4573	36.0194	41.4584	38.5003	39.6131		10.3522	13.8023	10.4672	12.29
93082		20.701	35.319	36.001	28.05	27.893	22.401				0	0	0	0	0	0		0	0	0	0	0	0		0	0	0	0	0	0		1.02795	1.08084	1.01298	1.01697	1.01635	1.00498		37.2274	41.2839	35.9932	41.4482	38.4607	39.5988		10.3522	13.9225	10.4495	12.1807
93162		25.736	42.614	35.512	30.95	36.296	31.181				0	0	0	0	0	0		0	0	0	0	0	0		0	0	0	0	0	0		1.02691	1.08069	1.01317	1.01589	1.01569	1.00428		37.1795	41.077	35.9786	41.4593	38.41	39.525		10.3267	13.9748	10.4388	12.2073
93242		24.102	41.021	26.285	36.876	26.414	23.675				0	0	0	0	0	0		0	0	0	0	0	0		0	0	0	0	0	0		1.0263	1.08086	1.01214	1.01609	1.01565	1.00471		37.2104	41.0159	35.9773	41.4277	38.4122	39.5052		10.3477	13.9177	10.345	12.0277
93322		37.003	40.659	26.075	33.288	31.336	33.104				0	0	0	0	0	0		0	0	0	0	0	0		0	0	0	0	0	0		1.02653	1.08107	1.01054	1.0155	1.0169	1.00557		37.1883	41.0008	35.9808	41.4454	38.2287	39.468		10.4142	13.7995	10.4385	12.0277
93402		36.634	39.669	40.865	33.536	40.33	34.248				0	0	0	0	0	0		0	0	0	0	0	0		0	0	0	0	0	0		1.02609	1.08138	1.00904	1.0152	1.01772	1.00755		37.2329	40.9956	40.865	41.3816	38.0457	39.424		10.4492	13.9177	10.4385	11.9575
93482		40.816	40.595	34.961	47.07	52.1	35.422				0	0	0	0	0	0		0	0	0	0	0	0		0	0	0	0	0	0		1.02531	1.08125	1.0094	1.01485	1.0172	1.00797		40.816	41.0145	35.9948	41.3083	52.1	39.4127		10.4492	13.9177	10.459	11.8012
93602		29.838	43.547	20.339	35.882	23.684	25.13				0	0	0	0	0	0		0	0	0	0	0	0		0	0	0	0	0	0		1.02594	1.08107	1.00957	1.01436	1.01756	1.00781		37.2196	41.0007	35.9926	41.3333	38.0505	39.4169		10.4492	13.8522	10.5248	11.824
93683		20.725	31.981	24.724	31.526	21.217	18.08				0	0	0	0	0	0		0	0	0	0	0	0		0	0	0	0	0	0		1.02623	1.08046	1.01011	1.01341	1.01703	1.00793		37.1816	41.0051	35.986	41.3842	38.1026	39.4139		10.5317	13.9215	10.694	11.889
93802		22.518	30.976	17.783	21.798	21.449	28.097				0	0	0	0	0	0		0	0	0	0	0	0		0	0	0	0	0	0		1.02624	1.08081	1.01046	1.01313	1.0174	1.00721		37.1811	41.0026	35.9818	41.399	38.0665	39.4692		10.5317	13.936	10.7298	11.9832
93882		23.459	46.653	22.754	41.442	23.143	41.362				0	0	0	0	0	0		0	0	0	0	0	0		0	0	0	0	0	0		1.02631	1.08029	1.01164	1.01312	1.01767	1.00594		37.1713	40.9727	35.9782	41.3995	38.0469	39.4602		10.5317	13.7882	10.7298	11.9832
94002		30.895	38.426	15.544	23.587	28.915	28.723				0	0	0	0	0	0		0	0	0	0	0	0		0	0	0	0	0	0		1.02598	1.07958	1.01147	1.0131	1.01834	1.00536		37.2138	40.9886	35.9785	41.3085	37.9023	39.4365		10.5753	13.7882	10.7298	11.9182
94102		24.515	26.214	24.431	25.221	17.951	33.254				0	0	0	0	0	0		0	0	0	0	0	0		0	0	0	0	0	0		1.02586	1.08014	1.01253	1.01269	1.01855	1.00654		37.2301	40.9761	35.9712	41.3298	37.8742	39.4051		10.5753	13.81	10.7298	11.9182
94222		17.603	35.183	18.205	21.03	22.709	25.983				0	0	0	0	0	0		0	0	0	0	0	0		0	0	0	0	0	0		1.02611	1.08082	1.01212	1.01179	1.01836	1.00681		37.1971	40.961	35.9774	41.2865	37.8993	39.3978		10.6367	13.8438	10.7298	11.912
94302		25.508	21.902	27.411	28.958	29.657	24.588				0	0	0	0	0	0		0	0	0	0	0	0		0	0	0	0	0	0		1.02604	1.08043	1.01368	1.01149	1.01825	1.00603		37.2064	40.9697	35.9369	41.3018	37.9154	39.4189		10.7115	13.8807	10.8638	11.912
94390		18.498	34.497	32.968	33.871	29.209	37.752				0	0	0	0	0	0		0	0	0	0	0	0		0	0	0	0	0	0		1.02565	1.08039	1.01441	1.01212	1.01808	1.00575		37.1155	40.9423	35.8482	41.144	37.9376	39.3698		10.65	13.913	10.8615	11.8645
94482		35.086	42.191	22.581	27.154	23.341	25.631				0	0	0	0	0	0		0	0	0	0	0	0		0	0	0	0	0	0		1.02547	1.08087	1.01561	1.01173	1.01747	1.0077		37.1216	40.9384	35.7245	41.042	38.0097	39.2687		10.738	13.913	10.8615	11.8375
94562		27.192	31.325	28.369	28.913	22.686	30.065				0	0	0	0	0	0		0	0	0	0	0	0		0	0	0	0	0	0		1.02571	1.08144	1.01563	1.01098	1.01834	1.00884		37.1137	40.9297	35.7223	41.0997	37.902	39.2508		10.65	13.913	10.9872	12.0248
94642		39.537	24.731	24.36	22.968	30.112	23.238				0	0	0	0	0	0		0	0	0	0	0	0		0	0	0	0	0	0		1.02587	1.08147	1.01686	1.01087	1.01881	1.00854		39.537	40.9289	35.5988	40.9779	37.8381	39.2555		10.65	13.8807	10.9872	12.0142
94722		18.888	27.588	27.336	21.603	25.036	12.028				0	0	0	0	0	0		0	0	0	0	0	0		0	0	0	0	0	0		1.02629	1.0817	1.0206	1.01112	1.01889	1.00613		37.1736	40.9488	35.2975	41.0887	37.8274	39.2666		10.7255	14.1097	10.9157	12.0248
94802		27.442	25.1	32.808	25.183	27.573	24.1				0	0	0	0	0	0		0	0	0	0	0	0		0	0	0	0	0	0		1.02597	1.082	1.02383	1.01125	1.01875	1.00588		37.2157	40.9818	35.1725	41.2094	37.8459	39.2705		10.7255	14.1507	10.9157	11.8645
94882		14.663	33.262	15.034	28.42	21.294	22.784				0	0	0	0	0	0		0	0	0	0	0	0		0	0	0	0	0	0		1.0261	1.08368	1.02611	1.01145	1.01899	1.00629		37.3993	40.9916	34.9999	41.3041	37.7204	39.3349		10.7255	14.3028	10.9157	11.912
95002		22.556	28.178	24.876	21.725	11.492	19.149				0	0	0	0	0	0		0	0	0	0	0	0		0	0	0	0	0	0		1.02631	1.08623	1.02602	1.01194	1.01902	1.00617		37.4622	40.9824	35.1553	41.3696	37.7191	39.3427		10.741	14.372	10.9872	11.9182
95082		21.199	27.091	14.381	26.854	17.831	22.837				0	0	0	0	0	0		0	0	0	0	0	0		0	0	0	0	0	0		1.02629	1.08772	1.0269	1.01277	1.01893	1.0086		37.4623	40.9966	35.0962	41.4186	37.8211	39.2546		10.741	14.5852	10.9872	11.9832
95182		23.539	24.366	20.427	24.828	25.147	26.16				0	0	0	0	0	0		0	0	0	0	0	0		0	0	0	0	0	0		1.02655	1.08934	1.02698	1.01265	1.01908	1.00853		37.4587	41.0027	34.9625	41.4568	37.8012	39.2557		10.741	14.6325	10.9872	12.1395
95262		24.134	29.271	16.665	28.984	16.538	28.888				0	0	0	0	0	0		0	0	0	0	0	0		0	0	0	0	0	0		1.02773	1.08995	1.02763	1.01259	1.01947	1.00788		37.4645	40.9952	34.9618	41.6016	37.7609	39.2658		10.7775	14.6607	10.9872	12.2097
95342		26.29	33.996	22.487	20.067	24.309	19.624				0	0	0	0	0	0		0	0	0	0	0	0		0	0	0	0	0	0		1.02821	1.0913	1.02741	1.01225	1.01983	1.00891		37.4616	40.9659	34.962	41.6265	37.9408	39.2448		10.8587	14.6857	10.9872	12.2097
95422		26.745	29.678	21.024	30.131	24.49	32.497				0	0	0	0	0	0		0	0	0	0	0	0		0	0	0	0	0	0		1.02922	1.09201	1.02777	1.01245	1.01982	1.00873		37.4665	40.9521	34.9616	41.6344	38.164	39.2455		11.0507	14.8107	10.9872	12.362
95502		22.851	30.562	27.658	27.214	38.404	25.291				0	0	0	0	0	0		0	0	0	0	0	0		0	0	0	0	0	0		1.02913	1.09126	1.02756	1.01125	1.01913	1.00898		37.467	40.9667	34.9618	41.6317	38.0328	39.2261		11.0507	14.6857	10.9872	12.397
95582		30.571	35.146	20.494	32.692	26.158	26.4				0	0	0	0	0	0		0	0	0	0	0	0		0	0	0	0	0	0		1.02924	1.09149	1.02764	1.01086	1.01846	1.01057		37.4935	40.9391	34.9617	41.6479	38.1143	39.2104		11.1557	14.6857	11.0038	12.5492
95722		29.457	35.893	23.693	33.541	28.047	29.95				0	0	0	0	0	0		0	0	0	0	0	0		0	0	0	0	0	0		1.03006	1.09107	1.02754	1.01082	1.01867	1.01201		37.4736	40.9709	34.9618	41.6482	38.2286	39.153		11.1557	14.758	11.0038	12.6075
95802		30.86	25.588	21.007	24.314	19.516	16.929				0	0	0	0	0	0		0	0	0	0	0	0		0	0	0	0	0	0		1.0309	1.0902	1.02715	1.01018	1.01868	1.01263		37.4975	40.9897	34.9488	41.6388	38.2285	39.0623		11.171	14.814	10.9323	12.6617
95882		45.374	32.927	33.751	28.173	27.54	23.885				0	0	0	0	0	0		0	0	0	0	0	0		0	0	0	0	0	0		1.03108	1.08935	1.02667	1.00905	1.01824	1.01136		45.374	41.0026	34.9578	41.6486	38.1413	39.0504		11.171	14.814	10.963	12.7652
96002		34.288	45.877	30.886	33.036	29.596	37.886				0	0	0	0	0	0		0	0	0	0	0	0		0	0	0	0	0	0		1.0313	1.08837	1.02625	1.00898	1.0178	1.01006		37.5545	41.0094	34.9613	41.6492	38.1938	39.0393		11.171	14.814	10.963	12.789
96082		38.374	35.049	26.256	29.985	27.85	24.825				0	0	0	0	0	0		0	0	0	0	0	0		0	0	0	0	0	0		1.03121	1.08791	1.02564	1.00872	1.01753	1.00942		37.56	41.0126	34.9619	41.6563	38.0134	39.056		11.2145	14.814	10.963	12.789
96182		36.437	28.357	32.423	28.409	47.203	24.957				0	0	0	0	0	0		0	0	0	0	0	0		0	0	0	0	0	0		1.03045	1.08764	1.02535	1.00827	1.01716	1.0101		37.6042	41.0145	34.9623	41.6404	47.203	39.0383		11.2893	14.689	10.999	12.6367
96282		33.242	33.795	23.616	36.147	28.4	36.33				0	0	0	0	0	0		0	0	0	0	0	0		0	0	0	0	0	0		1.02951	1.08756	1.02515	1.00744	1.01891	1.01108		37.5522	41.015	34.9524	41.6477	37.7075	39.0003		11.362	14.689	10.8278	12.6367
96362		31.323	44.366	20.35	37.49	27.919	36.863				0	0	0	0	0	0		0	0	0	0	0	0		0	0	0	0	0	0		1.02945	1.08849	1.02534	1.00723	1.01957	1.01118		37.4885	40.9798	34.8866	41.6347	37.6875	38.9166		11.362	14.6415	10.7892	12.5665
96442		30.431	27.221	24.967	23.882	29.266	34.654				0	0	0	0	0	0		0	0	0	0	0	0		0	0	0	0	0	0		1.02964	1.09005	1.02543	1.00634	1.01937	1.01162		37.4639	40.9124	34.793	41.6304	37.6622	38.8702		11.3202	14.5885	10.7672	12.464
96542		35.707	36.372	32.826	32.631	34.656	43.012				0	0	0	0	0	0		0	0	0	0	0	0		0	0	0	0	0	0		1.03103	1.09078	1.02715	1.00566	1.01951	1.01251		37.2779	40.7469	34.7249	41.6075	37.587	43.012		11.2135	14.306	10.832	12.5097
96622		20.818	50.245	35.457	32.814	24.719	38.125				0	0	0	0	0	0		0	0	0	0	0	0		0	0	0	0	0	0		1.03177	1.09121	1.02863	1.00425	1.01828	1.01237		37.1908	50.245	34.6422	41.5803	37.5373	38.6648		11.2135	14.314	10.9087	12.4562
96702		23.282	35.564	22.463	29.978	28.949	31.08				0	0	0	0	0	0		0	0	0	0	0	0		0	0	0	0	0	0		1.03177	1.09054	1.02843	1.00442	1.01798	1.01057		37.1493	40.701	34.4947	41.4532	37.421	38.6696		11.0618	14.1477	10.9435	12.4418
96782		34.381	47.103	30.539	38.274	31.584	39.754				0	0	0	0	0	0		0	0	0	0	0	0		0	0	0	0	0	0		1.03133	1.09123	1.02771	1.00507	1.01887	1.0089		37.1084	47.103	34.4833	41.3705	37.1651	38.6664		10.9335	14.1467	10.7843	12.4715
96882		29.169	36.026	25.17	35.898	20.093	21.643				0	0	0	0	0	0		0	0	0	0	0	0		0	0	0	0	0	0		1.03127	1.09049	1.02747	1.00477	1.01996	1.009		37.0406	40.6364	34.4706	41.2953	36.83	38.5459		10.8443	13.6685	10.634	12.408
97002		31.675	27.159	27.389	33.234	28.834	34.461				0	0	0	0	0	0		0	0	0	0	0	0		0	0	0	0	0	0		1.03091	1.08971	1.02844	1.00474	1.01978	1.00874		37.0082	40.5953	34.4076	41.25	36.7938	38.5603		10.7795	13.5102	10.6262	12.4333
97082		25.736	31.827	24.767	30.269	22.312	28.13				0	0	0	0	0	0		0	0	0	0	0	0		0	0	0	0	0	0		1.03105	1.08973	1.02779	1.00456	1.01855	1.00827		37.0075	40.5419	34.4271	41.1903	36.9573	38.5085		10.7795	13.431	10.6262	12.394
97162		25.914	40.511	20.777	24.476	24.023	36.147				0	0	0	0	0	0		0	0	0	0	0	0		0	0	0	0	0	0		1.03084	1.08917	1.0272	1.00396	1.01839	1.00763		37.0552	40.519	34.3876	41.1136	36.8238	38.5329		10.8443	13.4875	10.5813	12.3338
97242		33.549	34.536	28.876	34.411	28.379	27.748				0	0	0	0	0	0		0	0	0	0	0	0		0	0	0	0	0	0		1.03077	1.08935	1.02889	1.00523	1.01906	1.00883		37.0582	40.5163	34.349	40.6293	36.7932	38.4873		10.8443	13.4875	10.5813	12.3008
97322		22.968	29.234	21.115	29.404	21.795	27.64				0	0	0	0	0	0		0	0	0	0	0	0		0	0	0	0	0	0		1.03031	1.08981	1.02875	1.00486	1.02128	1.01007		37.1412	40.5407	34.3403	40.723	36.7526	38.4315		10.9705	13.5093	10.622	12.3008
97402		29.04	31.851	26.671	30.503	30.092	32.299				0	0	0	0	0	0		0	0	0	0	0	0		0	0	0	0	0	0		1.03019	1.09065	1.02906	1.00479	1.02122	1.00953		37.1451	40.5288	34.2836	40.7411	36.7433	38.4557		11.0347	13.5093	10.4395	12.3008
97522		19.356	30.904	17.833	21.53	22.823	21.867				0	0	0	0	0	0		0	0	0	0	0	0		0	0	0	0	0	0		1.03039	1.09136	1.02852	1.00651	1.023	1.00947		37.1388	40.5186	34.3048	40.4523	36.5866	38.4039		11.1035	13.5093	10.532	12.2102
97602		27.78	36.593	27.221	32.16	24.385	26.695				0	0	0	0	0	0		0	0	0	0	0	0		0	0	0	0	0	0		1.03034	1.09184	1.02843	1.00681	1.02259	1.00948		37.0783	40.4252	34.3466	40.3693	36.6028	38.352		11.1035	13.4875	10.7145	12.0823
97682		26.359	28.222	24.541	17.978	24.714	27.564				0	0	0	0	0	0		0	0	0	0	0	0		0	0	0	0	0	0		1.03019	1.0925	1.02868	1.00661	1.02213	1.00926		37.0855	40.3563	34.2984	40.3433	36.5639	38.2631		11.1035	13.5658	10.532	11.7668
97762		30.077	36.998	26.958	32.663	34.194	28.526				0	0	0	0	0	0		0	0	0	0	0	0		0	0	0	0	0	0		1.0306	1.09505	1.02857	1.00641	1.02192	1.00917		37.1318	40.2941	34.3028	40.2362	36.6331	38.2535		11.2565	13.6073	10.532	11.5785
97842		18.804	25.218	24.335	33.275	16.516	32.521				0	0	0	0	0	0		0	0	0	0	0	0		0	0	0	0	0	0		1.03076	1.09432	1.02841	1.00608	1.02175	1.01035		37.1614	40.2948	34.309	40.1291	36.6407	38.1715		11.3657	13.631	10.532	11.5433
98002		28.433	17.656	24.224	23.472	27.753	14.295				0	0	0	0	0	0		0	0	0	0	0	0		0	0	0	0	0	0		1.0304	1.09372	1.02872	1.00502	1.02201	1.01065		37.1658	40.2933	34.2319	40.2022	36.5559	38.162		11.3882	13.671	10.4622	11.567
98082		24.402	26.546	19.64	32.018	21.838	30.226				0	0	0	0	0	0		0	0	0	0	0	0		0	0	0	0	0	0		1.03078	1.09186	1.02862	1.00568	1.02301	1.0102		37.3069	40.2962	34.3008	40.0637	36.4932	38.134		11.4615	13.6073	10.532	11.4892
98162		26.856	18.229	28.485	25.002	36.589	19.862				0	0	0	0	0	0		0	0	0	0	0	0		0	0	0	0	0	0		1.03136	1.09184	1.02841	1.00786	1.0229	1.01149		37.408	40.2973	34.3092	39.6014	36.4961	38.1189		11.6227	13.6073	10.532	11.493
98262		20.859	21.661	15.395	28.195	25.788	29.373				0	0	0	0	0	0		0	0	0	0	0	0		0	0	0	0	0	0		1.03136	1.08992	1.02826	1.00937	1.02252	1.01158		37.4079	40.2948	34.314	39.5265	36.5018	38.1182		11.6332	13.726	10.594	11.3488
98342		18.471	18.477	17.499	18.068	17.183	13.912				0	0	0	0	0	0		0	0	0	0	0	0		0	0	0	0	0	0		1.03117	1.0868	1.02795	1.00923	1.02242	1.01163		37.2605	40.4269	34.2561	39.5942	36.4616	38.1179		11.4827	13.726	10.6862	11.493
98422		26.08	22.04	22.791	21.138	25.609	20.403				0	0	0	0	0	0		0	0	0	0	0	0		0	0	0	0	0	0		1.03113	1.08248	1.02783	1.00991	1.0237	1.01352		37.2655	40.5229	34.2088	39.4589	36.4316	38.0628		11.4827	13.726	10.6385	11.3488
98522		24.741	20.259	23.254	25.846	28.31	26.43				0	0	0	0	0	0		0	0	0	0	0	0		0	0	0	0	0	0		1.03205	1.0784	1.02776	1.00924	1.02353	1.01411		37.1679	40.5589	34.2107	39.5433	36.3947	38.0385		11.5035	13.5598	10.6775	11.3488
98602		16.172	36.586	16.473	30.256	15.657	24.32				0	0	0	0	0	0		0	0	0	0	0	0		0	0	0	0	0	0		1.03213	1.07674	1.02767	1.00956	1.02377	1.01408		37.1669	40.6024	34.1938	39.3436	36.3887	38.0088		11.5035	13.534	10.613	11.2555
98682		29.153	25.436	21.628	23.039	25.459	30.754				0	0	0	0	0	0		0	0	0	0	0	0		0	0	0	0	0	0		1.0325	1.07433	1.02795	1.01075	1.02484	1.01359		37.3192	40.665	34.0733	39.2522	36.3657	37.9838		11.6647	13.5598	10.4922	11.0783
98762		38.368	31.066	28.398	23.678	23.616	27.193				0	0	0	0	0	0		0	0	0	0	0	0		0	0	0	0	0	0		1.03248	1.07462	1.02734	1.0121	1.02466	1.01361		38.368	40.6037	34.0384	39.1074	36.3621	37.9095		11.6647	13.5598	10.5482	10.8225
98842		40.317	38.668	28.675	29.38	34.233	33.045				0	0	0	0	0	0		0	0	0	0	0	0		0	0	0	0	0	0		1.03305	1.07386	1.02771	1.01229	1.02519	1.01362		40.317	40.627	34.036	39.1071	36.3439	37.9091		11.6647	13.5598	10.5482	10.8225
99022		44.49	44.277	30.85	44.496	45.833	31.007				0	0	0	0	0	0		0	0	0	0	0	0		0	0	0	0	0	0		1.03342	1.07242	1.02739	1.01222	1.02507	1.01293		44.49	40.6078	34.0381	44.496	45.833	37.8822		11.6647	13.4947	10.5482	10.7892
99102		37.815	35.617	30.795	33.716	32.744	34.456				0	0	0	0	0	0		0	0	0	0	0	0		0	0	0	0	0	0		1.03306	1.07005	1.02675	1.0128	1.02527	1.01239		37.815	40.6175	34.0209	38.9157	36.3408	37.8749		11.5035	13.4535	10.4383	10.8325
99202		43.131	31.999	32.85	26.057	38.513	37.974				0	0	0	0	0	0		0	0	0	0	0	0		0	0	0	0	0	0		1.0329	1.06824	1.02628	1.01146	1.02622	1.01237		43.131	40.6887	33.9615	38.9609	36.1806	37.8697		11.4303	13.5598	10.4383	10.8325
99282		39.299	42.355	32.331	32.739	33.266	35.525				0	0	0	0	0	0		0	0	0	0	0	0		0	0	0	0	0	0		1.03215	1.06249	1.02624	1.0108	1.02617	1.01251		39.299	40.957	33.9634	39.098	36.1846	37.8058		11.4303	13.726	10.4383	10.9065
99362		35.309	29.971	27.043	31.734	33.883	27.222				0	0	0	0	0	0		0	0	0	0	0	0		0	0	0	0	0	0		1.03281	1.0585	1.02661	1.0106	1.0258	1.01207		37.1198	41.0286	33.9021	39.1106	36.1409	37.7969		11.4303	13.726	10.4383	10.9065
99442		34.931	29.306	32.743	27.72	27.08	31.291				0	0	0	0	0	0		0	0	0	0	0	0		0	0	0	0	0	0		1.03265	1.05531	1.02636	1.01101	1.02632	1.01196		37.125	41.218	33.8892	39.2293	36.132	37.7976		11.4303	13.726	10.3613	11.1368
99522		33.724	37.758	27.663	24.658	30.96	26.221				0	0	0	0	0	0		0	0	0	0	0	0		0	0	0	0	0	0		1.03293	1.05363	1.02621	1.01033	1.02644	1.01149		37.0433	41.2909	33.7912	39.3122	35.9948	37.7777		11.321	13.726	10.3343	11.2477
99602		36.698	46.772	20.919	41.93	25.359	26.429				0	0	0	0	0	0		0	0	0	0	0	0		0	0	0	0	0	0		1.03288	1.05339	1.02614	1.01098	1.02607	1.01102		36.8952	46.772	33.7553	39.2933	36.0227	37.787		11.168	13.7655	10.2772	11.2477
99682		30.363	36.394	22.984	37.819	23.79	26.888				0	0	0	0	0	0		0	0	0	0	0	0		0	0	0	0	0	0		1.03393	1.05402	1.02608	1.01003	1.02628	1.01091		36.6936	41.2816	33.6988	39.3243	35.9575	37.789		11.0418	13.726	10.127	11.2477
99802		24.265	30.807	26.247	30.562	24.806	34.229				0	0	0	0	0	0		0	0	0	0	0	0		0	0	0	0	0	0		1.03369	1.05231	1.026	1.01013	1.02596	1.01092		36.6379	41.414	33.6027	39.2751	35.8453	37.7889		10.977	13.726	10.128	11.2477
99882		34.318	38.294	28.837	31.985	32.432	40.409				0	0	0	0	0	0		0	0	0	0	0	0		0	0	0	0	0	0		1.03384	1.04833	1.02611	1.01134	1.02584	1.01115		36.6966	41.7671	33.5595	39.0288	35.7381	37.7604		10.977	13.5993	10.1143	11.1368
100002		25.72	40.06	26.688	35.393	28.378	32.734				0	0	0	0	0	0		0	0	0	0	0	0		0	0	0	0	0	0		1.03384	1.04574	1.02653	1.01129	1.02558	1.01063		36.6319	41.7951	33.3346	38.915	35.6377	37.7589		10.9605	13.6058	10.0243	10.9065
100102		24.111	36.127	25.364	32.741	34.114	26.706				0	0	0	0	0	0		0	0	0	0	0	0		0	0	0	0	0	0		1.03474	1.04265	1.02534	1.01274	1.02524	1.01082		36.4893	41.8518	33.3265	38.7672	35.5688	37.7427		10.8878	13.5415	9.99525	10.8325
100202		37.147	26.36	20.997	32.287	26.967	27.057				0	0	0	0	0	0		0	0	0	0	0	0		0	0	0	0	0	0		1.03411	1.04188	1.02525	1.01298	1.02433	1.00947		37.147	41.7976	33.2905	38.621	35.5668	37.7264		10.864	13.4988	9.96825	10.7643
100282		39.175	24.567	37.862	22.463	30.677	32.203				0	0	0	0	0	0		0	0	0	0	0	0		0	0	0	0	0	0		1.03424	1.03965	1.02524	1.01418	1.02397	1.00928		39.175	41.8117	37.862	38.5759	35.5173	37.6538		10.7847	13.4332	9.9335	10.6842
100362		17.149	23.787	22.419	22.207	13.445	25.991				0	0	0	0	0	0		0	0	0	0	0	0		0	0	0	0	0	0		1.03475	1.03808	1.02519	1.01617	1.02405	1.00815		36.3743	41.7992	33.0914	38.5164	35.4398	37.7094		10.772	13.2592	9.882	10.652
100462		21.243	22.92	14.487	28.243	16.854	22.763				0	0	0	0	0	0		0	0	0	0	0	0		0	0	0	0	0	0		1.03462	1.03727	1.02491	1.01559	1.02447	1.00779		36.2526	41.8373	32.9652	38.5144	35.3213	37.6399		10.772	13.2592	9.756	10.5267
100542		32.846	32.373	20.127	25.615	19.971	25.601				0	0	0	0	0	0		0	0	0	0	0	0		0	0	0	0	0	0		1.0349	1.03699	1.02558	1.01488	1.02521	1.00723		36.1149	41.8532	32.9042	38.5039	35.1564	37.6736		10.7982	13.2592	9.70875	10.3432
100622		31.483	26.455	17.724	26.179	18.552	25.559				0	0	0	0	0	0		0	0	0	0	0	0		0	0	0	0	0	0		1.03431	1.0372	1.02559	1.01556	1.02518	1.00709		36.1429	41.8416	32.9036	38.4953	35.1573	37.5793		10.7982	13.2592	9.70875	10.5267
100722		25.689	20.656	23.044	28.228	25.543	16.603				0	0	0	0	0	0		0	0	0	0	0	0		0	0	0	0	0	0		1.03409	1.03897	1.02596	1.01688	1.02497	1.00747		36.1535	41.7615	32.8539	38.4473	35.1644	37.1842		10.7982	13.2592	9.691	10.5267
100802		25.912	36.279	30.054	27.8	24.512	26.007				0	0	0	0	0	0		0	0	0	0	0	0		0	0	0	0	0	0		1.03469	1.03926	1.02614	1.01745	1.02481	1.00704		36.1247	41.7495	32.8526	38.4389	35.1701	37.1334		10.7982	13.2592	9.691	10.5783
100882		27.177	17.398	30.05	25.969	27.784	35.246				0	0	0	0	0	0		0	0	0	0	0	0		0	0	0	0	0	0		1.03461	1.03838	1.02628	1.01813	1.0261	1.00717		36.1286	41.5429	32.8288	38.4367	35.1255	36.864		10.7982	12.997	9.691	10.6845
101002		30.831	22.516	29.798	27.672	33.419	26.818				0	0	0	0	0	0		0	0	0	0	0	0		0	0	0	0	0	0		1.03454	1.03766	1.0262	1.01856	1.02701	1.00768		36.1319	41.3075	32.8109	38.4364	35.09	36.7975		10.7315	12.7982	9.63425	10.7315
101082		39.04	36.429	34.313	31.647	29.952	28.644				0	0	0	0	0	0		0	0	0	0	0	0		0	0	0	0	0	0		1.03423	1.03747	1.02587	1.01818	1.02754	1.00697		39.04	41.3227	32.8143	38.4367	34.9222	36.7409		10.7315	12.7982	9.71375	10.744
101162		32.658	31.835	36.464	41.46	30.819	21.093				0	0	0	0	0	0		0	0	0	0	0	0		0	0	0	0	0	0		1.03374	1.03733	1.02588	1.0175	1.02698	1.00656		36.082	41.3536	32.8008	38.436	34.8299	36.7277		10.7865	12.8343	9.75825	10.5568
101242		26.56	26.757	41.982	28.813	32.405	31.234				0	0	0	0	0	0		0	0	0	0	0	0		0	0	0	0	0	0		1.03336	1.03803	1.02576	1.01708	1.02806	1.00814		36.0699	41.2983	41.982	38.4274	34.7391	36.4556		10.7722	12.9175	9.66825	10.4777
101362		35.713	37.098	30.93	32.067	23.8	33.413				0	0	0	0	0	0		0	0	0	0	0	0		0	0	0	0	0	0		1.03314	1.04042	1.02497	1.01676	1.02736	1.00923		36.0713	41.0599	32.7962	38.3805	34.6944	36.3453		10.8455	12.8575	9.66825	10.4408
101442		25.762	17.734	26.026	31.86	21.072	33.986				0	0	0	0	0	0		0	0	0	0	0	0		0	0	0	0	0	0		1.03327	1.04256	1.02521	1.01652	1.02908	1.00862		36.1042	41.0067	32.7886	38.3263	34.4378	36.333		10.8455	12.9433	9.623	10.3837
101522		18.097	37.719	24.541	26.515	20.448	30.298				0	0	0	0	0	0		0	0	0	0	0	0		0	0	0	0	0	0		1.03344	1.04261	1.02493	1.01693	1.02838	1.00832		36.1969	41.0061	32.7751	38.301	34.3774	36.3363		10.882	12.9433	9.5665	10.361
101602		31.659	35.926	15.385	35.062	17.022	24.577				0	0	0	0	0	0		0	0	0	0	0	0		0	0	0	0	0	0		1.03293	1.04392	1.02508	1.01702	1.03006	1.00794		36.2393	40.9743	32.7114	38.301	34.2386	36.3405		10.882	12.9433	9.46625	10.3912
101682		21.231	33.867	27.662	25.143	22.949	26.426				0	0	0	0	0	0		0	0	0	0	0	0		0	0	0	0	0	0		1.03272	1.04423	1.02455	1.01743	1.03086	1.00855		36.2566	40.9639	32.6067	38.279	34.1789	36.3228		11.0048	12.9433	9.4265	10.3733
101782		28.401	41.265	26.861	41.736	26.676	35.24				0	0	0	0	0	0		0	0	0	0	0	0		0	0	0	0	0	0		1.03167	1.04411	1.02477	1.01747	1.0308	1.00795		36.3386	40.8248	32.5825	38.2785	34.2187	36.3259		11.0048	12.8495	9.25675	10.3733
101882		23.746	36.98	27.573	31.858	24.31	26.934				0	0	0	0	0	0		0	0	0	0	0	0		0	0	0	0	0	0		1.03189	1.04484	1.02504	1.01733	1.03081	1.0076		36.4381	40.6847	32.5929	38.2744	34.2185	36.3129		11.0165	12.8027	9.3585	10.3378
102002		25.349	39.41	29.02	47.523	39.012	28.733				0	0	0	0	0	0		0	0	0	0	0	0		0	0	0	0	0	0		1.0317	1.04655	1.02493	1.01765	1.03091	1.00772		36.472	40.6638	32.7234	47.523	34.3194	36.3106		11.0383	12.8027	9.31875	10.385
102082		36.043	65.747	22.917	66.992	40.392	72.203				0	0	0	0	0	0		0	0	0	0	0	0		0	0	0	0	0	0		1.03279	1.04673	1.02575	1.01738	1.03161	1.00807		36.492	65.747	32.7584	66.992	40.392	72.203		10.968	12.8495	9.419	10.385
102202		27.454	120.402	28.765	90.254	28.444	68.52				0	0	0	0	0	0		0	0	0	0	0	0		0	0	0	0	0	0		1.03216	1.04722	1.02609	1.01685	1.03007	1.00809		36.6208	120.402	32.7827	90.254	34.386	68.52		11.0633	12.9433	9.4755	10.3733
102282		34.798	74.565	34.032	59.133	36.793	48.806				0	0	0	0	0	0		0	0	0	0	0	0		0	0	0	0	0	0		1.03217	1.04512	1.02638	1.01692	1.03035	1.00747		36.5086	74.565	32.7454	59.133	34.4668	48.806		11.0633	13.13	9.419	10.3733
102362		42.087	50.682	44.979	40.459	48.348	50.966				0	0	0	0	0	0		0	0	0	0	0	0		0	0	0	0	0	0		1.0321	1.04428	1.0264	1.01672	1.03031	1.00738		42.087	50.682	44.979	38.2396	48.348	50.966		10.968	12.9433	9.419	10.385
102442		37.997	58.007	35.702	35.964	35.99	40.167				0	0	0	0	0	0		0	0	0	0	0	0		0	0	0	0	0	0		1.03099	1.04386	1.02645	1.01723	1.02903	1.00713		37.997	58.007	32.7803	38.1974	34.5677	36.3212		10.968	12.8495	9.4755	10.356
102522		40.053	46.368	35.232	36.008	30.91	46.274				0	0	0	0	0	0		0	0	0	0	0	0		0	0	0	0	0	0		1.03092	1.04325	1.0261	1.01691	1.02922	1.00721		40.053	46.368	32.7511	38.1851	34.4303	46.274		10.9155	12.8027	9.4985	10.328
102602		32.774	44.443	32.264	39.596	33.425	36.727				0	0	0	0	0	0		0	0	0	0	0	0		0	0	0	0	0	0		1.03004	1.04291	1.02607	1.0164	1.02894	1.00726		36.473	44.443	32.6302	38.1466	34.4452	36.1418		10.8938	12.7262	9.39825	10.3013
102682		27.674	42.841	30.753	22.573	31.508	33.288				0	0	0	0	0	0		0	0	0	0	0	0		0	0	0	0	0	0		1.03022	1.04281	1.02646	1.01592	1.02906	1.00747		36.6257	40.6869	32.598	38.0728	34.4388	36.1272		10.9155	12.8027	9.39825	10.294
102802		29.972	47.97	28.782	39.265	45.754	34.283				0	0	0	0	0	0		0	0	0	0	0	0		0	0	0	0	0	0		1.03039	1.04299	1.02639	1.01554	1.03007	1.00726		36.6224	47.97	32.7452	38.096	45.754	36.0246		10.9155	12.8027	9.4985	10.294
102882		23.824	54.556	23.343	44.179	20.04	39.07				0	0	0	0	0	0		0	0	0	0	0	0		0	0	0	0	0	0		1.02952	1.04306	1.026	1.01541	1.02977	1.00775		36.6556	54.556	32.6358	44.179	34.2625	35.9786		10.8938	12.8027	9.39825	10.3013
103002		27.93	57.585	28.177	51.119	28.806	51.834				0	0	0	0	0	0		0	0	0	0	0	0		0	0	0	0	0	0		1.02916	1.04574	1.02544	1.01555	1.03106	1.00739		36.5951	57.585	32.5904	51.119	34.1748	51.834		11.0048	12.8027	9.3585	10.3013
103082		30.344	47.282	30.06	33.224	26.047	33.541				0	0	0	0	0	0		0	0	0	0	0	0		0	0	0	0	0	0		1.02955	1.04827	1.02524	1.01549	1.03212	1.00721		36.4923	47.282	32.5917	38.0987	34.1013	35.8673		10.9173	12.7262	9.3585	10.294
103202		25.374	56.021	27.791	56.18	33.081	42.93				0	0	0	0	0	0		0	0	0	0	0	0		0	0	0	0	0	0		1.03021	1.04773	1.02573	1.01528	1.03147	1.00666		36.4323	56.021	32.5644	56.18	34.0069	42.93		10.7632	12.7262	9.2815	10.395
103322		39.19	60.763	27.177	53.616	29.037	53.947				0	0	0	0	0	0		0	0	0	0	0	0		0	0	0	0	0	0		1.03075	1.04784	1.02684	1.01488	1.03043	1.00659		39.19	60.763	32.5119	53.616	33.9662	53.947		10.6155	12.702	9.2875	10.423
103402		43.247	59.176	29.811	55.315	28.798	39.936				0	0	0	0	0	0		0	0	0	0	0	0		0	0	0	0	0	0		1.02978	1.04741	1.02707	1.01444	1.02982	1.00654		43.247	59.176	32.483	55.315	33.9589	35.7097		10.644	12.6975	9.251	10.435
103482		29.93	57.366	23.358	38.437	29.114	38.113				0	0	0	0	0	0		0	0	0	0	0	0		0	0	0	0	0	0		1.02903	1.04576	1.02697	1.01383	1.0291	1.00599		36.2594	57.366	32.4356	37.8456	33.9319	35.5938		10.7223	12.7115	9.18125	10.5315
103562		37.461	40.542	19.268	31.456	37.366	22.345				0	0	0	0	0	0		0	0	0	0	0	0		0	0	0	0	0	0		1.02928	1.04484	1.02719	1.01268	1.02862	1.00739		37.461	40.2771	32.3879	37.8382	33.8963	35.5364		10.7187	12.734	9.027	10.5727
103642		58.283	38.907	34.743	37.533	38.923	33.926				0	0	0	0	0	0		0	0	0	0	0	0		0	0	0	0	0	0		1.0288	1.04421	1.02755	1.01273	1.02845	1.00702		58.283	40.2651	32.3135	37.8116	33.8756	35.5262		10.8335	12.9232	8.9765	10.5158
103722		74.219	51.879	83.763	49.606	80.372	37.574				0	0	0	0	0	0		0	0	0	0	0	0		0	0	0	0	0	0		1.02862	1.04528	1.02832	1.01219	1.02767	1.00882		74.219	51.879	83.763	49.606	80.372	35.4262		10.7945	12.899	8.9	10.49
103802		59.711	50.734	48.97	51.435	51.33	47.222				0	0	0	0	0	0		0	0	0	0	0	0		0	0	0	0	0	0		1.02883	1.04613	1.02773	1.01339	1.028	1.00762		59.711	50.734	48.97	51.435	51.33	47.222		10.7637	12.7338	8.8585	10.523
103882		39.206	68.839	29.251	43.218	32.689	37.761				0	0	0	0	0	0		0	0	0	0	0	0		0	0	0	0	0	0		1.02835	1.04506	1.02847	1.01298	1.02766	1.00734		39.206	68.839	32.2145	43.218	33.7163	35.4167		10.7682	12.5577	8.839	10.4447
104002		28.228	43.265	29.155	41.973	40.275	40.681				0	0	0	0	0	0		0	0	0	0	0	0		0	0	0	0	0	0		1.02803	1.04566	1.02899	1.01427	1.02816	1.00889		36.0466	43.265	32.1967	37.5437	40.275	40.681		10.7682	12.5168	8.839	10.3217
104082		48.944	42.191	33.245	34.054	55.09	30.859				0	0	0	0	0	0		0	0	0	0	0	0		0	0	0	0	0	0		1.02726	1.04573	1.03029	1.01543	1.02754	1.00966		48.944	39.846	31.9505	37.4996	55.09	35.2625		10.7885	12.5907	8.87625	10.223
104202		41.962	42.018	27.009	38.592	52.977	27.458				0	0	0	0	0	0		0	0	0	0	0	0		0	0	0	0	0	0		1.02675	1.04503	1.03026	1.0161	1.02719	1.01079		41.962	39.8353	32.1435	37.3792	52.977	35.2469		10.7885	12.5928	8.889	10.1875
104282		41.372	33.571	24.951	39.371	32.518	40.314				0	0	0	0	0	0		0	0	0	0	0	0		0	0	0	0	0	0		1.0281	1.04513	1.03109	1.0162	1.02873	1.01204		41.372	39.7739	31.9431	37.2956	33.5382	40.314		10.7885	12.674	8.999	10.165
104362		30.143	50.869	22.984	34.247	33.364	34.491				0	0	0	0	0	0		0	0	0	0	0	0		0	0	0	0	0	0		1.02926	1.04502	1.03117	1.01722	1.02979	1.01285		36.0383	50.869	31.9423	37.1659	33.4201	35.1477		10.7897	12.674	8.999	10.1343
104442		33.589	45.242	31.935	44.463	28.156	35.114				0	0	0	0	0	0		0	0	0	0	0	0		0	0	0	0	0	0		1.02891	1.04523	1.03145	1.01904	1.03074	1.01245		36.04	45.242	31.9398	44.463	33.4005	35.1464		10.7897	12.694	8.999	10.1312
104522		33.543	41	27.902	45.045	25.584	38.55				0	0	0	0	0	0		0	0	0	0	0	0		0	0	0	0	0	0		1.02837	1.04583	1.03072	1.02198	1.03034	1.01282		36.0427	39.715	31.9465	45.045	33.353	35.1445		10.8102	12.7348	9.076	10.0413
104602		51.647	52.481	25.873	37.632	35.308	34.364				0	0	0	0	0	0		0	0	0	0	0	0		0	0	0	0	0	0		1.02915	1.04482	1.03064	1.02455	1.02991	1.01182		51.647	52.481	31.8979	36.6514	33.2776	35.1407		10.861	12.7185	9.103	10.0232
104682		41.852	37.419	39.302	39.605	46.648	44.197				0	0	0	0	0	0		0	0	0	0	0	0		0	0	0	0	0	0		1.02792	1.04471	1.03093	1.0258	1.0299	1.01145		41.852	39.6832	39.302	36.5592	46.648	44.197		10.8102	12.6988	9.09275	9.9745
104762		43.565	40.275	38.096	27.971	34.478	27.755				0	0	0	0	0	0		0	0	0	0	0	0		0	0	0	0	0	0		1.02775	1.04415	1.03114	1.02573	1.02998	1.01091		43.565	39.6446	38.096	36.5647	33.2349	35.1346		10.8113	12.649	9.062	9.9745
104842		52.962	42.708	39.885	30.481	43.526	29.593				0	0	0	0	0	0		0	0	0	0	0	0		0	0	0	0	0	0		1.02805	1.04465	1.03109	1.02568	1.02966	1.01075		52.962	39.6856	39.885	36.6479	43.526	35.1186		10.8113	12.7018	9.062	10.0287
105002		42.047	48.879	38.962	42.623	52.46	33.181				0	0	0	0	0	0		0	0	0	0	0	0		0	0	0	0	0	0		1.02903	1.04416	1.0309	1.02541	1.02984	1.01164		42.047	48.879	38.962	42.623	52.46	35.0278		10.8113	12.7018	9.062	9.9745
105102		32.624	39.746	27.665	36.237	27.33	32.41				0	0	0	0	0	0		0	0	0	0	0	0		0	0	0	0	0	0		1.02865	1.04448	1.03088	1.02573	1.02979	1.01246		35.9994	39.6926	31.841	36.4208	33.1134	34.9431		10.8113	12.7018	9.09275	9.94925
105182		30.983	40.713	28.876	29.534	33.677	30.822				0	0	0	0	0	0		0	0	0	0	0	0		0	0	0	0	0	0		1.02857	1.04507	1.03083	1.02594	1.03038	1.01181		35.846	39.6689	31.843	36.5479	33.0768	34.9596		10.7963	12.7378	9.102	9.9745
105262		33.774	37.167	33.311	24.761	21.985	27.331				0	0	0	0	0	0		0	0	0	0	0	0		0	0	0	0	0	0		1.02856	1.04579	1.02985	1.02584	1.03003	1.01215		35.8461	39.7166	31.8792	36.6477	33.0813	34.9566		10.7963	12.8115	9.112	10.0232
105382		29.281	42.902	25.269	34.279	19.842	34.97				0	0	0	0	0	0		0	0	0	0	0	0		0	0	0	0	0	0		1.0301	1.04625	1.02987	1.02586	1.02969	1.01248		35.8165	39.7569	31.9374	36.6599	33.1216	34.9687		10.7963	12.8815	9.11375	10.0413
105462		43.539	43.094	31.397	33.825	39.618	26.465				0	0	0	0	0	0		0	0	0	0	0	0		0	0	0	0	0	0		1.03095	1.04629	1.02989	1.02589	1.03102	1.01258		43.539	43.094	31.9792	36.6996	39.618	34.9314		10.8335	12.8935	9.1095	10.1312
105542		33.646	38.639	35.98	46.727	29.352	39.025				0	0	0	0	0	0		0	0	0	0	0	0		0	0	0	0	0	0		1.03172	1.04662	1.03085	1.02721	1.03203	1.01256		35.8206	39.7893	35.98	46.727	33.2265	34.9333		10.8335	12.9345	9.12225	10.1312
105622		42.444	44.006	41.554	34.307	33.086	40.296				0	0	0	0	0	0		0	0	0	0	0	0		0	0	0	0	0	0		1.03061	1.04715	1.03139	1.02773	1.03187	1.01231		42.444	44.006	41.554	36.6476	33.2603	34.7884		10.8832	12.9345	9.14175	10.0413
105702		39.28	44.544	36.489	20.847	33.899	30.028				0	0	0	0	0	0		0	0	0	0	0	0		0	0	0	0	0	0		1.03077	1.04747	1.03146	1.02723	1.03153	1.01256		39.28	44.544	36.489	36.6482	33.2614	34.7645		10.8832	12.9345	9.12225	10.0413
105782		30.349	30.349	36.512	32.397	31.267	37.795				0	0	0	0	0	0		0	0	0	0	0	0		0	0	0	0	0	0		1.03075	1.0463	1.03163	1.02723	1.03149	1.0131		35.8391	39.7562	36.512	36.5889	33.2392	34.6328		10.8832	12.9345	9.1195	9.999
105862		44.763	32.434	32.797	38.492	31.407	34.384				0	0	0	0	0	0		0	0	0	0	0	0		0	0	0	0	0	0		1.02991	1.04651	1.03195	1.02637	1.03124	1.01281		44.763	39.6875	31.8694	36.6471	33.1436	34.641		10.8832	12.8935	9.11375	9.999
106002		45.559	34.844	32.78	29.17	29.177	27.287				0	0	0	0	0	0		0	0	0	0	0	0		0	0	0	0	0	0		1.03006	1.04664	1.03222	1.02633	1.03107	1.01267		45.559	39.6826	31.8596	36.6472	33.2456	34.6449		10.8832	12.8935	9.11375	9.999
106102		39.207	28.34	30.366	29.206	24.758	18.666				0	0	0	0	0	0		0	0	0	0	0	0		0	0	0	0	0	0		1.03011	1.04534	1.03178	1.02471	1.03086	1.01312		39.207	39.7707	31.9367	36.6798	33.2636	34.6324		10.8832	12.9345	9.11375	10.0413
106182		28.032	21.5	22.104	22.212	16.185	29.303				0	0	0	0	0	0		0	0	0	0	0	0		0	0	0	0	0	0		1.03146	1.047	1.0323	1.0251	1.03135	1.01322		35.9012	39.7449	31.9489	36.7182	33.262	34.6298		10.906	12.9345	9.1095	10.1312
106302		37.382	36.205	30.759	22.671	31.244	32.203				0	0	0	0	0	0		0	0	0	0	0	0		0	0	0	0	0	0		1.03161	1.04789	1.0321	1.02525	1.03145	1.01324		37.382	39.7612	31.9507	36.814	33.2399	34.715		11.0162	13.1105	9.1095	10.1778
106402		29.424	34.91	23.608	28.891	22.691	29.242				0	0	0	0	0	0		0	0	0	0	0	0		0	0	0	0	0	0		1.03151	1.04723	1.0322	1.02522	1.03135	1.01336		36.0362	39.8419	31.9498	36.8679	33.262	34.7065		11.0162	13.2758	9.076	10.2085
106482		28.378	27.128	25.886	30.946	28.488	33.924				0	0	0	0	0	0		0	0	0	0	0	0		0	0	0	0	0	0		1.03161	1.04647	1.03214	1.02508	1.0316	1.01329		35.8863	39.8599	31.9503	36.9082	33.2612	34.7833		11.0162	13.2758	9.076	10.231
106562		49.558	39.852	31.527	27.381	33.266	27.189				0	0	0	0	0	0		0	0	0	0	0	0		0	0	0	0	0	0		1.03168	1.04746	1.03111	1.02487	1.03176	1.0132		49.558	39.8672	32.1659	37.0776	33.2607	34.8106		11.0957	13.3	9.08875	10.223
106642		32.948	41.931	28.464	38.08	24.016	27.509				0	0	0	0	0	0		0	0	0	0	0	0		0	0	0	0	0	0		1.03181	1.04715	1.03106	1.02602	1.03307	1.01359		36.0348	39.8696	32.1663	36.9644	33.2431	34.7997		11.0957	13.3	9.08875	10.2665
106722		27.996	30.01	23.197	35.602	33.232	29.95				0	0	0	0	0	0		0	0	0	0	0	0		0	0	0	0	0	0		1.0318	1.04735	1.03084	1.02591	1.03398	1.01379		36.0348	40.0231	32.0776	36.9748	33.0855	34.7818		11.0957	13.3342	9.12225	10.2665
106802		33.427	38.725	31.952	38.517	28.678	28.988				0	0	0	0	0	0		0	0	0	0	0	0		0	0	0	0	0	0		1.03037	1.0481	1.03082	1.02689	1.03375	1.01467		36.0639	39.8622	31.9456	36.8699	33.0901	34.6375		11.0957	13.3167	9.1095	10.231
106882		23.734	29.997	26.718	36.848	31.97	30.844				0	0	0	0	0	0		0	0	0	0	0	0		0	0	0	0	0	0		1.02971	1.04789	1.02878	1.02698	1.03366	1.01365		36.0698	39.8541	31.9476	36.8185	33.0814	34.6849		11.0957	13.3115	9.10375	10.2328
107002		27.276	25.224	36.699	26.527	35.174	31.586				0	0	0	0	0	0		0	0	0	0	0	0		0	0	0	0	0	0		1.02943	1.04781	1.03116	1.02752	1.03339	1.01342		36.0522	39.8184	36.699	36.6877	33.0569	34.624		11.0385	13.1463	9.102	10.202
107082		28.448	19.94	26.044	29.631	37.663	25.154				0	0	0	0	0	0		0	0	0	0	0	0		0	0	0	0	0	0		1.02934	1.04827	1.03119	1.02759	1.03213	1.0132		36.0379	39.7999	31.8297	36.6842	33.0782	34.6302		10.9282	13.1463	9.102	10.202
107162		33.94	27.887	27.262	25.571	22.173	29.582				0	0	0	0	0	0		0	0	0	0	0	0		0	0	0	0	0	0		1.02937	1.0487	1.03153	1.02738	1.03216	1.01334		35.9277	39.7828	31.8169	36.648	33.0777	34.6262		10.8832	13.1463	9.102	10.1555
107244		32.305	31.173	24.033	27.441	23.615	25.529				0	0	0	0	0	0		0	0	0	0	0	0		0	0	0	0	0	0		1.03005	1.04883	1.0314	1.027	1.03172	1.01308		35.8481	39.7469	31.7885	36.6484	33.0541	34.6336		10.8987	12.9703	9.09275	10.1555
107362		27.829	32.457	23.823	25.588	22.96	26.87				0	0	0	0	0	0		0	0	0	0	0	0		0	0	0	0	0	0		1.03	1.04863	1.03311	1.02726	1.03245	1.01322		35.8482	39.6798	31.7272	36.6482	32.8735	34.5701		10.8987	12.9293	9.062	10.1555
107442		30.854	27.735	26.552	25.41	24.196	21.389				0	0	0	0	0	0		0	0	0	0	0	0		0	0	0	0	0	0		1.02957	1.04837	1.0335	1.02751	1.03246	1.01392		35.8489	39.6349	31.5561	36.567	32.8727	34.5414		10.8987	12.9173	8.9335	10.0655
107522		34.762	31.274	32.44	23.111	28.897	22.58				0	0	0	0	0	0		0	0	0	0	0	0		0	0	0	0	0	0		1.03093	1.04791	1.03263	1.027	1.03262	1.01355		35.8116	39.646	31.5175	36.6069	32.8612	34.5565		10.8615	12.9173	8.86825	10.0413
107622		39.573	37.477	34.496	38.195	23.962	42.272				0	0	0	0	0	0		0	0	0	0	0	0		0	0	0	0	0	0		1.03116	1.04734	1.03154	1.02654	1.03261	1.01433		39.573	39.66	31.507	36.6436	32.7654	42.272		10.8128	12.9173	8.84275	10.0655
107702		41.882	48.072	27.988	46.936	26.773	44.065				0	0	0	0	0	0		0	0	0	0	0	0		0	0	0	0	0	0		1.03059	1.04649	1.03105	1.02627	1.03273	1.0149		41.882	48.072	31.4763	46.936	32.7632	44.065		10.8293	12.8983	8.84025	10.0655
107782		41.086	51.461	30.014	47.108	51.8	39.21				0	0	0	0	0	0		0	0	0	0	0	0		0	0	0	0	0	0		1.0319	1.04604	1.03016	1.02599	1.0326	1.01599		41.086	51.461	31.451	47.108	51.8	34.4605		10.7458	12.8283	8.824	10.0232
107882		46.035	69.655	40.707	52.103	47.184	45.744				0	0	0	0	0	0		0	0	0	0	0	0		0	0	0	0	0	0		1.0333	1.0465	1.02972	1.02637	1.03195	1.01782		46.035	69.655	40.707	52.103	47.184	45.744		10.7458	12.8283	8.7955	10.0287
108022		33.539	58.611	29.343	35.897	34.729	34.102				0	0	0	0	0	0		0	0	0	0	0	0		0	0	0	0	0	0		1.03331	1.04724	1.02952	1.02665	1.03194	1.01879		35.7086	58.611	31.4684	36.5031	32.7444	34.4065		10.7458	12.8815	8.7955	10.0287
108102		27.403	49.392	26.077	37.786	33.05	39.837				0	0	0	0	0	0		0	0	0	0	0	0		0	0	0	0	0	0		1.03319	1.04773	1.0295	1.02704	1.03334	1.01893		35.709	49.392	31.4161	36.5007	32.6913	34.401		10.7458	12.8935	8.72225	10.0287
108182		35.743	40.293	27.852	31.23	41.243	33.094				0	0	0	0	0	0		0	0	0	0	0	0		0	0	0	0	0	0		1.03163	1.04741	1.02982	1.02696	1.0332	1.01999		35.7081	39.7683	31.4603	36.6106	41.243	34.3468		10.6565	12.886	8.7955	10.0287
108262		21.025	47.43	29.39	38.558	31.928	38.398				0	0	0	0	0	0		0	0	0	0	0	0		0	0	0	0	0	0		1.03027	1.04774	1.02969	1.02881	1.03132	1.02016		35.7148	47.43	31.5074	36.4561	32.7555	34.3423		10.7458	12.927	8.824	10.012
108342		19.62	37.828	28.615	23.901	24.786	34.302				0	0	0	0	0	0		0	0	0	0	0	0		0	0	0	0	0	0		1.03055	1.04753	1.02993	1.02979	1.03162	1.01959		35.7365	39.8297	31.5038	36.3843	32.8017	34.3576		10.8038	12.9345	8.824	10.012
108442		33.641	52.416	22.067	35.777	21.42	36.288				0	0	0	0	0	0		0	0	0	0	0	0		0	0	0	0	0	0		1.03075	1.04759	1.02986	1.03071	1.03159	1.0205		35.7846	52.416	31.5535	36.231	32.9365	34.3072		10.827	12.9345	8.874	9.97075
108542		27.563	37.283	23.434	33.691	25.87	18.935				0	0	0	0	0	0		0	0	0	0	0	0		0	0	0	0	0	0		1.03088	1.04742	1.02984	1.03033	1.0322	1.02006		35.7315	39.8341	31.5557	36.235	32.7727	34.3449		10.827	12.9345	8.874	9.9785
108622		28.451	40.681	30.597	37.545	23.267	34.955				0	0	0	0	0	0		0	0	0	0	0	0		0	0	0	0	0	0		1.03086	1.04623	1.02954	1.03004	1.03323	1.02079		35.7319	39.8536	31.585	36.2432	32.7543	34.3257		10.7617	12.927	8.874	9.9785
108702		28.677	29.982	27.892	31.251	31.353	38.22				0	0	0	0	0	0		0	0	0	0	0	0		0	0	0	0	0	0		1.03171	1.04635	1.02985	1.02991	1.03512	1.02056		35.7188	39.8533	31.5546	36.2203	32.7114	34.3317		10.827	12.8907	8.874	9.9785
108782		23.368	51.553	25.649	50.402	26.173	43.263				0	0	0	0	0	0		0	0	0	0	0	0		0	0	0	0	0	0		1.03325	1.04662	1.0295	1.03122	1.03481	1.02056		35.7136	51.553	31.5884	50.402	32.7591	43.263		10.827	12.9995	8.84025	9.97075
108862		34.702	47.208	23.249	29.563	30.022	35.367				0	0	0	0	0	0		0	0	0	0	0	0		0	0	0	0	0	0		1.03272	1.04789	1.02967	1.03262	1.03508	1.02159		35.7315	47.208	31.7058	36.1854	32.8179	34.313		10.811	12.9995	8.84275	9.96525
109002		22.766	25.783	23.243	32.413	27.209	32.822				0	0	0	0	0	0		0	0	0	0	0	0		0	0	0	0	0	0		1.03306	1.04813	1.02963	1.03218	1.03458	1.02166		35.7723	39.8619	31.5757	36.1998	32.7631	34.3497		10.8107	12.909	8.8255	9.941
109082		31.641	29.202	30.481	29.211	22.404	22.196				0	0	0	0	0	0		0	0	0	0	0	0		0	0	0	0	0	0		1.03272	1.04765	1.02984	1.03392	1.03499	1.02221		35.7861	39.8657	31.5051	36.1379	32.8241	34.3078		10.8832	12.909	8.7755	9.941
109162		24.891	30.729	32.503	23.318	22.502	9.735				0	0	0	0	0	0		0	0	0	0	0	0		0	0	0	0	0	0		1.03275	1.04744	1.02909	1.03615	1.03631	1.02227		35.7846	39.8673	31.5158	35.978	32.8621	34.3073		10.8832	12.909	8.7755	9.9195
109242		27.133	27.355	23.55	34.992	22.923	30.629				0	0	0	0	0	0		0	0	0	0	0	0		0	0	0	0	0	0		1.03355	1.04661	1.02863	1.03593	1.03464	1.02213		35.753	39.9792	31.5224	35.9802	32.9854	34.2912		10.8832	12.909	8.747	9.88425
109322		26.964	33.872	23.734	33.55	24.36	24.229				0	0	0	0	0	0		0	0	0	0	0	0		0	0	0	0	0	0		1.03433	1.04678	1.0289	1.03586	1.0334	1.02243		35.7953	40.0801	31.5185	35.9809	33.0569	34.306		10.9282	13.057	8.747	9.8645
109402		26.165	49.476	15.621	40.567	20.906	27.382				0	0	0	0	0	0		0	0	0	0	0	0		0	0	0	0	0	0		1.03459	1.04692	1.0299	1.03307	1.03507	1.02203		35.8344	49.476	31.5043	36.0632	33.0597	34.3093		10.966	13.057	8.747	9.8645
109482		32.038	42.799	25.269	36.359	15.712	29.354				0	0	0	0	0	0		0	0	0	0	0	0		0	0	0	0	0	0		1.034	1.04701	1.03111	1.0331	1.0364	1.02225		35.8507	42.799	31.5131	36.0614	33.0686	34.3075		11.0245	12.9545	8.7655	9.8645
109582		30.078	29.353	16.252	27.44	19.451	26.681				0	0	0	0	0	0		0	0	0	0	0	0		0	0	0	0	0	0		1.03456	1.04621	1.03111	1.03304	1.03625	1.02235		35.9586	40.2642	31.5131	36.0653	33.0844	34.3066		11.0332	12.9545	8.7655	9.8285
109662		19.306	23.412	21.477	20.693	22.308	30.271				0	0	0	0	0	0		0	0	0	0	0	0		0	0	0	0	0	0		1.03558	1.04644	1.03166	1.03291	1.03618	1.02171		35.8584	40.28	31.5567	36.0754	33.1616	34.312		10.9837	12.9787	8.8245	9.773
109762		31.144	27.576	24.894	28.479	33.957	40.064				0	0	0	0	0	0		0	0	0	0	0	0		0	0	0	0	0	0		1.0357	1.04653	1.0322	1.03264	1.0359	1.02136		36.0296	40.2792	31.6824	36.185	33.177	40.064		11.0652	12.9577	8.8745	9.701
109882		29.872	34.074	30.73	33.547	26.919	24.389				0	0	0	0	0	0		0	0	0	0	0	0		0	0	0	0	0	0		1.03554	1.04639	1.03325	1.03208	1.03793	1.02089		36.0452	40.2936	31.7059	36.2173	33.1675	34.3666		11.1915	12.975	9.0285	9.6285
110002		23.792	23.834	28.523	35.728	21.58	39.14				0	0	0	0	0	0		0	0	0	0	0	0		0	0	0	0	0	0		1.03432	1.04608	1.03325	1.03449	1.03897	1.02175		36.069	40.2939	31.7059	36.1846	33.2002	34.3473		11.1915	12.975	9.0285	9.6285
110082		28.299	31.079	30.59	33.408	26.949	31.641				0	0	0	0	0	0		0	0	0	0	0	0		0	0	0	0	0	0		1.03412	1.04634	1.03282	1.03463	1.03889	1.0235		36.0728	40.2937	31.7378	36.1803	33.1137	34.312		11.1915	12.975	8.9515	9.701
110162		44.084	28.437	34.477	34.395	26.668	31.657				0	0	0	0	0	0		0	0	0	0	0	0		0	0	0	0	0	0		1.03462	1.04567	1.03341	1.03414	1.03981	1.02322		44.084	40.2944	31.72	36.1214	33.0849	34.3143		11.1147	12.992	8.9515	9.74825
110242		26.391	25.557	16.602	35.983	18.695	33.902				0	0	0	0	0	0		0	0	0	0	0	0		0	0	0	0	0	0		1.03449	1.04569	1.03311	1.03416	1.04011	1.02317		35.9656	40.2943	31.729	36.1201	33.0841	34.3571		11.0332	13.051	8.9515	9.74825
110322		30.43	30.575	26.033	32.274	30.435	25.628				0	0	0	0	0	0		0	0	0	0	0	0		0	0	0	0	0	0		1.03443	1.04595	1.03385	1.03405	1.04063	1.02274		35.9716	40.2941	31.7079	36.199	33.0827	34.3905		11.0332	13.051	8.9515	9.773
110422		22.953	36.664	27.41	34.638	25.133	27.731				0	0	0	0	0	0		0	0	0	0	0	0		0	0	0	0	0	0		1.03312	1.04585	1.03404	1.03377	1.04041	1.02279		35.9191	40.2942	31.6822	36.1482	33.0833	34.3886		11.003	13.051	8.7975	9.74825
110522		29.528	34.517	14.333	28.672	25.339	17.834				0	0	0	0	0	0		0	0	0	0	0	0		0	0	0	0	0	0		1.03299	1.04675	1.0339	1.03447	1.04018	1.02055		35.9314	40.2771	31.6958	36.0965	33.0839	34.4069		11.003	12.992	8.7975	9.74825
110602		31.464	33.185	30.257	34.807	26.656	38.039				0	0	0	0	0	0		0	0	0	0	0	0		0	0	0	0	0	0		1.03273	1.04615	1.03244	1.03492	1.04039	1.02088		36.0393	40.2828	31.7072	36.0633	33.0833	34.3935		11.003	13.051	8.7975	9.74825
110682		46.838	49.88	28.644	48.392	22.101	38.667				0	0	0	0	0	0		0	0	0	0	0	0		0	0	0	0	0	0		1.03371	1.0468	1.0313	1.03459	1.04115	1.01965		46.838	49.88	31.7283	48.392	33.0519	34.4434		10.9235	13.0187	8.7975	9.696
110762		36.079	53.339	26.251	45.484	29.314	36.826				0	0	0	0	0	0		0	0	0	0	0	0		0	0	0	0	0	0		1.03393	1.04671	1.03403	1.03454	1.04133	1.01923		35.8458	53.339	31.5238	45.484	33.048	34.3885		10.8493	13.0187	8.791	9.6345
110842		38.422	81.969	28.364	57.266	28.964	45.948				0	0	0	0	0	0		0	0	0	0	0	0		0	0	0	0	0	0		1.03505	1.04694	1.03369	1.03458	1.04276	1.01987		38.422	81.969	31.5378	57.266	32.9995	45.948		10.7967	13.0187	8.8245	9.69
111002		41.17	122.89	36.909	56.572	37.707	39.245				0	0	0	0	0	0		0	0	0	0	0	0		0	0	0	0	0	0		1.03595	1.04655	1.03331	1.03453	1.04465	1.02154		41.17	122.89	36.909	56.572	37.707	39.245		10.7682	13.1212	8.8245	9.7575
111082		26.448	77.738	29.247	59.336	38.359	33.893				0	0	0	0	0	0		0	0	0	0	0	0		0	0	0	0	0	0		1.03526	1.04624	1.03292	1.03383	1.04425	1.02246		35.7584	77.738	31.6122	59.336	38.359	34.3288		10.7682	13.0187	8.8245	9.7575
111162		32.619	80.875	26.545	47.911	40.296	40.949				0	0	0	0	0	0		0	0	0	0	0	0		0	0	0	0	0	0		1.03427	1.04562	1.03211	1.03385	1.04444	1.02259		35.7976	80.875	31.691	47.911	40.296	40.949		10.7682	12.9977	8.8245	9.69
111242		59.425	65.354	44.647	48.197	46.296	39.385				0	0	0	0	0	0		0	0	0	0	0	0		0	0	0	0	0	0		1.03478	1.0453	1.03148	1.03286	1.04354	1.02307		59.425	65.354	44.647	48.197	46.296	39.385		10.7897	12.9977	8.844	9.6345
111322		46.491	79.083	37.455	42.278	49.001	30.917				0	0	0	0	0	0		0	0	0	0	0	0		0	0	0	0	0	0		1.03481	1.04495	1.03123	1.03317	1.04316	1.02279		46.491	79.083	37.455	42.278	49.001	34.303		10.7175	12.9807	8.785	9.69
111402		55.808	78.635	27.492	63.977	40.844	50.257				0	0	0	0	0	0		0	0	0	0	0	0		0	0	0	0	0	0		1.03437	1.04577	1.03081	1.03339	1.04458	1.02282		55.808	78.635	31.6393	63.977	40.844	50.257		10.7682	12.9807	8.785	9.69
111522		39.653	42.087	25.602	26.692	23.158	19.197				0	0	0	0	0	0		0	0	0	0	0	0		0	0	0	0	0	0		1.03338	1.04532	1.03312	1.03324	1.04524	1.02281		39.653	40.2726	31.4358	35.9698	32.8959	34.3028		10.7682	13.052	8.785	9.69
111602		43.814	32.209	25.342	42.507	24.895	27.63				0	0	0	0	0	0		0	0	0	0	0	0		0	0	0	0	0	0		1.034	1.04531	1.03091	1.03397	1.04497	1.02238		43.814	40.2906	31.6292	42.507	32.989	34.3307		10.7897	13.062	8.785	9.69
111682		29.322	47.73	26.319	27.409	48.533	15.72				0	0	0	0	0	0		0	0	0	0	0	0		0	0	0	0	0	0		1.03395	1.04417	1.03087	1.03492	1.04493	1.02181		35.8102	47.73	31.6586	35.9243	48.533	34.3458		10.7897	13.056	8.7655	9.69
111766		56.18	24.878	34.761	20.081	35.415	22.396				0	0	0	0	0	0		0	0	0	0	0	0		0	0	0	0	0	0		1.03446	1.04456	1.03081	1.03509	1.04452	1.02143		56.18	40.3316	31.7069	35.9181	33.0041	34.3558		10.7897	13.056	8.8245	9.7575
111842		37.169	35.058	23.523	24.503	24.499	18.451				0	0	0	0	0	0		0	0	0	0	0	0		0	0	0	0	0	0		1.03423	1.04428	1.0304	1.03454	1.04441	1.02097		37.169	40.2824	31.7076	35.9378	33.0606	34.3656		10.8107	13.052	8.8245	9.81375
112002		37.983	21.063	33.903	28.629	17.935	29.854				0	0	0	0	0	0		0	0	0	0	0	0		0	0	0	0	0	0		1.03372	1.04396	1.03029	1.03451	1.04282	1.02042		37.983	40.2854	31.7077	35.9387	33.0819	34.3719		10.811	13.052	8.844	9.90175
112082		20.122	39.871	32.55	29.585	34.156	31.482				0	0	0	0	0	0		0	0	0	0	0	0		0	0	0	0	0	0		1.03374	1.04411	1.03057	1.03459	1.04162	1.0197		35.7457	40.3666	31.7506	35.936	33.0851	34.38		10.811	13.062	8.9275	9.90175
112182		23.376	42.711	23.253	38.577	25.676	27.743				0	0	0	0	0	0		0	0	0	0	0	0		0	0	0	0	0	0		1.03331	1.04335	1.03011	1.03523	1.04231	1.01978		35.7225	42.711	31.7086	35.913	33.064	34.3791		10.827	13.062	8.883	9.91025
112282		23.161	33.038	20.785	30.412	22.348	23.97				0	0	0	0	0	0		0	0	0	0	0	0		0	0	0	0	0	0		1.03434	1.04273	1.02999	1.03642	1.04275	1.01965		35.7144	40.544	31.7124	35.8908	33.0567	34.3805		10.827	13.0995	8.883	9.8625
112362		29.587	31.988	22.147	41.244	14.754	27.779				0	0	0	0	0	0		0	0	0	0	0	0		0	0	0	0	0	0		1.03456	1.04239	1.03021	1.03752	1.04292	1.01969		35.7316	40.5456	31.7617	41.244	33.0816	34.4419		10.811	13.1165	8.9665	9.854
112442		22.402	32.301	27.218	24.55	16.717	25.431				0	0	0	0	0	0		0	0	0	0	0	0		0	0	0	0	0	0		1.03423	1.04224	1.03002	1.03847	1.04281	1.01928		35.7366	40.5463	31.784	35.845	33.0819	34.4562		10.8762	13.0995	9.1205	9.75175
112522		24.14	31.467	19.413	26.404	22.38	23.754				0	0	0	0	0	0		0	0	0	0	0	0		0	0	0	0	0	0		1.03412	1.04246	1.02987	1.03814	1.04359	1.01999		35.8035	40.5672	31.7856	35.8076	33.0354	34.4296		10.8762	13.1468	9.1205	9.75175
112602		30.303	30.762	23.349	30.025	22.011	28.111				0	0	0	0	0	0		0	0	0	0	0	0		0	0	0	0	0	0		1.0336	1.04257	1.03014	1.03832	1.04402	1.01971		35.8483	40.5448	31.8009	35.756	33.0669	34.4411		10.9485	13.0935	9.1125	9.75175
112682		33.072	41.107	20.776	29.023	15.845	25.273				0	0	0	0	0	0		0	0	0	0	0	0		0	0	0	0	0	0		1.03351	1.04303	1.03095	1.03844	1.04352	1.01887		35.8564	40.5539	31.8318	35.8002	33.0752	34.469		10.977	13.1352	9.12325	9.854
112782		23.706	30.443	26.901	24.385	29.412	21.22				0	0	0	0	0	0		0	0	0	0	0	0		0	0	0	0	0	0		1.03337	1.04294	1.03048	1.03853	1.04399	1.01985		35.859	40.6024	31.8462	35.7981	33.0675	34.4353		10.977	13.161	9.16225	9.854
112862		24.975	24.689	18.142	20.043	26.924	19.758				0	0	0	0	0	0		0	0	0	0	0	0		0	0	0	0	0	0		1.03372	1.04344	1.02965	1.03832	1.044	1.02122		35.8918	40.5886	31.8575	35.8031	33.0838	34.3829		10.9642	13.0645	9.16225	9.854
113002		27.735	19.074	24.134	21.18	23.994	19.935				0	0	0	0	0	0		0	0	0	0	0	0		0	0	0	0	0	0		1.03275	1.04371	1.03181	1.03853	1.04385	1.02268		35.9704	40.6405	31.8058	35.8436	33.0842	34.3665		10.9642	12.9795	9.16225	9.90175
113082		40.241	31.325	36.864	28.392	40.197	24.999				0	0	0	0	0	0		0	0	0	0	0	0		0	0	0	0	0	0		1.03286	1.04387	1.03456	1.03888	1.04376	1.02312		40.241	40.6727	36.864	35.8718	40.197	34.3816		10.8917	12.934	9.16225	9.96325
113162		38.87	27.464	33.952	21.864	27.083	31.914				0	0	0	0	0	0		0	0	0	0	0	0		0	0	0	0	0	0		1.03194	1.04367	1.03504	1.03939	1.04353	1.02305		38.87	40.7044	31.7703	35.868	33.1704	34.3823		10.8917	12.92	9.16225	9.92025
113242		39.331	37.269	26.712	33.821	32.206	32.634				0	0	0	0	0	0		0	0	0	0	0	0		0	0	0	0	0	0		1.03198	1.04351	1.03531	1.03896	1.04393	1.02327		39.331	40.7071	31.7676	35.8712	33.1483	34.3542		10.966	12.92	9.16225	9.96325
113322		39.955	54.781	21.905	37.861	27.277	29.714				0	0	0	0	0	0		0	0	0	0	0	0		0	0	0	0	0	0		1.03182	1.0423	1.03524	1.03859	1.0442	1.02498		39.955	54.781	31.7682	35.8739	33.1333	34.3146		10.966	12.9065	9.12325	9.96325
113402		21.22	38.542	30.8	38.207	31.015	26.916				0	0	0	0	0	0		0	0	0	0	0	0		0	0	0	0	0	0		1.03173	1.04311	1.03433	1.03902	1.04335	1.02688		36.0477	40.7209	31.7482	35.8708	33.1805	34.298		10.966	12.9065	9.1125	9.97175
113482		24.76	34.195	18.415	32.077	28.408	30.412				0	0	0	0	0	0		0	0	0	0	0	0		0	0	0	0	0	0		1.03176	1.04362	1.03377	1.03948	1.04383	1.0278		36.0814	40.6757	31.7089	35.8659	33.1537	34.2883		11.0245	12.9065	9.0815	10.002
113602		30.072	37.153	36.612	31.74	32.908	34.163				0	0	0	0	0	0		0	0	0	0	0	0		0	0	0	0	0	0		1.03042	1.04325	1.03412	1.04005	1.04384	1.02722		36.0967	40.6559	36.612	35.8068	33.2174	34.2944		11.003	12.9065	9.1125	10.002
113702		33.544	29.364	27.937	27.594	26.164	30.387				0	0	0	0	0	0		0	0	0	0	0	0		0	0	0	0	0	0		1.03024	1.04341	1.03405	1.03946	1.04405	1.02688		36.0987	40.6697	31.7805	35.8662	33.2127	34.3139		11.003	12.977	9.12325	10.0542
113782		41.657	28.333	38.777	33.335	38.799	24.915				0	0	0	0	0	0		0	0	0	0	0	0		0	0	0	0	0	0		1.03043	1.04351	1.03456	1.03933	1.04381	1.02717		41.657	40.6653	38.777	35.8824	38.799	34.3465		11.0332	12.977	9.12325	10.079
113862		43.736	27.846	28.538	31.304	22.033	20.966				0	0	0	0	0	0		0	0	0	0	0	0		0	0	0	0	0	0		1.03054	1.04374	1.03461	1.03958	1.04393	1.02658		43.736	40.6415	31.7747	35.8633	33.2153	34.3164		11.0255	12.977	9.1125	10.0542
114002		23.779	26.883	29.071	25.418	26.149	34.781				0	0	0	0	0	0		0	0	0	0	0	0		0	0	0	0	0	0		1.03183	1.04417	1.03436	1.03931	1.04409	1.02645		36.0805	40.6119	31.7772	35.8247	33.2118	34.3183		11.0255	12.977	9.093	10.0542
114082		48.378	41.311	37.469	30.237	26.154	29.521				0	0	0	0	0	0		0	0	0	0	0	0		0	0	0	0	0	0		1.03062	1.04395	1.03442	1.03956	1.04394	1.02648		48.378	40.6997	37.469	35.8638	33.2408	34.3175		10.976	13.122	9.093	10.079
114162		46.919	33.259	41.892	22.279	29.735	25.718				0	0	0	0	0	0		0	0	0	0	0	0		0	0	0	0	0	0		1.03072	1.04436	1.03445	1.0398	1.04357	1.02611		46.919	40.8191	41.892	35.8907	33.2438	34.3683		10.8778	13.2322	9.0595	10.0685
114242		26.972	24.92	20.47	31.014	25.12	31.014				0	0	0	0	0	0		0	0	0	0	0	0		0	0	0	0	0	0		1.03036	1.04532	1.03443	1.0396	1.04407	1.02596		36.0974	40.7086	31.7949	35.8628	33.2398	34.3309		10.8778	13.2322	9.0595	10.0488
114322		23.102	39.501	23.127	44.171	22.651	28.527				0	0	0	0	0	0		0	0	0	0	0	0		0	0	0	0	0	0		1.03152	1.04467	1.03653	1.03996	1.04451	1.02562		36.0841	40.7715	31.774	44.171	33.2363	34.3397		10.8778	13.2322	8.9825	10.0403
114402		27.919	34.467	24.019	36.207	31.943	33.605				0	0	0	0	0	0		0	0	0	0	0	0		0	0	0	0	0	0		1.03184	1.0448	1.0401	1.04065	1.04618	1.0261		36.0804	41.0149	31.7069	35.8378	33.2079	34.3272		10.711	13.171	8.9825	9.99725
114482		24.791	30.605	22.972	38.463	28.837	26.212				0	0	0	0	0	0		0	0	0	0	0	0		0	0	0	0	0	0		1.03257	1.04368	1.04239	1.03987	1.04474	1.02614		36.0671	41.0775	31.6796	35.8564	33.2345	34.3263		10.6573	13.171	8.883	9.99725
114562		31.29	35.875	31.501	30.168	31.035	28.793				0	0	0	0	0	0		0	0	0	0	0	0		0	0	0	0	0	0		1.03315	1.04276	1.04275	1.03919	1.04226	1.02537		36.0558	41.1666	31.7056	35.8711	33.2629	34.3565		10.6165	13.2285	8.89375	9.99725
114662		40.356	22.731	23.477	32.343	20.873	28.187				0	0	0	0	0	0		0	0	0	0	0	0		0	0	0	0	0	0		1.03237	1.04228	1.04387	1.03852	1.04096	1.02589		40.356	41.1977	31.635	35.8814	33.266	34.3262		10.5813	13.2285	8.883	9.99725
114762		40.496	33.544	21.577	34.773	35.112	32.476				0	0	0	0	0	0		0	0	0	0	0	0		0	0	0	0	0	0		1.03233	1.04114	1.04509	1.03789	1.04238	1.02597		40.496	41.1483	31.5891	35.8911	33.2625	34.3248		10.5813	13.2285	8.813	9.911
114882		46.356	62.651	40.462	48.772	46.892	45.045				0	0	0	0	0	0		0	0	0	0	0	0		0	0	0	0	0	0		1.03237	1.04091	1.04438	1.03697	1.04206	1.02516		46.356	62.651	40.462	48.772	46.892	45.045		10.5813	13.2285	8.813	9.99725
115002		47.799	34.132	38.291	26.429	45.431	27.236				0	0	0	0	0	0		0	0	0	0	0	0		0	0	0	0	0	0		1.03264	1.04059	1.04294	1.03641	1.0412	1.02462		47.799	41.1849	38.291	35.8976	45.431	34.3448		10.594	13.2285	8.813	9.911
115082		33.159	40.257	30.03	28.636	42.255	32.61				0	0	0	0	0	0		0	0	0	0	0	0		0	0	0	0	0	0		1.03353	1.04058	1.0428	1.03517	1.0396	1.02521		36.0353	41.1854	31.7056	35.9153	42.255	34.3362		10.594	13.2127	8.866	9.911
115162		36.32	50.288	31.783	43.236	32.369	30.591				0	0	0	0	0	0		0	0	0	0	0	0		0	0	0	0	0	0		1.03474	1.04027	1.04263	1.03546	1.03938	1.0255		35.9584	50.288	31.674	43.236	33.2663	34.3551		10.6347	13.1405	8.835	9.8285
115262		33.635	55.818	28.555	40.454	44.365	23.429				0	0	0	0	0	0		0	0	0	0	0	0		0	0	0	0	0	0		1.03462	1.03956	1.04332	1.03562	1.03927	1.02626		35.9681	55.818	31.6559	40.454	44.365	34.3466		10.594	13.1405	8.782	9.8285
115342		31.05	44.608	26.471	39.988	35.703	35.275				0	0	0	0	0	0		0	0	0	0	0	0		0	0	0	0	0	0		1.03452	1.03945	1.04364	1.0351	1.03871	1.0267		35.9766	44.608	31.6438	39.988	33.3012	34.341		10.5587	13.1405	8.835	9.8285
115422		33.159	56.034	26.12	56.393	27.843	40.538				0	0	0	0	0	0		0	0	0	0	0	0		0	0	0	0	0	0		1.03408	1.03958	1.04261	1.03476	1.03924	1.02679		36.0118	56.034	31.6744	56.393	33.2735	40.538		10.5587	13.2058	8.782	9.773
115502		32.026	33.573	25.725	40.404	32.208	37.196				0	0	0	0	0	0		0	0	0	0	0	0		0	0	0	0	0	0		1.03335	1.04047	1.04285	1.03427	1.03857	1.02649		36.0362	41.2844	31.6691	40.404	33.3085	34.344		10.5587	13.2058	8.782	9.773
115582		36.788	30.307	29.819	32.466	40.727	27.377				0	0	0	0	0	0		0	0	0	0	0	0		0	0	0	0	0	0		1.03448	1.0405	1.04201	1.03468	1.03814	1.02677		35.9797	41.2838	31.6881	35.9328	40.727	34.361		10.5362	13.1687	8.782	9.8285
115662		30.009	38.198	32.301	35.086	29.769	31.787				0	0	0	0	0	0		0	0	0	0	0	0		0	0	0	0	0	0		1.03458	1.03998	1.04165	1.03413	1.03743	1.02659		36.0392	41.4742	31.6963	35.9797	33.3664	34.383		10.5072	13.3055	8.782	9.773
115784		27.511	32.845	23.682	31.162	22.342	31.618				0	0	0	0	0	0		0	0	0	0	0	0		0	0	0	0	0	0		1.03441	1.04026	1.04157	1.03468	1.0382	1.02547		36.04	41.4389	31.6981	35.974	33.3454	34.4248		10.4422	13.2728	8.74175	9.8285
115862		37.972	28.931	31.311	29.974	27.214	27.395				0	0	0	0	0	0		0	0	0	0	0	0		0	0	0	0	0	0		1.03475	1.03991	1.04159	1.03556	1.03736	1.02544		37.972	41.6132	31.6976	35.965	33.3173	34.426		10.4398	13.3475	8.74175	9.773
116022		32.503	27.159	28.171	33.002	25.919	37.128				0	0	0	0	0	0		0	0	0	0	0	0		0	0	0	0	0	0		1.03664	1.04048	1.04091	1.03547	1.03838	1.02522		36.0382	41.5864	31.7056	35.9659	33.2914	34.4595		10.4398	13.3475	8.72275	9.8285
116102		32.418	26.457	24.457	34.088	20.473	30.72				0	0	0	0	0	0		0	0	0	0	0	0		0	0	0	0	0	0		1.03452	1.04133	1.04071	1.03505	1.03937	1.02611		36.0651	41.5417	31.7059	35.9702	33.2665	34.4571		10.4398	13.3803	8.6435	9.8285
116182		35.816	38.146	28.979	25.427	26.494	19.358				0	0	0	0	0	0		0	0	0	0	0	0		0	0	0	0	0	0		1.03636	1.04232	1.0415	1.03514	1.03962	1.02595		36.0396	41.417	31.6997	35.9692	33.266	34.4575		10.4648	13.3803	8.6435	9.8285
116262		26.755	31.52	17.627	25.4	21.825	30.243				0	0	0	0	0	0		0	0	0	0	0	0		0	0	0	0	0	0		1.03429	1.04188	1.04265	1.03452	1.03923	1.02545		36.0406	41.4718	31.6092	35.9757	33.2699	34.4589		10.4422	13.4173	8.563	9.911
116342		26.364	32.095	26.894	26.993	32.313	21.563				0	0	0	0	0	0		0	0	0	0	0	0		0	0	0	0	0	0		1.03391	1.04286	1.04301	1.0344	1.03927	1.02525		36.0425	41.2722	31.5956	35.9769	33.269	34.434		10.5072	13.3425	8.563	9.99725
116422		28.999	39.622	27.16	36.917	28.626	28.517				0	0	0	0	0	0		0	0	0	0	0	0		0	0	0	0	0	0		1.03266	1.04276	1.04375	1.03497	1.03905	1.02567		36.0396	41.2746	31.5703	35.9711	33.2744	34.4171		10.4277	13.3425	8.563	10.0403
116522		24.998	45.897	29.478	37.162	26.876	36.032				0	0	0	0	0	0		0	0	0	0	0	0		0	0	0	0	0	0		1.03328	1.04265	1.04385	1.03704	1.03931	1.02658		35.9273	45.897	31.5176	35.915	33.266	34.383		10.4567	13.3055	8.64225	10.0403
116602		36.034	59.475	36.691	53.196	34.802	36.321				0	0	0	0	0	0		0	0	0	0	0	0		0	0	0	0	0	0		1.0329	1.04391	1.04322	1.03789	1.03932	1.02828		35.958	59.475	36.691	53.196	33.266	34.3443		10.4793	13.3055	8.563	10.0435
116682		27.527	38.129	23.272	32.973	27.725	27.399				0	0	0	0	0	0		0	0	0	0	0	0		0	0	0	0	0	0		1.0348	1.04406	1.04341	1.03781	1.03907	1.0281		35.8666	41.1244	31.5818	35.8609	33.266	34.3201		10.5145	13.2058	8.55075	10.0315
116762		30.918	34.425	29.121	22.677	32.34	35.549				0	0	0	0	0	0		0	0	0	0	0	0		0	0	0	0	0	0		1.03456	1.044	1.04292	1.03733	1.04055	1.02803		35.8711	41.1255	31.6623	35.8971	33.2623	34.3043		10.5957	13.2058	8.55075	10.0187
116862		34.015	37.107	30.1	27.133	23.515	20.442				0	0	0	0	0	0		0	0	0	0	0	0		0	0	0	0	0	0		1.03429	1.04317	1.04308	1.03699	1.04057	1.02753		35.8761	41.1398	31.593	35.9166	33.2518	34.2911		10.7305	13.2058	8.47025	10.0187
117002		27.882	33.951	27.5	24.329	26.061	25.379				0	0	0	0	0	0		0	0	0	0	0	0		0	0	0	0	0	0		1.03442	1.043	1.04244	1.03633	1.04235	1.02709		35.8737	41.1098	31.6173	35.9401	33.2384	34.2957		10.7305	13.0438	8.47025	10.0187
117082		37.662	31.175	22.738	22.807	22.941	17.327				0	0	0	0	0	0		0	0	0	0	0	0		0	0	0	0	0	0		1.03438	1.04311	1.04189	1.03552	1.04208	1.02703		37.662	41.1078	31.6633	35.9654	33.2544	34.3126		10.7305	13.0985	8.445	10.0187
117162		22.099	26.118	21.281	30.96	13.944	14.529				0	0	0	0	0	0		0	0	0	0	0	0		0	0	0	0	0	0		1.03477	1.0427	1.04149	1.03502	1.04119	1.0261		35.8672	41.0261	31.6638	35.9206	33.2603	34.3053		10.757	13.1247	8.445	9.9665
117262		19.255	27.205	28.902	26.486	13.16	24.801				0	0	0	0	0	0		0	0	0	0	0	0		0	0	0	0	0	0		1.03494	1.04362	1.0404	1.03485	1.04185	1.02582		35.8642	40.9308	31.7064	35.9261	33.256	34.3076		10.8035	13.1405	8.445	9.97925
117342		26.207	30.12	25.04	22.65	15.737	22.915				0	0	0	0	0	0		0	0	0	0	0	0		0	0	0	0	0	0		1.0349	1.04544	1.04068	1.03487	1.04293	1.02484		35.8649	40.7067	31.7059	35.9254	33.2486	34.3004		10.8722	13.1247	8.445	9.97925
117442		37.403	23.516	32.283	22.615	28.702	19.424				0	0	0	0	0	0		0	0	0	0	0	0		0	0	0	0	0	0		1.03571	1.0456	1.04015	1.03651	1.04192	1.02471		37.403	40.7039	31.7068	35.8837	33.2555	34.3018		10.8035	13.1405	8.445	10.002
117522		38.362	36.059	24.43	33.004	19.801	34.317				0	0	0	0	0	0		0	0	0	0	0	0		0	0	0	0	0	0		1.03518	1.045	1.0401	1.03786	1.04208	1.02368		38.362	40.7217	31.7069	35.8596	33.2544	34.2938		10.8035	13.171	8.445	10.002
117602		33.012	36.178	29.336	25.678	30.117	34.535				0	0	0	0	0	0		0	0	0	0	0	0		0	0	0	0	0	0		1.03441	1.04502	1.03949	1.03805	1.04194	1.02423		35.8738	40.7192	31.7078	35.8551	33.2554	34.288		10.8722	13.2523	8.55075	10.036
117702		26.165	54.389	30.628	35.037	23.26	32.605				0	0	0	0	0	0		0	0	0	0	0	0		0	0	0	0	0	0		1.03424	1.04467	1.03903	1.03815	1.04516	1.02387		35.877	54.389	31.7167	35.8526	33.2299	34.3089		10.8722	13.2523	8.55075	10.1088
117802		34.666	38.94	27.335	37.095	34.627	23.689				0	0	0	0	0	0		0	0	0	0	0	0		0	0	0	0	0	0		1.0331	1.04531	1.03926	1.03856	1.04445	1.02377		35.9415	40.7087	31.7111	35.8429	33.2368	34.3098		10.8722	13.2658	8.55075	10.1088
117882		38.042	34.826	35.543	31.84	25.068	35.148				0	0	0	0	0	0		0	0	0	0	0	0		0	0	0	0	0	0		1.03241	1.04532	1.03914	1.03822	1.04804	1.0239		38.042	40.7087	35.543	35.851	33.1882	34.329		10.8035	13.2797	8.55075	10.1088
118002		45.93	30.272	37.482	27.007	37.528	27.884				0	0	0	0	0	0		0	0	0	0	0	0		0	0	0	0	0	0		1.03159	1.04599	1.03851	1.03876	1.04724	1.02436		45.93	40.6974	37.482	35.8379	37.528	34.3477		10.8035	13.2797	8.55075	10.2253
118102		55.478	47.229	47.667	29.414	69.917	38.112				0	0	0	0	0	0		0	0	0	0	0	0		0	0	0	0	0	0		1.03153	1.04569	1.03747	1.03821	1.0467	1.0248		55.478	47.229	47.667	35.8553	69.917	38.112		10.757	13.3117	8.55075	10.1088
118202		39.377	50.958	37.023	39.801	38.115	40.041				0	0	0	0	0	0		0	0	0	0	0	0		0	0	0	0	0	0		1.03119	1.0453	1.03705	1.03778	1.04629	1.02426		39.377	50.958	37.023	39.801	38.115	40.041		10.757	13.4737	8.55075	10.1088
118282		30.589	53.59	26.157	37.735	38.329	38.102				0	0	0	0	0	0		0	0	0	0	0	0		0	0	0	0	0	0		1.03053	1.04489	1.0366	1.03699	1.04511	1.02404		36.041	53.59	31.7584	35.8762	38.329	38.102		10.757	13.4602	8.6435	10.1088
118362		27.333	42.592	35.789	22.399	38.239	35.119				0	0	0	0	0	0		0	0	0	0	0	0		0	0	0	0	0	0		1.03157	1.0449	1.03593	1.03589	1.04368	1.02425		36.0359	42.592	35.789	35.8934	38.239	34.3689		10.757	13.4602	8.6435	10.036
118442		37.283	38.425	34.704	31.519	38.34	38.69				0	0	0	0	0	0		0	0	0	0	0	0		0	0	0	0	0	0		1.03276	1.04574	1.03608	1.03547	1.04323	1.02323		37.283	41.0689	34.704	35.9036	38.34	38.69		10.757	13.379	8.39625	10.036
118522		35.26	39.775	21.485	28.882	31.788	31.708				0	0	0	0	0	0		0	0	0	0	0	0		0	0	0	0	0	0		1.03234	1.04599	1.03621	1.03588	1.04267	1.02361		36.0035	41.0551	31.7607	35.8935	33.2504	34.4273		10.8035	13.379	8.6435	10.036
118642		37.058	42.567	30.703	36.647	37.321	32.168				0	0	0	0	0	0		0	0	0	0	0	0		0	0	0	0	0	0		1.03221	1.04592	1.03582	1.03757	1.04229	1.02317		37.058	42.567	31.763	35.867	37.321	34.4452		10.757	13.3485	8.6435	10.036
118722		40.918	47.737	41.594	37.61	37.256	31.963				0	0	0	0	0	0		0	0	0	0	0	0		0	0	0	0	0	0		1.03146	1.04656	1.0355	1.03697	1.04242	1.0235		40.918	47.737	41.594	35.8765	37.256	34.4321		10.757	13.3327	8.39625	10.036
118802		36.551	37.59	39.01	34.99	21.53	31.292				0	0	0	0	0	0		0	0	0	0	0	0		0	0	0	0	0	0		1.03361	1.04672	1.03578	1.03692	1.04209	1.02243		36.551	41.1113	39.01	35.9184	33.266	34.4652		10.7305	13.3973	8.333	10.0542
118882		36.822	45.413	25.791	39.023	18.632	45.168				0	0	0	0	0	0		0	0	0	0	0	0		0	0	0	0	0	0		1.03395	1.04732	1.0363	1.03724	1.04272	1.02238		36.822	45.413	31.7718	39.023	33.266	45.168		10.6752	13.3425	8.333	10.0315
119002		23.453	35.528	31.764	33.946	24.062	23.783				0	0	0	0	0	0		0	0	0	0	0	0		0	0	0	0	0	0		1.0335	1.04742	1.0364	1.03755	1.04393	1.02245		36.0355	41.0823	31.7802	35.8964	33.266	34.4943		10.6752	13.3425	8.264	10.0542
119082		26.004	31.834	26.858	37.327	25.221	35.613				0	0	0	0	0	0		0	0	0	0	0	0		0	0	0	0	0	0		1.0315	1.04742	1.03629	1.03836	1.04414	1.02209		36.052	41.0822	31.7806	35.8838	33.2888	34.5181		10.6752	13.3055	8.2425	10.0315
119182		27.681	34.595	21.657	24.919	18.814	22.659				0	0	0	0	0	0		0	0	0	0	0	0		0	0	0	0	0	0		1.03206	1.04711	1.0358	1.03855	1.04417	1.02208		36.0264	41.1377	31.7825	35.9271	33.337	34.5678		10.5957	13.3803	8.2425	10.0543
119306		27.35	32.218	23.985	26.279	17.997	22.522				0	0	0	0	0	0		0	0	0	0	0	0		0	0	0	0	0	0		1.03293	1.04755	1.03624	1.03855	1.04446	1.02169		35.956	41.2273	31.7953	35.9268	33.2808	34.6685		10.5957	13.5427	8.25325	10.0543
119382		12.812	21.957	16.107	27.037	19.216	12.744				0	0	0	0	0	0		0	0	0	0	0	0		0	0	0	0	0	0		1.03322	1.0485	1.03593	1.03814	1.04442	1.0215		35.9325	41.1659	31.8486	35.9415	33.2818	34.763		10.5957	13.5427	8.2695	10.0543
119462		17.23	15.493	19.74	19.972	19.683	21.999				0	0	0	0	0	0		0	0	0	0	0	0		0	0	0	0	0	0		1.03342	1.04839	1.03718	1.03785	1.04368	1.02031		35.9162	41.1729	31.811	35.952	33.35	34.8057		10.5957	13.5427	8.2695	10.0543
119542		22.131	21.306	25.785	17.611	32.392	21.989				0	0	0	0	0	0		0	0	0	0	0	0		0	0	0	0	0	0		1.03341	1.04818	1.03725	1.03694	1.04369	1.02033		35.8582	41.2822	31.7855	35.9699	33.3498	34.7348		10.5215	13.5427	8.25325	10.051
119622		22.721	25.317	22.067	29.063	27.136	24.099				0	0	0	0	0	0		0	0	0	0	0	0		0	0	0	0	0	0		1.03348	1.04833	1.03755	1.03672	1.0439	1.02065		35.8485	41.2785	31.7758	35.9937	33.3977	34.6303		10.469	13.5427	8.25325	10.0953
119702		24.785	32.043	26.288	29.948	29.871	27.434				0	0	0	0	0	0		0	0	0	0	0	0		0	0	0	0	0	0		1.03353	1.04835	1.03855	1.03594	1.04361	1.01986		35.8484	41.278	31.7694	36.0041	33.3518	34.6714		10.469	13.51	8.25325	10.0985
119782		25.189	36.057	31.801	26.837	13.814	23.635				0	0	0	0	0	0		0	0	0	0	0	0		0	0	0	0	0	0		1.03345	1.04837	1.03831	1.03605	1.04314	1.02018		35.8486	41.2776	31.7709	36.0027	33.3647	34.6545		10.469	13.4945	8.278	10.0985
119862		20.785	32.452	29.756	37.389	40.857	29.847				0	0	0	0	0	0		0	0	0	0	0	0		0	0	0	0	0	0		1.03348	1.04864	1.0374	1.03585	1.04311	1.01975		35.8485	41.271	31.7841	36.0054	40.857	34.762		10.469	13.4945	8.347	10.0953
120002		36.1	31.218	25.963	27.883	18.969	32.093				0	0	0	0	0	0		0	0	0	0	0	0		0	0	0	0	0	0		1.03532	1.049	1.03752	1.03573	1.04306	1.01996		36.1	41.2253	31.783	35.9822	33.4193	34.7521		10.469	13.3475	8.347	10.0543
120102		19.771	29.179	20.316	32.326	12.971	27.99				0	0	0	0	0	0		0	0	0	0	0	0		0	0	0	0	0	0		1.03516	1.04873	1.03753	1.03513	1.04375	1.02014		35.7624	41.2331	31.783	35.9694	33.402	34.7436		10.469	13.3803	8.347	10.0187
120182		35.207	29.567	37.596	29.567	38.147	20.489				0	0	0	0	0	0		0	0	0	0	0	0		0	0	0	0	0	0		1.03639	1.04861	1.03685	1.03503	1.04343	1.02038		35.787	41.2352	37.596	35.9704	38.147	34.8035		10.4537	13.3803	8.36925	10.0187
120262		27.569	29.284	18.779	28.056	20.134	18.563				0	0	0	0	0	0		0	0	0	0	0	0		0	0	0	0	0	0		1.03515	1.04867	1.03644	1.03501	1.04336	1.02038		35.8488	41.2703	31.8334	35.9706	33.6499	34.7327		10.528	13.5427	8.39075	10.0187
120342		25.27	29.662	29.648	31.145	24.541	26.17				0	0	0	0	0	0		0	0	0	0	0	0		0	0	0	0	0	0		1.03533	1.04771	1.03614	1.03521	1.04343	1.02068		35.8569	41.2934	31.8423	35.9686	33.6411	34.7184		10.5062	13.5427	8.45975	10.0187
120422		21.051	25.067	21.756	20.301	29.932	24.678				0	0	0	0	0	0		0	0	0	0	0	0		0	0	0	0	0	0		1.03565	1.04837	1.03607	1.03488	1.04383	1.01965		35.8855	41.2776	31.8586	35.972	33.5887	34.8257		10.5587	13.5797	8.5215	10.0187
120502		20.489	27.773	18.658	32.107	23.11	30.595				0	0	0	0	0	0		0	0	0	0	0	0		0	0	0	0	0	0		1.03552	1.04774	1.03612	1.03423	1.04381	1.0202		35.8955	41.2927	31.8585	35.9786	33.5906	34.8089		10.5813	13.5797	8.4525	10.0315
120602		19.485	25.826	22.07	22.495	21.541	11.807				0	0	0	0	0	0		0	0	0	0	0	0		0	0	0	0	0	0		1.03537	1.04725	1.03637	1.03367	1.04324	1.02019		35.8562	41.3043	31.8582	35.9848	33.7534	34.8839		10.5587	13.5427	8.4525	10.0187
120702		35.851	39.452	27.526	25.051	23.633	21.693				0	0	0	0	0	0		0	0	0	0	0	0		0	0	0	0	0	0		1.03663	1.04882	1.03544	1.03323	1.04406	1.02036		35.8494	41.2669	31.859	35.9908	33.7189	34.9401		10.5122	13.51	8.431	10.0155
120782		25.981	29.302	24.543	33.133	29.8	20.22				0	0	0	0	0	0		0	0	0	0	0	0		0	0	0	0	0	0		1.03623	1.04843	1.03504	1.03275	1.04465	1.021		35.8501	41.3684	31.859	36.1216	33.6941	34.956		10.4422	13.4945	8.42925	10.0155
120882		31.934	49.13	31.869	38.113	32.634	23.896				0	0	0	0	0	0		0	0	0	0	0	0		0	0	0	0	0	0		1.03842	1.05027	1.0347	1.03277	1.04465	1.02081		35.8325	49.13	31.859	38.113	33.6941	34.9576		10.4422	13.51	8.37775	9.9725
121002		29.479	33.538	29.063	35.639	36.504	26.11				0	0	0	0	0	0		0	0	0	0	0	0		0	0	0	0	0	0		1.03806	1.0504	1.03495	1.03288	1.04426	1.02063		35.8387	41.2752	31.859	36.1079	36.504	34.9591		10.5122	13.4945	8.1485	9.88625
121082		32.758	45.888	33.058	32.5	31.89	33.112				0	0	0	0	0	0		0	0	0	0	0	0		0	0	0	0	0	0		1.03654	1.04978	1.03473	1.03278	1.04448	1.02057		35.8496	45.888	33.058	36.118	33.7015	34.9989		10.4422	13.4327	8.1485	9.88625
121162		26.195	49.458	32.793	40.956	28.14	36.61				0	0	0	0	0	0		0	0	0	0	0	0		0	0	0	0	0	0		1.03594	1.04966	1.03437	1.03251	1.04416	1.02044		35.8797	49.458	32.793	40.956	33.8002	36.61		10.4398	13.4327	8.1485	9.9725
121262		29.763	55.103	21.976	47.368	23.527	43.145				0	0	0	0	0	0		0	0	0	0	0	0		0	0	0	0	0	0		1.03566	1.04916	1.03452	1.03174	1.04366	1.01959		35.8848	55.103	31.859	47.368	33.8242	43.145		10.4398	13.4017	8.1485	9.88625
121342		29.827	51.193	37.672	41.495	33.26	46.003				0	0	0	0	0	0		0	0	0	0	0	0		0	0	0	0	0	0		1.03528	1.04908	1.0339	1.0315	1.04344	1.01979		35.9151	51.193	37.672	41.495	33.8916	46.003		10.4648	13.398	8.1485	9.88625
121462		53.649	43.593	37.879	38.248	58.689	28.2				0	0	0	0	0	0		0	0	0	0	0	0		0	0	0	0	0	0		1.0344	1.04899	1.03292	1.03098	1.04267	1.01976		53.649	43.593	37.879	38.248	58.689	35.0411		10.4422	13.398	8.1485	9.88625
121542		50.895	46.293	49.745	34.109	54.357	34.606				0	0	0	0	0	0		0	0	0	0	0	0		0	0	0	0	0	0		1.03355	1.04852	1.0324	1.03037	1.04226	1.0193		50.895	46.293	49.745	36.1814	54.357	35.0643		10.4422	13.398	8.08675	9.92025
121622		43.482	51.013	43.411	33.874	34.611	26.766				0	0	0	0	0	0		0	0	0	0	0	0		0	0	0	0	0	0		1.0356	1.049	1.03265	1.03059	1.04211	1.01843		43.482	51.013	43.411	36.157	34.611	35.0893		10.4172	13.398	8.0645	9.92025
121702		29.057	47.218	26.26	38.871	37.486	29.522				0	0	0	0	0	0		0	0	0	0	0	0		0	0	0	0	0	0		1.03538	1.04961	1.03248	1.03073	1.04211	1.01776		35.907	47.218	31.859	38.871	37.486	35.1088		10.4398	13.398	8.08675	9.92025
121782		26.836	37.693	22.071	30.66	21.131	23.34				0	0	0	0	0	0		0	0	0	0	0	0		0	0	0	0	0	0		1.03559	1.04895	1.03531	1.03061	1.04184	1.01802		36.0343	41.5428	31.859	36.1548	34.1679	35.1011		10.345	13.299	8.1485	9.92025
121862		40.738	34.343	28.499	38.665	15.94	26.017				0	0	0	0	0	0		0	0	0	0	0	0		0	0	0	0	0	0		1.03546	1.04817	1.03667	1.03	1.04161	1.01857		40.738	41.5827	31.859	38.665	34.2312	35.0853		10.3247	13.398	8.149	9.92025
122002		29.808	32.827	36.656	30.264	36.93	33.929				0	0	0	0	0	0		0	0	0	0	0	0		0	0	0	0	0	0		1.03559	1.04824	1.03547	1.02923	1.04037	1.01816		36.0798	41.7383	36.656	36.2125	36.93	35.1173		10.451	13.518	8.149	9.92025
122102		33.574	45.608	32.175	38.591	35.143	49.186				0	0	0	0	0	0		0	0	0	0	0	0		0	0	0	0	0	0		1.03559	1.0477	1.03592	1.02847	1.03974	1.0179		36.1078	45.608	32.175	38.591	35.143	49.186		10.5335	13.568	8.25125	9.834
122182		63.35	36.739	43.677	48.227	26.041	31.401				0	0	0	0	0	0		0	0	0	0	0	0		0	0	0	0	0	0		1.03638	1.04872	1.03631	1.02854	1.03931	1.01738		63.35	41.9389	43.677	48.227	34.4838	35.1146		10.7688	13.568	8.32475	9.79125
122262		38.027	63.718	32.884	43.295	30.553	34.835				0	0	0	0	0	0		0	0	0	0	0	0		0	0	0	0	0	0		1.03695	1.04833	1.03602	1.02819	1.03887	1.01676		38.027	63.718	32.884	43.295	34.6154	35.1223		10.7265	13.568	8.3935	9.834
122382		28.8	46.436	28.081	41.134	34.244	31.676				0	0	0	0	0	0		0	0	0	0	0	0		0	0	0	0	0	0		1.03478	1.04833	1.03652	1.02846	1.03922	1.01665		36.5856	46.436	32.0646	41.134	34.244	35.1227		10.6925	13.584	8.46775	9.79125
122462		35.199	39.856	35.232	39.548	27.371	37.51				0	0	0	0	0	0		0	0	0	0	0	0		0	0	0	0	0	0		1.03449	1.04775	1.03626	1.02854	1.03933	1.01717		36.5968	39.856	35.232	39.548	34.6115	37.51		10.6925	13.568	8.3905	9.79125
122542		41.453	62.475	39.745	40.3	37.436	41.591				0	0	0	0	0	0		0	0	0	0	0	0		0	0	0	0	0	0		1.03495	1.04761	1.03666	1.0284	1.03912	1.0171		41.453	62.475	39.745	40.3	37.436	41.591		10.7105	13.518	8.3905	9.79125
122622		29.368	28.232	27.168	21.026	29.084	27.591				0	0	0	0	0	0		0	0	0	0	0	0		0	0	0	0	0	0		1.03332	1.04762	1.03685	1.02821	1.03934	1.0169		36.7836	41.6082	32.1666	36.2076	34.6114	35.0827		10.7105	13.398	8.3905	9.79125
122722		35.848	45.741	23.197	36.493	24.947	30.757				0	0	0	0	0	0		0	0	0	0	0	0		0	0	0	0	0	0		1.0334	1.04787	1.03711	1.02844	1.03881	1.01792		35.848	45.741	31.9978	36.0062	34.5192	34.9671		10.6925	13.2355	8.31625	9.76325
122802		36.91	23.76	27.617	30.539	21.362	32.951				0	0	0	0	0	0		0	0	0	0	0	0		0	0	0	0	0	0		1.03349	1.04976	1.03724	1.02823	1.03855	1.01812		36.91	41.2746	31.9828	36.0168	34.5375	34.947		10.6807	13.1645	8.31625	9.76325
122882		43.583	24.714	31.705	27.329	25.056	37.577				0	0	0	0	0	0		0	0	0	0	0	0		0	0	0	0	0	0		1.03229	1.04975	1.03789	1.02809	1.03941	1.01816		43.583	41.1902	31.705	36.0096	34.609	37.577		10.6807	13.0587	8.31625	9.76325
123002		23.355	36.483	28.053	32.354	23.728	25.727				0	0	0	0	0	0		0	0	0	0	0	0		0	0	0	0	0	0		1.03224	1.04959	1.03798	1.02845	1.04019	1.01786		36.7871	41.1976	31.9477	35.9765	34.6201	34.9258		10.7	12.8967	8.3905	9.76325
123102		30.649	48.164	35.826	41.588	37.018	34.698				0	0	0	0	0	0		0	0	0	0	0	0		0	0	0	0	0	0		1.03232	1.04957	1.03763	1.0287	1.04046	1.01764		36.7868	48.164	35.826	41.588	37.018	34.954		10.7	12.8967	8.3905	9.632
123182		29.566	49.384	37.081	29.799	34.338	37.342				0	0	0	0	0	0		0	0	0	0	0	0		0	0	0	0	0	0		1.03348	1.05122	1.03769	1.02824	1.04021	1.01738		36.7933	49.384	37.081	35.9911	34.338	37.342		10.7367	12.8507	8.3905	9.5935
123282		21.362	35.976	31.388	38.65	32.625	40.942				0	0	0	0	0	0		0	0	0	0	0	0		0	0	0	0	0	0		1.03414	1.05124	1.03768	1.0281	1.04028	1.01746		36.8126	40.7062	31.9505	38.65	34.6194	40.942		10.7973	12.8307	8.36575	9.49125
123362		41.973	35.684	28.877	33.477	29.878	25.815				0	0	0	0	0	0		0	0	0	0	0	0		0	0	0	0	0	0		1.03561	1.05113	1.03805	1.02824	1.04106	1.01738		41.973	40.6608	31.9472	35.9004	34.6288	34.9567		11.0523	12.7205	8.36575	9.4525
123442		33.487	29.636	29.261	30.65	23.46	24.613				0	0	0	0	0	0		0	0	0	0	0	0		0	0	0	0	0	0		1.03585	1.05165	1.03827	1.02935	1.04143	1.01787		36.8207	40.6262	32.0775	35.9338	34.6416	34.9676		11.0523	12.7205	8.41975	9.49125
123522		27.485	31.408	25.035	27.87	26.571	23.923				0	0	0	0	0	0		0	0	0	0	0	0		0	0	0	0	0	0		1.03591	1.05309	1.03838	1.03078	1.04185	1.01889		36.8206	40.5495	32.0648	35.8867	34.7023	34.9588		11.0312	12.7205	8.41975	9.49125
123602		31.323	31.075	23.637	24.554	25.696	29.338				0	0	0	0	0	0		0	0	0	0	0	0		0	0	0	0	0	0		1.03617	1.05387	1.03819	1.03136	1.04208	1.01948		36.8096	40.546	32.0863	35.8776	34.7496	34.9531		10.7867	12.7205	8.41975	9.49125
123682		22.049	38.372	21.256	36.218	26.345	27.829				0	0	0	0	0	0		0	0	0	0	0	0		0	0	0	0	0	0		1.03557	1.05219	1.03827	1.03103	1.04146	1.01893		36.7893	40.5447	32.1697	35.8827	34.7613	34.9585		10.6998	12.5755	8.48275	9.472
123782		27.76	38.092	19.974	35.392	38.094	31.016				0	0	0	0	0	0		0	0	0	0	0	0		0	0	0	0	0	0		1.03612	1.05369	1.03956	1.03108	1.04138	1.01852		36.8104	40.535	32.1738	35.882	38.094	34.962		10.7867	12.5755	8.6185	9.472
123862		26.888	34.89	31.708	24.558	35.782	23.368				0	0	0	0	0	0		0	0	0	0	0	0		0	0	0	0	0	0		1.03747	1.05445	1.04042	1.03089	1.04251	1.01911		36.7888	40.5304	32.2234	35.9471	35.782	34.9733		11.0312	12.7205	8.5555	9.525
124002		29.545	61.648	34.054	52.562	31.076	61.674				0	0	0	0	0	0		0	0	0	0	0	0		0	0	0	0	0	0		1.03762	1.05696	1.03971	1.03159	1.04338	1.02008		36.7733	61.648	34.054	52.562	34.719	61.674		10.7867	12.8307	8.492	9.525
124122		27.39	56.872	25.635	47.542	25.11	50.263				0	0	0	0	0	0		0	0	0	0	0	0		0	0	0	0	0	0		1.03909	1.05805	1.03946	1.03164	1.04293	1.02061		36.6245	56.872	32.1535	47.542	34.6536	50.263		10.7208	12.8307	8.453	9.525
124202		33.021	40.441	36.219	37.595	33.191	28.862				0	0	0	0	0	0		0	0	0	0	0	0		0	0	0	0	0	0		1.04079	1.05899	1.03965	1.03241	1.04377	1.02099		36.5695	40.441	36.219	37.595	33.191	34.9718		10.7208	12.8307	8.453	9.525
124282		39.27	42.378	33.454	32.025	33.945	36.736				0	0	0	0	0	0		0	0	0	0	0	0		0	0	0	0	0	0		1.04248	1.06172	1.04045	1.03377	1.04305	1.02118		39.27	42.378	33.454	35.8685	33.945	36.736		10.7208	12.8307	8.6185	9.525
124362		37.022	28.016	34.879	28.665	38.139	37.46				0	0	0	0	0	0		0	0	0	0	0	0		0	0	0	0	0	0		1.04384	1.06504	1.04145	1.03614	1.04438	1.02259		37.022	40.2717	34.879	35.8311	38.139	37.46		10.8078	12.8307	8.682	9.525
124442		39.471	29.641	34.439	33.592	51.255	30.407				0	0	0	0	0	0		0	0	0	0	0	0		0	0	0	0	0	0		1.04427	1.06638	1.0418	1.03603	1.04582	1.02342		39.471	40.2598	34.439	35.8611	51.255	34.9475		10.7208	12.8907	8.7255	9.5935
124522		28.222	32.684	29.017	26.123	31.533	36.198				0	0	0	0	0	0		0	0	0	0	0	0		0	0	0	0	0	0		1.04523	1.06886	1.04173	1.03641	1.04573	1.02241		36.433	40.1147	32.1718	35.8543	34.6374	36.198		10.7208	13.0587	8.7255	9.5935
124622		31.751	33.004	21.925	30.24	26.287	25.859				0	0	0	0	0	0		0	0	0	0	0	0		0	0	0	0	0	0		1.04735	1.07036	1.04294	1.03653	1.04564	1.02136		36.2766	40.1522	32.1878	35.852	34.7027	34.9915		10.7208	13.1955	8.61775	9.525
124722		21.558	34.025	28.363	31.514	21.646	26.606				0	0	0	0	0	0		0	0	0	0	0	0		0	0	0	0	0	0		1.04909	1.07191	1.04397	1.03642	1.04564	1.02058		36.2983	40.0339	32.2367	35.854	34.7541	35.0784		10.8078	13.1955	8.59775	9.525
124802		30.049	49.025	26.716	30.241	37.566	35.177				0	0	0	0	0	0		0	0	0	0	0	0		0	0	0	0	0	0		1.04778	1.07009	1.04495	1.03658	1.04603	1.02085		36.5063	49.025	32.2841	35.8286	37.566	35.177		11.0523	13.1955	8.6675	9.472
124882		38.937	35.156	34.577	33.189	41.767	30.431				0	0	0	0	0	0		0	0	0	0	0	0		0	0	0	0	0	0		1.04844	1.06974	1.04505	1.03731	1.04593	1.02069		38.937	40.1919	34.577	35.8242	41.767	35.0115		11.148	13.2702	8.68725	9.472
125022		46.302	50.068	25.517	35.595	32.055	37.015				0	0	0	0	0	0		0	0	0	0	0	0		0	0	0	0	0	0		1.05109	1.0704	1.04516	1.03728	1.04531	1.02001		46.302	50.068	32.3001	35.8244	34.7602	37.015		11.0523	13.2702	8.7315	9.472
125102		22.184	38.866	28.742	29.875	45.04	27.61				0	0	0	0	0	0		0	0	0	0	0	0		0	0	0	0	0	0		1.05128	1.07081	1.0451	1.03731	1.0455	1.01957		36.2689	40.2545	32.2808	35.8242	45.04	35.0543		11.0523	13.4327	8.71175	9.472
125202		31.78	37.788	41.714	29.112	59.478	29.885				0	0	0	0	0	0		0	0	0	0	0	0		0	0	0	0	0	0		1.05178	1.071	1.04461	1.03607	1.04486	1.01902		36.2122	40.2425	41.714	35.8605	59.478	35.1203		11.0523	13.5527	8.71175	9.525
125282		29.612	39.96	31.857	37.284	45.168	31.327				0	0	0	0	0	0		0	0	0	0	0	0		0	0	0	0	0	0		1.05141	1.07238	1.04349	1.03626	1.04318	1.01818		36.2537	39.96	31.857	37.284	45.168	35.1405		11.0523	13.6028	8.71175	9.5935
125362		52.805	48.266	38.008	37.478	49.67	44.212				0	0	0	0	0	0		0	0	0	0	0	0		0	0	0	0	0	0		1.05257	1.07418	1.04269	1.03656	1.04223	1.01816		52.805	48.266	38.008	37.478	49.67	44.212		11.0523	13.6028	8.71175	9.5935
125462		43.105	36.887	58.901	35.823	74.707	33.633				0	0	0	0	0	0		0	0	0	0	0	0		0	0	0	0	0	0		1.05269	1.07446	1.04304	1.0368	1.04311	1.01789		43.105	40.1534	58.901	35.8791	74.707	35.1968		11.148	13.6187	8.7315	9.632
125542		47.928	30.339	54.369	33.031	59.74	31.203				0	0	0	0	0	0		0	0	0	0	0	0		0	0	0	0	0	0		1.05177	1.07518	1.04369	1.03759	1.04262	1.01865		47.928	40.1033	54.369	35.8959	59.74	35.2194		11.148	13.6788	8.75725	9.66
125622		43.695	41.549	33.738	28.09	35.638	29.518				0	0	0	0	0	0		0	0	0	0	0	0		0	0	0	0	0	0		1.05251	1.07622	1.04343	1.03866	1.04371	1.01991		43.695	41.549	33.738	35.9303	35.638	35.2329		11.3195	13.9213	8.75725	9.5845
125722		31.074	48.001	41.317	31.596	34.796	23.679				0	0	0	0	0	0		0	0	0	0	0	0		0	0	0	0	0	0		1.05291	1.07808	1.04413	1.04016	1.04403	1.02051		36.6188	48.001	41.317	35.9476	34.796	35.2572		11.4168	14.1517	8.78325	9.636
125802		37.613	40.126	48.276	36.343	44.962	35.988				0	0	0	0	0	0		0	0	0	0	0	0		0	0	0	0	0	0		1.05246	1.07846	1.04405	1.04053	1.0442	1.0201		37.613	40.126	48.276	36.343	44.962	35.988		11.4168	14.2202	8.78325	9.65625
125882		42.787	47.024	56.35	37.449	80.259	30.176				0	0	0	0	0	0		0	0	0	0	0	0		0	0	0	0	0	0		1.05049	1.07883	1.04478	1.03994	1.0447	1.02109		42.787	47.024	56.35	37.449	80.259	35.2763		11.5377	14.3585	8.78325	9.636
126023		35.445	30.428	30.67	29.67	52.549	29.722				0	0	0	0	0	0		0	0	0	0	0	0		0	0	0	0	0	0		1.05067	1.0788	1.04337	1.04049	1.04463	1.02162		35.445	40.1429	32.4306	36.0753	52.549	35.2673		11.5377	14.3585	8.75725	9.65625
126102		33.074	39.229	31.859	22.725	32.986	20.87				0	0	0	0	0	0		0	0	0	0	0	0		0	0	0	0	0	0		1.05139	1.07916	1.04288	1.03981	1.04368	1.02193		36.6498	39.229	31.859	36.2155	32.986	35.3252		11.5377	14.6785	8.75725	9.6305
126182		24.234	28.674	43.355	17.318	56.211	26.434				0	0	0	0	0	0		0	0	0	0	0	0		0	0	0	0	0	0		1.05264	1.08035	1.04309	1.03999	1.04414	1.02187		36.6674	40.1772	43.355	36.3025	56.211	35.3283		11.562	14.9215	8.75725	9.69325
126262		28.537	43.233	32.943	45.929	41.952	38.194				0	0	0	0	0	0		0	0	0	0	0	0		0	0	0	0	0	0		1.05422	1.0818	1.04437	1.04034	1.04439	1.02129		36.6353	43.233	32.943	45.929	41.952	38.194		11.562	14.9453	8.78325	9.69325
126342		39.082	30.139	45.24	39.746	52.254	37.845				0	0	0	0	0	0		0	0	0	0	0	0		0	0	0	0	0	0		1.05611	1.08154	1.04447	1.04091	1.04426	1.02149		39.082	40.2869	45.24	39.746	52.254	37.845		11.562	15.0225	8.78325	9.7345
126422		34.977	37.811	29.511	34.478	37.386	38.151				0	0	0	0	0	0		0	0	0	0	0	0		0	0	0	0	0	0		1.05678	1.08048	1.04553	1.04078	1.04544	1.02117		34.977	40.4303	32.3508	36.3865	37.386	38.151		11.562	15.185	8.86625	9.763
126522		34.257	29.701	40.181	49.511	36.562	33.649				0	0	0	0	0	0		0	0	0	0	0	0		0	0	0	0	0	0		1.05646	1.08165	1.04596	1.04181	1.04586	1.02046		36.6309	40.4374	40.181	49.511	36.562	35.5728		11.6485	15.1593	8.88675	9.81325
126622		37.217	44.03	34.31	31.36	36.498	30.358				0	0	0	0	0	0		0	0	0	0	0	0		0	0	0	0	0	0		1.05798	1.08338	1.04722	1.04262	1.04405	1.02046		37.217	44.03	34.31	36.4729	36.498	35.5727		11.7965	15.2357	9.0295	9.8115
126702		31.173	26.207	37.323	35.561	29.876	33.297				0	0	0	0	0	0		0	0	0	0	0	0		0	0	0	0	0	0		1.05938	1.08412	1.04742	1.04329	1.04523	1.0211		36.6259	40.4935	37.323	36.4911	35.6972	35.6132		11.922	15.3482	9.087	9.84075
126782		29.12	30.985	19.424	31.897	26.569	22.112				0	0	0	0	0	0		0	0	0	0	0	0		0	0	0	0	0	0		1.0609	1.0846	1.04882	1.04378	1.04177	1.0217		36.6266	40.5363	32.5048	36.5602	35.8164	35.6231		11.9605	15.3985	9.19325	9.873
126862		29.28	30.114	19.534	27.194	22.629	28.341				0	0	0	0	0	0		0	0	0	0	0	0		0	0	0	0	0	0		1.06219	1.08547	1.04906	1.04384	1.04003	1.02233		36.6247	40.5505	32.5461	36.6275	35.8422	35.6553		11.9605	15.7312	9.2265	9.79825
127002		31.458	25.071	33.169	25.532	30.369	21.632				0	0	0	0	0	0		0	0	0	0	0	0		0	0	0	0	0	0		1.06144	1.08533	1.04934	1.04397	1.0401	1.0234		36.6465	40.557	33.169	36.6238	35.9142	35.6901		12.017	15.843	9.261	9.79825
127122		35.885	35.576	31.206	25.442	43.234	21.5				0	0	0	0	0	0		0	0	0	0	0	0		0	0	0	0	0	0		1.06141	1.08542	1.04919	1.04414	1.04009	1.02394		35.885	40.6817	31.206	36.664	43.234	35.7917		12.05	15.8985	9.342	9.889
127202		33.346	32.211	17.992	32.927	26.237	21.199				0	0	0	0	0	0		0	0	0	0	0	0		0	0	0	0	0	0		1.06116	1.08717	1.05007	1.04389	1.04076	1.0243		36.7865	40.7595	32.7784	36.6685	36.0214	35.9058		12.0573	16.372	9.4515	9.889
127282		22.962	29.634	21.475	35.868	25.886	24.472				0	0	0	0	0	0		0	0	0	0	0	0		0	0	0	0	0	0		1.06135	1.0872	1.0497	1.0433	1.04	1.02399		36.7859	40.7537	32.783	36.6429	36.0934	35.9116		12.0363	16.3328	9.4515	9.889
127362		32.021	38.893	25.763	26.675	34.643	27.875				0	0	0	0	0	0		0	0	0	0	0	0		0	0	0	0	0	0		1.06143	1.08738	1.04951	1.04364	1.03899	1.024		36.7857	38.893	32.7303	36.6332	34.643	35.9116		12.011	16.3248	9.342	9.847
127442		39.81	32.812	28.099	33.756	31.042	37.789				0	0	0	0	0	0		0	0	0	0	0	0		0	0	0	0	0	0		1.0617	1.08735	1.04955	1.04382	1.03924	1.02382		39.81	40.9779	32.7849	36.6282	36.1418	37.789		12.0445	16.3117	9.342	9.847
127542		34.09	44.997	27.925	35.054	27.869	28.322				0	0	0	0	0	0		0	0	0	0	0	0		0	0	0	0	0	0		1.06018	1.08821	1.05012	1.04372	1.03978	1.02435		36.8212	44.997	32.8262	36.6717	36.3261	35.9409		12.1255	16.3892	9.4515	9.93575
127622		25.513	42.742	32.162	29.952	46.401	34.504				0	0	0	0	0	0		0	0	0	0	0	0		0	0	0	0	0	0		1.06047	1.08803	1.05077	1.04388	1.0397	1.02501		36.8211	42.742	32.162	36.7609	46.401	34.504		12.1255	16.3995	9.411	9.90775
127722		33.601	38.88	31.59	29.738	30.086	17.737				0	0	0	0	0	0		0	0	0	0	0	0		0	0	0	0	0	0		1.06073	1.08696	1.05085	1.04407	1.0397	1.02523		36.8209	38.88	31.59	36.8653	36.3373	35.9838		12.1255	16.3995	9.411	9.9535
127802		28.347	26.005	35.984	20.287	16.99	24.774				0	0	0	0	0	0		0	0	0	0	0	0		0	0	0	0	0	0		1.06109	1.08648	1.05141	1.0436	1.04015	1.02536		36.8204	41.2709	35.984	36.8919	36.2756	35.9828		12.1255	16.3995	9.411	9.755
127882		24.938	26.673	22.304	20.519	35.849	17.221				0	0	0	0	0	0		0	0	0	0	0	0		0	0	0	0	0	0		1.06017	1.08681	1.0511	1.04455	1.04081	1.0266		36.8435	41.3955	32.8712	36.955	35.849	35.9872		12.222	16.4465	9.48325	9.70225
128002		20.988	29.822	21.875	19.412	32.046	20.482				0	0	0	0	0	0		0	0	0	0	0	0		0	0	0	0	0	0		1.05982	1.08775	1.05154	1.04602	1.04175	1.02769		36.8591	41.5285	32.8508	36.8629	36.4481	35.9788		12.3095	16.5742	9.57525	9.70225
128122		30.609	48.498	37.166	33.599	31.488	19.456				0	0	0	0	0	0		0	0	0	0	0	0		0	0	0	0	0	0		1.06004	1.08857	1.05198	1.04712	1.04119	1.02831		36.8495	48.498	37.166	36.799	36.498	35.974		12.1455	16.5742	9.60975	9.70225
128202		23.238	40.551	21.537	26.576	23.626	27.953				0	0	0	0	0	0		0	0	0	0	0	0		0	0	0	0	0	0		1.06022	1.0887	1.05261	1.04788	1.04146	1.02844		36.8416	40.551	32.9023	36.7492	36.4953	35.9711		12.1455	16.5742	9.7325	9.70225
128282		29.006	43.257	25.388	30.353	16.13	23.939				0	0	0	0	0	0		0	0	0	0	0	0		0	0	0	0	0	0		1.06014	1.08829	1.05249	1.04832	1.04196	1.0286		36.8449	43.257	32.9046	36.7199	36.4882	35.9275		12.1455	16.5742	9.7325	9.70225
128362		42.006	27.178	35.281	30.661	34.973	35.126				0	0	0	0	0	0		0	0	0	0	0	0		0	0	0	0	0	0		1.06036	1.08874	1.05239	1.04844	1.04226	1.02869		42.006	41.4193	35.281	36.8348	34.973	35.126		12.2847	16.5742	9.89475	9.74375
128442		22.179	33.543	34.989	31.986	27.959	24.111				0	0	0	0	0	0		0	0	0	0	0	0		0	0	0	0	0	0		1.0601	1.08852	1.05212	1.04862	1.0435	1.02871		36.9497	41.2751	34.989	36.7004	36.498	35.9253		12.2847	16.4465	9.932	9.74375
128522		36.627	47.881	33.472	35.721	29.527	28.072				0	0	0	0	0	0		0	0	0	0	0	0		0	0	0	0	0	0		1.05869	1.08853	1.05167	1.04942	1.04267	1.02848		36.627	47.881	33.472	36.7744	36.4995	35.9701		12.2847	16.5742	9.957	9.7975
128602		44.144	39.682	37.842	32.516	39.988	33.253				0	0	0	0	0	0		0	0	0	0	0	0		0	0	0	0	0	0		1.05944	1.0903	1.05121	1.04934	1.04284	1.02763		44.144	39.682	37.842	36.78	39.988	35.9484		12.3017	16.6493	9.9685	9.7975
128702		43.358	50.185	45.333	40.749	35.751	38.488				0	0	0	0	0	0		0	0	0	0	0	0		0	0	0	0	0	0		1.05538	1.09119	1.05108	1.04962	1.04326	1.02723		43.358	50.185	45.333	40.749	35.751	38.488		12.2777	16.9105	9.9685	9.8295
128802		27.61	42.947	14.885	30.161	24.325	29.233				0	0	0	0	0	0		0	0	0	0	0	0		0	0	0	0	0	0		1.05606	1.09219	1.05102	1.04999	1.04269	1.02691		37.2382	42.947	33.4508	36.9787	36.6703	35.9645		12.3635	16.9105	10.01	9.9115
128882		40.239	35.445	25.426	27.498	36.592	28.961				0	0	0	0	0	0		0	0	0	0	0	0		0	0	0	0	0	0		1.05519	1.09254	1.05051	1.05058	1.04221	1.02745		40.239	41.4784	33.5049	37.0641	36.592	35.9523		12.3635	16.9518	9.97	10.0085
129002		33.072	49.213	21.719	46.837	31.409	30.098				0	0	0	0	0	0		0	0	0	0	0	0		0	0	0	0	0	0		1.05521	1.09232	1.05051	1.05096	1.04085	1.02787		37.3737	49.213	33.6811	46.837	36.9261	35.9774		12.3982	16.9518	9.97	10.029
129082		30.322	41.14	21.833	43.183	36.381	40.457				0	0	0	0	0	0		0	0	0	0	0	0		0	0	0	0	0	0		1.05612	1.09263	1.04906	1.05101	1.04253	1.02828		37.4109	41.14	33.7444	43.183	36.381	40.457		12.4177	16.8623	9.97	10.029
129162		33.894	41.638	23.926	30.073	42.43	26.33				0	0	0	0	0	0		0	0	0	0	0	0		0	0	0	0	0	0		1.05985	1.09216	1.04931	1.05109	1.04253	1.02775		37.2439	41.638	33.7788	37.0406	42.43	35.9783		12.3605	16.821	10.228	10.029
129242		44.274	27.586	39.37	24.851	43.257	21.442				0	0	0	0	0	0		0	0	0	0	0	0		0	0	0	0	0	0		1.06063	1.09187	1.04793	1.05278	1.04345	1.02811		44.274	41.5501	39.37	37.0599	43.257	35.9928		12.3605	16.8623	10.2112	10.061
129342		33.694	38.479	28.276	32.239	28.681	27.913				0	0	0	0	0	0		0	0	0	0	0	0		0	0	0	0	0	0		1.06003	1.09135	1.0483	1.05323	1.04172	1.0279		37.2378	38.479	33.7955	37.0264	36.9658	36.0399		12.3317	16.8008	10.1863	10.061
129442		24.505	32.254	27.135	25.538	31.66	20.742				0	0	0	0	0	0		0	0	0	0	0	0		0	0	0	0	0	0		1.06061	1.09187	1.04803	1.05369	1.04374	1.02768		37.2187	41.6435	33.8134	37.077	36.9285	36.0441		12.3317	16.7258	10.1863	10.1448
129522		39.374	34.719	30.446	26.652	44.795	29.658				0	0	0	0	0	0		0	0	0	0	0	0		0	0	0	0	0	0		1.06031	1.09225	1.04789	1.05361	1.04345	1.02802		39.374	41.6234	33.8136	37.0783	44.795	36.07		12.3203	16.6998	10.2112	10.1118
129622		34.125	31.431	36.158	31.863	35.829	32.381				0	0	0	0	0	0		0	0	0	0	0	0		0	0	0	0	0	0		1.06096	1.09173	1.04781	1.05364	1.0439	1.02952		37.273	42.0954	36.158	37.0937	35.829	36.0734		12.3722	16.833	10.1863	10.137
129702		36.782	51.311	32.899	38.47	30.776	35.974				0	0	0	0	0	0		0	0	0	0	0	0		0	0	0	0	0	0		1.06061	1.09271	1.04763	1.05408	1.04203	1.02991		36.782	51.311	32.899	38.47	37.0015	35.974		12.3748	16.9638	10.1118	10.185
129782		38.86	32.296	43.718	37.679	33.247	41.57				0	0	0	0	0	0		0	0	0	0	0	0		0	0	0	0	0	0		1.05691	1.09387	1.04716	1.0541	1.04142	1.02923		38.86	42.0972	43.718	37.679	33.247	41.57		12.4188	16.9638	10.088	10.185
129862		37.43	36.308	32.648	33.688	36.498	34.136				0	0	0	0	0	0		0	0	0	0	0	0		0	0	0	0	0	0		1.05232	1.09272	1.04717	1.05404	1.0413	1.02856		37.43	42.1548	32.648	37.1549	36.498	36.2775		12.4188	17.1115	10.2175	10.217
130002		30.156	50.235	26.949	33.473	30.717	22.118				0	0	0	0	0	0		0	0	0	0	0	0		0	0	0	0	0	0		1.05078	1.09185	1.04715	1.0545	1.04152	1.02885		37.9834	50.235	33.8947	37.1673	37.0484	36.3117		12.4188	17.0385	10.2175	10.2325
130082		34.611	45.375	31.662	41.449	37.095	29.375				0	0	0	0	0	0		0	0	0	0	0	0		0	0	0	0	0	0		1.04913	1.09194	1.04703	1.05284	1.04146	1.02857		37.9979	45.375	31.662	41.449	37.095	36.4515		12.3553	16.9823	10.209	10.1798
130162		31.862	45.356	31.859	45.146	21.874	37.128				0	0	0	0	0	0		0	0	0	0	0	0		0	0	0	0	0	0		1.04931	1.09011	1.04706	1.05293	1.04184	1.02825		38.0212	45.356	31.859	45.146	37.1576	37.128		12.5533	16.8913	10.1333	10.1498
130242		22.937	60.045	19.768	31.997	21.952	24.633				0	0	0	0	0	0		0	0	0	0	0	0		0	0	0	0	0	0		1.04815	1.08813	1.04681	1.05113	1.04155	1.02832		38.0328	60.045	33.9521	37.3481	37.2455	36.4724		12.5533	17.0155	10.1333	10.2748
130322		29.503	39.399	27.335	30.979	16.726	22.022				0	0	0	0	0	0		0	0	0	0	0	0		0	0	0	0	0	0		1.04874	1.0884	1.04726	1.05095	1.04226	1.02803		38.0431	39.399	33.9529	37.3868	37.2186	36.4938		12.518	16.9632	10.1923	10.2748
130422		28.868	43.636	25.241	28.116	26.35	25.96				0	0	0	0	0	0		0	0	0	0	0	0		0	0	0	0	0	0		1.04887	1.08835	1.04803	1.05121	1.04223	1.0281		38.0606	43.636	33.9984	37.4372	37.2197	36.4889		12.5483	16.918	10.2987	10.414
130542		26.806	36.774	28.866	22.913	32.317	19.731				0	0	0	0	0	0		0	0	0	0	0	0		0	0	0	0	0	0		1.04808	1.08703	1.04863	1.05118	1.04267	1.02801		38.0479	42.5725	33.9669	37.4382	37.2035	36.4954		12.518	16.8885	10.3768	10.414
130622		30.307	43.946	47.47	31.573	35.593	34.344				0	0	0	0	0	0		0	0	0	0	0	0		0	0	0	0	0	0		1.04746	1.08753	1.04908	1.05143	1.04232	1.02766		38.0525	43.946	47.47	37.467	35.593	34.344		12.4857	17.0085	10.4378	10.5958
130722		34.234	32.865	28.427	35.799	33.186	21.474				0	0	0	0	0	0		0	0	0	0	0	0		0	0	0	0	0	0		1.04759	1.08698	1.04895	1.05165	1.04287	1.02664		38.0515	42.6248	34.0822	35.799	33.186	36.6781		12.4857	16.9702	10.4378	10.9207
130802		34.912	37.263	25.739	34.93	26.667	29.667				0	0	0	0	0	0		0	0	0	0	0	0		0	0	0	0	0	0		1.04823	1.08692	1.04925	1.05177	1.04302	1.02565		38.0468	42.7204	34.0777	37.5382	37.2607	36.6991		12.4857	16.9702	10.4378	10.9207
130882		32.017	35.89	31.083	24.693	21.222	32.602				0	0	0	0	0	0		0	0	0	0	0	0		0	0	0	0	0	0		1.04733	1.08614	1.04821	1.05083	1.04288	1.0251		38.0534	42.7316	34.1446	37.595	37.2656	36.7315		12.4857	16.9702	10.4163	10.9207
131002		23.657	29.845	31.776	30.787	32.04	32.834				0	0	0	0	0	0		0	0	0	0	0	0		0	0	0	0	0	0		1.04694	1.08601	1.04893	1.05078	1.04242	1.02499		38.0607	42.7336	31.776	37.6117	37.3463	36.7108		12.4857	16.9702	10.548	10.9842
131082		19.446	30.229	23.891	21.571	25.073	30.699				0	0	0	0	0	0		0	0	0	0	0	0		0	0	0	0	0	0		1.04634	1.08593	1.04819	1.04987	1.04278	1.02306		38.158	42.6831	34.3575	37.6024	37.3341	36.7131		12.4857	16.8175	10.548	10.9207
131162		23.068	35.714	26.767	33.302	29.896	39.944				0	0	0	0	0	0		0	0	0	0	0	0		0	0	0	0	0	0		1.04511	1.08657	1.0485	1.04976	1.04153	1.02333		38.3542	42.5904	34.3368	37.5427	37.377	39.944		12.4857	16.7135	10.548	10.6258
131242		27.501	40.527	24.54	29.985	26.638	20.724				0	0	0	0	0	0		0	0	0	0	0	0		0	0	0	0	0	0		1.04561	1.08584	1.04864	1.04738	1.04113	1.02232		38.274	40.527	34.4507	37.6068	37.4375	36.6945		12.516	16.6745	10.8183	10.6258
131322		28.764	24.577	23.694	25.956	21.24	17.419				0	0	0	0	0	0		0	0	0	0	0	0		0	0	0	0	0	0		1.04642	1.08564	1.04928	1.04592	1.04193	1.02249		38.1447	42.5868	34.4134	37.6479	37.4185	36.6914		12.516	16.5455	10.8183	10.4515
131402		25.918	43.425	29.481	34.895	30.757	27.959				0	0	0	0	0	0		0	0	0	0	0	0		0	0	0	0	0	0		1.04698	1.0863	1.04959	1.04555	1.04283	1.02262		38.3615	43.425	34.4956	37.6613	37.3948	36.7192		12.562	16.4148	10.866	10.4515
131502		19.355	28.487	19.701	23.378	21.811	25.461				0	0	0	0	0	0		0	0	0	0	0	0		0	0	0	0	0	0		1.04662	1.08774	1.05085	1.04558	1.04214	1.02328		38.6393	42.5589	34.5263	37.6602	37.4129	36.7093		12.616	16.4148	10.8992	10.4515
131602		29.008	31.906	22.021	23.951	21.818	41.858				0	0	0	0	0	0		0	0	0	0	0	0		0	0	0	0	0	0		1.04513	1.08598	1.05121	1.04577	1.04131	1.02354		38.6994	42.5833	34.5098	37.6534	37.3846	41.858		12.616	16.2768	10.8992	10.4515
131682		36.444	53.016	22.018	37.151	33.313	42.658				0	0	0	0	0	0		0	0	0	0	0	0		0	0	0	0	0	0		1.04338	1.0866	1.05105	1.04636	1.04171	1.02377		36.444	53.016	34.4244	37.151	33.313	42.658		12.562	16.2768	10.866	10.4515
131802		34.221	31.722	31.264	27.43	25.133	29.132				0	0	0	0	0	0		0	0	0	0	0	0		0	0	0	0	0	0		1.04317	1.08661	1.05061	1.04652	1.04173	1.02438		38.6234	42.5097	31.264	37.6264	37.3052	36.7195		12.4663	16.2355	10.866	10.4515
131882		38.702	43.806	27.25	32.38	32.737	26.733				0	0	0	0	0	0		0	0	0	0	0	0		0	0	0	0	0	0		1.04321	1.0873	1.05082	1.04708	1.04173	1.02455		38.702	43.806	34.5272	37.6752	37.3051	36.7176		12.4663	16.2768	10.8435	10.5958
132022		27.378	33.327	29.513	26.324	27.062	37.334				0	0	0	0	0	0		0	0	0	0	0	0		0	0	0	0	0	0		1.04421	1.08924	1.05073	1.04739	1.04124	1.02471		38.1921	42.4864	34.5771	37.6067	37.3219	37.334		12.4663	16.2768	10.8667	10.4215
132102		33.408	22.381	25.395	27.948	21.064	29.276				0	0	0	0	0	0		0	0	0	0	0	0		0	0	0	0	0	0		1.0441	1.08932	1.05123	1.04682	1.04072	1.02488		38.4639	42.4691	34.5778	37.6154	37.3398	36.8818		12.4663	16.2768	10.876	10.398
132182		25.246	28.901	22.162	24.556	29.541	33.918				0	0	0	0	0	0		0	0	0	0	0	0		0	0	0	0	0	0		1.04409	1.08928	1.05168	1.04686	1.0412	1.02429		38.2126	42.4698	34.5551	37.614	37.3878	37.037		12.436	16.2565	10.876	10.228
132262		34.441	26.295	25.931	20.714	24.48	20.579				0	0	0	0	0	0		0	0	0	0	0	0		0	0	0	0	0	0		1.04528	1.08951	1.05166	1.04648	1.04146	1.0237		38.3273	42.4663	34.5557	37.6279	37.3795	37.1213		12.4663	16.2565	10.876	10.0965
132342		24.279	31.068	27.472	25.053	18.656	23.586				0	0	0	0	0	0		0	0	0	0	0	0		0	0	0	0	0	0		1.04574	1.08977	1.05211	1.04565	1.04149	1.02239		38.2531	42.4611	34.5441	37.6577	37.3784	37.128		12.4663	16.1015	10.876	10.0423
132422		33.662	38.229	24.611	25.979	25.606	31.154				0	0	0	0	0	0		0	0	0	0	0	0		0	0	0	0	0	0		1.04538	1.08942	1.0518	1.04574	1.04153	1.02208		38.3108	42.4676	34.552	37.6919	37.377	37.128		12.4038	16.1015	10.876	10.2165
132502		26.125	31.778	23.215	30.828	22.149	23.845				0	0	0	0	0	0		0	0	0	0	0	0		0	0	0	0	0	0		1.04537	1.08979	1.05215	1.04423	1.04184	1.02135		38.3127	42.4605	34.5773	37.6877	37.4208	37.1792		12.36	16.1015	10.899	10.2165
132642		22.242	30.841	29.474	26.78	19.836	28.272				0	0	0	0	0	0		0	0	0	0	0	0		0	0	0	0	0	0		1.04571	1.09054	1.05231	1.04421	1.04216	1.02201		38.2577	42.4836	34.5772	37.6879	37.4471	37.1915		12.326	16.2395	10.855	10.2165
132722		24.268	27.735	33.918	27.045	32.177	25.57				0	0	0	0	0	0		0	0	0	0	0	0		0	0	0	0	0	0		1.04645	1.08901	1.05256	1.04464	1.04097	1.02155		38.1398	42.5743	33.918	37.6782	37.4927	37.218		12.326	16.3702	10.8138	10.0423
132802		26.583	25.927	31.664	37.06	22.007	26.891				0	0	0	0	0	0		0	0	0	0	0	0		0	0	0	0	0	0		1.04637	1.08713	1.05263	1.04464	1.03928	1.02048		38.4256	42.6224	31.664	37.06	37.5302	37.2641		12.1453	16.3702	10.9833	10.177
132882		26.044	38.044	25.85	37.352	31.209	33.864				0	0	0	0	0	0		0	0	0	0	0	0		0	0	0	0	0	0		1.04829	1.08653	1.05373	1.04536	1.04038	1.02117		38.4259	42.8408	34.6423	37.352	37.546	37.2945		12.1535	16.4067	11.0777	10.4665
133002		26.258	37.658	33.815	35.267	30.415	36.067				0	0	0	0	0	0		0	0	0	0	0	0		0	0	0	0	0	0		1.04948	1.0874	1.05353	1.04624	1.04142	1.02186		38.5031	42.9623	33.815	37.7128	37.5628	36.067		12.2075	16.3897	10.986	10.53
133102		25.619	28.728	33.388	32.393	36.471	38.106				0	0	0	0	0	0		0	0	0	0	0	0		0	0	0	0	0	0		1.04948	1.08754	1.05247	1.04677	1.04227	1.02192		38.6065	43.1373	33.388	37.7384	36.471	38.106		12.2075	16.4937	10.919	10.6515
133182		26.523	29.656	25.26	32.331	27.271	34.148				0	0	0	0	0	0		0	0	0	0	0	0		0	0	0	0	0	0		1.04938	1.08799	1.05234	1.04662	1.04165	1.02123		38.6098	43.1579	34.9142	37.7853	37.6274	37.4376		12.1825	16.5785	10.9545	10.5253
133282		23.405	29.828	31.753	23.032	23.773	30.662				0	0	0	0	0	0		0	0	0	0	0	0		0	0	0	0	0	0		1.04917	1.08769	1.05275	1.04705	1.04039	1.02056		38.6911	43.229	31.753	37.7667	37.9528	37.449		12.19	16.583	11.034	10.4348
133364		26.398	31.915	26.274	27.737	28.184	32.93				0	0	0	0	0	0		0	0	0	0	0	0		0	0	0	0	0	0		1.04883	1.08889	1.05266	1.04746	1.03988	1.02114		38.7077	43.2423	34.9981	37.8375	37.9616	37.4598		12.0213	16.6188	11.0053	10.4398
133442		27.3	25.97	30.844	25.194	20.177	30.64				0	0	0	0	0	0		0	0	0	0	0	0		0	0	0	0	0	0		1.04884	1.08832	1.05309	1.04733	1.04007	1.02155		38.7062	43.2486	34.8907	37.8437	37.8262	37.4561		12.078	16.5478	11.034	10.3948
133542		21.625	26.524	21.04	24.996	26.031	19.567				0	0	0	0	0	0		0	0	0	0	0	0		0	0	0	0	0	0		1.04701	1.08873	1.05333	1.04669	1.04051	1.0211		38.8572	43.2441	34.889	37.9973	37.9509	37.4606		12.1487	16.462	11.034	10.3915
133642		15.797	27.701	15.283	19.979	18.112	26.077				0	0	0	0	0	0		0	0	0	0	0	0		0	0	0	0	0	0		1.04585	1.08897	1.0546	1.04602	1.04067	1.02083		38.7949	43.2939	34.8991	38.0353	37.9738	37.5208		12.1487	16.8743	11.1677	10.4025
133722		21.165	25.889	20.171	23.883	27.646	35.063				0	0	0	0	0	0		0	0	0	0	0	0		0	0	0	0	0	0		1.04558	1.08923	1.05435	1.04631	1.04057	1.02017		38.6809	43.2812	35.0189	38.0862	37.9745	35.063		12.1487	16.462	11.1898	10.4205
133802		31.325	28.992	26.176	29.755	31.477	33.798				0	0	0	0	0	0		0	0	0	0	0	0		0	0	0	0	0	0		1.04591	1.08947	1.05404	1.04641	1.04098	1.01911		38.6679	43.2696	35.1609	38.0204	37.9976	37.7965		12.0555	16.462	11.1898	10.4205
133882		28.242	25.297	22.131	25.57	24.402	36.086				0	0	0	0	0	0		0	0	0	0	0	0		0	0	0	0	0	0		1.04575	1.08974	1.05377	1.04708	1.04089	1.02009		38.6743	43.3623	35.1674	38.0681	38.0852	36.086		11.9157	16.8743	11.1427	10.4705
134002		35.053	33.855	27.86	26.541	37.97	45.368				0	0	0	0	0	0		0	0	0	0	0	0		0	0	0	0	0	0		1.04579	1.09001	1.05293	1.0465	1.04074	1.02083		38.6725	43.349	35.1882	38.1218	37.97	45.368		12.0555	16.8743	11.1625	10.505
134082		32.519	47.384	25.078	35.834	33.848	25.759				0	0	0	0	0	0		0	0	0	0	0	0		0	0	0	0	0	0		1.04611	1.08999	1.05251	1.04672	1.04076	1.021		38.6598	47.384	35.1974	35.834	33.848	38.0264		12.0555	16.8743	11.2095	10.4505
134162		30.963	49.868	27.621	28.985	29.061	35.628				0	0	0	0	0	0		0	0	0	0	0	0		0	0	0	0	0	0		1.04637	1.08991	1.05166	1.04669	1.04052	1.01985		38.6491	49.868	35.1714	38.1183	38.0874	35.628		12.0555	16.8358	11.1898	10.4505
134242		19.299	33.188	22.795	33.878	31.06	21.118				0	0	0	0	0	0		0	0	0	0	0	0		0	0	0	0	0	0		1.04647	1.0898	1.05188	1.04768	1.04044	1.01829		38.5801	43.3595	35.166	38.0979	38.0878	38.1044		11.9847	16.8257	11.1898	10.4505
134322		27.818	27.822	27.071	34.278	32.479	27.775				0	0	0	0	0	0		0	0	0	0	0	0		0	0	0	0	0	0		1.04609	1.08978	1.05217	1.04792	1.04095	1.01779		38.5923	43.3601	35.1588	38.0927	38.0849	38.1055		11.9847	16.8257	11.2142	10.4505
134402		24.608	33.259	28.407	31.808	22.611	26.691				0	0	0	0	0	0		0	0	0	0	0	0		0	0	0	0	0	0		1.0456	1.08983	1.05223	1.04815	1.04107	1.01892		38.5068	43.3579	35.0324	38.0879	38.0842	38.1074		11.928	16.8257	11.1635	10.4505
134482		25.095	28.001	23.146	23.82	31.084	43.929				0	0	0	0	0	0		0	0	0	0	0	0		0	0	0	0	0	0		1.04542	1.08993	1.05334	1.04777	1.04	1.01898		38.3045	43.3529	34.8924	38.0959	38.0904	43.929		11.93	16.8257	11.0355	10.4505
134582		28.182	33.145	21.657	32.106	26.137	31.248				0	0	0	0	0	0		0	0	0	0	0	0		0	0	0	0	0	0		1.04577	1.08985	1.05342	1.0479	1.0379	1.01939		38.2481	43.3568	34.8923	38.0933	38.1107	38.1198		11.8368	16.797	11.0297	10.4505
134662		20.905	33.795	28.941	24.858	42.451	27.499				0	0	0	0	0	0		0	0	0	0	0	0		0	0	0	0	0	0		1.0464	1.08995	1.05498	1.04713	1.03938	1.01798		38.1476	43.4185	34.8894	38.0662	42.451	38.1439		11.697	16.797	11.0053	10.416
134762		29.422	49.952	39.066	37.999	36.036	31.11				0	0	0	0	0	0		0	0	0	0	0	0		0	0	0	0	0	0		1.04549	1.08896	1.05383	1.04759	1.03771	1.01897		38.2933	49.952	39.066	37.999	36.036	38.1536		11.6285	16.8573	10.9582	10.4505
134882		39.926	30.747	16.292	30.693	29.735	30.517				0	0	0	0	0	0		0	0	0	0	0	0		0	0	0	0	0	0		1.04537	1.08929	1.05338	1.04839	1.03662	1.01968		39.926	43.6433	34.9591	38.0828	38.1914	38.1607		11.6598	16.8653	11.0685	10.5735
135002		19.919	39.683	32.341	26.64	52.638	40.589				0	0	0	0	0	0		0	0	0	0	0	0		0	0	0	0	0	0		1.04542	1.08754	1.05371	1.04887	1.03658	1.02022		38.5262	39.683	32.341	38.1136	52.638	40.589		11.6598	16.8653	11.1192	10.6715
135082		32.994	33.055	31	31.691	38.708	34.929				0	0	0	0	0	0		0	0	0	0	0	0		0	0	0	0	0	0		1.04553	1.08737	1.05368	1.04876	1.03707	1.0201		38.2874	43.8192	35.0721	38.156	38.708	34.929		11.6598	16.8398	11.1052	10.762
135182		33.413	44.69	29.793	41.951	43.087	40.033				0	0	0	0	0	0		0	0	0	0	0	0		0	0	0	0	0	0		1.04614	1.08947	1.05339	1.04894	1.03618	1.02037		38.0481	44.69	35.0948	41.951	43.087	40.033		11.5832	16.8398	11.0763	10.824
135282		54.036	46.454	36.657	35.369	28.933	38.23				0	0	0	0	0	0		0	0	0	0	0	0		0	0	0	0	0	0		1.04584	1.08929	1.05392	1.04887	1.0363	1.01818		54.036	46.454	36.657	38.249	38.2774	38.23		11.558	16.8168	11.0255	10.762
135382		44.307	57.027	39.978	38.438	39.244	37.113				0	0	0	0	0	0		0	0	0	0	0	0		0	0	0	0	0	0		1.04638	1.08896	1.05448	1.04909	1.03593	1.01828		44.307	57.027	39.978	38.438	39.244	37.113		11.558	16.8168	11.0255	10.7957
135462		46.529	37.93	27.858	32.04	34.173	31.89				0	0	0	0	0	0		0	0	0	0	0	0		0	0	0	0	0	0		1.04497	1.08863	1.05428	1.04917	1.03592	1.01785		46.529	43.6542	34.9149	38.3072	34.173	38.6643		11.558	16.8573	11.0255	10.7532
135542		29.34	42.244	26.322	33.174	38.35	33.758				0	0	0	0	0	0		0	0	0	0	0	0		0	0	0	0	0	0		1.04492	1.08888	1.05398	1.04801	1.03574	1.0181		38.0786	42.244	34.9297	38.2797	38.35	38.7777		11.558	16.797	11.0255	10.6913
135622		33.657	42.361	27.702	37.768	39.555	27.131				0	0	0	0	0	0		0	0	0	0	0	0		0	0	0	0	0	0		1.04446	1.0865	1.0524	1.0474	1.03617	1.01816		38.1524	42.361	35.1532	37.768	39.555	38.7729		11.558	16.3848	11.0763	10.6008
135702		31.084	41.23	27.522	26.569	30.487	32.414				0	0	0	0	0	0		0	0	0	0	0	0		0	0	0	0	0	0		1.04468	1.0865	1.05018	1.04792	1.03638	1.01815		38.1171	41.23	35.2053	38.1994	38.2748	38.7741		11.558	16.3848	11.0763	10.7158
135782		26.788	30.934	35.261	28.026	31.865	23.978				0	0	0	0	0	0		0	0	0	0	0	0		0	0	0	0	0	0		1.04541	1.08536	1.05015	1.04838	1.03638	1.01769		38.0535	43.5944	35.261	38.1758	38.2751	38.8065		11.558	16.2508	10.9045	10.7158
135862		28.907	32.316	33.812	28.53	38.475	36.684				0	0	0	0	0	0		0	0	0	0	0	0		0	0	0	0	0	0		1.04545	1.08491	1.05007	1.04826	1.03702	1.01695		38.3004	43.6448	33.812	38.1816	38.475	36.684		11.6283	16.2508	10.7773	10.8277
136002		27.188	25.176	19.97	27.136	30.274	27.533				0	0	0	0	0	0		0	0	0	0	0	0		0	0	0	0	0	0		1.04556	1.08461	1.05019	1.04779	1.03647	1.01737		38.2813	43.7233	35.2763	38.2878	38.3153	39.012		11.6283	16.3443	10.8175	10.879
136122		32.559	23.285	24.285	32.422	28.641	27.906				0	0	0	0	0	0		0	0	0	0	0	0		0	0	0	0	0	0		1.04629	1.08432	1.05043	1.04768	1.03587	1.01833		38.1645	43.7417	35.3092	38.353	38.3254	39.0473		11.6283	16.3443	10.8175	11.0528
136202		56.649	32.192	35.865	29.687	36.925	39.349				0	0	0	0	0	0		0	0	0	0	0	0		0	0	0	0	0	0		1.04625	1.08421	1.05058	1.0478	1.03679	1.01896		56.649	43.7481	35.865	38.4104	36.925	39.349		11.582	16.3443	10.8305	11.1458
136282		46.372	44.026	21.248	29.384	35.561	26.015				0	0	0	0	0	0		0	0	0	0	0	0		0	0	0	0	0	0		1.04643	1.08403	1.05176	1.04814	1.03745	1.01886		46.372	44.026	35.4497	38.4505	35.561	39.2109		11.6702	16.3188	10.8897	11.1805
136362		36.624	39.2	22.359	33.3	26.056	30.168				0	0	0	0	0	0		0	0	0	0	0	0		0	0	0	0	0	0		1.04684	1.08297	1.05194	1.04759	1.03784	1.01707		36.624	43.9584	35.5059	38.5524	38.3398	39.2946		11.741	16.2223	10.8897	11.2653
136442		43.878	29.867	36.563	28.133	40.569	35.933				0	0	0	0	0	0		0	0	0	0	0	0		0	0	0	0	0	0		1.04789	1.08328	1.05034	1.0463	1.03728	1.01675		43.878	44.026	36.563	38.6118	40.569	35.933		11.8717	16.1813	10.8817	11.2653
136522		38.625	28.608	26.566	25.347	26.345	28.646				0	0	0	0	0	0		0	0	0	0	0	0		0	0	0	0	0	0		1.04846	1.08449	1.04797	1.04631	1.03624	1.01804		38.625	44.0278	35.7977	38.6552	38.4355	39.3221		11.968	16.5935	10.8998	11.3478
136602		33.604	30.443	35.274	29.576	33.757	45.101				0	0	0	0	0	0		0	0	0	0	0	0		0	0	0	0	0	0		1.04921	1.08332	1.04862	1.04528	1.03725	1.01824		38.6893	44.03	35.274	38.6632	33.757	45.101		11.9473	16.416	10.8647	11.3105
136682		27.212	31.506	29.109	35.705	27.625	43.435				0	0	0	0	0	0		0	0	0	0	0	0		0	0	0	0	0	0		1.04919	1.08244	1.04918	1.045	1.03785	1.01832		38.6901	44.0659	35.8232	38.7482	38.5012	43.435		11.8993	16.28	10.9632	11.3012
136782		33.367	42.463	29.674	36.682	20.964	56.749				0	0	0	0	0	0		0	0	0	0	0	0		0	0	0	0	0	0		1.05069	1.0824	1.04973	1.04506	1.03742	1.01809		38.7133	42.463	35.8482	36.682	38.7033	56.749		11.9812	16.3403	10.9632	11.3725
136882		31.031	23.409	31.854	28.438	24.327	21.834				0	0	0	0	0	0		0	0	0	0	0	0		0	0	0	0	0	0		1.0519	1.0827	1.05071	1.04385	1.03695	1.01826		38.7732	44.1439	31.854	38.9676	38.725	39.8232		12.1412	16.3888	11.016	11.5508
137002		22.906	35.272	25.515	31.699	31.566	27.947				0	0	0	0	0	0		0	0	0	0	0	0		0	0	0	0	0	0		1.05285	1.0818	1.05168	1.04311	1.03776	1.01845		38.8542	44.1809	35.8479	39.0233	38.7567	39.7904		12.1977	16.3888	11.076	11.5508
137082		31.089	39.856	21.957	35.092	26.154	36.473				0	0	0	0	0	0		0	0	0	0	0	0		0	0	0	0	0	0		1.05357	1.08201	1.05245	1.04404	1.03793	1.0193		38.9058	39.856	35.8848	39.0283	38.7718	36.473		12.277	16.4937	11.1777	11.6027
137162		39.809	30.74	31.744	26.252	39.732	27.694				0	0	0	0	0	0		0	0	0	0	0	0		0	0	0	0	0	0		1.05375	1.08231	1.05013	1.04508	1.03863	1.01988		39.809	44.3022	31.744	39.0329	39.732	39.85		12.277	16.6405	11.1777	11.6197
137242		35.335	40.425	31.546	33.585	31.265	30.657				0	0	0	0	0	0		0	0	0	0	0	0		0	0	0	0	0	0		1.0531	1.08143	1.04604	1.04626	1.03876	1.0203		35.335	40.425	36.3845	39.0669	38.8259	39.9849		12.283	16.7115	11.1777	11.601
137322		24.523	38.814	28.581	33.628	34.836	35.898				0	0	0	0	0	0		0	0	0	0	0	0		0	0	0	0	0	0		1.05353	1.08061	1.04421	1.04546	1.039	1.01974		39.258	44.9831	36.5912	39.4598	34.836	35.898		12.361	16.7623	11.1777	11.5772
137422		34.824	42.248	33.788	33.167	36.121	30.661				0	0	0	0	0	0		0	0	0	0	0	0		0	0	0	0	0	0		1.05439	1.08022	1.04365	1.04403	1.03933	1.01941		39.2443	42.248	33.788	39.6685	36.121	40.2816		12.361	16.7183	11.381	11.5842
137502		34.052	35.927	29.045	21.254	34.304	22.794				0	0	0	0	0	0		0	0	0	0	0	0		0	0	0	0	0	0		1.05393	1.08027	1.04378	1.04387	1.03921	1.01829		39.2516	45.307	36.6462	39.7803	34.304	40.4363		12.328	16.701	11.3025	11.5842
137582		27.418	28.792	27.446	30.354	48.606	33.266				0	0	0	0	0	0		0	0	0	0	0	0		0	0	0	0	0	0		1.05468	1.08051	1.04412	1.0431	1.03952	1.01911		39.2398	45.362	36.6565	39.8825	48.606	40.4585		12.2195	16.6897	11.3025	11.6427
137682		39.397	33.108	34.083	32.115	29.572	25.597				0	0	0	0	0	0		0	0	0	0	0	0		0	0	0	0	0	0		1.05453	1.08138	1.04414	1.04158	1.03931	1.01989		39.397	45.3732	34.083	39.9954	38.9256	40.4646		12.1403	16.7127	11.2618	11.7012
137762		44.083	32.837	90.474	28.429	34.062	24.576				0	0	0	0	0	0		0	0	0	0	0	0		0	0	0	0	0	0		1.05439	1.08145	1.0444	1.03818	1.03937	1.02176		44.083	45.3726	90.474	40.0713	34.062	40.4388		12.1403	16.7002	11.2618	11.8382
137842		40.605	29.87	57.519	23.33	34.765	25.827				0	0	0	0	0	0		0	0	0	0	0	0		0	0	0	0	0	0		1.05492	1.08158	1.04415	1.03632	1.03945	1.02033		40.605	45.3714	57.519	40.1565	34.765	40.4619		12.2723	16.7002	11.2618	11.8382
138002		45.336	56.654	23.782	34.994	33.246	35.714				0	0	0	0	0	0		0	0	0	0	0	0		0	0	0	0	0	0		1.05534	1.08187	1.0443	1.03643	1.03934	1.01862		45.336	56.654	36.6896	40.26	38.9208	35.714		12.2723	16.7002	11.2618	11.7888
138102		41.883	44.258	43.724	29.937	38.914	24.42				0	0	0	0	0	0		0	0	0	0	0	0		0	0	0	0	0	0		1.05608	1.08176	1.04384	1.03669	1.03936	1.01877		41.883	44.258	43.724	40.4114	38.914	40.5893		12.5283	16.7002	11.4482	11.8517
138202		46.461	34.76	37.529	31.037	37.982	34.909				0	0	0	0	0	0		0	0	0	0	0	0		0	0	0	0	0	0		1.05595	1.08176	1.04247	1.03709	1.03892	1.01953		46.461	45.3859	37.529	40.5529	37.982	34.909		12.5283	16.7002	11.7548	11.9727
138282		43.441	35.82	42.309	37.475	41.603	35.248				0	0	0	0	0	0		0	0	0	0	0	0		0	0	0	0	0	0		1.05573	1.08108	1.04147	1.03745	1.03944	1.02006		43.441	45.4166	42.309	37.475	41.603	35.248		12.5283	16.7772	11.7982	12.0127
138362		36.972	45.688	40.1	31.862	42.329	32.045				0	0	0	0	0	0		0	0	0	0	0	0		0	0	0	0	0	0		1.05446	1.08063	1.04161	1.03729	1.03982	1.02125		36.972	45.688	40.1	40.7633	42.329	40.6585		12.2363	16.7285	11.8225	12.081
138442		33.004	38.014	32.354	45.124	38.348	28.935				0	0	0	0	0	0		0	0	0	0	0	0		0	0	0	0	0	0		1.05449	1.07857	1.04104	1.03729	1.03928	1.0214		39.2828	45.6273	32.354	45.124	38.348	40.7087		12.1043	16.9198	11.8225	12.098
138522		39.239	37.232	28.383	38.317	32.541	36.899				0	0	0	0	0	0		0	0	0	0	0	0		0	0	0	0	0	0		1.05351	1.07888	1.04071	1.038	1.0388	1.02098		39.239	45.6152	37.093	38.317	39.4133	36.899		12.2363	16.7285	11.8435	12.2
138602		36.818	35.083	33.67	38.748	35.954	34.514				0	0	0	0	0	0		0	0	0	0	0	0		0	0	0	0	0	0		1.05215	1.07748	1.0406	1.03799	1.03997	1.02132		36.818	45.6688	33.67	38.748	35.954	40.7258		12.2363	16.7285	11.7945	12.2733
138722		30.47	42.196	27.958	31.423	30.52	26.898				0	0	0	0	0	0		0	0	0	0	0	0		0	0	0	0	0	0		1.0524	1.07796	1.04074	1.03713	1.03933	1.02054		39.4033	42.196	37.1151	40.9846	39.4934	40.8163		12.4808	16.9198	11.852	12.2605
138802		36.821	29.597	36.053	27.847	37.631	23.555				0	0	0	0	0	0		0	0	0	0	0	0		0	0	0	0	0	0		1.05232	1.07715	1.0404	1.03793	1.0388	1.01966		36.821	45.7465	36.053	41.0633	37.631	40.9086		12.4808	16.987	11.852	12.489
138882		46.693	28.911	46.35	29.097	61.606	34.382				0	0	0	0	0	0		0	0	0	0	0	0		0	0	0	0	0	0		1.05231	1.07761	1.04106	1.03922	1.03906	1.01939		46.693	45.7491	46.35	41.0956	61.606	41.1657		12.5158	17.0245	11.8265	12.6655
139002		39.885	42.589	37.784	42.425	51.953	35.201				0	0	0	0	0	0		0	0	0	0	0	0		0	0	0	0	0	0		1.05229	1.07859	1.04176	1.04038	1.03884	1.01965		39.885	42.589	37.784	42.425	51.953	35.201		12.5728	17.1165	11.8875	12.897
139082		35.439	39.058	29.745	37.092	38.507	34.995				0	0	0	0	0	0		0	0	0	0	0	0		0	0	0	0	0	0		1.05121	1.07874	1.0416	1.04074	1.03681	1.02044		35.439	45.7722	37.2956	37.092	38.507	34.995		12.6828	17.1812	11.8875	12.967
139182		53.221	32.854	25.234	30.245	30.85	34.022				0	0	0	0	0	0		0	0	0	0	0	0		0	0	0	0	0	0		1.05145	1.07893	1.04104	1.04237	1.03488	1.0221		53.221	45.9023	37.3267	41.1211	40.1716	41.2724		13.0485	17.2283	11.9843	13.0658
139282		45.445	34.306	30.01	36.465	29.614	40.755				0	0	0	0	0	0		0	0	0	0	0	0		0	0	0	0	0	0		1.05249	1.07934	1.03945	1.04292	1.03461	1.02394		45.445	46.0784	37.3859	36.465	40.5082	40.755		13.3998	17.3062	12.0117	13.1632
139362		66.005	37.556	27.422	34.908	50.43	39.003				0	0	0	0	0	0		0	0	0	0	0	0		0	0	0	0	0	0		1.05293	1.07847	1.03742	1.04347	1.03493	1.02496		66.005	46.3226	37.4483	41.317	50.43	39.003		13.4655	17.452	12.0552	13.3312
139442		38.056	57.747	35.192	46.252	48.02	45.663				0	0	0	0	0	0		0	0	0	0	0	0		0	0	0	0	0	0		1.0534	1.07866	1.03657	1.04455	1.03472	1.02596		38.056	57.747	35.192	46.252	48.02	45.663		13.6225	17.5815	12.1815	13.361
139542		34.207	68.204	27.566	58.826	39.294	49.695				0	0	0	0	0	0		0	0	0	0	0	0		0	0	0	0	0	0		1.0535	1.07956	1.03611	1.04439	1.03536	1.02761		39.792	68.204	37.6232	58.826	39.294	49.695		13.585	18.0158	12.3395	13.3805
139622		31.274	56.343	31.231	52.677	34.961	48.894				0	0	0	0	0	0		0	0	0	0	0	0		0	0	0	0	0	0		1.05395	1.07961	1.03649	1.04375	1.03466	1.02798		39.8094	56.343	37.6408	52.677	34.961	48.894		13.6222	18.1277	12.4458	13.37
139702		31.446	39.267	34.255	37.207	33.962	35.495				0	0	0	0	0	0		0	0	0	0	0	0		0	0	0	0	0	0		1.05377	1.07946	1.03692	1.04421	1.03455	1.02786		39.8467	46.5088	34.255	37.207	40.7905	35.495		13.6105	18.0867	12.5132	13.3588
139782		46.547	78.379	51.319	51.191	56.024	39.632				0	0	0	0	0	0		0	0	0	0	0	0		0	0	0	0	0	0		1.05323	1.08007	1.03704	1.04376	1.03346	1.02668		46.547	78.379	51.319	51.191	56.024	39.632		13.5727	18.0452	12.5005	13.2405
139882		57.359	71.119	52.54	52.719	62.514	59.416				0	0	0	0	0	0		0	0	0	0	0	0		0	0	0	0	0	0		1.05368	1.07927	1.03626	1.04316	1.03302	1.02661		57.359	71.119	52.54	52.719	62.514	59.416		13.5168	17.997	12.485	13.1155
140002		31.023	95.15	25.32	60.023	23.834	57.693				0	0	0	0	0	0		0	0	0	0	0	0		0	0	0	0	0	0		1.05289	1.08059	1.03578	1.04375	1.03354	1.0255		39.9533	95.15	37.8764	60.023	41.0146	57.693		13.4475	18.1115	12.481	13.1393
140082		23.838	70.23	24.527	41.409	34.211	41.171				0	0	0	0	0	0		0	0	0	0	0	0		0	0	0	0	0	0		1.05401	1.08183	1.03624	1.04273	1.03396	1.0269		40.0323	70.23	37.929	41.409	41.0048	41.171		13.5492	18.33	12.4958	13.4173
140182		65.415	57.968	45.857	50.374	45.772	40.717				0	0	0	0	0	0		0	0	0	0	0	0		0	0	0	0	0	0		1.05394	1.08288	1.03736	1.04056	1.03414	1.02765		65.415	57.968	45.857	50.374	45.772	40.717		13.5342	18.6995	12.552	13.7767
140282		99.888	97.012	52.891	59.022	39.229	42.457				0	0	0	0	0	0		0	0	0	0	0	0		0	0	0	0	0	0		1.05337	1.08237	1.03796	1.04113	1.03578	1.02793		99.888	97.012	52.891	59.022	39.229	42.457		13.3852	18.8912	12.5903	13.9545
140362		52.217	107.432	47.425	82.312	54.92	57.81				0	0	0	0	0	0		0	0	0	0	0	0		0	0	0	0	0	0		1.05125	1.08358	1.03798	1.04155	1.0366	1.02868		52.217	107.432	47.425	82.312	54.92	57.81		13.3852	19.0615	12.543	13.98
140462		37.685	67.043	40.259	40.004	59.634	27.457				0	0	0	0	0	0		0	0	0	0	0	0		0	0	0	0	0	0		1.05018	1.08169	1.03751	1.04201	1.03769	1.02828		37.685	67.043	40.259	40.004	59.634	41.8541		13.3267	19.109	12.5273	14.0643
140542		51.482	92.105	32.052	42.11	57.352	41.307				0	0	0	0	0	0		0	0	0	0	0	0		0	0	0	0	0	0		1.04886	1.07887	1.03636	1.04262	1.03823	1.02797		51.482	92.105	38.3886	42.11	57.352	41.307		13.3993	19.2605	12.5805	14.07
140622		76.515	69.262	54.166	36.593	48.324	39.326				0	0	0	0	0	0		0	0	0	0	0	0		0	0	0	0	0	0		1.04972	1.07894	1.03604	1.04251	1.03825	1.02733		76.515	69.262	54.166	36.593	48.324	39.326		13.377	19.2892	12.5795	14.1288
140722		67.264	68.993	49.135	32.658	36.977	36.178				0	0	0	0	0	0		0	0	0	0	0	0		0	0	0	0	0	0		1.0485	1.07677	1.03482	1.04107	1.03823	1.02667		67.264	68.993	49.135	42.4263	36.977	36.178		13.3417	19.2455	12.601	14.1873
140802		59.735	55.918	52.524	35.346	27.698	36.29				0	0	0	0	0	0		0	0	0	0	0	0		0	0	0	0	0	0		1.05106	1.07603	1.03479	1.0408	1.03835	1.02677		59.735	55.918	52.524	42.5006	41.0897	36.29		13.2927	19.3613	12.5792	14.1498
140882		45.664	63.968	33.953	48.788	38.339	33.291				0	0	0	0	0	0		0	0	0	0	0	0		0	0	0	0	0	0		1.05139	1.07583	1.03483	1.04114	1.0381	1.02724		45.664	63.968	33.953	48.788	38.339	42.167		13.4055	19.3283	12.5165	14.1605
141002		28.598	59.47	23.559	43.74	30.66	32.29				0	0	0	0	0	0		0	0	0	0	0	0		0	0	0	0	0	0		1.05147	1.07511	1.03528	1.04119	1.03824	1.0275		40.6943	59.47	38.981	43.74	41.2147	42.1849		13.398	19.2578	12.517	14.1265
141082		44.61	59.139	32.078	46.851	41.03	47.083				0	0	0	0	0	0		0	0	0	0	0	0		0	0	0	0	0	0		1.05367	1.07496	1.03694	1.04185	1.03834	1.02769		44.61	59.139	32.078	46.851	41.03	47.083		13.398	19.2578	12.4677	14.0675
141162		59.07	62.558	34.893	46.529	35.553	45.365				0	0	0	0	0	0		0	0	0	0	0	0		0	0	0	0	0	0		1.05169	1.07482	1.03736	1.04205	1.03874	1.02842		59.07	62.558	34.893	46.529	35.553	45.365		13.4028	19.1463	12.4268	14.0675
141262		53.114	82.379	45.368	50.975	41.124	46.254				0	0	0	0	0	0		0	0	0	0	0	0		0	0	0	0	0	0		1.04934	1.07477	1.03566	1.04116	1.03843	1.02858		53.114	82.379	45.368	50.975	41.124	46.254		13.4028	19.1463	12.4268	14.0675
141342		70.008	88.964	38.902	52.964	42.942	52.657				0	0	0	0	0	0		0	0	0	0	0	0		0	0	0	0	0	0		1.04892	1.07445	1.03372	1.04135	1.03835	1.02863		70.008	88.964	38.902	52.964	42.942	52.657		13.264	19.0293	12.4268	14.0675
141442		50.879	56.279	38.976	49.334	60.667	37.296				0	0	0	0	0	0		0	0	0	0	0	0		0	0	0	0	0	0		1.04919	1.07393	1.03361	1.04131	1.03852	1.02896		50.879	56.279	38.976	49.334	60.667	37.296		13.4028	19.0293	12.4268	14.0675
141522		36.659	59.129	44.776	49.465	37.053	51.841				0	0	0	0	0	0		0	0	0	0	0	0		0	0	0	0	0	0		1.04949	1.07381	1.03307	1.04129	1.03823	1.02853		36.659	59.129	44.776	49.465	37.053	51.841		13.264	19.191	12.4268	14.1065
141622		46.907	72.079	32.938	63.103	50.062	56.944				0	0	0	0	0	0		0	0	0	0	0	0		0	0	0	0	0	0		1.04936	1.07391	1.0319	1.04097	1.03823	1.02868		46.907	72.079	32.938	63.103	50.062	56.944		13.2158	19.0293	12.442	14.1065
141702		48.342	78.866	45.192	54.171	38.083	43.823				0	0	0	0	0	0		0	0	0	0	0	0		0	0	0	0	0	0		1.04841	1.07396	1.03152	1.04073	1.0377	1.02931		48.342	78.866	45.192	54.171	38.083	43.823		13.209	19.191	12.6125	14.1673
141782		39.763	57.021	32.769	41.92	36.908	40.523				0	0	0	0	0	0		0	0	0	0	0	0		0	0	0	0	0	0		1.04963	1.07448	1.03179	1.04094	1.03688	1.02936		39.763	57.021	32.769	41.92	36.908	40.523		13.0983	19.4505	12.6522	14.3387
141882		47.925	52.143	50.947	34.245	40.429	46.43				0	0	0	0	0	0		0	0	0	0	0	0		0	0	0	0	0	0		1.04957	1.07436	1.03158	1.04088	1.03308	1.03032		47.925	52.143	50.947	43.5738	40.429	46.43		12.9817	19.659	12.692	14.4125
142002		40.555	43.163	29.972	48.995	37.185	53.174				0	0	0	0	0	0		0	0	0	0	0	0		0	0	0	0	0	0		1.04862	1.07369	1.0319	1.04143	1.03002	1.03069		40.555	43.163	39.1803	48.995	37.185	53.174		12.9817	19.659	12.5215	14.566
142082		49.652	76.551	40.764	56.954	32.083	46.979				0	0	0	0	0	0		0	0	0	0	0	0		0	0	0	0	0	0		1.04986	1.07427	1.03226	1.04185	1.033	1.03148		49.652	76.551	40.764	56.954	41.5026	46.979		12.9795	19.9597	12.5215	14.6373
142162		57.654	77.319	40.363	47.186	45.204	41.941				0	0	0	0	0	0		0	0	0	0	0	0		0	0	0	0	0	0		1.04885	1.07415	1.03245	1.04218	1.03299	1.03204		57.654	77.319	40.363	47.186	45.204	41.941		12.9662	19.9597	12.442	14.4515
142242		62.989	72.945	55.801	45.235	47.581	42.404				0	0	0	0	0	0		0	0	0	0	0	0		0	0	0	0	0	0		1.0477	1.07372	1.0304	1.04175	1.03453	1.03264		62.989	72.945	55.801	45.235	47.581	42.404		12.9662	19.9597	12.442	14.4515
142322		74.061	57.142	32.197	44.826	40.71	39.182				0	0	0	0	0	0		0	0	0	0	0	0		0	0	0	0	0	0		1.04701	1.07709	1.03066	1.04138	1.03365	1.03237		74.061	57.142	39.2458	44.826	40.71	39.182		12.9662	19.897	12.442	14.3518
142442		45.91	61.09	57.776	40.002	57.631	33.636				0	0	0	0	0	0		0	0	0	0	0	0		0	0	0	0	0	0		1.04903	1.07621	1.03014	1.04157	1.02956	1.03248		45.91	61.09	57.776	40.002	57.631	42.8714		12.9795	19.897	12.6125	14.4348
142522		72.498	82.251	44.276	53.568	41.047	31.721				0	0	0	0	0	0		0	0	0	0	0	0		0	0	0	0	0	0		1.04919	1.07656	1.03001	1.04168	1.03328	1.03308		72.498	82.251	44.276	53.568	41.047	42.9568		12.9162	19.897	12.442	14.3518
142602		62.212	78.926	52.43	53.54	44.226	34.823				0	0	0	0	0	0		0	0	0	0	0	0		0	0	0	0	0	0		1.05099	1.07715	1.03048	1.04139	1.03242	1.03249		62.212	78.926	52.43	53.54	44.226	34.823		12.9162	19.897	12.442	14.3518
142682		62.358	61.171	43.901	47.093	56.259	52.758				0	0	0	0	0	0		0	0	0	0	0	0		0	0	0	0	0	0		1.05103	1.0772	1.03084	1.04181	1.03186	1.0327		62.358	61.171	43.901	47.093	56.259	52.758		12.903	19.897	12.6125	14.4348
142782		54.672	49.639	57.627	44.614	36.016	42.16				0	0	0	0	0	0		0	0	0	0	0	0		0	0	0	0	0	0		1.05114	1.07416	1.03116	1.04281	1.02801	1.03389		54.672	49.639	57.627	44.614	36.016	42.16		12.9635	20.2105	12.6522	14.6025
142882		58.711	60.442	43.41	37.699	32.51	43.647				0	0	0	0	0	0		0	0	0	0	0	0		0	0	0	0	0	0		1.05121	1.07506	1.0318	1.04276	1.0254	1.03518		58.711	60.442	43.41	37.699	41.7623	43.647		12.9635	20.2105	12.6522	14.914
143002		40.394	54.999	40.665	63.243	50.502	48.337				0	0	0	0	0	0		0	0	0	0	0	0		0	0	0	0	0	0		1.04905	1.07599	1.03212	1.04331	1.02537	1.0364		40.394	54.999	40.665	63.243	50.502	48.337		12.9465	20.0915	12.594	15.116
143082		51.76	62.537	37.632	45.813	47.526	45.036				0	0	0	0	0	0		0	0	0	0	0	0		0	0	0	0	0	0		1.04644	1.07648	1.03182	1.04369	1.02427	1.03756		51.76	62.537	37.632	45.813	47.526	45.036		12.9465	20.0915	12.533	15.342
143162		54.705	77.479	47.76	39.124	46.323	38.245				0	0	0	0	0	0		0	0	0	0	0	0		0	0	0	0	0	0		1.04627	1.07644	1.03229	1.04445	1.02499	1.03827		54.705	77.479	47.76	39.124	46.323	38.245		13.025	19.9357	12.55	15.3278
143242		35.515	35.957	32.329	34.014	41.344	33.315				0	0	0	0	0	0		0	0	0	0	0	0		0	0	0	0	0	0		1.04652	1.07542	1.03273	1.04522	1.02548	1.03864		41.2042	48.8936	39.4687	44.3069	41.344	43.2805		13.0657	19.9937	12.5682	15.3533
143322		33.604	40.963	29.237	31.15	31.604	28.641				0	0	0	0	0	0		0	0	0	0	0	0		0	0	0	0	0	0		1.04661	1.07653	1.03276	1.04584	1.02621	1.03989		41.2795	40.963	39.4664	44.3809	41.8526	43.3311		12.9495	20.1238	12.499	15.544
143442		40.862	33.915	33.421	29.834	40.928	35.217				0	0	0	0	0	0		0	0	0	0	0	0		0	0	0	0	0	0		1.04646	1.07699	1.03291	1.04637	1.02668	1.04024		40.862	49.0925	33.421	44.46	40.928	35.217		12.9307	20.1238	12.516	15.5858
143522		51.593	55.07	45.888	38.072	49.587	42.45				0	0	0	0	0	0		0	0	0	0	0	0		0	0	0	0	0	0		1.04648	1.07766	1.03253	1.04728	1.02636	1.04052		51.593	55.07	45.888	38.072	49.587	42.45		12.9067	20.208	12.516	15.6538
143602		31.342	53.636	28.165	36.809	27.053	43.371				0	0	0	0	0	0		0	0	0	0	0	0		0	0	0	0	0	0		1.04589	1.07816	1.03261	1.04797	1.02563	1.03965		41.3127	53.636	39.7624	36.809	42.0382	43.371		12.8962	20.267	12.516	15.855
143682		30.322	44.207	23.54	38.149	35.423	41.91				0	0	0	0	0	0		0	0	0	0	0	0		0	0	0	0	0	0		1.04646	1.07824	1.03338	1.04912	1.02597	1.03791		41.3118	44.207	39.8984	38.149	42.1647	41.91		13.042	20.267	12.5562	15.9458
143762		27.952	23.502	26.208	34.838	28.899	33.409				0	0	0	0	0	0		0	0	0	0	0	0		0	0	0	0	0	0		1.04611	1.07855	1.03444	1.04993	1.02671	1.03811		41.3985	49.2893	39.9271	44.6612	42.2327	43.6448		13.0693	20.1593	12.6532	15.9548
143842		56.431	63.136	37.648	54.521	41.461	56.106				0	0	0	0	0	0		0	0	0	0	0	0		0	0	0	0	0	0		1.04511	1.07942	1.03507	1.05102	1.02696	1.03936		56.431	63.136	37.648	54.521	41.461	56.106		13.1132	20.057	12.7138	15.9255
144002		52.568	77.923	48.909	57.447	53.72	61.203				0	0	0	0	0	0		0	0	0	0	0	0		0	0	0	0	0	0		1.04501	1.08066	1.0354	1.05148	1.02779	1.0408		52.568	77.923	48.909	57.447	53.72	61.203		13.1132	20.052	12.7563	15.9513
144082		36.941	71.582	37.387	47.664	47.889	48.579				0	0	0	0	0	0		0	0	0	0	0	0		0	0	0	0	0	0		1.04515	1.0804	1.03557	1.05234	1.02698	1.0422		36.941	71.582	37.387	47.664	47.889	48.579		13.2008	20.0922	12.7333	15.9793
144162		39.664	65.015	42.246	56.111	37.613	44.445				0	0	0	0	0	0		0	0	0	0	0	0		0	0	0	0	0	0		1.04492	1.08091	1.03557	1.05281	1.02622	1.04328		39.664	65.015	42.246	56.111	37.613	44.445		13.1945	20.1815	12.7555	16.0987
144242		44.629	49.52	40.634	52.021	42.74	33.721				0	0	0	0	0	0		0	0	0	0	0	0		0	0	0	0	0	0		1.045	1.08155	1.03612	1.05304	1.02651	1.04345		44.629	49.52	40.634	52.021	42.74	43.809		13.1303	20.1973	12.7982	16.3115
144343		47.955	48.457	37.062	41.353	46.778	43.733				0	0	0	0	0	0		0	0	0	0	0	0		0	0	0	0	0	0		1.044	1.08048	1.03604	1.05035	1.02561	1.04488		47.955	48.457	37.062	41.353	46.778	43.733		13.0335	20.1448	12.7982	16.3115
144442		39.573	37.013	40.268	31.595	59.662	33.162				0	0	0	0	0	0		0	0	0	0	0	0		0	0	0	0	0	0		1.04421	1.0797	1.03638	1.05077	1.02346	1.04548		39.573	49.6084	40.268	45.1245	59.662	43.7141		13.0333	20.0555	12.6777	16.3115
144523		34.651	54.098	48.28	48.251	50.627	38.523				0	0	0	0	0	0		0	0	0	0	0	0		0	0	0	0	0	0		1.04392	1.07861	1.03711	1.04867	1.02283	1.04621		41.9588	54.098	48.28	48.251	50.627	38.523		13.0333	20.0555	12.8067	16.4597
144622		59.18	84.344	40.136	48.044	44.911	31.442				0	0	0	0	0	0		0	0	0	0	0	0		0	0	0	0	0	0		1.04506	1.07876	1.03725	1.04879	1.02296	1.04682		59.18	84.344	40.136	48.044	44.911	43.8314		13.0333	20.0555	12.8067	16.4597
144702		38	71.668	34.578	47.13	45.346	34.5				0	0	0	0	0	0		0	0	0	0	0	0		0	0	0	0	0	0		1.04418	1.07808	1.03747	1.04823	1.02302	1.04668		38	71.668	34.578	47.13	45.346	43.8395		13.0333	19.9615	12.8067	16.4773
144783		47.018	62.001	41.976	40.07	37.457	41.841				0	0	0	0	0	0		0	0	0	0	0	0		0	0	0	0	0	0		1.04427	1.07821	1.03711	1.04749	1.02211	1.04714		47.018	62.001	41.976	40.07	37.457	41.841		13.0333	19.931	12.8067	16.7423
144863		36.238	50.397	34.527	51.723	35.248	30.619				0	0	0	0	0	0		0	0	0	0	0	0		0	0	0	0	0	0		1.04259	1.0779	1.03756	1.04707	1.02147	1.04661		42.0582	50.397	34.527	51.723	42.9174	44.2565		13.0058	19.8897	12.913	16.728
145042		40.209	46.565	34.749	48.55	38.774	43.221				0	0	0	0	0	0		0	0	0	0	0	0		0	0	0	0	0	0		1.04141	1.07877	1.03818	1.04678	1.02043	1.04569		40.209	46.565	34.749	48.55	38.774	43.221		13.112	19.8008	12.9165	16.8432
145122		56.207	31.359	33.745	35.234	22.931	42.536				0	0	0	0	0	0		0	0	0	0	0	0		0	0	0	0	0	0		1.04148	1.07915	1.03868	1.04703	1.01945	1.04641		56.207	49.9382	33.745	45.488	43.1143	42.536		13.29	19.835	13.009	16.848
145202		30.053	40.893	40.327	38.755	44.437	42.956				0	0	0	0	0	0		0	0	0	0	0	0		0	0	0	0	0	0		1.04032	1.07971	1.03933	1.04761	1.01999	1.04735		42.6339	49.9486	40.327	38.755	44.437	42.956		13.3072	20.0315	12.9605	16.9168
145282		31.375	70.007	31.135	65.793	48.166	71.661				0	0	0	0	0	0		0	0	0	0	0	0		0	0	0	0	0	0		1.03991	1.08035	1.04021	1.0476	1.01928	1.04774		42.7759	70.007	40.1872	65.793	48.166	71.661		13.3072	20.1863	13.0062	17.0255
145363		33.113	44.119	28.701	36.168	35.774	41.98				0	0	0	0	0	0		0	0	0	0	0	0		0	0	0	0	0	0		1.03955	1.07844	1.04068	1.04801	1.01784	1.04826		42.7277	44.119	40.2127	45.7741	43.2715	41.98		13.277	20.1863	12.9787	17.0255
145442		28.949	36.474	35.419	39.962	29.943	31.82				0	0	0	0	0	0		0	0	0	0	0	0		0	0	0	0	0	0		1.03971	1.07636	1.04154	1.04861	1.01662	1.04884		42.7084	50.1999	35.419	39.962	43.2663	45.1091		13.248	20.1863	13.0108	17.1248
145522		29.805	36.585	23.366	34.476	33.635	37.246				0	0	0	0	0	0		0	0	0	0	0	0		0	0	0	0	0	0		1.04006	1.07577	1.04164	1.04882	1.01739	1.04892		42.6657	50.3288	40.1898	45.9425	43.2588	37.246		13.248	20.1863	13.0108	17.0645
145642		42.872	48.495	29.699	40.204	39.537	63.153				0	0	0	0	0	0		0	0	0	0	0	0		0	0	0	0	0	0		1.03965	1.07595	1.04011	1.04883	1.01754	1.04915		42.872	48.495	40.2645	40.204	39.537	63.153		13.1955	20.1863	13.0108	17.0645
145722		41.181	58.751	29.06	52.213	31.121	40.468				0	0	0	0	0	0		0	0	0	0	0	0		0	0	0	0	0	0		1.03959	1.07652	1.03739	1.04917	1.01809	1.04958		41.181	58.751	40.3294	52.213	43.2325	40.468		13.0092	20.3705	13.0108	17.0645
145802		43.163	64.647	31.222	43.62	35.69	38.021				0	0	0	0	0	0		0	0	0	0	0	0		0	0	0	0	0	0		1.03969	1.07679	1.03682	1.04935	1.01758	1.04974		43.163	64.647	40.2899	43.62	43.234	38.021		13.0092	20.3705	12.8755	17.254
145882		36.373	49.641	44.86	44.833	42.718	40.59				0	0	0	0	0	0		0	0	0	0	0	0		0	0	0	0	0	0		1.04003	1.07696	1.03708	1.04939	1.01718	1.04939		42.2904	49.641	44.86	44.833	42.718	40.59		12.903	20.3435	12.6935	17.254
146002		37.772	46.106	24.422	53.631	26.393	46.804				0	0	0	0	0	0		0	0	0	0	0	0		0	0	0	0	0	0		1.04061	1.07752	1.03741	1.05013	1.01796	1.05006		37.772	46.106	40.2714	53.631	43.252	46.804		12.9512	20.3702	12.8755	17.2825
146102		36.181	45.747	43.599	41.456	39.708	37.444				0	0	0	0	0	0		0	0	0	0	0	0		0	0	0	0	0	0		1.04086	1.07709	1.038	1.05055	1.01872	1.05065		42.2167	45.747	43.599	41.456	39.708	37.444		12.9275	20.4395	13.0108	17.2858
146182		50.962	41.871	35.144	29.822	38.764	32.036				0	0	0	0	0	0		0	0	0	0	0	0		0	0	0	0	0	0		1.04082	1.07578	1.03802	1.05147	1.01908	1.05182		50.962	51.114	35.144	46.8337	38.764	45.519		12.9275	20.445	12.8755	17.4053
146282		37.918	55.278	31.241	39.576	38.703	36.716				0	0	0	0	0	0		0	0	0	0	0	0		0	0	0	0	0	0		1.04074	1.07653	1.03736	1.05232	1.02022	1.05262		37.918	55.278	40.1976	39.576	38.703	36.716		12.9275	20.4753	12.6935	17.697
146382		55.836	43.363	42.73	38.374	30.026	39.311				0	0	0	0	0	0		0	0	0	0	0	0		0	0	0	0	0	0		1.04103	1.07704	1.03713	1.05239	1.02024	1.05384		55.836	43.363	42.73	38.374	43.2315	39.311		12.993	20.5158	12.6935	17.6545
146462		48.363	35.269	42.499	43.6	29.997	35.368				0	0	0	0	0	0		0	0	0	0	0	0		0	0	0	0	0	0		1.04092	1.07647	1.03682	1.0527	1.02014	1.0544		48.363	51.4754	42.499	43.6	43.2467	35.368		12.993	20.5158	12.6935	17.7362
146542		37.037	40.712	39.177	36.509	29.839	36.241				0	0	0	0	0	0		0	0	0	0	0	0		0	0	0	0	0	0		1.04113	1.07618	1.03721	1.05153	1.02045	1.05268		42.3565	51.4768	39.177	47.1658	43.2426	36.241		12.981	20.4888	12.6335	17.825
146642		37.368	49.093	41.188	42.837	32.583	34.584				0	0	0	0	0	0		0	0	0	0	0	0		0	0	0	0	0	0		1.04114	1.0768	1.03746	1.05245	1.01903	1.05316		42.4845	49.093	41.188	42.837	43.2749	45.8412		13.1043	20.5475	12.6335	17.8555
146722		35.175	46.397	35.807	41.094	44.502	39.08				0	0	0	0	0	0		0	0	0	0	0	0		0	0	0	0	0	0		1.0417	1.07401	1.03778	1.05271	1.01941	1.05225		42.5113	46.397	35.807	41.094	44.502	39.08		13.1345	20.61	12.6115	17.8627
146803		27.265	48.191	27.466	39.033	35.661	34.168				0	0	0	0	0	0		0	0	0	0	0	0		0	0	0	0	0	0		1.04127	1.07419	1.03726	1.05318	1.01799	1.05258		42.7469	48.191	40.2602	39.033	43.3019	46.0727		13.1852	20.61	12.6335	17.8627
146883		32.737	42.037	29.442	37.434	32.42	40.406				0	0	0	0	0	0		0	0	0	0	0	0		0	0	0	0	0	0		1.04027	1.07074	1.03631	1.05303	1.01718	1.05226		42.8517	52.5668	40.3061	37.434	43.3481	40.406		13.2568	20.6253	12.6935	17.8832
147003		33.812	41.723	41.81	45.741	41.643	32.941				0	0	0	0	0	0		0	0	0	0	0	0		0	0	0	0	0	0		1.03923	1.07142	1.03668	1.0515	1.0157	1.05308		43.1663	52.6784	41.81	45.741	41.643	46.4021		13.4838	20.751	12.8755	17.8612
147083		46.587	39.383	35.591	36.564	27.136	32.95				0	0	0	0	0	0		0	0	0	0	0	0		0	0	0	0	0	0		1.03881	1.07143	1.03692	1.05088	1.0148	1.05329		46.587	52.7821	35.591	47.5303	43.4628	46.4785		13.398	20.7885	12.8755	17.9002
147163		35.878	36.522	25.889	25.298	33.454	30.847				0	0	0	0	0	0		0	0	0	0	0	0		0	0	0	0	0	0		1.037	1.07247	1.03759	1.05205	1.01249	1.05167		43.2154	52.8142	40.4149	47.549	43.6786	46.5582		13.3175	20.9058	12.9293	17.912
147243		43.825	39.01	38.51	42.117	53.161	41.854				0	0	0	0	0	0		0	0	0	0	0	0		0	0	0	0	0	0		1.0355	1.07336	1.038	1.05273	1.01133	1.05311		43.825	52.841	38.51	42.117	53.161	41.854		13.4265	21.0438	12.981	17.9108
147343		50.513	47.029	48.626	37.997	50.765	37.672				0	0	0	0	0	0		0	0	0	0	0	0		0	0	0	0	0	0		1.03514	1.07384	1.03695	1.05379	1.01212	1.05461		50.513	47.029	48.626	37.997	50.765	37.672		13.4445	20.8285	13.0295	17.9023
147423		46.693	45.27	39.538	45.052	52.212	40.291				0	0	0	0	0	0		0	0	0	0	0	0		0	0	0	0	0	0		1.03426	1.07492	1.03607	1.0554	1.01287	1.05345		46.693	45.27	39.538	45.052	52.212	40.291		13.5203	20.751	13.062	17.8847
147503		51.159	62.876	48.959	41.51	43.279	46.552				0	0	0	0	0	0		0	0	0	0	0	0		0	0	0	0	0	0		1.03347	1.0744	1.03658	1.0563	1.0131	1.05303		51.159	62.876	48.959	41.51	43.279	46.552		13.5203	20.8735	13.0452	17.9572
147583		45.91	44.978	42.336	40.889	35.832	38.163				0	0	0	0	0	0		0	0	0	0	0	0		0	0	0	0	0	0		1.03368	1.07467	1.03531	1.05655	1.013	1.05388		45.91	44.978	42.336	40.889	44.1842	38.163		13.4675	21.075	13.0718	18.06
147663		37.501	56.492	32.713	52.638	43.774	51.167				0	0	0	0	0	0		0	0	0	0	0	0		0	0	0	0	0	0		1.03408	1.07468	1.03319	1.05747	1.01278	1.05532		43.6535	56.492	40.8363	52.638	43.774	51.167		13.4675	21.075	13.0312	17.9842
147743		37.581	41.074	31.249	40.072	26.742	49.209				0	0	0	0	0	0		0	0	0	0	0	0		0	0	0	0	0	0		1.03463	1.07327	1.03243	1.0565	1.01296	1.05589		43.6795	53.326	40.9066	40.072	44.1843	49.209		13.547	20.9175	13.0485	18.014
147823		37.793	56.162	35.478	44.411	31.387	36.33				0	0	0	0	0	0		0	0	0	0	0	0		0	0	0	0	0	0		1.03541	1.0716	1.03227	1.05598	1.01344	1.05612		43.7029	56.162	35.478	44.411	44.1837	36.33		13.6648	20.9175	13.071	18.09
148003		56.494	34.145	39.274	29.608	31.249	37.187				0	0	0	0	0	0		0	0	0	0	0	0		0	0	0	0	0	0		1.03391	1.07184	1.03139	1.05748	1.01365	1.05588		56.494	53.6805	39.274	47.9131	44.1835	37.187		13.604	20.9175	13.071	17.7458
148103		38.564	42.496	43.644	35.853	42.442	38.814				0	0	0	0	0	0		0	0	0	0	0	0		0	0	0	0	0	0		1.03224	1.07273	1.03112	1.05662	1.01425	1.05531		43.8699	53.7334	43.644	48.2375	42.442	38.814		13.604	21.0392	13.0883	17.6955
148183		35.204	35.985	28.193	36.636	41.012	38.12				0	0	0	0	0	0		0	0	0	0	0	0		0	0	0	0	0	0		1.03201	1.07244	1.03168	1.05666	1.01469	1.05483		43.8766	53.7468	41.1291	48.251	41.012	38.12		13.5808	20.9455	13.14	17.5993
148263		49.638	37.201	24.304	33.972	33.795	37.225				0	0	0	0	0	0		0	0	0	0	0	0		0	0	0	0	0	0		1.03213	1.07173	1.03236	1.05759	1.0155	1.05483		49.638	53.8666	41.1625	48.2515	44.2048	37.225		13.4288	20.7972	13.111	17.699
148343		31.696	36.836	29.13	37.408	22.013	34.769				0	0	0	0	0	0		0	0	0	0	0	0		0	0	0	0	0	0		1.03127	1.07108	1.03144	1.05832	1.01553	1.05566		44.0626	54.0693	41.2467	37.408	44.2311	47.2563		13.1513	20.7053	13.0025	17.7705
148443		35.137	38.868	31.867	43.127	34.533	35.325				0	0	0	0	0	0		0	0	0	0	0	0		0	0	0	0	0	0		1.03012	1.07151	1.02822	1.05903	1.01495	1.05595		44.0835	54.2154	41.4473	43.127	44.2414	47.3745		13.154	20.8855	13.0025	17.8185
148543		30.666	46.585	37.398	34.746	42.246	43.64				0	0	0	0	0	0		0	0	0	0	0	0		0	0	0	0	0	0		1.03068	1.07176	1.02672	1.06001	1.01603	1.05707		44.0782	46.585	37.398	48.6029	42.246	43.64		13.1405	21.15	12.9413	17.7275
148622		31.324	49.537	27.367	37.678	37.938	45.822				0	0	0	0	0	0		0	0	0	0	0	0		0	0	0	0	0	0		1.0293	1.07163	1.02664	1.06069	1.01607	1.05684		44.1107	49.537	41.469	37.678	44.2699	45.822		13.0052	21.3043	12.9123	17.6448
148703		32.215	49.969	29.191	36.413	39.492	39.568				0	0	0	0	0	0		0	0	0	0	0	0		0	0	0	0	0	0		1.02971	1.07152	1.02732	1.06146	1.01658	1.05783		44.174	49.969	41.4781	48.7578	39.492	39.568		13.1223	21.234	13.0565	17.6408
148783		39.955	43.137	39.373	44.716	36.404	41.343				0	0	0	0	0	0		0	0	0	0	0	0		0	0	0	0	0	0		1.02835	1.07123	1.02624	1.06131	1.01729	1.05674		39.955	54.7576	39.373	44.716	44.2908	41.343		13.074	21.203	13.1303	17.7552
148863		57.159	65.692	52.136	48.237	62.306	51.141				0	0	0	0	0	0		0	0	0	0	0	0		0	0	0	0	0	0		1.0286	1.07136	1.02402	1.06097	1.0161	1.05409		57.159	65.692	52.136	48.237	62.306	51.141		13.074	21.2407	13.1303	18.0827
149003		58.733	61.571	38.392	58.704	49.556	63.935				0	0	0	0	0	0		0	0	0	0	0	0		0	0	0	0	0	0		1.02796	1.07094	1.02405	1.06124	1.01646	1.05249		58.733	61.571	38.392	58.704	49.556	63.935		13.074	21.2407	13.1593	18.0332
149082		40.164	71.548	35.63	55.633	44.257	48.769				0	0	0	0	0	0		0	0	0	0	0	0		0	0	0	0	0	0		1.02823	1.07123	1.02433	1.06062	1.01485	1.05225		40.164	71.548	35.63	55.633	44.257	48.769		13.074	21.2407	13.0855	18.0332
149162		37.482	68.026	39.883	40.552	45.892	47.615				0	0	0	0	0	0		0	0	0	0	0	0		0	0	0	0	0	0		1.02831	1.07204	1.02445	1.06055	1.0143	1.05272		44.3069	68.026	39.883	40.552	45.892	47.615		13.0442	21.3608	13.0565	17.9765
149243		41.502	54.473	38.952	30.192	38.897	32.832				0	0	0	0	0	0		0	0	0	0	0	0		0	0	0	0	0	0		1.02859	1.07206	1.02456	1.06071	1.0142	1.05325		41.502	54.473	38.952	49.036	38.897	48.5473		13.1333	21.2428	13.0433	17.9957
149343		35.098	72.063	26.713	41.879	34.751	46.053				0	0	0	0	0	0		0	0	0	0	0	0		0	0	0	0	0	0		1.02844	1.07199	1.02473	1.06106	1.01345	1.05369		44.3047	72.063	41.6697	41.879	44.4604	46.053		13.1333	21.2428	13.0175	18.0232
149442		41.138	41.637	22.608	36.841	31.751	30.612				0	0	0	0	0	0		0	0	0	0	0	0		0	0	0	0	0	0		1.02876	1.071	1.02437	1.06093	1.01242	1.05373		41.138	55.062	41.6752	49.3016	44.5335	48.5156		13.1035	21.2428	12.8888	18.0802
149523		44.704	37.423	33.553	42.256	41.556	37.066				0	0	0	0	0	0		0	0	0	0	0	0		0	0	0	0	0	0		1.02885	1.06898	1.02437	1.06116	1.0132	1.05472		44.704	55.1745	41.6752	42.256	41.556	37.066		13.1035	21.4295	12.8403	18.0183
149622		37.252	55.177	41.121	56.732	45.532	47.096				0	0	0	0	0	0		0	0	0	0	0	0		0	0	0	0	0	0		1.02847	1.06879	1.02438	1.06145	1.01325	1.05557		44.3625	55.177	41.121	56.732	45.532	47.096		13.1035	21.581	12.914	17.9627
149723		37.686	47.562	42.86	52.291	32.951	41.244				0	0	0	0	0	0		0	0	0	0	0	0		0	0	0	0	0	0		1.02732	1.06857	1.02383	1.06229	1.01365	1.05623		44.5047	47.562	42.86	52.291	44.569	41.244		13.1395	21.7118	12.9267	17.9513
149803		30.63	34.614	37.093	30.998	38.298	42.172				0	0	0	0	0	0		0	0	0	0	0	0		0	0	0	0	0	0		1.02672	1.0682	1.02391	1.06303	1.01402	1.05749		44.6266	55.4224	37.093	49.7791	38.298	42.172		13.1062	21.6088	12.9507	17.9693
149883		37.522	53.231	34.891	54.814	40.845	48.853				0	0	0	0	0	0		0	0	0	0	0	0		0	0	0	0	0	0		1.0269	1.06738	1.02425	1.06362	1.0144	1.05832		44.6788	53.231	42.0371	54.814	40.845	48.853		13.2927	21.499	12.992	17.8725
150003		27.644	35.844	37.444	40.556	37.591	46.891				0	0	0	0	0	0		0	0	0	0	0	0		0	0	0	0	0	0		1.02711	1.06707	1.02393	1.06394	1.01521	1.05853		44.7003	55.685	37.444	40.556	44.6558	46.891		13.5393	21.31	13.0287	17.8547
150122		29.143	30.119	20.288	31.509	38.79	48.743				0	0	0	0	0	0		0	0	0	0	0	0		0	0	0	0	0	0		1.02789	1.06709	1.02317	1.06509	1.01343	1.05894		44.763	55.8745	42.1141	49.9675	38.79	48.743		13.5745	21.4125	13.1258	17.912
150203		41.908	33.373	32.01	32.216	33.309	36.808				0	0	0	0	0	0		0	0	0	0	0	0		0	0	0	0	0	0		1.02848	1.06704	1.02162	1.06592	1.01267	1.058		41.908	55.9877	42.1412	50.0686	45.0482	36.808		13.6285	21.2815	13.1258	17.9722
150283		31.294	33.244	27.53	33.327	26.656	37.943				0	0	0	0	0	0		0	0	0	0	0	0		0	0	0	0	0	0		1.02708	1.06781	1.02127	1.06684	1.01266	1.0565		45.2038	56.0299	42.2223	50.1692	45.1546	37.943		13.6572	21.2948	13.1258	18.1028
150363		23.215	25.327	26.174	29.17	29.072	32.912				0	150	0	0	0	0		0	15.313	0	0	0	0		0	1	0	0	0	0		1.02663	1.06806	1.02192	1.0681	1.01265	1.05554		45.3296	56.0962	42.2384	50.195	45.1552	49.2542		13.5812	21.2948	13.1255	18.2867
150463		35.683	33.939	34.734	32.733	29.879	48.45				0	150	0	0	0	0		0	15.4854	0	0	0	0		0	1	0	0	0	0		1.02692	1.06611	1.02178	1.06852	1.01234	1.0555		45.3161	56.1935	42.2397	50.2225	45.1748	48.45		13.5812	21.5772	13.1255	18.5072
150543		24.675	35.119	23.998	25.446	32.99	38.956				0	150	0	0	0	0		0	15.9859	0	0	0	0		0	1	0	0	0	0		1.02739	1.06297	1.02254	1.06856	1.01235	1.0559		45.3502	56.276	42.2466	50.2281	45.2038	38.956		13.5448	22.0155	13.285	18.536
150643		31.005	33.238	27.704	32.459	33.845	41.727				0	150	0	0	0	0		0	17.1353	0	0	0	0		0	1	0	0	0	0		1.02786	1.06136	1.02203	1.0685	1.01252	1.0579		45.3682	56.2842	42.2783	50.2454	45.2246	41.727		13.532	21.5843	13.1388	18.5628
150723		29.553	43.672	28.63	35.89	29.435	35.296				0	150	0	0	0	0		0	18.0229	0	0	0	0		0	1	0	0	0	0		1.02892	1.0621	1.02262	1.0703	1.01373	1.0587		45.3753	56.3025	42.3132	50.2503	45.2504	49.4142		13.4713	22.0795	13.1542	18.4778
150803		34.473	50.139	34.593	45.451	42.416	55.609				0	150	0	0	0	0		0	17.8112	0	0	0	0		0	1	0	0	0	0		1.02945	1.06244	1.02322	1.06931	1.01457	1.05939		45.4049	50.139	42.3312	45.451	42.416	55.609		13.4913	22.2315	12.974	18.4363
150883		43.356	51.892	39.001	53.552	46.996	50.937				0	150	0	0	0	0		0	17.8112	0	0	0	0		0	1	0	0	0	0		1.02836	1.06269	1.02304	1.07032	1.01529	1.06061		43.356	51.892	39.001	53.552	46.996	50.937		13.419	22.1768	12.7117	18.376
151002		37.353	48.156	42.068	45.489	28.639	45.089				0	150	0	0	0	0		0	17.472	0	0	0	0		0	1	0	0	0	0		1.02821	1.06253	1.02316	1.06995	1.01649	1.06116		45.5763	48.156	42.068	45.489	45.4389	45.089		13.346	22.248	12.7117	18.4215
151083		37.871	32.438	32.366	43.699	43.935	40.727				0	150	0	0	0	0		0	16.2455	0	0	0	0		0	1	0	0	0	0		1.02859	1.06216	1.02365	1.07085	1.01326	1.06189		45.5512	56.543	42.3372	43.699	43.935	40.727		13.346	22.2127	12.5435	18.582
151163		33.117	37.41	30.391	40.865	43.229	43.425				0	150	0	0	0	0		0	15.9015	0	0	0	0		0	1	0	0	0	0		1.02861	1.06206	1.02485	1.07154	1.00979	1.06254		45.5501	56.6717	42.3378	40.865	43.229	43.425		13.346	21.844	12.4205	18.5622
151243		40.454	31.361	33.989	39.88	31.282	45.609				0	150	0	0	0	0		0	15.9217	0	0	0	0		0	1	0	0	0	0		1.02926	1.06061	1.02558	1.07199	1.01075	1.06332		40.454	56.7273	42.4201	39.88	45.8871	45.609		13.2952	21.7377	12.481	18.5643
151343		45.25	39.75	40.417	42.694	56.214	41.659				0	0	0	0	0	0		0	0	0	0	0	0		0	0	0	0	0	0		1.02865	1.06106	1.02551	1.07281	1.01079	1.06361		45.25	56.7955	40.417	42.694	56.214	41.659		13.2812	21.7197	12.481	18.361
151423		36.036	28.562	32.122	37.553	39.377	43.135				0	0	0	0	0	0		0	0	0	0	0	0		0	0	0	0	0	0		1.02779	1.06157	1.0258	1.07449	1.01064	1.06417		45.7027	56.8244	42.5352	37.553	39.377	43.135		13.1367	21.894	12.476	18.2845
151523		30.627	32.788	32.183	37.817	41.819	39.288				0	0	0	0	0	0		0	0	0	0	0	0		0	0	0	0	0	0		1.02784	1.05969	1.02511	1.07447	1.01051	1.06486		45.8152	56.9254	42.5715	37.817	41.819	39.288		13.1045	21.7755	12.4177	18.3495
151603		34.046	38.247	40.037	37.704	30.613	33.118				0	0	0	0	0	0		0	0	0	0	0	0		0	0	0	0	0	0		1.02773	1.06011	1.02535	1.07417	1.01085	1.06416		45.8191	56.886	40.037	37.704	45.9204	50.2458		13.0648	21.7755	12.3905	18.383
151682		30.332	40.661	32.167	43.732	28.159	35.821				0	0	0	0	0	0		0	0	0	0	0	0		0	0	0	0	0	0		1.02799	1.05979	1.02292	1.07439	1.01101	1.06341		45.8102	57.0236	42.6702	43.732	45.9558	50.3325		13.0478	21.881	12.343	18.447
151803		30.632	45.488	44.357	43.706	28.23	43.11				0	0	0	0	0	0		0	0	0	0	0	0		0	0	0	0	0	0		1.02853	1.05952	1.02076	1.07477	1.01169	1.06218		45.8544	45.488	44.357	43.706	45.968	43.11		13.0138	21.881	12.322	18.49
151883		41.278	44.353	42.121	47.533	47.21	42.4				0	0	0	0	0	0		0	0	0	0	0	0		0	0	0	0	0	0		1.02888	1.0599	1.02099	1.07548	1.01256	1.06109		41.278	57.071	42.121	47.533	47.21	42.4		12.9053	21.9835	12.3235	18.394
152002		31.434	52.731	46.652	53.879	49.771	49.526				0	0	0	0	0	0		0	0	0	0	0	0		0	0	0	0	0	0		1.02895	1.05988	1.02032	1.07459	1.01186	1.0608		45.91	52.731	46.652	53.879	49.771	49.526		12.877	22.1345	12.3377	18.2033
152102		35.612	41.799	37.354	41.112	34.809	46.843				0	0	0	0	0	0		0	0	0	0	0	0		0	0	0	0	0	0		1.02923	1.06043	1.02035	1.07418	1.01096	1.05977		45.9799	57.1896	37.354	41.112	46.0869	46.843		12.9457	22.237	12.346	18.2668
152203		36.682	34.261	43.126	51.234	46.693	42.201				0	0	0	0	0	0		0	0	0	0	0	0		0	0	0	0	0	0		1.02928	1.05959	1.02049	1.07475	1.01024	1.05919		45.976	57.471	43.126	51.234	46.693	42.201		12.9457	22.1958	12.2927	18.23
152283		44.067	46.521	51.285	41.611	48.958	54.708				0	0	0	0	0	0		0	0	0	0	0	0		0	0	0	0	0	0		1.02733	1.05978	1.01987	1.07508	1.00948	1.05995		44.067	46.521	51.285	41.611	48.958	54.708		12.9457	22.3458	12.225	18.4052
152363		46.755	39.521	36.738	43.967	41.755	36.714				0	0	0	0	0	0		0	0	0	0	0	0		0	0	0	0	0	0		1.02731	1.05914	1.02034	1.075	1.00952	1.06071		46.755	57.7294	36.738	43.967	41.755	50.937		12.933	22.1898	12.1468	18.643
152443		44.693	48.41	46.548	36.55	43.653	46.496				0	0	0	0	0	0		0	0	0	0	0	0		0	0	0	0	0	0		1.0294	1.05596	1.01906	1.07422	1.01003	1.06245		44.693	48.41	46.548	51.2654	43.653	46.496		12.8827	22.099	12.1117	18.6223
152523		40.875	66.408	41.685	45.142	45.995	47.351				0	0	0	0	0	0		0	0	0	0	0	0		0	0	0	0	0	0		1.02885	1.05278	1.0191	1.07177	1.00918	1.06275		40.875	66.408	41.685	45.142	45.995	47.351		12.8192	22.0027	12.076	18.597
152603		49.406	40.306	44.502	36.747	50.981	49.416				0	0	0	0	0	0		0	0	0	0	0	0		0	0	0	0	0	0		1.02871	1.04928	1.01963	1.07091	1.00898	1.06356		49.406	58.2349	44.502	51.8903	50.981	49.416		12.8192	21.662	12.029	18.611
152683		38.091	40.592	44.916	42.293	48.219	40.664				0	0	0	0	0	0		0	0	0	0	0	0		0	0	0	0	0	0		1.02927	1.04706	1.02127	1.07104	1.00923	1.06449		45.9767	58.4464	44.916	42.293	48.219	40.664		12.8192	21.8368	11.9955	18.6392
152763		54.534	55.38	36.56	46.827	50.749	52.553				0	0	0	0	0	0		0	0	0	0	0	0		0	0	0	0	0	0		1.02898	1.0471	1.02027	1.06525	1.00909	1.06491		54.534	55.38	36.56	46.827	50.749	52.553		12.7927	21.7398	11.982	18.639
152883		47.861	63.426	42.859	42.437	41.952	43.391				0	0	0	0	0	0		0	0	0	0	0	0		0	0	0	0	0	0		1.028	1.04526	1.02023	1.06586	1.00956	1.065		47.861	63.426	42.859	42.437	41.952	43.391		12.796	21.992	11.9227	18.5905
153003		50.293	53.352	43.356	49.094	49.726	34.801				0	0	0	0	0	0		0	0	0	0	0	0		0	0	0	0	0	0		1.02725	1.0435	1.02137	1.06087	1.00966	1.06597		50.293	53.352	43.356	49.094	49.726	51.1503		12.7215	21.989	11.9108	18.5718
153103		50.973	65.814	51.691	55.381	47.742	51.06				0	0	0	0	0	0		0	0	0	0	0	0		0	0	0	0	0	0		1.02753	1.04321	1.02108	1.05939	1.01009	1.06738		50.973	65.814	51.691	55.381	47.742	51.06		12.7895	22.176	11.9325	18.5035
153223		39.43	71.533	36.626	61.612	45.496	38.656				0	0	0	0	0	0		0	0	0	0	0	0		0	0	0	0	0	0		1.02688	1.04367	1.02004	1.05782	1.01067	1.06573		39.43	71.533	36.626	61.612	45.496	38.656		12.9907	22.2335	11.9585	18.5812
153303		41.286	52.376	31.155	56.405	39.187	46.573				0	0	0	0	0	0		0	0	0	0	0	0		0	0	0	0	0	0		1.02697	1.04502	1.02037	1.05865	1.01185	1.06442		41.286	52.376	43.5484	56.405	39.187	46.573		12.9273	22.442	11.9333	18.7055
153383		47.077	57.823	36.97	43.567	36.956	50.166				0	0	0	0	0	0		0	0	0	0	0	0		0	0	0	0	0	0		1.02719	1.04634	1.02036	1.05904	1.00951	1.0643		47.077	57.823	36.97	43.567	47.24	50.166		12.8707	22.4587	11.9873	18.7255
153463		32.552	47.074	43.58	52.785	40.645	56.493				0	0	0	0	0	0		0	0	0	0	0	0		0	0	0	0	0	0		1.02733	1.04727	1.02042	1.05975	1.01028	1.06496		46.5063	47.074	43.58	52.785	40.645	56.493		12.8282	22.4805	11.9873	18.8148
153543		35.203	45.39	33.197	41.353	43.681	48.951				0	0	0	0	0	0		0	0	0	0	0	0		0	0	0	0	0	0		1.02696	1.04776	1.02088	1.05921	1.01029	1.06414		46.5132	59.2171	43.5592	41.353	43.681	48.951		12.7492	22.4387	12.0252	18.6895
153643		33.212	45.75	37.095	43.737	38.606	50.763				0	0	0	0	0	0		0	0	0	0	0	0		0	0	0	0	0	0		1.0263	1.04672	1.02032	1.05904	1.01025	1.06277		46.5228	59.3096	37.095	43.737	47.3039	50.763		12.7215	22.4885	12.0177	18.6955
153723		40.21	60.427	33.193	45.177	34.45	53.673				0	0	0	0	0	0		0	0	0	0	0	0		0	0	0	0	0	0		1.02629	1.04718	1.02008	1.06017	1.0076	1.06074		40.21	60.427	43.6159	45.177	47.5233	53.673		12.6865	22.4633	12.0625	18.7117
153803		36.424	35.819	37.093	45.67	34.457	32.576				0	0	0	0	0	0		0	0	0	0	0	0		0	0	0	0	0	0		1.02678	1.04754	1.01978	1.06092	1.00779	1.06		46.5442	59.8951	37.093	45.67	47.5337	52.157		12.6855	22.533	12.0345	18.6968
153883		46.052	41.023	22.428	35.129	35.476	39.011				0	0	0	0	0	0		0	0	0	0	0	0		0	0	0	0	0	0		1.02669	1.04544	1.02023	1.06136	1.00743	1.05996		46.052	60.2112	43.6136	53.5489	47.5745	39.011		12.5625	22.4155	11.9922	18.5835
154003		31.722	44.931	35.373	48.883	33.364	55.6				0	0	0	0	0	0		0	0	0	0	0	0		0	0	0	0	0	0		1.0267	1.04568	1.01939	1.06106	1.00784	1.06062		46.545	60.3073	43.6272	48.883	47.6751	55.6		12.5625	22.0712	11.969	18.5365
154082		48.657	50.494	47.455	50.356	49.654	57.321				0	0	0	0	0	0		0	0	0	0	0	0		0	0	0	0	0	0		1.02677	1.04513	1.0166	1.06185	1.00803	1.06033		48.657	50.494	47.455	50.356	49.654	57.321		12.5458	21.962	11.9545	18.5508
154163		34.067	46.754	41.033	50.281	41.272	51.295				0	0	0	0	0	0		0	0	0	0	0	0		0	0	0	0	0	0		1.02638	1.04587	1.01449	1.06235	1.00867	1.05964		46.5922	46.754	41.033	50.281	41.272	51.295		12.4955	21.9757	11.8772	18.5662
154243		37.583	53.822	40.793	45.226	45.973	42.564				0	0	0	0	0	0		0	0	0	0	0	0		0	0	0	0	0	0		1.02665	1.04618	1.01434	1.06269	1.00878	1.05785		46.6614	53.822	40.793	45.226	45.973	42.564		12.589	21.8997	11.8635	18.5493
154323		34.129	58.571	40.731	54.612	41.861	58.204				0	0	0	0	0	0		0	0	0	0	0	0		0	0	0	0	0	0		1.02685	1.04741	1.01499	1.06348	1.00864	1.05771		46.6522	58.571	40.731	54.612	41.861	58.204		12.5757	21.9442	11.8985	18.5348
154403		34.821	51.483	41.174	53.828	42.131	43.381				0	0	0	0	0	0		0	0	0	0	0	0		0	0	0	0	0	0		1.02684	1.04681	1.01495	1.06323	1.00855	1.0585		46.6527	51.483	41.174	53.828	42.131	43.381		12.5455	21.9442	11.8862	18.789
154503		43.204	47.508	44.072	50.317	45.175	50.379				0	0	0	0	0	0		0	0	0	0	0	0		0	0	0	0	0	0		1.02687	1.04594	1.01539	1.06145	1.00922	1.0594		43.204	47.508	44.072	50.317	45.175	50.379		12.518	21.9442	11.8103	18.9973
154603		34.365	58.471	42.027	43.354	30.955	33.623				0	0	0	0	0	0		0	0	0	0	0	0		0	0	0	0	0	0		1.02656	1.04509	1.01589	1.0584	1.01003	1.06024		46.665	58.471	42.027	43.354	47.9333	53.1982		12.509	21.9607	11.6565	18.9213
154683		42.347	59.285	39.128	39.82	40.59	44.498				0	0	0	0	0	0		0	0	0	0	0	0		0	0	0	0	0	0		1.02609	1.04189	1.01596	1.05651	1.01023	1.0583		42.347	59.285	39.128	39.82	40.59	44.498		12.5072	21.9735	11.5843	19.0933
154763		37.524	55.157	31.717	58.583	36.237	38.051				0	0	0	0	0	0		0	0	0	0	0	0		0	0	0	0	0	0		1.02655	1.03939	1.01661	1.05702	1.01079	1.05547		46.6657	55.157	43.8538	58.583	47.8736	53.5138		12.4087	21.909	11.5843	19.0085
154843		57.285	77.314	43.538	50.547	38.355	52.823				0	0	0	0	0	0		0	0	0	0	0	0		0	0	0	0	0	0		1.02704	1.03839	1.01579	1.05542	1.00974	1.0518		57.285	77.314	43.538	50.547	47.9551	52.823		12.298	21.7782	11.5358	18.9462
155003		58.998	54.85	42.075	66.671	44.81	57.146				0	0	0	0	0	0		0	0	0	0	0	0		0	0	0	0	0	0		1.02765	1.03814	1.01467	1.0522	1.00864	1.04765		58.998	54.85	42.075	66.671	44.81	57.146		12.3732	21.7025	11.5138	18.6978
155122		44.368	53.037	43.775	51.854	48.154	53.289				0	0	0	0	0	0		0	0	0	0	0	0		0	0	0	0	0	0		1.02803	1.03747	1.0149	1.051	1.00818	1.04679		44.368	53.037	43.775	51.854	48.154	53.289		12.3212	21.6875	11.4255	18.615
155203		48.019	60.629	48.055	68.308	47.056	66.961				0	0	0	0	0	0		0	0	0	0	0	0		0	0	0	0	0	0		1.02739	1.03769	1.01531	1.05146	1.00866	1.04695		48.019	60.629	48.055	68.308	47.056	66.961		12.2705	21.6992	11.4603	18.5165
155283		53.499	52.564	42.149	49.851	44.272	60.851				0	0	0	0	0	0		0	0	0	0	0	0		0	0	0	0	0	0		1.02719	1.03739	1.01515	1.05155	1.00957	1.04557		53.499	52.564	42.149	49.851	44.272	60.851		12.2705	21.6578	11.3188	18.498
155363		46.989	54.944	40.001	48.713	43.115	49.286				0	0	0	0	0	0		0	0	0	0	0	0		0	0	0	0	0	0		1.02763	1.03791	1.01405	1.05047	1.01013	1.04202		46.989	54.944	40.001	48.713	43.115	49.286		12.236	21.7703	11.252	18.2383
155443		55.014	73.813	56.231	62.118	43.437	55.526				0	0	0	0	0	0		0	0	0	0	0	0		0	0	0	0	0	0		1.02796	1.03746	1.01299	1.05026	1.0111	1.0415		55.014	73.813	56.231	62.118	43.437	55.526		12.1853	21.9845	11.1295	18.099
155523		32.859	63.774	43.549	68.823	46.107	62.011				0	0	0	0	0	0		0	0	0	0	0	0		0	0	0	0	0	0		1.02795	1.0364	1.01302	1.05126	1.01197	1.04182		46.693	63.774	43.549	68.823	46.107	62.011		12.0632	21.9845	11.0995	18.1992
155603		48.371	58.254	41.484	61.317	44.387	54.598				0	0	0	0	0	0		0	0	0	0	0	0		0	0	0	0	0	0		1.0275	1.03664	1.01124	1.05248	1.01328	1.04311		48.371	58.254	41.484	61.317	44.387	54.598		12.0312	21.9845	11.1442	18.1093
155683		41.314	49.941	44.514	51.155	39.727	47.413				0	0	0	0	0	0		0	0	0	0	0	0		0	0	0	0	0	0		1.02813	1.03584	1.01021	1.05094	1.01375	1.0434		41.314	49.941	44.514	51.155	48.2233	47.413		12.0312	21.9845	11.2605	18.0992
155763		41.311	50.837	44.169	54.462	43.274	42.958				0	0	0	0	0	0		0	0	0	0	0	0		0	0	0	0	0	0		1.02867	1.03395	1.01028	1.04948	1.01392	1.04387		41.311	50.837	44.169	54.462	43.274	42.958		12.0312	21.9342	11.146	18.0487
155883		44.957	50.978	38.383	51.33	47.538	31.793				0	0	0	0	0	0		0	0	0	0	0	0		0	0	0	0	0	0		1.02801	1.0336	1.0106	1.05019	1.01442	1.04426		44.957	50.978	38.383	51.33	47.538	54.8513		11.992	21.8562	11.146	18.0373
156023		38.656	75.597	37.952	58.717	45.735	46.563				0	0	0	0	0	0		0	0	0	0	0	0		0	0	0	0	0	0		1.02687	1.03467	1.01086	1.05002	1.01426	1.04458		46.693	75.597	37.952	58.717	45.735	46.563		11.9475	22.019	11.1507	17.9873
156103		49.544	68.618	40.867	64.896	28.926	73.034				0	0	0	0	0	0		0	0	0	0	0	0		0	0	0	0	0	0		1.02737	1.03364	1.01031	1.05046	1.01456	1.04452		49.544	68.618	40.867	64.896	48.4548	73.034		11.916	22.0245	11.201	18.071
156183		41.797	65.921	42.338	52.203	37.615	48.354				0	0	0	0	0	0		0	0	0	0	0	0		0	0	0	0	0	0		1.0262	1.03266	1.00948	1.05108	1.01392	1.04484		41.797	65.921	42.338	52.203	48.506	48.354		11.8923	21.6655	11.2295	17.9715
156283		50.817	55.332	44.43	50.241	60.296	38.271				0	0	0	0	0	0		0	0	0	0	0	0		0	0	0	0	0	0		1.02598	1.03336	1.00929	1.05169	1.01404	1.04591		50.817	55.332	44.43	50.241	60.296	54.9446		11.7877	21.653	11.3065	17.777
156363		42.829	70.339	34.43	50.696	47.479	50.56				0	0	0	0	0	0		0	0	0	0	0	0		0	0	0	0	0	0		1.02711	1.03262	1.00929	1.05182	1.01535	1.04426		42.829	70.339	44.6237	50.696	47.479	50.56		11.7468	21.7178	11.2782	17.756
156443		35.727	74.427	38.032	55.366	51.95	55.689				0	0	0	0	0	0		0	0	0	0	0	0		0	0	0	0	0	0		1.02766	1.03111	1.00804	1.05224	1.01578	1.03979		46.9363	74.427	38.032	55.366	51.95	55.689		11.6782	21.606	11.1968	17.8095
156543		51.46	67.763	46.052	60.572	49.734	63.822				0	0	0	0	0	0		0	0	0	0	0	0		0	0	0	0	0	0		1.02768	1.03105	1.00848	1.05089	1.01516	1.03755		51.46	67.763	46.052	60.572	49.734	63.822		11.6313	21.4642	11.2225	17.7082
156623		53.928	67.521	43.628	64.556	40.745	59.083				0	0	0	0	0	0		0	0	0	0	0	0		0	0	0	0	0	0		1.02759	1.0292	1.00843	1.04935	1.01461	1.03674		53.928	67.521	43.628	64.556	48.588	59.083		11.6782	21.4642	11.243	17.6572
156703		58.061	67.987	40.751	59.519	43.407	54.787				0	0	0	0	0	0		0	0	0	0	0	0		0	0	0	0	0	0		1.02847	1.02952	1.00905	1.04893	1.01517	1.03611		58.061	67.987	40.751	59.519	43.407	54.787		11.72	21.1815	11.35	17.5632
156783		31.952	56.813	33.569	53.431	39.111	50.935				0	0	0	0	0	0		0	0	0	0	0	0		0	0	0	0	0	0		1.02851	1.02947	1.00759	1.04867	1.01513	1.03381		46.9801	56.813	44.8397	53.431	48.6394	50.935		11.72	20.9832	11.35	17.4985
156883		48.799	45.75	45.649	47.643	43.331	60.708				0	0	0	0	0	0		0	0	0	0	0	0		0	0	0	0	0	0		1.02859	1.02823	1.00498	1.04786	1.01514	1.03154		48.799	63.4298	45.649	47.643	43.331	60.708		11.8235	20.874	11.279	17.55
157003		39.692	40.734	44.253	36.988	38.831	45.452				0	0	0	0	0	0		0	0	0	0	0	0		0	0	0	0	0	0		1.02882	1.03017	1.00078	1.04847	1.01445	1.03252		47.0202	63.426	44.253	56.1216	48.7124	45.452		11.7825	21.0153	11.298	17.4078
157083		32.003	42.658	31.335	50.183	32.855	50.26				0	0	0	0	0	0		0	0	0	0	0	0		0	0	0	0	0	0		1.02866	1.02913	1.00143	1.04881	1.01386	1.03291		47.0204	63.5524	45.1979	50.183	48.7373	50.26		11.5935	21.1615	11.2665	17.3715
157183		45.381	41.046	40.192	43.793	41.575	51.612				0	0	0	0	0	0		0	0	0	0	0	0		0	0	0	0	0	0		1.02563	1.02844	0.999286	1.04809	1.01358	1.03289		45.381	63.5824	40.192	43.793	41.575	51.612		11.5175	20.7042	11.2348	17.3635
157263		35.13	41.799	33.934	35.827	39.763	47.152				0	0	0	0	0	0		0	0	0	0	0	0		0	0	0	0	0	0		1.02584	1.02737	0.999438	1.04681	1.01142	1.03236		47.1819	63.6987	45.2252	56.3141	48.8851	47.152		11.4098	20.5245	11.2198	17.3142
157363		38.465	40.275	32.476	43.344	29.674	48.288				0	0	0	0	0	0		0	0	0	0	0	0		0	0	0	0	0	0		1.02207	1.02737	0.999762	1.04662	1.01014	1.03284		47.4575	63.7541	45.2804	43.344	48.9588	48.288		11.3735	20.4357	11.2035	17.3047
157443		29.492	41.991	35.216	43.224	38.095	45.846				0	0	0	0	0	0		0	0	0	0	0	0		0	0	0	0	0	0		1.02132	1.02843	0.999996	1.04498	1.01012	1.03441		47.4768	63.7713	45.3515	43.224	48.9589	45.846		11.2828	20.453	11.1395	17.2643
157523		34.193	54.602	37.513	50.706	22.968	42.997				0	0	0	0	0	0		0	0	0	0	0	0		0	0	0	0	0	0		1.02191	1.02988	0.999745	1.04164	1.00985	1.03553		47.4615	54.602	45.3801	50.706	48.9593	42.997		11.2828	20.4128	11.056	17.1752
157603		43.536	49.665	43.753	52.044	43.103	50.999				0	0	0	0	0	0		0	0	0	0	0	0		0	0	0	0	0	0		1.02242	1.03162	1.00054	1.03836	1.01071	1.03765		43.536	49.665	43.753	52.044	43.103	50.999		11.2975	20.3773	10.9928	17.1097
157683		35.875	57.308	43.372	51.077	38.428	55.987				0	0	0	0	0	0		0	0	0	0	0	0		0	0	0	0	0	0		1.02171	1.03192	1.00189	1.03724	1.01201	1.0393		47.535	57.308	43.372	51.077	48.9648	55.987		11.367	20.3173	10.9582	17.1997
157763		34.4	73.35	45.731	58.13	40.626	54.939				0	0	0	0	0	0		0	0	0	0	0	0		0	0	0	0	0	0		1.02227	1.03265	1.00342	1.03911	1.01361	1.04147		47.5933	73.35	45.731	58.13	48.9664	54.939		11.3413	20.4132	11.0623	17.3248
157863		41.993	56.259	25.826	53.917	36.524	59.854				0	0	0	0	0	0		0	0	0	0	0	0		0	0	0	0	0	0		1.02355	1.03613	1.00381	1.0408	1.01353	1.0438		41.993	56.259	45.4078	53.917	48.9857	59.854		11.271	20.7122	11.0937	17.3203
158003		40.431	41.072	29.422	50.222	36.406	45.589				0	0	0	0	0	0		0	0	0	0	0	0		0	0	0	0	0	0		1.02382	1.04148	1.00343	1.04414	1.01341	1.04549		47.7582	63.7252	45.581	50.222	49.0487	45.589		11.2945	20.89	11.1102	17.2407
158083		32.934	54.708	26.156	47.713	28.43	50.472				0	0	0	0	0	0		0	0	0	0	0	0		0	0	0	0	0	0		1.02408	1.04719	1.00154	1.04841	1.0129	1.04778		47.8722	54.708	45.703	47.713	49.1384	50.472		11.4273	20.7642	11.0405	17.3185
158163		37.398	35.872	38.367	44.566	38.706	51.57				0	0	0	0	0	0		0	0	0	0	0	0		0	0	0	0	0	0		1.02379	1.04929	0.998961	1.05183	1.01224	1.05074		47.8777	63.5718	45.7257	44.566	49.1462	51.57		11.4273	20.737	11.0007	17.48
158243		34.228	41.647	31.431	40.505	27.384	50.029				0	0	0	0	0	0		0	0	0	0	0	0		0	0	0	0	0	0		1.02426	1.04952	0.998189	1.05308	1.01197	1.05063		47.869	63.6382	45.7032	57.6371	49.1605	50.029		11.448	20.6535	10.9602	17.5073
158343		28.068	35.96	31.086	43.375	33.647	41.708				0	0	0	0	0	0		0	0	0	0	0	0		0	0	0	0	0	0		1.02459	1.04937	0.998461	1.05283	1.0121	1.05045		47.8958	63.7156	45.7367	43.375	49.2459	41.708		11.4805	20.77	10.9543	17.3485
158443		25.091	47.728	42.249	47.415	34.422	40.064				0	0	0	0	0	0		0	0	0	0	0	0		0	0	0	0	0	0		1.02519	1.05082	0.999215	1.05468	1.01228	1.05241		47.915	63.7331	42.249	47.415	49.236	56.0093		11.5712	20.8152	10.994	17.209
158543		31.528	51.581	39.95	44.337	31.058	52.928				0	0	0	0	0	0		0	0	0	0	0	0		0	0	0	0	0	0		1.02504	1.05258	0.999992	1.05778	1.01193	1.05396		47.9246	51.581	45.7394	44.337	49.3323	52.928		11.6335	20.8345	10.994	17.0712
158623		32.742	56.506	28.765	45.189	37.887	52.551				0	0	0	0	0	0		0	0	0	0	0	0		0	0	0	0	0	0		1.02674	1.05348	1.00109	1.06026	1.01458	1.05583		47.9247	56.506	45.7507	45.189	49.2989	52.551		11.699	20.8043	11.0403	17.2688
158703		42.747	43.127	47.261	47.576	41.851	67.746				0	0	0	0	0	0		0	0	0	0	0	0		0	0	0	0	0	0		1.02663	1.05495	1.00236	1.06266	1.01621	1.05795		42.747	63.7693	47.261	47.576	49.3054	67.746		11.7328	20.767	11.1065	17.269
158783		43.684	56.167	44.693	60.935	38.838	64.86				0	0	0	0	0	0		0	0	0	0	0	0		0	0	0	0	0	0		1.0247	1.05736	1.00104	1.06528	1.01807	1.05943		43.684	56.167	44.693	60.935	49.3002	64.86		11.893	20.7635	11.0663	17.3098
158883		31.619	72.66	38.833	55.393	40.181	65.346				0	0	0	0	0	0		0	0	0	0	0	0		0	0	0	0	0	0		1.02445	1.05915	0.999842	1.06771	1.01969	1.05696		48.1601	72.66	45.9125	55.393	49.3078	65.346		12.2215	20.7312	11.075	17.3517
159003		42.482	67.573	37.999	56.337	40.626	60.184				0	0	0	0	0	0		0	0	0	0	0	0		0	0	0	0	0	0		1.02612	1.06065	1.00111	1.07105	1.02067	1.05686		42.482	67.573	45.9296	56.337	49.3327	60.184		12.2307	20.7953	11.103	17.518
159103		35.199	52.853	33.359	53.138	37.054	62.599				0	0	0	0	0	0		0	0	0	0	0	0		0	0	0	0	0	0		1.02698	1.06214	1.00159	1.07274	1.02075	1.0586		48.1739	52.853	45.9095	53.138	49.3316	62.599		12.2467	20.8635	11.0877	17.4348
159203		48.235	51.473	45.85	53.959	49.791	53.404				0	0	0	0	0	0		0	0	0	0	0	0		0	0	0	0	0	0		1.02793	1.06426	1.00184	1.07397	1.02123	1.06018		48.235	51.473	45.85	53.959	49.791	53.404		12.251	20.5972	11.0877	17.4525
159283		46.888	60.89	47.866	56.026	56.666	51.993				0	0	0	0	0	0		0	0	0	0	0	0		0	0	0	0	0	0		1.02729	1.06527	1.00107	1.07047	1.02034	1.0615		46.888	60.89	47.866	56.026	56.666	51.993		12.251	20.522	11.0132	17.5827
159363		45.571	67.226	38.591	55.728	49.233	63.166				0	0	0	0	0	0		0	0	0	0	0	0		0	0	0	0	0	0		1.02669	1.06709	1.00099	1.06701	1.01767	1.06334		45.571	67.226	45.9348	55.728	49.233	63.166		12.251	20.5377	11.0877	17.704
159443		49.791	53.906	42.671	50.678	53.05	58.788				0	0	0	0	0	0		0	0	0	0	0	0		0	0	0	0	0	0		1.02759	1.06784	1.00001	1.06709	1.01586	1.06441		49.791	53.906	42.671	50.678	53.05	58.788		12.2437	20.4287	10.899	17.6768
159523		42.52	64.87	31.829	62.169	46.009	61.111				0	0	0	0	0	0		0	0	0	0	0	0		0	0	0	0	0	0		1.02725	1.06827	0.999268	1.06671	1.01359	1.06291		42.52	64.87	46.0495	62.169	46.009	61.111		12.2037	20.5407	10.866	17.7652
159603		37.607	63.509	35.242	51.134	48.802	49.993				0	0	0	0	0	0		0	0	0	0	0	0		0	0	0	0	0	0		1.02624	1.06839	0.999382	1.06652	1.01112	1.0625		48.345	63.509	46.0904	51.134	48.802	49.993		12.2437	20.6435	10.8575	17.8878
159683		58.856	42.629	50.741	57.66	67.639	45.389				0	0	0	0	0	0		0	0	0	0	0	0		0	0	0	0	0	0		1.02596	1.06834	0.999581	1.06558	1.01037	1.06366		58.856	64.1137	50.741	57.66	67.639	45.389		12.2437	20.7097	10.832	17.8855
159763		56.613	54.772	53.458	50.494	53.297	57.388				0	0	0	0	0	0		0	0	0	0	0	0		0	0	0	0	0	0		1.0262	1.06956	0.999162	1.0669	1.00953	1.06419		56.613	54.772	53.458	50.494	53.297	57.388		12.2437	20.876	10.7505	17.904
159843		45.799	63.933	43.241	68.318	41.537	61.035				0	0	0	0	0	0		0	0	0	0	0	0		0	0	0	0	0	0		1.02682	1.07048	0.997901	1.06693	1.01024	1.06513		45.799	63.933	43.241	68.318	49.7753	61.035		12.301	21.1107	10.7095	17.9235
160023		41.345	73.075	45.398	55.499	56.539	66.422				0	0	0	0	0	0		0	0	0	0	0	0		0	0	0	0	0	0		1.02661	1.07082	0.998324	1.06592	1.01048	1.0661		48.3709	73.075	45.398	55.499	56.539	66.422		12.279	21.2172	10.6672	17.9342
160103		56.101	75.135	31.635	65.168	42.817	68.336				0	0	0	0	0	0		0	0	0	0	0	0		0	0	0	0	0	0		1.02687	1.07116	0.998205	1.06438	1.01064	1.06478		56.101	75.135	46.2009	65.168	42.817	68.336		12.313	21.1025	10.5897	18
160203		37.451	56.386	41.446	53.543	35.447	62.696				0	0	0	0	0	0		0	0	0	0	0	0		0	0	0	0	0	0		1.02741	1.07152	0.998537	1.06498	1.0115	1.06335		48.5294	56.386	41.446	53.543	49.7997	62.696		12.4835	21.0463	10.5897	18.2208
160283		40.989	60.073	46.998	55.171	45.066	46.86				0	0	0	0	0	0		0	0	0	0	0	0		0	0	0	0	0	0		1.02769	1.07182	0.997375	1.0661	1.01257	1.06351		48.5246	60.073	46.998	55.171	45.066	46.86		12.4835	20.9398	10.5897	18.3705
160363		38.11	48.01	29.03	59.852	45.227	67.54				0	0	0	0	0	0		0	0	0	0	0	0		0	0	0	0	0	0		1.02728	1.0715	0.996832	1.0669	1.01273	1.0626		48.5316	64.2464	46.2842	59.852	45.227	67.54		12.4762	20.705	10.5752	18.3898
160443		49.014	46.721	39.387	47.63	47.087	57.629				0	0	0	0	0	0		0	0	0	0	0	0		0	0	0	0	0	0		1.02811	1.07108	0.996853	1.06766	1.0126	1.06312		49.014	64.3068	46.2841	47.63	47.087	57.629		12.6653	20.705	10.483	18.384
160523		39.615	43.946	46.601	54.214	50.458	69.431				0	0	0	0	0	0		0	0	0	0	0	0		0	0	0	0	0	0		1.02712	1.07124	0.996662	1.06837	1.01218	1.06186		48.5342	64.5702	46.601	54.214	50.458	69.431		12.4737	20.9398	10.483	18.403
160603		34.524	52.88	39.041	47.434	44.2	61.094				0	0	0	0	0	0		0	0	0	0	0	0		0	0	0	0	0	0		1.02734	1.07127	0.996944	1.06879	1.01122	1.06171		48.5306	52.88	46.2841	47.434	44.2	61.094		12.4737	20.9398	10.483	18.468
160703		38.088	40.694	33.997	52.816	39.213	40.668				0	0	0	0	0	0		0	0	0	0	0	0		0	0	0	0	0	0		1.02669	1.0699	0.997088	1.06964	1.00998	1.05807		48.4991	64.4715	46.284	52.816	49.8138	57.5992		12.3032	20.705	10.483	18.468
160783		39.297	39.239	38.235	50.795	41.065	62.643				0	0	0	0	0	0		0	0	0	0	0	0		0	0	0	0	0	0		1.02589	1.07019	0.994908	1.06845	1.00897	1.05309		48.5245	64.4317	46.3806	50.795	49.8214	62.643		12.3032	20.9398	10.5445	18.4643
160883		42.181	56.26	48.713	41.802	38.316	52.017				0	0	0	0	0	0		0	0	0	0	0	0		0	0	0	0	0	0		1.02493	1.06825	0.992829	1.06689	1.00864	1.05119		42.181	56.26	48.713	58.7441	49.8363	52.017		12.2518	20.9398	10.494	18.3762
161003		47.556	58.958	46.362	57.825	43.309	53.581				0	0	0	0	0	0		0	0	0	0	0	0		0	0	0	0	0	0		1.02489	1.06748	0.992223	1.06559	1.00951	1.05104		47.556	58.958	46.362	57.825	43.309	53.581		12.2518	20.738	10.4667	18.409
161083		50.993	59.271	42.724	57.962	47.257	62.111				0	0	0	0	0	0		0	0	0	0	0	0		0	0	0	0	0	0		1.02558	1.06735	0.992611	1.06376	1.00983	1.04554		50.993	59.271	42.724	57.962	47.257	62.111		12.1605	20.639	10.4667	18.6108
161163		46.488	55.642	41.471	50.832	45.831	56.307				0	0	0	0	0	0		0	0	0	0	0	0		0	0	0	0	0	0		1.02601	1.06811	0.992017	1.0638	1.00993	1.0399		46.488	55.642	41.471	50.832	45.831	56.307		12.1205	21.0463	10.4667	18.695
161243		43.245	58.454	42.606	49.372	43.868	54.305				0	0	0	0	0	0		0	0	0	0	0	0		0	0	0	0	0	0		1.02538	1.06786	0.9918	1.06255	1.01032	1.03994		43.245	58.454	42.606	49.372	43.868	54.305		12.1205	21.0463	10.3397	18.695
161323		38.007	50.604	40.95	47.401	45.925	56.54				0	0	0	0	0	0		0	0	0	0	0	0		0	0	0	0	0	0		1.02416	1.06616	0.992098	1.05852	1.00933	1.03731		48.3703	50.604	46.4466	47.401	45.925	56.54		12.118	21.0463	10.2377	18.6065
161403		41.137	52.993	46.178	49.998	35.435	55.692				0	0	0	0	0	0		0	0	0	0	0	0		0	0	0	0	0	0		1.02423	1.06355	0.992341	1.05315	1.00771	1.03482		48.3703	52.993	46.178	49.998	50.4882	55.692		12.118	21.0463	9.9655	18.813
161503		34.73	52.806	38.63	48.945	51.078	48.21				0	0	0	0	0	0		0	0	0	0	0	0		0	0	0	0	0	0		1.02482	1.06253	0.99267	1.05108	1.00798	1.03613		48.3616	52.806	46.4378	48.945	51.078	48.21		12.09	21.0463	9.9655	18.813
161583		39.187	51.214	41.394	47.195	40.759	48.114				0	0	0	0	0	0		0	0	0	0	0	0		0	0	0	0	0	0		1.0228	1.0605	0.992629	1.04836	1.00772	1.03651		48.3634	51.214	41.394	47.195	50.488	48.114		12.0375	20.639	10.2377	18.813
161683		40.171	57.61	32.088	46.527	43.481	53.962				0	0	0	0	0	0		0	0	0	0	0	0		0	0	0	0	0	0		1.02306	1.06028	0.992597	1.04602	1.00726	1.03709		48.3323	57.61	46.439	46.527	43.481	53.962		11.9267	20.6213	10.2377	18.813
161763		34.342	46.776	34.341	54.051	44.183	44.483				0	0	0	0	0	0		0	0	0	0	0	0		0	0	0	0	0	0		1.02234	1.05809	0.991861	1.04708	1.00616	1.03696		48.2686	64.7606	46.4776	54.051	44.183	44.483		11.5983	20.6213	10.265	18.9585
161883		34.987	48.164	40.021	43.609	47.515	41.797				0	0	0	0	0	0		0	0	0	0	0	0		0	0	0	0	0	0		1.02286	1.05673	0.990144	1.04543	1.00442	1.03637		48.3425	64.762	46.5812	61.1203	47.515	59.3826		11.9195	20.6213	10.285	19.039
162003		44.378	62.857	46.446	56.234	51.527	49.159				0	0	0	0	0	0		0	0	0	0	0	0		0	0	0	0	0	0		1.02322	1.0563	0.989301	1.0436	1.0044	1.03585		44.378	62.857	46.446	56.234	51.527	49.159		12.0375	20.476	10.03	19.191
162123		41.68	60.337	43.927	63.863	58.508	75.429				0	0	0	0	0	0		0	0	0	0	0	0		0	0	0	0	0	0		1.02337	1.0567	0.989403	1.04415	1.00462	1.03615		48.3293	60.337	43.927	63.863	58.508	75.429		12.0375	20.184	10.03	19.313
162203		38.752	60.245	34.836	58.324	42.662	67.28				0	0	0	0	0	0		0	0	0	0	0	0		0	0	0	0	0	0		1.02367	1.05743	0.987824	1.04513	1.00526	1.03627		48.3082	60.245	46.6415	58.324	50.5745	67.28		12.0375	20.184	10.0072	19.4068
162283		40.035	66.622	38.296	65.631	54.55	61.018				0	0	0	0	0	0		0	0	0	0	0	0		0	0	0	0	0	0		1.02441	1.05719	0.985424	1.04402	1.00584	1.03485		48.2553	66.622	46.6752	65.631	54.55	61.018		12.0375	20.184	9.935	19.3808
162363		47.364	64.058	39.501	48.821	52.291	65.125				0	0	0	0	0	0		0	0	0	0	0	0		0	0	0	0	0	0		1.02465	1.05484	0.984825	1.04259	1.00557	1.03371		47.364	64.058	46.727	48.821	52.291	65.125		12.0447	20.013	9.7905	19.3808
162443		43.674	55.695	34.815	58.793	44.974	57.595				0	0	0	0	0	0		0	0	0	0	0	0		0	0	0	0	0	0		1.02488	1.05265	0.984558	1.04371	1.00572	1.03289		43.674	55.695	46.8994	58.793	44.974	57.595		11.9443	19.7355	9.86275	19.4668
162523		39.29	51.435	40.92	50.227	51.75	54.701				0	0	0	0	0	0		0	0	0	0	0	0		0	0	0	0	0	0		1.0253	1.05539	0.984264	1.0443	1.00483	1.03401		48.1109	51.435	46.9279	50.227	51.75	54.701		11.6158	19.7652	9.86275	19.7288
162603		45.106	64.635	35.954	58.18	49.809	50.241				0	0	0	0	0	0		0	0	0	0	0	0		0	0	0	0	0	0		1.02566	1.05538	0.984701	1.04494	1.00439	1.03433		45.106	64.635	46.7377	58.18	49.809	50.241		11.3785	19.6948	9.935	19.7413
162683		47.436	74.13	40.821	66.47	49.133	50.838				0	0	0	0	0	0		0	0	0	0	0	0		0	0	0	0	0	0		1.02595	1.05259	0.9851	1.04451	1.00508	1.0349		47.436	74.13	46.8471	66.47	49.133	50.838		11.3785	19.6948	9.86275	19.5753
162763		51.943	51.814	50.432	49.037	44.185	45.535				0	0	0	0	0	0		0	0	0	0	0	0		0	0	0	0	0	0		1.02536	1.05213	0.985114	1.04401	1.00542	1.0349		51.943	51.814	50.432	49.037	44.185	45.535		11.5978	19.6948	9.7905	19.453
162863		54.409	56.713	42.593	54.638	53.861	52.379				0	0	0	0	0	0		0	0	0	0	0	0		0	0	0	0	0	0		1.0237	1.05157	0.984953	1.04403	1.0053	1.03507		54.409	56.713	42.593	54.638	53.861	52.379		11.3785	19.6948	9.7905	19.453
163003		45.862	69.424	43.556	48.252	42.07	53.836				0	0	0	0	0	0		0	0	0	0	0	0		0	0	0	0	0	0		1.02232	1.05095	0.985604	1.04452	1.00552	1.03454		45.862	69.424	43.556	48.252	50.7469	53.836		11.324	19.6948	9.7905	19.5138
163083		42.127	66.058	40.504	65.176	48.242	55.292				0	0	0	0	0	0		0	0	0	0	0	0		0	0	0	0	0	0		1.02258	1.05199	0.985832	1.04599	1.00568	1.03288		48.1611	66.058	46.6492	65.176	48.242	55.292		11.324	19.7652	9.7905	19.7127
163163		41.957	69.964	51.351	63.459	57.112	61.221				0	0	0	0	0	0		0	0	0	0	0	0		0	0	0	0	0	0		1.02158	1.05047	0.9856	1.04637	1.00654	1.03089		48.1213	69.964	51.351	63.459	57.112	61.221		11.2585	19.7652	9.7705	19.664
163263		48.798	79.515	43.726	79.214	59.908	69.125				0	0	0	0	0	0		0	0	0	0	0	0		0	0	0	0	0	0		1.02081	1.04742	0.984873	1.04354	1.00772	1.02949		48.798	79.515	43.726	79.214	59.908	69.125		11.2585	19.8593	9.7705	19.7163
163383		51.462	63.662	43.046	74.075	48.961	75.402				0	0	0	0	0	0		0	0	0	0	0	0		0	0	0	0	0	0		1.01789	1.04448	0.983922	1.03939	1.00793	1.02986		51.462	63.662	43.046	74.075	48.961	75.402		11.324	19.8593	9.7905	19.7823
163463		57.013	74.198	48.742	76.459	53.315	68.673				0	0	0	0	0	0		0	0	0	0	0	0		0	0	0	0	0	0		1.01506	1.0431	0.981779	1.03842	1.00714	1.03027		57.013	74.198	48.742	76.459	53.315	68.673		11.2585	19.8593	9.7905	19.9385
163543		43.397	61.776	56.314	70.983	44.535	59.18				0	0	0	0	0	0		0	0	0	0	0	0		0	0	0	0	0	0		1.01537	1.04256	0.981373	1.03909	1.0069	1.03016		48.3648	61.776	56.314	70.983	44.535	59.18		11.2585	19.7652	9.7705	19.9078
163623		47.021	60.495	50.602	56.159	52.55	64.414				0	0	0	0	0	0		0	0	0	0	0	0		0	0	0	0	0	0		1.01594	1.04299	0.981815	1.03686	1.00742	1.0298		47.021	60.495	50.602	56.159	52.55	64.414		11.2365	19.628	9.67475	19.7297
163703		41.849	54.281	41.673	61.617	43.484	58.29				0	0	0	0	0	0		0	0	0	0	0	0		0	0	0	0	0	0		1.01507	1.043	0.982209	1.03364	1.00704	1.02975		48.3704	54.281	46.9489	61.617	43.484	58.29		11.2845	19.5552	9.66175	19.645
163803		47.482	53.729	46.044	51.893	39.097	61.221				0	0	0	0	0	0		0	0	0	0	0	0		0	0	0	0	0	0		1.01463	1.0432	0.981274	1.03259	1.007	1.03005		47.482	53.729	46.044	51.893	50.7872	61.221		11.2845	19.5552	9.65475	19.4997
163883		46.668	45.213	45.408	59.932	34.54	54.276				0	0	0	0	0	0		0	0	0	0	0	0		0	0	0	0	0	0		1.01541	1.04308	0.979989	1.03193	1.0077	1.02974		46.668	65.4725	45.408	59.932	50.7601	54.276		11.2365	19.5552	9.65475	19.4012
164007		42.418	55.545	33.865	36.019	48.728	39.337				0	0	0	0	0	0		0	0	0	0	0	0		0	0	0	0	0	0		1.01635	1.04356	0.980451	1.03126	1.00647	1.03003		48.3248	55.545	46.9785	62.6349	48.728	60.3998		11.219	19.5552	9.65475	18.794
164083		42.804	65.191	52.695	55.291	49.353	52.046				0	0	0	0	0	0		0	0	0	0	0	0		0	0	0	0	0	0		1.01607	1.04411	0.980069	1.03106	1.00623	1.03051		48.3453	65.191	52.695	55.291	49.353	52.046		11.2117	19.5552	9.58825	18.3725
164163		38.961	52.8	44.141	49.853	44.568	51.711				0	0	0	0	0	0		0	0	0	0	0	0		0	0	0	0	0	0		1.01613	1.04446	0.979128	1.03112	1.00631	1.02871		48.3405	65.4144	44.141	49.853	44.568	51.711		11.2092	19.541	9.52275	18.1157
164283		41.744	56.834	48.528	61.334	52.54	50.376				0	0	0	0	0	0		0	0	0	0	0	0		0	0	0	0	0	0		1.01567	1.04459	0.979086	1.03113	1.00639	1.02673		48.2465	56.834	48.528	61.334	52.54	50.376		11.147	19.541	9.52275	18.136
164363		44.06	61.461	43.796	62.594	53.198	58.083				0	0	0	0	0	0		0	0	0	0	0	0		0	0	0	0	0	0		1.01456	1.04387	0.978994	1.03117	1.00649	1.02689		44.06	61.461	43.796	62.594	53.198	58.083		11.0563	19.4705	9.50275	18.2715
164443		47.493	61.651	36.65	63.685	36.088	59.743				0	0	0	0	0	0		0	0	0	0	0	0		0	0	0	0	0	0		1.01454	1.04291	0.978322	1.03118	1.00513	1.02738		47.493	61.651	46.9884	63.685	50.809	59.743		11.013	19.343	9.50275	18.5565
164523		36.017	67.906	40.266	70.873	54.229	63.639				0	0	0	0	0	0		0	0	0	0	0	0		0	0	0	0	0	0		1.01379	1.04359	0.978348	1.03122	1.00495	1.02783		48.2562	67.906	46.988	70.873	54.229	63.639		11.013	19.343	9.50275	18.5565
164603		41.314	69.559	37.676	61.682	44.572	51.803				0	0	0	0	0	0		0	0	0	0	0	0		0	0	0	0	0	0		1.0139	1.044	0.978422	1.0298	1.0053	1.02877		48.2482	69.559	46.9867	61.682	44.572	51.803		11.0563	19.343	9.50275	18.5565
164683		52.928	58.277	47.981	61.01	52.756	66.002				0	0	0	0	0	0		0	0	0	0	0	0		0	0	0	0	0	0		1.01421	1.0445	0.978542	1.02879	1.00467	1.02854		52.928	58.277	47.981	61.01	52.756	66.002		11.0588	19.3145	9.56825	18.432
164763		38.332	56.287	46.285	57.342	40.146	58.417				0	0	0	0	0	0		0	0	0	0	0	0		0	0	0	0	0	0		1.0147	1.0427	0.978792	1.02817	1.00481	1.02865		48.2154	56.287	46.285	57.342	50.7552	58.417		11.0588	19.132	9.58825	18.3095
164863		35.979	67.116	40.358	61.911	41.977	56.225				0	0	0	0	0	0		0	0	0	0	0	0		0	0	0	0	0	0		1.01418	1.04338	0.978894	1.02711	1.00447	1.02886		48.2316	67.116	46.9782	61.911	50.7584	56.225		11.0563	19.132	9.56825	18.3095
165023		41.041	56.064	27.959	58.747	32.871	59.366				0	0	0	0	0	0		0	0	0	0	0	0		0	0	0	0	0	0		1.01396	1.04376	0.979162	1.02562	1.00441	1.02887		48.1838	56.064	46.9734	58.747	50.7591	59.366		11.0292	19.055	9.63475	18.3095
165103		35.559	49.789	39.035	41.139	41.585	45.385				0	0	0	0	0	0		0	0	0	0	0	0		0	0	0	0	0	0		1.01393	1.04419	0.979384	1.0223	1.00366	1.02872		48.1846	65.0256	46.9695	64.3287	50.7808	60.3509		11.0365	19.1878	9.56825	18.2475
165203		55.085	66.694	32.687	55.218	39.644	48.322				0	0	0	0	0	0		0	0	0	0	0	0		0	0	0	0	0	0		1.01392	1.04438	0.979399	1.02155	1.00382	1.02925		55.085	66.694	46.9693	55.218	50.7646	48.322		11.054	19.1878	9.63475	18.2297
165283		30.978	50.567	30.734	51.992	41.877	50.401				0	0	0	0	0	0		0	0	0	0	0	0		0	0	0	0	0	0		1.01399	1.04519	0.979314	1.02095	1.00403	1.02848		48.1829	64.8859	46.9707	51.992	50.7627	50.401		11.054	19.1878	9.63475	18.2297
165363		32.78	51.491	29.685	53.434	38.95	46.363				0	0	0	0	0	0		0	0	0	0	0	0		0	0	0	0	0	0		1.01442	1.04586	0.979908	1.01907	1.00462	1.02823		48.1754	64.8798	46.9608	53.434	50.7571	60.3997		11.054	19.0053	9.63475	18.3263
165443		45.364	56.725	41.54	54.283	51.804	46.961				0	0	0	0	0	0		0	0	0	0	0	0		0	0	0	0	0	0		1.01475	1.04404	0.980485	1.01791	1.00529	1.02837		45.364	56.725	46.9513	54.283	51.804	60.3913		11.0718	18.6712	9.63475	18.2472
165523		43.146	71.089	36.796	61.666	54.751	60.976				0	0	0	0	0	0		0	0	0	0	0	0		0	0	0	0	0	0		1.01398	1.0438	0.980456	1.01861	1.00516	1.02673		48.1583	71.089	46.9518	61.666	54.751	60.976		11.0498	18.4432	9.63475	18.1902
165643		40.19	72.941	45.238	66.104	39.421	62.632				0	0	0	0	0	0		0	0	0	0	0	0		0	0	0	0	0	0		1.01363	1.04161	0.979557	1.01965	1.00587	1.02501		48.1942	72.941	45.238	66.104	50.7612	62.632		11.0365	18.366	9.58825	18.0937
165723		46.522	75.216	45.959	66.691	48.981	55.503				0	0	0	0	0	0		0	0	0	0	0	0		0	0	0	0	0	0		1.01422	1.04226	0.978732	1.02016	1.00644	1.024		46.522	75.216	45.959	66.691	48.981	55.503		11.0588	18.2847	9.595	18.0425
165803		46.398	56.002	46.144	65.11	54.254	67.123				0	0	0	0	0	0		0	0	0	0	0	0		0	0	0	0	0	0		1.01427	1.03994	0.978803	1.02044	1.00589	1.02465		46.398	56.002	46.144	65.11	54.254	67.123		11.0563	18.1115	9.57225	18.1163
165883		50.324	58	44.335	55.44	57.244	56.327				0	0	0	0	0	0		0	0	0	0	0	0		0	0	0	0	0	0		1.01346	1.03975	0.977458	1.02091	1.00489	1.02516		50.324	58	44.335	55.44	57.244	56.327		11.013	17.9797	9.44725	18.0605
166003		60.485	70.86	50.796	71.375	58.446	54.756				0	0	0	0	0	0		0	0	0	0	0	0		0	0	0	0	0	0		1.01267	1.03929	0.975638	1.02106	1.00518	1.0255		60.485	70.86	50.796	71.375	58.446	54.756		11.013	17.9357	9.31425	17.65
166083		56.603	63.588	46.284	59.443	63.724	57.609				0	0	0	0	0	0		0	0	0	0	0	0		0	0	0	0	0	0		1.01289	1.03799	0.976128	1.02049	1.00382	1.02591		56.603	63.588	46.284	59.443	63.724	57.609		11.013	17.9357	9.2835	17.65
166163		56.749	57.174	45.764	61.147	59.044	58.524				0	0	0	0	0	0		0	0	0	0	0	0		0	0	0	0	0	0		1.01351	1.03592	0.976017	1.01977	1.00375	1.02451		56.749	57.174	45.764	61.147	59.044	58.524		11.013	17.9357	9.2835	17.5078
166263		54.14	67.485	42.229	56.312	48.311	48.16				0	0	0	0	0	0		0	0	0	0	0	0		0	0	0	0	0	0		1.01367	1.03381	0.975255	1.02052	1.00391	1.02528		54.14	67.485	47.1525	56.312	48.311	60.3286		10.9973	17.9252	9.2835	17.287
166343		46.417	58.158	47.902	59.969	42.8	54.046				0	0	0	0	0	0		0	0	0	0	0	0		0	0	0	0	0	0		1.01407	1.03299	0.975198	1.02041	1.00476	1.02601		46.417	58.158	47.902	59.969	51.0217	54.046		10.9973	17.8882	9.2835	17.287
166423		43.371	60.58	36.041	54.536	38.033	48.697				0	0	0	0	0	0		0	0	0	0	0	0		0	0	0	0	0	0		1.01458	1.03362	0.975476	1.02017	1.0049	1.02695		48.219	60.58	47.1519	54.536	51.0138	60.1577		10.9973	17.8882	9.2835	17.1392
166543		48.37	63.274	49.362	55.982	46.11	58.224				0	0	0	0	0	0		0	0	0	0	0	0		0	0	0	0	0	0		1.01526	1.03426	0.97615	1.02156	1.00347	1.02556		48.37	63.274	49.362	55.982	46.11	58.224		10.9678	17.8835	9.282	17.1683
166623		53.911	58.595	42.769	57.957	45.965	80.78				0	0	0	0	0	0		0	0	0	0	0	0		0	0	0	0	0	0		1.01556	1.03239	0.97608	1.02137	1.00327	1.0219		53.911	58.595	47.1504	57.957	45.965	80.78		10.9678	17.8835	9.282	17.0947
166723		57.473	73.511	43.548	79.322	54.144	64.367				0	0	0	0	0	0		0	0	0	0	0	0		0	0	0	0	0	0		1.01637	1.03003	0.9766	1.02144	1.00412	1.01902		57.473	73.511	43.548	79.322	54.144	64.367		10.9678	17.8462	9.2835	17.0755
166803		51.77	72.359	49.174	65.743	48.629	60.88				0	0	0	0	0	0		0	0	0	0	0	0		0	0	0	0	0	0		1.01715	1.03029	0.976793	1.02081	1.00519	1.01902		51.77	72.359	49.174	65.743	48.629	60.88		10.9973	17.8212	9.2835	17.0955
166883		43.5	68.285	50.097	64.212	48.135	67.13				0	0	0	0	0	0		0	0	0	0	0	0		0	0	0	0	0	0		1.01688	1.03004	0.976902	1.02007	1.00462	1.01874		48.0792	68.285	50.097	64.212	48.135	67.13		10.9973	17.7525	9.2835	17.0297
167003		51.772	69.62	50.87	60.434	63.8	53.649				0	0	0	0	0	0		0	0	0	0	0	0		0	0	0	0	0	0		1.0176	1.02986	0.976883	1.02008	1.0042	1.01883		51.772	69.62	50.87	60.434	63.8	53.649		10.9788	17.71	9.2835	16.9787
167083		43.833	75.442	39.757	71.018	56.559	62.736				0	0	0	0	0	0		0	0	0	0	0	0		0	0	0	0	0	0		1.01765	1.02998	0.976914	1.01962	1.00453	1.01869		48.0276	75.442	47.1131	71.018	56.559	62.736		10.9495	17.5755	9.2835	16.7947
167163		40.851	101.479	53.695	82.393	46.517	70.75				0	0	0	0	0	0		0	0	0	0	0	0		0	0	0	0	0	0		1.01765	1.02906	0.976797	1.0196	1.00456	1.01884		48.0276	101.479	53.695	82.393	46.517	70.75		10.9058	17.296	9.2835	16.487
167263		48.545	70.325	46.944	64.212	43.666	57.386				0	0	0	0	0	0		0	0	0	0	0	0		0	0	0	0	0	0		1.01789	1.02834	0.976826	1.02014	1.00312	1.01907		48.545	70.325	46.944	64.212	51.2623	57.386		10.98	17.2375	9.282	16.3597
167363		37.692	67.362	39.006	73.425	39.835	62.811				0	0	0	0	0	0		0	0	0	0	0	0		0	0	0	0	0	0		1.01834	1.02742	0.977638	1.02041	1.00162	1.01924		48.1012	67.362	47.0741	73.425	51.4498	62.811		10.9387	17.1985	9.2835	16.322
167443		42.723	92.359	44.186	90.251	37.859	69.882				0	0	0	0	0	0		0	0	0	0	0	0		0	0	0	0	0	0		1.0182	1.02789	0.977382	1.02013	1.00167	1.01765		48.1115	92.359	44.186	90.251	51.4487	69.882		10.98	17.1632	9.282	16.2127
167523		48.017	56.661	36.375	56.229	39.767	56.675				0	0	0	0	0	0		0	0	0	0	0	0		0	0	0	0	0	0		1.01967	1.02788	0.977585	1.0161	1.00112	1.01618		48.017	65.9533	47.1505	56.229	51.4623	56.675		11.001	17.204	9.18975	16.1857
167623		37.747	42.361	41.726	62.162	47.735	46.521				0	0	0	0	0	0		0	0	0	0	0	0		0	0	0	0	0	0		1.02133	1.02851	0.978155	1.01307	1.00099	1.01539		48.1415	66.0431	47.1303	62.162	47.735	60.9528		11.0665	17.176	9.18975	16.1465
167723		44.596	63.733	46.126	65.972	53.666	66.755				0	0	0	0	0	0		0	0	0	0	0	0		0	0	0	0	0	0		1.02196	1.02811	0.978769	1.01314	1.00086	1.01627		48.096	63.733	46.126	65.972	53.666	66.755		11.0665	17.0988	9.13975	16.2255
167803		51.363	55.386	51.945	71.231	58.437	72.312				0	0	0	0	0	0		0	0	0	0	0	0		0	0	0	0	0	0		1.02187	1.02893	0.978328	1.01371	1.00145	1.0176		51.363	66.5491	51.945	71.231	58.437	72.312		11.0665	17.054	9.13975	16.2565
167883		47.661	64.887	52.942	64.572	59.238	60.078				0	0	0	0	0	0		0	0	0	0	0	0		0	0	0	0	0	0		1.02105	1.0291	0.97748	1.01344	1.00146	1.01761		47.661	64.887	52.942	64.572	59.238	60.078		11.0665	17.148	9.0675	16.223
168003		47.894	64.76	53.746	58.922	55.217	69.457				0	0	0	0	0	0		0	0	0	0	0	0		0	0	0	0	0	0		1.02053	1.02987	0.97775	1.01392	1.00187	1.01792		47.894	64.76	53.746	58.922	55.217	69.457		11.121	17.364	9.20975	16.268
168083		51.055	78.246	48.944	80.606	57.27	62.923				0	0	0	0	0	0		0	0	0	0	0	0		0	0	0	0	0	0		1.01792	1.02971	0.977725	1.01436	1.00271	1.0179		51.055	78.246	48.944	80.606	57.27	62.923		11.1063	17.364	9.13975	16.268
168203		42.302	71.151	39.534	68.691	57.924	55.184				0	0	0	0	0	0		0	0	0	0	0	0		0	0	0	0	0	0		1.01596	1.02991	0.977807	1.01392	1.00255	1.01607		48.3709	71.151	47.0656	68.691	57.924	55.184		11.072	17.4965	9.04	16.2602
168283		45.638	78.672	44.766	66.893	48.505	73.561				0	0	0	0	0	0		0	0	0	0	0	0		0	0	0	0	0	0		1.01556	1.02979	0.977595	1.01343	1.00343	1.01435		45.638	78.672	44.766	66.893	48.505	73.561		11.072	17.6418	8.9895	16.1643
168363		41.214	57.672	48.551	60.647	39.871	59.739				0	0	0	0	0	0		0	0	0	0	0	0		0	0	0	0	0	0		1.01507	1.03052	0.97762	1.0137	1.00247	1.01424		48.4303	57.672	48.551	60.647	51.5656	59.739		11.072	17.6145	8.9895	16.1543
168443		34.714	54.235	44.248	52.738	33.469	63.874				0	0	0	0	0	0		0	0	0	0	0	0		0	0	0	0	0	0		1.01523	1.02972	0.977706	1.01083	1.00018	1.01416		48.4179	67.3685	44.248	52.738	51.6028	63.874		11.072	17.5308	9.0395	16.1985
168543		37.12	48.452	45.563	54.591	41.806	46.315				0	0	0	0	0	0		0	0	0	0	0	0		0	0	0	0	0	0		1.01584	1.0278	0.978068	1.00814	0.999077	1.01354		48.5074	67.4175	45.563	54.591	51.7163	61.221		11.206	17.5138	8.994	16.0963
168623		45.191	49.274	32.846	62.224	43.053	60.399				0	0	0	0	0	0		0	0	0	0	0	0		0	0	0	0	0	0		1.0155	1.0277	0.978215	1.00812	0.999187	1.01298		48.3963	67.4225	47.1271	62.224	51.7051	60.399		11.0375	17.5138	8.994	16.05
168723		33.928	63.939	33.563	57.579	50.673	60.816				0	0	0	0	0	0		0	0	0	0	0	0		0	0	0	0	0	0		1.01572	1.02683	0.978467	1.00828	1.00014	1.01268		48.5093	63.939	47.1523	57.579	50.673	60.816		11.1623	17.5053	8.95425	16.265
168803		45.963	46.927	41.976	60.006	43.427	54.205				0	0	0	0	0	0		0	0	0	0	0	0		0	0	0	0	0	0		1.01583	1.02716	0.979135	1.00879	1.00151	1.01146		45.963	67.4926	47.1589	60.006	51.7688	54.205		11.0483	17.843	8.84825	16.423
168883		50.341	63.426	37.966	58.526	57.326	51.986				0	0	0	0	0	0		0	0	0	0	0	0		0	0	0	0	0	0		1.01588	1.02689	0.979405	1.00952	1.00303	1.01016		50.341	63.426	47.1879	58.526	57.326	51.986		11.0598	17.8625	8.7205	16.4227
169003		51.921	72.256	52.556	62.319	53.371	72.141				0	0	0	0	0	0		0	0	0	0	0	0		0	0	0	0	0	0		1.01625	1.02541	0.979276	1.00911	1.00342	1.00848		51.921	72.256	52.556	62.319	53.371	72.141		11.0942	17.7168	8.64575	16.4725
169083		51.414	67.51	55.465	66.126	52.709	71.702				0	0	0	0	0	0		0	0	0	0	0	0		0	0	0	0	0	0		1.01661	1.0243	0.977424	1.00719	1.00301	1.00947		51.414	67.51	55.465	66.126	52.709	71.702		11.0735	17.6503	8.64325	16.3783
169163		47.923	81.162	53.095	64.203	51.579	68.63				0	0	0	0	0	0		0	0	0	0	0	0		0	0	0	0	0	0		1.0166	1.0245	0.979744	1.00376	1.0022	1.00781		47.923	81.162	53.095	64.203	51.579	68.63		11.0735	17.6503	8.64325	16.319
169263		42.353	70.242	44.065	75.816	52.796	78.521				0	0	0	0	0	0		0	0	0	0	0	0		0	0	0	0	0	0		1.01677	1.02411	0.97996	1.00169	1.00227	1.00848		48.5113	70.242	44.065	75.816	52.796	78.521		10.9818	17.6503	8.64575	16.289
169343		45.315	81.427	46.248	69.148	56.279	83.321				0	0	0	0	0	0		0	0	0	0	0	0		0	0	0	0	0	0		1.01665	1.02323	0.980425	1.00132	1.00288	1.00888		48.444	81.427	46.248	69.148	56.279	83.321		10.9517	17.6503	8.74725	16.289
169423		49.602	87.947	41.636	65.795	64.336	60.447				0	0	0	0	0	0		0	0	0	0	0	0		0	0	0	0	0	0		1.01688	1.02364	0.980762	1.00132	1.00352	1.00941		49.602	87.947	47.1965	65.795	64.336	60.447		11.009	17.6605	8.64575	16.289
169543		39.597	78.265	47.94	58.486	45.55	61.509				0	0	0	0	0	0		0	0	0	0	0	0		0	0	0	0	0	0		1.01729	1.02441	0.978645	1.00207	1.00366	1.00851		48.3939	78.265	47.94	58.486	51.8064	61.509		11.009	17.6605	8.64575	16.2245
169623		44.448	73.148	44.963	58.952	41.313	51.216				0	0	0	0	0	0		0	0	0	0	0	0		0	0	0	0	0	0		1.01714	1.02426	0.979203	1.00306	1.00413	1.00795		48.4052	73.148	44.963	58.952	51.7928	62.4636		11.009	17.6605	8.74725	16.1328
169703		49.934	62.788	46.42	70.423	49.922	67.978				0	0	0	0	0	0		0	0	0	0	0	0		0	0	0	0	0	0		1.01688	1.02474	0.977982	1.00344	1.00405	1.00758		49.934	62.788	46.42	70.423	49.922	67.978		10.9517	17.647	8.64575	15.9597
169783		55.486	65.759	39.028	58.287	48.523	66.2				0	0	0	0	0	0		0	0	0	0	0	0		0	0	0	0	0	0		1.0173	1.02471	0.977756	1.00217	1.00404	1.00798		55.486	65.759	47.3316	58.287	48.523	66.2		10.9517	17.5805	8.64325	15.7882
169883		38.817	49.855	40.146	55	51.573	51.904				0	0	0	0	0	0		0	0	0	0	0	0		0	0	0	0	0	0		1.01737	1.02563	0.978064	1.00127	1.00427	1.00881		48.5096	67.5153	47.4328	55	51.573	62.4375		11.0025	17.5335	8.63725	15.8595
170003		33.295	62.613	38.638	49.143	62.225	55.898				0	0	0	0	0	0		0	0	0	0	0	0		0	0	0	0	0	0		1.01748	1.02603	0.978268	1.00215	1.00478	1.00939		48.5093	62.613	47.4164	67.7109	62.225	55.898		10.9818	17.5335	8.63725	15.9677
170083		48.554	60.414	43.703	59.372	49.726	54.949				0	0	0	0	0	0		0	0	0	0	0	0		0	0	0	0	0	0		1.01761	1.02664	0.979153	1.00307	1.00582	1.00975		48.554	60.414	47.4576	59.372	49.726	54.949		11.0585	17.502	8.69575	15.9677
170163		43.983	68.861	47.267	58.011	55.327	65.581				0	0	0	0	0	0		0	0	0	0	0	0		0	0	0	0	0	0		1.01701	1.02702	0.979589	1.00418	1.0069	1.00961		48.524	68.861	47.267	58.011	55.327	65.581		10.8873	17.4698	8.66275	16.0248
170283		51.346	49.787	50.925	64.921	51.48	55.918				0	0	0	0	0	0		0	0	0	0	0	0		0	0	0	0	0	0		1.01709	1.02684	0.980328	1.00469	1.00763	1.01005		51.346	67.5189	50.925	64.921	51.48	55.918		10.8135	17.4832	8.64625	16.0248
170363		44.432	67.391	49.751	71.854	49.547	69.201				0	0	0	0	0	0		0	0	0	0	0	0		0	0	0	0	0	0		1.01671	1.02722	0.980281	1.00476	1.00845	1.01034		48.547	67.391	49.751	71.854	49.547	69.201		10.785	17.3687	8.4995	15.961
170443		37.745	55.79	38.254	66.606	43.671	58.05				0	0	0	0	0	0		0	0	0	0	0	0		0	0	0	0	0	0		1.01676	1.02674	0.980587	1.00378	1.00893	1.01089		48.5469	67.5195	47.3562	66.606	52.2824	58.05		10.7427	17.3162	8.4995	15.8287
170523		40.293	49.322	46.462	62.701	44.9	66.587				0	0	0	0	0	0		0	0	0	0	0	0		0	0	0	0	0	0		1.01734	1.0265	0.980878	1.00367	1.00857	1.01062		48.5455	67.521	46.462	62.701	52.5419	66.587		10.7427	17.3075	8.4995	15.6152
170603		43.688	71.518	44.657	56.087	45.238	57.911				0	0	0	0	0	0		0	0	0	0	0	0		0	0	0	0	0	0		1.01737	1.02755	0.980878	1.00456	1.00822	1.01037		48.5496	71.518	44.657	56.087	52.5802	57.911		10.778	17.2908	8.57925	15.5373
170703		43.396	73.671	36.648	59.433	44.531	46.87				0	0	0	0	0	0		0	0	0	0	0	0		0	0	0	0	0	0		1.01776	1.02741	0.981561	1.0052	1.0089	1.01091		48.5486	73.671	47.3041	59.433	52.5499	62.5919		10.7035	17.2645	8.543	15.5023
170783		36.983	52.862	31.346	53.879	44.298	52.963				0	0	0	0	0	0		0	0	0	0	0	0		0	0	0	0	0	0		1.01744	1.0283	0.981146	1.00444	1.00953	1.01188		48.5494	67.5213	47.3204	67.8869	52.5463	62.5695		10.614	17.196	8.47925	15.253
170883		37.518	48.724	39.718	50.531	38.595	52.974				0	0	0	0	0	0		0	0	0	0	0	0		0	0	0	0	0	0		1.0174	1.02888	0.980978	1.00334	1.01042	1.01139		48.5495	67.5176	47.451	67.9957	52.5411	62.581		10.5202	17.196	8.5715	14.9528
171003		50.804	50.533	45.346	55.982	48.996	55.371				0	0	0	0	0	0		0	0	0	0	0	0		0	0	0	0	0	0		1.01742	1.02843	0.981435	1.0042	1.01139	1.01195		50.804	67.5203	45.346	55.982	48.996	55.371		10.492	17.063	8.438	14.8923
171083		42.701	53.678	34.508	51.773	39.695	45.973				0	0	0	0	0	0		0	0	0	0	0	0		0	0	0	0	0	0		1.01792	1.02937	0.982306	1.00518	1.01239	1.01123		48.553	67.5357	47.476	68.2108	52.5497	62.5845		10.4068	16.8845	8.3865	14.8367
171163		38.569	65.556	45.207	64.574	55.252	49.807				0	0	0	0	0	0		0	0	0	0	0	0		0	0	0	0	0	0		1.01865	1.02986	0.982443	1.00593	1.01256	1.01117		48.5944	65.556	45.207	64.574	55.252	62.6212		10.4585	16.8135	8.40525	14.8337
171243		45.217	64.351	51.987	63.937	55.568	72.68				0	0	0	0	0	0		0	0	0	0	0	0		0	0	0	0	0	0		1.01679	1.03054	0.981806	1.007	1.01174	1.01124		48.6812	64.351	51.987	63.937	55.568	72.68		10.4585	16.8573	8.451	14.743
171363		48.18	68.787	43.339	60.616	48.655	56.922				0	0	0	0	0	0		0	0	0	0	0	0		0	0	0	0	0	0		1.01555	1.03196	0.981477	1.00673	1.0099	1.01158		48.18	68.787	47.5957	60.616	48.655	56.922		10.3115	16.9573	8.51475	14.8357
171443		43.712	73.198	42.01	71.134	48.517	59.767				0	0	0	0	0	0		0	0	0	0	0	0		0	0	0	0	0	0		1.01606	1.03227	0.981987	1.00634	1.00842	1.01195		48.7989	73.198	47.5676	71.134	48.517	59.767		10.2797	16.8705	8.3665	14.878
171523		45.875	56.752	54.382	61.634	49.141	52.428				0	0	0	0	0	0		0	0	0	0	0	0		0	0	0	0	0	0		1.01637	1.03253	0.982176	1.00523	1.00893	1.01207		48.7987	67.5452	54.382	61.634	49.141	62.6512		10.2488	16.8705	8.2555	14.8495
171603		44.409	54.935	44.944	61.422	55.103	69.263				0	0	0	0	0	0		0	0	0	0	0	0		0	0	0	0	0	0		1.01705	1.03321	0.982193	1.00324	1.00967	1.01147		48.8639	67.5323	44.944	61.422	55.103	69.263		10.2632	16.7915	8.16975	14.8347
171683		44.779	57.444	52.687	62.107	48.547	59.393				0	0	0	0	0	0		0	0	0	0	0	0		0	0	0	0	0	0		1.01765	1.034	0.982677	1.00259	1.01009	1.01154		49.0059	67.5199	52.687	62.107	48.547	59.393		10.324	16.7698	8.17925	14.8113
171783		45.48	51.013	41.67	57.648	53.513	57.392				0	0	0	0	0	0		0	0	0	0	0	0		0	0	0	0	0	0		1.01765	1.03463	0.982865	1.00319	1.01036	1.01166		49.0053	67.5404	47.6593	57.648	53.513	57.392		10.2398	16.7815	8.17925	14.7357
171883		41.776	51.927	31.985	57.915	51.438	55.706				0	0	0	0	0	0		0	0	0	0	0	0		0	0	0	0	0	0		1.01827	1.0348	0.983266	1.00315	1.01082	1.0116		48.93	67.5371	47.6485	57.915	51.438	55.706		10.195	16.763	8.14025	14.5905
172003		50.187	69.394	55.415	48.648	61.5	51.699				0	0	0	0	0	0		0	0	0	0	0	0		0	0	0	0	0	0		1.01823	1.0356	0.983951	1.00313	1.01188	1.01187		50.187	69.394	55.415	68.7385	61.5	62.6575		10.1525	16.7472	8.1845	14.6027
172083		49.77	65.469	51.331	58.675	56.794	49.434				0	0	0	0	0	0		0	0	0	0	0	0		0	0	0	0	0	0		1.01665	1.03664	0.984773	1.00394	1.01323	1.01221		49.77	65.469	51.331	58.675	56.794	62.699		10.1175	16.658	8.22925	14.6265
172163		45.973	56.512	47.676	55.643	48.264	60.945				0	0	0	0	0	0		0	0	0	0	0	0		0	0	0	0	0	0		1.01535	1.0377	0.984205	1.00583	1.01423	1.01197		49.1962	67.5526	47.676	68.7421	48.264	60.945		10.1272	16.608	8.22925	14.667
172283		48.711	74.099	52.695	67.198	56.256	70.566				0	0	0	0	0	0		0	0	0	0	0	0		0	0	0	0	0	0		1.01645	1.03788	0.984321	1.00713	1.01484	1.01149		48.711	74.099	52.695	67.198	56.256	70.566		10.164	16.6	8.24925	14.6483
172383		68.683	69.631	48.301	69.778	66.558	50.717				0	0	0	0	0	0		0	0	0	0	0	0		0	0	0	0	0	0		1.01706	1.03766	0.983991	1.00776	1.01478	1.01069		68.683	69.631	48.301	69.778	66.558	62.8073		10.1257	16.4648	8.32725	14.6875
172483		50.596	78.205	43.939	74.129	52.942	55.51				0	0	0	0	0	0		0	0	0	0	0	0		0	0	0	0	0	0		1.01741	1.0379	0.984519	1.008	1.01505	1.0095		50.596	78.205	47.8116	74.129	52.942	62.8701		10.1367	16.699	8.4205	14.8117
172563		46.31	83.412	47.066	60.872	43.171	66.548				0	0	0	0	0	0		0	0	0	0	0	0		0	0	0	0	0	0		1.01755	1.03767	0.984893	1.00806	1.01483	1.00901		49.406	83.412	47.066	60.872	53.1906	66.548		10.1287	16.867	8.4375	14.787
172643		53.403	62.515	46.575	75.157	57.043	60.414				0	0	0	0	0	0		0	0	0	0	0	0		0	0	0	0	0	0		1.01795	1.0377	0.98539	1.0087	1.01503	1.00947		53.403	62.515	46.575	75.157	57.043	60.414		10.1287	16.6185	8.42675	14.738
172723		59.4	60.257	50.416	66.445	59.114	55.397				0	0	0	0	0	0		0	0	0	0	0	0		0	0	0	0	0	0		1.01739	1.03708	0.985574	1.00916	1.01577	1.00928		59.4	67.7656	50.416	66.445	59.114	63.0943		10.1837	16.526	8.4375	14.605
172803		46.634	52.144	44.665	53.933	54.616	62.435				0	0	0	0	0	0		0	0	0	0	0	0		0	0	0	0	0	0		1.01781	1.03585	0.985152	1.00849	1.01619	1.01002		49.4077	67.8063	47.8782	69.2351	54.616	62.435		10.1837	16.4435	8.44425	14.5042
172883		48.157	60.918	44.46	61.657	53.201	55.406				0	0	0	0	0	0		0	0	0	0	0	0		0	0	0	0	0	0		1.01836	1.03506	0.984523	1.00696	1.0161	1.01057		48.157	67.8409	47.8924	61.657	53.201	63.1444		10.1837	16.4435	8.44425	14.4525
173003		53.151	141.338	45.689	99.183	42.3	90.899				0	0	0	0	0	0		0	0	0	0	0	0		0	0	0	0	0	0		1.01888	1.03559	0.985079	1.00662	1.01529	1.01102		53.151	141.338	45.689	99.183	53.23	90.899		10.3375	16.4435	8.45975	14.4127
173083		38.398	91.478	35.74	83.465	41.108	77.571				0	0	0	0	0	0		0	0	0	0	0	0		0	0	0	0	0	0		1.01932	1.03499	0.9856	1.00784	1.01542	1.01026		49.41	91.478	47.9042	83.465	53.2232	77.571		10.2928	16.3573	8.45975	14.3462
173163		41.998	62.489	40.132	73.711	46.896	52.819				0	0	0	0	0	0		0	0	0	0	0	0		0	0	0	0	0	0		1.01945	1.03453	0.986255	1.00854	1.01512	1.01054		49.2545	62.489	47.8894	73.711	53.2397	63.2957		10.139	16.3573	8.45975	14.2717
173263		45.723	64.762	44.922	58.274	42.327	46.343				0	0	0	0	0	0		0	0	0	0	0	0		0	0	0	0	0	0		1.0199	1.03466	0.987127	1.00946	1.015	1.0117		49.3598	64.762	44.922	58.274	53.3055	63.3446		10.2928	16.3785	8.52125	14.524
173363		38.414	85.13	46.114	75.337	40.395	78.525				0	0	0	0	0	0		0	0	0	0	0	0		0	0	0	0	0	0		1.01983	1.03443	0.987021	1.01061	1.01433	1.01317		49.2525	85.13	46.114	75.337	53.363	78.525		10.139	16.1758	8.59725	14.919
173443		44.723	78.36	50.736	81.512	45.378	84.506				0	0	0	0	0	0		0	0	0	0	0	0		0	0	0	0	0	0		1.01979	1.03508	0.988064	1.01182	1.01467	1.01386		49.2527	78.36	50.736	81.512	53.4649	84.506		10.139	16.2032	8.59725	15.0483
173523		37.12	85.935	51.739	73.573	48.612	69.559				0	0	0	0	0	0		0	0	0	0	0	0		0	0	0	0	0	0		1.01981	1.03457	0.98831	1.01258	1.01553	1.0146		49.3678	85.935	51.739	73.573	48.612	69.559		10.2248	16.1758	8.5645	15.2677
173603		58.211	113.645	51.534	88.226	58.271	94.161				0	0	0	0	0	0		0	0	0	0	0	0		0	0	0	0	0	0		1.01918	1.03439	0.987181	1.01278	1.0157	1.01329		58.211	113.645	51.534	88.226	58.271	94.161		10.2368	16.0865	8.44525	15.4723
173683		57.356	111.065	53.714	103.654	58.766	81.584				0	0	0	0	0	0		0	0	0	0	0	0		0	0	0	0	0	0		1.01985	1.03405	0.986556	1.01324	1.01439	1.01084		57.356	111.065	53.714	103.654	58.766	81.584		10.2745	16.1387	8.34675	15.5075
173763		72.069	110.939	59.838	104.988	75.506	103.009				0	0	0	0	0	0		0	0	0	0	0	0		0	0	0	0	0	0		1.02062	1.03347	0.98668	1.01409	1.01321	1.01072		72.069	110.939	59.838	104.988	75.506	103.009		10.2108	15.9933	8.4265	15.488
173843		61.2	137.617	49.425	105.704	57.743	93.228				0	0	0	0	0	0		0	0	0	0	0	0		0	0	0	0	0	0		1.02079	1.03382	0.986843	1.0144	1.01337	1.01047		61.2	137.617	49.425	105.704	57.743	93.228		10.1343	16.2193	8.3695	15.5172
174003		50.302	184.412	53.049	144.212	55.423	133.245				0	0	0	0	0	0		0	0	0	0	0	0		0	0	0	0	0	0		1.02101	1.03442	0.987238	1.01484	1.01257	1.01012		50.302	184.412	53.049	144.212	55.423	133.245		10.1532	16.1692	8.36225	15.4375
174083		51.847	200.292	53.79	147.124	55.423	140.154				0	0	0	0	0	0		0	0	0	0	0	0		0	0	0	0	0	0		1.02144	1.03429	0.987485	1.01507	1.01277	1.01012		51.847	200.292	53.79	147.124	55.423	140.154		10.1532	16.1692	8.33575	15.321
174183		45.329	158.704	44.785	127.756	46.678	111.866				0	0	0	0	0	0		0	0	0	0	0	0		0	0	0	0	0	0		1.02187	1.03474	0.987644	1.0158	1.01292	1.0102		49.6419	158.704	48.3743	127.756	53.8263	111.866		10.143	16.098	8.251	15.2455
174263		35.763	204.52	42.367	129.964	42.614	96.53				0	0	0	0	0	0		0	0	0	0	0	0		0	0	0	0	0	0		1.02114	1.03519	0.987857	1.01436	1.01314	1.00914		49.6701	204.52	48.3683	129.964	53.8132	96.53		10.143	16.0235	8.19175	15.2873
174363		68.084	147.852	47.15	91.184	49.326	83.124				0	0	0	0	0	0		0	0	0	0	0	0		0	0	0	0	0	0		1.0205	1.03589	0.987986	1.01104	1.01362	1.00944		68.084	147.852	47.15	91.184	49.326	83.124		10.061	15.9402	8.19175	15.4043
174463		68.1	108.404	50.136	99.064	45.201	95.47				0	0	0	0	0	0		0	0	0	0	0	0		0	0	0	0	0	0		1.02082	1.03605	0.988631	1.00952	1.01406	1.01007		68.1	108.404	50.136	99.064	53.8622	95.47		10.061	15.9123	8.22825	15.5135
174543		69.488	120.737	43.847	115.545	53.181	88.376				0	0	0	0	0	0		0	0	0	0	0	0		0	0	0	0	0	0		1.02114	1.03695	0.990043	1.00886	1.01437	1.01044		69.488	120.737	48.3852	115.545	53.181	88.376		9.966	15.7607	8.267	15.8128
174643		90.489	101.28	66.78	125.642	95.569	102.805				0	0	0	0	0	0		0	0	0	0	0	0		0	0	0	0	0	0		1.02018	1.03699	0.990471	1.00795	1.01417	1.01112		90.489	101.28	66.78	125.642	95.569	102.805		9.97	15.679	8.267	15.8468
174723		77.342	107.654	65.728	119.948	86.65	108.381				0	0	0	0	0	0		0	0	0	0	0	0		0	0	0	0	0	0		1.02001	1.0365	0.990619	1.00691	1.01377	1.01129		77.342	107.654	65.728	119.948	86.65	108.381		9.8645	15.679	8.304	15.7875
174803		51.929	135.366	57.815	107.339	71.709	95.234				0	0	0	0	0	0		0	0	0	0	0	0		0	0	0	0	0	0		1.01997	1.03701	0.991198	1.00689	1.01366	1.01151		51.929	135.366	57.815	107.339	71.709	95.234		9.7785	15.6032	8.3495	15.7755
174883		67.659	125.957	59.352	104.904	74.223	87.408				0	0	0	0	0	0		0	0	0	0	0	0		0	0	0	0	0	0		1.02009	1.03756	0.991812	1.00673	1.01277	1.01181		67.659	125.957	59.352	104.904	74.223	87.408		9.8645	15.5285	8.4245	15.7542
175003		85.86	112.634	69.423	110.306	64.119	117.242				0	0	0	0	0	0		0	0	0	0	0	0		0	0	0	0	0	0		1.01941	1.03846	0.991915	1.00683	1.01159	1.01198		85.86	112.634	69.423	110.306	64.119	117.242		9.905	15.5285	8.47375	15.7728
175123		56.334	97.298	42.5	94.614	46.95	88.464				0	0	0	0	0	0		0	0	0	0	0	0		0	0	0	0	0	0		1.01952	1.03841	0.991548	1.0071	1.01186	1.01205		56.334	97.298	48.3855	94.614	54.236	88.464		9.905	15.5285	8.39875	15.7258
175203		50.194	126.945	44.898	127.796	64.798	100.858				0	0	0	0	0	0		0	0	0	0	0	0		0	0	0	0	0	0		1.01964	1.03882	0.99181	1.00678	1.01178	1.0106		50.194	126.945	48.3848	127.796	64.798	100.858		9.88225	15.598	8.35325	15.7725
175283		46.833	102.73	44.717	107.814	49.167	99.772				0	0	0	0	0	0		0	0	0	0	0	0		0	0	0	0	0	0		1.01973	1.03898	0.992117	1.00572	1.01241	1.00921		49.9329	102.73	48.3841	107.814	49.167	99.772		9.88225	15.598	8.39875	15.9215
175363		42.469	91.746	48.339	83.607	49.822	78.789				0	0	0	0	0	0		0	0	0	0	0	0		0	0	0	0	0	0		1.01988	1.03835	0.991938	1.00548	1.01258	1.0095		49.8872	91.746	48.339	83.607	49.822	78.789		9.83475	15.4893	8.4555	15.9215
175443		70.47	118.165	45.462	113.418	48.057	79.209				0	0	0	0	0	0		0	0	0	0	0	0		0	0	0	0	0	0		1.01903	1.03931	0.992189	1.0064	1.01303	1.00926		70.47	118.165	45.462	113.418	54.2441	79.209		9.83475	15.382	8.5195	16.0415
175523		44.202	86.189	48.06	90.385	57.374	59.21				0	0	0	0	0	0		0	0	0	0	0	0		0	0	0	0	0	0		1.01767	1.03851	0.993074	1.00724	1.01275	1.00912		49.9337	86.189	48.06	90.385	57.374	59.21		9.83475	15.4715	8.70975	16.1938
175603		52.997	71.168	47.626	75.542	47.398	73.641				0	0	0	0	0	0		0	0	0	0	0	0		0	0	0	0	0	0		1.01704	1.03767	0.993508	1.00699	1.01361	1.00843		52.997	71.168	47.626	75.542	54.5485	73.641		9.83475	15.4235	8.70975	15.7827
175683		58.298	73.311	45.671	83.523	62.88	72.952				0	0	0	0	0	0		0	0	0	0	0	0		0	0	0	0	0	0		1.0166	1.03815	0.993307	1.00754	1.01365	1.00796		58.298	73.311	45.671	83.523	62.88	72.952		9.88225	15.389	8.70975	15.5752
175783		48.514	91.587	46.083	82.754	51.837	71.073				0	0	0	0	0	0		0	0	0	0	0	0		0	0	0	0	0	0		1.01692	1.03895	0.993245	1.009	1.01431	1.0077		48.514	91.587	46.083	82.754	51.837	71.073		9.88225	15.389	8.5195	15.6403
175883		65.181	78.856	58.819	79.923	67.844	70.629				0	0	0	0	0	0		0	0	0	0	0	0		0	0	0	0	0	0		1.01749	1.03849	0.993588	1.01004	1.01426	1.00765		65.181	78.856	58.819	79.923	67.844	70.629		9.8285	15.389	8.5195	15.7057
176003		48.549	81.218	47.486	83.296	64.578	67.507				0	0	0	0	0	0		0	0	0	0	0	0		0	0	0	0	0	0		1.01768	1.03841	0.99383	1.0108	1.01397	1.00839		48.549	81.218	47.486	83.296	64.578	67.507		9.88225	15.451	8.5195	15.867
176083		57.074	83.565	47.033	85.34	58.185	68.699				0	0	0	0	0	0		0	0	0	0	0	0		0	0	0	0	0	0		1.01734	1.03839	0.99405	1.01145	1.01372	1.00916		57.074	83.565	47.033	85.34	58.185	68.699		9.9525	15.4153	8.5195	15.734
176183		56.294	61.749	50.95	78.979	66.483	57.206				0	0	0	0	0	0		0	0	0	0	0	0		0	0	0	0	0	0		1.01783	1.03817	0.993424	1.01219	1.01447	1.00875		56.294	69.4134	50.95	78.979	66.483	64.8193		9.9525	15.2643	8.5195	15.7125
176263		59.532	65.196	50.172	76.108	69.247	63.203				0	0	0	0	0	0		0	0	0	0	0	0		0	0	0	0	0	0		1.01785	1.0384	0.992399	1.0131	1.01506	1.00858		59.532	65.196	50.172	76.108	69.247	63.203		9.9525	15.1688	8.474	15.8717
176363		47.56	65.596	46.79	63.637	50.561	55.705				0	0	0	0	0	0		0	0	0	0	0	0		0	0	0	0	0	0		1.01768	1.03925	0.990637	1.01348	1.01541	1.0094		50.1274	65.596	46.79	63.637	50.561	64.8218		9.9525	15.1067	8.437	15.8717
176443		60.459	76.26	43.053	73.026	43.089	39.626				0	0	0	0	0	0		0	0	0	0	0	0		0	0	0	0	0	0		1.01767	1.03974	0.991346	1.01402	1.01494	1.01042		60.459	76.26	48.4924	73.026	54.7361	64.8194		10.0385	15.2022	8.474	15.9222
176543		42.455	75.191	44.855	65.233	41.752	63.29				0	0	0	0	0	0		0	0	0	0	0	0		0	0	0	0	0	0		1.01795	1.03934	0.990733	1.01439	1.01494	1.01029		50.139	75.191	48.5078	65.233	54.835	63.29		10.0923	15.2022	8.474	15.9767
176623		53.202	77.37	48.472	64.811	41.947	45.376				0	0	0	0	0	0		0	0	0	0	0	0		0	0	0	0	0	0		1.01803	1.03866	0.990956	1.01531	1.01539	1.00997		53.202	77.37	48.472	64.811	54.7919	64.9579		10.2398	15.1688	8.66425	16.057
176703		47.709	63.586	46.97	71.175	46.789	59.01				0	0	0	0	0	0		0	0	0	0	0	0		0	0	0	0	0	0		1.0185	1.03391	0.991064	1.01628	1.01638	1.00953		50.162	69.6166	46.97	71.175	54.8645	59.01		10.359	15.335	8.667	16.0217
176783		42.382	72.37	50.907	83.058	56.284	66.22				0	0	0	0	0	0		0	0	0	0	0	0		0	0	0	0	0	0		1.01864	1.02939	0.990456	1.01708	1.01734	1.0088		50.1898	72.37	50.907	83.058	56.284	66.22		10.4915	15.335	8.67325	16.166
176883		41.441	70.878	46.62	79.992	57.199	66.508				0	0	0	0	0	0		0	0	0	0	0	0		0	0	0	0	0	0		1.0191	1.02865	0.989722	1.01727	1.01783	1.00788		50.1456	70.878	46.62	79.992	57.199	66.508		10.273	15.4102	8.69725	16.196
177003		55.837	60.136	39.494	74.14	59.322	50.295				0	0	0	0	0	0		0	0	0	0	0	0		0	0	0	0	0	0		1.02022	1.02869	0.990408	1.01714	1.01772	1.00805		55.837	70.2345	48.6936	74.14	59.322	65.233		10.273	15.529	8.7705	16.2393
177083		36.541	58.449	48.649	70.637	55.905	68.065				0	0	0	0	0	0		0	0	0	0	0	0		0	0	0	0	0	0		1.02035	1.02885	0.990376	1.01797	1.01783	1.00825		50.139	70.2427	48.649	70.637	55.905	68.065		10.1537	15.5455	8.7705	16.2597
177163		39.679	74.728	47.154	67.926	49.895	60.604				0	0	0	0	0	0		0	0	0	0	0	0		0	0	0	0	0	0		1.01918	1.02865	0.989826	1.01876	1.01681	1.0069		50.1877	74.728	47.154	67.926	49.895	60.604		10.0835	15.7615	8.735	16.258
177263		42.171	60.977	44.089	62.011	52.627	52.033				0	0	0	0	0	0		0	0	0	0	0	0		0	0	0	0	0	0		1.01849	1.02846	0.990204	1.01986	1.01531	1.00593		50.2459	70.3181	48.7166	62.011	52.627	65.8132		10.2028	15.6688	8.7695	16.3213
177343		41.294	58.419	41.936	59.091	46.433	47.793				0	0	0	0	0	0		0	0	0	0	0	0		0	0	0	0	0	0		1.01876	1.02956	0.990423	1.02099	1.01514	1.00622		50.3092	70.3507	48.7142	73.1163	55.3258	65.7981		10.3675	15.837	8.7695	16.3845
177443		45.233	64.752	37.284	67.715	42.334	52.747				0	0	0	0	0	0		0	0	0	0	0	0		0	0	0	0	0	0		1.01888	1.03042	0.990378	1.02168	1.01524	1.00627		50.3077	70.312	48.7147	67.715	55.3434	65.7956		10.3265	15.794	8.62775	16.3422
177523		37.438	61.415	35.636	62.119	30.32	64.823				0	0	0	0	0	0		0	0	0	0	0	0		0	0	0	0	0	0		1.01902	1.03126	0.990536	1.02124	1.01536	1.00638		50.3271	70.3563	48.7309	62.119	55.3799	64.823		10.3312	15.9988	8.64025	16.3102
177623		46.354	61.066	34.887	60.008	30.6	50.451				0	0	0	0	0	0		0	0	0	0	0	0		0	0	0	0	0	0		1.01895	1.03167	0.990166	1.02149	1.01449	1.0065		50.3603	70.4078	48.7335	60.008	55.3874	65.7842		10.3375	15.9943	8.5835	16.4253
177723		35.919	42.767	36.352	60.779	44.629	57.176				0	0	0	0	0	0		0	0	0	0	0	0		0	0	0	0	0	0		1.01919	1.03177	0.990299	1.02285	1.0138	1.00685		50.4421	70.4541	48.7649	60.779	55.3961	65.8569		10.313	15.9678	8.53425	16.5392
177803		45.638	63.351	52.216	75.953	50.193	58.267				0	0	0	0	0	0		0	0	0	0	0	0		0	0	0	0	0	0		1.01984	1.03223	0.990855	1.0235	1.0145	1.00696		50.549	70.7634	52.216	75.953	50.193	65.9482		10.2695	15.9805	8.48175	16.6507
177883		54.44	63.892	48.384	67.591	44.732	54.998				0	0	0	0	0	0		0	0	0	0	0	0		0	0	0	0	0	0		1.01939	1.03291	0.989763	1.02396	1.01476	1.00714		54.44	70.8375	48.384	67.591	55.423	65.9464		10.2465	16.0085	8.53125	16.5977
178003		50.139	67.66	45.38	66.33	51.54	53.108				0	0	0	0	0	0		0	0	0	0	0	0		0	0	0	0	0	0		1.01973	1.03202	0.988262	1.02418	1.0151	1.00715		50.139	67.66	49.1386	66.33	51.54	65.9463		10.4202	16.1982	8.56875	16.9057
178083		42.902	58.898	41.342	72.566	43.458	55.088				0	0	0	0	0	0		0	0	0	0	0	0		0	0	0	0	0	0		1.01944	1.03235	0.988905	1.02287	1.01547	1.00757		50.7447	70.8742	49.1743	72.566	55.4897	65.9591		10.3852	16.3093	8.589	16.9848
178163		38.472	59.363	47.189	72.686	50.567	55.65				0	0	0	0	0	0		0	0	0	0	0	0		0	0	0	0	0	0		1.01934	1.03156	0.988746	1.02189	1.01558	1.00703		50.798	70.898	47.189	72.686	50.567	65.9664		10.4513	16.3093	8.60525	16.9763
178243		46.071	62.091	43.517	72.023	49.242	54.87				0	0	0	0	0	0		0	0	0	0	0	0		0	0	0	0	0	0		1.01978	1.03161	0.989039	1.02224	1.01596	1.00723		50.7849	70.993	49.2678	72.023	55.8238	66.0008		10.4513	16.3712	8.59125	16.9365
178363		33.616	67.497	41.171	63.802	48.659	56.589				0	0	0	0	0	0		0	0	0	0	0	0		0	0	0	0	0	0		1.01979	1.03138	0.988856	1.02205	1.0159	1.00756		50.7846	67.497	49.2788	63.802	55.8326	66.1555		10.4315	16.3217	8.5795	16.958
178443		32.469	65.389	47.329	66.608	39.759	47.56				0	0	0	0	0	0		0	0	0	0	0	0		0	0	0	0	0	0		1.02032	1.03135	0.988531	1.02195	1.01568	1.00784		50.7688	71.0096	47.329	66.608	55.9093	66.2122		10.4098	16.2517	8.495	16.921
178523		39.479	48.245	41.644	69.402	53.526	45.759				0	0	0	0	0	0		0	0	0	0	0	0		0	0	0	0	0	0		1.01985	1.03059	0.98708	1.02256	1.01618	1.00837		50.783	71.0589	49.3685	69.402	53.526	66.2807		10.3482	16.224	8.42275	17.0457
178603		36.1	56.648	35.855	65.604	47.931	59.065				0	0	0	0	0	0		0	0	0	0	0	0		0	0	0	0	0	0		1.02058	1.03065	0.987621	1.02299	1.01673	1.0084		50.7612	71.0897	49.3447	65.604	55.9302	66.2782		10.1502	16.1817	8.42275	17.0568
178683		49.246	52.095	54.437	62.391	55.005	44.413				0	0	0	0	0	0		0	0	0	0	0	0		0	0	0	0	0	0		1.02043	1.03062	0.989624	1.02236	1.01589	1.0089		49.246	71.0897	54.437	62.391	55.005	66.4212		10.104	16.1597	8.38375	17.1028
178763		50.745	63.76	41.745	62.321	57.892	36.886				0	0	0	0	0	0		0	0	0	0	0	0		0	0	0	0	0	0		1.01874	1.03062	0.989943	1.02041	1.01557	1.00877		50.745	71.0897	49.2109	62.321	57.892	66.5107		10.1235	16.1567	8.42275	17.0823
178883		44.343	74.644	39.693	59.609	35.018	42.146				0	0	0	0	0	0		0	0	0	0	0	0		0	0	0	0	0	0		1.01907	1.02969	0.990284	1.02056	1.01571	1.0093		51.0995	74.644	49.289	74.5955	56.1134	66.5385		10.1178	16.2293	8.4325	17.1048
179003		48.509	78.378	53.517	68.436	56.943	62.559				0	0	0	0	0	0		0	0	0	0	0	0		0	0	0	0	0	0		1.01737	1.02987	0.989671	1.02017	1.01576	1.00872		51.3461	78.378	53.517	68.436	56.943	62.559		10.0603	16.33	8.38025	17.0845
179083		52.912	80.573	43.526	78.92	51.15	54.628				0	0	0	0	0	0		0	0	0	0	0	0		0	0	0	0	0	0		1.01735	1.02952	0.98809	1.02077	1.01597	1.00898		52.912	80.573	49.3864	78.92	51.15	66.5459		10.0603	16.3355	8.38025	17.1245
179163		45.424	58.988	42.205	63.143	61.511	57.852				0	0	0	0	0	0		0	0	0	0	0	0		0	0	0	0	0	0		1.01626	1.02948	0.987669	1.02092	1.01676	1.00931		51.3467	71.3912	49.3989	63.143	61.511	66.5381		10.0603	16.3167	8.38025	17.1245
179263		49.043	70.407	44.118	69.547	63.97	68.847				0	0	0	0	0	0		0	0	0	0	0	0		0	0	0	0	0	0		1.01729	1.02963	0.987613	1.02123	1.01653	1.01029		49.043	70.407	49.4006	69.547	63.97	68.847		10.0603	16.3328	8.30025	17.2077
179343		49.408	67.708	47.475	74.375	50.539	72.978				0	0	0	0	0	0		0	0	0	0	0	0		0	0	0	0	0	0		1.01682	1.02914	0.987803	1.02207	1.01635	1.01121		49.408	67.708	47.475	74.375	50.539	72.978		10.0603	16.3932	8.2045	17.2977
179423		48.028	65.247	40.989	69.566	47.941	56.503				0	0	0	0	0	0		0	0	0	0	0	0		0	0	0	0	0	0		1.01719	1.03003	0.986871	1.02248	1.01557	1.01167		51.3505	71.4435	49.5088	69.566	56.2593	66.563		10.0758	16.3615	8.10375	17.231
179523		53.971	56.367	45.085	59.801	48.657	60.835				0	0	0	0	0	0		0	0	0	0	0	0		0	0	0	0	0	0		1.01585	1.02926	0.987568	1.02331	1.01614	1.01232		53.971	71.4766	49.4225	75.257	56.2538	60.835		10.0758	16.31	8.10375	17.15
179603		43.49	52.622	44.191	58.133	35.514	58.896				0	0	0	0	0	0		0	0	0	0	0	0		0	0	0	0	0	0		1.01573	1.02883	0.986995	1.02054	1.01471	1.01239		51.3658	71.4953	49.4845	75.362	56.2517	66.5859		10.0975	16.31	8.10375	17.1388
179683		49.159	54.615	51.025	58.437	49.899	56.519				0	0	0	0	0	0		0	0	0	0	0	0		0	0	0	0	0	0		1.01545	1.02898	0.986392	1.0169	1.01481	1.01312		49.159	71.4888	51.025	75.6925	49.899	66.6184		10.0975	16.31	8.0555	17.1303
179783		40.948	46.468	45.363	57.208	44.284	56.834				0	0	0	0	0	0		0	0	0	0	0	0		0	0	0	0	0	0		1.01706	1.02894	0.986586	1.01676	1.01532	1.01293		51.3781	71.5324	49.7465	75.7827	56.2804	66.7173		10.0975	16.33	8.11175	17.1433
179863		37.26	61.998	41.115	61.54	41.284	48.761				0	0	0	0	0	0		0	0	0	0	0	0		0	0	0	0	0	0		1.01633	1.02888	0.987117	1.01749	1.0157	1.01312		51.3993	71.6879	49.7801	75.8185	56.2876	66.8358		10.0975	16.396	8.18725	17.2345
180003		39.849	60.42	36.339	49.706	35.956	41.743				0	0	0	0	0	0		0	0	0	0	0	0		0	0	0	0	0	0		1.01646	1.029	0.987601	1.01753	1.01597	1.01386		51.4445	71.6737	49.9619	75.8173	56.3316	66.9256		10.0853	16.396	8.23225	17.2117
180083		41.03	47.813	45.313	56.424	41.033	50.897				0	150	0	0	0	0		0	15.2719	0	0	0	0		0	1	0	0	0	0		1.01482	1.02876	0.987942	1.01744	1.0164	1.01368		51.4416	71.9186	49.9068	75.8711	56.3189	67.0982		10.0758	16.3245	8.23225	17.416
180183		45.287	52.602	44.965	68.348	50.29	53.813				0	150	0	0	0	0		0	16.0451	0	0	0	0		0	1	0	0	0	0		1.01497	1.02867	0.988003	1.01796	1.01685	1.01425		51.3879	71.9295	49.7475	68.348	50.29	67.1199		10.0385	16.271	8.23225	17.4322
180263		45.874	52.226	40.326	66.566	44.735	51.359				0	150	0	0	0	150		0	17.1135	0	0	0	15.0433		0	1	0	0	0	1		1.01674	1.02851	0.988294	1.01687	1.01649	1.01455		51.3547	72.2242	49.746	66.566	56.5096	67.1144		10.0603	16.271	8.257	17.4432
180343		45.134	58.203	46.094	65.959	47.396	57.501				0	150	0	0	0	150		0	18.0758	0	0	0	15.9064		0	1	0	0	0	1		1.0166	1.02751	0.98813	1.01727	1.01568	1.01521		51.356	72.0979	49.7469	65.959	56.4684	67.1255		10.0603	16.271	8.257	17.4147
180423		42.278	59.222	40.417	68.366	46.042	52.292				0	150	0	0	0	150		0	18.7196	0	0	0	16.2091		0	1	0	0	0	1		1.0165	1.02722	0.98817	1.01763	1.01526	1.01591		51.3466	72.1422	49.7467	68.366	56.4869	67.1213		10.0283	16.271	8.257	17.4147
180503		41.952	52.068	43.03	63.578	48.087	42.554				0	150	0	0	0	150		0	18.326	0	0	0	16.8621		0	1	0	0	0	1		1.01489	1.02748	0.988235	1.01705	1.01542	1.01475		51.3556	72.1017	49.7463	63.578	56.4802	67.2219		10.0065	16.271	8.257	17.3915
180583		35.744	52.116	44.476	55.153	41.666	56.745				0	150	0	0	0	150		0	18.267	0	0	0	17.1589		0	1	0	0	0	1		1.0167	1.02776	0.988173	1.01625	1.01403	1.0134		51.3465	72.0573	49.7466	76.2515	56.5405	67.2894		9.9275	16.3245	8.30425	17.3262
180663		31.938	58.309	35.325	58.169	32.541	48.236				0	150	0	0	0	150		0	18.108	0	0	0	17.3774		0	1	0	0	0	1		1.01637	1.02851	0.987096	1.01601	1.01279	1.01392		51.3467	71.9486	49.7836	76.3292	56.5541	67.1435		9.898	16.271	8.257	17.4137
180763		40.522	53.336	49.743	67.826	45.619	41.226				0	150	0	0	0	150		0	17.8367	0	0	0	17.427		0	1	0	0	0	1		1.01652	1.02822	0.986848	1.01508	1.01316	1.01386		51.3466	71.9854	49.743	67.826	56.6153	67.1486		9.9275	16.125	8.324	17.385
180843		42.265	51.868	36.807	51.011	43.736	43.815				0	150	0	0	0	150		0	18.134	0	0	0	17.7443		0	1	0	0	0	1		1.0162	1.02737	0.986321	1.01487	1.01285	1.01344		51.3468	72.1193	50.0633	76.4375	56.7096	67.1852		9.898	16.0315	8.376	17.5218
181023		29.399	49.774	35.861	64.581	43.504	38.169				0	150	0	0	0	150		0	18.1301	0	0	0	17.7446		0	1	0	0	0	1		1.01619	1.02805	0.986053	1.01587	1.01311	1.01324		51.3468	72.2574	50.1094	64.581	56.7647	67.2916		9.87875	16.0375	8.389	17.5527
181123		33.595	43.619	45.431	54.787	43.652	56.618				0	150	0	0	0	150		0	17.4534	0	0	0	17.9485		0	1	0	0	0	1		1.01541	1.02775	0.986487	1.01607	1.01297	1.01407		51.3751	72.2591	50.1185	76.5456	56.8892	67.3043		9.86	15.946	8.34	17.2602
181203		37.047	49.838	34.678	54.228	40.581	45.347				0	150	0	0	0	150		0	17.2465	0	0	0	18.6396		0	1	0	0	0	1		1.01537	1.02781	0.986609	1.01495	1.01328	1.01492		51.4264	72.2754	50.1291	76.562	56.965	67.3272		9.878	15.9408	8.36275	17.0555
181283		32.72	52.091	35.315	62.577	35.095	49.244				0	150	0	0	0	150		0	16.8364	0	0	0	18.4204		0	1	0	0	0	1		1.01487	1.02833	0.987552	1.01452	1.01354	1.0156		51.4403	72.2996	50.1341	76.8272	57.0069	67.3689		9.878	15.8385	8.54075	16.9963
181363		39.936	52.596	33.497	76.412	41.442	51.08				0	150	0	0	0	150		0	16.1747	0	0	0	19.3097		0	1	0	0	0	1		1.01468	1.02712	0.987249	1.0151	1.01427	1.01594		51.4453	72.3112	50.1371	76.412	57.0371	67.4967		9.892	15.8385	8.6105	17.0087
181443		37.299	65.525	33.22	60.861	39.533	53.835				0	150	0	0	0	150		0	16.3686	0	0	0	19.6825		0	1	0	0	0	1		1.01426	1.02491	0.986997	1.01633	1.01311	1.01601		51.457	72.3687	50.1427	77.1059	57.1604	67.5491		9.892	15.9868	8.6105	17.0187
181523		44.975	55.195	43.359	59.831	49.652	53.668				0	150	0	0	0	150		0	16.6564	0	0	0	19.6554		0	1	0	0	0	1		1.0141	1.0236	0.986895	1.01691	1.01342	1.01661		51.4613	72.8304	50.145	77.1864	57.2051	67.5905		9.892	16.149	8.6105	16.9565
181603		56.728	59.287	56.612	62.816	61.28	52.892				0	150	0	0	0	150		0	16.7958	0	0	0	19.8863		0	1	0	0	0	1		1.01411	1.02379	0.987111	1.01748	1.01147	1.01687		56.728	72.8219	56.612	77.193	61.28	67.5806		9.92925	16.149	8.6105	17.0905
[truncated: 11,796 more rows]
[truncated: 2 more columns]
