# Supplementary material for: Data on microcirculatory perfusion dips in the resting nail bed
Source: Data Brief. 2018 Oct 27;21:1232–5. doi: 10.1016/j.dib.2018.10.077 (PMC6231364; doi:10.1016/j.dib.2018.10.077)
Supplement: Supplementary file 9 — Supplementary material [file mmc9.xlsx]

## Sheet: Del1
Time lapsed (ms)		Dig II dx	Dig II sin	Dig III dx	Dig III sin	Dig IV dx	Dig IV sin
0		73.778	82.429	69.961	62.307	72.779	63.979		Session_1 for testsubject_7
100		78.429	76.07	64.736	58.482	63.954	58.065
200		68.915	59.373	56.885	45.827	65.991	63.399
280		89.593	90.544	73.733	71.912	77.54	82.484
360		83.654	110.214	71.813	62.502	82.016	87.696
440		84.713	77.609	81.639	60.499	63.339	83.327
540		84.752	89.728	79.556	65.045	74.198	68.416
620		73.84	84.345	68.529	66.034	75.925	68.399
700		76.464	85.293	66.613	56.06	78.878	60.888
780		75.122	71.177	60.808	59.744	83.806	63.881
880		77.292	85.882	59.844	63.632	70.857	49.743
1000		75.835	70.442	59.386	72.645	58.718	50.727
1080		87.496	66.028	61.048	50.621	66.499	61.262
1160		79.637	64.824	58.062	53.376	70.84	74.075
1280		80.966	90.746	85.426	58.381	73.092	83.89
1360		63.443	92.804	67.561	74.947	56.619	62.758
1440		74.146	86.819	59.591	61.39	62.602	61.651
1520		73.26	81.271	67.514	53.773	60.782	66.864
1600		69.757	80.659	57.436	48.558	63.849	60.617
1680		72.903	66.591	56.975	50.919	54.258	56.683
1760		74.358	71.18	48.335	48.08	54.773	56.227
1880		71.863	75.497	53.507	52.563	55.901	48.375
2000		91.007	100.26	97.89	96.631	76.127	87.409
2080		93.588	115.782	99.252	98.318	109.649	97.322
2180		84.496	97.219	65.919	71.827	76.773	72.649
2280		85.651	113.261	83.841	68.976	75.959	60.607
2360		83.828	114.629	87.851	69.946	84.08	51.094
2440		88.156	124.525	93.938	84.346	63.66	76.09
2520		132.555	90.868	107.77	91.363	103.576	53.605
2600		159.253	193.954	150.14	114.199	112.867	75.672
2680		142.491	136.827	123.099	85.932	105.098	69.995
2800		134.487	105.718	100.216	71.255	91.666	60.828
2880		128.229	77.84	116.025	81.904	102.639	55.314
3000		104.446	95.35	76.548	71.032	75.802	75.702
3080		82.465	89.734	62.765	62.364	55.593	74.265
3160		71.371	84.582	58.807	83.033	55.099	69.822
3240		82.523	107.33	66.666	75.933	68.015	73.539
3320		76.329	92.368	66.432	83.185	53.875	55.276
3400		69.102	69.426	56.808	70.866	42.76	45.393
3520		88.562	97.762	76.683	59.735	59.571	59.486
3600		90.244	89.719	56.062	56.392	45.14	60.758
3680		75.185	77.777	50.784	54.844	50.419	55.47
3800		59.03	75.955	58.639	43.345	66.377	51.488
3880		62.154	93.432	60.836	66.062	56.989	58.216
4000		67.079	62.77	47.289	52.503	55.004	49.96
4080		68.76	71.281	64.802	40.309	75.14	55.545
4160		69.206	76.611	57.671	51.736	55.5	56.755
4280		55.158	72.857	49.701	49.723	60.65	49.334
4360		55.734	64.419	45.819	48.164	47.629	49.213
4440		62.373	63.266	55.218	46.297	57.696	39.468
4520		63.429	58.945	45.055	37.562	41.54	43.793
4640		60.699	58.04	51.097	43.001	37.427	54.69
4720		70.359	72.414	58.877	54.94	64.592	57.069
4800		64.47	83.119	61.29	52.902	60.097	53.07
4880		67.46	70.732	55.659	51.809	55.855	46.373
5000		67.656	75.132	59.76	40.949	41.616	55.068
5080		55.422	80.654	49.119	53.097	45.871	47.832
5180		51.29	72.862	58.624	44.531	39.058	52.342
5260		55.397	75.974	44.034	53.08	41.893	45.893
5340		55.063	69.757	41.49	48.018	38.268	39.45
5420		49.745	76.884	49.488	43.919	43.569	49.642
5500		86.31	85.102	65.131	63.969	55.456	60.981
5580		78.508	76.73	68.352	61.181	65.778	73.4
5700		64.639	78.287	54.984	53.59	46.433	52.667
5780		74.364	74.829	55.391	50.524	56.45	47.509
5860		63.371	73.679	59.137	57.948	54.469	49.999
6000		69.024	66.138	49.97	58.531	51.847	55.593
6080		56.799	56.841	48.02	43.004	47.417	46.74
6160		59.878	63.533	51.663	46.884	55.068	53.654
6260		106.385	76.45	104.384	49.86	69.164	54.103
6360		75.797	78.487	71.647	60.104	78.121	74.374
6440		93.53	77.129	74.75	58.168	75.05	60.425
6520		88.406	72.148	63.801	64.968	55.916	63.963
6600		71.214	80.531	56.473	57.556	60.825	54.433
6680		75.42	69.143	60.576	57.444	54.064	52.441
6760		68.797	71.547	52.864	54.671	55.418	51.013
6840		61.276	79.421	49.064	48.745	49.061	44.924
7000		63.075	76.159	52.177	49.209	37.275	48.21
7080		83.753	73.889	56.043	55.081	51.656	50.295
7180		74.319	82.952	65.647	64.304	53.137	57.579
7280		86.888	77.877	63.208	64.677	62.597	66.35
7360		73.767	66.064	62.436	68.674	58.628	57.692
7440		66.116	76.882	65.694	56.447	59.111	57.76
7520		70.424	61.327	52.333	53.446	58.567	44.408
7600		67.864	74.815	55.789	53.726	64.989	37.613
7700		63.45	64.531	55.849	65.425	47.568	49.997
7800		68.122	82.508	54.987	55.757	57.118	64.129
7880		59.506	63.753	58.894	46.887	47.969	33.62
8020		86.787	83.248	57.833	62.437	55.731	63.649
8100		93.433	105.283	74.968	67.39	78.705	60.474
8180		69.112	78.186	63.781	63.076	73.582	56.682
8280		77.19	80.447	57.053	69.021	60.656	69.245
8360		81.325	76.6	60.294	67.29	48.875	59.774
8460		70.011	73.998	57.296	55.489	47.555	54.269
8540		72.698	77.365	63.796	49.081	46.701	49.783
8640		66.013	65.401	60.598	46.364	51.644	57.313
8720		65.315	65.632	57.583	56.049	52.59	54.929
8800		70.496	64.734	54.109	47.719	56.762	50.011
8880		65.983	73.452	61.275	50.374	61.047	48.887
9020		84.258	82.679	73.257	59.088	63.132	62.381
9100		76.57	74.817	59.172	55.957	46.918	51.947
9180		74.224	80.897	62.479	75.573	71.89	76.077
9260		83.087	75.396	54.649	55.354	67.167	64.79
9340		69.73	68.596	67.053	48.724	58.492	48.741
9420		68.005	76.462	47.402	53.22	51.31	59.329
9520		71.802	74.093	47.467	62.861	45.756	51.545
9600		65.657	70.207	66.365	50.542	47.478	58.869
9700		88.428	88.407	73.361	56.152	51.999	81.348
9800		74.276	87.683	71.802	68.764	60.538	73.463
9880		67.299	89.998	63.012	61.691	64.371	70.273
10040		90.06	82.682	62.167	61.624	66.033	74.62
10120		78.567	85.476	65.642	65.705	50.201	60.181
10200		80.918	85.612	70.195	61.722	59.861	53.189
10280		79.698	74.809	65.434	55.012	55.48	55.526
10360		72.015	74.995	60.398	55.391	58.49	63.107
10480		67.948	83.007	72.388	70.642	66.468	86.887
10560		86.372	81.284	74.644	64.197	71.727	76.104
10640		73.599	88.788	70.351	66.772	64.215	73.968
10720		74.22	92.205	69.021	64.913	68.396	72.395
10800		82.102	86.317	67.995	58.02	69.464	82.857
10880		75.523	81.992	66.11	67.212	62.197	67.38
11000		74.075	74.845	58.581	49.202	70.8	65.743
11100		72.672	88.637	52.999	59.006	64.095	74.154
11180		63.873	73.516	53.081	46.525	60.185	70.862
11260		58.755	75.776	57.147	52.136	56.709	70.069
11340		78.129	99.637	64.289	62.706	72.985	69.812
11460		81.927	88.377	68.116	64.425	73.907	60.954
11540		85.653	81.596	70.528	70.262	72.093	74.018
11620		71.334	82.013	72.092	72.156	77.078	82.372
11700		79.152	75.86	60.865	56.378	70.826	75.115
11780		81.266	82.131	56.163	58.012	65.998	55.895
11860		72.396	74.706	64.757	57.536	62.349	65.672
12000		72.959	74.737	56.541	58.939	64.044	68.295
12080		72.42	67.422	53.564	56.092	62.044	68.016
12180		68.006	81.673	55.742	61.525	61.104	52.727
12280		99.694	90.63	57.872	66.34	82.428	77.841
12380		97.839	94.335	82.442	63.01	79.294	96.049
12480		78.441	96.562	57.848	72.107	79.308	71.398
12560		84.878	89.444	63.738	62.674	63.627	92.218
12640		78.585	92.608	70.305	84.618	73.583	74.085
12720		83.528	99.26	68.269	57.379	67.728	80.262
12800		70.746	83.308	62.943	59.678	70.419	50.513
12880		67.846	85.074	61.069	56.545	74.859	62.854
13000		73.458	79.972	60.999	57.179	55.464	64.775
13100		66.956	101.322	58.56	45.616	63.399	57.808
13180		89.071	103.994	62.02	64.868	79.995	92.183
13300		96.651	95.998	78.521	69.892	68.405	79.818
13380		85.382	93.255	73.91	72.683	77.734	72.79
13460		81.178	84.105	71.905	54.645	74.434	65.32
13540		90.536	85.551	70.091	63.366	75.76	71.294
13620		80.839	87.023	70.056	66.861	80.747	78.213
13700		85.587	98.084	66.595	68.177	68.943	77.047
13780		79.327	85.016	72.723	62.24	69.713	76.492
13880		82.109	83.221	58.616	58.829	64.63	71.237
14000		61.303	78.702	67.362	45.108	63.897	73.21
14080		71.571	82.329	69.673	62.242	75.179	79.23
14160		99.17	95.663	75.036	75.635	76.715	90.666
14240		87.378	104.317	86.106	82.777	82.417	90.67
14320		84.208	101.454	75.664	70.526	74.092	84.845
14400		83.688	98.597	80.975	73.325	82.706	95.55
14480		87.913	98.684	72.922	62.507	79.145	85.873
14560		67.078	84.437	70.802	62.339	70.424	89.325
14640		82.86	82.544	66.4	68.119	76.503	96.354
14720		78.746	92.056	74.585	72.768	86.933	84.393
14840		73.397	81.783	71.132	62.965	78.254	84.313
15000		80.231	90.222	64.722	65.987	69.654	70.158
15100		95.922	101.377	87.199	84.674	98.474	86.24
15180		86.521	112.747	94.51	79.709	100.612	100.475
15280		76.854	106.229	89.85	80.224	98.381	99.498
15360		100.057	135.892	94.935	87.456	95.075	104.354
15440		91.193	99.61	84.163	80.995	83.46	84.944
15520		78.699	82.541	76.902	63.432	76.893	96.492
15600		81.401	86.759	69.864	69.511	77.562	75.084
15700		85.659	94.445	88.034	77.185	86.782	77.371
15800		92.025	100.274	79.176	69.438	81.966	79.728
15880		78.723	86.027	59.48	62.779	85.312	80.835
16020		88.994	99.052	66.746	77.675	93.146	98.612
16100		102.857	108.95	88.963	82.475	107.889	106.104
16180		103.383	104.867	78.154	85.187	97.228	95.293
16300		116.284	103.705	85.539	84.601	108.924	109.203
16380		95.814	97.758	92.274	80.071	108.931	85.136
16460		99.339	104.572	76.984	90.547	78.065	87.083
16540		97.889	87.206	77.62	81.947	112.076	82.844
16620		112.029	90.892	82.734	59.69	98.235	88.76
16700		103.98	81.532	67.974	75.748	79.54	86.505
16780		105.053	94.733	79.579	75.292	81.497	82.48
16860		76.931	79.953	70.289	65.354	82.414	79.043
17000		119.948	111.86	103.513	90.453	97.828	121.809
17100		108.312	126.184	103.892	97.599	102.754	112.79
17180		96.185	128.38	90.084	93.249	85.115	118.315
17260		110.092	124.59	87.394	88.629	111.488	112.89
17360		109.196	100.305	91.397	80.568	90.784	85.133
17460		107.084	96.262	73.913	71.067	97.794	109.877
17540		106.766	86.57	87.591	75.867	108.372	89.564
17620		106.381	94.747	77.869	74.581	92.459	95.474
17700		81.389	116.88	86.065	84.628	94.578	77.464
17780		86.118	81.924	82.196	75.162	101.071	104.508
17880		107.419	103.272	102.248	91.963	118.391	96.772
18000		110.907	105.396	82.631	69.826	105.882	98.503
18080		85.412	104.232	89.36	76.14	104.279	94.211
18160		89.83	105.351	76.741	73.551	92.714	100.325
18240		95.788	91.046	76.589	68.874	92.99	81.681
18320		92.312	89.336	85.514	82.58	93.54	87.825
18480		93.391	81.866	86.687	57.339	105.677	77.293
18560		97.2	88.07	85.343	74.1	99.254	93.499
18640		128.072	121.354	108.017	76.737	114.226	98.691
18720		116.988	112.766	99.198	76.949	109.095	83.911
18800		97.068	114.738	93.274	73.497	97.115	96.181
18880		99.678	98.264	77.597	84.23	82.194	85.294
19000		88.432	105.88	74.134	78.227	87.445	97.937
19080		92.415	93.184	83.16	66.224	87.12	76.065
19180		85.43	80.377	83.345	71.869	81.977	75.144
19280		80.329	83.461	71.702	69.916	86.697	73.653
19360		96.085	99.446	85.082	75.949	78.421	75.189
19440		105.032	126.086	102.645	88.661	99.475	103.174
19520		100.284	115.779	85.13	80.349	106.775	92.935
19620		105.4	125.085	101.047	85.953	94.821	116.162
19700		106.665	113.215	88.736	94.733	90.048	92.329
19780		94.377	88.87	81.915	77.733	101.404	93.148
19880		83.698	78.315	83.109	67.694	91.549	64.685
20000		75.622	95.428	78.794	78.14	88.442	78.992
20100		71.506	84.455	85.13	71.326	88.668	75.806
20180		73.845	84.669	78.573	57.595	93.274	70.832
20260		89.896	91.737	75.61	72.365	98.867	83.397
20340		97.106	106.713	94.787	86.421	99.304	103.391
20440		89.979	97.235	94.808	77.265	112.582	102.055
20520		90.116	106.997	90.839	71.577	99.865	78.504
20620		95.986	102.033	103.142	81.545	103.493	89.822
20700		107.498	100.469	90.79	78.668	98.448	94.72
20780		95.21	99.13	100.745	75.717	82.798	86.585
20860		83.372	93.814	90.706	62.962	89.357	88.689
21000		74.939	109.073	70.664	66.947	90.848	75.392
21100		76.669	87.738	66.505	79.317	87.962	80.512
21180		91.759	78.373	67.591	68.703	74.488	79.255
21260		81.731	75.582	72.187	65.194	75.093	81.087
21360		99.186	104.877	101.8	88.216	90.005	93.844
21460		82.006	101.529	97.349	70.409	93.349	108.494
21540		91.856	100.906	80.821	76.252	107.616	99.762
21620		81.084	98.273	68.422	85.152	105.901	74.127
21700		83.984	105.982	77.681	74.215	92.881	94.324
21780		88.701	87.719	69.727	65.506	88.177	88.228
21860		81.215	96.232	68.821	67.294	81.632	67.676
22000		73.589	85.751	70.097	60.171	97.548	67.152
22080		77.728	83.082	65.148	72.221	74.171	74.275
22200		75.096	83.114	82.858	56.192	81.693	64.917
22280		69.002	77.037	74.161	57.516	86.878	72.823
22360		96.299	97.858	96.376	75.221	90.422	84.041
22440		92.263	103.206	86.839	83.629	98.519	98.555
22540		86.478	87.937	90.535	68.566	98.527	100.785
22640		102.335	96.23	96.355	71.381	90.228	71.375
22720		81.235	96.048	77.822	75.907	102.924	93.041
22800		73.189	80.683	73.56	70.152	88.302	70.258
22880		74.7	72.17	82.943	69.006	75.43	84.72
23000		67.63	77.448	72.89	60.371	73.635	70.041
23080		86.457	88.354	64.127	65.002	99.204	71.949
23180		78.835	80.052	66.23	67.553	84.322	78.997
23260		85.327	103.225	80.021	64.805	86.695	80.879
23340		100.168	102.666	92.485	73.344	105.847	98.148
23420		94.841	102.226	85.012	81.724	100.255	92.986
23500		92.946	96.293	91.051	77.249	98.666	82.551
23620		86.775	94.21	81.397	76.586	95.064	80.155
23700		85.326	86.115	84.46	72.32	94.577	90.847
23800		87.996	79.12	84.281	62.762	101.688	78.32
23882		90.205	71.631	71.776	68.109	83.111	81.149
24000		67.704	79.132	84.177	60.694	80.659	69.913
24080		68.294	75.26	75.096	50.729	83.976	68.58
24180		77.289	85.243	79.098	66.387	84.146	69.421
24280		108.682	98.642	108.34	77.575	106.565	100.055
24360		97.132	107.258	83.252	76.832	93.865	94.185
24460		93.31	96.165	88.972	63.527	89.388	78.725
24540		79.593	92.429	88.773	67.036	113.082	86.038
24620		86.478	102.687	84.604	75.704	94.768	82.594
24700		90.061	80.987	80.969	59.462	82.088	84.392
24780		82.162	83.025	79.861	56.35	96.087	74.079
24860		86.878	89.908	70.502	60.846	87.737	72.004
25000		83.039	75.207	69.67	62.378	79.423	62.088
25120		85.509	72.352	75.672	57.237	78.701	59.09
25200		74.936	90.896	72.403	63.484	86.274	82.211
25300		95.481	104.483	80.456	87.761	115.318	102.171
25380		83.342	96.593	85.238	72.478	106.343	72.691
25480		89.794	88.876	74.52	75.779	103.003	84.511
25560		89.398	97.026	74.564	68.181	108.57	100.436
25640		96.899	96.026	84.394	69.017	94.354	87.529
25720		89.154	97.392	69.428	67.284	89.03	78.76
25800		68.118	89.976	74.339	80.32	96.815	83.554
25880		71.221	90.181	71.858	72.172	89.793	78.421
26000		79.764	83.434	71.43	68.031	88.849	71.702
26080		79.929	79.593	67.459	56.761	80.839	63.729
26200		85.549	77.649	78.234	64.358	79.95	78.591
26280		96.98	94.079	91.281	72.985	97.876	81.945
26360		84.159	95.463	77.309	71.831	99.97	87.051
26440		83.994	101.513	88.23	70.813	95.396	87.632
26560		100.849	96.23	91.323	63.643	108.09	78.113
26640		75.494	100.005	71.028	62.821	100.027	88.681
26720		84.529	91.742	75.8	61.249	81.217	72.952
26800		79.133	88.147	73.707	58.802	88.44	84.391
26880		82.587	85.982	71.337	66.164	82.493	76.736
27000		78.296	77.637	73.701	54.822	72.192	77.058
27080		76.712	91.976	75.099	54.552	68.165	66.888
27160		88.755	103.174	80.312	75.124	104.841	86.766
27260		93.664	93.804	86.811	73.449	109.016	101.728
27360		93.155	102.243	91.423	77.959	100.364	81.442
27440		105.01	106.633	91.29	70.531	95.488	72.892
27520		92.936	90.474	69.406	70.586	110.862	90.71
27601		86.309	93.029	70.987	68.574	93.141	84.656
27680		87.937	78.708	81.042	61.798	95.527	71.2
27760		79.968	96.915	68.699	64.569	97.314	85.629
27880		79.171	83.955	63.967	61.72	87.463	80.648
28000		88.184	88.63	83.82	63.802	82.997	68.733
28080		81.038	99.692	91.407	70.165	94.806	87.64
28200		96.858	103.437	98.553	74.92	118.389	107.356
28280		98.466	102.34	89.315	83.263	107.887	96.835
28360		102.036	99.706	107.503	75.698	104.815	97.995
28440		84.938	104.597	93.675	72.573	111.671	98.751
28520		89.789	94.592	86.972	74.401	87.589	80.645
28600		68.933	83.261	53.546	67.002	98.844	92.649
28680		80.851	83.31	69.645	69.199	94.011	84.807
28760		75.644	86.813	74.665	75.238	80.808	85.704
28860		79.385	84.11	63.349	62.322	95.284	73.643
29020		64.363	77.87	77.963	57.878	77.084	67.725
29120		92.9	85.34	94.05	73.403	94.82	106.898
29200		99.915	107.508	82.788	78.182	88.591	91.866
29280		91.374	102.919	97.137	78.087	117.28	87.954
29360		104.44	93.829	98.557	81.85	113.808	94.235
29480		87.147	99.556	97.912	72.118	106.051	89.889
29560		86.267	98.856	86.883	66.956	103.073	92.366
29640		82.359	85.602	73.664	69.808	88.049	87.078
29720		85.68	96.905	80.323	67.062	85.55	81.458
29800		80.658	92.798	58.989	60.85	86.055	82.88
29880		77.73	79.327	73.909	69.355	89.35	77.729
30000		84.026	86.311	67.739	56.496	70.461	69.241
30080		97.351	98.668	68.359	61.047	93.769	78.21
30180		130.289	105.629	97.731	85.368	95.714	93.793
30300		108.779	92.576	75.347	69.979	108.616	95.506
30380		113.733	92.53	84.527	72.606	98.799	85.805
30460		110.051	96.066	72.234	67.957	93.468	96.028
30540		94.029	99.627	68.755	66.706	98.31	77.942
30620		86.464	101.679	75.22	56.484	89.641	85.111
30700		78.248	80.174	72.937	54.213	89.193	84.956
30780		91.528	83.6	71.815	59.916	95.388	80.364
30880		84.569	84.682	80.277	57.426	79.362	88.215
31000		87.365	94.903	66.417	69.694	92.812	69.501
31100		101.353	102.757	84.772	85.063	115.206	89.776
31200		98.082	92.783	89.792	73.965	106.073	95.728
31280		94.272	97.407	89.146	74.119	97.305	79.041
31360		102.307	96.09	85.076	75.594	95.993	92.591
31440		87.368	95.936	82.886	65.346	95.852	70.396
31520		71.849	95.183	69.631	67.482	96.785	72.857
31600		81.651	82.509	77.349	55.049	86.693	87.522
31680		78.831	80.375	71.127	64.113	76.187	70.268
31780		82.375	71.145	72.04	63.578	81.253	77.637
31860		81.438	76.995	70.355	52.312	82.218	74.17
32000		90.089	97.924	98.597	82.966	92.217	100.818
32080		91.121	98.117	87.09	68.783	97.073	86.652
32160		78.111	93.128	78.202	76.495	95.508	69.096
32240		80.252	109.052	78.377	71.527	102.737	97.615
32320		98.432	86.971	81.748	69.83	88.147	89.569
32400		84.516	92.942	78.818	58.655	111.88	89.111
32480		83.865	80.044	75.08	57.754	100.669	80.601
32560		69.772	78.656	84.191	62.093	85.904	93.585
32680		76.336	83.054	90.872	50.314	88.601	81.436
32760		77.685	68.872	63.567	54.117	82.967	58.381
32880		73.422	73.195	76.217	66.507	74.607	69.814
33000		83.322	104.4	106.07	72.178	102.864	77.67
33080		105.09	101.218	95.565	73.772	94.599	99.501
33160		86.916	89.964	95.773	70.795	97.949	82.721
33280		95.331	94.071	104.957	82.151	105.598	83.643
33360		93.793	90.103	91.417	73.593	104.202	78.855
33440		85.871	93.514	73.514	67.63	84.835	66.269
33520		91.856	86.481	79.738	69.663	91.119	65.955
33600		88.223	81.22	72.101	61.958	87.848	83.228
33680		75.251	74.665	88.38	71.95	93.553	69.135
33760		74.128	76.643	82.818	52.775	73.951	64.279
33880		74.49	67.331	74.329	60.49	73.266	69.821
34000		91.118	95.834	90.476	68.667	88.584	87.754
34080		94.16	97.553	101.032	73.464	87.829	91.259
34160		80.036	92.193	85.615	69.913	83.15	75.787
34240		94.502	95.317	83.497	68.53	98.415	78.676
34320		99.852	93.192	81.577	63.873	100.579	75.526
34400		87.704	94.254	79.212	68.553	83.274	90.133
34480		127.42	104.551	80.982	61.515	89.794	74.728
34580		80.906	75.266	80.61	55.852	71.974	86.498
34660		96.359	86.382	81.117	66.055	71.33	54.49
34740		94.328	73.643	85.798	60.258	76.7	65.194
34860		95.461	90.034	100.703	59.788	80.206	58.71
35000		81.949	104.047	86.517	74.605	76.094	97.494
35100		77.343	85.492	96.874	65.376	75.061	80.254
35180		87.275	83.419	84.934	71.137	86.662	80.773
35260		86.429	89.548	85.611	65.546	92.083	73.828
35340		88.559	76.721	86.116	62.244	81.456	70.145
35440		80.79	80.246	88.049	67.73	74.194	72.878
35520		76.635	77.516	85.704	55.889	70.676	67.887
35600		80.008	72.928	83.266	63.166	75.086	66.427
35720		78.003	82.726	80.884	54.898	71.271	72.135
35800		91.615	88.649	92.288	62.135	87.834	86.683
35880		86.514	90.21	84.563	65.353	82.674	67.994
36000		86.147	92.122	94.633	63.927	75.148	85.04
36080		82.207	86.597	92.524	67.094	77.49	81.328
36160		72.442	81.321	100.182	68.758	79.513	80.442
36280		69.358	86.965	96.21	74.828	81	78.115
36360		94.978	81.655	99.149	51.893	75.806	75.279
36440		77.055	84.05	80.372	55.788	74.842	64.549
36520		76.538	75.427	78.631	58.339	73.536	60.57
36600		77.847	91.024	84.216	56.419	74.953	80.364
36720		97.027	100.93	105.529	67.927	84.88	85.419
36800		81.937	103.155	91.236	73.946	81.476	96.33
36880		79.778	87.726	103.685	74.397	103.063	86.19
37000		98.599	97.02	96.559	70.914	84.758	75.432
37079		76.093	90.343	94.95	65.674	80.87	85.74
37160		96.442	94.313	85.267	66.411	75.876	87.298
37240		75.943	81.049	90.522	70.5	81.655	80.087
37320		80.223	84.629	87.28	66.209	71.945	76.867
37400		73.475	68.828	95.387	57.898	69.352	69.181
37500		75.136	68.237	81.703	50.569	77.503	62.093
37600		75.953	84.177	89.425	52.25	75.672	69.255
37700		90.02	95.654	86.556	67.106	96.438	84.678
37800		95.856	102.22	92.592	65.92	91.496	81.697
37880		93.343	96.376	99.097	51.134	88.087	97.26
38000		84.098	90.035	95.384	68.825	95.714	77.379
38079		83.251	87.171	80.482	59.68	77.285	74.237				Peak detection							AUC							Time							a							PU(a)							Perfusion variability
38160		62.629	82.109	82.981	59.611	92.267	73.122
38240		76.527	85.311	86.248	58.352	72.949	83.321				Dig II dx	Dig II sin	Dig III dx	Dig III sin	Dig IV dx	Dig IV sin		Dig II dx	Dig II sin	Dig III dx	Dig III sin	Dig IV dx	Dig IV sin		Dig II dx	Dig II sin	Dig III dx	Dig III sin	Dig IV dx	Dig IV sin		Dig II dx	Dig II sin	Dig III dx	Dig III sin	Dig IV dx	Dig IV sin		Dig II dx	Dig II sin	Dig III dx	Dig III sin	Dig IV dx	Dig IV sin		Dig II dx	Dig II sin	Dig III dx	Dig III sin
38320		65.197	82.998	85.838	63.801	65.711	64.654
38420		77.556	68.528	83.11	45.829	72.35	75.811				0	0	0	0	0	0		0	0	0	0	0	0		0	0	0	0	0	0		1.01825	1.02139	1.0068	1.00762	1.01214	1.00812		86.5003	93.1755	86.1265	69.9152	90.8791	83.0355		18.9925	18.4525	14.4962	15.144
38500		70.946	80.912	74.609	53.485	75.243	65.756				0	0	0	0	0	0		0	0	0	0	0	0		0	0	0	0	0	0		1.01822	1.02132	1.00581	1.00726	1.01209	1.00767		86.478	93.1167	86.1546	69.9158	90.4821	82.8345		18.803	18.4025	14.4962	15.144
38600		68.968	63.763	76.954	41.239	65.016	62.162				0	0	0	0	0	0		0	0	0	0	0	0		0	0	0	0	0	0		1.0183	1.02131	1.00531	1.00653	1.01225	1.00796		86.4723	93.1171	86.1723	69.9383	90.2572	82.8073		18.4928	18.41	14.4962	15.144
38680		85.554	72.774	85.09	44.734	82.343	78.756				0	0	0	0	0	0		0	0	0	0	0	0		0	0	0	0	0	0		1.0184	1.02155	1.0042	1.00697	1.01242	1.00792		86.4607	93.104	86.227	69.9134	90.2192	82.6658		18.4065	18.4585	14.4962	15.0792
38760		92.943	100.937	87.684	61.82	90.248	89.482				0	0	0	0	0	0		0	0	0	0	0	0		0	0	0	0	0	0		1.01983	1.02213	1.0042	1.0074	1.01296	1.00824		92.943	100.937	87.684	69.902	90.0326	89.482		18.3383	18.4585	14.38	15.204
38840		91.289	92.849	98.017	55.516	78.921	78.115				0	0	0	0	0	0		0	0	0	0	0	0		0	0	0	0	0	0		1.01976	1.02211	1.00257	1.00768	1.01449	1.00986		91.289	93.0732	98.017	69.8235	89.7938	82.3584		18.2198	18.478	14.38	15.1573
39020		80.101	93.305	104.297	66.806	85.501	75.65				0	0	0	0	0	0		0	0	0	0	0	0		0	0	0	0	0	0		1.02	1.02182	1.00246	1.00758	1.0146	1.01166		86.2223	93.025	104.297	69.7808	89.7471	81.7937		18.0437	18.4695	14.2493	15.1315
39100		78.178	86.711	87.263	58.038	72.059	79.864				0	0	0	0	0	0		0	0	0	0	0	0		0	0	0	0	0	0		1.02	1.02144	1.0025	1.00805	1.01605	1.01142		86.0447	93.0051	87.263	69.6782	89.384	81.6951		17.9575	18.5205	14.1545	15.1465
39180		71.02	89.574	73.399	50.399	79.671	68.979				0	0	0	0	0	0		0	0	0	0	0	0		0	0	0	0	0	0		1.01974	1.02118	1.00265	1.00828	1.01575	1.01089		85.8284	92.939	85.9652	69.464	89.3582	81.6541		17.8988	18.5845	14.0975	15.2725
39260		68.035	75.702	78.21	58.025	81.262	77.283				0	0	0	0	0	0		0	0	0	0	0	0		0	0	0	0	0	0		1.0197	1.02146	1.00216	1.00787	1.01595	1.01111		85.6545	92.9243	86.1126	69.2915	89.3565	81.4554		17.7658	18.5845	14.1545	15.2095
39340		76.659	74.352	72.275	50.109	70.396	57.71				0	0	0	0	0	0		0	0	0	0	0	0		0	0	0	0	0	0		1.01975	1.02177	1.00131	1.00737	1.01764	1.00886		85.5529	92.9082	86.2035	69.3371	89.3443	81.4619		17.6415	18.5845	14.2493	15.2095
39420		66.709	65.073	80.228	56.062	71.048	66.551				0	0	0	0	0	0		0	0	0	0	0	0		0	0	0	0	0	0		1.01935	1.02173	1.00099	1.00755	1.01742	1.00934		85.549	92.8314	86.3317	69.5954	89.3506	81.4557		17.659	18.5845	14.3472	15.2725
39500		64.297	69.862	80.301	56.653	65.226	70.173				0	0	0	0	0	0		0	0	0	0	0	0		0	0	0	0	0	0		1.01931	1.02188	1.00098	1.00825	1.0175	1.00717		85.5564	92.8273	86.3823	69.2573	89.3503	81.693		17.7155	18.5845	14.3882	15.2095
39580		69.153	77.426	73.926	51.318	72.358	54.019				0	0	0	0	0	0		0	0	0	0	0	0		0	0	0	0	0	0		1.01919	1.02212	1.0013	1.0084	1.01746	1.00719		85.5647	92.8202	86.3802	69.0694	89.3505	81.6918		17.7732	18.5845	14.3525	15.1723
39700		60.492	67.1	74.309	50.241	61.633	54.609				0	0	0	0	0	0		0	0	0	0	0	0		0	0	0	0	0	0		1.01969	1.02226	1.00102	1.00762	1.01735	1.00722		85.5411	92.7884	86.47	69.0142	89.3509	81.6875		17.7167	18.4642	14.4605	15.0812
39780		66.514	75.038	91.777	66.095	81.047	78.676				0	0	0	150	150	0		0	0	0	15.1929	18.5547	0		0	0	0	1	1	0		1.02035	1.02219	1.00089	1.00757	1.01709	1.00941		85.4056	92.753	91.777	68.9968	89.2369	81.4469		17.7077	18.4	14.3525	15.0295
39880		69.123	85.715	91.048	53.534	80.863	74.282				0	0	0	0	150	0		0	0	0	0	18.8357	0		0	0	0	0	1	0		1.02039	1.02234	1.00043	1.00742	1.017	1.0071		85.3264	92.7488	91.048	69.0002	89.0835	81.4494		17.816	18.4	14.3525	14.8425
40000		66.282	77.852	81.443	47.929	73.993	62.138				0	0	0	0	150	0		0	0	0	0	19.8052	0		0	0	0	0	1	0		1.02	1.02232	1.00022	1.00738	1.01701	1.00723		85.2836	92.6268	86.3763	68.9583	88.9071	81.4418		18.1183	18.3912	14.3115	14.731
40080		72.61	82.979	90.936	57.753	72.015	79.242				0	0	0	0	150	0		0	0	0	0	19.987	0		0	0	0	0	1	0		1.01967	1.02225	1.00041	1.00752	1.01691	1.00703		85.1607	92.5469	90.936	68.8903	88.7364	81.4365		18.1455	18.3812	14.2135	14.5968
40160		69.663	76.733	92.465	59.567	71.186	64.531				0	0	0	0	150	0		0	0	0	0	20.335	0		0	0	0	0	1	0		1.01966	1.02226	1.00047	1.0077	1.01507	1.00669		84.8723	92.5466	92.465	68.8409	88.7458	81.359		18.0485	18.3812	14.2135	14.4213
40240		64.06	83.285	79.472	61.188	72.93	73.107				0	0	0	0	150	0		0	0	0	0	21.4231	0		0	0	0	0	1	0		1.01975	1.02278	1.00094	1.00674	1.01554	1.00642		84.8527	92.5866	86.3357	68.9178	88.6968	81.4387		18.0485	18.3912	14.3115	14.5968
40320		73.242	65.868	78.596	45.151	57.228	54.208				0	0	0	0	150	0		0	0	0	0	21.8208	0		0	0	0	0	1	0		1.01956	1.02291	1.00169	1.00605	1.01582	1.00677		84.8921	92.5295	86.3777	68.9442	88.6681	81.4374		18.0995	18.3812	14.3525	14.5968
40400		70.863	75.992	86.76	52.205	64.499	64.887				0	0	0	0	150	0		0	0	0	0	22.6051	0		0	0	0	0	1	0		1.01951	1.02255	1.00132	1.00624	1.01593	1.00674		84.9039	92.5392	86.76	68.8773	88.6004	81.4375		18.0995	18.3812	14.3525	14.4213
40480		68.75	81.708	61.761	46.048	63.018	60.509				0	0	0	0	150	0		0	0	0	0	22.9218	0		0	0	0	0	1	0		1.02094	1.02227	1.00094	1.00556	1.01584	1.00665		84.6065	92.5463	86.3826	68.9628	88.5909	81.4442		18.0995	18.3812	14.3525	14.5968
40580		64.924	74.709	82.719	46.386	51.999	58.535				0	0	0	150	150	150		0	0	0	15.1367	23.2902	16.3126		0	0	0	1	1	1		1.02223	1.02217	1.00085	1.00594	1.0172	1.00644		84.5209	92.5489	86.483	68.8866	88.4712	81.4386		18.038	18.3812	14.4605	14.4213
40679		60.215	60.067	65.647	44.34	53.849	55.153				0	0	0	150	150	150		0	0	0	15.7202	23.7942	16.6424		0	0	0	1	1	1		1.02207	1.02186	1.00052	1.00702	1.01863	1.00643		84.3247	92.4877	86.509	68.8271	88.2273	81.3755		17.9375	18.205	14.4605	14.3675
40800		75.273	83.278	87.885	61.311	71.376	74.392				150	0	0	150	150	150		17.13	0	0	16.9457	25.7392	17.5729		1	0	0	1	1	1		1.02216	1.02132	1.0004	1.00768	1.01912	1.00644		84.1235	92.4059	87.885	68.7756	88.1508	81.2262		17.7005	17.9758	14.3525	14.3347
40880		86.632	80.546	88.106	70.703	63.495	80.854				0	0	0	150	150	150		0	0	0	16.7764	25.7277	17.7217		0	0	0	1	1	1		1.02283	1.0205	1.00141	1.00775	1.01899	1.00665		84.1005	92.2973	88.106	68.7396	88.0991	81.2045		17.7005	17.9557	14.3525	14.3937
41000		74.735	79.4	92.951	61.164	66.912	60.186				0	0	0	150	150	150		0	0	0	16.2926	25.95	17.3373		0	0	0	1	1	1		1.02355	1.01981	1.00178	1.00708	1.01906	1.00725		84.0955	92.218	92.951	68.706	88.0552	81.0781		17.7005	17.8795	14.3525	14.4795
41079		82.6	94.393	87.617	57.601	71.055	83.409				0	0	0	150	150	150		0	0	0	16.2036	26.6833	17.9809		0	0	0	1	1	1		1.0239	1.01993	1.00243	1.00635	1.01927	1.0069		84.0941	92.2158	87.617	68.6845	88.0507	80.9134		17.7005	17.8795	14.3525	14.449
41180		62.03	73.27	77.709	57.234	57.15	62.133				0	0	0	150	150	150		0	0	0	16.1412	27.1321	18.0952		0	0	0	1	1	1		1.02413	1.01806	1.00216	1.00543	1.01914	1.00688		84.0932	92.374	86.3702	68.7045	88.0941	80.8584		17.7005	17.8795	14.3525	14.449
41259		54.105	71.641	78.936	45.499	60.802	59.199				0	0	0	150	150	150		0	0	0	16.4109	27.3526	17.9989		0	0	0	1	1	1		1.02362	1.01729	1.00194	1.00498	1.01889	1.00632		84.1345	92.4453	86.376	68.7654	88.1024	80.814		17.9375	17.8795	14.3525	14.4795
41340		64.365	71.364	75.922	44.796	53.288	56.044				0	0	0	150	150	150		0	0	0	16.1344	26.716	18.0582		0	0	0	1	1	1		1.02316	1.01697	1.00243	1.00495	1.0188	1.00624		84.4644	92.297	86.3838	68.796	88.0607	80.8176		18.038	17.7892	14.4322	14.5352
41420		70.944	72.885	67.463	51.861	57.303	55.636				150	0	0	150	150	150		17.0908	0	0	16.0601	27.1	18.6316		1	0	0	1	1	1		1.02558	1.01708	1.00415	1.00456	1.0198	1.00463		84.34	92.4161	86.3836	68.7715	88.0773	80.8665		18.0995	17.7892	14.4415	14.4795
41500		54.44	71.07	69.251	47.357	63.373	51.745				150	0	0	150	150	150		17.3964	0	0	16.1235	27.5732	19.1441		1	0	0	1	1	1		1.02669	1.01696	1.00555	1.00436	1.02067	1.00457		84.1525	92.4173	86.3855	68.7745	88.102	80.8674		18.0995	17.7892	14.5505	14.4795
41580		57.694	61.253	69.462	37.745	49.799	46.86				150	0	0	150	150	150		17.4904	0	0	16.5734	27.5198	19.7428		1	0	0	1	1	1		1.02716	1.01695	1.00558	1.00456	1.02072	1.00475		84.3856	92.4175	86.5087	68.7715	88.1006	80.8647		18.1965	17.7892	14.5533	14.4795
41700		52.644	68.814	68.842	40.081	39.047	58.51				150	0	0	150	150	150		17.5887	0	0	16.4625	27.9076	19.6243		1	0	0	1	1	1		1.02812	1.01694	1.00525	1.00454	1.01953	1.00447		84.1966	92.2936	86.5223	68.7174	88.083	80.8208		18.1965	17.7747	14.5533	14.6417
41780		84.091	80.368	78.68	56.709	80.107	70.353				150	150	0	150	150	150		18.8638	18.7779	0	17.473	28.7589	20.2322		1	1	0	1	1	1		1.02898	1.01646	1.00546	1.00463	1.01759	1.00641		84.3848	92.2147	86.5173	68.6205	88.0867	80.6463		18.2193	17.755	14.5533	14.6045
41880		72.303	90.797	80.743	57.704	68.49	69.383				150	150	0	150	150	150		19.8523	18.9006	0	18.3817	28.4161	21.1224		1	1	0	1	1	1		1.02929	1.01687	1.00598	1.00383	1.01833	1.00667		84.3245	92.1804	86.5444	68.5738	88.0708	80.6142		18.2193	17.6755	14.5852	14.7165
42000		72.709	86.194	77.268	59.299	55.927	64.889				150	150	0	150	150	150		19.7064	19.0976	0	18.6259	28.4214	20.6329		1	1	0	1	1	1		1.02929	1.01656	1.00672	1.00363	1.01933	1.00721		84.522	92.1842	86.6103	68.5667	88.0494	80.5983		18.228	17.6755	14.5177	14.642
42080		62.686	74.112	82.642	60.589	61.083	61.409				150	150	0	150	150	150		19.7855	19.5051	0	18.7127	28.9692	20.9558		1	1	0	1	1	1		1.02999	1.01659	1.0073	1.00377	1.01855	1.00574		84.5321	92.1838	86.7458	68.5531	88.0662	80.6381		18.2385	17.6755	14.5515	14.5495
42200		62.591	64.693	78.751	55.162	67.683	74.338				150	150	0	150	150	150		19.0762	19.2335	0	18.7455	28.675	20.1352		1	1	0	1	1	1		1.02997	1.01682	1.00781	1.00338	1.01785	1.00417		84.5326	92.2077	86.792	68.5561	88.0811	80.6473		18.2385	17.755	14.5302	14.5495
42279		70.157	75.509	69.1	50.573	70.01	52.245				150	150	0	150	150	150		18.6251	18.8019	0	18.2115	28.2204	19.9096		1	1	0	1	1	1		1.02974	1.01707	1.0088	1.00296	1.01783	1.00283		84.6478	92.2029	86.8124	68.5593	88.0815	80.7186		18.2475	17.755	14.4023	14.5495
42360		58.76	67.247	63.306	53.457	55.872	52.266				150	150	0	150	150	150		18.5261	18.9297	0	17.7258	27.4416	19.7622		1	1	0	1	1	1		1.02985	1.01722	1.00932	1.00338	1.01769	1.00174		84.9795	92.2644	86.832	68.5679	88.0367	80.8593		18.304	17.755	14.4498	14.642
42440		62.94	64.785	66.032	44.32	52.532	49.158				150	150	0	150	150	150		18.6626	18.8534	0	17.9715	27.5268	19.3944		1	1	0	1	1	1		1.03011	1.0171	1.00976	1.00373	1.01763	1.00203		85.2125	92.2769	86.8608	68.5662	88.0431	80.855		18.4283	17.755	14.4193	14.642
42540		63.609	66.164	70.227	36.62	52.694	45.388				150	150	0	150	150	150		18.3528	19.0806	0	17.7881	28.1148	18.8786		1	1	0	1	1	1		1.03033	1.01751	1.01035	1.00324	1.01763	1.00133		85.1813	92.2345	86.8456	68.5686	88.0431	80.8654		18.4283	17.755	14.4193	14.642
42639		59.135	62.807	71.361	46.406	45.511	57.128				150	150	0	150	150	150		17.7265	19.421	0	17.6172	28.204	18.796		1	1	0	1	1	1		1.0304	1.01767	1.01054	1.00379	1.01771	1.00167		85.3092	92.2253	86.8408	68.5659	88.0345	80.8603		18.4283	17.755	14.4193	14.642
42719		49.589	66.11	68.387	39.865	53.274	61.217				150	150	0	150	150	150		17.5522	19.2598	0	17.3516	28.2108	19.1263		1	1	0	1	1	1		1.03187	1.01776	1.01109	1.00402	1.01866	1.00118		85.2166	92.1908	86.8312	68.5498	87.9262	80.8173		18.4283	17.6995	14.4193	14.5495
42799		67.032	77.834	86.375	51.359	70.436	61.637				150	150	0	150	150	150		19.0651	20.2331	0	18.2378	29.4881	19.8811		1	1	0	1	1	1		1.03119	1.01793	1.01054	1.00404	1.0184	1.00163		85.2591	92.162	86.375	68.4774	87.8415	80.6827		18.4283	17.6603	14.527	14.7715
42879		79.005	75.204	72.81	55.581	66.583	70.032				150	150	0	150	150	150		18.6604	20.7441	0	17.9264	29.2677	20.2777		1	1	0	1	1	1		1.03055	1.01803	1.01123	1.00344	1.01904	1.00208		85.2999	92.1591	86.857	68.2522	87.8364	80.645		18.5613	17.7163	14.527	14.7617
42999		82.143	85.679	63.135	55.523	59.345	76.362				150	150	0	150	150	150		19.1524	21.2313	0	18.3729	28.9536	21.2612		1	1	0	1	1	1		1.03056	1.01833	1.0116	1.00258	1.01808	1.00299		85.2992	92.0598	86.8418	68.429	87.844	80.6464		18.5613	17.67	14.527	14.7617
43079		78.158	78.412	80.62	56.372	63.116	79.153				150	150	0	150	150	150		18.8371	21.5435	0	18.9421	29.0744	21.2879		1	1	0	1	1	1		1.03131	1.01881	1.01214	1.00207	1.01728	1.00296		85.3264	91.8121	86.8857	68.5303	87.8826	80.6465		18.648	17.646	14.7578	14.7617
43159		64.771	80.003	77.518	56.441	70.083	63.789				150	150	0	150	150	150		19.0732	21.3972	0	19.2661	29.2482	21.7509		1	1	0	1	1	1		1.03162	1.01933	1.01199	1.00227	1.01712	1.00185		85.3262	91.7444	86.9194	68.4935	87.8376	80.666		18.648	17.646	14.7578	14.7617
43239		67.316	68.18	74.666	54.438	69.501	58.969				150	150	0	150	150	150		19.4949	21.4857	0	19.4764	29.9062	20.9081		1	1	0	1	1	1		1.03187	1.01894	1.01165	1.00182	1.0152	1.00086		85.3366	91.7951	86.974	68.2388	87.9192	80.6472		18.7343	17.59	14.801	14.7393
43319		69.089	73.956	74.611	46.46	55.522	63.304				150	150	0	150	150	150		19.3083	21.2409	0	19.6537	29.9075	20.8691		1	1	0	1	1	1		1.03171	1.01826	1.01157	1.00206	1.01422	0.999655		85.3518	91.8855	86.9742	68.5305	88.0838	80.81		18.6833	17.59	14.7658	14.7617
43419		62.119	65.924	72.075	50.966	50.909	62.567				150	150	0	150	150	150		18.9744	20.902	0	19.6188	29.5985	20.8152		1	1	0	1	1	1		1.03121	1.01853	1.01156	1.002	1.01462	0.998453		85.3264	92.0435	86.9742	68.5313	87.986	80.8585		18.6833	17.614	14.7073	14.7617
43499		71.788	53.731	77.356	41.015	47.797	48.595				150	150	0	150	150	150		19.5638	21.0382	0	19.2351	29.8145	20.2706		1	1	0	1	1	1		1.03018	1.01854	1.01173	1.00247	1.01474	0.997998		85.327	92.0427	86.9737	68.4522	87.9721	80.8653		18.6833	17.614	14.7073	14.7617
43579		57.631	71.757	61.063	45.368	38.845	51.664				150	150	0	150	150	150		19.2719	21.1506	0	19.8298	29.3066	19.6963		1	1	0	1	1	1		1.02948	1.01852	1.0119	1.00259	1.0143	0.998431		85.5233	91.8516	87.0053	68.4281	88.0236	80.9104		18.8885	17.59	14.7073	14.7617
43680		53.338	59.35	72.976	37.625	53.041	54.707				150	150	0	150	150	150		18.6856	21.1628	0	19.5997	29.8237	20.1734		1	1	0	1	1	1		1.02936	1.01797	1.01225	1.00293	1.01454	0.998817		85.4032	91.6363	86.9723	68.1452	87.8443	80.8507		18.6833	17.5488	14.664	14.7393
43800		81.726	79.601	81.742	63.737	72.878	61.252				150	150	0	150	150	150		18.44	21.1975	0	19.6829	30.2989	19.9631		1	1	0	1	1	1		1.02956	1.01592	1.01297	1.00298	1.0151	0.999601		85.247	91.7148	86.9481	68.0681	87.8311	80.8126		18.648	17.4185	14.664	14.4717
43880		62.992	75.716	75.077	49.348	62.214	44.402				150	150	0	150	150	150		18.7717	20.9863	0	19.7596	30.892	20.8902		1	1	0	1	1	1		1.02979	1.01436	1.01293	1.00297	1.01578	1.00052		85.1386	91.9378	86.9495	67.9924	87.7394	80.765		18.7035	17.4185	14.664	14.3305
44000		69.9	67.375	70.43	48.077	58.152	61.023				150	150	0	150	150	150		20.0304	21.3353	0	20.0651	31.4403	21.6017		1	1	0	1	1	1		1.03011	1.01375	1.0126	1.00295	1.01718	1.00126		85.1233	92.0035	86.9763	67.9933	87.6735	80.8131		18.7903	17.4185	14.7073	14.3305
44100		58.223	67.681	76.12	47.782	63.609	64.812				150	150	0	150	150	150		20.523	21.8175	0	20.3489	31.4759	23.1475		1	1	0	1	1	1		1.03009	1.01407	1.01268	1.00324	1.01755	1.00063		85.1242	92.1221	86.976	67.9809	87.6563	80.8438		18.7903	17.5488	14.7073	14.3305
44180		61.612	73.624	65.075	45.679	55.708	70.209				150	150	0	150	150	150		20.7716	22.262	0	20.7839	32.0234	24.1166		1	1	0	1	1	1		1.02995	1.01359	1.01288	1.00268	1.01775	1.00135		84.9579	92.1778	87.0548	68.0817	87.5971	80.9842		18.5962	17.59	14.7073	14.4717
44259		62.629	72.328	71.462	49.233	55.404	53.341				150	150	0	150	150	150		21.6598	21.7644	0	21.2777	33.2235	24.5043		1	1	0	1	1	1		1.03018	1.01353	1.01314	1.00337	1.01803	1.00117		84.9305	92.2036	87.1832	68.0677	87.5957	81.1145		18.4462	17.6045	14.4022	14.7393
44340		69.667	71.906	65.755	44.555	58.613	50.555				150	150	0	150	150	150		21.9118	22.3972	0	21.511	33.3251	25.3763		1	1	0	1	1	1		1.0302	1.01356	1.01294	1.00336	1.01819	1.00115		84.9262	92.282	87.2741	68.0688	87.6354	81.12		18.304	17.6508	14.4755	14.7393
44420		50.989	63.441	60.218	44.441	47.825	57.338				150	150	0	150	150	150		22.288	22.4548	0	22.0092	33.2825	26.1366		1	1	0	1	1	1		1.02968	1.01286	1.01333	1.00306	1.01814	1.00131		84.9385	92.3717	87.3003	68.3304	87.7108	81.3784		18.304	17.6508	14.6328	14.5105
44539		64.94	60.639	68.263	33.902	55.965	69.764				150	150	0	150	150	150		22.7709	22.4429	0	22.0092	33.5008	26.3488		1	1	0	1	1	1		1.02968	1.01179	1.0137	1.00216	1.01771	1.00011		84.9848	92.4167	87.3531	68.5521	87.8223	81.4371		18.454	17.6508	14.77	14.5495
44619		61.632	65.945	69.533	44.57	42.316	51.825				150	150	0	150	150	150		23.102	22.9091	0	22.1557	32.9014	25.9475		1	1	0	1	1	1		1.03005	1.01231	1.01385	1.00261	1.01584	0.998192		84.9484	92.2822	87.3428	68.4225	87.828	81.4443		18.454	17.6045	14.77	14.5105
44719		71.87	77.167	71.441	49.292	60.443	66.808				150	150	0	150	150	150		22.4295	21.6927	0	21.1818	32.6007	24.8723		1	1	0	1	1	1		1.0302	1.01253	1.0142	1.00237	1.01413	0.998616		84.9399	92.2233	87.3238	68.1562	87.8261	81.4365		18.454	17.59	14.77	14.488
44799		71.678	79.67	76.738	53.84	54.064	51.356				150	150	0	150	150	150		22.8678	21.9001	0	21.7786	32.861	25.2213		1	1	0	1	1	1		1.02971	1.01253	1.01397	1.00274	1.0134	0.997866		84.9385	92.1906	87.3346	68.1232	87.7726	81.4392		18.304	17.5488	14.77	14.488
44879		55.376	78.491	73.494	49.143	47.668	62.213				150	150	0	150	150	150		22.5348	21.6725	0	21.3194	32.9703	23.7948		1	1	0	1	1	1		1.02989	1.01191	1.01407	1.00241	1.01352	0.998262		84.9639	92.2014	87.3271	68.4649	87.6814	81.4378		18.454	17.59	14.77	14.5105
44999		67.426	68.663	81.794	50.415	62.172	47.483				150	150	0	150	150	150		22.5165	21.3544	0	20.9047	32.8	24.0766		1	1	0	1	1	1		1.02965	1.01098	1.01427	1.00189	1.01341	0.99771		84.9385	92.1885	87.4347	68.5329	87.6865	81.4398		18.454	17.5488	14.8438	14.5105
45079		58.877	71.127	78.286	47.364	58.481	44.218				150	150	0	150	150	150		21.9835	21.1797	0	20.8468	33.7728	24.2575		1	1	0	1	1	1		1.02998	1.01006	1.01431	1.00219	1.01243	0.996385		84.6534	92.2038	87.4541	68.5517	87.7327	81.445		18.304	17.5488	14.9742	14.5495
45159		48.265	79.079	65.115	44.385	44.153	51.635				150	150	0	150	150	150		21.5168	21.3646	0	21.0094	34.516	25.1805		1	1	0	1	1	1		1.02977	1.01007	1.01468	1.00192	1.01166	0.99608		84.9384	92.2434	87.5612	68.5552	87.7728	81.4545		18.454	17.59	15.2657	14.5495
45239		63.386	61.134	67.158	41.632	53.135	45.642				150	150	0	150	150	150		20.9055	21.3624	0	21.463	34.8423	25.6834		1	1	0	1	1	1		1.02905	1.00964	1.01489	1.00159	1.01166	0.996449		84.9392	92.3535	87.6453	68.6019	87.831	81.4599		18.4635	17.614	15.6383	14.6285
45319		53.846	65.219	65.234	40.609	51.761	47.24				150	150	0	150	150	150		21.532	21.6313	0	21.6792	35.4405	26.355		1	1	0	1	1	1		1.02817	1.00824	1.01531	1.00098	1.00978	0.996838		84.9542	92.5474	87.6741	68.6357	87.9446	81.4979		18.4635	17.6603	15.6792	14.6285
45419		61.313	54.516	63.496	41.179	43.382	44.88				150	150	0	150	150	150		21.8427	21.5906	0	21.9468	35.6369	27.4456		1	1	0	1	1	1		1.02779	1.00716	1.01567	1.00135	1.00734	0.997701		84.9924	92.5772	87.6712	68.6154	88.1413	81.608		18.7343	17.6065	15.6792	14.6285
45499		50.201	62.732	70.279	42.459	51.581	60.718				150	150	0	150	150	150		22.3275	21.2028	0	21.1206	36.0505	28.306		1	1	0	1	1	1		1.02724	1.00672	1.01553	1.00169	1.00704	0.99822		85.0475	92.6182	87.6916	68.5966	88.1711	81.5362		18.7343	17.6065	15.5618	14.6285
45619		67.099	85.801	81.966	58.494	59.66	77.937				150	150	0	150	150	150		21.8211	20.2955	0	20.2423	34.7149	28.3545		1	1	0	1	1	1		1.0273	1.00673	1.01424	1.00128	1.00716	0.998461		85.041	92.5422	87.7256	68.5632	88.1493	81.5023		18.6098	17.614	15.5618	14.5495
45699		72.444	75.981	71.726	51.676	67.688	54.785				150	150	0	150	150	150		21.7587	19.5786	0	19.8135	34.8353	28.4531		1	1	0	1	1	1		1.02732	1.00662	1.01305	1.00137	1.00661	0.998862		85.1704	92.4496	87.8218	68.5399	88.1071	81.6746		18.7065	17.59	15.5618	14.5105
45779		69.884	81.055	75.512	59.216	60.235	75.269				150	150	0	150	150	150		21.6715	19.54	0	19.1334	34.7972	27.6367		1	1	0	1	1	1		1.02735	1.00595	1.01336	1.00192	1.00691	0.998859		85.0361	92.4968	87.794	68.2172	88.0549	81.675		18.6098	17.59	15.5618	14.488
45879		70.192	74.553	68.666	57.259	62.128	55.768				150	150	0	150	150	150		20.7328	19.1026	0	18.4498	34.3223	27.3087		1	1	0	1	1	1		1.0274	1.00587	1.01328	1.00231	1.00609	0.998661		85.0309	92.5026	87.9599	68.4655	88.0731	81.475		18.6098	17.59	15.7088	14.5105
46000		69.385	71.721	68.01	49.499	43.606	61.629				150	150	0	150	150	150		20.6138	18.609	0	17.5185	34.5783	26.4705		1	1	0	1	1	1		1.02678	1.006	1.0136	1.00226	1.00562	0.999339		85.0935	92.4931	88.0646	68.482	88.0838	81.4612		18.6098	17.59	15.7768	14.5105
46080		71.479	69.898	67.474	42.73	40.566	51.378				150	150	150	150	150	150		20.8389	18.7432	18.1816	17.3525	34.716	26.3848		1	1	1	1	1	1		1.02566	1.00647	1.01314	1.0025	1.00659	0.99989		85.0241	92.3347	88.0796	68.5474	88.0622	81.5347		18.4413	17.5488	15.7115	14.5495
46179		75.747	72.633	71.262	40.188	49.035	43.128				150	150	150	150	150	150		19.9017	18.7863	17.9997	16.2894	34.2979	26.4252		1	1	1	1	1	1		1.02468	1.00643	1.01281	1.00246	1.00587	1.00049		85.2127	92.4631	88.196	68.5479	88.0781	81.4628		18.5123	17.59	15.825	14.5495
46260		57.059	66.426	64.526	40.49	46.535	36.956				150	0	150	150	150	150		19.7529	0	18.3286	15.9868	34.0719	26.4151		1	0	1	1	1	1		1.02386	1.00663	1.01299	1.00267	1.00454	1.0009		85.4736	92.4492	88.3233	68.5452	88.1202	81.6247		18.609	17.59	16.1322	14.5495
46339		44.99	64.375	55.298	39.057	44.077	34.751				150	0	150	150	150	150		19.3115	0	18.3317	15.755	34.213	26.4185		1	0	1	1	1	1		1.02399	1.00661	1.0129	1.00273	1.00379	0.999831		85.4634	92.4507	88.7989	68.5661	88.0869	81.6944		18.609	17.59	16.2985	14.6285
46440		55.212	68.84	71.964	51.265	47.535	51.984				150	0	150	0	150	150		19.1382	0	18.1276	0	32.9452	25.3886		1	0	1	0	1	1		1.0243	1.00628	1.01174	1.00282	1.00416	0.998566		85.4393	92.4736	89.0337	68.5649	88.0784	81.7244		18.609	17.59	16.2135	14.6285
46520		72.581	85.234	70.771	63.158	70.644	51.059				150	0	150	0	150	150		17.854	0	17.8195	0	32.6184	24.7698		1	0	1	0	1	1		1.02423	1.00565	1.01113	1.00279	1.00321	0.998767		85.2624	92.518	89.0673	68.5653	88.1073	81.697		18.609	17.59	16.2135	14.6285
46600		73.423	96.44	72.82	58.704	58.186	65.014				150	0	150	0	150	150		17.4597	0	18.2464	0	32.6929	25.6174		1	0	1	0	1	1		1.02497	1.00533	1.01064	1.00294	1.00349	0.998689		85.1815	96.44	88.9969	68.5635	88.0974	81.7144		18.6305	17.5488	16.036	14.6285
46719		73.772	80.574	86.906	73.089	55.192	68.759				150	0	150	0	150	150		17.3358	0	18.0544	0	33.2363	25.2524		1	0	1	0	1	1		1.02385	1.00541	1.01018	1.00288	1.00169	0.998782		85.201	92.2846	86.906	73.089	88.1015	81.6969		18.6305	17.4185	16.036	14.5495
46799		75.328	87.765	75.866	63.276	58.033	69.851				150	0	150	0	150	150		17.5118	0	18.3635	0	33.7359	26.198		1	0	1	0	1	1		1.02354	1.00533	1.00994	1.00294	1.001	0.997048		85.2043	92.2908	89.1154	68.2427	88.0738	82.1886		18.9665	17.4185	16.2135	14.5105
46880		70.189	79.117	70.013	69.975	57.191	66.459				150	0	150	0	150	150		17.9887	0	18.2643	0	34.2124	26.5442		1	0	1	0	1	1		1.02375	1.00562	1.00949	1.00337	1.00067	0.996135		85.2021	92.2755	89.1285	68.5357	88.0812	82.8127		18.9665	17.4185	16.2135	14.5495
46999		54.698	68.324	66.652	50.854	55.968	47.335				150	0	150	0	150	150		18.1828	0	18.4549	0	33.5747	26.8387		1	0	1	0	1	1		1.02378	1.00583	1.00933	1.00349	0.999779	0.996658		85.2016	92.22	89.2716	68.5566	88.1099	82.7624		18.9665	17.3448	16.3158	14.6285
47079		68.356	78.189	70.754	66.728	53.288	52.172				150	0	150	0	150	150		19.3721	0	18.8243	0	32.982	27.0123		1	0	1	0	1	1		1.02345	1.00619	1.00922	1.00386	0.999258	0.997511		85.3481	92.2577	89.3805	68.573	88.1287	82.8395		19.0632	17.4185	16.3158	14.6698
47179		66.892	83.471	61.983	48.024	58.193	47.176				150	0	150	0	150	150		19.7893	0	18.4809	0	31.8795	25.8981		1	0	1	0	1	1		1.0237	1.00663	1.00926	1.00428	0.998858	0.998098		85.3207	92.3224	89.3785	68.6396	88.1431	82.7833		19.0632	17.5488	16.2827	14.7165
47259		63.456	71.164	66.853	45.481	49.172	48.437				150	0	0	0	150	150		18.9369	0	0	0	31.0622	24.4954		1	0	0	0	1	1		1.02394	1.00695	1.00971	1.00427	0.998095	0.998287		85.2943	92.2972	89.3574	68.6403	88.319	82.7652		19.0632	17.5488	16.2635	14.7165
47359		65.454	81.998	69.455	61.001	70.45	67.677				150	0	0	0	150	150		17.776	0	0	0	30.0905	23.1655		1	0	0	0	1	1		1.02364	1.00707	1.00998	1.00459	0.99687	0.998165		85.4941	92.4186	89.3447	68.6224	88.5849	82.7768		19.181	17.59	16.107	14.7165
47439		77.625	78.945	78.395	61.38	58.867	75.131				0	0	0	0	150	150		0	0	0	0	28.9169	22.4596		0	0	0	0	1	1		1.02351	1.00702	1.01016	1.00486	0.994741	0.998393		85.5042	92.4219	89.3362	68.6076	88.5952	82.9546		19.181	17.59	16.2635	14.7165
47539		75.658	85.356	74.618	65.904	58.533	61.426				150	0	0	0	150	150		17.1476	0	0	0	29.3773	21.9463		1	0	0	0	1	1		1.0237	1.00699	1.01002	1.00494	0.994934	0.99802		85.3202	92.2942	89.3426	68.5597	88.5861	82.7908		19.0632	17.5488	16.2635	14.6698
47639		75.078	82.721	77.334	57.561	56.637	63.353				150	0	0	0	150	150		17.1489	0	0	0	29.0532	22.4444		1	0	0	0	1	1		1.02369	1.00714	1.01047	1.00492	0.994231	0.997739		85.2026	92.2283	89.3984	68.5599	88.4674	82.5776		18.9665	17.4185	16.447	14.6698
47719		66.309	69.355	70.523	50.742	49.827	56.537				150	0	0	0	150	150		17.7858	0	0	0	29.1106	22.8154		1	0	0	0	1	1		1.02379	1.00722	1.0108	1.00478	0.994026	0.997914		85.1573	92.2096	89.2966	68.5616	88.1385	82.8009		18.798	17.3448	16.2635	14.6698
47799		60.294	81.658	72.002	52.199	52.169	50.001				150	0	0	0	150	150		18.6408	0	0	0	29.3783	23.3727		1	0	0	0	1	1		1.02405	1.00758	1.01166	1.00488	0.994495	0.998277		85.1471	92.206	89.2124	68.5604	88.1213	82.9788		18.798	17.3448	16.2635	14.6698
47879		65.232	72.694	65.13	53.424	57.024	56.855				150	0	0	0	150	150		19.5305	0	0	0	29.7022	24.9632		1	0	0	0	1	1		1.02394	1.00768	1.01192	1.00467	0.994829	0.998836		85.0162	92.222	89.1865	68.563	88.1092	82.8717		18.6607	17.4185	16.107	14.6698
47999		46.488	64.198	60.782	47.542	53.074	49.022				150	0	0	0	150	150		18.6816	0	0	0	29.457	24.714		1	0	0	0	1	1		1.02403	1.00761	1.01236	1.00481	0.994443	0.999327		85.0076	92.2227	89.1452	68.5976	88.1232	82.8249		18.798	17.4185	16.0277	14.7165
48079		66.711	88.03	79.406	60.488	72.242	68.27				150	0	0	0	150	150		18.348	0	0	0	29.3215	23.8578		1	0	0	0	1	1		1.02415	1.00743	1.01292	1.00469	0.994166	0.998853		84.9386	92.2722	89.1293	68.6842	88.1334	83.2064		18.6607	17.5488	16.0277	14.7457
48159		74.426	86.688	81.956	52.888	63.647	68.008				150	0	0	0	150	150		18.5604	0	0	0	29.283	22.1622		1	0	0	0	1	1		1.02342	1.00772	1.01281	1.00484	0.994535	0.998794		84.9394	92.2216	89.1323	68.6808	88.0698	83.2187		18.6607	17.4185	15.9117	14.7457
48239		68.845	87.163	77.106	64.046	64.456	64.298				150	0	0	0	150	150		18.9309	0	0	0	27.7736	20.4609		1	0	0	0	1	1		1.02328	1.00781	1.01245	1.00449	0.994997	0.998882		84.9396	92.2604	89.2647	68.7355	88.0592	83.3136		18.6607	17.5488	15.8612	14.783
48319		70.763	77.099	77.374	66.382	72.172	68.414				150	0	0	0	150	150		18.4101	0	0	0	27.7885	20.4317		1	0	0	0	1	1		1.02235	1.00788	1.01167	1.00461	0.994499	0.998515		84.996	92.2583	89.2891	68.7707	88.0707	83.3301		18.6607	17.5488	15.8612	14.8135
48399		69.512	82.561	71.209	52.179	60.888	63.479				150	0	0	0	150	150		18.554	0	0	0	27.9229	21.5249		1	0	0	0	1	1		1.02239	1.00784	1.01128	1.00452	0.994796	0.998322		84.9918	92.2204	89.2236	68.7343	88.0191	83.3377		18.6607	17.4185	15.6912	14.783
48479		73.107	68.259	83.439	57.405	64.776	56.115				150	0	0	0	150	150		19.0373	0	0	0	27.4269	21.611		1	0	0	0	1	1		1.02316	1.0079	1.01159	1.00443	0.995067	0.997898		84.8923	92.2028	89.1177	68.6898	87.8821	83.2756		18.5938	17.3448	15.6052	14.7457
48559		59.815	77.275	84.764	50.434	53.719	62.287				150	0	0	0	150	150		19.5233	0	0	0	27.4925	22.0471		1	0	0	0	1	1		1.02311	1.00691	1.01177	1.00454	0.995568	0.998093		84.6203	92.1957	89.0322	68.6874	87.8336	83.0173		18.555	17.244	15.6052	14.7457
48659		56.78	71.473	63.07	51.589	52.167	59.101				150	0	0	0	150	150		19.9577	0	0	0	27.3878	22.2757		1	0	0	0	1	1		1.02342	1.0063	1.01217	1.00453	0.995392	0.997507		84.6103	92.2018	89.0105	68.6877	87.8291	83.1403		18.555	17.244	15.6052	14.7457
48759		50.97	73.711	68.144	51.204	50.137	33.497				150	0	0	0	150	150		19.5001	0	0	0	27.4562	22.1552		1	0	0	0	1	1		1.02267	1.00654	1.01233	1.00453	0.996073	0.996643		84.6671	92.1993	89.0012	68.6877	87.829	83.253		18.5938	17.244	15.6052	14.7457
48839		71.969	75.951	71.508	61.729	60.838	53.173				150	0	0	0	150	150		19.6629	0	0	0	27.8965	22.6017		1	0	0	0	1	1		1.0228	1.00647	1.01232	1.00399	0.996536	0.99593		84.6448	92.2001	89.0965	68.6993	87.8307	83.3666		18.5938	17.244	15.6912	14.7457
48999		74.891	85.125	77.23	61.746	55.834	70.663				150	0	0	0	150	150		17.8755	0	0	0	26.639	21.081		1	0	0	0	1	1		1.02326	1.00619	1.01276	1.00416	0.996192	0.996349		84.8775	92.2199	89.1338	68.7458	87.829	83.3501		18.6607	17.3448	15.8375	14.783
49079		62.181	93.019	77.266	61.817	58.688	106.441				150	0	0	0	150	150		17.7045	0	0	0	26.8301	20.9748		1	0	0	0	1	1		1.02341	1.00596	1.01269	1.00428	0.995612	0.994865		85.0702	92.2649	89.2475	68.7419	87.829	106.441		18.798	17.4185	15.8235	14.7815
49159		55.45	76.653	80.369	72.488	80.384	84.807				150	0	0	0	150	150		17.708	0	0	0	26.7688	20.9428		1	0	0	0	1	1		1.02341	1.00596	1.01288	1.00513	0.99544	0.993834		85.0706	92.265	89.2331	72.488	87.834	83.4084		18.798	17.4185	15.8235	14.7457
49239		76.062	93.824	70.886	64.895	69.383	69.293				150	0	0	0	150	150		17.6129	0	0	0	26.7904	21.3674		1	0	0	0	1	1		1.02362	1.00586	1.01277	1.00525	0.99474	0.99285		85.1638	92.2681	89.3651	68.7111	87.8311	83.7794		18.9665	17.4185	15.877	14.7815
49359		74.257	67.557	71.963	55.451	55.28	52.862				150	0	0	0	150	150		18.1484	0	0	0	27.6502	21.6529		1	0	0	0	1	1		1.02378	1.00629	1.01277	1.00462	0.994902	0.993792		85.1578	92.2547	89.3657	68.7706	87.8306	83.6431		18.6305	17.4185	15.9423	14.7958
49439		65.218	71.505	81.338	56.929	68.192	60.237				150	0	0	0	150	150		18.645	0	0	0	28.4039	21.6901		1	0	0	0	1	1		1.02381	1.00593	1.01275	1.00547	0.995175	0.993815		85.0297	92.2658	89.2425	68.7042	87.829	83.4087		18.462	17.4185	15.8235	14.7815
49519		64.445	64.979	85.263	63.256	54.457	54.995				150	0	0	0	150	150		19.0867	0	0	0	28.4226	21.9871		1	0	0	0	1	1		1.02384	1.00605	1.01279	1.00494	0.995347	0.993993		84.7762	92.2213	89.3641	68.6786	87.6644	83.3781		18.3247	17.3448	15.9423	14.7457
49599		56.629	62.966	69.509	59.86	51.531	52.246				150	0	0	0	150	150		18.8677	0	0	0	28.2408	22.8293		1	0	0	0	1	1		1.02376	1.00638	1.01316	1.00486	0.994073	0.99398		84.5993	92.201	89.213	68.594	87.6453	83.3104		18.2578	17.244	16.021	14.7165
49679		69.298	58.55	68.727	59.815	50.157	52.782				150	0	0	0	150	150		18.5262	0	0	0	28.6545	23.3643		1	0	0	0	1	1		1.02384	1.00661	1.01333	1.00502	0.994464	0.993756		84.5412	92.179	89.1175	68.5361	87.5452	83.2301		18.4435	17.116	15.8375	14.6698
49799		61.329	66.307	64.278	50.364	47.28	47.872				150	0	0	0	150	150		17.9553	0	0	0	28.4554	22.7988		1	0	0	0	1	1		1.02414	1.00686	1.01397	1.0052	0.993421	0.993155		84.5323	92.1759	89.099	68.5338	87.6109	83.2642		18.3133	17.116	15.8375	14.6698
49879		83.53	98.795	91.205	66.486	78.99	81.449				150	0	0	0	150	150		17.48	0	0	0	27.941	21.5915		1	0	0	0	1	1		1.02385	1.00703	1.01452	1.00431	0.992838	0.992208		84.5144	98.795	91.205	68.631	87.6312	83.3181		18.2233	17.116	16.021	14.7165
50001		69.877	80.998	80.625	68.901	67.744	70.638				150	0	0	0	150	150		17.5393	0	0	0	27.6644	21.7839		1	0	0	0	1	1		1.02416	1.0071	1.0148	1.00474	0.992345	0.991581		84.5139	92.1729	89.2206	68.6026	87.6484	83.3439		18.2233	17.116	15.9423	14.7165
50079		73.652	105.952	80.765	73.89	64.617	68.86				150	0	0	0	150	150		17.2906	0	0	0	27.8238	22.7964		1	0	0	0	1	1		1.02408	1.00713	1.01496	1.00477	0.991241	0.991306		84.2398	105.952	89.334	73.89	87.7528	83.398		18.2233	17.0435	16.0238	14.7457
50199		70.135	96.793	69.857	59.014	63.774	55.457				0	0	0	0	150	150		0	0	0	0	28.0942	24.0289		0	0	0	0	1	1		1.02412	1.00712	1.01513	1.00478	0.989803	0.991972		84.232	96.793	89.3216	68.7262	87.8312	83.3886		18.2233	17.0175	15.9585	14.7815
50279		58.807	79.191	79.91	65.796	53.875	62.487				0	0	0	0	150	150		0	0	0	0	28.1148	24.0176		0	0	0	0	1	1		1.02389	1.00707	1.01522	1.00494	0.989919	0.991238		84.2849	92.1238	89.406	68.6788	87.829	83.399		18.2233	17.0735	15.9528	14.7457
50359		58.367	94.158	62.36	55.803	44.874	62.945				0	0	0	0	150	150		0	0	0	0	28.4382	23.9706		0	0	0	0	1	1		1.02393	1.00676	1.0154	1.00505	0.987523	0.990924		84.2758	92.1291	89.4029	68.6764	87.8333	83.5861		18.2233	17.0735	15.915	14.7457
50439		63.033	76.524	71.026	59.623	64.335	50.181				150	0	0	0	150	150		17.0409	0	0	0	28.8799	23.63		1	0	0	0	1	1		1.02387	1.00695	1.01564	1.00384	0.985747	0.990986		84.0942	91.9726	89.3991	68.7028	87.8338	83.5772		17.9458	17.0565	15.8805	14.7457
50539		63.869	71.173	73.829	47.792	57.532	45.052				0	0	0	0	150	150		0	0	0	0	28.3465	22.6668		0	0	0	0	1	1		1.02368	1.00669	1.01624	1.00377	0.98578	0.990108		84.0744	91.9091	89.3668	68.6671	87.829	83.4697		18.1007	17.0365	15.8805	14.7165
50619		63.311	65.483	69.199	40.101	43.44	48.241				0	0	0	0	150	150		0	0	0	0	27.6237	22.53		0	0	0	0	1	1		1.02368	1.007	1.01665	1.00353	0.986055	0.989795		83.9709	91.7438	89.338	68.5697	87.7896	83.5148		17.8695	17.0155	15.8805	14.921
50719		62.026	75.42	77.914	42.188	54.121	45.688				0	0	0	0	150	150		0	0	0	0	27.3087	22.3033		0	0	0	0	1	1		1.0236	1.00686	1.01639	1.00274	0.98633	0.989431		83.7337	91.7575	89.4157	68.5442	87.6323	83.5674		17.7365	17.0155	16.062	14.8797
50799		81.076	86.25	83.473	67.124	71.438	78.674				0	0	0	0	150	150		0	0	0	0	25.7035	21.2358		0	0	0	0	1	1		1.0234	1.00717	1.0155	1.00294	0.986445	0.989787		83.771	91.7278	89.8147	68.6094	87.6283	83.516		17.7365	17.0155	16.1063	14.921
50879		72.294	77.868	87.67	66.526	61.36	67.063				0	0	0	0	150	150		0	0	0	0	26.1297	22.4085		0	0	0	0	1	1		1.02329	1.0071	1.01591	1.0011	0.986348	0.989527		83.5244	91.6457	87.67	68.689	87.5453	83.7895		17.665	16.9885	15.9995	14.921
50999		65.859	78.914	76.432	54.852	54.987	62.627				0	0	0	0	150	150		0	0	0	0	25.7119	22.3559		0	0	0	0	1	1		1.02317	1.00744	1.01596	1.00094	0.985596	0.988306		83.5261	91.5845	89.9703	68.6924	87.4768	83.8905		17.665	16.9885	16.0138	14.921
51079		67.243	81.152	81.833	76.132	74.042	59.409				0	0	0	0	150	150		0	0	0	0	25.1981	22.6008		0	0	0	0	1	1		1.02309	1.00759	1.01543	1.00079	0.985828	0.988165		83.5272	91.7063	90.1649	76.132	87.1694	83.8929		17.665	17.0155	15.92	14.921
51159		76.286	86.979	82.324	63.311	68.096	69.651				0	0	0	0	150	150		0	0	0	0	25.3589	22.0408		0	0	0	0	1	1		1.02265	1.00762	1.01421	1.0022	0.985863	0.987781		83.577	91.8496	90.2555	68.6597	86.9766	83.8996		17.665	17.0365	15.8785	14.921
51239		67.24	75.786	85.072	62.13	47.628	53.967				0	0	0	0	150	150		0	0	0	0	25.0688	22.2591		0	0	0	0	1	1		1.02298	1.00758	1.01351	1.00215	0.985937	0.988112		83.4981	91.8543	90.2871	68.6631	86.9712	83.7601		17.665	17.0365	15.8785	14.921
51319		59.013	77.794	77.303	62.05	57.937	67.869				0	0	0	0	150	150		0	0	0	0	24.5186	22.392		0	0	0	0	1	1		1.02308	1.00757	1.01362	1.0004	0.985906	0.988398		83.3707	91.8547	90.2827	68.6674	86.8482	83.8889		17.4997	17.0365	15.8785	14.8797
51399		77.295	79.008	79.388	60.702	64.698	75.732				0	0	0	0	150	150		0	0	0	0	24.6699	22.066		0	0	0	0	1	1		1.02324	1.00747	1.01372	1.00043	0.985588	0.988407		83.3086	91.8647	90.2788	68.5528	86.7047	83.8887		17.4362	17.0365	15.92	14.785
51519		64.565	78.643	79.219	60.251	65.719	55.692				0	0	0	0	150	150		0	0	0	0	24.6541	21.8428		0	0	0	0	1	1		1.0231	1.00734	1.01392	1.0005	0.98578	0.988803		83.2501	91.7191	90.2712	68.5283	86.654	83.8818		17.741	17.161	16.0693	14.7393
51619		59.141	67.332	76.442	70.07	55.731	58.15				0	0	0	0	150	150		0	0	0	0	23.1704	20.2686		0	0	0	0	1	1		1.02314	1.00721	1.01428	0.99938	0.985856	0.989194		83.2351	91.6356	90.2502	68.5167	86.5056	83.8383		17.587	17.134	16.0693	14.7072
51719		92.829	98.679	92.977	73.4	79.81	70.859				0	0	0	0	150	150		0	0	0	0	22.4355	19.5161		0	0	0	0	1	1		1.0231	1.00695	1.01449	0.999579	0.985743	0.989223		92.829	98.679	92.977	73.4	86.4309	83.834		17.587	16.9977	16.0693	14.7072
51799		73.592	94.1	81.739	68.966	68.838	57.403				0	0	0	0	150	150		0	0	0	0	23.0895	20.438		0	0	0	0	1	1		1.02283	1.00703	1.01493	0.9999	0.985618	0.98941		83.2433	91.297	90.2996	68.5371	86.4291	83.8993		17.3067	16.9977	16.1407	14.7393
51879		71.832	99.723	76.302	65.573	75.298	72.31				0	0	0	0	150	150		0	0	0	0	22.7851	20.1794		0	0	0	0	1	1		1.02296	1.00709	1.01499	0.999825	0.985644	0.989733		83.2507	99.723	90.4013	68.5934	86.4291	83.9105		17.587	16.9977	16.0495	14.785
51999		61.373	89.17	86.164	70.224	74.062	64.229				0	0	0	0	150	150		0	0	0	0	22.2932	19.4629		0	0	0	0	1	1		1.02329	1.0071	1.01501	0.998302	0.985805	0.989822		83.2493	91.6456	90.4973	68.7185	86.407	83.9102		17.587	17.134	16.0825	14.8797
52099		76.678	76.185	81.012	53.484	58.971	67.739				0	0	0	0	150	150		0	0	0	0	23.5285	19.655		0	0	0	0	1	1		1.02307	1.00679	1.01518	0.998266	0.985813	0.989592		83.2502	91.6612	90.493	68.7197	86.4054	83.9109		17.587	17.134	16.041	14.8797
52179		74.54	83.454	84.481	61.093	58.545	58.433				0	0	0	0	150	150		0	0	0	0	23.668	20.119		0	0	0	0	1	1		1.02327	1.00705	1.01538	1.00004	0.985807	0.990062		83.2494	91.6482	90.4876	68.6754	86.4065	83.93		17.587	16.9885	15.9052	14.8797
52259		73.385	67.78	80.856	43.82	54.965	60.518				0	0	0	0	150	150		0	0	0	0	23.5286	19.8197		0	0	0	0	1	1		1.02315	1.00706	1.01537	1.00008	0.985984	0.989527		83.2499	91.6478	90.5703	68.7149	86.3717	83.9495		17.587	16.9885	15.7357	14.6698
52339		64.5	65.96	77.214	53.306	59.376	57.361				0	0	0	0	150	150		0	0	0	0	23.6628	20.4279		0	0	0	0	1	1		1.02293	1.00702	1.01493	0.999844	0.986177	0.989537		83.2422	91.6496	90.4996	68.6797	86.0505	83.9111		17.3067	16.9885	15.6645	14.8797
52439		65.236	76.557	73.883	59.794	55.866	50.179				0	0	0	0	150	150		0	0	0	0	24.0977	20.87		0	0	0	0	1	1		1.02283	1.00708	1.01519	0.99815	0.986395	0.988838		83.1853	91.286	90.4926	68.7235	85.8326	83.9082		17.246	16.8522	15.8985	14.8797
52559		84.053	92.227	95.576	77.064	72.488	81.693				0	0	0	0	150	150		0	0	0	0	23.7858	20.3886		0	0	0	0	1	1		1.02283	1.00718	1.01531	0.996265	0.986439	0.988624		83.1854	91.261	95.576	77.064	85.68	83.9089		17.3015	16.7665	16.0343	14.785
52639		82.246	81.983	95.16	68.848	67.493	61.747				0	0	0	0	150	150		0	0	0	0	23.1935	19.8333		0	0	0	0	1	1		1.02275	1.00723	1.01549	0.995969	0.986265	0.989287		83.188	91.2365	95.16	68.6921	85.5711	83.8246		17.3015	16.6278	16.0343	14.9028
52719		69.929	89.142	85.557	67.873	55.572	59.632				0	0	0	0	150	150		0	0	0	0	23.615	19.6829		0	0	0	0	1	1		1.02342	1.00732	1.01545	0.995978	0.986062	0.989219		83.1474	91.2283	90.4859	68.6919	85.4957	83.8346		17.2715	16.6278	16.0343	14.9028
52799		78.126	94.908	80.311	84.689	65.643	72.519				0	0	0	0	150	150		0	0	0	0	23.8777	18.824		0	0	0	0	1	1		1.02347	1.00739	1.0157	0.997962	0.986099	0.989364		83.1469	91.2212	90.5356	84.689	85.4362	83.8133		17.2993	16.6278	16.1055	14.9028
52879		79.967	76.823	74.129	60.963	63.039	77.608				0	0	0	0	150	150		0	0	0	0	24.1531	19.7702		0	0	0	0	1	1		1.02346	1.00755	1.01594	0.999685	0.986116	0.989285		83.147	91.2569	90.6145	68.5401	85.1985	83.8248		17.2993	16.7665	15.9705	14.9028
52999		76.229	74.135	74.167	54.671	46.114	55.305				0	0	0	0	150	150		0	0	0	0	24.771	20.3957		0	0	0	0	1	1		1.02355	1.00757	1.01596	0.999751	0.986175	0.989288		83.1718	91.2567	90.6135	68.5985	85.1828	83.8244		17.463	16.7665	15.9705	14.9485
53079		61.741	79.54	69.085	51.363	63.056	59.778				0	0	0	0	150	150		0	0	0	0	24.4064	20.7018		0	0	0	0	1	1		1.02444	1.00791	1.01495	0.999761	0.986164	0.989663		83.1565	91.2633	90.6653	68.5978	84.8668	83.7696		17.463	16.8522	15.9985	14.785
53159		55.561	75.666	72.494	57.053	48.449	60.389				0	0	0	0	150	150		0	0	0	0	24.5734	20.6479		0	0	0	0	1	1		1.02459	1.00788	1.01506	0.997832	0.98624	0.989557		83.1538	91.2634	90.6598	68.6874	84.8646	83.8968		17.463	16.7963	15.7638	14.785
53239		61.661	61.796	74.696	49.947	53.139	55.118				0	0	0	0	150	150		0	0	0	0	25.1677	20.8721		0	0	0	0	1	1		1.02454	1.00764	1.01329	0.999459	0.98614	0.989481		83.1547	91.2639	90.7898	68.6184	84.8674	83.9112		17.463	16.7425	15.7638	14.785
53319		61.343	82.444	82.791	56.142	53.684	66.47				0	0	0	0	150	150		0	0	0	0	25.5632	21.3904		0	0	0	0	1	1		1.02439	1.00774	1.0122	1.00072	0.986149	0.989665		83.1387	91.2637	90.7246	68.5237	84.8245	83.9107		17.463	16.7425	15.7357	14.7393
53439		68.921	94.789	96.86	66.54	70.405	65.81				0	0	0	0	150	150		0	0	0	0	24.6573	20.0633		0	0	0	0	1	1		1.02443	1.00782	1.01162	1.00051	0.98606	0.989948		82.9295	91.2538	96.86	68.4689	84.7888	83.89		17.2993	16.6568	15.6645	14.7072
53519		72.123	92.172	90.136	65.128	66.383	69.863				0	0	0	0	150	150		0	0	0	0	25.2457	20.6431		0	0	0	0	1	1		1.02425	1.0079	1.01183	1.00229	0.985907	0.989943		82.6728	91.2529	90.136	67.9579	84.7213	83.8901		16.997	16.6568	15.8447	14.3295
53599		74.428	86.063	82.464	60.525	69.037	74.076				0	0	0	0	150	150		0	0	0	0	24.9815	20.1173		0	0	0	0	1	1		1.02425	1.0078	1.01174	1.00244	0.985556	0.989761		82.4127	91.1812	90.4918	67.9169	84.5074	83.8933		16.888	16.5718	15.815	14.1758
53679		72.127	92.733	80.164	60.115	61.144	75.443				0	0	0	0	150	150		0	0	0	0	24.1394	19.6006		0	0	0	0	1	1		1.02503	1.00758	1.01178	1.00209	0.985274	0.989269		82.2388	91.2027	90.4909	67.8782	84.2523	83.9018		16.8578	16.5718	15.815	14.1393
53759		68.777	76.637	81.964	57.629	67.382	52.442				0	0	0	0	150	150		0	0	0	0	23.6283	20.1188		0	0	0	0	1	1		1.02494	1.0074	1.01196	1.00174	0.985048	0.989032		82.2024	91.2204	90.5433	67.8882	84.2967	83.9126		16.7485	16.5718	15.61	14.1393
53879		75.231	79.303	63.431	60.735	58.936	51.15				0	0	0	0	150	150		0	0	0	0	23.4596	20.6006		0	0	0	0	1	1		1.02516	1.00662	1.01205	1.00142	0.984826	0.989033		82.1653	91.2623	90.6358	67.8976	84.2573	83.9675		16.6808	16.7105	15.6645	14.1393
53999		76.402	66.901	76.663	52.221	64.271	61.371				0	0	0	0	150	150		0	0	0	0	22.3501	21.1685		0	0	0	0	1	1		1.02494	1.00649	1.01216	1.0017	0.984816	0.988974		82.123	91.4177	90.63	67.8896	84.0482	83.9696		16.4113	16.7963	15.336	14.1393
54079		64.126	69.411	71.834	46.247	52.523	59.614				0	0	0	0	150	150		0	0	0	0	22.0115	21.3285		0	0	0	0	1	1		1.02489	1.00628	1.01113	1.00133	0.984786	0.98868		82.1269	91.4635	90.834	67.8753	83.8909	83.9799		16.4113	16.7425	15.4072	14.2573
54199		57.339	64.348	81.094	38.662	40.004	55.84				0	0	0	0	150	150		0	0	0	0	21.2179	21.4412		0	0	0	0	1	1		1.02486	1.00646	1.0105	1.00132	0.984744	0.988708		82.1291	91.4247	90.8938	67.9007	83.8915	83.979		16.4113	16.7425	15.4352	14.1393
54279		60.882	66.746	60.535	50.317	48.902	46.549				0	0	0	0	150	150		0	0	0	0	21.4234	21.871		0	0	0	0	1	1		1.02481	1.00652	1.01057	1.00178	0.985376	0.98856		82.1335	91.411	90.9381	67.8871	83.8832	83.9841		16.4113	16.6115	15.3515	14.1393
54379		85.211	77.86	90.891	62.624	72.808	78.059				0	0	0	0	150	150		0	0	0	0	20.4019	21.7002		0	0	0	0	1	1		1.02559	1.00627	1.01039	1.00253	0.987194	0.988744		81.9726	91.2631	90.891	67.8663	83.7498	83.919		16.3058	16.5258	15.482	14.0938
54479		79.759	85.682	80.238	61.572	57.783	69.517				0	0	0	0	150	150		0	0	0	0	20.7047	21.4205		0	0	0	0	1	1		1.0255	1.00622	1.01073	1.00252	0.988504	0.988944		81.9436	91.2526	90.8907	67.838	83.3326	83.9074		16.2033	16.387	15.4352	14.0778
54559		72.523	78.998	83.213	70.263	70.764	72.872				0	0	0	0	150	150		0	0	0	0	20.8674	21.4039		0	0	0	0	1	1		1.02763	1.00605	1.01092	1.00245	0.989693	0.988548		81.8192	91.1861	90.8903	67.7939	83.2931	83.9091		16.2033	16.2818	15.4352	14.057
54639		82.173	75.776	78.718	67.878	70.711	70.56				0	0	0	0	150	150		0	0	0	0	21.1043	21.5159		0	0	0	0	1	1		1.02718	1.00572	1.01092	1.00223	0.990794	0.987942		81.7403	91.218	90.8903	67.7258	82.9511	83.911		16.0775	16.2818	15.4352	14.0235
54719		73.536	71.176	83.2	62.204	73.829	61.77				0	0	0	0	150	150		0	0	0	0	20.856	22.1589		0	0	0	0	1	1		1.02685	1.00556	1.01071	1.00177	0.990477	0.987986		81.7446	91.234	90.8908	67.7457	82.8875	83.9468		16.0775	16.2818	15.4352	14.0235
54799		72.872	81.597	73.72	51.426	64.286	67.621				0	0	0	0	150	150		0	0	0	0	20.8469	21.0653		0	0	0	0	1	1		1.02616	1.0054	1.0108	1.00132	0.990135	0.987755		81.7844	91.2429	90.8906	67.7026	82.9042	83.9552		16.0775	16.2818	15.4352	13.9538
54879		80.471	74.867	86.027	53.137	67.16	43.513				0	0	0	0	150	150		0	0	0	0	20.6455	20.4444		0	0	0	0	1	1		1.026	1.00537	1.01071	1.00099	0.989615	0.987646		81.8006	91.2432	90.8908	67.7125	82.9295	83.9592		16.0775	16.2818	15.4352	13.9538
54999		59.604	63.458	76.785	56.954	68.228	56.56				0	0	0	0	150	150		0	0	0	0	21.1215	19.6803		0	0	0	0	1	1		1.02706	1.00514	1.01055	1.0012	0.989648	0.98785		81.7419	91.2618	90.8925	67.7062	82.9279	83.9113		16.0775	16.3432	15.4352	13.9538
55099		70.815	62.957	81.139	43.533	63.149	58.07				0	0	0	0	150	150		0	0	0	0	20.5557	19.3194		0	0	0	0	1	1		1.02756	1.00516	1.01043	1.00148	0.990253	0.988034		81.7077	91.2617	90.9452	67.6976	82.8984	83.945		16.0403	16.3432	15.482	14.1173
55179		61.628	61.954	75.26	52.603	46.814	46.093				0	0	0	0	150	150		0	0	0	0	19.7101	19.1896		0	0	0	0	1	1		1.02773	1.00549	1.01008	1.00133	0.991634	0.989086		81.4437	91.2608	90.9627	67.7023	82.8585	83.9125		15.9933	16.28	15.482	14.1173
55279		74.801	99.385	99.079	62.807	73.174	70.051				0	0	0	0	150	150		0	0	0	0	18.2067	17.8611		0	0	0	0	1	1		1.02773	1.00549	1.01015	1.00122	0.991496	0.990757		81.3198	99.385	99.079	67.7056	82.8618	83.9041		16.0775	16.28	15.7638	14.1173
55379		77.19	95.8	86.386	80.056	62.047	71.447				0	0	0	0	150	150		0	0	0	0	17.3405	17.5821		0	0	0	0	1	1		1.02772	1.00566	1.01015	1.00093	0.992746	0.991314		81.2319	95.8	90.9029	80.056	82.7912	83.6527		16.1628	16.238	15.7638	14.0588
55459		58.583	84.287	87.327	70.321	60.996	69.987				0	0	0	0	150	150		0	0	0	0	16.8483	17.4997		0	0	0	0	1	1		1.02732	1.00518	1.0103	1.00117	0.993181	0.991265		81.2596	91.2453	87.327	67.6511	82.7508	83.6666		16.313	16.238	15.7357	14.17
55539		87.95	77.509	93.776	59.702	62.232	71.74				0	0	0	0	150	150		0	0	0	0	17.2739	17.2047		0	0	0	0	1	1		1.02661	1.00514	1.00999	1.00048	0.993572	0.990534		87.95	91.2457	93.776	67.6169	82.6767	83.9079		16.2933	16.238	15.7357	14.1108
55619		68.28	78.424	75.961	56.121	64.788	61.948				0	0	0	0	150	0		0	0	0	0	17.881	0		0	0	0	0	1	0		1.02605	1.00454	1.00981	0.999862	0.993198	0.989863		81.2219	91.2632	90.9118	67.696	82.6813	83.9101		16.1077	16.3432	15.7638	14.17
55699		71.355	71.405	89.096	63.164	65.929	75.407				0	0	0	0	150	150		0	0	0	0	17.8934	16.8136		0	0	0	0	1	1		1.02569	1.00394	1.01012	0.999138	0.994557	0.988988		81.1276	91.6054	89.096	67.7181	82.6545	83.9128		15.8267	16.482	15.8105	14.17
55779		72.192	78.072	79.76	56.721	61.565	64.156				0	0	0	0	150	0		0	0	0	0	18.3083	0		0	0	0	0	1	0		1.02514	1.00335	1.01017	0.998951	0.994478	0.98835		81.2856	91.7696	90.9581	67.6715	82.6565	83.9334		16.1077	16.5482	15.8105	14.1108
55859		65.301	100.446	80.737	69.424	52.875	77.359				0	0	0	0	150	0		0	0	0	0	18.1959	0		0	0	0	0	1	0		1.02451	1.00337	1.01005	0.998529	0.994803	0.989051		81.3179	100.446	90.9643	67.6965	82.6482	83.9126		16.1077	16.6382	15.8105	14.1108
55999		55.831	78.706	78.014	59.795	63.151	67.125				0	0	0	0	150	0		0	0	0	0	17.7042	0		0	0	0	0	1	0		1.02572	1.00381	1.01008	0.998551	0.995264	0.989136		81.2455	91.8905	90.9629	67.6947	82.6364	83.9123		16.244	16.575	15.9958	14.1478
56079		58.018	77.446	76.579	59.136	56.407	58.496				0	0	0	0	150	0		0	0	0	0	17.5124	0		0	0	0	0	1	0		1.02843	1.00453	1.00995	0.999186	0.995976	0.990175		81.0418	91.8192	90.9692	67.6627	82.5375	83.9091		16.244	16.575	16.0452	14.1478
56159		69.255	88.458	82.41	55.328	78.897	74.373				0	0	0	0	0	0		0	0	0	0	0	0		0	0	0	0	0	0		1.02931	1.00484	1.00996	0.999516	0.996359	0.989931		80.515	91.7888	90.9079	67.6505	82.3061	83.9098		15.963	16.575	15.9985	14.1478
56239		77.271	102.018	95.949	71.154	89.464	87.106				0	0	0	0	0	0		0	0	0	0	0	0		0	0	0	0	0	0		1.0296	1.00464	1.01019	0.999165	0.996143	0.991707		80.4618	102.018	95.949	71.154	82.2154	87.106		15.7085	16.575	15.9985	14.1478
56319		65.552	85.347	97.109	72.504	67.034	70.848				0	0	0	0	0	0		0	0	0	0	0	0		0	0	0	0	0	0		1.02978	1.00462	1.01005	0.998711	0.995781	0.991894		80.2678	91.685	97.109	72.504	82.2469	83.5092		15.5675	16.485	15.9705	14.1553
56399		69.232	91.265	85.006	59.699	60.829	78.676				0	0	0	0	0	0		0	0	0	0	0	0		0	0	0	0	0	0		1.02924	1.0046	1.01007	0.998081	0.994933	0.991862		80.1863	91.686	90.7649	67.732	82.2972	83.518		15.6248	16.485	16.052	14.1553
56479		71.218	86.435	80.324	71.189	57.526	83.386				0	0	0	0	0	0		0	0	0	0	0	0		0	0	0	0	0	0		1.02893	1.00422	1.00945	0.998267	0.994459	0.991729		80.3775	91.7047	90.6809	71.189	82.5148	83.8873		15.7658	16.485	15.9975	14.1382
56559		73.4	76.761	95.119	62.07	73.259	57.096				0	0	0	0	0	0		0	0	0	0	0	0		0	0	0	0	0	0		1.02908	1.004	1.0094	0.998308	0.994096	0.991623		80.3581	91.8717	95.119	67.6155	82.5785	83.9096		15.7658	16.5823	15.9677	14.107
56639		77.412	74.298	101.333	56.017	55.312	72.145				0	0	0	0	0	0		0	0	0	0	0	0		0	0	0	0	0	0		1.02902	1.00404	1.00942	0.99828	0.993514	0.991564		80.3657	91.8675	101.333	67.6156	82.6425	83.9098		15.7658	16.5823	15.8963	14.0995
56739		72.962	86.171	78.516	54.875	69.251	61.207				0	0	0	0	0	0		0	0	0	0	0	0		0	0	0	0	0	0		1.02945	1.00416	1.00946	0.998746	0.993058	0.991381		80.3112	91.8561	90.4591	67.615	82.6598	83.9104		15.7658	16.5823	15.8963	14.0995
56839		114.955	64.381	134.106	50.307	78.228	59.92				0	0	0	0	0	0		0	0	0	0	0	0		0	0	0	0	0	0		1.02995	1.00427	1.00943	0.998249	0.993959	0.992106		114.955	91.8446	134.106	67.6156	82.6026	83.9082		15.7658	16.444	15.8963	14.0995
56999		121.645	90.249	111.123	47.731	66.749	60.165				0	0	0	0	0	0		0	0	0	0	0	0		0	0	0	0	0	0		1.02977	1.00418	1.00995	0.998255	0.994714	0.993653		121.645	91.8539	111.123	67.6156	82.4698	83.8824		16.026	16.444	15.8963	14.0995
57099		148.686	96.553	137.816	63.89	112.815	80.102				0	0	0	0	0	0		0	0	0	0	0	0		0	0	0	0	0	0		1.0293	1.00415	1.00999	0.999306	0.994462	0.994418		148.686	96.553	137.816	67.5336	112.815	83.4269		15.9505	16.3468	15.911	13.9985
57179		170.172	100.554	137.627	79.75	107.096	74.819				0	0	0	0	0	0		0	0	0	0	0	0		0	0	0	0	0	0		1.02852	1.00346	1.00965	1.00002	0.99437	0.994545		170.172	100.554	137.627	79.75	107.096	83.3985		15.9505	16.4205	15.8967	13.9532
57259		118.809	98.629	113.031	68.965	94.259	77.407				0	0	0	0	0	0		0	0	0	0	0	0		0	0	0	0	0	0		1.02781	1.00307	1.01025	0.999763	0.99412	0.994108		118.809	98.629	113.031	67.3646	94.259	83.3735		16.111	16.4205	15.8658	13.8978
57339		113.079	89.458	122.624	70.215	87.655	79.271				0	0	0	0	0	0		0	0	0	0	0	0		0	0	0	0	0	0		1.02749	1.00241	1.01125	0.999163	0.993756	0.993649		113.079	91.5709	122.624	70.215	82.1362	83.388		16.0773	16.4025	15.8738	13.8235
57419		240.531	92.411	195.48	67.423	146.483	77.834				0	0	0	0	0	0		0	0	0	0	0	0		0	0	0	0	0	0		1.02704	1.00217	1.01134	0.999051	0.995057	0.994119		240.531	91.6256	195.48	67.3111	146.483	83.2279		16.0773	16.4025	15.7773	13.8665
57539		155.778	80.483	166.032	63.447	114.421	73.215				0	0	0	0	0	0		0	0	0	0	0	0		0	0	0	0	0	0		1.02693	1.00188	1.01016	0.999193	0.996184	0.993879		155.778	91.3138	166.032	67.3036	114.421	82.8267		16.0773	16.2973	15.7773	13.8665
57619		104.208	81.617	110.109	57.098	85.61	82.175				0	0	0	0	0	0		0	0	0	0	0	0		0	0	0	0	0	0		1.02671	1.00208	1.01133	0.999037	0.99773	0.994402		104.208	91.2682	110.109	67.2191	81.7038	82.6681		16.357	16.2973	15.7165	13.7582
57699		132.555	75.175	112.574	53.666	87.598	57.859				0	0	0	0	0	0		0	0	0	0	0	0		0	0	0	0	0	0		1.02717	1.00173	1.01206	0.998817	0.999552	0.993547		132.555	91.3469	112.574	67.2343	81.4248	82.9232		16.357	16.2973	15.7165	13.7582
57779		122.408	70.812	114.148	55.217	79.184	64.949				0	0	0	0	0	0		0	0	0	0	0	0		0	0	0	0	0	0		1.02722	1.00167	1.01145	0.999988	0.999343	0.993504		122.408	91.3605	114.148	67.1536	81.4441	82.9355		16.498	16.1765	15.5935	13.7582
57859		126.723	73.877	106.114	52.083	100.839	66.235				0	0	0	0	0	0		0	0	0	0	0	0		0	0	0	0	0	0		1.02738	1.00152	1.01197	0.999665	0.999699	0.993458		126.723	91.3931	106.114	67.1758	100.839	82.9486		16.498	16.0365	15.628	13.7152
57999		135.299	92.981	102.696	63.666	102.982	68.521				0	0	0	0	0	0		0	0	0	0	0	0		0	0	0	0	0	0		1.02673	1.00071	1.01402	1.00021	1.00103	0.993264		135.299	91.5763	102.696	67.1384	102.982	83.0039		16.498	16.1765	15.6658	13.6995
58079		120.884	99.431	114.416	66.122	100.203	88.357				0	0	0	0	0	0		0	0	0	0	0	0		0	0	0	0	0	0		1.02628	1.00049	1.014	0.999965	1.0018	0.993826		120.884	99.431	114.416	67.1551	100.203	88.357		16.4408	15.9933	15.6658	13.7152
58159		89.192	101.201	92.466	65.772	97.524	81.463				0	0	0	0	0	0		0	0	0	0	0	0		0	0	0	0	0	0		1.02582	0.999662	1.01568	0.99989	1.00097	0.993337		89.192	101.201	92.466	67.1603	97.524	82.4936		16.5045	16.0653	15.552	13.7582
58239		130.481	102.241	106.051	67.847	86.872	72.151				0	0	0	0	0	0		0	0	0	0	0	0		0	0	0	0	0	0		1.02537	0.998847	1.01524	0.999202	1.00138	0.992593		130.481	102.241	106.051	67.2077	80.9641	82.3438		16.4793	16.079	15.461	13.7582
58319		104.118	92.881	94.745	75.928	86.114	83.88				0	0	0	0	0	0		0	0	0	0	0	0		0	0	0	0	0	0		1.0253	0.998757	1.01518	0.999199	1.00253	0.9923		104.118	91.2609	94.745	75.928	80.8533	83.88		16.4385	16.079	15.3832	13.6508
58399		105.768	87.465	87.73	79.202	82.277	70.804				0	0	0	0	0	0		0	0	0	0	0	0		0	0	0	0	0	0		1.02531	0.99898	1.01529	0.999168	1.00329	0.992544		105.768	91.2644	87.73	79.202	80.8368	82.7348		16.4385	16.0943	15.3832	13.6508
58479		77.497	83.053	74.92	63.538	76.053	75.664				0	0	0	0	0	0		0	0	0	0	0	0		0	0	0	0	0	0		1.02528	0.998812	1.01527	0.99878	1.00349	0.992523		79.9717	91.2648	89.0976	67.1221	80.5404	82.7412		16.409	16.0943	15.3832	13.6508
58579		85.858	79.283	81.1	60.961	78.492	70.306				0	0	0	0	0	0		0	0	0	0	0	0		0	0	0	0	0	0		1.02498	0.998716	1.0152	0.998625	1.00463	0.992563		85.858	91.2726	89.0978	67.1326	80.4319	82.3445		16.409	16.0943	15.3832	13.6508
58679		174.79	88.741	132.237	60.27	112.997	77.687				0	0	0	0	0	0		0	0	0	0	0	0		0	0	0	0	0	0		1.02494	0.998657	1.01523	0.998549	1.00571	0.992469		174.79	91.2858	132.237	67.1378	112.997	82.347		16.319	16.0943	15.3832	13.6508
58799		107.983	81.207	92.029	50.33	82.694	68.896				0	0	0	0	0	0		0	0	0	0	0	0		0	0	0	0	0	0		1.02474	0.998593	1.01521	0.99898	1.0054	0.992118		107.983	91.3003	92.029	67.1094	80.3881	82.3669		16.409	16.0653	15.4237	13.6078
58879		107.022	69.532	108.792	64.547	107.233	68.586				0	0	0	0	0	0		0	0	0	0	0	0		0	0	0	0	0	0		1.02487	0.997976	1.01493	0.998718	1.00686	0.992224		107.022	91.4403	108.792	67.1261	107.233	82.3533		16.409	16.0943	15.4222	13.6078
58999		100.918	87.26	97.703	70.537	95.351	83.908				0	0	0	0	0	0		0	0	0	0	0	0		0	0	0	0	0	0		1.0253	0.998042	1.01532	0.998178	1.00884	0.992041		100.918	91.4252	97.703	70.537	95.351	83.908		16.4385	16.0653	15.4222	13.6078
59099		104.312	83.139	97.182	68.704	95.283	92.124				0	0	0	0	0	0		0	0	0	0	0	0		0	0	0	0	0	0		1.02553	0.997619	1.01567	0.997708	1.0094	0.992225		104.312	91.5213	97.182	67.1961	95.283	92.124		16.346	16.0653	15.5655	13.6078
59179		84.94	91.261	86.977	75.057	83.397	79.961				0	0	0	0	0	0		0	0	0	0	0	0		0	0	0	0	0	0		1.02538	0.997626	1.01518	0.997325	1.00845	0.992497		84.94	91.2637	86.977	75.057	79.6715	82.2843		16.1442	16.079	15.651	13.6508
59259		97.228	87.175	91.901	64.294	86.514	76.787				0	0	0	0	0	0		0	0	0	0	0	0		0	0	0	0	0	0		1.02501	0.997391	1.01491	0.996915	1.00834	0.992254		97.228	91.2575	91.901	67.2482	79.6716	82.3525		16.0652	16.018	15.6557	13.6508
59339		85.122	86.876	85.207	84.062	92.822	89.407				0	0	0	0	0	0		0	0	0	0	0	0		0	0	0	0	0	0		1.02474	0.997276	1.01475	0.997572	1.00874	0.992025		85.122	91.2589	89.0598	84.062	92.822	89.407		16.1442	16.018	15.6557	13.6508
59439		80.458	94.784	83.978	62.98	73.804	75.162				0	0	0	0	0	0		0	0	0	0	0	0		0	0	0	0	0	0		1.0247	0.997271	1.01471	0.997648	1.0087	0.993039		79.6936	94.784	89.0618	67.2002	79.3427	82.3323		16.1442	16.079	15.7717	13.6508
59519		78.988	83.839	67.686	58.697	80.826	74.754				0	0	0	0	0	0		0	0	0	0	0	0		0	0	0	0	0	0		1.0245	0.997541	1.01493	0.998654	1.00922	0.993088		79.7012	91.2639	89.0501	67.1306	79.1612	82.3311		16.1897	16.079	15.6557	13.6078
59619		87.853	84.851	87.455	57.473	83.9	86.804				0	0	0	0	0	0		0	0	0	0	0	0		0	0	0	0	0	0		1.02441	0.997494	1.01509	0.998228	1.00977	0.994846		87.853	91.264	87.455	67.16	79.0485	86.804		16.1897	16.079	15.6557	13.6078
59719		84.627	87.915	74.794	57.546	82.885	83.913				0	0	0	0	0	0		0	0	0	0	0	0		0	0	0	0	0	0		1.0246	0.997533	1.01519	0.998488	1.00927	0.995365		84.627	91.2639	89.0363	67.1421	79.0573	83.913		16.1897	16.05	15.6557	13.6078
59799		64.722	85.569	77.578	67.453	77.918	86.45				0	0	0	0	0	0		0	0	0	0	0	0		0	0	0	0	0	0		1.02466	0.997404	1.01527	0.998687	1.00893	0.995512		79.6953	91.2642	89.0318	67.1283	79.0632	86.45		16.2682	16.05	15.6557	13.6508
59879		65.934	99.315	97.808	64.075	68.908	85.832				0	0	0	0	0	0		0	0	0	0	0	0		0	0	0	0	0	0		1.02408	0.997064	1.01479	0.99873	1.00963	0.99546		79.7163	99.315	97.808	67.1253	79.051	85.832		16.2682	15.8808	15.7717	13.6508
59999		88.386	110.209	91.023	85.591	116.663	104.191				0	0	0	0	0	0		0	0	0	0	0	0		0	0	0	0	0	0		1.02403	0.996735	1.01431	0.999051	1.01066	0.996685		88.386	110.209	91.023	85.591	116.663	104.191		16.2682	16.05	15.7717	13.6508
60079		85.408	101.549	85.971	74.667	90.956	97.754				0	0	0	0	0	0		0	0	0	0	0	0		0	0	0	0	0	0		1.02425	0.996557	1.01401	0.998766	1.01117	0.998018		85.408	101.549	89.0962	74.667	90.956	97.754		16.1897	16.05	15.8618	13.6508
60159		72.182	98.02	87.448	71.62	74.758	105.165				0	0	0	0	0	0		0	0	0	0	0	0		0	0	0	0	0	0		1.02608	0.996324	1.01408	0.998152	1.0109	0.997855		79.6308	98.02	87.448	71.62	78.9835	105.165		16.1897	16.05	15.944	13.6508
60259		75.157	93.663	90.333	84.836	85.478	95.771				0	0	0	0	0	0		0	0	0	0	0	0		0	0	0	0	0	0		1.02813	0.996096	1.01411	0.998211	1.01059	0.997635		79.5949	93.663	90.333	84.836	78.9515	95.771		16.1897	16.0653	15.8498	13.7582
60339		75.561	97.793	89.396	63.62	92.359	77.6				0	0	0	0	0	0		0	0	0	0	0	0		0	0	0	0	0	0		1.02874	0.996209	1.01429	0.998303	1.01043	0.997605		79.5845	97.793	89.396	67.3527	92.359	82.077		16.1897	16.0653	15.8498	13.8235
60439		79.593	92.28	110.504	75.585	88.849	84.907				0	0	0	0	0	0		0	0	0	0	0	0		0	0	0	0	0	0		1.02893	0.996042	1.0145	0.998465	1.01082	0.997536		79.5808	91.6958	110.504	75.585	88.849	84.907		16.1897	16.0653	15.7838	13.8235
60519		111.776	90.839	109.874	69.065	89.28	78.858				0	0	0	0	0	0		0	0	0	0	0	0		0	0	0	0	0	0		1.02877	0.996623	1.01469	0.99844	1.01072	0.997364		111.776	91.6659	109.874	69.065	89.28	82.1227		16.1897	16.0653	15.629	13.9135
60639		88.554	83.276	93.336	60.176	77.085	90.361				0	0	0	0	0	0		0	0	0	0	0	0		0	0	0	0	0	0		1.02863	0.996575	1.01493	0.998233	1.01049	0.997189		88.554	91.6684	93.336	67.4323	78.9536	90.361		16.1897	16.0653	15.629	13.9135
60719		100.366	74.576	85.307	64.242	77.871	72.358				0	0	0	0	0	0		0	0	0	0	0	0		0	0	0	0	0	0		1.02829	0.996401	1.01464	0.998106	1.01057	0.997101		100.366	91.6773	88.6753	67.4346	78.9518	82.1726		16.2682	16.0653	15.6968	13.9135
60799		83.376	76.769	93.59	66.297	76.804	77.873				0	0	0	0	0	0		0	0	0	0	0	0		0	0	0	0	0	0		1.02808	0.996269	1.01475	0.998073	1.01027	0.996807		79.5954	91.6841	93.59	67.4352	78.9586	82.1985		16.3118	16.0943	15.6968	13.8978
60879		111.832	97.916	99.57	75.098	83.311	91.89				0	0	0	0	0	0		0	0	0	0	0	0		0	0	0	0	0	0		1.02804	0.99655	1.0141	0.997838	1.00961	0.996655		111.832	97.916	99.57	75.098	78.9736	91.89		16.395	16.1857	15.6968	13.8738
60999		81.996	88.242	101.497	71.395	105.355	91.392				0	0	0	0	0	0		0	0	0	0	0	0		0	0	0	0	0	0		1.02809	0.996006	1.01402	0.997647	1.00906	0.996445		79.5953	91.6977	101.497	71.395	105.355	91.392		16.395	16.1857	15.8093	13.8738
61079		76.45	90.354	91.415	76.595	86.431	99.528				0	0	0	0	0	0		0	0	0	0	0	0		0	0	0	0	0	0		1.02791	0.996701	1.01443	0.997589	1.00858	0.996343		79.5972	91.6619	91.415	76.595	78.998	99.528		16.395	16.1857	15.8093	13.8738
61159		88.919	97.322	100.201	63.6	92.092	97.685				0	0	0	0	0	0		0	0	0	0	0	0		0	0	0	0	0	0		1.02773	0.997692	1.01563	0.997378	1.00857	0.996178		88.919	97.322	100.201	67.4478	92.092	97.685		16.395	16.1857	15.8093	13.8978
61239		89.759	102.336	92.254	72.162	94.618	101.106				0	0	0	0	0	0		0	0	0	0	0	0		0	0	0	0	0	0		1.0279	0.998204	1.01564	0.997271	1.00851	0.996153		89.759	102.336	92.254	72.162	94.618	101.106		16.316	16.1857	15.8093	13.8077
61319		79.557	101.35	95.872	67.811	93.444	86.504				0	0	0	0	0	0		0	0	0	0	0	0		0	0	0	0	0	0		1.02769	0.998264	1.01561	0.99719	1.00847	0.996102		79.5694	101.35	95.872	67.4171	93.444	86.504		16.4445	16.1857	15.8388	13.8077
61399		87.931	91.893	86.504	62.698	92.201	86.007				0	0	0	0	0	0		0	0	0	0	0	0		0	0	0	0	0	0		1.02721	0.998302	1.01666	0.997126	1.00905	0.996808		87.931	91.2621	88.1231	67.4209	92.201	86.007		16.4592	16.4525	15.8388	13.8077
61479		82.351	86.34	89.001	62.077	87.469	85.634				0	0	0	0	0	0		0	0	0	0	0	0		0	0	0	0	0	0		1.02717	0.997664	1.01649	0.996755	1.00868	0.996657		79.5559	91.2636	89.001	67.429	78.9955	85.634		16.4155	16.1705	15.9928	13.8077
61579		86.827	74.252	80.124	64.024	88.929	81.69				0	0	0	0	0	0		0	0	0	0	0	0		0	0	0	0	0	0		1.02698	0.998283	1.01671	0.996733	1.00859	0.996284		86.827	91.2621	88.1124	67.4295	88.929	81.69		16.4155	16.079	15.9928	13.8077
61659		87.036	77.768	81.834	67.679	81.138	88.32				0	0	0	0	0	0		0	0	0	0	0	0		0	0	0	0	0	0		1.02711	0.998121	1.01689	0.996582	1.00821	0.996622		87.036	91.2625	88.075	67.4322	79.0073	88.32		16.4155	16.079	15.9928	13.7837
61759		76.477	91.642	78.013	61.277	76.802	91.071				0	0	0	0	0	0		0	0	0	0	0	0		0	0	0	0	0	0		1.02702	0.998132	1.01669	0.996362	1.00886	0.996357		79.5561	91.2625	88.1158	67.4362	78.9906	91.071		16.4592	16.079	15.9928	13.7837
61839		87.969	97.425	93.492	83.585	103.577	80.346				0	0	0	0	0	0		0	0	0	0	0	0		0	0	0	0	0	0		1.02654	0.998138	1.01691	0.996867	1.00872	0.995688		87.969	97.425	93.492	83.585	103.577	82.1269		16.4592	16.079	15.9928	13.711
61999		90.43	107.085	93.845	78.681	94.78	101.466				0	0	0	0	0	0		0	0	0	0	0	0		0	0	0	0	0	0		1.02639	0.99825	1.0173	0.99657	1.0082	0.994669		90.43	107.085	93.845	78.681	94.78	101.466		16.4592	16.079	15.9928	13.711
62079		83.136	85.078	84.053	78.392	105.444	87.832				0	0	0	0	0	0		0	0	0	0	0	0		0	0	0	0	0	0		1.02604	0.998679	1.0172	0.996716	1.00872	0.994518		79.5662	91.2612	88.0083	78.392	105.444	87.832		16.4592	16.05	15.8388	13.6185
62159		91.741	102.296	97.044	76.393	92.695	91.495				0	0	0	0	0	0		0	0	0	0	0	0		0	0	0	0	0	0		1.02684	0.998573	1.01729	0.996381	1.01036	0.995349		91.741	102.296	97.044	76.393	92.695	91.495		16.1748	16.05	15.8388	13.6185
62239		88.237	85.58	89.975	73.189	107.699	84.685				0	0	0	0	0	0		0	0	0	0	0	0		0	0	0	0	0	0		1.02753	0.998629	1.01836	0.996653	1.01152	0.995006		88.237	91.2613	89.975	73.189	107.699	84.685		16.1748	16.05	15.8388	13.6185
62319		74.322	86.293	103.2	74.253	87.829	90.504				0	0	0	0	0	0		0	0	0	0	0	0		0	0	0	0	0	0		1.02738	0.998262	1.01866	0.99714	1.01148	0.996141		79.391	91.3755	103.2	74.253	78.9124	90.504		16.1748	16.0653	15.8388	13.6185
62399		85.192	85.875	84.231	65.827	87.186	77.719				0	0	0	0	0	0		0	0	0	0	0	0		0	0	0	0	0	0		1.02714	0.998516	1.01864	0.997049	1.01152	0.997455		85.192	91.3179	87.9074	67.4237	78.9121	81.8231		16.131	15.896	15.9928	13.6185
62479		72.41	91.727	83.542	61.272	80.902	72.658				0	0	0	0	0	0		0	0	0	0	0	0		0	0	0	0	0	0		1.02717	0.998465	1.01887	0.997033	1.01127	0.997191		79.5559	91.3295	87.9026	67.424	78.9142	81.8497		16.0025	15.7752	16.2758	13.6185
62559		64.751	89	88.773	72.978	91.693	97.129				0	0	0	0	0	0		0	0	0	0	0	0		0	0	0	0	0	0		1.02713	0.998531	1.01897	0.997025	1.01097	0.997152		79.556	91.3143	88.773	72.978	91.693	97.129		16.0025	15.6575	15.9928	13.6185
62659		79.694	82.628	87.008	60.783	82.632	88.122				0	0	0	0	0	0		0	0	0	0	0	0		0	0	0	0	0	0		1.02752	0.999027	1.01871	0.996955	1.01089	0.996889		79.5553	91.2643	87.9059	67.4254	78.9175	88.122		16.0025	15.6575	15.9928	13.6185
62759		62.297	98.963	94.223	56.015	83.805	90.134				0	0	0	0	0	0		0	0	0	0	0	0		0	0	0	0	0	0		1.02727	0.999148	1.01816	0.996382	1.01016	0.99777		79.5557	98.963	94.223	67.4358	78.9281	90.134		16.0025	15.6575	15.9928	13.6185
62879		91.356	114.482	103.534	83.538	91.748	107.18				0	0	0	0	0	0		0	0	0	0	0	0		0	0	0	0	0	0		1.02675	0.999534	1.01782	0.995933	1.00927	0.999921		91.356	114.482	103.534	83.538	91.748	107.18		16.0025	15.6575	15.9928	13.6185
62999		82.894	84.556	92.872	75.517	98.728	91.894				0	0	0	0	0	0		0	0	0	0	0	0		0	0	0	0	0	0		1.02755	1.00042	1.01774	0.996015	1.0095	0.999865		79.5552	91.261	92.872	75.517	98.728	91.894		15.9193	15.5585	15.9928	13.5095
63079		87.593	104.899	89.914	82.122	78.951	96.932				0	0	0	0	0	0		0	0	0	0	0	0		0	0	0	0	0	0		1.02909	1.00069	1.01761	0.996255	1.00919	0.999746		87.593	104.899	89.914	82.122	78.9456	96.932		15.8757	15.501	15.8388	13.436
63159		77.908	97.67	85.06	74.848	90.666	93.025				0	0	0	0	0	0		0	0	0	0	0	0		0	0	0	0	0	0		1.02889	1.00055	1.01789	0.99602	1.01063	0.999707		79.4474	97.67	87.9226	74.848	90.666	93.025		15.8757	15.5983	15.9497	13.3647
63239		76.813	92.151	79.095	68.495	88	76.939				0	0	0	0	0	0		0	0	0	0	0	0		0	0	0	0	0	0		1.02927	1.00016	1.01748	0.995908	1.01388	1.00225		79.3775	91.3233	87.9503	67.4444	88	81.4617		15.8757	15.5757	15.8388	13.3647
63319		88.472	93.865	81.982	60.134	82.846	76.56				0	0	0	0	0	0		0	0	0	0	0	0		0	0	0	0	0	0		1.02942	1.00012	1.01734	0.995877	1.01348	1.00228		88.472	93.865	87.9804	67.445	78.8998	81.4615		15.7767	15.5757	15.8388	13.3647
63399		79.974	92.21	69.95	60.691	81.499	86.121				0	0	0	0	0	0		0	0	0	0	0	0		0	0	0	0	0	0		1.0296	1.00014	1.01741	0.995545	1.01472	1.00206		79.083	91.3273	87.964	67.451	78.8046	86.121		15.7767	15.5757	15.8388	13.436
63519		73.277	81.2	85.744	61.885	72.249	82.355				0	0	0	0	0	0		0	0	0	0	0	0		0	0	0	0	0	0		1.02973	1.0001	1.01757	0.995648	1.01493	0.999336		79.0693	91.336	87.9312	67.4491	78.7751	82.355		15.7767	15.5983	15.8388	13.436
63599		76.247	82.221	90.887	69.224	79.301	77.555				0	0	0	0	0	0		0	0	0	0	0	0		0	0	0	0	0	0		1.03008	1.00002	1.01749	0.995521	1.01662	0.997237		79.0329	91.3548	90.887	69.224	78.632	81.8451		15.7767	15.5983	15.9497	13.5095
63679		78.88	84.928	81.807	70.312	62.188	84.028				0	0	0	0	0	0		0	0	0	0	0	0		0	0	0	0	0	0		1.02963	1.0003	1.01757	0.996339	1.01789	0.999195		79.0801	91.2914	87.9309	70.312	78.5961	84.028		15.8203	15.5757	15.9497	13.5095
63759		95.576	104.968	99.743	87.335	105.511	93.179				0	0	0	0	0	0		0	0	0	0	0	0		0	0	0	0	0	0		1.0292	1.0003	1.0173	0.997054	1.01693	1.0014		95.576	104.968	99.743	87.335	105.511	93.179		15.7767	15.5757	15.9497	13.5095
63879		84.513	94.895	83.465	81.514	94.868	84.842				0	0	0	0	0	0		0	0	0	0	0	0		0	0	0	0	0	0		1.02879	1.00047	1.0175	0.997858	1.0161	1.00121		79.1674	94.895	87.9466	81.514	94.868	84.842		15.8203	15.5757	16.094	13.5095
63999		92.337	98.543	82.678	78.186	90.931	109.707				0	0	0	0	0	0		0	0	0	0	0	0		0	0	0	0	0	0		1.02934	1.00042	1.01726	0.997488	1.01542	1.00136		92.337	98.543	88.1216	78.186	90.931	109.707		15.7767	15.4495	15.9497	13.436
64079		83.504	102.232	88.653	79.766	90.458	92.096				0	0	0	0	0	0		0	0	0	0	0	0		0	0	0	0	0	0		1.02977	1.00039	1.01707	0.998288	1.0147	1.00074		79.0658	102.232	88.653	79.766	90.458	92.096		15.6982	15.6898	15.8388	13.3647
64159		81.191	85.099	87.893	56.556	65.025	97.559				0	0	0	0	0	0		0	0	0	0	0	0		0	0	0	0	0	0		1.02958	1.00034	1.01718	0.998673	1.0146	1.00113		79.0001	91.7345	87.893	67.3314	78.8217	97.559		15.6015	15.795	15.9273	13.3647
64239		81.749	93.262	89.273	69.035	73.912	85.324				0	0	0	0	0	0		0	0	0	0	0	0		0	0	0	0	0	0		1.02939	1.00023	1.01747	0.998608	1.01692	1.00084		79.105	93.262	89.273	69.035	78.6263	85.324		15.556	15.879	16.078	12.779
64319		87.89	91.076	80.983	73.677	81.345	81.409				0	0	0	0	0	0		0	0	0	0	0	0		0	0	0	0	0	0		1.02926	1.00063	1.01736	0.998827	1.01945	1.00066		87.89	91.842	88.657	73.677	78.5119	81.6926		15.6015	15.731	15.96	12.5367
64399		69.279	88.137	85.89	58.13	78.51	98.341				0	0	0	0	0	0		0	0	0	0	0	0		0	0	0	0	0	0		1.02889	1.00122	1.01737	0.998717	1.01988	1.0015		79.1572	91.7955	88.6569	67.3288	78.5114	98.341		15.6015	15.4282	15.96	12.5145
64479		69.059	85.761	77.026	58.022	78.905	77.468				0	0	0	0	0	0		0	0	0	0	0	0		0	0	0	0	0	0		1.02909	1.00119	1.01708	0.99844	1.02007	1.00131		79.1369	91.798	88.6623	67.3449	78.5112	81.6914		15.556	15.3263	15.8475	12.5145
64599		75.915	89.003	74.354	69.937	74.013	76.261				0	0	0	0	0	0		0	0	0	0	0	0		0	0	0	0	0	0		1.02903	1.00112	1.01716	0.998394	1.02031	1.00118		79.1423	91.8039	88.6609	69.937	78.5109	81.6916		15.556	15.3263	15.8475	12.435
64699		95.657	99.994	93.938	77.505	86.429	104.011				0	0	0	0	0	0		0	0	0	0	0	0		0	0	0	0	0	0		1.02874	1.00098	1.01653	0.998585	1.02024	1.00221		95.657	99.994	93.938	77.505	78.511	104.011		15.6015	15.3263	15.7798	12.435
64799		102.04	111.98	109.171	95.441	92.078	103.79				0	0	0	0	0	0		0	0	0	0	0	0		0	0	0	0	0	0		1.0286	1.00133	1.01703	0.998235	1.01951	1.0023		102.04	111.98	109.171	95.441	92.078	103.79		15.556	15.3263	15.5818	12.435
64879		90.095	97.715	95.504	70.804	98.754	89.107				0	0	0	0	0	0		0	0	0	0	0	0		0	0	0	0	0	0		1.02883	1.00144	1.01648	0.998265	1.01972	1.00235		90.095	97.715	95.504	70.804	98.754	89.107		15.5357	15.3528	15.4918	12.3917
64999		92.103	101.099	102.334	77.128	84.484	106.046				0	0	0	0	0	0		0	0	0	0	0	0		0	0	0	0	0	0		1.02902	1.00117	1.01708	0.998205	1.01918	1.00218		92.103	101.099	102.334	77.128	78.5212	106.046		15.5165	15.2903	15.4013	12.4408
65079		93.676	93.297	94.655	68.842	89.182	85.252				0	0	0	0	0	0		0	0	0	0	0	0		0	0	0	0	0	0		1.02853	1.00211	1.01725	0.998777	1.01836	1.00228		93.676	93.297	94.655	68.842	89.182	85.252		15.5165	15.2903	15.315	12.3285
65159		73.43	88.723	79.932	63.241	90.955	95.644				0	0	0	0	0	0		0	0	0	0	0	0		0	0	0	0	0	0		1.02926	1.00182	1.01725	0.999377	1.01879	1.00203		79.1192	91.8646	88.6592	67.3868	90.955	95.644		15.5165	15.2903	15.4013	12.2687
65239		96.815	87	91.33	69.667	82.133	86.261				0	0	0	0	0	0		0	0	0	0	0	0		0	0	0	0	0	0		1.03011	1.00169	1.01728	0.999462	1.0186	1.00204		96.815	91.8673	91.33	69.667	78.555	86.261		15.507	15.2903	15.315	12.2687
65319		77.164	84.787	67.621	69.712	77.208	67.067				0	0	0	0	0	0		0	0	0	0	0	0		0	0	0	0	0	0		1.03057	1.00213	1.01723	0.99945	1.01855	1.00198		79.0183	91.8563	88.6595	69.712	78.5578	81.882		15.5165	15.2583	15.4013	12.26
65399		77.18	87.344	84.677	63.893	75.23	68.452				0	0	0	0	0	0		0	0	0	0	0	0		0	0	0	0	0	0		1.0308	1.00266	1.01694	0.999494	1.01875	1.00308		79.0134	91.8146	88.665	67.4396	78.5463	81.7627		15.5165	15.1875	15.4013	12.26
65479		75.461	80.791	94.539	64.889	79.034	73.878				0	0	0	0	0	0		0	0	0	0	0	0		0	0	0	0	0	0		1.03152	1.00214	1.01707	0.999568	1.0209	1.0046		78.9977	91.8552	94.539	67.4383	78.5102	81.6915		15.5165	15.1875	15.315	12.2185
65579		68.79	81.959	70.994	56.014	83.746	73.559				0	0	0	0	0	0		0	0	0	0	0	0		0	0	0	0	0	0		1.03157	1.00201	1.01703	0.999717	1.02069	1.00458		79.0139	91.8607	88.6633	67.4356	78.5105	81.6916		15.507	15.151	15.315	12.1302
65659		67.872	85.553	89.002	68.003	78.92	76.415				0	0	0	0	0	0		0	0	0	0	0	0		0	0	0	0	0	0		1.03302	1.00232	1.01694	0.999923	1.02278	1.00614		78.9973	91.8417	89.002	67.4319	78.4932	81.6006		15.504	15.1403	15.221	12.092
65799		85.478	112.59	92.354	78.951	89.951	85.71				0	0	0	0	0	0		0	0	0	0	0	0		0	0	0	0	0	0		1.03272	1.00239	1.01708	0.999973	1.02214	1.00559		85.478	112.59	92.354	78.951	89.951	85.71		15.481	15.164	15.1613	12.0865
65879		83.243	108.467	93.305	79.166	100.156	98.933				0	0	0	0	0	0		0	0	0	0	0	0		0	0	0	0	0	0		1.03235	1.00232	1.0171	0.999649	1.02184	1.00557		79.0242	108.467	93.305	79.166	100.156	98.933		15.391	15.1833	15.1183	12.0412
65999		77.83	91.95	90.71	80.647	96.957	99.664				0	0	0	0	0	0		0	0	0	0	0	0		0	0	0	0	0	0		1.03315	1.00254	1.01736	0.999599	1.02145	1.00584		79.0164	91.9348	90.71	80.647	96.957	99.664		15.391	15.1833	15.1183	12.1422
66099		81.695	82.986	96.28	71.596	81.833	100.296				0	0	0	0	0	0		0	0	0	0	0	0		0	0	0	0	0	0		1.03306	1.00273	1.01733	0.999662	1.02083	1.00548		79.1043	92.0086	96.28	71.596	78.7031	100.296		15.4878	15.1977	15.1693	12.1532
66179		72.959	81.601	80.613	72.364	90.147	74.078				0	0	0	0	0	0		0	0	0	0	0	0		0	0	0	0	0	0		1.03297	1.00277	1.01744	0.999785	1.02048	1.00553		79.1134	92.1083	89.0011	72.364	90.147	81.8551		15.4878	15.223	15.1693	12.1703
66259		68.17	73.452	90.265	62.521	76.409	80.281				0	0	0	0	0	0		0	0	0	0	0	0		0	0	0	0	0	0		1.03321	1.00225	1.01671	0.999813	1.02008	1.00379		79.0892	92.1412	90.265	67.6395	78.8001	82.1724		15.4878	15.1135	15.1283	12.1703
66339		83.152	89.763	82.663	62.256	84.798	86.612				0	0	0	0	0	0		0	0	0	0	0	0		0	0	0	0	0	0		1.03311	1.00244	1.01664	0.999728	1.01968	1.00364		79.0992	92.1293	89.0015	67.6426	78.9035	86.612		15.4878	15.1135	15.1283	12.1103
66419		69.743	84.755	76.037	65.459	83.879	68.539				0	0	0	0	0	0		0	0	0	0	0	0		0	0	0	0	0	0		1.03301	1.0026	1.01678	1.00033	1.01937	1.00354		79.1095	92.1192	89.0015	67.6202	78.9049	82.195		15.4878	14.9505	15.1283	11.895
66539		63.978	91.242	92.912	56.563	65.626	81.247				0	0	0	0	0	0		0	0	0	0	0	0		0	0	0	0	0	0		1.03286	1.00327	1.01737	1.00042	1.02039	1.00331		79.1251	92.0765	92.912	67.6171	78.9003	82.2131		15.5777	14.788	15.044	11.895
66619		72.474	83.494	85.434	46.797	75.405	88.902				0	0	0	0	0	0		0	0	0	0	0	0		0	0	0	0	0	0		1.03277	1.00368	1.01753	1.00021	1.02068	1.00313		79.1349	92.0501	89.001	67.6248	78.899	88.902		15.4878	14.7387	15.044	11.6713
66719		83.183	92.782	110.329	65.83	74.396	105.955				0	0	0	0	0	0		0	0	0	0	0	0		0	0	0	0	0	0		1.03258	1.00341	1.01742	1.00005	1.02012	1.00287		79.4416	92.782	110.329	67.7084	78.9134	105.955		15.5315	14.6882	15.1277	11.6973
66799		90.109	106.473	93.129	74.249	87.992	94.325				0	0	0	0	0	0		0	0	0	0	0	0		0	0	0	0	0	0		1.03203	1.00349	1.01735	0.999723	1.0195	1.00247		90.109	106.473	93.129	74.249	87.992	94.325		15.4938	14.619	15.1277	11.8035
66879		73.302	90.864	102.423	67.617	74.583	83.972				0	0	0	0	0	0		0	0	0	0	0	0		0	0	0	0	0	0		1.03143	1.00343	1.01685	0.999597	1.01883	1.00242		79.5549	92.1798	102.423	67.8598	78.9623	83.972		15.4938	14.645	15.1277	11.837
66999		91.639	113.937	92.293	66.112	86.989	84.551				0	0	0	0	0	0		0	0	0	0	0	0		0	0	0	0	0	0		1.03151	1.0035	1.01664	0.999416	1.01843	1.00213		91.639	113.937	92.293	67.8626	86.989	84.551		15.784	14.645	15.0727	11.837
67119		81.326	97.48	92.896	56.913	74.834	85.707				0	0	0	0	0	0		0	0	0	0	0	0		0	0	0	0	0	0		1.0313	1.00331	1.01663	0.999116	1.01844	1.00222		79.5998	97.48	92.896	67.8391	79.0494	85.707		15.784	14.645	15.0727	11.8035
67199		85.855	94.233	89.452	63.137	75.303	78.774				0	0	0	0	0	0		0	0	0	0	0	0		0	0	0	0	0	0		1.03156	1.00257	1.01696	0.999064	1.01798	1.00193		85.855	94.233	89.452	67.8402	79.1567	83.3911		15.8863	14.645	15.0727	11.8035
67279		70.972	78.281	83.499	55.415	71.298	73.076				0	0	0	0	0	0		0	0	0	0	0	0		0	0	0	0	0	0		1.03137	1.00182	1.01697	0.999693	1.0178	1.00199		79.6338	92.2128	89.0345	67.7363	79.2609	83.4592		15.8863	14.645	15.0207	11.6955
67359		75.312	101.57	68.517	67.962	68.918	86.316				0	0	0	0	0	0		0	0	0	0	0	0		0	0	0	0	0	0		1.0317	1.00243	1.01706	0.999393	1.01786	1.00212		79.6217	101.57	89.0299	67.76	79.258	86.316		15.7717	14.5083	14.9972	11.638
67439		75.602	93.949	65.96	57.679	59.477	86.413				0	0	0	0	0	0		0	0	0	0	0	0		0	0	0	0	0	0		1.03203	1.00251	1.01696	1.00025	1.01772	1.00381		79.6113	93.949	89.0351	67.6922	79.265	86.413		15.7717	14.5083	14.934	11.638
67539		66.692	73.05	70.46	59.91	64.755	89.1				0	0	0	0	0	0		0	0	0	0	0	0		0	0	0	0	0	0		1.03204	1.00243	1.01679	1.00017	1.01801	1.00232		79.6112	92.2024	89.044	67.6986	79.2503	89.1		15.8863	14.645	14.934	11.638
67639		68.791	80.441	76.15	65.592	67.059	75.939				0	0	0	0	0	0		0	0	0	0	0	0		0	0	0	0	0	0		1.03182	1.00287	1.0168	1.00011	1.01798	1.00181		79.6801	92.2192	89.0982	67.8177	79.2944	83.9089		16.0012	14.5807	14.8925	11.706
67719		87.172	90.856	84.218	72.548	74.514	93.549				0	0	0	0	0	0		0	0	0	0	0	0		0	0	0	0	0	0		1.03175	1.003	1.01703	1.00008	1.01768	1.00188		87.172	92.2516	89.1548	72.548	79.2994	93.549		15.8575	14.7198	14.844	11.7395
67799		83.92	100.141	103.241	82.335	85.741	88.512				0	0	0	0	0	0		0	0	0	0	0	0		0	0	0	0	0	0		1.03169	1.00303	1.01717	1.00009	1.01682	1.00211		79.6812	100.141	103.241	82.335	85.741	88.512		16.0012	14.8688	14.844	11.7602
67879		91.401	95.991	92.387	69.79	88.152	98.454				0	0	0	0	0	0		0	0	0	0	0	0		0	0	0	0	0	0		1.03132	1.00297	1.01689	0.999774	1.01607	1.0019		91.401	95.991	92.387	69.79	88.152	98.454		16.1522	14.8688	14.8077	11.785
67999		77.884	99.291	91.092	72.93	93.184	94.669				0	0	0	0	0	0		0	0	0	0	0	0		0	0	0	0	0	0		1.03153	1.00276	1.01672	0.999636	1.0153	1.00174		79.8076	99.291	91.092	72.93	93.184	94.669		16.207	14.8688	14.8077	11.785
68081		80.151	90.803	90.05	61.951	85.313	78.742				0	0	0	0	0	0		0	0	0	0	0	0		0	0	0	0	0	0		1.03133	1.00262	1.01662	0.99952	1.01459	1.00152		79.8306	92.3702	90.05	67.9231	80.2629	84.1048		16.207	14.8133	14.6475	11.7743
68159		77.986	79.117	88.3	58.26	80.48	100.071				0	0	0	0	0	0		0	0	0	0	0	0		0	0	0	0	0	0		1.03187	1.00269	1.01669	0.999709	1.01427	1.00141		79.7699	92.3651	89.1882	67.9137	80.3398	100.071		16.0632	14.8133	14.5113	11.761
68239		77.738	84.319	91.178	69.756	77.527	79.172				0	0	0	0	0	0		0	0	0	0	0	0		0	0	0	0	0	0		1.03351	1.00244	1.0166	0.999612	1.01408	1.0016		79.7043	92.3842	91.178	69.756	80.3836	84.2954		16.0632	14.7572	14.3125	11.7285
68319		68.666	97.282	87.873	53.13	79.064	76.945				0	0	0	0	0	0		0	0	0	0	0	0		0	0	0	0	0	0		1.03582	1.00298	1.01696	0.999834	1.0136	1.00312		79.6729	97.282	89.1612	67.9073	80.4104	84.1171		15.9227	14.7348	14.1467	11.7285
68399		65.749	86.211	71.671	70.461	75.197	77.898				0	0	0	0	0	0		0	0	0	0	0	0		0	0	0	0	0	0		1.03762	1.00254	1.01697	0.999707	1.01325	1.004		79.6109	92.5311	89.1601	70.461	80.4297	84.0207		15.9227	14.828	14.3125	11.761
68499		61.196	83.597	73.187	67.574	66.017	63.25				0	0	0	0	0	0		0	0	0	0	0	0		0	0	0	0	0	0		1.03771	1.00314	1.01739	0.999723	1.01319	1.00342		79.6722	92.6144	89.2866	67.9791	80.4331	84.2843		15.949	14.8792	14.4093	11.8017
68579		67.796	85.278	78.485	50.737	66.759	70.93				0	0	0	0	0	0		0	0	0	0	0	0		0	0	0	0	0	0		1.03734	1.00318	1.01761	0.999844	1.01302	1.00375		79.7	92.6995	89.2698	67.9761	80.5634	84.3963		15.949	14.926	14.4093	11.8017
68679		73.074	85.849	87.929	75.974	66.88	87.484				0	0	0	0	0	0		0	0	0	0	0	0		0	0	0	0	0	0		1.03607	1.0028	1.01744	0.999473	1.01278	1.0038		79.7444	92.7112	89.2829	75.974	80.7723	87.484		15.949	14.771	14.4093	11.8017
68759		89.816	108.114	98.316	64.198	84.17	97.447				0	0	0	0	0	0		0	0	0	0	0	0		0	0	0	0	0	0		1.03639	1.00286	1.01734	0.999364	1.01217	1.00362		89.816	108.114	98.316	67.9879	80.9179	97.447		15.949	14.8157	14.2435	11.7735
68879		83.874	109.459	90.621	60.006	74.959	81.167				0	0	0	0	0	0		0	0	0	0	0	0		0	0	0	0	0	0		1.03558	1.00344	1.01734	0.999099	1.01168	1.00362		83.874	109.459	90.621	67.9944	80.9652	84.564		15.949	14.6725	14.2435	11.7735
68999		87.947	81.196	87.328	75.87	85.536	95.683				0	0	0	0	0	0		0	0	0	0	0	0		0	0	0	0	0	0		1.03512	1.00327	1.01744	0.999333	1.01138	1.00309		87.947	92.7479	89.283	75.87	85.536	95.683		15.7657	14.6222	14.2435	11.7735
69079		79.612	116.47	93.58	62.905	78.647	76.267				0	0	0	0	0	0		0	0	0	0	0	0		0	0	0	0	0	0		1.03472	1.00303	1.01733	0.999227	1.0107	1.00326		79.8634	116.47	93.58	67.9912	81.0603	84.7154		15.7657	14.5707	14.1502	11.7735
69159		74.341	82.859	76.177	64.851	74.099	84.395				0	0	0	0	0	0		0	0	0	0	0	0		0	0	0	0	0	0		1.03444	1.0032	1.01741	0.999228	1.01105	1.00325		79.8959	92.7497	89.2848	67.9912	81.0263	84.395		15.7657	14.4485	14.0705	11.7013
69239		80.569	88.761	83.203	53.915	71.631	92.839				0	0	0	0	0	0		0	0	0	0	0	0		0	0	0	0	0	0		1.0344	1.00326	1.01754	0.999395	1.01087	1.00391		79.9001	92.7481	89.2756	67.9871	81.1277	92.839		15.7657	14.3932	14.0405	11.7013
69319		71.49	97.227	85.475	58.236	78.206	74.816				0	0	0	0	0	0		0	0	0	0	0	0		0	0	0	0	0	0		1.03434	1.00345	1.01715	0.999361	1.01042	1.00436		79.972	97.227	89.4097	68.3143	81.1559	84.7988		15.8642	14.4625	14.0653	11.855
69399		75.443	85.935	85.115	54.742	73.954	72.247				0	0	0	0	0	0		0	0	0	0	0	0		0	0	0	0	0	0		1.0342	1.00367	1.01686	0.998977	1.01054	1.0046		79.9725	92.7846	89.5277	68.4276	81.2999	84.7954		15.7128	14.4625	14.1543	11.855
69499		65.719	75.991	75.015	58.998	62.239	69.925				0	0	0	0	0	0		0	0	0	0	0	0		0	0	0	0	0	0		1.03401	1.00382	1.01657	0.998982	1.01015	1.00366		79.9732	92.821	89.6638	68.4263	81.3105	84.7864		15.627	14.5857	14.237	11.855
69599		74.411	71.321	83.08	55.541	70.497	67.081				0	0	0	0	0	0		0	0	0	0	0	0		0	0	0	0	0	0		1.0336	1.00374	1.01667	0.998636	1.00962	1.00354		80.1386	92.8235	89.6614	68.6114	81.3669	84.7897		15.7313	14.5857	14.2195	12.2515
69679		78.49	84.372	96.193	66.011	77.762	77.634				0	0	0	0	0	0		0	0	0	0	0	0		0	0	0	0	0	0		1.03339	1.00397	1.0167	0.998545	1.00897	1.00349		80.1963	92.8744	96.193	68.7005	81.3811	84.8321		15.9373	14.6547	14.33	12.3207
69799		72.562	96.794	99.096	67.019	87.414	88.529				0	0	0	0	0	0		0	0	0	0	0	0		0	0	0	0	0	0		1.03305	1.00396	1.01736	0.998381	1.0084	1.00375		80.2338	96.794	99.096	68.7009	87.414	88.529		15.9185	14.6187	14.33	12.3207
69879		79.554	95.475	99.203	75.124	84.331	104.379				0	0	0	0	0	0		0	0	0	0	0	0		0	0	0	0	0	0		1.0325	1.00408	1.01795	0.99825	1.00927	1.00334		80.294	95.475	99.203	75.124	84.331	104.379		15.8438	14.6187	14.33	12.393
69999		74.913	92.822	89.699	62.694	82.964	76.283				0	0	0	0	0	0		0	0	0	0	0	0		0	0	0	0	0	0		1.0325	1.00396	1.01804	0.998594	1.00875	1.00158		80.2943	92.822	89.6713	68.7169	81.3922	84.8987		15.819	14.5445	14.282	12.43
70079		76.391	88.746	92.653	49.263	75.423	82.853				0	0	0	0	0	0		0	0	0	0	0	0		0	0	0	0	0	0		1.03249	1.00378	1.01817	0.998515	1.00825	1.0016		80.295	93.251	92.653	68.7234	81.4264	84.8986		15.819	14.4295	14.282	12.43
70179		69.051	78.92	92.832	68.953	75.544	82.313				0	0	0	0	0	0		0	0	0	0	0	0		0	0	0	0	0	0		1.03233	1.00379	1.018	0.998596	1.0088	1.00303		80.3121	93.25	92.832	68.953	81.3889	84.8655		15.5355	14.3935	14.282	12.393
70259		71.11	85.559	91.38	56.358	68.067	81.14				0	0	0	0	0	0		0	0	0	0	0	0		0	0	0	0	0	0		1.03277	1.00255	1.01748	0.998751	1.00864	1.00293		80.1448	93.1775	91.38	68.704	81.4	84.8688		15.613	14.3522	14.1465	12.393
70339		76.338	87.336	70.46	61.081	72.885	74.041				0	0	0	0	0	0		0	0	0	0	0	0		0	0	0	0	0	0		1.033	1.00247	1.01694	0.999139	1.00877	1.00356		80.239	93.2596	89.6542	68.7031	81.5228	84.8966		15.819	14.3935	14.1465	12.393
70439		74.417	83.85	86.139	62.481	67.095	64.599				0	0	0	0	0	0		0	0	0	0	0	0		0	0	0	0	0	0		1.03294	1.00237	1.01668	0.999407	1.00887	1.00402		80.2456	93.2602	89.661	68.7024	81.8339	84.9053		15.819	14.3935	14.1465	12.393
70539		72.515	89.873	86.942	54.922	69.16	80.257				0	0	0	0	0	0		0	0	0	0	0	0		0	0	0	0	0	0		1.03274	1.00224	1.01639	0.999073	1.00894	1.00393		80.4135	93.2274	89.6683	68.8151	81.8971	85.093		15.819	14.3522	14.114	12.4305
70619		81.317	92.044	89.101	58.845	78.614	77.972				0	0	0	0	0	0		0	0	0	0	0	0		0	0	0	0	0	0		1.0325	1.00218	1.01651	0.999048	1.00869	1.00447		80.4672	92.044	89.6928	68.8173	81.9917	85.1335		15.5355	14.3935	14.2495	12.4305
70699		87.578	96.416	84.651	67.327	81.973	97.345				0	0	0	0	0	0		0	0	0	0	0	0		0	0	0	0	0	0		1.03259	1.0025	1.01591	0.998931	1.00838	1.00274		87.578	96.416	89.776	68.8473	82.1759	97.345		15.4387	14.3935	14.3525	12.4968
70799		83.525	95.496	89.638	67.239	92.45	98.504				0	0	0	0	0	0		0	0	0	0	0	0		0	0	0	0	0	0		1.03275	1.00214	1.01587	0.99869	1.00949	1.00251		83.525	95.496	89.778	68.8514	92.45	98.504		15.1808	14.341	14.339	12.4968
70879		88.38	96.087	87.854	67.615	83.923	80.057				0	0	0	0	0	0		0	0	0	0	0	0		0	0	0	0	0	0		1.0323	1.00226	1.01681	0.998659	1.0093	1.00252		88.38	96.087	89.7345	68.8533	83.923	85.306		15.0913	14.3165	14.3375	12.418
70999		71.858	92.681	86.34	62.673	79.673	74.05				0	0	0	0	0	0		0	0	0	0	0	0		0	0	0	0	0	0		1.03199	1.00266	1.01678	0.99847	1.00845	1.00233		80.5026	92.681	89.7358	68.8643	82.1696	85.3142		15.063	14.3165	14.2428	12.418
71079		70.858	88.412	92.302	53.442	65.1	91.357				0	0	0	0	0	0		0	0	0	0	0	0		0	0	0	0	0	0		1.03185	1.00208	1.01679	0.998537	1.00978	1.00387		80.5069	93.2624	92.302	68.8604	82.0499	91.357		15.0322	14.3065	14.3375	12.3228
71159		75.202	84.202	82.834	53.78	76.218	67.814				0	0	0	0	0	0		0	0	0	0	0	0		0	0	0	0	0	0		1.03186	1.0015	1.01677	0.998663	1.00977	1.00375		80.4727	93.2743	89.7364	68.853	82.051	85.3296		15.0322	14.3065	14.3375	12.3228
71239		65.644	81.366	71.473	60.479	72.906	63.42				0	0	0	0	0	0		0	0	0	0	0	0		0	0	0	0	0	0		1.03217	1.00133	1.0171	0.998748	1.00956	1.00405		80.4994	93.3245	89.8166	68.945	82.0701	85.5852		15.2865	14.3182	14.4485	12.3515
71319		57.192	71.222	79.631	58.403	58.901	72.804				0	0	0	0	0	0		0	0	0	0	0	0		0	0	0	0	0	0		1.03211	1.00064	1.01663	0.998887	1.00939	1.00292		80.5005	93.5337	89.947	68.9523	82.0864	85.6928		15.1742	14.345	14.4485	12.3938
71419		58.106	87.538	86.731	47.978	61.81	53.616				0	0	0	0	0	0		0	0	0	0	0	0		0	0	0	0	0	0		1.03241	0.999596	1.0152	0.998991	1.00974	1.00142		80.553	93.6112	90.0017	68.9518	82.2053	85.7587		15.2105	14.345	14.4485	12.3938
71519		70.913	77.433	87.845	63.932	68.838	88.045				0	0	0	0	0	0		0	0	0	0	0	0		0	0	0	0	0	0		1.03247	0.999688	1.0149	0.999177	1.00949	1.00195		80.7108	93.6704	90.0952	68.9619	82.2979	88.045		15.2387	14.4257	14.5823	12.4028
71639		82.246	95.238	95.404	73.985	84.923	81.86				0	0	0	0	0	0		0	0	0	0	0	0		0	0	0	0	0	0		1.03225	0.99971	1.01474	0.999393	1.00919	1.00145		82.246	95.238	95.404	73.985	84.923	85.8997		15.2395	14.3888	14.5823	12.412
71719		78.865	97.43	105.412	65.544	75.992	77.921				0	0	0	0	0	0		0	0	0	0	0	0		0	0	0	0	0	0		1.03205	0.999672	1.01451	0.999212	1.0088	1.00128		81.1713	97.43	105.412	68.9657	82.3186	85.9165		15.1115	14.2848	14.5823	12.412
71799		84.316	93.707	89.78	59.86	62.691	83.438				0	0	0	0	0	0		0	0	0	0	0	0		0	0	0	0	0	0		1.03173	1.00078	1.01556	0.998702	1.00812	1.00289		84.316	93.707	90.0631	68.9661	82.3955	83.438		15.1115	14.173	14.5823	12.412
71879		79.218	101.263	85.377	64.415	69.825	72.384				0	0	0	0	0	0		0	0	0	0	0	0		0	0	0	0	0	0		1.03138	1.00177	1.01548	0.998371	1.00753	1.00311		81.221	101.263	90.0667	68.9667	82.4622	85.901		15.0307	14.116	14.5823	12.412
71999		58.058	78.988	75.265	52.443	66.618	74.93				0	0	0	0	0	0		0	0	0	0	0	0		0	0	0	0	0	0		1.03153	1.00222	1.01552	0.998327	1.00742	1.00305		81.2134	93.6552	90.0648	68.9653	82.4749	85.9081		15.0307	14.0833	14.5837	12.4028
72079		69.837	85.489	72.285	59.705	71.406	69.973				0	0	0	0	0	0		0	0	0	0	0	0		0	0	0	0	0	0		1.0312	1.00221	1.01544	0.99806	1.00762	1.00128		80.9425	93.5469	89.9912	68.958	82.452	86.0622		14.9825	14.0637	14.4635	12.4263
72159		73.047	78.467	78.325	58.994	65.817	84.254				0	0	0	0	0	0		0	0	0	0	0	0		0	0	0	0	0	0		1.03122	1.00219	1.01424	0.998876	1.0077	1.00186		81.2295	93.55	90.1278	68.9524	82.5925	84.254		15.0307	14.0637	14.5973	12.4263
72279		58.612	80.434	75.588	57.452	62.186	63.641				0	0	0	0	0	0		0	0	0	0	0	0		0	0	0	0	0	0		1.0313	1.00138	1.01413	0.999002	1.00757	1.00079		81.2253	93.6046	90.1334	68.9632	82.6798	86.2326		15.0307	14.0637	14.595	12.4353
72359		66.763	80.797	75.477	44.948	59.151	54.184				0	0	0	0	0	0		0	0	0	0	0	0		0	0	0	0	0	0		1.03158	1.00053	1.01436	0.999327	1.00795	1.00115		81.2925	93.6789	90.1636	68.9608	82.7775	86.2919		15.0015	14.0833	14.631	12.4353
72439		65.691	79.941	69.94	55.342	57.616	56.015				0	0	0	0	0	0		0	0	0	0	0	0		0	0	0	0	0	0		1.03187	1.00025	1.01374	0.999459	1.00828	1.00058		81.3174	93.7226	90.278	68.9673	82.8597	86.4035		15.0397	14.002	14.7472	12.4128
72519		96.672	86.209	84.967	58.339	83.391	92.452				0	0	0	0	0	150		0	0	0	0	0	17.6419		0	0	0	0	0	1		1.03194	1.00037	1.01365	0.999717	1.00823	1.00079		96.672	93.8676	90.2817	68.9967	83.391	92.452		15.118	14.1415	14.7472	12.4323
72639		77.961	92.574	86.904	62.427	77.883	89.351				0	0	0	0	0	150		0	0	0	0	0	18.6136		0	0	0	0	0	1		1.03154	1.00024	1.01417	0.999814	1.00806	1.00093		81.3304	92.574	90.2596	69.0458	82.9233	89.351		15.118	13.9995	14.7472	12.4812
72719		87.071	81.028	77.897	56.313	60.363	69.328				0	0	0	0	150	150		0	0	0	0	16.6637	19.5849		0	0	0	0	1	1		1.03165	1.00024	1.01568	0.999571	1.00808	1.00212		87.071	93.8741	90.1767	69.0502	83.1282	86.4494		15.1365	13.9505	14.7472	12.4667
72799		77.601	81.988	78.416	62.669	64.556	66.787				0	0	0	0	0	150		0	0	0	0	0	20.038		0	0	0	0	0	1		1.03172	1.00019	1.01567	0.999374	1.00765	1.00225		81.3915	93.8764	90.1772	69.0537	83.216	86.4467		15.1365	13.7882	14.7345	12.4667
72879		77.138	85.729	84.147	63.633	75.372	60.861				0	0	0	0	150	150		0	0	0	0	16.7675	20.1294		0	0	0	0	1	1		1.03118	1.00005	1.01669	0.999436	1.00725	1.00253		81.3341	93.8833	90.0936	69.0078	83.3877	86.49		15.0238	13.7882	14.6183	12.4098
72999		84.986	76.975	78.78	57.58	66.761	52.035				0	0	0	0	150	150		0	0	0	0	17.2103	20.2739		0	0	0	0	1	1		1.03092	1.00037	1.0152	0.9995	1.00714	1.00243		84.986	93.9504	90.1478	69.0515	83.3911	86.4933		15.0238	13.8637	14.6183	12.4667
73079		62.457	86.619	70.356	62.247	61.394	52.607				0	0	0	0	150	150		0	0	0	0	17.9069	21.1231		0	0	0	0	1	1		1.03044	1.00054	1.01388	1.0004	1.00744	1.00337		81.3417	93.9955	90.2725	69.0669	83.3961	86.5115		15.1365	13.9597	14.7345	12.529
73159		67.591	75.146	80.432	52.789	69.022	64.782				0	0	0	0	150	150		0	0	0	0	18.0321	22.5853		0	0	0	0	1	1		1.0308	1.00051	1.01387	1.00035	1.00815	1.00361		81.5665	93.9963	90.3481	69.0719	83.548	86.5363		15.1945	13.9597	14.8077	12.529
73239		59.644	78.195	68.839	50.515	60.948	56.867				0	0	0	0	150	150		0	0	0	0	18.898	22.5345		0	0	0	0	1	1		1.03048	1.00076	1.01413	1.00064	1.00901	1.00315		81.7387	94.1846	90.4558	69.2031	83.722	86.5719		15.1945	13.956	14.743	12.6983
73339		63.732	70.303	72.206	40.218	53.397	53.252				0	0	0	0	150	150		0	0	0	0	19.7162	22.8946		0	0	0	0	1	1		1.03043	1.00081	1.01457	1.00022	1.00967	1.00221		81.956	94.276	90.5269	69.4523	83.763	86.7909		15.2568	14.0042	14.7143	12.9048
73439		78.518	85.719	81.957	53.003	64.638	69.974				0	0	0	0	150	150		0	0	0	0	19.1737	22.3875		0	0	0	0	1	1		1.03016	1.00112	1.01425	0.99977	1.00992	1.00283		81.999	94.4254	90.5436	69.6845	83.7882	86.975		15.2258	14.177	14.6618	12.9993
73539		83.428	90.941	86.054	60.54	76.183	62.595				0	0	0	0	150	150		0	0	0	0	20.0319	22.3875		0	0	0	0	1	1		1.0301	1.00085	1.01446	0.999838	1.01032	1.00246		83.428	94.462	90.6062	69.7273	83.8174	87.0398		15.0793	14.124	14.6893	13.044
73639		65.208	79.581	70.725	57.905	66.88	58.627				0	0	0	0	150	150		0	0	0	0	20.9358	22.8524		0	0	0	0	1	1		1.03024	1.00121	1.01432	0.999906	1.01083	1.00257		82.1631	94.5382	90.6114	69.7255	83.8696	87.0206		15.0255	14.1788	14.5948	13.0042
73719		73.562	86.377	77.167	55.466	70.437	77.483				0	0	0	0	150	150		0	0	0	0	21.1622	22.5285		0	0	0	0	1	1		1.03003	1.00119	1.01443	1.00012	1.01086	1.0027		82.1771	94.6771	90.6072	69.762	83.8969	86.9976		14.937	14.354	14.5948	12.943
73799		82.61	91.167	84.203	60.855	62.839	71.697				0	0	0	0	150	150		0	0	0	0	21.5178	22.6091		0	0	0	0	1	1		1.03031	1.00128	1.01616	1.0005	1.01053	1.0034		82.61	94.5371	90.4353	69.7883	83.9011	87.1331		15.0592	14.1788	14.5268	12.9868
73879		72.599	81.165	68.317	63.745	58.765	73.105				0	0	0	0	150	150		0	0	0	0	22.6164	22.9295		0	0	0	0	1	1		1.03017	1.00028	1.01768	1.00057	1.01084	1.00362		82.2453	94.5717	90.3297	69.7869	83.9199	87.1179		15.0592	14.1788	14.6213	12.9868
73999		71.604	60.194	73.597	56.712	58.295	53.275				0	0	0	0	150	150		0	0	0	0	23.5725	22.1412		0	0	0	0	1	1		1.0307	0.999843	1.01811	1.00113	1.01159	1.00419		82.2481	94.8222	90.4214	69.8321	83.9699	87.1978		15.279	14.3805	14.6893	13.06
74079		65.674	74.526	83.997	48.656	64.611	56.682				0	0	0	150	150	150		0	0	0	15.0488	23.8207	21.9982		0	0	0	1	1	1		1.03097	1.00035	1.01855	1.00145	1.0126	1.00442		82.3044	94.8969	90.5018	69.8914	84.0149	87.3875		15.3115	14.4757	14.7355	13.178
74159		52.086	72.935	74.653	40.816	45.408	65.996				0	0	0	150	150	150		0	0	0	15.4215	24.38	22.6815		0	0	0	1	1	1		1.03124	1.00043	1.01879	1.00214	1.01338	1.00468		82.382	94.9425	90.5743	69.9352	84.0865	87.5225		15.4135	14.5427	14.8138	13.3725
74239		59.942	65.08	61.931	39.413	43.346	47.958				0	0	0	150	150	150		0	0	0	15.3942	24.9856	22.5612		0	0	0	1	1	1		1.03123	0.999946	1.01714	1.00206	1.01427	1.00368		82.3823	95.1382	90.6431	70.1876	84.1547	87.6272		15.4135	14.6613	14.7193	13.4055
74339		69.889	79.435	78.649	59.929	70.407	67.996				0	0	0	0	150	150		0	0	0	0	24.4693	20.9641		0	0	0	0	1	1		1.0316	1.00045	1.01742	1.00262	1.01435	1.00393		82.4653	95.235	90.7256	70.2063	84.2576	87.7343		15.7597	14.7985	14.862	13.3748
74459		83.916	94.552	88.686	66.523	66.237	87.62				0	0	0	0	150	150		0	0	0	0	24.672	20.7277		0	0	0	0	1	1		1.03152	1.0005	1.01756	1.00316	1.01433	1.004		83.916	94.552	90.887	70.2327	84.2589	87.62		15.7073	14.7587	14.7825	13.3622
74539		74.247	86.819	78.015	63.52	60.289	78.053				0	0	0	0	150	150		0	0	0	0	25.6965	20.662		0	0	0	0	1	1		1.03145	1.00085	1.01738	1.00341	1.01464	1.00406		82.7954	95.4135	90.8874	70.2721	84.3125	87.8174		15.6063	14.9055	14.7825	13.2523
74619		79.028	85.797	78.751	62.798	56.794	77.599				0	0	0	0	150	150		0	0	0	0	26.054	19.8209		0	0	0	0	1	1		1.03137	1.00101	1.01894	1.00352	1.01465	1.00425		82.8009	95.3914	90.7503	70.3052	84.3121	87.9188		15.5745	14.8447	14.6532	13.1515
74699		72.023	81.675	80.102	54.748	58.189	66.561				0	0	0	0	150	150		0	0	0	0	26.7661	20.4071		0	0	0	0	1	1		1.03139	1.00055	1.01906	1.00347	1.01445	1.00434		82.6562	95.4944	90.6353	70.3054	84.3187	87.9121		15.2283	14.825	14.7825	13.1515
74779		59.154	82.147	74.453	58.622	53.304	55.607				0	0	0	0	150	150		0	0	0	0	27.3742	20.6194		0	0	0	0	1	1		1.03105	1.00076	1.01893	1.00355	1.01515	1.00519		82.8252	95.4984	90.642	70.3132	84.3899	87.9645		15.5745	14.8452	14.7825	13.2755
74859		71.343	70.242	78.868	56.18	47.767	70.093				0	0	0	150	150	150		0	0	0	15.2556	27.4146	20.9168		0	0	0	1	1	1		1.03092	1.00087	1.0189	1.00395	1.01594	1.00615		82.9879	95.5517	90.7542	70.3201	84.4738	87.9971		15.7507	14.829	14.8955	13.3585
74999		65.514	80.583	76.624	49.453	57.419	57.174				0	0	0	150	150	150		0	0	0	15.2289	27.4173	20.4107		0	0	0	1	1	1		1.03114	1.00131	1.01867	1.00417	1.01628	1.00479		83.067	95.6098	90.9391	70.4286	84.6346	88.076		15.8792	14.8782	15.0707	13.4753
75079		53.623	66.137	70.547	46.411	58.462	52.02				0	0	0	150	150	150		0	0	0	15.4197	27.6799	20.5453		0	0	0	1	1	1		1.03119	1.00152	1.01754	1.00417	1.01685	1.00541		83.0666	95.6811	91.094	70.5194	84.7337	88.1235		15.8792	14.7665	15.223	13.5935
75199		52.829	61.655	70.784	52.508	49.332	60.973				0	0	0	150	150	150		0	0	0	15.3633	27.2014	21.2252		0	0	0	1	1	1		1.03159	1.00168	1.01759	1.00407	1.01723	1.00594		83.0837	95.7367	91.0915	70.6231	84.823	88.151		16.0422	14.785	15.0938	13.41
75279		73.922	88.419	65.696	63.25	65.397	83.767				0	0	0	0	150	150		0	0	0	0	26.6618	20.3941		0	0	0	0	1	1		1.03123	1.00178	1.01744	1.00443	1.01762	1.00635		83.0902	95.7535	91.1844	70.7363	84.92	83.767		16.0422	14.6535	15.2722	13.3795
75399		82.43	93.251	92.622	56.126	61.872	76.291				0	0	0	0	150	150		0	0	0	0	26.7106	19.4542		0	0	0	0	1	1		1.03125	1.00175	1.01765	1.00448	1.01773	1.00619		82.43	93.251	92.622	70.8007	85.2787	88.3275		15.9047	14.6832	15.261	13.457
75479		74.515	93.561	70.928	65.8	56.334	65.278				0	0	0	0	150	150		0	0	0	0	26.8244	20.3305		0	0	0	0	1	1		1.03127	1.00208	1.01742	1.00449	1.01744	1.00642		83.1172	93.561	91.3282	70.8157	85.4826	88.3437		15.9047	14.8268	15.2807	13.5612
75559		65.246	80.423	81.277	61.88	60.986	77.61				0	0	0	0	150	150		0	0	0	0	26.5388	21.0404		0	0	0	0	1	1		1.03083	1.00242	1.01728	1.00509	1.01742	1.00661		83.1217	95.954	91.3283	70.8362	85.4834	88.341		15.8252	14.9703	15.227	13.5717
75639		72.675	80.55	74.55	63.354	57.092	66.531				0	0	0	0	150	150		0	0	0	0	25.9731	21.2008		0	0	0	0	1	1		1.03158	1.00313	1.01731	1.00592	1.01846	1.00734		83.1304	95.8741	91.3283	70.8639	85.5071	88.3547		15.9285	14.9703	15.227	13.6315
75719		70.129	80.338	72.177	50.264	51.722	68.539				0	0	0	0	150	150		0	0	0	0	25.8032	21.274		0	0	0	0	1	1		1.03142	1.0037	1.01778	1.00691	1.01892	1.00804		83.1387	95.9953	91.3298	70.8323	85.5536	88.4337		15.9437	15.2512	15.2742	13.6315
75799		56.467	68.974	76.306	41.794	59.606	68.253				0	0	0	0	150	150		0	0	0	0	25.241	21.0858		0	0	0	0	1	1		1.03183	1.0034	1.01798	1.00751	1.01934	1.00885		83.1455	96.1618	91.3687	70.8675	85.6102	88.5124		15.977	15.3727	15.3023	13.7045
75879		64.321	87.463	62.689	58.399	59.964	65.228				150	0	0	0	150	150		16.6406	0	0	0	25.0992	21.6503		1	0	0	0	1	1		1.03196	1.00263	1.01803	1.00819	1.01998	1.00957		83.145	96.5097	91.3295	70.9579	85.6939	88.5223		15.977	15.4468	15.2742	13.8495
75999		66.761	73.957	71.079	45.835	60.826	55.212				150	0	0	0	150	150		17.085	0	0	0	25.6955	21.5346		1	0	0	0	1	1		1.03243	1.00213	1.01789	1.00832	1.01986	1.00902		83.1502	96.5502	91.3296	71.0773	85.7453	88.7429		16.0825	15.3257	15.2108	13.8747
76119		68.508	73.228	65.906	43.145	57.288	53.089				150	0	0	0	150	150		16.7554	0	0	0	26.2375	21.1364		1	0	0	0	1	1		1.03245	1.00281	1.01785	1.00806	1.02029	1.00727		83.1501	96.5962	91.3297	71.0793	85.9175	88.8943		16.0825	15.3552	15.2108	13.8747
76199		66.074	66.054	72.047	58.605	56.644	66.867				0	0	0	0	150	150		0	0	0	0	26.61	20.9714		0	0	0	0	1	1		1.03262	1.00306	1.01786	1.00808	1.02091	1.00592		83.1719	96.6692	91.3297	71.118	86.1215	89.0828		16.0825	15.3532	15.2108	13.915
76319		72.611	94.289	78.962	76.423	71.307	84.465				150	0	0	0	150	150		16.6827	0	0	0	26.7668	22.2156		1	0	0	0	1	1		1.03262	1.0033	1.01966	1.00808	1.02099	1.00606		83.2217	94.289	91.3152	76.423	86.183	84.465		16.0108	15.3532	15.2742	13.915
76399		75.009	80.345	78.558	68.945	65.821	70.736				150	0	0	0	150	150		17.5354	0	0	0	26.8269	23.152		1	0	0	0	1	1		1.03242	1.00338	1.01946	1.00855	1.02115	1.00689		83.3425	96.7408	91.3232	68.945	86.233	89.139		16.0192	15.616	15.2742	13.948
76479		73.564	87.717	79.18	60.46	68.248	64.602				150	0	0	0	150	150		18.0806	0	0	0	26.9962	23.1155		1	0	0	0	1	1		1.0323	1.00374	1.01971	1.0092	1.02192	1.00737		83.4183	96.8035	91.3296	71.1826	86.2729	89.2742		16.1562	15.5862	15.2388	14.0305
76559		66.358	80.15	81.879	72.122	70.695	75.637				150	150	0	0	150	150		18.6899	19.61	0	0	26.813	23.6249		1	1	0	0	1	1		1.03232	1.00445	1.01986	1.00971	1.02233	1.00795		83.4457	97.0565	91.3655	72.122	86.3338	89.3256		16.1478	15.6315	15.265	14.0297
76639		58.028	80.653	76.888	64.483	63.73	66.47				150	0	150	0	150	150		19.0406	0	18.5676	0	26.8619	23.8757		1	0	1	0	1	1		1.03241	1.00512	1.01815	1.0099	1.02324	1.00869		83.4909	96.8847	91.4036	71.3838	86.2917	89.3574		16.2668	15.6315	15.265	14.2832
76719		59.374	74.216	66.237	51.457	67.069	61.006				150	150	150	0	150	150		19.5602	19.5646	18.4401	0	26.54	24.5975		1	1	1	0	1	1		1.03251	1.00513	1.0182	1.01013	1.02382	1.00872		83.5187	97.2286	91.3623	71.3812	86.3489	89.4126		16.435	15.6755	15.2388	14.2832
76799		59.602	70.288	82.374	56.293	52.674	59.694				150	150	150	0	150	150		19.1645	19.489	18.4999	0	27.4238	24.7873		1	1	1	0	1	1		1.03273	1.00567	1.01831	1.01033	1.02427	1.00929		83.5659	97.2341	91.4005	71.4093	86.403	89.4507		16.4758	15.7292	15.2388	14.4677
76879		56.778	71.867	61.733	53.572	46.691	61.108				150	150	0	0	150	150		19.2026	20.1295	0	0	28.0703	24.7494		1	1	0	0	1	1		1.03335	1.00562	1.01851	1.0106	1.02467	1.00977		83.6643	97.2781	91.4504	71.4841	86.429	89.581		16.4965	15.7657	15.265	14.4778
76999		61.356	61.372	70.65	43.877	48.778	61.977				150	150	0	0	150	150		19.4323	20.2903	0	0	28.7944	24.6111		1	1	0	0	1	1		1.03365	1.00598	1.01856	1.01054	1.02516	1.01023		83.8776	97.3101	91.3956	71.4984	86.4305	89.7184		16.5835	15.6318	15.2388	14.5307
77079		59.451	72.318	61.568	44.25	43.131	66.052				150	150	0	0	150	150		19.8192	20.4881	0	0	29.2221	25.4512		1	1	0	0	1	1		1.03362	1.00559	1.01695	1.01032	1.0255	1.01075		83.8781	97.3192	91.3926	71.6001	86.4464	89.7647		16.5835	15.585	15.2108	14.433
77159		70.407	78.788	76.131	50.92	63.659	64.036				150	150	0	0	150	150		20.1677	19.8556	0	0	28.8246	25.1186		1	1	0	0	1	1		1.03373	1.00583	1.01697	1.01058	1.02575	1.01022		83.8756	97.3663	91.3921	71.625	86.4738	90.1655		16.5835	15.67	15.2108	14.4117
77279		65.711	79.919	77.916	56.093	61.833	58.45				150	150	0	0	150	150		20.0128	20.2783	0	0	28.8397	26.3388		1	1	0	0	1	1		1.03365	1.00618	1.01709	1.00941	1.0259	1.01042		83.6187	97.4055	91.3438	71.7987	86.5013	90.1491		16.4965	15.7475	15.1635	14.3725
77359		63.571	83.731	72.194	67.136	53.814	67.973				150	150	0	0	150	150		20.0868	19.9133	0	0	29.3103	26.2078		1	1	0	0	1	1		1.03362	1.00657	1.01728	1.01013	1.02647	1.01062		83.6221	97.4268	91.3386	67.136	86.5175	90.274		16.4965	15.8007	15.1635	14.3835
77439		52.952	74.103	79.409	66.599	65.856	68.908				150	0	0	0	150	150		20.1811	0	0	0	29.7192	26.2873		1	0	0	0	1	1		1.03362	1.00716	1.01735	1.00942	1.02722	1.01111		83.623	97.4306	91.3366	66.599	86.5064	90.336		16.4965	15.89	15.1635	14.5273
77519		65.717	87.204	64.692	62.407	57.06	63.311				150	0	0	150	150	150		19.3674	0	0	15.2476	29.8738	26.698		1	0	0	1	1	1		1.03349	1.00759	1.01698	1.00992	1.02765	1.01149		83.5367	97.4288	91.3287	72.122	86.5019	90.4011		16.4758	15.89	15.1438	14.5273
77599		59.603	77.624	74.804	48.321	59.418	55.4				150	150	0	150	150	150		18.8442	19.5369	0	15.5108	30.3015	27.1868		1	1	0	1	1	1		1.0338	1.0081	1.01703	1.01036	1.02852	1.01205		83.5251	97.4273	91.2785	72.1279	86.4908	90.4533		16.4758	15.89	15.1123	14.7872
77679		65.163	71.845	74.874	55.056	41.916	66.512				150	0	0	150	150	150		18.5151	0	0	15.6281	30.8566	27.0045		1	0	0	1	1	1		1.03362	1.00838	1.01727	1.01049	1.02911	1.01117		83.5318	97.4448	91.1918	72.1683	86.4793	90.7555		16.4758	15.9967	14.9338	14.839
77759		63.914	75.011	70.606	48.558	47.169	68.194				150	0	0	150	150	150		18.8087	0	0	16.2219	30.3663	27.1941		1	0	0	1	1	1		1.03345	1.00864	1.0173	1.00989	1.0293	1.01146		83.5386	97.5072	91.1057	72.2004	86.4753	90.6931		16.4758	16.0517	14.7815	14.839
77859		62.319	71.558	71.116	58.636	46.349	60.068				150	0	0	150	150	150		18.6182	0	0	16.4516	29.6735	27.4139		1	0	0	1	1	1		1.03362	1.00844	1.01749	1.00999	1.02931	1.01145		83.5318	97.5297	91.0426	72.2934	86.4753	90.6956		16.3918	16.0048	14.6062	14.8945
77999		60.741	70.165	67.447	41.104	48.859	37.225				150	0	0	150	150	150		18.5873	0	0	16.7336	30.0115	27.5661		1	0	0	1	1	1		1.03358	1.00826	1.01736	1.0098	1.02963	1.01156		83.5065	97.6864	91.0251	72.3058	86.4689	90.6716		16.1645	15.9892	14.5567	14.788
78079		59.081	80.356	86.194	60.834	65.357	75.866				150	0	0	150	150	150		18.0815	0	0	15.9408	29.0868	27.18		1	0	0	1	1	1		1.03404	1.00816	1.01737	1.00863	1.02864	1.01045		83.4972	97.6891	90.9683	72.3793	86.4884	91.0973		16.1645	15.933	14.4352	14.7435
78179		76.089	88.807	85.48	64.139	71.315	65.711				150	0	0	150	150	150		18.0782	0	0	15.543	28.9425	26.4616		1	0	0	1	1	1		1.03403	1.00837	1.01736	1.00805	1.02898	1.00903		83.4473	97.6836	90.8962	72.4139	86.507	91.3341		16.0455	15.9052	14.3995	14.6783
78279		73.531	88.945	76.118	61.21	56.209	75.615				150	0	0	150	150	150		17.5092	0	0	15.4254	28.5631	25.4745		1	0	0	1	1	1		1.03411	1.00871	1.01712	1.00825	1.0275	1.00943		83.4193	97.6747	90.8132	72.402	86.5035	91.2675		15.8885	15.8627	14.3972	14.6783
78359		71.581	98.227	81.22	61.399	59.889	65.02				150	0	0	150	150	150		16.9228	0	0	15.8722	28.1744	25.7034		1	0	0	1	1	1		1.03423	1.00936	1.01722	1.00842	1.02769	1.01003		83.4161	98.227	90.8073	72.4663	86.5015	91.3627		15.8885	16.097	14.3972	14.6783
78439		79.679	84.52	70.752	64.726	67.584	69.073				0	0	0	150	150	150		0	0	0	16.7009	27.1911	25.4609		0	0	0	1	1	1		1.03348	1.00966	1.01713	1.00872	1.02781	1.00958		79.679	97.6947	90.7297	72.4749	86.4689	91.3848		15.8885	16.097	14.351	14.6783
78519		68.974	76.547	64.294	60.106	54.893	58.236				0	0	0	150	150	150		0	0	0	17.3979	27.1334	25.5765		0	0	0	1	1	1		1.03199	1.00968	1.01711	1.0092	1.02792	1.00923		83.4497	97.6943	90.6445	72.5333	86.437	91.3884		15.8195	16.097	14.337	14.7425
78599		66.219	78.655	79.587	50.411	55.495	66.848				0	0	0	150	150	150		0	0	0	16.9481	27.0794	24.7796		0	0	0	1	1	1		1.03008	1.00935	1.01714	1.0093	1.02827	1.01001		83.4514	97.6191	90.6434	72.799	86.4316	91.4279		15.7595	15.8627	14.337	14.7873
78679		53.369	72.669	66.612	44.959	62.998	57.782				0	0	0	150	150	150		0	0	0	17.102	26.2784	24.4897		0	0	0	1	1	1		1.02846	1.00957	1.01708	1.00895	1.02847	1.01041		83.4996	97.6972	90.5724	72.5452	86.4308	91.5191		15.7595	16.097	14.2825	14.7425
78799		60.588	72.077	69.822	49.759	61.261	58.506				0	0	0	150	150	150		0	0	0	17.2056	25.3097	24.8726		0	0	0	1	1	1		1.02756	1.00947	1.01699	1.0083	1.02888	1.00979		83.4723	97.6998	90.5756	72.4949	86.4502	91.5954		15.64	16.097	14.2825	14.6783
78879		61.603	71.696	59.476	38.938	41.701	60.816				0	0	0	150	150	150		0	0	0	17.4927	24.6356	24.5457		0	0	0	1	1	1		1.02744	1.00983	1.01693	1.00859	1.02878	1.00827		83.4758	97.6902	90.5779	72.4812	86.4518	91.7528		15.6833	16.097	14.2398	14.6783
78999		69.632	80.678	67.407	61.782	62.585	76.236				0	0	0	150	150	150		0	0	0	17.0649	24.2654	23.3289		0	0	0	1	1	1		1.02741	1.00976	1.01665	1.00854	1.02712	1.00701		83.439	97.6921	90.5888	72.4837	86.4826	91.8414		15.6148	15.812	14.2825	14.7435
79119		70.001	80.504	82.319	60.118	66.665	80.796				0	0	0	150	150	150		0	0	0	17.0132	23.8776	22.6036		0	0	0	1	1	1		1.02749	1.00975	1.01689	1.00884	1.02723	1.00708		83.3996	97.6926	90.4964	72.4694	86.4476	91.8391		15.5995	15.812	14.3375	14.788
79199		77.332	95.748	73.359	59.232	69.744	80.881				0	0	0	150	150	150		0	0	0	17.3493	24.007	22.2685		0	0	0	1	1	1		1.02766	1.00974	1.0169	1.00915	1.02738	1.00674		83.2904	95.748	90.3821	72.4668	86.4453	91.8498		15.521	15.6888	14.3755	14.788
79279		75.465	86.698	85.942	63.084	61.888	64.782				0	0	0	150	150	150		0	0	0	17.563	23.4969	22.4679		0	0	0	1	1	1		1.02774	1.01011	1.01693	1.00936	1.02762	1.00674		83.2018	97.6831	90.2982	72.4667	86.4298	91.891		15.5295	15.6888	14.459	14.877
79359		71.92	81.163	72.925	55.197	78.512	75.556				0	0	0	150	150	150		0	0	0	17.4009	22.9314	22.6815		0	0	0	1	1	1		1.02784	1.01061	1.01698	1.00862	1.0278	1.0067		83.1599	97.7149	90.2695	72.5996	78.512	91.8911		15.3923	15.9335	14.4333	14.9412
79439		69.52	90.861	74.275	48.526	58.167	62.332				0	0	0	150	150	150		0	0	0	17.7467	22.8386	22.8192		0	0	0	1	1	1		1.02771	1.01112	1.01696	1.00875	1.0263	1.00674		83.1473	90.861	90.2029	72.8785	86.3986	91.8499		15.2645	16.0117	14.3825	14.986
79519		55.62	73.271	77.239	58.452	60.463	73.573				150	0	0	150	150	150		16.8261	0	0	17.9188	22.2871	22.3184		1	0	0	1	1	1		1.02785	1.01126	1.01678	1.0075	1.02623	1.00665		83.1383	97.7637	90.2125	72.8145	86.4001	91.8912		15.2355	16.0117	14.3825	14.9412
79599		71.711	68.122	71.905	52.53	58.574	73.735				150	0	0	150	150	150		16.6411	0	0	17.951	21.879	22.4869		1	0	0	1	1	1		1.02775	1.01134	1.01857	1.0072	1.02626	1.00669		83.1311	97.8641	90.0348	72.8736	86.3167	91.8912		15.0875	16.0117	14.451	14.9412
79679		54.403	79.611	76.257	46.829	67.293	61.352				0	0	0	150	150	150		0	0	0	17.4648	22.0971	22.4581		0	0	0	1	1	1		1.02795	1.01155	1.01855	1.00667	1.02592	1.00681		83.1137	97.8487	90.0352	72.6458	86.2567	91.8909		14.7413	16.0117	14.4863	14.877
79759		65.896	69.151	67.139	52.913	60.305	68.127				0	0	0	150	150	150		0	0	0	17.3188	22.1493	21.9861		0	0	0	1	1	1		1.02829	1.01161	1.01812	1.0069	1.02542	1.00705		83.1102	97.8449	90.0417	72.6007	86.2764	91.8903		14.775	16.0117	14.5998	14.923
79859		58.049	72.303	69.887	50.38	56.433	63.987				0	0	0	150	150	150		0	0	0	17.1745	21.9875	21.8298		0	0	0	1	1	1		1.02834	1.01163	1.01804	1.00692	1.02564	1.00746		83.1095	97.8432	90.0429	72.5986	86.2679	91.8811		14.8888	16.135	14.5998	14.9805
79999		73.611	86.353	88.082	62.121	73.275	91.374				0	0	0	150	150	150		0	0	0	17.2961	21.6793	21.0867		0	0	0	1	1	1		1.0282	1.01159	1.01795	1.00701	1.02575	1.00759		83.079	97.8461	88.082	72.5806	86.2632	91.374		14.86	16.42	14.6125	14.9805
80079		68.123	95.499	83.158	57.24	68.36	73.282				0	0	0	150	150	150		0	0	0	16.7079	21.3709	21.0865		0	0	0	1	1	1		1.02827	1.01185	1.0178	1.00705	1.02563	1.00789		83.0653	95.499	90.0466	72.573	86.2681	91.8674		14.8415	16.42	14.6125	14.9805
80159		71.286	93.68	89.683	56.855	66.674	72.007				0	0	0	150	150	150		0	0	0	16.8472	21.2087	20.5641		0	0	0	1	1	1		1.02828	1.01218	1.01778	1.00748	1.02588	1.0085		83.0652	93.68	89.683	72.5335	86.2581	91.8482		14.8415	16.4625	14.6547	15.0198
80239		80.765	91.859	90.46	64.868	71.527	61.02				0	0	0	150	150	150		0	0	0	16.993	20.7626	20.2137		0	0	0	1	1	1		1.02858	1.01159	1.01788	1.00754	1.02578	1.00855		80.765	91.859	90.46	72.5307	86.2621	91.8468		14.8415	16.3843	14.5938	15.0198
80319		62.306	82.585	81.154	57.532	69.268	66.553				0	0	0	150	150	150		0	0	0	17.1989	21.3704	20.5858		0	0	0	1	1	1		1.02865	1.01059	1.01781	1.00728	1.02563	1.00822		83.0639	97.7946	89.9668	72.543	86.2055	91.7567		14.8415	16.3843	14.559	15.0198
80399		54.439	81.856	83.463	56.448	66.131	68.968				0	0	0	150	150	150		0	0	0	16.0393	21.2232	20.6078		0	0	0	1	1	1		1.02865	1.01073	1.01765	1.00671	1.02545	1.008		83.028	97.7877	89.9725	72.4894	86.0931	91.6044		14.6307	16.318	14.584	14.9643
80519		69.691	81.858	82.196	49.431	63.82	63.352				0	0	0	150	150	150		0	0	0	16.2223	20.7318	20.9781		0	0	0	1	1	1		1.02854	1.01101	1.01753	1.00658	1.02444	1.00757		83.0382	97.7749	89.9765	72.4953	86.1868	91.4711		14.6307	16.3843	14.6015	14.9643
80599		64.658	75.771	70.906	55.091	58.178	58.256				0	0	0	150	150	150		0	0	0	15.9522	20.5937	21.6719		0	0	0	1	1	1		1.02874	1.01123	1.01976	1.00647	1.02429	1.00772		83.0199	97.7649	89.8864	72.4664	86.1914	91.3863		14.6307	16.3843	14.6315	14.9267
80679		57.184	70.497	85.286	52.795	59.769	68.21				0	0	0	150	150	150		0	0	0	15.3028	20.921	21.3839		0	0	0	1	1	1		1.0288	1.01156	1.01951	1.00654	1.02399	1.0076		83.0147	97.6902	89.8971	72.4664	86.0546	91.3875		14.666	16.412	14.7065	14.9267
80759		67.586	65.643	77.949	41.876	44.502	63.731				0	0	0	150	150	150		0	0	0	15.009	20.5462	21.1217		0	0	0	1	1	1		1.02857	1.01101	1.01928	1.00677	1.02385	1.00771		83.0354	97.7046	89.8316	72.3881	85.8538	91.3864		14.7455	16.412	14.7007	14.904
80859		74.226	100.812	88.306	59.136	68.319	89.034				0	0	0	0	150	150		0	0	0	0	19.1255	20.406		0	0	0	0	1	1		1.02862	1.0111	1.01911	1.00672	1.02379	1.00769		82.8705	100.812	88.306	72.3911	85.744	89.034		14.8072	16.4682	14.7435	15.0332
80999		68.52	88.093	79.772	68.605	72.438	80.345				0	0	0	0	150	150		0	0	0	0	18.507	20.8808		0	0	0	0	1	1		1.02841	1.01135	1.01902	1.00677	1.02382	1.008		82.7499	97.6956	89.7473	68.605	85.7439	91.3834		14.7835	16.57	14.7062	15.2095
81079		78.491	83.183	75.13	56.205	72.448	82.498				0	0	0	0	150	150		0	0	0	0	17.6542	19.9958		0	0	0	0	1	1		1.02825	1.01152	1.01864	1.00717	1.02395	1.00815		82.6342	97.6912	89.7559	72.3643	85.7435	82.498		14.8513	16.57	14.8413	15.2477
81159		69.019	85.385	70.77	59.919	70.567	71.637				0	0	0	0	0	150		0	0	0	0	0	19.779		0	0	0	0	0	1		1.02848	1.0118	1.01867	1.00728	1.02439	1.0077		82.5935	97.6839	89.7147	72.3639	85.742	91.3865		14.8513	16.4682	14.7533	15.2477
81239		71.825	83.951	77.327	50.594	72.979	67.218				0	0	0	0	0	150		0	0	0	0	0	18.311		0	0	0	0	0	1		1.02899	1.01214	1.01886	1.00784	1.02458	1.0079		82.4005	97.5012	89.6873	72.3205	85.7414	91.3668		14.8055	16.4682	14.698	14.9963
81319		63.662	76.742	71.389	72.122	60.408	61.225				0	0	0	0	0	0		0	0	0	0	0	0		0	0	0	0	0	0		1.02899	1.01218	1.01935	1.008	1.02457	1.00808		82.4005	97.4976	89.6769	72.122	85.5498	91.2059		14.858	16.57	14.686	15.0623
81419		58.127	76.909	81.769	54.001	69.711	64.868				0	0	0	0	0	0		0	0	0	0	0	0		0	0	0	0	0	0		1.02885	1.01217	1.01923	1.00804	1.02458	1.00812		82.4067	97.4982	89.6405	72.2077	85.3277	90.963		14.9465	16.617	14.6347	14.9193
81499		62.238	87.407	79.99	57.529	60.08	57.787				0	0	0	0	0	0		0	0	0	0	0	0		0	0	0	0	0	0		1.02872	1.01223	1.01937	1.00819	1.02472	1.00885		82.3278	97.6729	89.6172	72.1998	84.9224	90.5132		14.9165	16.6952	14.7017	14.9193
81599		79.01	85.396	73.227	60.005	59.04	65.903				0	0	0	0	0	0		0	0	0	0	0	0		0	0	0	0	0	0		1.02964	1.01227	1.01912	1.00808	1.0245	1.0094		82.2468	97.4875	89.5769	72.184	84.8767	90.3928		14.826	16.6933	14.7557	14.956
81679		73.055	82.634	75.816	58.685	66.715	72.154				0	0	0	0	0	0		0	0	0	0	0	0		0	0	0	0	0	0		1.02962	1.01222	1.0186	1.00782	1.02424	1.00921		82.2468	97.4335	89.5548	72.2042	84.8163	90.4117		15	16.627	14.819	14.9755
81799		80.137	97.378	93.834	75.263	81.383	77.559				0	0	0	0	0	0		0	0	0	0	0	0		0	0	0	0	0	0		1.02933	1.01248	1.01839	1.00789	1.02389	1.00909		80.137	97.378	93.834	75.263	81.383	90.4232		15.0397	16.6442	14.8872	15.0293
81879		76.658	98.794	92.509	66.116	87.367	80.478				0	0	0	0	0	0		0	0	0	0	0	0		0	0	0	0	0	0		1.02921	1.01253	1.01805	1.00804	1.02359	1.00875		82.1069	98.794	92.509	72.1877	87.367	90.4481		15.0888	16.699	14.9175	15.0583
81999		72.448	83.725	79.016	68.7	78.665	84.783				0	0	0	0	0	0		0	0	0	0	0	0		0	0	0	0	0	0		1.0291	1.0127	1.0179	1.00793	1.02372	1.0084		81.9603	97.429	89.566	68.7	78.665	84.783		15.095	16.699	14.9437	15.1573
82079		89.24	99.73	92.495	72.877	84.274	75.169				0	0	0	0	0	0		0	0	0	0	0	0		0	0	0	0	0	0		1.02893	1.01324	1.01778	1.00821	1.02388	1.00847		89.24	99.73	92.495	72.877	84.274	90.4579		15.128	16.6442	15.0087	15.2533
82159		66.862	94.943	76.776	73.079	78.214	86.535				0	0	0	0	0	0		0	0	0	0	0	0		0	0	0	0	0	0		1.02924	1.01358	1.01803	1.00821	1.02443	1.0083		81.8275	94.943	89.5638	73.079	84.354	86.535		15.128	16.7105	15.0727	15.2533
82239		71.465	87.014	82.663	62.825	78.564	78.494				0	0	0	0	0	0		0	0	0	0	0	0		0	0	0	0	0	0		1.02944	1.0139	1.01793	1.00886	1.02413	1.00793		81.7391	97.4352	89.5251	72.122	78.564	90.3693		15.2378	16.7105	15.1402	15.2323
82319		75.611	72.025	65.488	61.478	79.977	78.856				0	0	0	0	0	0		0	0	0	0	0	0		0	0	0	0	0	0		1.03137	1.01384	1.0183	1.00905	1.02509	1.00776		81.7073	97.3849	89.4504	71.8607	79.977	90.2504		15.2303	16.6442	15.1962	15.1923
82399		74.715	91.922	70.656	58.605	74.091	76.133				0	0	0	0	0	0		0	0	0	0	0	0		0	0	0	0	0	0		1.02951	1.01404	1.01777	1.00931	1.02494	1.00835		81.7079	91.922	89.4516	71.7087	84.0165	90.2255		15.2143	16.6442	15.1962	15.166
82519		61.626	82.976	74.936	54.858	67.861	59.097				0	0	0	0	0	0		0	0	0	0	0	0		0	0	0	0	0	0		1.02852	1.01433	1.01764	1.00964	1.02496	1.00816		81.6537	97.3333	89.446	71.6448	83.9164	90.1632		15.1848	16.4463	15.1695	15.084
82599		73.376	82.114	74.516	62.573	70.032	79.649				0	0	0	0	0	0		0	0	0	0	0	0		0	0	0	0	0	0		1.02849	1.01458	1.01737	1.00961	1.02443	1.00786		81.3431	97.3246	89.3996	71.5532	83.8855	90.1756		15.215	16.501	15.2085	15.071
82719		88.422	89.792	93.134	68.969	94.549	95.991				0	0	0	0	0	0		0	0	0	0	0	0		0	0	0	0	0	0		1.02837	1.0146	1.01733	1.00972	1.0242	1.00737		88.422	97.324	93.134	68.969	94.549	95.991		15.307	16.5455	15.2085	15.2235
82799		69.274	106.4	74.647	71.494	81.069	79.274				0	0	0	0	0	0		0	0	0	0	0	0		0	0	0	0	0	0		1.02816	1.01448	1.01731	1.00992	1.02423	1.00731		81.3276	106.4	89.2913	71.494	81.069	90.1059		15.4117	16.63	15.2548	15.3028
82879		75.342	96.628	71.531	71.073	76.381	96.08				0	0	0	0	0	0		0	0	0	0	0	0		0	0	0	0	0	0		1.02787	1.0145	1.01714	1.01019	1.02394	1.00716		81.3306	96.628	89.3033	71.073	83.8071	96.08		15.4425	16.7375	15.281	15.4167
82999		88.71	108.032	83.272	65.958	94.419	86.133				0	0	0	0	0	0		0	0	0	0	0	0		0	0	0	0	0	0		1.0283	1.01487	1.01736	1.01045	1.02411	1.00741		88.71	108.032	89.2879	71.4849	94.419	86.133		15.4117	16.7375	15.375	15.2442
83099		80.353	84.792	86.33	63.41	87.878	84.464				0	0	0	0	0	0		0	0	0	0	0	0		0	0	0	0	0	0		1.02833	1.01542	1.01688	1.01077	1.02417	1.00732		80.353	97.3504	89.321	71.4738	87.878	84.464		15.4425	16.9355	15.375	15.2442
83179		84.935	84.687	81.795	65.129	79.272	80.043				0	0	0	0	0	0		0	0	0	0	0	0		0	0	0	0	0	0		1.0285	1.01509	1.0169	1.01116	1.02461	1.00778		84.935	97.307	89.1676	71.4492	79.272	89.6197		15.4117	16.7375	15.5138	15.1303
83259		67.627	85.243	81.413	59.806	86.305	87.227				0	0	0	0	0	0		0	0	0	0	0	0		0	0	0	0	0	0		1.02842	1.0151	1.01683	1.01082	1.02458	1.00777		81.3152	97.2544	89.0442	71.34	86.305	87.227		15.2865	16.7342	15.8235	15.0607
83338		66.862	78.221	78.811	64.257	64.395	91.706				0	0	0	0	0	0		0	0	0	0	0	0		0	0	0	0	0	0		1.02811	1.0142	1.01665	1.01106	1.0244	1.00804		81.2895	97.2787	88.9765	71.0826	83.4486	91.706		15.1838	16.7342	15.8505	14.9375
83439		66.556	88.075	83.397	60.362	66.118	64.462				0	0	0	0	0	0		0	0	0	0	0	0		0	0	0	0	0	0		1.02818	1.01349	1.01632	1.01118	1.02464	1.00814		81.1978	97.2509	88.8732	71.0453	83.4021	89.189		15.0438	16.6155	15.918	14.9862
83519		65.192	73.69	69.816	54.933	71.04	85.211				0	0	0	0	0	0		0	0	0	0	0	0		0	0	0	0	0	0		1.02809	1.01378	1.01671	1.01108	1.02449	1.00861		81.2025	97.2284	88.8148	70.9586	83.0132	85.211		15.072	16.6155	16.0725	14.959
83639		83.077	107.502	94.48	71.086	93.392	84.83				0	0	0	0	0	0		0	0	0	0	0	0		0	0	0	0	0	0		1.02793	1.01373	1.01612	1.0113	1.02442	1.00899		83.077	107.502	94.48	71.086	93.392	84.83		15.1985	16.6773	16.2147	15.0378
83719		70.434	113.86	93.852	77.152	75.577	94.855				0	0	0	0	0	0		0	0	0	0	0	0		0	0	0	0	0	0		1.0282	1.0138	1.01593	1.01147	1.02436	1.00908		81.1291	113.86	93.852	77.152	82.5882	94.855		15.539	16.6773	16.2332	15.042
83799		65.562	104.556	79.228	78.644	80.617	98.263				0	0	0	0	0	0		0	0	0	0	0	0		0	0	0	0	0	0		1.02802	1.01403	1.01564	1.01189	1.02413	1.00913		81.1356	104.556	88.9536	78.644	80.617	98.263		15.6352	16.6773	16.2332	15.042
83879		88.137	90.763	85.017	70.187	81.899	85.111				0	0	0	0	0	0		0	0	0	0	0	0		0	0	0	0	0	0		1.0281	1.01382	1.01583	1.01166	1.02453	1.00961		88.137	97.2282	88.9471	70.187	81.899	85.111		15.6352	16.6155	16.2332	15.042
83999		96.586	88.853	78.411	60.777	72.972	82.813				0	0	0	0	0	0		0	0	0	0	0	0		0	0	0	0	0	0		1.02823	1.0138	1.01602	1.01192	1.02488	1.01006		96.586	97.2424	88.6823	71.0093	82.4822	82.813		15.6352	16.7342	16.2498	15.1158
84079		67.656	92.022	81.758	62.744	72.852	82.861				0	0	0	0	0	0		0	0	0	0	0	0		0	0	0	0	0	0		1.02843	1.01421	1.01615	1.01226	1.02486	1.01015		81.1007	92.022	88.6799	70.993	82.4845	82.861		15.753	16.7342	16.2498	15.1303
84159		69.356	88.877	77.105	56.58	73.956	82.219				0	0	0	0	0	0		0	0	0	0	0	0		0	0	0	0	0	0		1.02843	1.01359	1.01675	1.01124	1.02469	1.01044		80.7623	97.2481	88.6498	70.9484	82.3098	82.219		15.6308	16.7342	16.217	15.0565
84279		64.663	84.541	76.232	63.557	70.514	89.704				0	0	0	0	0	0		0	0	0	0	0	0		0	0	0	0	0	0		1.02836	1.01378	1.01661	1.0115	1.02437	1.01049		80.7184	97.243	88.6503	70.8501	82.1652	89.704		15.45	16.7342	16.302	14.9582
84359		72.703	81.393	76.504	51.849	60.336	66.334				0	0	0	0	0	0		0	0	0	0	0	0		0	0	0	0	0	0		1.02824	1.0137	1.01636	1.01147	1.024	1.01038		80.5746	97.2287	88.6512	70.814	82.1232	88.7796		15.4627	16.6783	16.333	14.9252
84439		73.273	95.733	74.455	50.304	63.408	67.76				0	0	0	0	0	0		0	0	0	0	0	0		0	0	0	0	0	0		1.02808	1.01375	1.01645	1.01132	1.02393	1.01048		80.5115	95.733	88.5251	70.8007	82.0347	88.547		15.458	16.5915	16.333	14.8498
84539		87.853	116.713	99.01	71.484	78.824	92.362				0	0	0	0	0	0		0	0	0	0	0	0		0	0	0	0	0	0		1.02769	1.01388	1.01627	1.01159	1.02401	1.01024		87.853	116.713	99.01	71.484	78.824	92.362		15.463	16.6153	16.4285	14.8445
84639		81.286	100.465	79.38	65.452	86.495	92.578				0	0	0	0	0	0		0	0	0	0	0	0		0	0	0	0	0	0		1.02743	1.01412	1.01606	1.0119	1.02414	1.01027		81.286	100.465	88.3052	70.798	86.495	92.578		15.4873	16.6153	16.683	14.8823
84719		74.077	86.535	77.964	57.46	85.747	96.171				0	0	0	0	0	0		0	0	0	0	0	0		0	0	0	0	0	0		1.02738	1.01416	1.01582	1.01212	1.02393	1.01056		80.2549	97.0239	88.306	70.6606	85.747	96.171		15.3708	16.6505	16.8605	14.733
84799		72.966	95.777	81.798	66.006	82.502	87.566				0	0	0	0	0	0		0	0	0	0	0	0		0	0	0	0	0	0		1.02749	1.01432	1.01583	1.01259	1.02431	1.01133		80.2419	95.777	88.306	70.6151	82.502	87.566		15.4252	16.8725	16.8718	14.733
84879		77.819	82.891	84.495	62.933	77.822	85.678				0	0	0	0	0	0		0	0	0	0	0	0		0	0	0	0	0	0		1.02801	1.01467	1.01636	1.01216	1.02464	1.01223		80.1838	97.1589	88.3042	70.7375	81.9774	85.678		15.4252	16.8725	16.8718	14.733
84999		71.109	87.422	77.037	53.993	80.599	73.184				0	0	0	0	0	0		0	0	0	0	0	0		0	0	0	0	0	0		1.02828	1.01482	1.01628	1.0124	1.02475	1.01186		80.1544	97.1416	88.3044	70.7278	80.599	88.382		15.4252	16.8725	16.9718	14.733
85079		61.924	87.809	88.242	49.664	58.162	85.149				0	0	0	0	0	0		0	0	0	0	0	0		0	0	0	0	0	0		1.02777	1.01401	1.01617	1.01355	1.02469	1.01231		80.1412	97.0334	88.2886	70.5152	81.8993	85.149		15.3052	16.6505	17.2092	14.6507
85179		64.394	78.45	79.196	56.545	70.734	84.895				0	0	0	0	0	0		0	0	0	0	0	0		0	0	0	0	0	0		1.02762	1.01478	1.01594	1.01252	1.02461	1.0121		79.9789	96.9074	88.2313	70.4572	81.836	84.895		15.1502	16.4095	17.2422	14.5845
85279		67.91	82.967	79.348	60.274	81.298	64.936				0	0	0	0	0	0		0	0	0	0	0	0		0	0	0	0	0	0		1.02742	1.0148	1.01607	1.01334	1.02464	1.01199		79.882	96.7649	88.0602	70.355	81.298	88.0306		15.1755	16.3133	17.2037	14.5988
85359		89.142	93.357	90.169	71.876	76.141	99.953				0	0	0	0	0	0		0	0	0	0	0	0		0	0	0	0	0	0		1.02762	1.01483	1.01578	1.01431	1.02444	1.01173		89.142	93.357	90.169	71.876	81.5327	99.953		15.1767	16.4207	16.9843	14.559
85479		78.398	95.571	102.38	65.92	84.688	98.785				0	0	0	0	0	0		0	0	0	0	0	0		0	0	0	0	0	0		1.02742	1.01498	1.01578	1.01418	1.02449	1.01164		79.6493	95.571	102.38	70.18	84.688	98.785		15.0108	16.4207	16.8822	14.559
85559		78.773	102.454	93.696	69.863	76.187	77.017				0	0	0	0	0	0		0	0	0	0	0	0		0	0	0	0	0	0		1.02784	1.01532	1.01564	1.01432	1.02437	1.01173		79.636	102.454	93.696	69.863	81.3132	87.9287		15.0108	16.4207	16.989	14.5977
85639		83.059	98.574	89.393	72.466	92.424	84.656				0	0	0	0	0	0		0	0	0	0	0	0		0	0	0	0	0	0		1.0276	1.01544	1.01545	1.0146	1.02402	1.0118		83.059	98.574	89.393	72.466	92.424	84.656		15.0075	16.4207	16.9525	14.6305
85719		89.044	104.352	91.256	70.641	78.497	93.41				0	0	0	0	0	0		0	0	0	0	0	0		0	0	0	0	0	0		1.02716	1.0155	1.01572	1.01469	1.02407	1.01169		89.044	104.352	91.256	70.641	81.1487	93.41		15.0075	16.4207	16.9237	14.7348
85799		69.557	96.724	79.977	68.147	72.852	90.443				0	0	0	0	0	0		0	0	0	0	0	0		0	0	0	0	0	0		1.027	1.0151	1.01581	1.01508	1.02425	1.01217		79.663	96.724	87.8541	68.147	81.1261	90.443		15.0075	16.4723	16.9525	14.7348
85878		78.118	102.295	78.02	70.824	67.524	74.618				0	0	0	0	0	0		0	0	0	0	0	0		0	0	0	0	0	0		1.02695	1.01451	1.01589	1.01511	1.02392	1.01185		79.6645	102.295	87.8447	70.824	81.1682	87.9731		15.1335	16.4742	16.7425	14.7348
85999		68.329	89.784	87.08	55.405	73.993	76.425				0	0	0	0	0	0		0	0	0	0	0	0		0	0	0	0	0	0		1.02722	1.01446	1.01571	1.01432	1.02376	1.01155		79.7102	97.0169	87.8456	70.4074	80.8533	87.986		15.2353	16.4742	16.7425	14.7682
86079		71.577	86.246	75.83	64.605	75.21	73.5				0	0	0	0	0	0		0	0	0	0	0	0		0	0	0	0	0	0		1.02753	1.01402	1.01561	1.0143	1.02369	1.01171		79.7014	97.0292	87.838	70.4088	80.8699	87.9794		15.315	16.4742	16.6715	14.7682
86159		74.786	82.938	69.078	58.002	68.579	67.658				0	0	0	0	0	0		0	0	0	0	0	0		0	0	0	0	0	0		1.02794	1.01407	1.01537	1.01432	1.02354	1.01166		79.6329	96.9842	87.5816	70.2879	80.6106	87.9814		15.2637	16.3133	16.4728	14.702
86239		66.747	88.012	82.138	56.58	64.66	65.615				0	0	0	0	0	0		0	0	0	0	0	0		0	0	0	0	0	0		1.028	1.01438	1.01559	1.01442	1.02357	1.01174		79.6135	96.7818	87.3499	70.1638	80.5971	87.9284		15.2522	16.2618	16.383	14.6305
86359		92.514	107.191	87.225	77.712	86.757	105.104				0	0	0	0	0	0		0	0	0	0	0	0		0	0	0	0	0	0		1.02773	1.01375	1.01563	1.01453	1.02356	1.01223		92.514	107.191	87.2365	77.712	86.757	105.104		15.2522	16.2618	16.338	14.5623
86459		78.808	106.456	89.571	75.264	86.459	94.152				0	0	0	0	0	0		0	0	0	0	0	0		0	0	0	0	0	0		1.02774	1.01381	1.01566	1.01465	1.02334	1.01249		79.5721	106.456	89.571	75.264	86.459	94.152		15.2853	16.4207	16.2755	14.5277
86539		81.345	91.371	84.542	70.796	95.306	97.009				0	0	0	0	0	0		0	0	0	0	0	0		0	0	0	0	0	0		1.02796	1.01407	1.01578	1.0139	1.02334	1.0117		81.345	96.984	87.0837	70.796	95.306	97.009		15.2853	16.4723	16.486	14.472
86619		80.503	95.099	92.586	67.855	86.395	110.254				0	0	0	0	0	0		0	0	0	0	0	0		0	0	0	0	0	0		1.02812	1.01434	1.01531	1.01375	1.02415	1.01075		80.503	95.099	92.586	67.855	86.395	110.254		15.2853	16.4742	16.3312	14.5277
86699		81.999	109.048	98.999	72.254	82.309	76.102				0	0	0	0	0	0		0	0	0	0	0	0		0	0	0	0	0	0		1.02832	1.01463	1.01585	1.01404	1.02392	1.01028		81.999	109.048	98.999	72.254	82.309	87.7776		15.2853	16.8725	16.3312	14.5623
86779		71.35	90.918	76.305	62.739	64.109	87.745				0	0	0	0	0	0		0	0	0	0	0	0		0	0	0	0	0	0		1.02841	1.01443	1.01578	1.01405	1.02393	1.01052		79.5484	97.2066	87.0371	70.0711	79.931	87.745		15.2853	16.8725	16.3312	14.6198
86859		78.628	93.189	77.744	68.696	79.939	89.77				0	0	0	0	0	0		0	0	0	0	0	0		0	0	0	0	0	0		1.02829	1.01431	1.01568	1.01464	1.02466	1.01066		79.5547	93.189	86.9541	68.696	79.939	89.77		15.2267	16.8725	16.251	14.688
86999		68.068	78.632	77.485	51.765	75.978	80.809				0	0	0	0	0	0		0	0	0	0	0	0		0	0	0	0	0	0		1.02838	1.0141	1.01568	1.01487	1.02463	1.01081		79.5501	97.2255	86.9542	70.1332	79.9255	87.6315		15.2267	16.8725	16.3705	14.6305
87119		70.915	85.1	75.66	60.198	64.479	65.409				0	0	0	0	0	0		0	0	0	0	0	0		0	0	0	0	0	0		1.02809	1.01445	1.01575	1.01475	1.02417	1.01063		79.4643	97.2054	86.9422	70.1412	79.9291	87.6195		15.1568	16.8725	16.4068	14.688
87199		77.355	85.607	82.912	66.686	69.327	88.333				0	0	0	0	0	0		0	0	0	0	0	0		0	0	0	0	0	0		1.02789	1.01444	1.01564	1.015	1.02415	1.01089		79.4443	97.1062	86.9079	69.9602	79.9048	88.333		14.8465	16.649	16.3953	14.6198
87319		89.862	107.666	107.075	75.865	79.896	94.344				0	0	0	0	0	0		0	0	0	0	0	0		0	0	0	0	0	0		1.02809	1.01473	1.01583	1.01487	1.02418	1.01102		89.862	107.666	107.075	75.865	79.896	94.344		14.97	16.649	16.387	14.6198
87399		74.815	94.523	90.553	73.572	75.539	91.836				0	0	0	0	0	0		0	0	0	0	0	0		0	0	0	0	0	0		1.02828	1.0148	1.01567	1.01508	1.02432	1.01176		79.2222	94.523	90.553	73.572	79.7194	91.836		14.883	16.568	16.2005	14.6198
87479		89.205	88.254	85.591	70.304	89.691	90.275				0	0	0	0	0	0		0	0	0	0	0	0		0	0	0	0	0	0		1.02792	1.01494	1.01576	1.01453	1.02433	1.01245		89.205	97.0052	86.4766	70.304	89.691	90.275		14.757	16.808	15.9907	14.6198
87559		86.058	109.042	91.623	78.964	91.878	100.62				0	0	0	0	0	0		0	0	0	0	0	0		0	0	0	0	0	0		1.02823	1.01382	1.01583	1.01439	1.02466	1.01246		86.058	109.042	91.623	78.964	91.878	100.62		14.757	17.0315	15.9907	14.6198
87639		95.448	102.302	87.493	81.638	82.117	77.488				0	0	0	0	0	0		0	0	0	0	0	0		0	0	0	0	0	0		1.02851	1.01402	1.01563	1.01461	1.02494	1.01196		95.448	102.302	86.5943	81.638	82.117	87.5778		14.883	16.9912	16.0095	14.6305
87719		68.634	88.063	84.329	64.212	81.5	75.677				0	0	0	0	0	0		0	0	0	0	0	0		0	0	0	0	0	0		1.0288	1.01282	1.01515	1.01469	1.02521	1.01232		79.1671	97.1994	86.7971	70.2627	81.5	87.6202		14.883	16.8725	15.936	14.7348
87799		69.388	82.173	77.256	63.552	64.809	67.857				0	0	0	0	0	0		0	0	0	0	0	0		0	0	0	0	0	0		1.02911	1.01313	1.01529	1.015	1.02466	1.01252		79.3434	97.2314	86.7834	70.3602	79.677	87.6144		15.0045	16.9912	15.8715	14.801
87879		71.3	79.789	87.837	61.505	68.555	88.761				0	0	0	0	0	0		0	0	0	0	0	0		0	0	0	0	0	0		1.02905	1.01269	1.01515	1.01498	1.02465	1.01275		79.3504	97.2724	86.7971	70.3617	79.6782	88.761		15.0045	17.122	15.8715	14.8585
87999		66.65	82.748	75.349	66.022	64.675	63.3				0	0	0	0	0	0		0	0	0	0	0	0		0	0	0	0	0	0		1.02903	1.013	1.01569	1.01494	1.02446	1.01237		79.3536	97.2641	86.7442	70.4427	79.7025	87.5644		15.0247	17.0983	15.8715	14.9408
88079		77.256	85.839	75.98	45.576	66.742	74.697				0	0	0	0	0	0		0	0	0	0	0	0		0	0	0	0	0	0		1.02924	1.01276	1.01567	1.01448	1.02455	1.01199		79.1209	97.3276	86.7466	70.4524	79.6908	87.5004		14.9032	17.304	15.936	14.9408
88178		89.123	113.638	92.4	91.68	91.076	108.583				0	0	0	0	0	0		0	0	0	0	0	0		0	0	0	0	0	0		1.02954	1.01245	1.01561	1.0139	1.02488	1.0125		89.123	113.638	92.4	91.68	91.076	108.583		14.7772	17.0983	15.9557	14.8585
88279		78.85	93.999	82.816	76.545	88.141	86.548				0	0	0	0	0	0		0	0	0	0	0	0		0	0	0	0	0	0		1.029	1.01287	1.01554	1.01375	1.02453	1.01294		79.0212	93.999	86.4895	76.545	88.141	86.548		14.7772	17.122	15.956	14.8775
88359		86.227	101.662	94.251	79.041	90.023	102.401				0	0	0	0	0	0		0	0	0	0	0	0		0	0	0	0	0	0		1.02889	1.01321	1.01555	1.01407	1.02487	1.0126		86.227	101.662	94.251	79.041	90.023	102.401		14.833	16.956	16.0375	14.8113
88439		87.569	99.108	93.34	82.395	87.546	106.084				0	0	0	0	0	0		0	0	0	0	0	0		0	0	0	0	0	0		1.02899	1.01324	1.01554	1.01458	1.02502	1.01281		87.569	99.108	93.34	82.395	87.546	106.084		14.959	17.122	16.0375	14.8775
88519		93.897	101.544	85.812	78.055	86.179	96.647				0	0	0	0	0	0		0	0	0	0	0	0		0	0	0	0	0	0		1.02816	1.01335	1.01532	1.01483	1.02434	1.01151		93.897	101.544	86.4218	78.055	86.179	96.647		15.0805	17.304	16.0375	14.9598
88599		76.591	91.315	77.504	77.025	80.594	97.427				0	0	0	0	0	0		0	0	0	0	0	0		0	0	0	0	0	0		1.02751	1.01327	1.01532	1.01515	1.02317	1.01111		79.4464	97.3587	86.3575	77.025	79.0309	97.427		15.3907	17.4407	15.9237	15.2043
88679		84.799	91.872	80.219	61.04	84.031	66.854				0	0	0	0	0	0		0	0	0	0	0	0		0	0	0	0	0	0		1.02705	1.01346	1.01494	1.01503	1.02333	1.01128		84.799	97.3964	86.335	70.6817	84.031	87.4141		15.3907	17.6843	15.8545	15.2687
88799		67.095	93.031	83.071	61.343	80.08	84.103				0	0	0	0	0	0		0	0	0	0	0	0		0	0	0	0	0	0		1.02735	1.01355	1.01483	1.01561	1.02227	1.01081		79.4473	93.031	86.3357	70.7389	78.9821	87.4633		15.335	17.6843	15.8545	15.3235
88880		76.356	86.293	81.179	66.149	83.777	87.952				0	0	0	0	0	0		0	0	0	0	0	0		0	0	0	0	0	0		1.02764	1.01345	1.01514	1.01511	1.02072	1.01035		79.4457	97.3966	86.3339	70.7574	83.777	87.952		15.3147	17.6843	15.8545	15.3235
88999		75.989	110.301	94.629	70.878	78.841	85.665				0	0	0	0	0	0		0	0	0	0	0	0		0	0	0	0	0	0		1.02784	1.01347	1.01515	1.01472	1.02076	1.01085		79.4446	110.301	94.629	70.878	79.2473	85.665		15.3147	17.6843	15.8545	15.4163
89099		106.619	112.791	106.867	94.256	102.505	115.947				0	0	0	0	0	0		0	0	0	0	0	0		0	0	0	0	0	0		1.02741	1.01352	1.01504	1.01495	1.02087	1.01153		106.619	112.791	106.867	94.256	102.505	115.947		15.3147	17.6843	15.8083	15.266
89178		96.626	106.859	91.71	75.55	101.775	96.733				0	0	0	0	0	0		0	0	0	0	0	0		0	0	0	0	0	0		1.02752	1.01391	1.01505	1.01556	1.02111	1.01208		96.626	106.859	91.71	75.55	101.775	96.733		15.0045	17.4407	15.835	15.266
89279		82.249	99.39	99.849	76.734	107.735	96.026				0	0	0	0	0	0		0	0	0	0	0	0		0	0	0	0	0	0		1.02768	1.01366	1.01495	1.01611	1.0213	1.01255		82.249	99.39	99.849	76.734	107.735	96.026		14.883	17.304	15.8053	15.4163
89359		91.924	110.901	106.984	83.241	104.651	92.21				0	0	0	0	0	0		0	0	0	0	0	0		0	0	0	0	0	0		1.02762	1.01359	1.01535	1.01661	1.01788	1.01286		91.924	110.901	106.984	83.241	104.651	92.21		14.757	17.3132	15.8053	15.4163
89439		83.595	105.717	79.578	75.599	90.942	95.029				0	0	0	0	0	0		0	0	0	0	0	0		0	0	0	0	0	0		1.02671	1.01331	1.01579	1.01705	1.01807	1.0131		83.595	105.717	86.1302	75.599	90.942	95.029		14.883	17.3132	15.666	15.4815
89519		79.621	90.794	96.533	77.112	93.022	81.637				0	0	0	0	0	0		0	0	0	0	0	0		0	0	0	0	0	0		1.02547	1.01267	1.01574	1.0171	1.01513	1.01313		79.3455	97.3712	96.533	77.112	93.022	87.4464		15.0045	17.3132	15.666	15.6047
89619		83.11	103.61	78.363	67.868	96.599	84.954				0	0	0	0	0	0		0	0	0	0	0	0		0	0	0	0	0	0		1.02457	1.01268	1.01609	1.01713	1.01596	1.01113		83.11	103.61	86.1184	70.9064	96.599	87.6038		15.3147	17.3132	15.666	15.5995
89699		78.226	107.78	90.278	78.99	88.203	86.392				0	0	0	0	0	0		0	0	0	0	0	0		0	0	0	0	0	0		1.02462	1.01283	1.01621	1.01745	1.0159	1.00899		79.4424	107.78	90.278	78.99	88.203	86.392		15.3147	17.5567	15.666	15.688
89779		98.895	93.975	80.386	79.513	77.836	104.667				0	0	0	0	0	0		0	0	0	0	0	0		0	0	0	0	0	0		1.02441	1.01274	1.0161	1.01753	1.01633	1.00945		98.895	93.975	86.118	79.513	79.263	104.667		15.3147	17.842	15.666	15.7752
89859		82.212	86.381	72.006	64.766	94.736	84.605				0	0	0	0	0	0		0	0	0	0	0	0		0	0	0	0	0	0		1.02459	1.01233	1.01609	1.01682	1.01659	1.00961		82.212	97.9744	86.1183	71.0786	94.736	87.6382		15.2802	17.9215	15.666	15.7752
89999		104.052	108.987	109.031	88.033	105.722	121.254				0	0	0	0	0	0		0	0	0	0	0	0		0	0	0	0	0	0		1.0249	1.01235	1.01613	1.01535	1.01648	1.00916		104.052	108.987	109.031	88.033	105.722	121.254		15.2802	17.7255	15.666	15.7437
90079		88.499	114.062	106.97	79.754	113.474	105.856				0	0	0	0	0	0		0	0	0	0	0	0		0	0	0	0	0	0		1.02481	1.01233	1.01587	1.01518	1.01653	1.00951		88.499	114.062	106.97	79.754	113.474	105.856		15.3147	17.7255	15.532	15.8083
90159		92.134	103.621	94.966	88.238	108.336	107.486				0	0	0	0	0	0		0	0	0	0	0	0		0	0	0	0	0	0		1.02471	1.01246	1.01584	1.01674	1.01673	1.00977		92.134	103.621	94.966	88.238	108.336	107.486		15.3147	17.8705	15.4155	15.8083
90239		77.651	97.235	88.948	75.284	108.87	114.223				0	0	0	0	0	0		0	0	0	0	0	0		0	0	0	0	0	0		1.02435	1.01282	1.01561	1.01708	1.0166	1.01007		79.4439	97.235	85.9487	75.284	108.87	114.223		15.3147	18.2023	15.3355	15.8083
90319		107.776	114.415	106.035	82.507	91.32	97.343				0	0	0	0	0	0		0	0	0	0	0	0		0	0	0	0	0	0		1.02382	1.01297	1.01562	1.01748	1.01549	1.01039		107.776	114.415	106.035	82.507	91.32	97.343		15.4432	18.4455	15.2718	15.9228
90398		82.757	92.719	91.328	85.123	81.728	71.113				0	0	0	0	0	0		0	0	0	0	0	0		0	0	0	0	0	0		1.02325	1.01336	1.01544	1.01801	1.01565	1.0103		82.757	98.6647	91.328	85.123	78.8814	87.7752		15.4432	18.4928	15.2718	15.9165
90479		83.129	109.856	85.903	73.056	88.467	88.027				0	0	0	0	0	0		0	0	0	0	0	0		0	0	0	0	0	0		1.02352	1.01362	1.01574	1.0184	1.01692	1.01065		83.129	109.856	85.8165	73.056	88.467	88.027		15.4432	18.4445	15.249	15.9775
90579		69.989	94.55	80.118	71.376	77.986	89.464				0	0	0	0	0	0		0	0	0	0	0	0		0	0	0	0	0	0		1.02365	1.01376	1.01557	1.01711	1.01622	1.01066		79.7093	94.55	85.6232	71.376	79.1506	89.464		15.4735	18.58	15.1693	16.023
90679		81.91	95.654	73.868	66.984	70.986	84.601				0	0	0	0	0	0		0	0	0	0	0	0		0	0	0	0	0	0		1.02288	1.01416	1.01536	1.01623	1.01571	1.01107		79.881	95.654	85.6494	71.8392	79.2431	87.8702		15.4735	18.6185	15.1693	16.023
90779		85.222	97.974	89.74	77.622	110.51	115.527				0	0	0	0	0	0		0	0	0	0	0	0		0	0	0	0	0	0		1.02217	1.01453	1.01493	1.01679	1.01592	1.01161		85.222	97.974	85.5369	77.622	110.51	115.527		15.4735	18.6185	15.2115	16.0513
90859		89.199	116.985	97.938	90.599	109.264	117.529				0	0	0	0	0	0		0	0	0	0	0	0		0	0	0	0	0	0		1.02224	1.0151	1.01488	1.01675	1.01593	1.01191		89.199	116.985	97.938	90.599	109.264	117.529		15.4735	18.6185	15.161	16.0782
90999		86.902	117.661	100.961	79.898	89.332	88.162				0	0	0	0	0	0		0	0	0	0	0	0		0	0	0	0	0	0		1.02234	1.01524	1.01494	1.01634	1.01612	1.0121		86.902	117.661	100.961	79.898	89.332	88.162		15.4502	18.6185	15.1048	16.0782
91079		78.496	105.256	111.963	83.337	97.512	109.946				0	0	0	0	0	0		0	0	0	0	0	0		0	0	0	0	0	0		1.0229	1.01561	1.01479	1.01633	1.01394	1.01207		79.6792	105.256	111.963	83.337	97.512	109.946		15.3147	18.6705	15.1048	16.1823
91178		95.522	99.307	86.947	81.328	91.044	103.826				0	0	0	0	0	0		0	0	0	0	0	0		0	0	0	0	0	0		1.02286	1.01595	1.01453	1.01668	1.01142	1.01244		95.522	99.307	85.3684	81.328	91.044	103.826		15.0045	18.7082	15.0318	16.3685
91279		81.125	105.936	97.827	81.159	101.572	103.424				0	0	0	0	0	0		0	0	0	0	0	0		0	0	0	0	0	0		1.02248	1.01644	1.01442	1.01717	1.01159	1.01205		79.6914	105.936	97.827	81.159	101.572	103.424		15.0045	18.7705	14.9693	16.4228
91358		83.145	101.645	101.496	75.633	86.234	89.295				0	0	0	0	0	0		0	0	0	0	0	0		0	0	0	0	0	0		1.02269	1.01663	1.01442	1.01703	1.01181	1.0118		83.145	101.645	101.496	75.633	86.234	89.295		15.3147	18.9035	14.9143	16.5485
91438		80.437	104.394	92.555	74.714	90.542	96.213				0	0	0	0	0	0		0	0	0	0	0	0		0	0	0	0	0	0		1.02263	1.01705	1.01448	1.01707	1.01185	1.01208		79.7541	104.394	92.555	74.714	90.542	96.213		15.3147	19.0778	14.8715	16.5752
91519		79.452	114.537	89.618	93.088	83.81	83.843				0	0	0	0	0	0		0	0	0	0	0	0		0	0	0	0	0	0		1.02281	1.01712	1.01462	1.01664	1.0121	1.0128		79.8811	114.537	85.2019	93.088	83.81	87.9423		15.4502	19.0778	14.8715	16.5465
91599		109.09	126.204	96.683	96.083	125.037	117.982				0	0	0	0	0	0		0	0	0	0	0	0		0	0	0	0	0	0		1.02308	1.01685	1.01484	1.0165	1.0123	1.0131		109.09	126.204	96.683	96.083	125.037	117.982		15.4157	19.0418	14.8715	16.6692
91698		89.121	123.765	108.408	102.937	95.58	118.215				0	0	0	0	0	0		0	0	0	0	0	0		0	0	0	0	0	0		1.02341	1.01696	1.01492	1.01626	1.01269	1.0132		89.121	123.765	108.408	102.937	95.58	118.215		15.2922	19.0272	14.8715	16.6692
91799		94.078	106.323	99.947	92.338	99.366	115.824				0	0	0	0	0	0		0	0	0	0	0	0		0	0	0	0	0	0		1.02342	1.01746	1.01476	1.01657	1.01316	1.01308		94.078	106.323	99.947	92.338	99.366	115.824		15.375	19.0272	14.8715	16.6605
91878		85.744	113.677	89.677	91.098	99.025	108.663				0	0	0	0	0	0		0	0	0	0	0	0		0	0	0	0	0	0		1.02294	1.01711	1.01477	1.01662	1.01356	1.01297		85.744	113.677	84.997	91.098	99.025	108.663		15.5835	18.9725	14.9123	16.6605
91998		94.462	94.881	88.647	76.839	103.328	98.264				0	0	0	0	0	0		0	0	0	0	0	0		0	0	0	0	0	0		1.02283	1.01713	1.01429	1.01686	1.01236	1.01335		94.462	94.881	84.9287	76.839	103.328	98.264		15.3475	18.9725	14.7707	16.6605
92099		75.87	109.499	90.787	66.379	95.925	76.83				0	0	0	0	0	0		0	0	0	0	0	0		0	0	0	0	0	0		1.023	1.01761	1.01459	1.01738	1.01125	1.01316		79.9038	109.499	90.787	72.4661	95.925	88.0564		15.5835	19.0343	14.7707	16.6875
92199		83.45	104.672	89.829	73.26	101.926	101.654				0	0	0	0	0	0		0	0	0	0	0	0		0	0	0	0	0	0		1.02145	1.01744	1.01462	1.01759	1.01102	1.01258		83.45	104.672	84.6214	73.26	101.926	101.654		15.5835	19.2645	14.6322	16.7748
92279		89.839	108.36	75.051	66.972	99.725	90.876				0	0	0	0	0	0		0	0	0	0	0	0		0	0	0	0	0	0		1.01987	1.01773	1.01471	1.01776	1.01127	1.01287		89.839	108.36	84.6153	72.5658	99.725	90.876		15.666	19.2645	14.7707	16.9748
92359		87.456	105.829	82.977	83.065	98.309	118.538				0	0	0	0	0	0		0	0	0	0	0	0		0	0	0	0	0	0		1.02008	1.01808	1.0149	1.0178	1.0114	1.01231		87.456	105.829	84.8209	83.065	98.309	118.538		15.6598	19.4108	14.9592	16.896
92459		88.05	115.186	111.271	87.033	120.899	118.533				0	0	0	0	0	0		0	0	0	0	0	0		0	0	0	0	0	0		1.0198	1.01719	1.01519	1.01805	1.01063	1.01067		88.05	115.186	111.271	87.033	120.899	118.533		15.8147	19.4108	14.9592	16.9643
92539		84.832	125.935	102.492	87.681	112.903	103.365				0	0	0	0	0	0		0	0	0	0	0	0		0	0	0	0	0	0		1.01987	1.01546	1.01524	1.01739	1.00948	1.01049		84.832	125.935	102.492	87.681	112.903	103.365		15.8147	19.4002	14.9592	17.1223
92619		87.022	121.507	96.739	86.47	115.724	107.112				0	0	0	0	0	0		0	0	0	0	0	0		0	0	0	0	0	0		1.02009	1.01464	1.0154	1.01649	1.00815	1.01079		87.022	121.507	96.739	86.47	115.724	107.112		15.735	19.2883	14.9592	17.1223
92719		93.061	123.181	85.427	89.198	116.997	126.437				0	0	0	0	0	0		0	0	0	0	0	0		0	0	0	0	0	0		1.02043	1.01519	1.01536	1.01664	1.00691	1.01133		93.061	123.181	84.9801	89.198	116.997	126.437		15.735	19.2467	14.9592	17.1702
92799		85.932	112.643	91.49	82.592	92.252	108.576				0	0	0	0	0	0		0	0	0	0	0	0		0	0	0	0	0	0		1.02033	1.014	1.0157	1.01689	1.00706	1.01157		85.932	112.643	91.49	82.592	92.252	108.576		15.609	19.217	14.9123	17.0563
92879		99.822	116.058	95.711	73.549	103.163	96.583				0	0	0	0	0	0		0	0	0	0	0	0		0	0	0	0	0	0		1.02043	1.01248	1.01537	1.01624	1.00706	1.01111		99.822	116.058	95.711	73.549	103.163	96.583		15.454	19.217	14.9592	17.0563
92999		90.854	100.416	85.337	73.29	92.942	96.46				0	0	0	0	0	0		0	0	0	0	0	0		0	0	0	0	0	0		1.02034	1.01333	1.01563	1.01622	1.00703	1.01105		90.854	100.416	84.6972	73.29	92.942	96.46		15.454	19.4188	14.9592	17.3818
93099		81.733	92.503	87.036	77.493	89.936	97.041				0	0	0	0	0	0		0	0	0	0	0	0		0	0	0	0	0	0		1.02014	1.01366	1.01578	1.01686	1.00704	1.00948		80.3029	100.621	85.02	77.493	89.936	97.041		15.454	19.4432	15.0373	17.4462
93199		83.065	99.31	78.221	79.353	87.65	101.366				0	0	0	0	0	0		0	0	0	0	0	0		0	0	0	0	0	0		1.02014	1.01194	1.01543	1.01742	1.00664	1.00861		80.3992	99.31	85.0428	79.353	87.65	101.366		15.609	19.432	15.0373	17.6168
93278		81.733	102.297	91.04	69.427	88.54	87.633				0	0	0	0	0	0		0	0	0	0	0	0		0	0	0	0	0	0		1.01965	1.01054	1.01545	1.01687	1.00663	1.00881		80.4916	102.297	85.0419	73.2445	88.54	89.527		15.609	19.455	15.0373	17.6965
93359		91.966	120.731	96.618	88.455	114.463	98.261				0	0	0	0	0	0		0	0	0	0	0	0		0	0	0	0	0	0		1.01953	1.01007	1.01525	1.01701	1.00668	1.00884		91.966	120.731	96.618	88.455	114.463	98.261		15.609	19.3693	15.08	17.9378
93479		91.01	122.982	101.414	81.975	110.776	99.921				0	0	0	0	0	0		0	0	0	0	0	0		0	0	0	0	0	0		1.0197	1.00988	1.01569	1.01731	1.00686	1.00734		91.01	122.982	101.414	81.975	110.776	99.921		15.6305	19.5438	15.033	18.1938
93559		74.658	115.721	86.577	85.404	103.847	92.539				0	0	0	0	0	0		0	0	0	0	0	0		0	0	0	0	0	0		1.01909	1.00957	1.01577	1.01708	1.00684	1.00532		80.6243	115.721	85.1375	85.404	103.847	92.539		15.6305	19.562	15.033	18.0718
93639		91.673	112.667	89.448	90.277	108.953	104.611				0	0	0	0	0	0		0	0	0	0	0	0		0	0	0	0	0	0		1.01909	1.00811	1.01566	1.01715	1.00706	1.00549		91.673	112.667	85.1476	90.277	108.953	104.611		15.5245	19.4905	14.9143	18.0913
93718		96.748	103.904	90.961	76.877	104.347	108.766				0	0	0	0	0	0		0	0	0	0	0	0		0	0	0	0	0	0		1.01835	1.00777	1.01548	1.01748	1.00727	1.00453		96.748	103.904	85.1626	76.877	104.347	108.766		15.4947	19.4643	15.033	18.1442
93798		93.027	101.26	79.733	65.457	89.725	90.203				0	0	0	0	0	0		0	0	0	0	0	0		0	0	0	0	0	0		1.01838	1.00776	1.01546	1.01737	1.00677	1.00466		93.027	101.26	85.1646	73.8221	89.725	90.203		15.4947	19.4643	15.033	18.0647
93878		84.514	95.426	89.904	74.462	86.82	84.793				0	0	0	0	0	0		0	0	0	0	0	0		0	0	0	0	0	0		1.01928	1.00768	1.01545	1.01737	1.00696	1.00474		84.514	101.657	85.042	74.462	86.82	90.234		15.3747	19.4643	14.9903	18.1528
93998		74.448	103.516	73.741	70.424	84.871	87.916				0	0	0	0	0	0		0	0	0	0	0	0		0	0	0	0	0	0		1.01928	1.00836	1.01554	1.01781	1.00775	1.00394		80.6119	103.516	85.1579	74.1012	81.1498	90.4268		15.4252	19.4592	14.9143	18.198
94078		92.996	85.871	80.897	63.208	100.986	95.013				0	0	0	0	0	0		0	0	0	0	0	0		0	0	0	0	0	0		1.01937	1.00899	1.0155	1.01744	1.00639	1.0038		92.996	101.7	85.1615	74.4794	100.986	95.013		15.5942	19.576	14.9143	18.2052
94158		78.396	92.937	73.4	65.72	86.541	82.688				0	0	0	0	0	0		0	0	0	0	0	0		0	0	0	0	0	0		1.01973	1.0094	1.01569	1.01669	1.00449	1.00456		80.6981	101.824	85.2899	74.6956	86.541	90.734		15.5942	19.5787	14.9883	18.285
94258		78.484	90.853	62.428	57.652	83.771	72.521				0	0	0	0	0	0		0	0	0	0	0	0		0	0	0	0	0	0		1.01972	1.01033	1.01595	1.0163	1.00405	1.00419		80.756	101.904	85.3333	74.865	81.8714	90.8758		15.6355	19.4847	15.0625	18.3205
94338		90.282	119.891	96.857	72.467	89.383	105.798				0	0	0	0	0	0		0	0	0	0	0	0		0	0	0	0	0	0		1.0194	1.01082	1.01588	1.01675	1.00435	1.00417		90.282	119.891	96.857	72.467	89.383	105.798		15.679	19.6082	15.0625	18.299
94458		86.177	101.293	86.473	72.896	85.975	95.017				0	0	0	0	0	0		0	0	0	0	0	0		0	0	0	0	0	0		1.01956	1.011	1.01581	1.01713	1.0038	1.00471		86.177	101.293	85.3371	72.896	82.1168	95.017		15.5832	19.8238	15.0625	18.3127
94538		83.607	108.663	80.771	81.194	78.573	82.746				0	0	0	0	0	0		0	0	0	0	0	0		0	0	0	0	0	0		1.02006	1.01135	1.01553	1.01554	1.00294	1.00488		81.2212	108.663	85.3382	81.194	82.2276	91.491		15.5795	19.8098	15.0625	18.2827
94618		82.63	88.732	91.997	77.374	86.959	114.112				0	0	0	0	0	0		0	0	0	0	0	0		0	0	0	0	0	0		1.02004	1.01145	1.01557	1.01386	1.00216	1.00524		81.3219	102.063	91.997	77.374	82.3025	114.112		15.6262	19.6522	15.0378	18.2025
94698		91.195	100.122	89.543	71.717	79.925	102.366				0	0	0	0	0	0		0	0	0	0	0	0		0	0	0	0	0	0		1.01973	1.01121	1.01578	1.01416	1.00335	1.00499		91.195	100.122	85.3372	71.717	82.1885	102.366		15.6262	19.194	15.0378	18.2025
94778		76.526	92.453	86.401	72.363	90.229	79.679				0	0	0	0	0	0		0	0	0	0	0	0		0	0	0	0	0	0		1.01991	1.01102	1.0155	1.0141	1.00329	1.00509		81.3872	102.065	85.2953	72.363	90.229	92.2404		15.6262	19.194	14.9213	18.2025
94858		68.055	97.342	83.645	71.683	74.078	80.402				0	0	0	0	0	0		0	0	0	0	0	0		0	0	0	0	0	0		1.01973	1.01024	1.01522	1.01433	1.00344	1.00499		81.3933	97.342	85.3035	71.683	82.3481	92.2486		15.6262	19.194	14.9213	18.4215
94999		78.755	93.026	64.98	50.251	73.453	78.063				0	0	0	0	0	0		0	0	0	0	0	0		0	0	0	0	0	0		1.01948	1.01082	1.01579	1.01506	1.00291	1.00524		81.57	102.131	85.3371	75.5713	82.8968	92.3482		15.6965	19.3275	15.0378	18.7513
95078		72.345	92.852	73.411	57.36	67.712	75.293				0	0	0	0	0	0		0	0	0	0	0	0		0	0	0	0	0	0		1.01904	1.01043	1.01579	1.01578	1.00263	1.00583		81.6418	102.295	85.3371	75.5999	83.6114	92.3587		15.8782	19.587	15.0378	18.777
95159		72.748	86.974	72.207	58.092	58.338	75.486				0	0	0	0	0	0		0	0	0	0	0	0		0	0	0	0	0	0		1.01884	1.01086	1.0158	1.01651	1.00287	1.00599		81.733	102.297	85.345	75.6197	83.7742	92.394		15.9883	19.7915	15.094	18.9138
95238		63.758	79.123	67.245	52.277	63.95	92.747				0	0	0	0	0	0		0	0	0	0	0	0		0	0	0	0	0	0		1.01901	1.01114	1.01573	1.017	1.0033	1.00623		81.7663	102.3	85.4298	75.6644	83.7864	92.747		16.2163	19.691	15.1445	18.7912
95339		79.883	123.968	90.023	81.912	79.241	72.306				0	0	0	0	0	0		0	0	0	0	0	0		0	0	0	0	0	0		1.01895	1.01098	1.01613	1.01693	1.00345	1.00608		81.9298	123.968	85.4708	81.912	83.848	92.5642		16.206	19.617	15.2395	18.7775
95438		80.723	116.185	79.005	75.728	77.19	82.713				0	0	0	0	0	0		0	0	0	0	0	0		0	0	0	0	0	0		1.01827	1.01145	1.01506	1.0163	1.0037	1.00571		82.128	116.185	85.5281	75.728	84.0043	92.5849		16.1595	19.52	15.1867	18.779
95519		71.28	94.494	78.478	66.014	63.58	97.745				0	0	0	0	0	0		0	0	0	0	0	0		0	0	0	0	0	0		1.01744	1.01139	1.01449	1.01599	1.00342	1.00617		82.2533	102.385	85.5648	75.8337	84.0836	97.745		16.1497	19.368	15.1552	18.7335
95599		78.364	98.465	75.002	68.473	77.881	85.148				0	0	0	0	0	0		0	0	0	0	0	0		0	0	0	0	0	0		1.01619	1.0117	1.01341	1.01594	1.00277	1.00455		82.3125	98.465	85.6753	75.8632	84.1768	92.787		16.1645	19.4338	15.038	18.828
95679		70.918	84.478	76.457	65.949	72.954	67.882				0	0	0	0	0	0		0	0	0	0	0	0		0	0	0	0	0	0		1.01448	1.01169	1.01233	1.01575	1.00242	1.00326		82.3122	102.574	85.5919	75.872	84.5705	92.9616		16.1645	19.4338	14.943	18.7608
95758		69.154	93.827	58.151	54.261	77.243	69.877				0	0	0	0	150	0		0	0	0	0	17.0986	0		0	0	0	0	1	0		1.01368	1.01158	1.01169	1.01581	1.00205	1.00272		82.3351	102.596	85.6737	75.8659	84.6424	93.0106		16.1645	19.4338	14.8743	18.7608
95839		66.443	72.578	72.01	45.214	62.484	74.606				0	0	0	0	150	0		0	0	0	0	17.7619	0		0	0	0	0	1	0		1.01294	1.0118	1.01113	1.01633	1.00198	1.00171		82.3724	102.785	85.8758	75.9782	84.7	93.1943		16.1225	19.435	14.9692	18.8073
95998		64.837	70.797	62.755	55.363	62.375	61.715				0	0	0	0	150	150		0	0	0	0	18.8852	19.1102		0	0	0	0	1	1		1.00987	1.01239	1.00928	1.0173	1.00086	1.00096		82.8859	102.805	85.9838	76.0864	84.9122	93.381		16.1275	19.3987	15.0405	18.8807
96078		57.494	84.627	62.14	48.829	58.106	65.236				0	0	0	0	150	150		0	0	0	0	19.6744	19.8178		0	0	0	0	1	1		1.00854	1.0131	1.00771	1.01741	1.00018	1.00027		83.0674	103.056	86.1739	76.4348	84.9818	93.4673		16.1672	19.493	15.1047	18.7843
96158		58.365	78.233	68.246	54.075	60.648	74.428				0	0	150	150	150	150		0	0	17.291	15.3523	19.7863	21.0506		0	0	1	1	1	1		1.00844	1.01331	1.00728	1.018	1.00031	1.00082		83.0856	103.366	86.2251	76.5158	85.3132	93.5158		16.233	19.8163	15.1512	18.735
96238		65.637	95.1	73.816	70.069	71.947	75.342				0	0	0	0	150	150		0	0	0	0	19.8858	21.9647		0	0	0	0	1	1		1.00744	1.01347	1.0069	1.01858	1.00064	1.00053		83.1261	103.342	86.3417	76.6219	85.3276	93.5962		16.1495	19.8163	15.174	18.6958
96318		87.364	100.292	75.517	78.166	73.49	86.166				0	0	150	150	150	150		0	0	17.7559	15.6196	20.8503	22.1831		0	0	1	1	1	1		1.00652	1.01321	1.00632	1.01836	1.00114	0.999923		87.364	100.292	86.3656	78.166	85.5639	93.771		15.9188	19.7553	15.0343	18.6575
96398		72.336	98.085	72.693	65.021	60.946	83.291				0	0	150	150	150	150		0	0	18.3344	16.5677	21.3088	22.9582		0	0	1	1	1	1		1.00613	1.01284	1.0059	1.0184	1.00079	0.999962		83.1302	98.085	86.3831	76.7294	85.6484	94.0028		15.9188	19.7625	14.9988	18.715
96478		77.272	100.815	71.176	69.376	71.744	79.738				0	0	150	150	150	150		0	0	18.9521	16.3933	21.2732	24.1048		0	0	1	1	1	1		1.00503	1.01297	1.00567	1.01863	1.0005	0.998503		83.1758	100.815	86.3929	76.7417	85.7467	94.1043		15.866	19.6688	14.9988	18.731
96558		71.657	85.484	69.329	63.988	54.748	67.856				0	0	150	150	150	150		0	0	19.2546	16.8078	21.9812	24.9828		0	0	1	1	1	1		1.00409	1.01311	1.00531	1.01903	1.00019	0.998614		83.2404	103.598	86.4081	76.7685	86.0022	94.1005		15.866	19.802	14.9988	18.8525
96678		65.178	81.793	66.382	65.445	54.944	69.14				150	0	150	150	150	150		16.8444	0	19.7207	17.5092	22.9905	25.0313		1	0	1	1	1	1		1.00452	1.01319	1.00521	1.01903	1.00015	0.996713		83.2111	103.616	86.4795	76.7685	86.1834	94.46		15.866	19.5973	15.2985	18.8525
96758		60.005	91.279	58.162	59.243	63.984	56.949				150	0	150	150	150	150		17.2069	0	20.0864	17.9437	23.9368	25.8948		1	0	1	1	1	1		1.0035	1.01349	1.00549	1.0196	1.00008	0.996796		83.4505	103.698	86.4723	76.8267	86.1846	94.8776		15.961	19.6505	15.2985	18.9625
96878		61.023	71.802	54.643	51.561	53.166	51.617				150	0	150	150	150	150		17.8865	0	20.5129	17.4418	24.4101	27.052		1	0	1	1	1	1		1.00338	1.01414	1.00562	1.02016	1.00095	0.997249		83.4809	103.842	86.5104	76.8595	86.1982	94.9706		15.9492	19.5868	15.3762	19.0115
97018		53.615	78.051	62.017	45.988	53.747	63.074				150	0	150	150	150	150		18.0245	0	20.7862	17.675	25.4443	27.8725		1	0	1	1	1	1		1.00325	1.01398	1.00623	1.02019	1.00132	0.997787		83.5792	103.905	86.5491	76.937	86.2194	95.0004		15.8805	19.9155	15.4455	19.0525
97098		56.407	74.881	51.553	51.822	58.447	52.217				150	0	150	150	150	150		18.1101	0	20.7415	17.8169	25.5975	28.8993		1	0	1	1	1	1		1.00359	1.01422	1.00608	1.02073	1.00214	0.998414		83.5964	103.92	86.8157	76.9992	86.2332	95.0138		15.8898	19.9258	15.3835	19.0108
97198		69.224	89.455	72.679	64.174	64.363	75.821				150	0	150	150	150	150		17.9257	0	20.6263	17.9729	25.9442	30.123		1	0	1	1	1	1		1.00387	1.01441	1.00619	1.02111	1.00247	0.998824		83.6064	104.269	86.9988	77.0254	86.2892	95.0168		15.8535	20.0123	15.4255	19.151
97298		72.394	95.02	78.008	60.949	61.516	70.236				150	0	150	150	150	150		17.7199	0	20.7087	18.3463	26.4644	30.1293		1	0	1	1	1	1		1.00193	1.01401	1.00543	1.0214	1.0024	0.99866		83.859	104.4	87.084	77.0981	86.3788	95.0806		15.8977	20.1485	15.4695	19.1868
97378		67.019	79.533	68.424	57.216	69.986	69.863				150	0	150	150	150	150		18.8087	0	21.1408	19.0927	28.1034	30.7174		1	0	1	1	1	1		1.00148	1.01407	1.00531	1.02216	1.00283	0.997741		83.9734	104.556	87.0942	77.1257	86.4283	96.0122		15.9947	20.1737	15.4027	19.2125
97458		63.101	74.905	67.082	70.989	66.702	72				150	0	150	150	150	150		18.8519	0	21.6275	19.6965	28.4528	31.0879		1	0	1	1	1	1		1.00113	1.01429	1.00476	1.02268	1.00284	0.997111		84.1964	104.536	87.1413	77.1459	86.4568	96.0793		16.1682	20.1375	15.379	19.2327
97539		76.7	100.324	70.145	61.059	65.319	70.074				150	0	150	150	150	150		19.0947	0	21.0205	20.2401	29.2691	31.6233		1	0	1	1	1	1		1.00071	1.01419	1.00442	1.02285	1.00267	0.99747		84.2678	100.324	87.1701	77.1545	86.4826	96.1501		16.1682	19.9607	15.379	19.2005
97618		66.558	80.688	68.264	52.567	53.712	70.096				150	0	150	150	150	150		18.8678	0	21.3324	20.4499	29.1132	32.4922		1	0	1	1	1	1		1.00044	1.0142	1.00421	1.0233	1.00268	0.997863		84.5119	104.544	87.1881	77.2195	86.5249	96.1934		16.3125	19.8787	15.379	19.14
97698		63.659	91.514	51.99	46.571	59.255	55.073				150	0	150	150	150	150		19.3634	0	21.5831	21.4151	29.8531	33.4802		1	0	1	1	1	1		1.00095	1.01405	1.00416	1.02352	1.00261	0.997891		84.4514	104.604	87.1923	77.3007	86.5268	96.3405		16.2435	19.901	15.379	19.2493
97778		54.406	81.763	64.418	57.141	54.404	53.632				150	0	150	150	150	150		19.6486	0	21.4187	21.9248	30.7909	33.998		1	0	1	1	1	1		1.00104	1.01419	1.00417	1.02333	1.00308	0.997906		84.6073	104.668	87.2403	77.3641	86.5589	96.5224		16.3012	19.7717	15.4892	19.4958
97858		63.756	76.591	58.34	51.789	42.33	47.687				150	0	150	150	150	150		20.1104	0	20.7406	21.7482	30.686	34.1523		1	0	1	1	1	1		1.00159	1.01518	1.00449	1.02381	1.00372	0.998759		84.7037	104.674	87.3079	77.4091	86.5856	96.5823		16.3683	19.8295	15.3828	19.528
97998		57.424	74.468	64.301	46.87	56.532	46.827				150	0	150	150	150	150		20.0558	0	21.05	21.3881	31.1169	35.177		1	0	1	1	1	1		1.00215	1.01598	1.00494	1.02429	1.00391	0.999222		84.7948	104.677	87.3967	77.4559	86.6255	96.6209		16.3607	19.825	15.5165	19.4137
98098		63.972	82.094	71.923	51.765	54.687	51.853				150	0	150	150	150	150		19.0369	0	20.1896	20.1891	31.3531	34.505		1	0	1	1	1	1		1.00277	1.01623	1.00561	1.02511	1.0045	0.999891		84.8188	105.034	87.482	77.4819	86.6313	96.6395		16.4883	19.8123	15.7078	19.371
98220		71.699	102.057	73.255	63.144	62.364	78.252				150	0	150	150	150	150		19.2847	0	19.6292	20.2098	31.7092	34.399		1	0	1	1	1	1		1.00319	1.01581	1.00569	1.02585	1.00497	1.00007		84.8679	102.057	87.5114	77.5395	86.6698	96.6383		16.6252	19.873	15.6425	19.3015
98298		62.125	90.189	67.666	61.972	40.272	76.693				150	0	150	150	150	150		19.524	0	20.0614	19.9677	31.7951	34.4102		1	0	1	1	1	1		1.00347	1.01598	1.00599	1.0257	1.00528	1.0004		84.9886	105.34	87.5878	77.6454	86.7642	96.648		16.4545	20.0042	15.5185	19.335
98378		73.529	95.209	63.866	53.285	54.768	78.204				150	0	150	150	150	150		19.5562	0	20.1555	19.6212	32.3758	34.0761		1	0	1	1	1	1		1.0033	1.01614	1.00593	1.02652	1.0058	1.00112		85.2319	105.534	87.7783	77.6742	86.8079	96.6967		16.4172	20.04	15.5798	19.3122
98458		74.311	97.026	85.344	58.951	55.746	71.236				150	0	150	150	150	150		18.9443	0	20.1967	20.1055	33.4273	34.5775		1	0	1	1	1	1		1.00293	1.0163	1.00566	1.02583	1.0063	1.00141		85.3134	105.679	87.8132	77.7317	86.8917	96.8453		16.3795	19.963	15.5798	19.4925
98538		78.501	82.425	64.313	60.682	59.319	52.409				150	0	150	150	150	150		19.8895	0	20.9018	20.5444	33.8682	34.8376		1	0	1	1	1	1		1.00286	1.01618	1.00561	1.02585	1.00576	1.00107		85.3181	105.688	87.9417	77.8686	87.2995	96.901		16.3795	19.963	15.713	19.6975
98618		56.885	80.759	62.582	46.492	40.738	50.848				150	0	150	150	150	150		20.1132	0	21.4315	20.9078	33.8634	35.0043		1	0	1	1	1	1		1.00274	1.0161	1.00557	1.02604	1.00576	1.00099		85.3262	105.695	87.9448	78.0833	87.5158	96.9149		16.3795	19.963	15.713	19.782
98698		55.942	74.511	63.214	49.88	45.728	48.224				150	0	150	150	150	150		20.7601	0	21.6648	20.5701	34.1377	34.7851		1	0	1	1	1	1		1.00257	1.01668	1.00561	1.02647	1.0057	1.00115		85.3769	105.768	88.0715	78.1679	87.6213	97.027		16.4663	19.9758	15.99	19.8777
98778		53.242	66.062	70.576	56.685	56.816	50.567				150	0	150	150	150	150		20.5807	0	22.1735	20.9592	34.8473	34.7667		1	0	1	1	1	1		1.00277	1.01718	1.0059	1.02684	1.00603	1.00142		85.3974	105.819	88.2024	78.2759	87.6445	97.1616		16.6727	19.8493	16.047	20.1092
98858		56.731	73.019	57.234	54.94	46.191	43.884				150	0	150	150	150	150		21.0575	0	22.5388	20.7813	34.9222	34.847		1	0	1	1	1	1		1.00287	1.01814	1.00656	1.0278	1.00671	1.00217		85.549	105.825	88.2653	78.3255	87.7123	97.3291		16.6755	19.9168	16.0892	20.2555
98998		79.881	91.319	71.198	71.892	55.001	68.687				150	0	150	150	150	150		20.1974	0	22.1625	20.0203	34.4772	33.8745		1	0	1	1	1	1		1.00358	1.0183	1.00675	1.0288	1.00814	1.00321		85.6744	105.866	88.3911	71.892	87.7492	97.3716		16.6625	20.043	16.349	20.3135
99078		66.132	106.479	86.13	65.189	58.424	80.449				150	0	150	150	150	150		19.7049	0	22.2253	18.7957	34.4261	32.3328		1	0	1	1	1	1		1.0037	1.01779	1.00647	1.0294	1.00926	1.00395		85.7163	106.479	88.6823	78.4733	87.8284	97.4186		16.737	19.9745	16.6532	20.5907
99178		69.245	96.19	70.586	67.542	61.245	72.527				150	0	150	150	150	150		20.3885	0	22.1669	19.2781	35.115	33.0701		1	0	1	1	1	1		1.0042	1.01811	1.00668	1.02996	1.0104	1.00452		85.7369	105.986	88.7372	78.6086	87.9098	97.6057		16.757	19.9098	16.5965	20.8652
99258		68.223	77.522	68.113	66.143	59.43	78.675				150	0	150	150	150	150		20.2657	0	21.9005	19.1948	34.6703	33.4648		1	0	1	1	1	1		1.004	1.01833	1.0071	1.02939	1.01109	1.00453		85.8537	106.059	88.7587	78.7745	88.0679	97.808		16.848	19.966	16.59	20.9128
99338		77.66	88.74	68.016	62.659	46.314	63.607				150	0	150	150	150	150		20.5469	0	21.9226	18.9079	34.8446	34.6081		1	0	1	1	1	1		1.00455	1.01832	1.00723	1.02855	1.01205	1.00374		85.9038	106.229	88.9421	78.9866	88.1512	98.2171		16.9498	20.1705	16.5568	20.9402
99418		58.614	88.142	57.512	53.704	57.77	66.709				150	0	150	150	150	150		21.1173	0	23.0773	19.0631	35.5213	34.7892		1	0	1	1	1	1		1.00413	1.01888	1.00737	1.02915	1.01262	1.00434		86.0319	106.343	89.344	79.0175	88.1928	98.2462		17.0115	19.9848	16.5703	20.8687
99498		63.483	83.745	59.403	46.787	55.695	68.663				150	0	150	150	150	150		21.9751	0	22.7353	19.6065	35.6438	34.5625		1	0	1	1	1	1		1.00437	1.01861	1.00713	1.02963	1.01274	1.00463		86.1353	106.423	89.4493	79.0696	88.4065	98.262		17.0905	20.164	16.5933	20.882
99578		51.916	68.792	49.348	55.509	55.468	61.598				150	0	150	150	150	150		22.3042	0	22.9817	19.0924	35.4328	34.7092		1	0	1	1	1	1		1.00262	1.01827	1.00707	1.0297	1.0133	1.00454		86.2937	106.434	89.4509	79.1471	88.4995	98.2621		17.2248	20.0313	16.5933	20.882
99698		59.902	82.522	55.998	50.848	41.67	55.76				150	0	150	150	150	150		22.2275	0	23.3466	18.9734	35.5232	34.6313		1	0	1	1	1	1		1.0031	1.01864	1.00691	1.02906	1.01367	1.00469		86.3341	106.462	89.5033	79.2438	88.7264	98.2635		17.594	20.1247	16.474	20.798
99778		55.448	96.984	52.898	57.426	43.402	47.695				150	0	150	150	150	150		21.8135	0	23.9222	19.4781	36.4126	34.4816		1	0	1	1	1	1		1.00356	1.0192	1.00742	1.03003	1.0143	1.00538		86.4086	106.471	89.5363	79.3096	89.2308	98.2774		17.6923	20.2763	16.5198	20.9192
99858		77.362	94.556	74.359	64.732	68.614	68.999				150	0	150	150	150	150		21.6597	0	23.6297	19.4365	35.7397	31.9366		1	0	1	1	1	1		1.00429	1.01949	1.00756	1.03078	1.01476	1.00646		86.6715	106.478	89.5531	79.3366	89.3629	98.3704		17.8407	20.168	16.5258	20.8703
99998		76.365	107.394	72.676	73.776	58.533	86.144				150	0	150	150	150	150		22.3175	0	23.2274	19.4365	35.6882	31.7326		1	0	1	1	1	1		1.00438	1.01969	1.00755	1.02967	1.01546	1.00687		86.8697	107.394	89.5531	73.776	89.4037	98.5534		18.1202	20.1287	16.4622	20.7935
100078		59.428	84.283	76.535	55.214	50.662	64.766				150	0	150	150	150	150		21.9382	0	24.1238	19.7957	36.0826	31.9219		1	0	1	1	1	1		1.00478	1.01996	1.0079	1.02842	1.01668	1.0079		86.9512	106.697	89.5646	79.7395	89.4348	98.6364		18.1398	20.0715	16.4795	20.8735
100158		66.791	100.382	75.266	65.932	52.364	70.565				150	0	150	150	150	150		21.6572	0	24.4396	20.3217	35.8789	32.1229		1	0	1	1	1	1		1.00521	1.02046	1.00807	1.02805	1.01725	1.00713		87.076	100.382	89.5935	79.8576	89.5175	98.8092		18.18	19.9522	16.527	20.7062
100238		69.715	85.934	65.257	61.521	53.913	57.063				150	0	150	150	150	150		21.8161	0	24.7923	20.3844	36.1997	33.3577		1	0	1	1	1	1		1.00568	1.02064	1.0084	1.02879	1.01806	1.00736		87.3227	106.835	89.6347	79.8856	89.6132	99.5651		18.1935	20.0637	16.586	20.6207
100318		64.522	76.933	62.961	57.982	44.311	70.251				150	0	150	150	150	150		22.5322	0	25.0546	20.7866	35.8354	33.4697		1	0	1	1	1	1		1.00428	1.02074	1.00857	1.02921	1.01903	1.00793		87.5038	106.855	89.6781	80.0204	89.6664	99.6632		18.2698	20.3637	16.6202	20.8765
100418		62.72	77.137	73.238	51.622	59.135	60.036				150	0	150	150	150	150		22.7312	0	24.9027	20.8647	36.3734	34.0249		1	0	1	1	1	1		1.00444	1.0209	1.00861	1.02939	1.01941	1.00728		87.5514	106.855	89.684	80.2215	89.6899	99.7676		18.327	20.3637	16.683	20.9248
100498		52.202	78.555	59.142	59.552	47.347	50.761				150	0	150	150	150	150		22.9119	0	24.4159	20.1101	36.3119	34.4466		1	0	1	1	1	1		1.00437	1.02116	1.00839	1.02944	1.02022	1.00733		87.5532	106.859	89.6805	80.3468	89.692	99.908		18.327	20.672	16.683	20.906
100578		59.752	82.232	57.113	54.665	45.919	52.77				150	0	150	150	150	150		21.9864	0	23.9485	20.1928	36.6533	35.0815		1	0	1	1	1	1		1.00472	1.02124	1.00848	1.02954	1.02005	1.008		87.5771	107.148	89.6322	80.4535	89.7123	99.9375		18.3465	20.9287	16.6202	20.906
100658		64.197	75.062	59.963	48.465	40.289	56.502				150	0	150	150	150	150		22.1805	0	23.7061	20.1422	36.9301	35.2325		1	0	1	1	1	1		1.00499	1.02205	1.00878	1.03008	1.02053	1.0089		87.6583	107.18	89.6777	80.6543	89.7944	99.9528		18.2322	20.955	16.683	20.9772
100758		62.252	105.891	64.799	58.199	62.571	92.408				150	0	150	150	150	150		21.3603	0	22.6745	19.1001	36.229	33.7002		1	0	1	1	1	1		1.00532	1.02234	1.00905	1.03096	1.0206	1.00955		87.8394	105.891	89.6878	80.7117	89.9616	92.408		18.2292	20.9733	16.782	20.7533
100878		68.244	90.397	80.986	70.731	58.331	75.594				150	0	150	150	150	150		21.3268	0	22.8463	19.4234	36.8855	33.7861		1	0	1	1	1	1		1.0056	1.02288	1.00917	1.03149	1.02163	1.01023		87.8519	107.395	89.7317	70.731	89.9978	99.9946		18.2475	21.0558	16.838	20.6127
100998		76.25	87.338	68.418	60.164	52.409	79.193				150	0	150	150	150	150		22.0201	0	22.8535	20.359	37.0829	33.8058		1	0	1	1	1	1		1.00635	1.02262	1.00958	1.03217	1.02227	1.01013		87.8691	107.528	89.7934	80.991	90.0958	100.138		18.1608	20.9735	16.8325	20.6063
101078		77.302	92.78	65.056	59.034	67.834	71.161				150	0	150	150	150	150		20.7094	0	23.2194	19.1911	37.1091	34.106		1	0	1	1	1	1		1.00649	1.0224	1.01	1.03213	1.02297	1.00835		87.892	107.698	89.84	81.1461	90.2211	100.46		17.9467	20.9988	16.973	20.619
101158		66.971	86.902	61.819	67.231	55.044	55.556				150	0	150	150	150	150		20.8143	0	23.5191	19.3442	37.0475	34.3469		1	0	1	1	1	1		1.00675	1.02235	1.01014	1.03269	1.02361	1.00889		87.9386	107.794	89.872	81.1802	90.4184	100.62		17.853	20.9232	17.1592	20.6275
101238		64.77	81.735	63.482	56.429	56.448	63.88				150	0	150	150	150	150		21.062	0	23.5423	19.6146	37.337	34.2655		1	0	1	1	1	1		1.00709	1.02264	1.01045	1.03177	1.02428	1.00977		88.0531	107.83	89.9152	81.2032	90.6344	100.842		17.913	20.9895	17.2477	20.648
101318		56.508	78.5	61.384	54.294	49.164	57.889				150	0	150	150	150	150		20.8972	0	22.7063	19.8859	37.1255	34.8736		1	0	1	1	1	1		1.00726	1.02295	1.01046	1.0318	1.02495	1.01003		88.1051	107.848	90.0263	81.2458	90.8843	101.086		17.744	21.0865	17.4278	20.7632
101398		61.663	86.96	70.206	64.918	59.602	62.635				150	0	150	150	150	150		20.3423	0	22.7209	19.7594	37.5982	34.4212		1	0	1	1	1	1		1.00712	1.02295	1.01034	1.03181	1.02506	1.00988		88.1091	107.873	90.029	81.354	91.0235	101.089		17.744	21.2402	17.4278	20.8702
101478		73.19	86.132	59.737	56.222	50.871	51.147				150	0	150	150	150	150		19.7513	0	22.4009	19.9525	37.7205	33.6931		1	0	1	1	1	1		1.00743	1.02285	1.01056	1.0322	1.02496	1.01012		88.1328	107.879	90.024	81.5978	91.0713	101.144		17.6277	21.1912	17.3833	21.067
101578		57.716	84.548	61.609	54.404	38.292	55.554				150	0	150	150	150	150		18.8726	0	21.9926	19.4694	37.5361	32.291		1	0	1	1	1	1		1.00749	1.02305	1.0105	1.03247	1.02546	1.01071		88.2244	108.019	90.0255	81.7376	91.1609	101.228		17.6787	21.3097	17.3833	21.3252
101698		74.519	97.127	75.081	74.114	60.142	82.915				150	0	150	150	150	150		18.2575	0	20.7892	17.9366	36.2695	31.1197		1	0	1	1	1	1		1.00824	1.02376	1.01096	1.03329	1.02587	1.01124		88.2557	97.127	90.0542	74.114	91.247	101.319		17.72	21.4988	17.31	21.4005
101778		79.731	100.037	71.347	60.384	56.758	70.313				0	0	150	150	150	150		0	0	20.1799	16.8645	36.8377	31.8551		0	0	1	1	1	1		1.00818	1.02305	1.01091	1.03403	1.0263	1.00989		88.3355	100.037	90.1506	81.7769	91.2936	101.489		17.7322	21.45	17.4467	21.5185
101878		63.379	100.089	73.208	62.241	56.288	88.832				0	0	150	150	150	150		0	0	20.5847	18.1393	36.6802	32.0128		0	0	1	1	1	1		1.00842	1.02355	1.01128	1.03413	1.02685	1.01052		88.4429	100.089	90.2356	81.8885	91.3041	101.655		17.8097	21.5003	17.5558	21.4565
101998		89.663	88.606	69.667	77.239	51.989	61.49				0	0	150	150	150	150		0	0	20.4342	17.1475	36.1868	32.3482		0	0	1	1	1	1		1.00912	1.02243	1.01159	1.03258	1.02747	1.01145		89.663	109.002	90.3799	77.239	91.313	101.664		17.835	21.5282	17.5438	21.5688
102078		66.046	88.44	69.906	65.152	55.708	68.406				0	0	150	150	150	150		0	0	20.2	16.0945	36.7359	32.5171		0	0	1	1	1	1		1.00933	1.02214	1.01169	1.03132	1.0275	1.0112		88.5324	109.045	90.5279	82.2934	91.5687	101.71		17.8842	21.2725	17.5438	21.8
102158		65.783	85.259	65.663	58.253	50.131	61.235				0	0	150	150	150	150		0	0	19.9896	16.8716	37.3348	31.1541		0	0	1	1	1	1		1.00938	1.02207	1.01171	1.03197	1.02813	1.01153		88.5934	109.151	90.5276	82.296	91.9098	102.026		17.8905	21.6702	17.5438	21.9165
102238		69.132	85.596	81.155	54.631	51.285	60.189				0	0	150	150	150	150		0	0	19.6492	16.8164	37.644	30.768		0	0	1	1	1	1		1.00991	1.0214	1.01205	1.03251	1.02819	1.01207		88.6523	109.314	90.3173	82.3656	92.1988	102.371		17.9093	22.1552	17.3903	21.9642
102338		75.628	88.651	73.769	56.535	51.8	72.17				0	0	150	150	150	150		0	0	19.1728	16.3445	37.5709	30.5428		0	0	1	1	1	1		1.01011	1.02145	1.01204	1.03244	1.028	1.01234		88.8066	109.313	90.5198	82.4781	92.281	102.401		17.9325	22.0918	17.5438	21.9642
102438		65.846	76.253	66.682	57.719	47.519	68.641				0	0	150	150	150	150		0	0	19.6986	16.7351	37.847	30.4237		0	0	1	1	1	1		1.01021	1.02151	1.01243	1.03247	1.02828	1.0127		88.7868	109.311	90.5003	82.5684	92.4337	102.498		17.9325	22.0918	17.5438	21.9642
102518		79.442	101.598	66.592	67.025	52.817	84.804				0	0	150	150	150	150		0	0	18.9928	16.434	37.4809	28.0429		0	0	1	1	1	1		1.01007	1.0217	1.01302	1.03264	1.02903	1.01282		88.8149	101.598	90.5372	82.6689	92.7362	102.528		17.8747	22.0918	17.562	21.9642
102638		78.504	101.703	86.227	73.234	70.056	83.76				0	0	0	0	150	150		0	0	0	0	36.1086	27.1065		0	0	0	0	1	1		1.01022	1.02166	1.0132	1.03312	1.02966	1.01338		89.0467	101.703	90.6703	73.234	92.9626	102.614		17.9055	21.8427	17.591	21.888
102718		84.033	104.603	78.698	71.954	53.663	87.303				0	0	0	0	150	150		0	0	0	0	35.7618	27.2078		0	0	0	0	1	1		1.01116	1.02206	1.01356	1.03428	1.03095	1.01403		84.033	104.603	90.7923	71.954	92.986	102.745		17.9205	21.9457	17.6065	21.8865
102798		72.99	97.713	73.575	56.021	64.736	75.136				0	0	0	0	150	150		0	0	0	0	35.6717	25.7232		0	0	0	0	1	1		1.01162	1.02251	1.01384	1.03534	1.03134	1.01482		89.083	97.713	90.8216	82.79	93.0955	102.849		17.9535	22.5387	17.703	21.6863
102878		74.803	94.576	72.716	88.84	65.881	74.952				0	0	0	0	150	150		0	0	0	0	34.8779	25.9828		0	0	0	0	1	1		1.01194	1.02267	1.01393	1.03616	1.03223	1.01503		89.1215	109.566	90.9298	88.84	93.2066	102.939		17.921	22.5593	17.7708	21.4882
102998		73.658	88.538	71.085	69.24	59.368	70.13				0	0	0	0	150	150		0	0	0	0	34.8993	26.0154		0	0	0	0	1	1		1.01216	1.02213	1.01453	1.03689	1.03322	1.01557		89.1212	109.743	90.9521	69.24	93.2868	102.977		17.921	22.353	17.8405	21.4702
103078		60.193	86.719	67.252	52.94	45.281	86.688				0	0	0	0	150	150		0	0	0	0	34.8547	25.4576		0	0	0	0	1	1		1.0124	1.02135	1.01467	1.036	1.03386	1.01421		89.1187	109.957	90.8854	83.2079	93.2318	103.129		17.921	22.287	17.7708	21.657
103158		77.528	89.446	71.671	59.687	52.706	74.459				0	0	0	0	150	150		0	0	0	0	34.5937	24.7749		0	0	0	0	1	1		1.01257	1.02172	1.01427	1.03636	1.03389	1.01337		89.1227	110.024	90.9573	83.3007	93.3849	103.312		17.8517	22.4223	17.8405	21.657
103258		65.852	86.734	72.386	66.353	53.437	64.912				0	0	0	0	150	150		0	0	0	0	34.0515	24.1459		0	0	0	0	1	1		1.01251	1.02189	1.01446	1.0366	1.03445	1.01365		89.1401	110.017	91.0226	83.3961	93.6227	103.379		18.1447	22.4223	17.8773	21.8
103338		59.319	77.593	60.368	58.874	56.314	67.56				0	0	0	0	150	150		0	0	0	0	33.1884	24.2386		0	0	0	0	1	1		1.01218	1.02188	1.01412	1.03651	1.03491	1.01369		89.1437	110.152	91.2344	83.5115	93.5349	103.514		18.1447	22.4223	17.9935	21.92
103438		78.044	106.007	75.79	64.579	61.398	94.096				0	0	0	0	150	150		0	0	0	0	32.6361	23.9652		0	0	0	0	1	1		1.012	1.0221	1.01421	1.03688	1.03524	1.01411		89.1455	106.007	91.2547	83.6331	93.9104	94.096		18.1447	22.2373	18.235	21.8768
103538		88.544	102.806	87.951	69.057	69.808	77.846				0	0	0	0	150	150		0	0	0	0	30.7351	23.1212		0	0	0	0	1	1		1.01187	1.02222	1.01392	1.03695	1.03537	1.0146		88.544	102.806	91.2579	69.057	93.8579	103.857		18.1447	22.1673	18.235	21.8768
103618		82.403	103.851	87.353	74.922	70.469	83.345				0	0	0	0	150	150		0	0	0	0	30.5957	23.2251		0	0	0	0	1	1		1.01213	1.02172	1.01434	1.03769	1.03612	1.01568		82.403	103.851	91.2747	74.922	94.2917	103.875		18.076	22.3118	18.5218	21.8008
103698		68.418	95.657	87.245	75.449	61.869	101.236				0	0	0	0	150	150		0	0	0	0	29.7638	22.4898		0	0	0	0	1	1		1.0118	1.02116	1.01272	1.03678	1.03676	1.01628		89.2009	110.3	91.4548	75.449	94.5128	101.236		18.1562	22.3577	18.5608	21.7407
103778		90.095	110.266	77.605	76.753	76.216	85.717				0	0	0	0	150	150		0	0	0	0	29.6024	21.1701		0	0	0	0	1	1		1.01159	1.02151	1.01278	1.0373	1.03773	1.01732		90.095	110.266	91.5416	76.753	94.5606	103.991		18.1382	22.2387	18.6168	21.6925
103878		71.709	104.678	65.23	54.606	54.871	63.552				0	0	0	0	150	150		0	0	0	0	29.2847	20.9241		0	0	0	0	1	1		1.01057	1.02195	1.0114	1.03837	1.03856	1.01716		89.2471	104.678	91.6703	84.2389	94.6446	104.411		17.741	22.301	18.5603	21.7422
103998		64.044	87.708	77.56	73.796	59.818	83.003				0	0	0	0	150	0		0	0	0	0	28.6551	0		0	0	0	0	1	0		1.0105	1.02269	1.0117	1.03862	1.03914	1.01769		89.2544	110.949	91.6553	73.796	94.7421	104.594		17.9625	22.4832	18.5603	21.846
104098		73.913	113.81	64.287	75.837	58.477	78.197				0	0	0	0	150	0		0	0	0	0	27.7933	0		0	0	0	0	1	0		1.01057	1.0235	1.01158	1.03873	1.03969	1.01808		89.2535	113.81	91.587	75.837	94.7754	104.651		17.799	22.4832	18.5198	21.9087
104178		70.293	92.034	67.036	67.898	65.517	75.768				0	0	0	0	150	0		0	0	0	0	27.4404	0		0	0	0	0	1	0		1.01106	1.02255	1.01131	1.03879	1.04033	1.01799		89.2693	111.356	91.597	84.4883	95.0442	104.741		17.9677	22.5457	18.5198	22.0438
104258		87.901	80.676	65.313	53.927	72.981	72.61				0	0	0	0	150	0		0	0	0	0	27.5481	0		0	0	0	0	1	0		1.01176	1.02114	1.01168	1.03831	1.0407	1.01845		87.901	111.573	91.5831	84.5875	95.3375	104.788		18.2047	22.607	18.5198	22.283
104338		56.183	84.13	64.382	62.838	62.089	76.665				0	0	0	0	150	0		0	0	0	0	27.3976	0		0	0	0	0	1	0		1.01187	1.02108	1.01153	1.03889	1.04137	1.01873		89.3799	111.586	91.5888	84.7339	95.4041	104.78		18.1947	22.556	18.5198	22.196
104438		88.275	100.567	90.805	85.624	85.312	90.875				0	0	0	0	150	0		0	0	0	0	26.7057	0		0	0	0	0	1	0		1.01195	1.02143	1.01145	1.03899	1.0414	1.01921		88.275	100.567	90.805	85.624	85.312	90.875		18.133	22.723	18.5198	22.0807
104518		86.811	105.575	89.689	78.605	75.559	83.914				0	0	0	0	150	0		0	0	0	0	26.841	0		0	0	0	0	1	0		1.01288	1.02131	1.01222	1.03965	1.04209	1.02027		86.811	105.575	89.689	78.605	95.5381	104.952		18.0177	22.8005	18.5603	22.0148
104598		83.745	101.875	80.892	86.067	73.736	90.568				0	0	0	0	150	0		0	0	0	0	26.6221	0		0	0	0	0	1	0		1.01354	1.02149	1.01263	1.04089	1.04299	1.02115		83.745	101.875	91.6955	86.067	95.5891	90.568		18.019	22.9617	18.6108	22.0318
104678		75.924	106.854	81.3	82.746	70.693	100.262				0	0	0	0	150	0		0	0	0	0	26.2333	0		0	0	0	0	1	0		1.01353	1.02195	1.0129	1.04147	1.04357	1.02219		89.7235	106.854	91.7701	82.746	95.6616	100.262		18.1317	23.0745	18.8225	22.089
104758		72.46	92.927	74.211	87.731	75.039	82.423				0	0	0	0	150	0		0	0	0	0	26.8347	0		0	0	0	0	1	0		1.01339	1.02287	1.01324	1.03881	1.04458	1.02254		89.8481	112.793	91.8945	87.731	95.6934	105.244		18.204	23.1853	19.477	21.985
104838		76.715	89.219	77.674	70.39	75.016	88.114				0	0	0	0	150	0		0	0	0	0	26.4087	0		0	0	0	0	1	0		1.01407	1.0231	1.0138	1.03616	1.04544	1.02353		89.8627	112.777	91.8306	70.39	95.7137	88.114		18.265	23.1853	19.477	22.0148
104998		75.998	96.39	71.67	72.316	65.871	72.921				0	0	0	0	150	0		0	0	0	0	26.0807	0		0	0	0	0	1	0		1.01382	1.0233	1.01419	1.0351	1.0462	1.02356		90.122	112.876	91.984	72.316	95.7242	105.75		18.2708	23.2545	19.765	22.1228
105098		78.64	88.626	68.222	66.342	62.462	76.575				0	0	0	0	150	0		0	0	0	0	26.1507	0		0	0	0	0	1	0		1.01406	1.02293	1.0142	1.03513	1.04696	1.02449		90.2844	112.898	92.3415	85.6758	95.7293	105.805		18.318	23.1472	19.765	22.056
105178		68.446	86.119	69.94	69.326	53.527	73.471				0	0	0	0	150	0		0	0	0	0	26.1557	0		0	0	0	0	1	0		1.01393	1.0228	1.01446	1.03427	1.04483	1.02511		90.3049	113.122	92.3933	69.326	95.9744	105.843		18.318	23.214	19.9215	22.2395
105278		69.056	94.29	72.896	77.765	62.293	67.758				0	0	0	0	150	0		0	0	0	0	26.7349	0		0	0	0	0	1	0		1.01415	1.02241	1.01415	1.03296	1.04236	1.02558		90.5409	113.182	92.4604	77.765	96.353	105.911		18.4715	23.1565	20.2262	22.1128
105358		78.305	116.596	102.91	85.981	78.425	92.82				0	0	0	0	150	0		0	0	0	0	26.3518	0		0	0	0	0	1	0		1.01411	1.02254	1.01412	1.03302	1.04291	1.02582		90.5468	116.596	102.91	85.981	96.4085	92.82		18.3215	23.0593	20.2262	22.0237
105438		91.003	114.288	79.191	83.457	69.596	112.988				0	0	0	0	150	0		0	0	0	0	27.3452	0		0	0	0	0	1	0		1.01409	1.02262	1.01414	1.03349	1.04224	1.02624		91.003	114.288	92.4968	83.457	96.4862	112.988		18.2943	23.0613	20.3035	22.096
105518		85.369	95.109	74.133	75.802	77.347	87.642				0	0	0	0	150	0		0	0	0	0	26.3938	0		0	0	0	0	1	0		1.01462	1.02335	1.01464	1.03381	1.04338	1.02689		85.369	113.372	92.5365	75.802	96.5729	87.642		18.212	23.1707	20.3545	22.1428
105598		85.87	90.576	79.067	77.333	72.315	92.586				0	0	0	0	150	0		0	0	0	0	26.684	0		0	0	0	0	1	0		1.01525	1.02419	1.01504	1.03436	1.04342	1.02751		85.87	113.473	92.5688	77.333	96.7942	92.586		18.096	23.1003	20.5195	22.1852
105678		78.861	106.589	80.495	85.819	65.883	88.961				0	0	0	0	150	0		0	0	0	0	25.4951	0		0	0	0	0	1	0		1.01576	1.02513	1.01554	1.03377	1.04488	1.02796		90.8566	106.589	92.7059	85.819	96.8568	88.961		18.247	23.3785	20.7613	22.3593
105798		80.241	100.793	74.87	79.145	66.232	75.274				0	0	0	0	150	0		0	0	0	0	25.6148	0		0	0	0	0	1	0		1.01599	1.02566	1.01625	1.03381	1.04566	1.02786		80.241	100.793	92.5785	79.145	97.0608	106.276		18.318	23.4912	20.7613	22.498
105878		67.37	101.053	76.901	69.059	69.194	75.354				0	0	0	0	150	0		0	0	0	0	26.3352	0		0	0	0	0	1	0		1.01581	1.026	1.01644	1.03381	1.04663	1.0288		91.0031	101.053	92.5349	69.059	97.2301	106.348		18.395	23.5817	20.7613	22.5095
105998		68.514	106.828	85.996	72.635	59.762	87.385				0	0	0	0	150	0		0	0	0	0	26.1082	0		0	0	0	0	1	0		1.01543	1.02568	1.01703	1.03386	1.04658	1.02936		91.0104	106.828	92.5647	72.635	97.5299	87.385		18.4903	23.724	21.0267	22.5378
106078		60.291	91.183	66.691	53.688	68.111	72.376				0	0	0	0	150	0		0	0	0	0	26.2517	0		0	0	0	0	1	0		1.01489	1.02614	1.01754	1.03398	1.0447	1.03019		91.1099	113.852	92.6018	86.7166	97.7424	106.534		18.5422	23.9058	21.093	22.6615
106158		77.631	103.921	82.393	61.561	64.319	93.157				0	0	0	0	150	0		0	0	0	0	25.4709	0		0	0	0	0	1	0		1.01433	1.02635	1.01784	1.03183	1.04365	1.02986		91.168	103.921	93.2291	87.0668	98.8398	93.157		18.3607	23.9695	21.2115	22.8128
106258		76.261	117.85	81.8	86.33	73.884	90.928				0	0	0	0	150	0		0	0	0	0	23.849	0		0	0	0	0	1	0		1.01458	1.02615	1.01814	1.03208	1.04357	1.03035		91.2413	117.85	93.52	86.33	99.154	90.928		18.4438	23.9695	21.337	22.8128
106338		83.453	102.068	82.318	84.517	78.433	94.069				0	0	0	0	150	0		0	0	0	0	24.1665	0		0	0	0	0	1	0		1.01498	1.02659	1.01793	1.03216	1.04394	1.03092		83.453	102.068	93.5503	84.517	99.2934	94.069		18.3753	23.868	21.337	22.7598
106438		80.149	120.17	87.514	85.551	82.096	89.748				0	0	0	0	150	0		0	0	0	0	22.886	0		0	0	0	0	1	0		1.01543	1.02733	1.01812	1.03273	1.04456	1.03121		80.149	120.17	87.514	85.551	82.096	89.748		18.553	23.8948	21.4315	22.851
106518		73.959	103.25	80.72	85.269	71.707	93.461				0	0	0	0	150	0		0	0	0	0	21.9705	0		0	0	0	0	1	0		1.01545	1.02829	1.01853	1.03341	1.04543	1.03245		91.5334	103.25	93.9516	85.269	99.6552	93.461		18.5867	23.8765	21.428	22.8692
106598		82.303	107.827	72.766	72.577	86.207	80.615				0	0	0	0	150	0		0	0	0	0	20.8048	0		0	0	0	0	1	0		1.01638	1.02883	1.0191	1.03161	1.04647	1.03335		82.303	107.827	94.1674	72.577	86.207	107.001		18.608	23.766	21.596	22.929
106678		79.905	109.972	66.769	72.403	76.814	80.484				0	0	0	0	150	0		0	0	0	0	20.7435	0		0	0	0	0	1	0		1.01686	1.028	1.01932	1.03081	1.04775	1.03393		79.905	109.972	94.2512	72.403	99.9837	107.102		18.7985	23.9878	21.6535	23.0955
106760		77.629	87.691	59.716	78.302	64.336	88.867				0	0	0	0	150	0		0	0	0	0	19.2755	0		0	0	0	0	1	0		1.01682	1.02685	1.01978	1.02944	1.04882	1.0347		91.7045	114.651	94.2646	78.302	100.161	88.867		18.8752	23.9878	21.8157	23.2465
106838		67.796	99.268	74.814	80.651	75.104	78.966				0	0	0	0	0	0		0	0	0	0	0	0		0	0	0	0	0	0		1.01711	1.02737	1.02036	1.02905	1.04995	1.0352		91.7632	99.268	94.333	80.651	100.191	107.488		18.9155	24.0793	21.9735	23.3325
106998		69.851	83.981	84.657	71.887	64.02	82.229				0	0	0	0	0	0		0	0	0	0	0	0		0	0	0	0	0	0		1.01783	1.02739	1.02036	1.0296	1.04935	1.03343		91.8016	114.976	94.5088	71.887	100.3	107.561		18.9607	24.1618	21.9735	23.6135
107078		72.715	111.535	80.46	76.992	75	80.629				0	0	0	0	0	0		0	0	0	0	0	0		0	0	0	0	0	0		1.01887	1.02774	1.0202	1.02853	1.04797	1.0318		91.8416	111.535	94.5272	76.992	101.052	107.984		18.9925	24.2883	21.9735	23.6135
107198		80.539	102.14	82.754	82.296	80.115	104.813				0	0	0	0	0	0		0	0	0	0	0	0		0	0	0	0	0	0		1.02008	1.02726	1.01994	1.0287	1.04708	1.03251		80.539	102.14	94.8523	82.296	80.115	104.813		18.8658	24.449	22.1037	23.972
107278		89.16	115.157	75.373	86.724	76.656	85.869				0	0	0	0	0	0		0	0	0	0	0	0		0	0	0	0	0	0		1.02076	1.02671	1.02042	1.02904	1.04703	1.03291		89.16	115.157	94.986	86.724	101.306	85.869		18.92	24.449	22.4595	24.0175
107358		87.838	105.142	80.314	79.307	85.33	99.657				0	0	0	0	0	0		0	0	0	0	0	0		0	0	0	0	0	0		1.0211	1.02726	1.02038	1.0282	1.04799	1.03334		87.838	105.142	95.0634	79.307	85.33	99.657		18.9215	24.477	22.4595	24.0905
107438		77.071	105.349	81.674	89.036	80.867	102.53				0	0	0	0	0	0		0	0	0	0	0	0		0	0	0	0	0	0		1.02183	1.02762	1.02066	1.02696	1.04793	1.03327		92.0152	105.349	95.1646	89.036	80.867	102.53		19.2268	24.5293	22.5395	24.15
107518		84.317	96.436	81.115	73.034	78.157	104.763				0	0	0	0	0	0		0	0	0	0	0	0		0	0	0	0	0	0		1.02225	1.02852	1.02144	1.02765	1.04929	1.0343		84.317	115.712	95.242	73.034	78.157	104.763		19.6245	24.5222	22.6022	24.1552
107598		74.071	93.124	79.587	76.024	71.741	88.083				0	0	0	0	0	0		0	0	0	0	0	0		0	0	0	0	0	0		1.02273	1.02872	1.02181	1.02753	1.05008	1.03275		92.1693	115.8	95.2132	76.024	101.427	88.083		19.8563	24.7045	22.6022	24.1662
107678		77.33	102.776	84.335	65.841	85.74	87.818				0	0	0	0	0	0		0	0	0	0	0	0		0	0	0	0	0	0		1.0231	1.02833	1.02138	1.02748	1.04825	1.03233		92.4567	102.776	95.3419	88.5053	85.74	87.818		20.149	24.8477	22.6737	24.201
107778		92.819	88.708	86.514	62.155	81.191	89.519				0	0	0	0	0	0		0	0	0	0	0	0		0	0	0	0	0	0		1.0237	1.02783	1.02187	1.02791	1.04703	1.03284		92.819	116.075	86.514	88.6016	81.191	89.519		20.1738	24.8722	22.8402	24.2655
107858		81.623	91.663	63.6	57.844	74.009	87.93				0	0	0	0	0	0		0	0	0	0	0	0		0	0	0	0	0	0		1.02353	1.02868	1.02243	1.02825	1.04811	1.03402		81.623	116.109	95.5256	88.7337	101.766	87.93		20.2595	25.0152	23.078	24.3885
107998		79.256	96.094	65.825	75.762	76.929	86.33				0	0	0	0	0	0		0	0	0	0	0	0		0	0	0	0	0	0		1.02363	1.02873	1.02288	1.02856	1.04841	1.034		92.7276	116.17	95.6843	75.762	101.813	86.33		20.2595	25.04	23.1505	24.4847
108138		87.886	117.458	104.533	85.297	102.051	103.144				0	0	0	0	0	0		0	0	0	0	0	0		0	0	0	0	0	0		1.02362	1.02902	1.02228	1.02769	1.04928	1.03387		87.886	117.458	104.533	85.297	102.051	103.144		20.4517	24.969	23.3347	24.1415
108218		83.572	114.789	79	80.34	89.484	89.354				0	0	0	0	0	0		0	0	0	0	0	0		0	0	0	0	0	0		1.02347	1.02948	1.02269	1.02777	1.04994	1.03497		83.572	114.789	95.7708	80.34	89.484	89.354		20.7953	24.4845	23.4102	23.9213
108298		88.108	107.849	89.496	79.851	72.276	106.161				0	0	0	0	0	0		0	0	0	0	0	0		0	0	0	0	0	0		1.0238	1.02912	1.02255	1.02629	1.05014	1.03492		88.108	107.849	89.496	79.851	102.046	106.161		20.941	24.3313	23.4102	24.1125
108378		94.74	113.114	91.239	73.038	73.063	113.999				0	0	0	0	0	0		0	0	0	0	0	0		0	0	0	0	0	0		1.02456	1.02846	1.02239	1.02402	1.05102	1.03582		94.74	113.114	91.239	73.038	102.05	113.999		20.853	24.4315	23.4102	24.14
108458		85.257	98.636	85.133	86.367	84.003	102.524				0	0	0	0	0	0		0	0	0	0	0	0		0	0	0	0	0	0		1.02541	1.02845	1.0228	1.02478	1.05206	1.03684		85.257	98.636	95.8712	86.367	84.003	102.524		20.9753	24.6552	23.6407	24.1473
108538		79.403	109.552	79.199	74.677	78.884	108.078				0	0	0	0	0	0		0	0	0	0	0	0		0	0	0	0	0	0		1.02595	1.0281	1.02338	1.02509	1.05291	1.03715		93.0373	109.552	96.0084	74.677	78.884	108.078		21.4043	24.673	23.6827	24.1473
108618		74.258	97.483	79.538	69.243	79.236	93.978				0	0	0	0	0	0		0	0	0	0	0	0		0	0	0	0	0	0		1.02657	1.02781	1.02359	1.02517	1.0521	1.03725		93.0596	97.483	96.0774	89.5538	79.236	93.978		22.0333	24.6418	23.76	24.1965
108698		72.937	97.4	79.479	84.64	79.991	110.963				0	0	0	0	0	0		0	0	0	0	0	0		0	0	0	0	0	0		1.02771	1.02801	1.02404	1.02475	1.05215	1.03432		93.0823	97.4	96.235	84.64	79.991	110.963		22.1698	25.1653	23.916	24.3515
108778		78.777	96.216	76.735	60.117	55.463	92.676				0	0	0	0	0	0		0	0	0	0	0	0		0	0	0	0	0	0		1.02761	1.02852	1.02456	1.02519	1.05316	1.03171		93.1347	117.349	96.496	90.2729	102.709	92.676		22.3358	25.47	24.2775	24.4935
108858		66.947	95.336	67.5	66.828	72.893	81.853				0	0	0	0	0	0		0	0	0	0	0	0		0	0	0	0	0	0		1.02709	1.02883	1.02411	1.02462	1.05275	1.03176		93.1418	117.422	96.5605	90.4183	102.779	112.007		22.4498	25.5352	24.7447	24.7653
108998		76.088	140.46	100.215	78.386	84.641	99.968				0	0	0	0	0	0		0	0	0	0	0	0		0	0	0	0	0	0		1.02695	1.02904	1.0247	1.02445	1.05238	1.03258		93.357	140.46	100.215	78.386	84.641	99.968		22.5507	25.355	24.9407	24.9423
109098		85.715	123.851	90.513	95.155	95.41	93.684				0	0	0	0	0	0		0	0	0	0	0	0		0	0	0	0	0	0		1.02665	1.02799	1.02489	1.02523	1.0533	1.03247		85.715	123.851	90.513	95.155	95.41	93.684		22.6665	25.262	24.9407	24.7537
109198		82.315	103.584	81.77	89.442	78.2	97.858				0	0	0	0	0	0		0	0	0	0	0	0		0	0	0	0	0	0		1.02743	1.02605	1.02564	1.02572	1.05513	1.03202		82.315	103.584	96.6487	89.442	78.2	97.858		22.5585	25.3373	25.1995	24.562
109278		81.407	109.323	83.89	85.613	94.572	101.37				0	0	0	0	0	0		0	0	0	0	0	0		0	0	0	0	0	0		1.02805	1.02491	1.02636	1.025	1.05616	1.03268		81.407	109.323	96.6873	85.613	94.572	101.37		22.7942	25.3438	25.2742	24.5022
109358		95.17	106.47	93.78	95.658	79.773	93.533				0	0	0	0	0	0		0	0	0	0	0	0		0	0	0	0	0	0		1.02865	1.02413	1.02678	1.02449	1.05686	1.03336		95.17	106.47	93.78	95.658	79.773	93.533		23.2697	25.4543	25.4767	24.5767
109438		88.244	109.268	77.59	77.145	86.633	86.361				0	0	0	0	0	0		0	0	0	0	0	0		0	0	0	0	0	0		1.03005	1.02371	1.02729	1.02495	1.05812	1.03375		88.244	109.268	96.7145	77.145	86.633	86.361		23.2697	25.6308	25.4767	24.5767
109518		80.608	114.018	80.925	84.153	83.268	82.351				0	0	0	0	0	0		0	0	0	0	0	0		0	0	0	0	0	0		1.03083	1.02337	1.02787	1.0248	1.05961	1.03483		80.608	114.018	96.7676	84.153	83.268	112.998		23.4222	25.8345	25.6642	24.7002
109598		70.785	94.039	75.56	77.675	79.272	92.915				0	0	0	0	0	0		0	0	0	0	0	0		0	0	0	0	0	0		1.03057	1.02312	1.02834	1.02492	1.06027	1.03565		94.4764	118.328	96.7382	77.675	79.272	92.915		23.531	26.173	25.6737	24.775
109678		77.064	109.658	66.89	76.724	76.69	85.194				0	0	0	0	0	0		0	0	0	0	0	0		0	0	0	0	0	0		1.03027	1.02362	1.02901	1.02539	1.06079	1.03626		94.5198	109.658	96.7175	76.724	76.69	113.153		23.6265	26.393	25.6737	24.881
109758		75.858	98.935	78.145	74.017	74.579	76.476				0	0	0	0	0	0		0	0	0	0	0	0		0	0	0	0	0	0		1.03078	1.02392	1.02899	1.02579	1.06141	1.03659		94.6629	118.687	96.8126	74.017	103.818	113.608		23.8002	26.9378	25.8072	24.9303
109878		69.353	91.371	78.007	80.14	70.726	75.303				0	0	0	0	0	0		0	0	0	0	0	0		0	0	0	0	0	0		1.03098	1.02411	1.02959	1.02597	1.06186	1.0365		94.9695	118.704	96.9502	80.14	104.046	114.061		23.8905	26.748	25.8665	25.01
109998		107.888	133.218	91.799	87.368	102.554	123.482				0	0	0	0	0	0		0	0	0	0	0	0		0	0	0	0	0	0		1.03161	1.02405	1.03055	1.02724	1.06175	1.03772		107.888	133.218	91.799	87.368	102.554	123.482		23.9548	26.8847	25.962	24.7712
110098		91.746	125.71	79.602	85.406	93.747	93.601				0	0	0	0	0	0		0	0	0	0	0	0		0	0	0	0	0	0		1.03212	1.02372	1.03104	1.02754	1.06196	1.03897		91.746	125.71	97.1766	85.406	93.747	93.601		24.1208	26.9562	26.1238	24.8197
110178		89.056	115.516	97.431	91.508	104.922	116.261				0	0	0	0	0	0		0	0	0	0	0	0		0	0	0	0	0	0		1.03322	1.02332	1.03172	1.02819	1.06299	1.03963		89.056	115.516	97.431	91.508	104.922	116.261		24.1575	26.841	26.1975	24.8637
110258		98.158	127.57	101.853	87.875	101.759	117.747				0	0	0	0	0	0		0	0	0	0	0	0		0	0	0	0	0	0		1.03358	1.02244	1.03193	1.02774	1.06363	1.0406		98.158	127.57	101.853	87.875	101.759	117.747		24.376	26.867	26.4103	24.354
110338		86.324	107.169	76.562	92.431	95.484	117.419				0	0	0	0	0	0		0	0	0	0	0	0		0	0	0	0	0	0		1.03398	1.02229	1.03204	1.02684	1.0626	1.04106		86.324	107.169	97.1833	92.431	95.484	117.419		24.376	26.9657	26.1008	24.491
110418		80.998	110.227	84.688	84.181	82.147	129.6				0	0	0	0	0	0		0	0	0	0	0	0		0	0	0	0	0	0		1.03352	1.02273	1.03244	1.02597	1.06143	1.04154		80.998	110.227	84.688	84.181	82.147	129.6		24.6887	27.2733	26.1008	24.5927
110498		89.275	100.125	84.381	87.115	100.321	94.983				0	0	0	0	0	0		0	0	0	0	0	0		0	0	0	0	0	0		1.03359	1.02303	1.03251	1.02589	1.06246	1.04194		89.275	100.125	84.381	87.115	100.321	94.983		24.6887	27.2733	26.1008	24.7302
110578		83.131	100.342	78.316	73.142	81.914	93.067				0	0	0	0	0	0		0	0	0	0	0	0		0	0	0	0	0	0		1.03405	1.0229	1.03264	1.02563	1.06326	1.0415		83.131	100.342	97.1785	73.142	81.914	93.067		24.6887	27.2733	26.1008	24.7302
110678		81.584	98.475	73.011	70.899	71.676	93.321				0	0	0	0	0	0		0	0	0	0	0	0		0	0	0	0	0	0		1.03309	1.02252	1.03124	1.02654	1.06109	1.0387		81.584	120.019	97.2802	92.3366	107.354	93.321		24.6887	27.759	26.027	24.7687
110779		85.38	91.543	74.785	65.214	86.629	92.346				0	0	0	0	0	0		0	0	0	0	0	0		0	0	0	0	0	0		1.03285	1.02173	1.02996	1.02739	1.05848	1.03749		85.38	120.253	97.4589	92.3592	86.629	92.346		24.7365	27.8738	26.1008	24.7908
110858		80.799	91.109	83.359	81.199	73.935	88.825				0	0	0	0	0	0		0	0	0	0	0	0		0	0	0	0	0	0		1.03301	1.02149	1.02986	1.02818	1.05907	1.03877		80.799	120.64	97.7321	81.199	107.64	88.825		24.7927	27.903	26.4103	24.8535
110998		92.595	122.792	112.813	92.38	97.612	101.107				0	0	0	0	0	0		0	0	0	0	0	0		0	0	0	0	0	0		1.03292	1.02088	1.02992	1.02839	1.06037	1.04034		92.595	122.792	112.813	92.38	97.612	101.107		24.2202	27.9248	26.8303	24.9078
111078		91.26	116.122	80.071	99.27	94.783	111.908				0	0	0	0	0	0		0	0	0	0	0	0		0	0	0	0	0	0		1.0335	1.02008	1.03037	1.02903	1.06149	1.04111		91.26	116.122	97.8182	99.27	94.783	111.908		24.616	27.9783	26.9252	24.9505
111158		97.288	127.96	95.86	92.757	101.123	106.388				0	0	0	0	0	0		0	0	0	0	0	0		0	0	0	0	0	0		1.03302	1.0204	1.0306	1.02946	1.06197	1.04197		97.288	127.96	95.86	92.757	101.123	106.388		24.616	28.0995	26.9252	25.3745
111238		85.409	111.573	97.761	101.888	86.454	127.161				0	0	0	0	0	0		0	0	0	0	0	0		0	0	0	0	0	0		1.03358	1.02088	1.03	1.02812	1.06307	1.04247		85.409	111.573	97.761	101.888	86.454	127.161		25.2835	28.0995	26.9252	25.3745
111318		87.587	100.575	105.534	92.815	102.512	108.603				0	0	0	0	0	0		0	0	0	0	0	0		0	0	0	0	0	0		1.03304	1.02086	1.02957	1.0266	1.06368	1.04269		87.587	100.575	105.534	92.815	102.512	108.603		25.294	28.0995	26.9252	25.3745
111398		83.85	113.408	82.338	79.154	89.661	96.636				0	0	0	0	0	0		0	0	0	0	0	0		0	0	0	0	0	0		1.03253	1.02083	1.02993	1.02561	1.06387	1.04191		83.85	113.408	97.8765	79.154	89.661	96.636		25.294	28.4505	26.9252	25.3745
111478		83.262	98.429	83.046	90.262	101.374	107.975				0	0	0	0	0	0		0	0	0	0	0	0		0	0	0	0	0	0		1.03288	1.02153	1.02972	1.02492	1.06353	1.04145		83.262	121.732	97.9075	90.262	101.374	107.975		25.3528	28.6025	26.9252	25.4262
111578		91.012	113.258	85.444	86.289	83.658	101.076				0	0	0	0	0	0		0	0	0	0	0	0		0	0	0	0	0	0		1.03291	1.02166	1.02958	1.02475	1.06152	1.04173		91.012	113.258	85.444	86.289	83.658	101.076		25.3528	28.6025	26.9252	25.6183
111658		74.421	100.361	77.368	72.2	91.307	98.515				0	0	0	0	0	0		0	0	0	0	0	0		0	0	0	0	0	0		1.03292	1.02241	1.02904	1.02419	1.0603	1.04217		98.0735	121.762	98.099	93.1503	91.307	98.515		25.3528	28.6683	26.9252	25.9015
111738		81.767	92.213	81.84	71.624	77.431	83.151				0	0	0	0	0	0		0	0	0	0	0	0		0	0	0	0	0	0		1.03279	1.02369	1.02919	1.02435	1.06185	1.04255		81.767	121.773	98.1764	93.1905	108.951	117.402		25.47	28.6767	27.0642	26.1298
111818		79.14	118.099	95.129	90.527	84.927	102.931				0	0	0	0	0	0		0	0	0	0	0	0		0	0	0	0	0	0		1.03284	1.02472	1.02924	1.02299	1.06164	1.04283		98.3148	118.099	95.129	90.527	84.927	102.931		25.7722	28.7143	27.1685	26.2668
111998		99.445	125.006	105.529	105.934	95.729	106.115				0	0	0	0	0	0		0	0	0	0	0	0		0	0	0	0	0	0		1.03311	1.02512	1.02919	1.02028	1.06022	1.04379		99.445	125.006	105.529	105.934	95.729	106.115		25.7722	28.7143	27.4312	26.2668
112078		94.523	131.153	89.86	84.398	83.806	107.824				0	0	0	0	0	0		0	0	0	0	0	0		0	0	0	0	0	0		1.03362	1.02554	1.02963	1.01951	1.05952	1.04239		94.523	131.153	89.86	84.398	83.806	107.824		25.9273	28.9425	27.4312	26.2668
112158		99.487	110.582	88.75	89.594	91.292	108.866				0	0	0	0	0	0		0	0	0	0	0	0		0	0	0	0	0	0		1.03312	1.02552	1.02948	1.01881	1.05921	1.04031		99.487	110.582	88.75	89.594	91.292	108.866		26.1522	29.4218	27.4312	26.4338
112238		86.349	99.56	94.154	81.02	102.774	112.195				0	0	0	0	0	0		0	0	0	0	0	0		0	0	0	0	0	0		1.03184	1.02554	1.02838	1.01598	1.05938	1.0394		86.349	121.866	94.154	81.02	102.774	112.195		26.185	29.4218	27.4312	26.5695
112318		80.278	99.79	86.215	73.927	101.488	99.774				0	0	0	0	0	0		0	0	0	0	0	0		0	0	0	0	0	0		1.0323	1.02487	1.02871	1.01436	1.05942	1.03851		80.278	121.918	86.215	93.8582	101.488	99.774		26.2692	29.3015	27.4312	26.5695
112398		75.817	106.098	85.689	81.238	85.255	119.111				0	0	0	0	0	0		0	0	0	0	0	0		0	0	0	0	0	0		1.03082	1.02457	1.02768	1.01471	1.05844	1.03687		98.9829	106.098	85.689	81.238	85.255	119.111		26.2692	29.41	27.4312	26.4333
112478		84.663	100.253	79.14	81.777	89.693	106.539				0	0	0	0	0	0		0	0	0	0	0	0		0	0	0	0	0	0		1.02984	1.02544	1.02659	1.01408	1.05726	1.03586		84.663	121.967	98.7997	81.777	89.693	106.539		26.2692	29.41	27.4312	26.4333
112558		77.913	106.755	80.554	81.776	86.584	93.821				0	0	0	0	0	0		0	0	0	0	0	0		0	0	0	0	0	0		1.02976	1.02499	1.02667	1.01308	1.05744	1.03669		99.0498	106.755	98.7977	81.776	86.584	93.821		26.2692	29.41	27.4312	26.3858
112678		68.896	105.816	87.62	65.751	95.684	98.216				0	0	0	0	0	0		0	0	0	0	0	0		0	0	0	0	0	0		1.02925	1.02372	1.02315	1.01318	1.05732	1.03444		99.0604	105.816	87.62	94.1581	95.684	98.216		26.2692	29.41	27.4312	26.3858
112758		83.939	118.681	80.894	90.521	83.637	104.348				0	0	0	0	0	0		0	0	0	0	0	0		0	0	0	0	0	0		1.02945	1.02373	1.02163	1.01397	1.05746	1.03148		83.939	118.681	99.3095	90.521	83.637	104.348		26.3798	29.791	27.4312	26.4233
112878		98.654	128.693	101.204	98.224	125.065	106.24				0	0	0	0	0	0		0	0	0	0	0	0		0	0	0	0	0	0		1.02976	1.02406	1.02194	1.0141	1.05808	1.02986		98.654	128.693	101.204	98.224	125.065	106.24		26.6225	29.791	27.4312	26.4467
112998		99.552	117.257	117.109	80.358	99.19	133.864				0	0	0	0	0	0		0	0	0	0	0	0		0	0	0	0	0	0		1.03016	1.02308	1.02228	1.01417	1.05792	1.02773		99.552	117.257	117.109	80.358	99.19	133.864		26.7413	29.791	27.5352	26.4505
113078		93.125	132.708	106.6	92.838	113.122	119.223				0	0	0	0	0	0		0	0	0	0	0	0		0	0	0	0	0	0		1.02983	1.02236	1.02181	1.01512	1.0571	1.02586		93.125	132.708	106.6	92.838	113.122	119.223		26.8858	30.0605	27.5352	26.4642
113158		98.538	115.837	102.621	93.462	93.238	112.126				0	0	0	0	0	0		0	0	0	0	0	0		0	0	0	0	0	0		1.02984	1.02286	1.02158	1.01581	1.05228	1.02639		98.538	115.837	102.621	93.462	93.238	112.126		27.0532	30.0828	27.5485	26.4993
113238		85.669	126.405	95.355	88.073	109.726	112.444				0	0	0	0	0	0		0	0	0	0	0	0		0	0	0	0	0	0		1.03067	1.02339	1.02177	1.01646	1.04642	1.02687		85.669	126.405	95.355	88.073	109.726	112.444		27.1838	30.2018	27.5697	26.5318
113318		87.524	128.379	86.213	82.714	102.043	102.74				0	0	0	0	0	0		0	0	0	0	0	0		0	0	0	0	0	0		1.03132	1.02397	1.02201	1.0171	1.04516	1.02692		87.524	128.379	86.213	82.714	102.043	102.74		27.2482	30.4472	27.694	26.628
113438		90.924	92.398	82.017	88.454	108.004	101.673				0	0	0	0	0	0		0	0	0	0	0	0		0	0	0	0	0	0		1.03142	1.02428	1.02189	1.01665	1.04585	1.027		90.924	123.008	100.223	88.454	108.004	101.673		27.3815	30.348	27.9297	26.628
113518		81.553	96.686	81.277	77.445	87.633	101.73				0	0	0	0	0	0		0	0	0	0	0	0		0	0	0	0	0	0		1.03089	1.02364	1.02128	1.01362	1.04615	1.02757		81.553	123.047	100.228	77.445	87.633	101.73		27.3815	30.348	27.9297	26.628
113598		91.811	101.169	87	86.589	95.793	111.617				0	0	0	0	0	0		0	0	0	0	0	0		0	0	0	0	0	0		1.0298	1.0226	1.02017	1.01107	1.04683	1.02816		91.811	123.104	87	86.589	95.793	111.617		27.3815	30.348	27.9297	26.628
113678		74.32	113.264	84.553	83.558	80.255	98.726				0	0	0	0	0	0		0	0	0	0	0	0		0	0	0	0	0	0		1.02967	1.02286	1.01914	1.01045	1.04837	1.02843		100.689	113.264	100.515	83.558	80.255	98.726		27.5513	30.6047	28.1107	26.6385
113758		101.571	120.297	92.498	87.063	107.375	107.493				0	0	0	0	0	0		0	0	0	0	0	0		0	0	0	0	0	0		1.03007	1.02312	1.01886	1.01021	1.04844	1.02845		101.571	120.297	92.498	87.063	107.375	107.493		27.753	31.057	28.29	26.6885
113878		110.29	148.46	100.482	102.91	121.797	131.763				0	0	0	0	0	0		0	0	0	0	0	0		0	0	0	0	0	0		1.03073	1.02244	1.01937	1.01071	1.04826	1.02829		110.29	148.46	100.482	102.91	121.797	131.763		27.5113	31.057	28.3587	26.835
113998		105.883	138.948	106.227	110.892	114.376	130.237				0	0	0	0	0	0		0	0	0	0	0	0		0	0	0	0	0	0		1.03093	1.02212	1.0186	1.0108	1.04805	1.02798		105.883	138.948	106.227	110.892	114.376	130.237		27.8355	31.057	28.5505	26.835
114078		107.584	133.425	112.033	100.881	107.276	122.377				0	0	0	0	0	0		0	0	0	0	0	0		0	0	0	0	0	0		1.0309	1.02277	1.01785	1.01057	1.04549	1.02765		107.584	133.425	112.033	100.881	107.276	122.377		27.8355	31.057	28.609	26.835
114158		107.289	112.224	91.278	96.831	105.285	95.572				0	0	0	0	0	0		0	0	0	0	0	0		0	0	0	0	0	0		1.02958	1.02251	1.01786	1.01025	1.0438	1.02733		107.289	112.224	91.278	96.831	105.285	95.572		27.895	31.057	28.609	26.772
114238		97.136	116.364	97.184	99.062	96.825	100.387				0	0	0	0	0	0		0	0	0	0	0	0		0	0	0	0	0	0		1.0277	1.02087	1.01767	1.01013	1.04344	1.02659		97.136	116.364	97.184	99.062	96.825	100.387		27.895	30.8837	28.609	26.772
114318		91.496	115.639	94.419	100.273	101.389	122.559				0	0	0	0	0	0		0	0	0	0	0	0		0	0	0	0	0	0		1.02592	1.01984	1.01726	1.00995	1.0429	1.02631		91.496	115.639	94.419	100.273	101.389	122.559		27.817	30.8837	28.2525	26.772
114398		88.613	107.874	84.485	95.692	101.307	100.09				0	0	0	0	0	0		0	0	0	0	0	0		0	0	0	0	0	0		1.02621	1.01915	1.01759	1.01033	1.0413	1.02635		88.613	107.874	101.718	95.692	101.307	100.09		27.817	30.4758	28.2525	26.7137
114518		85.168	103.965	88.732	86.647	92.195	87.381				0	0	0	0	0	0		0	0	0	0	0	0		0	0	0	0	0	0		1.02647	1.01957	1.01779	1.01084	1.03961	1.02639		85.168	103.965	88.732	86.647	92.195	121.084		27.817	30.2945	28.1243	26.7025
114598		79.772	96.766	83.697	81.988	91.223	79.141				0	0	0	0	0	0		0	0	0	0	0	0		0	0	0	0	0	0		1.02569	1.01847	1.01778	1.01147	1.04018	1.02714		101.626	124.281	101.838	81.988	91.223	121.128		27.8952	30.601	28.1583	26.199
114678		97.416	130.055	89.556	88.964	100.158	113.221				0	0	0	0	0	0		0	0	0	0	0	0		0	0	0	0	0	0		1.02647	1.01696	1.0174	1.01151	1.03874	1.02699		97.416	130.055	89.556	88.964	100.158	113.221		27.9297	31.16	28.244	26.235
114758		101.167	121.751	104.242	99.655	100.231	109.346				0	0	0	0	0	0		0	0	0	0	0	0		0	0	0	0	0	0		1.02679	1.01592	1.01671	1.01178	1.037	1.02613		101.167	121.751	104.242	99.655	100.231	109.346		27.9297	31.2138	28.3282	26.2805
114838		114.428	150.711	121.55	118.973	123.15	129.212				0	0	0	0	0	0		0	0	0	0	0	0		0	0	0	0	0	0		1.02727	1.01643	1.01595	1.01225	1.03646	1.0265		114.428	150.711	121.55	118.973	123.15	129.212		27.9635	31.303	28.3728	26.429
115038		112.243	137.108	120.058	115.2	153.509	136.3				0	0	0	0	0	0		0	0	0	0	0	0		0	0	0	0	0	0		1.02763	1.01674	1.0155	1.01172	1.03457	1.0267		112.243	137.108	120.058	115.2	153.509	136.3		27.9635	31.166	28.3728	26.429
115118		117.385	135.824	96.062	93.226	139.841	134.547				0	0	0	0	0	0		0	0	0	0	0	0		0	0	0	0	0	0		1.02821	1.01621	1.01518	1.01133	1.03386	1.02681		117.385	135.824	96.062	93.226	139.841	134.547		27.9635	31.166	28.3728	26.429
115198		111.301	133.213	103.71	93.869	128.471	118.761				0	0	0	0	0	0		0	0	0	0	0	0		0	0	0	0	0	0		1.02807	1.01547	1.01511	1.01128	1.0343	1.02726		111.301	133.213	103.71	93.869	128.471	118.761		27.9635	31.088	28.3728	26.429
115278		91.304	123.856	105.819	93.802	108.949	115.493				0	0	0	0	0	0		0	0	0	0	0	0		0	0	0	0	0	0		1.02673	1.01575	1.01494	1.01119	1.03449	1.02778		91.304	123.856	105.819	93.802	108.949	115.493		27.9038	31.088	28.3728	26.429
115378		108.763	130.315	99.729	100.823	120.307	109.581				0	0	0	0	0	0		0	0	0	0	0	0		0	0	0	0	0	0		1.02611	1.01613	1.01499	1.01071	1.03441	1.02832		108.763	130.315	99.729	100.823	120.307	109.581		27.9038	30.889	28.2598	26.015
115458		92.496	129.224	106.242	99.004	109.109	121.744				0	0	0	0	0	0		0	0	0	0	0	0		0	0	0	0	0	0		1.02624	1.01527	1.01484	1.01012	1.03434	1.02884		92.496	129.224	106.242	99.004	109.109	121.744		27.8317	30.791	28.1675	25.679
115538		93.15	117.481	90.062	90.565	110.437	105.963				0	0	0	0	0	0		0	0	0	0	0	0		0	0	0	0	0	0		1.02633	1.01475	1.01538	1.01081	1.0354	1.02877		93.15	117.481	90.062	90.565	110.437	105.963		27.9297	30.641	28.089	25.8787
115618		100.685	101.608	88.606	79.41	111.986	95.191				0	0	0	0	0	0		0	0	0	0	0	0		0	0	0	0	0	0		1.02712	1.01587	1.01588	1.01159	1.03693	1.02658		100.685	125.702	88.606	79.41	111.986	95.191		28.161	30.5577	28.0652	25.8623
115698		110.977	118.246	92.463	88.439	108.551	105.134				0	0	0	0	0	0		0	0	0	0	0	0		0	0	0	0	0	0		1.02686	1.01599	1.01629	1.01057	1.03765	1.02481		110.977	118.246	92.463	88.439	108.551	105.134		28.161	30.657	28.0652	25.8915
115778		111.213	133.361	117.022	110.763	123.182	135.625				0	0	0	0	0	0		0	0	0	0	0	0		0	0	0	0	0	0		1.02603	1.01597	1.01662	1.00892	1.03791	1.02467		111.213	133.361	117.022	110.763	123.182	135.625		28.161	30.9437	28.0652	25.9915
115878		113.193	117.361	102.609	98.123	114.38	139.884				0	0	0	0	0	0		0	0	0	0	0	0		0	0	0	0	0	0		1.02592	1.01653	1.01726	1.00798	1.03892	1.02434		113.193	117.361	102.609	98.123	114.38	139.884		28.1725	30.8655	28.1172	25.5927
115998		92.048	122.207	86.211	88.73	123.899	106.552				0	0	0	0	0	0		0	0	0	0	0	0		0	0	0	0	0	0		1.02556	1.01719	1.01722	1.00686	1.03924	1.02475		92.048	122.207	102.67	88.73	123.899	106.552		28.1725	30.8888	27.9825	25.2368
116078		100.766	114.66	106.047	100.346	142.208	137.265				0	0	0	0	0	0		0	0	0	0	0	0		0	0	0	0	0	0		1.02399	1.01584	1.01727	1.00616	1.03941	1.02544		100.766	114.66	106.047	100.346	142.208	137.265		28.0918	30.706	27.9825	25.1672
116158		106.557	123.156	117.714	97.469	114.644	130.19				0	0	0	0	0	0		0	0	0	0	0	0		0	0	0	0	0	0		1.02189	1.01378	1.01677	1.00548	1.03916	1.02606		106.557	123.156	117.714	97.469	114.644	130.19		27.8145	30.5755	27.9142	25.1195
116238		108.875	119.977	98.229	97.311	117.679	99.668				0	0	0	0	0	0		0	0	0	0	0	0		0	0	0	0	0	0		1.02109	1.01348	1.01689	1.00501	1.03892	1.02563		108.875	119.977	98.229	97.311	117.679	99.668		27.7195	30.3823	27.731	24.9195
116318		89.671	123.093	103.175	92.576	120.695	119.591				0	0	0	0	0	0		0	0	0	0	0	0		0	0	0	0	0	0		1.02058	1.0126	1.01712	1.00559	1.03659	1.02604		89.671	123.093	103.175	92.576	120.695	119.591		27.454	30.0458	27.1148	24.771
116418		95.461	106.363	95.469	90.779	120.956	106.578				0	0	0	0	0	0		0	0	0	0	0	0		0	0	0	0	0	0		1.02019	1.01174	1.01672	1.00377	1.03403	1.02515		95.461	106.363	95.469	90.779	120.956	106.578		27.549	29.973	26.9082	24.6767
116498		87.232	121.992	83.241	80.762	131.292	103.87				0	0	0	0	0	0		0	0	0	0	0	0		0	0	0	0	0	0		1.02026	1.01174	1.01703	1.00286	1.03368	1.02535		87.232	121.992	102.876	80.762	131.292	103.87		27.583	29.9995	26.8383	24.6845
116578		98.885	119.676	88.224	82.292	97.599	121.639				0	0	0	0	0	0		0	0	0	0	0	0		0	0	0	0	0	0		1.02049	1.01215	1.01726	1.00341	1.0339	1.02478		98.885	119.676	88.224	82.292	97.599	121.639		27.5103	30.0235	26.7875	24.6955
116678		104.562	147.398	112.015	98.142	114.71	136.142				0	0	0	0	0	0		0	0	0	0	0	0		0	0	0	0	0	0		1.02036	1.01248	1.01703	1.00381	1.03317	1.0222		104.562	147.398	112.015	98.142	114.71	136.142		27.6022	30.158	26.3958	24.6955
116778		103.174	130.901	103.212	108.67	110.497	117.266				0	0	0	0	0	0		0	0	0	0	0	0		0	0	0	0	0	0		1.01995	1.01243	1.01618	1.00459	1.03129	1.02025		103.174	130.901	103.212	108.67	110.497	117.266		27.5737	30.0258	26.135	24.4277
116878		109.886	146.556	108.84	95.437	134.726	124.708				0	0	0	0	0	0		0	0	0	0	0	0		0	0	0	0	0	0		1.019	1.0121	1.01457	1.00427	1.03021	1.02041		109.886	146.556	108.84	95.437	134.726	124.708		27.5427	30.0258	26.0645	24.325
116998		119.639	119.767	104.085	105.929	115.908	116.964				0	0	0	0	0	0		0	0	0	0	0	0		0	0	0	0	0	0		1.019	1.0118	1.01411	1.00452	1.02871	1.02012		119.639	119.767	104.085	105.929	115.908	116.964		27.4102	29.7613	26.1317	24.246
117078		107.194	118.04	104.155	96.074	112.509	109.514				0	0	0	0	0	0		0	0	0	0	0	0		0	0	0	0	0	0		1.0182	1.01079	1.01403	1.00425	1.02741	1.02018		107.194	118.04	104.155	96.074	112.509	109.514		27.293	29.4368	26.0763	24.151
117158		89.247	108.91	95.684	95.288	120.527	123.83				0	0	0	0	0	0		0	0	0	0	0	0		0	0	0	0	0	0		1.01818	1.00997	1.01396	1.00482	1.0255	1.01928		89.247	108.91	95.684	95.288	120.527	123.83		27.2662	29.1645	25.8092	23.7215
117238		95.436	112.9	101.951	87.453	112.944	132.427				0	0	0	0	0	0		0	0	0	0	0	0		0	0	0	0	0	0		1.01816	1.01041	1.01421	1.00481	1.02173	1.01834		95.436	112.9	101.951	87.453	112.944	132.427		27.244	29.0715	25.865	23.571
117318		98.282	116.324	95.017	89.378	114.252	103.277				0	0	0	0	0	0		0	0	0	0	0	0		0	0	0	0	0	0		1.01814	1.01088	1.01391	1.00473	1.01997	1.0188		98.282	116.324	95.017	89.378	114.252	103.277		27.047	28.9463	25.9917	23.5643
117418		84.486	114.614	80.349	83.778	96.334	99.395				0	0	0	0	0	0		0	0	0	0	0	0		0	0	0	0	0	0		1.01869	1.01143	1.01387	1.00512	1.02085	1.01925		103.611	114.614	103.293	83.778	96.334	99.395		26.8855	28.7035	25.8987	23.464
117498		97.295	107.773	73.98	91.325	94.472	103.93				0	0	0	0	0	0		0	0	0	0	0	0		0	0	0	0	0	0		1.01799	1.01172	1.01378	1.00504	1.02099	1.01967		97.295	107.773	103.299	91.325	94.472	103.93		26.8003	28.6028	25.6557	23.451
117598		90.552	116.376	86.739	93.138	101.273	126.644				0	0	0	0	0	0		0	0	0	0	0	0		0	0	0	0	0	0		1.01734	1.01213	1.01268	1.00334	1.02099	1.0199		90.552	116.376	103.375	93.138	101.273	126.644		26.68	28.6335	25.5028	23.0045
117718		112.69	137.402	107.274	107.697	109.336	119.434				0	0	0	0	0	0		0	0	0	0	0	0		0	0	0	0	0	0		1.01712	1.01151	1.0121	1.00182	1.02046	1.01989		112.69	137.402	107.274	107.697	109.336	119.434		26.6287	28.5285	25.2475	22.68
117798		102.016	133.338	106.434	98.441	107.645	108.944				0	0	0	0	0	0		0	0	0	0	0	0		0	0	0	0	0	0		1.017	1.01115	1.01146	1.00129	1.01996	1.02041		102.016	133.338	106.434	98.441	107.645	108.944		26.526	28.4905	25.1218	22.2235
117878		99.582	121.932	100.229	93.752	107.424	133.615				0	0	0	0	0	0		0	0	0	0	0	0		0	0	0	0	0	0		1.01674	1.01148	1.01014	1.00067	1.0203	1.01901		99.582	121.932	100.229	93.752	107.424	133.615		26.525	28.4905	25.0503	21.905
117998		112.309	128.166	102.211	92.178	109.505	132.665				0	0	0	0	0	0		0	0	0	0	0	0		0	0	0	0	0	0		1.01606	1.01171	1.00852	1.00127	1.02074	1.01943		112.309	128.166	102.211	92.178	109.505	132.665		26.4363	28.4278	24.9937	21.8195
118078		97.052	110.051	90.927	87.191	117.467	114.675				0	0	0	0	0	0		0	0	0	0	0	0		0	0	0	0	0	0		1.01566	1.0118	1.00768	1.00029	1.02021	1.01871		97.052	110.051	90.927	87.191	117.467	114.675		26.346	28.3933	25.0307	21.787
118178		95.828	122.98	91.559	95.695	107.622	133.282				0	0	0	0	0	0		0	0	0	0	0	0		0	0	0	0	0	0		1.01513	1.01254	1.00778	0.999873	1.01971	1.01798		95.828	122.98	91.559	95.695	107.622	133.282		26.2398	28.6185	24.8703	21.9702
118278		103.642	121.669	81.127	92.103	96.379	111.089				0	0	0	0	0	0		0	0	0	0	0	0		0	0	0	0	0	0		1.01518	1.01297	1.00785	0.999442	1.01989	1.01712		103.642	121.669	103.766	92.103	96.379	111.089		26.2862	28.4745	24.756	21.934
118358		104.858	107.804	99.519	84.475	97.168	106.965				0	0	0	0	0	0		0	0	0	0	0	0		0	0	0	0	0	0		1.01563	1.01374	1.00789	1.00005	1.01952	1.01571		104.858	107.804	99.519	84.475	97.168	106.965		26.285	28.4222	24.833	21.8893
118438		89.253	98.3	102.374	83.002	107.188	102.949				0	0	0	0	0	0		0	0	0	0	0	0		0	0	0	0	0	0		1.0164	1.01435	1.00797	0.998961	1.01788	1.01482		89.253	127.994	102.374	83.002	107.188	102.949		26.451	28.2567	24.8095	21.7232
118518		85.613	109.067	111.544	84.994	125.149	115.664				0	0	0	0	0	0		0	0	0	0	0	0		0	0	0	0	0	0		1.0162	1.01376	1.00765	0.997648	1.01673	1.01462		104.524	109.067	111.544	84.994	125.149	115.664		26.3865	28.2567	24.454	21.319
118598		90.69	100.261	97.429	99.255	118.886	120.098				0	0	0	0	0	0		0	0	0	0	0	0		0	0	0	0	0	0		1.01644	1.01393	1.00617	0.997808	1.01497	1.01393		90.69	128.01	97.429	99.255	118.886	120.098		26.2063	28.0072	24.1545	21.4325
118718		124.553	152.986	105.239	126.229	139.321	130.272				0	0	0	0	0	0		0	0	0	0	0	0		0	0	0	0	0	0		1.01684	1.01404	1.00629	0.998191	1.01289	1.01283		124.553	152.986	105.239	126.229	139.321	130.272		26.1215	27.928	24.0675	21.4325
118798		103.177	133.776	102.86	111.751	132.731	125.486				0	0	0	0	0	0		0	0	0	0	0	0		0	0	0	0	0	0		1.01654	1.01423	1.00626	0.99842	1.01253	1.01237		103.177	133.776	102.86	111.751	132.731	125.486		26.0295	27.8505	24.0675	21.4325
118878		102.595	119.761	102.994	107.197	121.736	149.314				0	0	0	0	0	0		0	0	0	0	0	0		0	0	0	0	0	0		1.01452	1.01453	1.0049	0.998765	1.01196	1.01288		102.595	119.761	102.994	107.197	121.736	149.314		25.9843	27.5083	23.9755	21.4325
118998		88.729	129.655	114.998	100.85	123.306	125.623				0	0	0	0	0	0		0	0	0	0	0	0		0	0	0	0	0	0		1.01306	1.01378	1.00483	0.997923	1.01136	1.01347		88.729	129.655	114.998	100.85	123.306	125.623		25.964	27.3985	23.9215	21.4088
119078		87.835	118.06	90.797	96.828	107.789	94.752				0	0	0	0	0	0		0	0	0	0	0	0		0	0	0	0	0	0		1.01333	1.01393	1.00496	0.997997	1.01211	1.01449		87.835	118.06	90.797	96.828	107.789	123.791		25.8135	27.6315	23.9375	21.382
119158		92.909	127.526	96.087	84.288	113.016	122.709				0	0	0	0	0	0		0	0	0	0	0	0		0	0	0	0	0	0		1.01292	1.01408	1.00497	0.997932	1.01302	1.01407		92.909	127.526	96.087	84.288	113.016	122.709		25.7645	27.5577	23.8817	21.1955
119238		92.946	109.672	103.398	87.273	111.876	117.905				0	0	0	0	0	0		0	0	0	0	0	0		0	0	0	0	0	0		1.01248	1.01389	1.00473	0.997453	1.01213	1.0129		92.946	109.672	103.398	87.273	111.876	117.905		25.8507	27.405	23.7113	21.0557
119318		86.425	111.311	92.369	91.892	112.814	105.668				0	0	0	0	0	0		0	0	0	0	0	0		0	0	0	0	0	0		1.01192	1.01386	1.00412	0.997435	1.01026	1.01268		105.186	111.311	92.369	91.892	112.814	105.668		25.6457	27.2172	23.8087	20.947
119398		81.819	110.005	99.887	85.806	113.642	110.514				0	0	0	0	0	0		0	0	0	0	0	0		0	0	0	0	0	0		1.01124	1.01274	1.0033	0.997751	1.00848	1.00967		105.218	110.005	99.887	85.806	113.642	110.514		25.5287	27.2172	23.9972	20.88
119518		86.264	107.776	88.543	80.047	90.566	131.128				0	0	0	0	0	0		0	0	0	0	0	0		0	0	0	0	0	0		1.01062	1.013	1.00333	0.997992	1.00699	1.00568		105.248	128.185	104.562	98.2313	119.936	131.128		25.3682	27.115	23.9735	20.8385
119618		105.574	127.995	115.011	99.036	122.984	139.891				0	0	0	0	0	0		0	0	0	0	0	0		0	0	0	0	0	0		1.01046	1.01211	1.00268	0.998364	1.00727	1.00469		105.574	127.995	115.011	99.036	122.984	139.891		25.1712	26.689	23.92	20.8385
119698		110.788	128.604	114.183	104.235	119.927	125.713				0	0	0	0	0	0		0	0	0	0	0	0		0	0	0	0	0	0		1.01075	1.0121	1.00213	0.998682	1.00693	1.00466		110.788	128.604	114.183	104.235	119.927	125.713		24.8147	26.484	23.808	20.8385
119798		86.787	123.875	94.269	90.755	126.207	139.114				0	0	0	0	0	0		0	0	0	0	0	0		0	0	0	0	0	0		1.01101	1.01256	1.00204	0.999273	1.00637	1.00494		105.436	123.875	94.269	90.755	126.207	139.114		24.9458	26.4385	23.7668	20.7627
119878		102.435	118.339	104.883	113.446	114.783	122.785				0	0	0	0	0	0		0	0	0	0	0	0		0	0	0	0	0	0		1.01103	1.01299	1.00168	0.999438	1.00694	1.00486		102.435	118.339	104.883	113.446	114.783	122.785		24.886	26.2847	23.7743	20.7233
119998		104.387	131.617	99.286	87.385	108.033	116.908				0	0	0	0	0	0		0	0	0	0	0	0		0	0	0	0	0	0		1.01317	1.0144	1.00237	1.0004	1.00785	1.00505		104.387	131.617	99.286	87.385	108.033	116.908		24.9115	26.127	23.8182	20.6105
120098		87.79	133.799	88.959	98.649	103.771	120.073				0	0	0	0	0	0		0	0	0	0	0	0		0	0	0	0	0	0		1.01439	1.01584	1.00342	1.00133	1.00894	1.00661		105.449	133.799	104.921	98.649	103.771	120.073		24.8473	25.951	23.8923	20.5477
120198		98.345	127.572	86.487	91.332	112.667	110.291				0	0	0	0	0	0		0	0	0	0	0	0		0	0	0	0	0	0		1.01391	1.01742	1.0043	1.00229	1.0088	1.00694		98.345	127.572	104.937	91.332	112.667	110.291		24.9085	25.732	23.974	20.3252
120278		109.348	117.856	78.583	93.182	95.721	116.65				0	0	0	0	0	0		0	0	0	0	0	0		0	0	0	0	0	0		1.01578	1.01861	1.00502	1.0033	1.00829	1.0066		109.348	117.856	104.992	93.182	95.721	116.65		24.8155	25.6548	23.808	20.2955
120358		90.65	109.622	84.89	102.521	120.622	99.763				0	0	0	0	0	0		0	0	0	0	0	0		0	0	0	0	0	0		1.01727	1.01951	1.00581	1.00255	1.0076	1.00651		90.65	109.622	105.08	102.521	120.622	125.681		24.8978	25.7542	23.7508	20.26
120438		87.156	127.989	89.255	83.441	101.488	123.226				0	0	0	0	0	0		0	0	0	0	0	0		0	0	0	0	0	0		1.0187	1.01962	1.0076	1.0014	1.00741	1.00702		105.687	127.989	105.071	98.7133	101.488	123.226		24.884	25.756	23.7378	20.1998
120538		120.982	127.959	128.551	107.319	128.158	153.651				0	0	0	0	0	0		0	0	0	0	0	0		0	0	0	0	0	0		1.02034	1.01971	1.00892	1.00139	1.0068	1.00646		120.982	127.959	128.551	107.319	128.158	153.651		24.3685	25.8953	23.7753	19.9818
120618		112.475	141.232	116.203	122.154	122.702	144.832				0	0	0	0	0	0		0	0	0	0	0	0		0	0	0	0	0	0		1.02149	1.02008	1.00982	1.00176	1.00517	1.0044		112.475	141.232	116.203	122.154	122.702	144.832		24.1942	25.687	23.881	19.9665
120698		99.042	132.072	122.893	96.118	116.194	143.911				0	0	0	0	0	0		0	0	0	0	0	0		0	0	0	0	0	0		1.02176	1.01936	1.01061	1.00115	1.00426	1.00266		99.042	132.072	122.893	96.118	116.194	143.911		24.0833	25.4435	23.7375	19.896
120798		109.663	129.276	106.726	113.082	122.172	152.28				0	0	0	0	0	0		0	0	0	0	0	0		0	0	0	0	0	0		1.02204	1.01895	1.01061	1.00184	1.00145	1.00282		109.663	129.276	106.726	113.082	122.172	152.28		23.978	25.4608	23.759	19.8908
120878		115.142	136.004	110.185	96.198	123.814	137.316				0	0	0	0	0	0		0	0	0	0	0	0		0	0	0	0	0	0		1.02244	1.01764	1.01094	1.00126	0.998522	1.00199		115.142	136.004	110.185	96.198	123.814	137.316		23.8965	25.5235	23.7263	19.7738
120998		102.637	135.975	98.952	91.092	118.291	111.992				0	0	0	0	0	0		0	0	0	0	0	0		0	0	0	0	0	0		1.02294	1.01744	1.01186	1.00081	0.998628	1.00223		102.637	135.975	98.952	91.092	118.291	111.992		23.879	25.5453	23.8423	19.7015
121078		103.593	108.863	93.603	87.169	110.769	135.072				0	0	0	0	0	0		0	0	0	0	0	0		0	0	0	0	0	0		1.02368	1.01772	1.01216	1.00076	0.999119	1.00209		103.593	129.506	93.603	87.169	110.769	135.072		23.9783	25.5358	23.6262	19.6748
121158		89.73	133.99	97.727	88.565	109.988	120.266				0	0	0	0	0	0		0	0	0	0	0	0		0	0	0	0	0	0		1.02483	1.01787	1.01283	1.0009	0.99995	1.00145		89.73	133.99	97.727	88.565	109.988	120.266		23.959	25.8895	23.5025	19.4363
121258		93.427	113.154	95.267	90.53	91.716	129.883				0	0	0	0	0	0		0	0	0	0	0	0		0	0	0	0	0	0		1.02563	1.01836	1.01352	1.00059	0.999956	1.00182		93.427	113.154	95.267	90.53	122.182	129.883		23.9395	25.8617	23.4392	19.2608
121338		88.348	113.776	91.515	76.669	112.951	106.834				0	0	0	0	0	0		0	0	0	0	0	0		0	0	0	0	0	0		1.02548	1.01868	1.01387	1.00002	1.0003	1.00253		106.538	113.776	91.515	99.3608	112.951	106.834		23.9603	25.8807	23.4652	19.2495
121438		94.481	116.823	103.452	94.429	95.091	116.779				0	0	0	0	0	0		0	0	0	0	0	0		0	0	0	0	0	0		1.02532	1.01819	1.01383	0.999159	1.00024	1.00186		94.481	116.823	103.452	94.429	122.252	116.779		23.965	25.9627	23.4568	19.0762
121538		116.635	155.722	117.046	111.388	139.353	145.309				0	0	0	0	0	0		0	0	0	0	0	0		0	0	0	0	0	0		1.02592	1.01745	1.01373	0.999309	1.00004	1.00173		116.635	155.722	117.046	111.388	139.353	145.309		24.0658	25.9505	23.4355	19.456
121618		110.69	145.691	112.577	107.668	136.175	117.394				0	0	0	0	0	0		0	0	0	0	0	0		0	0	0	0	0	0		1.02586	1.01752	1.0143	0.999765	0.998597	1.00204		110.69	145.691	112.577	107.668	136.175	117.394		23.9923	26.0242	23.067	19.423
121698		109.59	155.388	114.095	95.743	156.73	139.84				0	0	0	0	0	0		0	0	0	0	0	0		0	0	0	0	0	0		1.02524	1.01749	1.01406	0.999781	0.9965	1.00066		109.59	155.388	114.095	95.743	156.73	139.84		23.815	25.9517	22.9213	19.696
121798		106.932	132.107	117.976	114.052	116.992	134.882				0	0	0	0	0	0		0	0	0	0	0	0		0	0	0	0	0	0		1.02397	1.01815	1.0136	0.99976	0.995043	0.999671		106.932	132.107	117.976	114.052	116.992	134.882		23.8507	25.8787	22.8555	19.6568
121878		107.257	120.783	86.028	94.604	122.998	134.156				0	0	0	0	0	0		0	0	0	0	0	0		0	0	0	0	0	0		1.02302	1.01904	1.01235	1.00037	0.995186	1.00024		107.257	120.783	106.433	94.604	122.998	134.156		23.9485	25.7682	22.8183	19.613
121998		113.514	123.591	103.279	101.091	109.037	114.702				0	0	0	0	0	0		0	0	0	0	0	0		0	0	0	0	0	0		1.02341	1.01946	1.01146	1.00045	0.995097	1.00089		113.514	123.591	103.279	101.091	109.037	114.702		23.985	25.6555	22.7425	19.482
122078		97.996	125.37	97.169	96.087	116.237	131.798				0	0	0	0	0	0		0	0	0	0	0	0		0	0	0	0	0	0		1.0245	1.01997	1.0109	1.00133	0.995273	1.00134		97.996	125.37	97.169	96.087	116.237	131.798		24.023	25.5505	22.7635	19.51
122158		84.746	116.907	103.498	93.629	115.403	119.042				0	0	0	0	0	0		0	0	0	0	0	0		0	0	0	0	0	0		1.02512	1.01905	1.01142	1.00109	0.996028	1.00118		107.564	116.907	103.498	93.629	115.403	119.042		23.9485	25.486	22.7772	19.6338
122278		98.667	107.297	98.802	83.068	120.448	118.429				0	0	0	0	0	0		0	0	0	0	0	0		0	0	0	0	0	0		1.02564	1.01947	1.01177	0.999873	0.99652	1.00073		98.667	130.945	98.802	100.646	120.448	118.429		23.9532	25.5218	22.9945	19.488
122358		102.769	125.876	93.251	85.478	102.747	117.811				0	0	0	0	0	0		0	0	0	0	0	0		0	0	0	0	0	0		1.02643	1.01915	1.01087	0.998978	0.996715	1.00064		102.769	125.876	93.251	100.787	102.747	117.811		24.036	25.4745	22.8397	19.4322
122438		112.652	138.212	101.72	93.678	116.792	113.011				0	0	0	0	0	0		0	0	0	0	0	0		0	0	0	0	0	0		1.02633	1.01952	1.01099	0.998912	0.99671	1.00083		112.652	138.212	101.72	93.678	116.792	113.011		23.9875	25.4373	22.5595	19.42
122518		106.642	154.466	111.284	101.488	133.131	157.823				0	0	0	0	0	0		0	0	0	0	0	0		0	0	0	0	0	0		1.02684	1.02023	1.01111	1.00004	0.996425	1.00108		106.642	154.466	111.284	101.488	133.131	157.823		23.9625	25.6647	22.7403	19.5992
122598		123.778	135.589	117.896	121.727	132.905	136.896				0	0	0	0	0	0		0	0	0	0	0	0		0	0	0	0	0	0		1.02819	1.02014	1.01168	1.00061	0.994767	1.00203		123.778	135.589	117.896	121.727	132.905	136.896		23.7077	25.8545	22.6485	19.5222
122678		110.722	135.858	99.319	121.551	139.465	129.449				0	0	0	0	0	0		0	0	0	0	0	0		0	0	0	0	0	0		1.02931	1.02037	1.01285	1.00021	0.99358	1.00281		110.722	135.858	99.319	121.551	139.465	129.449		23.71	25.8955	22.6052	19.4735
122758		102.906	115.824	113.38	112.012	126.956	132.907				0	0	0	0	0	0		0	0	0	0	0	0		0	0	0	0	0	0		1.03054	1.02118	1.01312	0.998029	0.992843	1.00307		102.906	115.824	113.38	112.012	126.956	132.907		23.9278	26.042	22.694	19.269
122838		110.592	127.361	116.519	109.463	131.292	121.533				0	0	0	0	0	0		0	0	0	0	0	0		0	0	0	0	0	0		1.03012	1.02071	1.01352	0.997269	0.992066	1.00306		110.592	127.361	116.519	109.463	131.292	121.533		23.9968	25.9492	22.6642	19.3153
122998		101.73	118.726	95.759	93.685	122.599	133.383				0	0	0	0	0	0		0	0	0	0	0	0		0	0	0	0	0	0		1.02879	1.01863	1.01286	0.99802	0.991811	1.00243		101.73	118.726	95.759	93.685	122.599	133.383		24.145	25.5947	22.6642	19.258
123098		111.634	141.757	101.377	85.104	120.46	124.685				0	0	0	0	0	0		0	0	0	0	0	0		0	0	0	0	0	0		1.02882	1.01892	1.01281	0.997861	0.991898	1.0022		111.634	141.757	101.377	101.496	120.46	124.685		24.0855	25.571	22.5835	19.077
123178		127.861	119.298	107.841	94.895	124.233	123.381				0	0	0	0	0	0		0	0	0	0	0	0		0	0	0	0	0	0		1.02869	1.01718	1.01201	0.997886	0.990349	1.00185		127.861	119.298	107.841	94.895	124.233	123.381		23.92	25.6018	22.5645	18.9345
123298		107.641	115.191	111.454	90.414	113.86	108.227				0	0	0	0	0	0		0	0	0	0	0	0		0	0	0	0	0	0		1.02939	1.01609	1.01282	0.99829	0.98738	1.00221		107.641	115.191	111.454	90.414	113.86	108.227		23.893	25.7158	22.7245	18.9345
123378		105.884	140.278	96.493	105.987	128.892	119.507				0	0	0	0	0	0		0	0	0	0	0	0		0	0	0	0	0	0		1.03005	1.01538	1.01364	0.998596	0.985728	1.00085		105.884	140.278	96.493	105.987	128.892	119.507		23.6687	25.6915	23.0328	18.8983
123458		118.39	129.966	104.223	102.223	131.262	136.813				0	0	0	0	0	0		0	0	0	0	0	0		0	0	0	0	0	0		1.03027	1.01549	1.01429	0.999331	0.986263	0.999688		118.39	129.966	104.223	102.223	131.262	136.813		23.6223	25.9383	23.1385	18.8822
123558		107.485	147.544	125.8	105.02	148.708	148.623				0	0	0	0	0	0		0	0	0	0	0	0		0	0	0	0	0	0		1.03064	1.01531	1.01404	0.999854	0.986281	1.00016		107.485	147.544	125.8	105.02	148.708	148.623		23.6088	25.979	23.5228	18.7855
123638		102.265	128.448	111.872	105.501	115.437	125.25				0	0	0	0	0	0		0	0	0	0	0	0		0	0	0	0	0	0		1.0302	1.01299	1.01371	1.00008	0.985615	0.999667		102.265	128.448	111.872	105.501	115.437	125.25		23.61	26.0157	23.4062	18.7715
123718		96.928	125.438	110.49	91.6	119.304	147.777				0	0	0	0	0	0		0	0	0	0	0	0		0	0	0	0	0	0		1.02878	1.00994	1.01424	1.00006	0.984823	0.999265		96.928	125.438	110.49	91.6	119.304	147.777		23.7062	26.057	23.397	18.7812
123798		109.024	137.162	107.287	97.331	137.996	119.056				0	0	0	0	0	0		0	0	0	0	0	0		0	0	0	0	0	0		1.02726	1.00921	1.01476	0.998459	0.984419	0.999511		109.024	137.162	107.287	97.331	137.996	119.056		23.6637	25.5627	23.4782	18.9868
123878		101.583	146.01	113.019	95.88	128.379	146.193				0	0	0	0	0	0		0	0	0	0	0	0		0	0	0	0	0	0		1.0258	1.00917	1.01483	0.997031	0.983965	0.997883		101.583	146.01	113.019	95.88	128.379	146.193		23.732	25.379	23.489	19.047
123998		117.688	118.694	107.411	102.105	111.431	128.827				0	0	0	0	0	0		0	0	0	0	0	0		0	0	0	0	0	0		1.02534	1.00971	1.01521	0.997545	0.983731	0.996641		117.688	118.694	107.411	102.105	111.431	128.827		23.564	25.622	23.489	19.083
124078		104.365	117.447	100.004	75.729	121.093	123.626				0	0	0	0	0	0		0	0	0	0	0	0		0	0	0	0	0	0		1.02479	1.00944	1.01545	0.997367	0.984028	0.996499		104.365	117.447	100.004	102.31	121.093	123.626		23.5673	25.432	23.489	18.7867
124178		108.126	119.894	103.626	89.029	116.344	143.651				0	0	0	0	0	0		0	0	0	0	0	0		0	0	0	0	0	0		1.02487	1.00955	1.01501	0.997376	0.983784	0.996745		108.126	119.894	103.626	89.029	116.344	143.651		23.6518	25.622	23.0768	18.7867
124278		100.8	130.508	88.997	95.867	120.006	128.858				0	0	0	0	0	0		0	0	0	0	0	0		0	0	0	0	0	0		1.02378	1.00891	1.01435	0.997392	0.984024	0.996415		100.8	130.508	108.747	95.867	120.006	128.858		23.5673	25.432	22.8687	18.7867
124358		119.274	130.362	91.485	92.635	128.947	135.545				0	0	0	0	0	0		0	0	0	0	0	0		0	0	0	0	0	0		1.02414	1.00929	1.01391	0.997372	0.984843	0.9961		119.274	130.362	108.849	92.635	128.947	135.545		23.8715	25.7055	22.4778	18.8035
124438		119.569	138.486	119.367	107.289	132.746	156.864				0	0	0	0	0	0		0	0	0	0	0	0		0	0	0	0	0	0		1.02443	1.00943	1.013	0.997146	0.985407	0.995738		119.569	138.486	119.367	107.289	132.746	156.864		24.1265	25.925	22.3625	18.8893
124538		123.021	137.3	118.029	112.524	122.778	140.846				0	0	0	0	0	0		0	0	0	0	0	0		0	0	0	0	0	0		1.02456	1.0097	1.01234	0.997033	0.985449	0.995715		123.021	137.3	118.029	112.524	122.778	140.846		24.1033	25.925	22.3735	18.811
124618		121.941	137.939	103.075	95.741	124.212	136.151				0	0	0	0	0	0		0	0	0	0	0	0		0	0	0	0	0	0		1.02501	1.00949	1.01164	0.996661	0.983992	0.995163		121.941	137.939	103.075	95.741	124.212	136.151		23.948	26.0402	22.1175	18.6207
124698		127.408	134.973	115.103	108.817	145.207	140.548				0	0	0	0	0	0		0	0	0	0	0	0		0	0	0	0	0	0		1.02455	1.00927	1.01055	0.996621	0.981865	0.994292		127.408	134.973	115.103	108.817	145.207	140.548		23.7905	25.9305	22.0002	18.3167
124778		112.417	133.172	116.984	103.893	133.555	135.2				0	0	0	0	0	0		0	0	0	0	0	0		0	0	0	0	0	0		1.02373	1.00923	1.01068	0.996901	0.982413	0.994711		112.417	133.172	116.984	103.893	133.555	135.2		23.7905	25.886	22.0002	18.3167
124878		102.129	121.514	103.802	96.169	124.586	124.212				0	0	0	0	0	0		0	0	0	0	0	0		0	0	0	0	0	0		1.02504	1.00892	1.01047	0.996701	0.98067	0.993871		102.129	121.514	103.802	96.169	124.586	124.212		23.7895	25.8665	22.0002	18.279
125018		107.916	121.791	115.235	107.19	119.015	133.234				0	0	0	0	0	0		0	0	0	0	0	0		0	0	0	0	0	0		1.02488	1.00899	1.00983	0.996818	0.980853	0.994031		107.916	121.791	115.235	107.19	119.015	133.234		23.7895	25.638	21.978	18.3942
125138		116.769	115.556	96.301	93.382	135.065	131.719				0	0	0	0	0	0		0	0	0	0	0	0		0	0	0	0	0	0		1.02379	1.00927	1.0094	0.996965	0.979239	0.99399		116.769	133.947	96.301	93.382	135.065	131.719		23.6785	25.5615	21.8802	18.3942
125238		118.175	129.526	126.169	100.915	164.806	127.329				0	0	0	0	0	0		0	0	0	0	0	0		0	0	0	0	0	0		1.02381	1.00925	1.00994	0.996984	0.979119	0.994509		118.175	129.526	126.169	100.915	164.806	127.329		23.6785	25.5615	21.8353	18.6982
125318		116.883	143.922	119.888	106.952	130.5	131.797				0	0	0	0	0	0		0	0	0	0	0	0		0	0	0	0	0	0		1.0238	1.00911	1.01029	0.997138	0.979197	0.994684		116.883	143.922	119.888	106.952	130.5	131.797		23.6785	25.5615	21.8353	18.6982
125398		112.207	127.395	110.652	96.939	125.139	134.145				0	0	0	0	0	0		0	0	0	0	0	0		0	0	0	0	0	0		1.02408	1.0094	1.0101	0.997232	0.978402	0.994917		112.207	127.395	110.652	96.939	125.139	134.145		23.6568	25.5378	21.674	18.3942
125478		155.089	137.329	112.851	111.306	143.335	121.285				0	0	0	0	0	0		0	0	0	0	0	0		0	0	0	0	0	0		1.02366	1.0093	1.01035	0.997207	0.977078	0.994952		155.089	137.329	112.851	111.306	143.335	121.285		23.5035	25.4955	21.5932	18.279
125558		144.61	134.542	114.895	96.705	149.715	137.668				0	0	0	0	0	0		0	0	0	0	0	0		0	0	0	0	0	0		1.02367	1.00859	1.01038	0.997442	0.977362	0.995278		144.61	134.542	114.895	96.705	149.715	137.668		23.2313	25.352	21.6312	18.2472
125638		115.67	124.602	115.339	94.445	121.451	134.648				0	0	0	0	0	0		0	0	0	0	0	0		0	0	0	0	0	0		1.02333	1.00888	1.01052	0.997714	0.974943	0.995089		115.67	124.602	115.339	94.445	121.451	134.648		23.0715	25.352	21.572	18.2472
125718		118.389	127.508	116.054	107.725	122.209	134.526				0	0	0	0	0	0		0	0	0	0	0	0		0	0	0	0	0	0		1.0236	1.00921	1.01055	0.997899	0.975112	0.99516		118.389	127.508	116.054	107.725	122.209	134.526		22.9802	25.4955	21.572	18.279
125798		105.165	132.447	108.7	104.58	121.529	135.541				0	0	0	0	0	0		0	0	0	0	0	0		0	0	0	0	0	0		1.02301	1.00928	1.01059	0.997796	0.973043	0.995037		105.165	132.447	108.7	104.58	121.529	135.541		22.9802	25.4955	21.5125	18.279
125878		122.223	132.096	115.041	97.781	112.264	121.155				0	0	0	0	0	0		0	0	0	0	0	0		0	0	0	0	0	0		1.02285	1.00936	1.0106	0.997626	0.973296	0.994697		122.223	132.096	115.041	97.781	112.264	121.155		22.954	25.4955	21.3882	18.279
125998		158.12	151.924	134.353	123.162	136.543	152.783				0	0	0	0	0	0		0	0	0	0	0	0		0	0	0	0	0	0		1.02292	1.00949	1.01049	0.997752	0.972697	0.994772		158.12	151.924	134.353	123.162	136.543	152.783		22.9465	25.4955	21.2785	18.279
126118		129.494	149.302	111.843	110.862	134.958	154.169				0	0	0	0	0	0		0	0	0	0	0	0		0	0	0	0	0	0		1.02272	1.00937	1.01032	0.997629	0.971412	0.994641		129.494	149.302	111.843	110.862	134.958	154.169		22.944	25.4955	21.2088	18.3942
126198		134.757	167.853	129.292	102.574	133.297	127.834				0	0	0	0	0	0		0	0	0	0	0	0		0	0	0	0	0	0		1.02318	1.00926	1.01025	0.997404	0.971598	0.994728		134.757	167.853	129.292	102.574	133.297	127.834		22.8443	25.4955	20.9658	18.3942
126278		124.834	147.408	115.912	97.455	125.482	159.64				0	0	0	0	0	0		0	0	0	0	0	0		0	0	0	0	0	0		1.02392	1.00885	1.01063	0.997708	0.969964	0.995056		124.834	147.408	115.912	97.455	125.482	159.64		22.7917	25.352	21.032	18.279
126358		103.733	145.825	95.206	113.403	139.845	148.561				0	0	0	0	0	0		0	0	0	0	0	0		0	0	0	0	0	0		1.02401	1.01031	1.01086	0.998053	0.970399	0.99561		103.733	145.825	110.413	113.403	139.845	148.561		22.8272	25.101	21.0275	18.3335
126438		103.791	127.577	104.947	106.455	128.302	124.61				0	0	0	0	0	0		0	0	0	0	0	0		0	0	0	0	0	0		1.02429	1.01059	1.00759	0.998234	0.96952	0.995371		103.791	127.577	104.947	106.455	128.302	124.61		22.9393	25.0635	20.844	18.2955
126518		95.618	109.974	95.694	97.187	126.704	121.079				0	0	0	0	0	0		0	0	0	0	0	0		0	0	0	0	0	0		1.02506	1.01104	1.0048	0.998725	0.968842	0.995463		95.618	134.453	110.808	97.187	126.704	121.079		22.3922	24.8535	20.8985	18.3775
126618		99.296	103.001	95.659	92.274	119.622	115.249				0	0	0	0	0	0		0	0	0	0	0	0		0	0	0	0	0	0		1.02555	1.01151	1.00506	0.999334	0.969166	0.995788		99.296	134.749	110.747	92.274	119.622	131.798		22.3203	24.8755	20.7917	18.7105
126718		105.973	132.192	98.758	105.379	121.816	122.658				0	0	0	0	0	0		0	0	0	0	0	0		0	0	0	0	0	0		1.02562	1.01126	1.00476	0.999533	0.969285	0.996382		105.973	132.192	98.758	105.379	121.816	122.658		22.45	24.5803	20.7313	18.7523
126798		122.585	137.774	123.61	107.698	135.898	152.132				0	0	0	0	0	0		0	0	0	0	0	0		0	0	0	0	0	0		1.02526	1.01132	1.0049	0.999335	0.969193	0.996098		122.585	137.774	123.61	107.698	135.898	152.132		22.2848	24.8755	20.6955	18.817
126878		106.445	136.934	117.644	105.953	135.607	144.583				0	0	0	0	0	0		0	0	0	0	0	0		0	0	0	0	0	0		1.02466	1.01084	1.00553	0.998931	0.969173	0.995871		106.445	136.934	117.644	105.953	135.607	144.583		22.2075	24.5803	20.5355	18.817
126998		101.275	137.486	121.969	112.339	133.961	152.795				0	0	0	0	0	0		0	0	0	0	0	0		0	0	0	0	0	0		1.02431	1.01044	1.00765	0.998648	0.969105	0.996225		101.275	137.486	121.969	112.339	133.961	152.795		22.154	24.5185	20.5355	18.7523
127078		125.033	129.666	107.542	122.849	137.074	133.398				0	0	0	0	0	0		0	0	0	0	0	0		0	0	0	0	0	0		1.02472	1.00951	1.00771	0.998401	0.968822	0.996247		125.033	129.666	107.542	122.849	137.074	133.398		22.154	24.5115	20.5355	19.0433
127198		89.546	138.047	98.12	98.739	117.159	135.182				0	0	0	0	0	0		0	0	0	0	0	0		0	0	0	0	0	0		1.02465	1.00915	1.00594	0.998588	0.968901	0.995742		111.318	138.047	98.12	98.739	117.159	135.182		21.9522	24.3505	20.427	19.2993
127278		113.978	120.507	97.846	86.259	129.703	136.611				0	0	0	0	0	0		0	0	0	0	0	0		0	0	0	0	0	0		1.0239	1.00942	1.0045	0.998953	0.968679	0.996227		113.978	120.507	111.044	103.612	129.703	136.611		21.8572	24.3505	20.368	19.2993
127358		100.699	121.266	98.462	82.888	127.108	130.723				0	0	0	0	0	0		0	0	0	0	0	0		0	0	0	0	0	0		1.02334	1.00915	1.00287	0.999425	0.968488	0.996364		100.699	121.266	111.168	103.606	127.108	130.723		21.7877	24.269	20.3217	19.2625
127458		99.08	125.363	101.87	89.714	124.059	123.45				0	0	0	0	0	0		0	0	0	0	0	0		0	0	0	0	0	0		1.02345	1.00952	1.00307	0.999664	0.968391	0.996339		99.08	125.363	101.87	103.603	124.059	123.45		21.6827	24.2843	20.274	19.2625
127558		101.678	131.137	97.523	95.688	105.961	127.438				0	0	0	0	0	0		0	0	0	0	0	0		0	0	0	0	0	0		1.02329	1.00859	1.00482	0.999788	0.968237	0.996158		101.678	131.137	111.044	95.688	125.806	127.438		21.6333	23.7713	20.274	19.2625
127638		95.708	113.893	98.068	101.503	117.177	120.291				0	0	0	0	0	0		0	0	0	0	0	0		0	0	0	0	0	0		1.02344	1.00838	1.00616	0.999685	0.968377	0.996324		95.708	135.252	110.885	101.503	117.177	120.291		21.6333	24.2843	20.274	19.2993
127718		100.671	135.517	105.958	95.883	119.471	140.098				0	0	0	0	0	0		0	0	0	0	0	0		0	0	0	0	0	0		1.02378	1.00807	1.00603	0.999369	0.96937	0.995858		100.671	135.517	105.958	95.883	119.471	140.098		21.6333	24.2843	20.274	19.2993
127798		110.219	166.612	111.281	114.829	143.357	152.707				0	0	0	0	0	0		0	0	0	0	0	0		0	0	0	0	0	0		1.02355	1.00794	1.00795	0.999356	0.970719	0.995309		110.219	166.612	111.281	114.829	143.357	152.707		21.612	24.2843	20.274	19.318
127878		115.03	144.813	111.274	116.373	128.58	139.647				0	0	0	0	0	0		0	0	0	0	0	0		0	0	0	0	0	0		1.02337	1.00761	1.01059	0.999253	0.972387	0.994868		115.03	144.813	111.274	116.373	128.58	139.647		21.612	24.2843	20.274	19.318
127998		114.881	126.627	117.863	104.504	139.702	142.33				0	0	0	0	0	0		0	0	0	0	0	0		0	0	0	0	0	0		1.02356	1.00735	1.00781	0.998994	0.9706	0.994523		114.881	126.627	117.863	104.504	139.702	142.33		21.6008	24.2843	20.258	19.318
128098		108.364	141.542	108.466	103.234	145.235	129.271				0	0	0	0	0	0		0	0	0	0	0	0		0	0	0	0	0	0		1.02325	1.00703	1.00806	0.999047	0.970684	0.994625		108.364	141.542	108.466	103.234	145.235	129.271		21.6783	23.7713	20.0962	19.3852
128178		113.136	124.617	95.269	101.549	124.712	104.146				0	0	0	0	0	0		0	0	0	0	0	0		0	0	0	0	0	0		1.02245	1.00708	1.00827	0.998441	0.970334	0.994683		113.136	124.617	110.714	101.549	124.712	131.816		21.9038	23.4968	20.0962	19.3485
128258		112.203	121.764	98.617	95.618	139.497	102.859				0	0	0	0	0	0		0	0	0	0	0	0		0	0	0	0	0	0		1.02274	1.00715	1.00649	0.9984	0.970455	0.99467		112.203	121.764	111.044	95.618	139.497	131.817		22.2957	23.353	20.0347	19.3485
128338		105.013	120.176	100.766	91.843	128.898	114.891				0	0	0	0	0	0		0	0	0	0	0	0		0	0	0	0	0	0		1.02321	1.00709	1.00632	0.997247	0.970439	0.994376		105.013	135.521	100.766	104.202	128.898	131.824		22.2957	23.353	20.0347	19.2993
128418		89.699	136.111	88.593	85.881	120.741	118.615				0	0	0	0	0	0		0	0	0	0	0	0		0	0	0	0	0	0		1.02339	1.00719	1.00664	0.997208	0.970025	0.994116		112.233	136.111	111.044	104.21	120.741	131.83		22.2945	23.4968	20.1175	19.3485
128498		92.069	119.059	94.531	84.952	127.095	93.919				0	0	0	0	0	0		0	0	0	0	0	0		0	0	0	0	0	0		1.02469	1.00673	1.00844	0.99809	0.971921	0.994093		112.207	135.536	110.881	104.029	127.095	131.831		22.2945	23.7713	20.1175	19.3485
128578		98.717	121.795	88.106	84.258	132.09	118.468				0	0	0	0	0	0		0	0	0	0	0	0		0	0	0	0	0	0		1.02473	1.00617	1.01124	0.997579	0.973065	0.994168		98.717	121.795	110.617	104.134	132.09	131.829		22.2945	23.7713	20.1175	19.3485
128658		91.543	104.37	91.288	90.649	102.046	97.797				0	0	0	0	0	0		0	0	0	0	0	0		0	0	0	0	0	0		1.02473	1.00566	1.01256	0.998126	0.973298	0.993738		112.207	135.581	110.548	104.021	125.447	131.846		22.2945	24.2843	20.2792	19.3485
128778		124.567	129.513	121.805	100.56	114.817	126.651				0	0	0	0	0	0		0	0	0	0	0	0		0	0	0	0	0	0		1.02348	1.00544	1.01237	0.997723	0.975283	0.994619		124.567	129.513	121.805	100.56	125.145	126.651		22.1122	24.2843	20.2792	19.3852
128878		106.514	137.698	110.451	105.273	116.886	122.059				0	0	0	0	0	0		0	0	0	0	0	0		0	0	0	0	0	0		1.02342	1.00502	1.0125	0.997238	0.975028	0.994061		106.514	137.698	110.451	105.273	116.886	122.059		22.046	24.2843	20.2792	19.3852
128998		103.773	122.017	105.486	98.863	119.571	125.446				0	0	0	0	0	0		0	0	0	0	0	0		0	0	0	0	0	0		1.02342	1.00501	1.0124	0.99674	0.974516	0.994157		103.773	135.595	105.486	98.863	119.571	125.446		22.046	24.2843	20.2792	19.3852
129078		103.872	136.432	100.349	116.769	132.421	131.761				0	0	0	0	0	0		0	0	0	0	0	0		0	0	0	0	0	0		1.02319	1.00456	1.01241	0.996424	0.974022	0.9938		103.872	136.432	100.349	116.769	132.421	131.761		22.046	24.2843	20.2792	19.404
129158		113.368	135.806	101.872	116.534	120.956	153.594				0	0	0	0	0	0		0	0	0	0	0	0		0	0	0	0	0	0		1.02348	1.00453	1.0125	0.996034	0.973703	0.993593		113.368	135.806	101.872	116.534	120.956	153.594		22.046	24.2843	20.2792	19.404
129238		123.394	128.674	107.361	107.243	123.321	112.723				0	0	0	0	0	0		0	0	0	0	0	0		0	0	0	0	0	0		1.02348	1.00443	1.01258	0.995923	0.973506	0.993247		123.394	128.674	107.361	107.243	123.321	131.914		22.046	24.2843	20.2792	19.404
129318		117.472	134.189	104.458	106.681	112.491	112.841				0	0	0	0	0	0		0	0	0	0	0	0		0	0	0	0	0	0		1.023	1.00429	1.01254	0.995543	0.975693	0.994341		117.472	134.189	104.458	106.681	125.142	131.825		22.0267	24.3743	20.2952	19.404
129438		120.671	106.671	108.18	93.029	124.176	126.976				0	0	0	0	0	0		0	0	0	0	0	0		0	0	0	0	0	0		1.02287	1.00392	1.01235	0.995327	0.976594	0.994784		120.671	135.583	108.18	104.257	124.176	126.976		22.0267	24.4895	20.2952	19.4458
129518		95.176	107.054	86.893	80.906	110.174	102.865				0	0	0	0	0	0		0	0	0	0	0	0		0	0	0	0	0	0		1.02248	1.00357	1.01218	0.99499	0.975969	0.994327		112.259	135.592	110.565	104.258	125.141	131.825		22.0267	24.4895	20.2952	19.5105
129598		93.52	111.315	85.45	87.834	103.241	115.249				0	0	0	0	0	0		0	0	0	0	0	0		0	0	0	0	0	0		1.02212	1.00315	1.0116	0.994301	0.975106	0.994446		112.272	135.597	110.597	104.26	125.146	131.822		22.0267	24.4895	20.2952	19.5422
129718		123.687	136.576	118.784	98.695	137.237	125.66				0	0	0	0	0	0		0	0	0	0	0	0		0	0	0	0	0	0		1.02242	1.00287	1.01137	0.993701	0.974555	0.993885		123.687	136.576	118.784	98.695	137.237	125.66		22.046	24.4895	20.343	19.6575
129798		121.38	129.842	125.791	106.259	130.768	129.356				0	0	0	0	0	0		0	0	0	0	0	0		0	0	0	0	0	0		1.02253	1.00265	1.01167	0.993427	0.975446	0.993468		121.38	129.842	125.791	106.259	130.768	129.356		22.046	24.4895	20.343	19.6575
129878		115.093	121.143	118.541	98.988	122.603	119.391				0	0	0	0	0	0		0	0	0	0	0	0		0	0	0	0	0	0		1.02251	1.00272	1.01187	0.993058	0.974867	0.993007		115.093	135.602	118.541	98.988	122.603	131.947		22.046	24.4965	20.343	19.9615
129998		105.121	122.512	114.259	79.015	130.876	123.667				0	0	0	0	0	0		0	0	0	0	0	0		0	0	0	0	0	0		1.02245	1.00249	1.01228	0.99295	0.97422	0.992479		105.121	135.605	114.259	104.387	130.876	123.667		22.046	24.4965	20.343	19.9615
130078		94.271	122.093	104.914	82.734	123.191	134.152				0	0	0	0	0	0		0	0	0	0	0	0		0	0	0	0	0	0		1.02246	1.00329	1.01203	0.992915	0.97364	0.991964		112.259	135.595	104.914	104.392	123.191	134.152		22.046	24.4965	20.343	19.9615
130158		104.787	112.959	92.614	86.405	101.095	126.681				0	0	0	0	0	0		0	0	0	0	0	0		0	0	0	0	0	0		1.02336	1.00421	1.01195	0.99271	0.974048	0.992332		104.787	135.571	110.578	104.422	125.285	126.681		22.046	24.4965	20.343	19.9615
130238		86.245	124.712	90.079	90.859	105.178	105.409				0	0	0	0	0	0		0	0	0	0	0	0		0	0	0	0	0	0		1.02299	1.00472	1.01168	0.992287	0.973369	0.993349		112.241	124.712	110.593	104.485	125.432	131.9		22.046	24.4965	20.343	19.9615
130338		100.44	113.304	86.141	78.466	107.193	95.385				0	0	0	0	0	0		0	0	0	0	0	0		0	0	0	0	0	0		1.02364	1.0042	1.01228	0.991923	0.974536	0.993882		100.44	135.571	110.56	104.515	125.18	131.836		22.1122	24.5583	20.3892	20.1542
130418		78.668	113.86	86.26	76.183	98.076	105.495				0	0	0	0	0	0		0	0	0	0	0	0		0	0	0	0	0	0		1.02325	1.00369	1.01177	0.992064	0.976419	0.993798		112.236	135.59	110.588	104.508	125.13	131.838		22.1122	24.8535	20.3892	20.239
130518		79.515	99.52	92.441	69.371	94.835	100.337				0	0	0	0	0	0		0	0	0	0	0	0		0	0	0	0	0	0		1.02356	1.00384	1.01157	0.991837	0.977617	0.99326		112.23	135.587	110.599	104.519	125.073	131.912		22.1122	25.2133	20.4483	20.3367
130598		124.564	141.354	108.215	108.444	109.612	141.741				0	0	0	0	0	0		0	0	0	0	0	0		0	0	0	0	0	0		1.02372	1.00368	1.01136	0.99207	0.976787	0.993146		124.564	141.354	108.215	108.444	125.113	141.741		22.2945	25.2233	20.5567	20.633
130678		110.458	129.431	116.626	97.015	116.62	126.595				0	0	0	0	0	0		0	0	0	0	0	0		0	0	0	0	0	0		1.0234	1.00345	1.01119	0.991881	0.976756	0.992424		110.458	129.431	116.626	97.015	125.114	126.595		22.2945	25.2233	20.5567	20.6963
130758		102.415	131.436	111.045	101.095	111.455	108.076				0	0	0	0	0	0		0	0	0	0	0	0		0	0	0	0	0	0		1.02324	1.0033	1.01128	0.991787	0.976078	0.99197		102.415	131.436	111.045	101.095	125.14	132.107		22.2945	25.2233	20.5567	20.7522
130838		115.275	140.966	104.642	118.915	111.54	139.952				0	0	0	0	0	0		0	0	0	0	0	0		0	0	0	0	0	0		1.02317	1.00318	1.01114	0.991406	0.975375	0.991776		115.275	140.966	104.642	118.915	125.145	139.952		22.2945	25.2233	20.5567	20.835
130998		97.656	117.986	95.468	91.118	104.541	122.334				0	0	0	0	0	0		0	0	0	0	0	0		0	0	0	0	0	0		1.02307	1.00453	1.01159	0.991777	0.974628	0.992167		112.24	135.557	110.598	104.522	125.16	132.065		22.2945	25.2233	20.5567	20.835
131078		100.493	120.672	93.556	94.93	106.388	118.14				0	0	0	0	0	0		0	0	0	0	0	0		0	0	0	0	0	0		1.02297	1.00468	1.01223	0.991726	0.973641	0.991332		100.493	135.551	110.563	104.524	125.373	132.249		22.2945	25.2233	20.5567	20.835
131158		91.382	121.057	99.557	96.057	103.482	117.202				0	0	0	0	0	0		0	0	0	0	0	0		0	0	0	0	0	0		1.02261	1.0046	1.01317	0.991445	0.972886	0.991938		112.254	135.554	110.525	96.057	125.485	132.114		22.2945	25.2233	20.5567	20.835
131258		86.339	112.871	98.43	83.447	107.263	90.414				0	0	0	0	0	0		0	0	0	0	0	0		0	0	0	0	0	0		1.02273	1.00452	1.01284	0.99126	0.972651	0.993515		112.249	135.557	110.538	104.546	125.488	131.877		22.2945	25.2233	20.5567	20.835
131358		87.452	112.515	84.945	87.459	98.205	90.473				0	0	0	0	0	0		0	0	0	0	0	0		0	0	0	0	0	0		1.02279	1.00431	1.01263	0.991271	0.972362	0.996123		112.247	135.567	110.484	104.545	125.491	131.798		22.3605	25.3613	20.6955	20.835
131458		100.868	149.547	88.157	81.368	89.375	90.242				0	0	0	0	0	0		0	0	0	0	0	0		0	0	0	0	0	0		1.0232	1.00512	1.01381	0.991155	0.972507	0.995963		100.868	149.547	110.459	104.551	125.489	131.798		22.3605	25.771	20.6955	20.9555
131538		109.405	152.466	118.411	103.615	123.788	134.374				0	0	0	0	0	0		0	0	0	0	0	0		0	0	0	0	0	0		1.02313	1.00507	1.01262	0.991081	0.971955	0.995717		109.405	152.466	118.411	103.615	123.788	134.374		22.4545	25.8133	20.6955	21.076
131618		109.775	155.331	108.756	107.668	135.157	127.349				0	0	0	0	0	0		0	0	0	0	0	0		0	0	0	0	0	0		1.02327	1.00513	1.0123	0.990967	0.971526	0.99552		109.775	155.331	108.756	107.668	135.157	127.349		22.4545	25.912	20.7602	21.4257
131698		103.74	142.703	102.975	107.617	126.486	120.654				0	0	0	0	0	0		0	0	0	0	0	0		0	0	0	0	0	0		1.0229	1.00474	1.01243	0.99071	0.971008	0.994919		103.74	142.703	102.975	107.617	126.486	131.811		22.3605	25.8133	20.9045	21.5682
131798		98.634	142.44	96.086	100.314	103.289	121.334				0	0	0	0	0	0		0	0	0	0	0	0		0	0	0	0	0	0		1.02281	1.00468	1.01203	0.990628	0.970482	0.994841		112.246	142.44	110.502	100.314	125.64	131.812		22.3605	25.912	20.9045	21.5682
131878		117.759	153.999	109.418	97.756	133.558	98.024				0	0	0	0	0	0		0	0	0	0	0	0		0	0	0	0	0	0		1.02264	1.00522	1.0127	0.990688	0.970393	0.994396		117.759	153.999	109.418	97.756	133.558	131.823		22.3605	25.912	20.9045	21.7493
131998		91.524	138.744	91.025	80.396	97.934	102.697				0	0	0	0	0	0		0	0	0	0	0	0		0	0	0	0	0	0		1.02231	1.0064	1.01311	0.990295	0.971071	0.993897		112.265	138.744	110.473	104.591	125.566	131.835		22.3605	26.151	20.9045	21.9078
132078		102.476	145.307	98.863	79.029	105.475	107.292				0	0	0	0	0	150		0	0	0	0	0	26.4843		0	0	0	0	0	1		1.02225	1.00638	1.01267	0.989768	0.971741	0.99343		102.476	145.307	110.483	104.615	125.498	131.888		22.3605	25.912	20.9045	21.9078
132158		92.621	123.787	92.187	82.159	104.929	90.793				0	0	0	0	0	150		0	0	0	0	0	27.16		0	0	0	0	0	1		1.02209	1.00618	1.01246	0.989879	0.971625	0.994339		112.273	135.559	110.487	104.61	125.5	131.825		22.3605	25.912	20.9045	21.9078
132238		84.978	116.22	81.175	86.888	92.459	95.382				0	0	0	0	0	150		0	0	0	0	0	26.5658		0	0	0	0	0	1		1.02203	1.0053	1.01243	0.990009	0.972388	0.995757		112.275	135.627	110.488	104.604	125.491	131.798		22.2945	25.934	21.0065	21.9078
132338		92.255	116.365	82.375	75.698	95.644	92.01				0	0	0	0	0	0		0	0	0	0	0	0		0	0	0	0	0	0		1.02248	1.00459	1.01255	0.990157	0.972014	0.995579		112.258	135.693	110.485	104.521	125.495	131.798		22.3605	25.934	21.1518	21.9085
132418		113.128	128.919	93.662	80.908	94.666	117.972				0	0	0	0	0	0		0	0	0	0	0	0		0	0	0	0	0	0		1.02245	1.00473	1.01238	0.989972	0.971667	0.995393		113.128	128.919	110.489	104.53	125.499	131.799		22.4545	26.173	21.1518	22.1825
132518		106.011	142.888	110.021	102.327	112.832	107.975				0	0	0	0	0	0		0	0	0	0	0	0		0	0	0	0	0	0		1.02257	1.00464	1.01257	0.990121	0.971686	0.995333		106.011	142.888	110.021	102.327	125.499	131.801		22.5522	26.3493	21.1518	22.2535
132618		97.324	140.82	110.557	102.012	109.088	101.924				0	0	0	0	0	0		0	0	0	0	0	0		0	0	0	0	0	0		1.02319	1.00487	1.01236	0.990197	0.973303	0.995036		112.237	140.82	110.557	102.012	125.446	131.808		22.5522	26.3493	21.207	22.2535
132698		111.002	132.012	100.829	95.147	109.246	103.417				0	0	0	0	0	150		0	0	0	0	0	26.7962		0	0	0	0	0	1		1.02319	1.00476	1.01241	0.990329	0.972684	0.994841		111.002	132.012	110.488	104.513	125.487	131.812		22.5522	26.3493	21.207	22.2535
132778		97.526	118.746	100.845	105.635	109.077	102.543				0	0	0	0	0	150		0	0	0	0	0	27.3195		0	0	0	0	0	1		1.02311	1.00464	1.01245	0.99028	0.9722	0.994739		112.239	135.689	110.488	105.635	125.493	131.815		22.5522	26.3493	21.207	22.2535
132858		94.056	112.544	93.891	81.208	103.302	101.703				0	0	0	0	0	150		0	0	0	0	0	27.4635		0	0	0	0	0	1		1.02255	1.00513	1.01229	0.98982	0.971519	0.995355		112.256	135.642	110.492	104.537	125.51	131.8		22.5522	26.3493	21.207	22.3395
132998		79.924	114.272	110.057	76.704	88.909	96.601				0	0	0	0	0	150		0	0	0	0	0	27.352		0	0	0	0	0	1		1.0222	1.00479	1.01195	0.989666	0.970872	0.994916		112.269	135.675	110.057	104.544	125.591	131.811		22.5522	26.3493	21.207	22.3983
133098		102.694	108.074	92.293	81.432	89.48	102.705				0	0	0	0	0	150		0	0	0	0	0	28.3404		0	0	0	0	0	1		1.02227	1.00447	1.01197	0.989399	0.970824	0.995091		102.694	135.705	110.504	104.557	125.597	131.806		22.5522	26.3493	21.207	22.3983
133178		92.34	106.891	102.961	77.422	90.065	102.823				0	0	0	0	0	150		0	0	0	0	0	26.3865		0	0	0	0	0	1		1.02223	1.00474	1.01211	0.989462	0.970478	0.995054		112.268	135.679	102.961	104.554	125.64	131.807		22.5522	26.8048	21.1518	22.4887
133258		97.001	124.175	104.391	93.416	104.977	116.903				0	0	0	0	0	0		0	0	0	0	0	0		0	0	0	0	0	0		1.0221	1.00467	1.01173	0.989424	0.970277	0.994689		112.273	135.686	104.391	104.556	125.665	131.816		22.5735	26.9343	21.207	22.691
133358		97.104	129.957	111.711	105.819	110.19	128.276				0	0	0	0	0	0		0	0	0	0	0	0		0	0	0	0	0	0		1.02215	1.00473	1.01148	0.989475	0.96973	0.994458		112.271	129.957	111.711	105.819	125.696	128.276		22.623	27.105	21.3365	22.691
133438		102.126	127.883	107.352	88.682	104.285	86.597				0	0	0	0	0	0		0	0	0	0	0	0		0	0	0	0	0	0		1.02239	1.00482	1.01158	0.989447	0.969913	0.994741		112.262	127.883	107.352	104.555	125.693	131.797		22.728	27.5245	21.7085	22.7285
133538		105.249	106.79	101.748	105.9	102.169	116.909				0	0	0	0	0	0		0	0	0	0	0	0		0	0	0	0	0	0		1.02231	1.005	1.01166	0.989736	0.969877	0.994823		105.249	135.655	110.468	105.9	125.694	131.797		22.8752	27.6123	21.7595	22.8595
133618		115.637	142.548	99.879	82.947	97.743	107.923				0	0	0	0	0	0		0	0	0	0	0	0		0	0	0	0	0	0		1.02254	1.00489	1.01165	0.989737	0.969807	0.994737		115.637	142.548	110.468	104.541	125.695	131.797		22.8752	27.8085	21.9142	22.9355
133698		97.141	114.605	91.999	87.932	96.749	110.329				0	0	0	0	0	0		0	0	0	0	0	0		0	0	0	0	0	0		1.02278	1.00498	1.01163	0.989838	0.969775	0.994613		112.248	135.656	110.468	104.536	125.695	131.798		22.8752	27.976	21.9142	23.018
133778		92.527	113.6	90.971	81.177	98.318	94.976				0	0	0	0	0	0		0	0	0	0	0	0		0	0	0	0	0	0		1.02306	1.00507	1.01167	0.990059	0.969608	0.994162		112.24	135.648	110.467	104.526	125.698	131.798		22.8752	27.976	21.9142	23.2597
133878		105.493	102.684	101.202	84.303	106.587	105				0	0	0	0	0	0		0	0	0	0	0	0		0	0	0	0	0	0		1.0228	1.00606	1.01134	0.989608	0.969113	0.993986		105.493	135.603	110.474	104.547	125.705	131.798		22.8752	27.976	21.9142	23.2597
133998		92.034	105.325	89.159	77.297	92.344	86.446				0	0	0	0	0	0		0	0	0	0	0	0		0	0	0	0	0	0		1.02271	1.0071	1.01145	0.989506	0.968909	0.993984		112.25	135.59	110.472	104.552	125.708	131.798		23.2062	27.976	21.9142	23.4615
134078		92.315	115.29	107.001	84.11	106.029	125.907				0	0	0	0	0	0		0	0	0	0	0	0		0	0	0	0	0	0		1.02295	1.00729	1.01142	0.98961	0.969107	0.993796		112.242	135.584	107.001	104.547	125.705	125.907		23.2062	28.0335	21.9142	23.5907
134198		118.983	137.602	123.845	120.255	122.792	133.294				0	0	0	0	0	0		0	0	0	0	0	0		0	0	0	0	0	0		1.02296	1.00714	1.01142	0.989713	0.968995	0.993949		118.983	137.602	123.845	120.255	122.792	133.294		23.4105	28.0505	22.0307	23.8285
134278		108.524	126.552	102.873	91.49	116.804	129.138				0	0	0	0	0	0		0	0	0	0	0	0		0	0	0	0	0	0		1.02309	1.00743	1.01129	0.989817	0.968803	0.994115		108.524	135.461	110.475	104.537	125.709	129.138		23.465	28.0353	22.0685	24.189
134358		109.484	128.197	105.112	99.151	103.085	107.956				0	0	0	0	0	0		0	0	0	0	0	0		0	0	0	0	0	0		1.02336	1.00748	1.01165	0.990209	0.968647	0.994345		109.484	128.197	105.112	99.151	125.712	131.798		23.5397	28.0062	22.098	24.0105
134438		109.27	122.503	99.36	85.527	113.557	124.743				0	0	0	0	0	0		0	0	0	0	0	0		0	0	0	0	0	0		1.023	1.00792	1.0116	0.990573	0.968589	0.99454		109.27	135.067	110.452	104.262	125.712	131.798		23.5397	28.0192	21.9777	24.2982
134518		87.422	107.772	96.141	80.67	113.316	113.93				0	0	0	0	0	0		0	0	0	0	0	0		0	0	0	0	0	0		1.0232	1.00828	1.01171	0.990698	0.968503	0.994876		112.237	135.033	110.452	104.261	125.727	131.797		23.5662	28.1165	22.0872	24.4412
134598		103.252	106.233	95.801	98.24	94.628	101.92				0	0	0	0	0	0		0	0	0	0	0	0		0	0	0	0	0	0		1.02372	1.00849	1.01194	0.990769	0.968506	0.995102		103.252	135.012	110.451	98.24	125.726	131.797		23.8097	28.344	22.1085	24.8435
134678		99.672	101.072	95.723	75.407	98.778	116.207				0	0	0	0	0	0		0	0	0	0	0	0		0	0	0	0	0	0		1.02398	1.00873	1.01218	0.990864	0.968306	0.995058		112.221	134.988	110.451	104.261	125.785	131.797		24.3417	28.4825	22.1245	24.885
134778		91.667	103.979	89.184	75.958	92.597	105.645				0	0	0	0	0	0		0	0	0	0	0	0		0	0	0	0	0	0		1.024	1.00867	1.01205	0.990672	0.967964	0.99518		112.221	134.994	110.451	104.262	125.887	131.797		24.3417	28.5442	22.1245	24.974
134878		90.949	101.593	95.402	74.199	92.702	96.982				0	0	0	0	0	0		0	0	0	0	0	0		0	0	0	0	0	0		1.02372	1.00864	1.01186	0.990476	0.967597	0.994872		112.227	134.997	110.452	104.27	125.996	131.797		24.3417	28.5442	22.1245	25.0667
134998		95.914	118.584	98.949	86.345	98.351	117.822				0	0	0	0	0	0		0	0	0	0	0	0		0	0	0	0	0	0		1.02396	1.00868	1.01183	0.990692	0.967747	0.994894		112.222	134.994	110.452	104.261	125.952	131.797		24.3417	28.5442	22.1245	25.2982
135078		118.458	132.821	105.356	96.752	130.818	124.409				0	0	0	0	0	0		0	0	0	0	0	0		0	0	0	0	0	0		1.02397	1.0086	1.01198	0.990762	0.967556	0.995027		118.458	132.821	105.356	104.261	130.818	131.797		24.3682	28.7657	22.2315	25.4907
135158		107.499	124.308	109.236	86.044	116.404	110.334				0	0	0	0	0	0		0	0	0	0	0	0		0	0	0	0	0	0		1.02431	1.00773	1.0122	0.990845	0.967937	0.995259		107.499	135.086	109.236	104.261	125.895	131.797		24.3682	28.7657	22.4995	25.933
135238		111.212	120.3	103.306	104.654	135.076	139.38				0	0	0	0	0	0		0	0	0	0	0	0		0	0	0	0	0	0		1.02464	1.00804	1.01224	0.990895	0.968442	0.995555		111.212	134.955	103.306	104.654	135.076	139.38		23.9313	28.7793	22.463	25.4478
135318		102.043	125.994	111.043	87.98	111.06	132.818				0	0	0	0	0	0		0	0	0	0	0	0		0	0	0	0	0	0		1.02496	1.00797	1.01251	0.99101	0.968567	0.995696		112.164	134.754	111.043	104.134	125.689	132.818		23.9387	28.7892	22.3825	25.3495
135397		102.11	111.076	107.302	84.999	115.143	112.926				0	0	0	0	0	0		0	0	0	0	0	0		0	0	0	0	0	0		1.02519	1.00823	1.01293	0.991193	0.968653	0.996188		111.852	134.324	107.302	104.095	125.499	131.519		23.7615	28.7747	22.5572	25.647
135477		93.544	104.856	96.218	86.899	102.965	106.604				0	0	0	0	0	0		0	0	0	0	0	0		0	0	0	0	0	0		1.02565	1.00835	1.01316	0.991534	0.96878	0.996316		111.774	134.301	110.04	104.024	125.431	131.485		23.8487	28.941	22.6707	25.7597
135598		96.862	108.269	100.552	74.342	87.99	105.461				0	0	0	0	0	0		0	0	0	0	0	0		0	0	0	0	0	0		1.02594	1.00846	1.01336	0.991636	0.968758	0.996455		111.727	134.277	110.036	104.002	125.436	131.447		23.9128	29.2045	22.7338	25.839
135678		94.398	116.958	97.277	75.406	96.84	102.045				0	0	0	0	0	0		0	0	0	0	0	0		0	0	0	0	0	0		1.02581	1.00838	1.01319	0.991409	0.968489	0.996514		111.748	134.294	110.039	104.05	125.483	131.432		24.0945	29.3137	22.8265	25.9835
135758		107.403	114.744	101.67	79.408	93.805	115.488				0	0	0	0	0	0		0	0	0	0	0	0		0	0	0	0	0	0		1.02592	1.00707	1.01328	0.991776	0.968707	0.996817		107.403	134.567	110.038	103.973	125.447	131.351		24.153	29.3137	23.011	25.9835
135838		98.742	104.845	114.939	84.347	92.309	104.192				0	0	0	0	0	0		0	0	0	0	0	0		0	0	0	0	0	0		1.02637	1.00736	1.01332	0.992298	0.968845	0.9972		111.655	134.503	114.939	103.869	125.417	131.269		24.153	29.5642	23.011	25.9835
135998		189.751	170.097	176.664	112.522	154.84	130.331				0	0	0	0	0	0		0	0	0	0	0	0		0	0	0	0	0	0		1.02667	1.00772	1.0136	0.992245	0.96877	0.997456		189.751	170.097	176.664	112.522	154.84	130.331		24.287	29.5642	23.1063	26.3415
136078		193.789	188.789	167.541	138.819	173.103	165.494				0	0	0	0	0	0		0	0	0	0	0	0		0	0	0	0	0	0		1.02671	1.00784	1.0137	0.992419	0.969028	0.997657		193.789	188.789	167.541	138.819	173.103	165.494		24.7708	29.5642	23.3985	26.372
136158		129.359	202.445	148.734	145.863	124.674	127.331				0	0	0	0	0	0		0	0	0	0	0	0		0	0	0	0	0	0		1.02715	1.00818	1.01406	0.992801	0.969358	0.997759		129.359	202.445	148.734	145.863	124.674	127.331		24.7708	30.2225	23.2152	26.42
136238		186.068	173.214	132.545	139.643	142.394	140.227				0	0	0	0	0	0		0	0	0	0	0	0		0	0	0	0	0	0		1.02724	1.00843	1.01454	0.993333	0.969442	0.998101		186.068	173.214	132.545	139.643	142.394	140.227		25.093	30.2225	23.8303	26.4805
136318		163.849	170.068	136.295	119.616	139.965	146.958				0	0	0	0	0	0		0	0	0	0	0	0		0	0	0	0	0	0		1.02745	1.00873	1.01468	0.993499	0.969591	0.998478		163.849	170.068	136.295	119.616	139.965	146.958		25.225	30.2697	23.8303	26.6067
136398		166.75	161.754	188.985	113.145	165.981	148.797				0	0	0	0	0	0		0	0	0	0	0	0		0	0	0	0	0	0		1.02772	1.00893	1.01503	0.993804	0.969779	0.998993		166.75	161.754	188.985	113.145	165.981	148.797		25.3618	30.394	23.9257	26.7862
136478		173.644	150.702	158.23	109.86	156.689	136.663				0	0	0	0	0	0		0	0	0	0	0	0		0	0	0	0	0	0		1.02805	1.00901	1.01514	0.994026	0.970115	0.999344		173.644	150.702	158.23	109.86	156.689	136.663		25.5808	30.6817	23.878	26.8822
136558		150.124	195.964	141.044	132.126	146.532	158.498				0	0	0	0	0	0		0	0	0	0	0	0		0	0	0	0	0	0		1.02796	1.00916	1.01488	0.994167	0.97013	0.999888		150.124	195.964	141.044	132.126	146.532	158.498		25.6895	30.7385	24.0135	27.1007
136658		131.062	136.096	137.921	102.503	151.06	127.564				0	0	0	0	0	0		0	0	0	0	0	0		0	0	0	0	0	0		1.02783	1.00846	1.01516	0.994363	0.970279	0.999369		131.062	136.096	137.921	102.503	151.06	127.564		25.6895	30.7385	24.0135	27.204
136738		150.132	180.492	114.727	119.53	122.634	136.423				0	0	0	0	0	0		0	0	0	0	0	0		0	0	0	0	0	0		1.02837	1.00844	1.01556	0.994509	0.970921	0.998254		150.132	180.492	114.727	119.53	124.901	136.423		25.6895	30.7385	24.0135	27.204
136838		123.089	140.281	104.573	88.471	114.44	106.163				0	0	0	0	0	0		0	0	0	0	0	0		0	0	0	0	0	0		1.02865	1.00855	1.01601	0.995098	0.971393	0.998572		123.089	140.281	104.573	103.308	124.679	130.373		25.5808	30.9543	23.878	27.204
136998		143.014	154.446	139.708	127.397	119.015	131.016				0	0	0	0	0	0		0	0	0	0	0	0		0	0	0	0	0	0		1.02895	1.0085	1.01604	0.995537	0.972002	0.998913		143.014	154.446	139.708	127.397	124.651	131.016		25.5808	30.9543	23.878	27.204
137077		143.359	139.381	133.559	93.652	125.691	137.075				0	0	0	0	0	0		0	0	0	0	0	0		0	0	0	0	0	0		1.02903	1.00862	1.01624	0.99574	0.972223	0.999429		143.359	139.381	133.559	103.112	125.691	137.075		25.6895	30.6535	23.9395	27.6718
137157		165.912	132.118	146.893	100.37	140.86	131.838				0	0	0	0	0	0		0	0	0	0	0	0		0	0	0	0	0	0		1.02946	1.0088	1.01648	0.996188	0.972882	1.00015		165.912	132.118	146.893	100.37	140.86	131.838		25.924	30.8915	24.0303	28.0695
137238		130.737	140.154	130.532	117.305	123.098	133.284				0	0	0	0	0	0		0	0	0	0	0	0		0	0	0	0	0	0		1.02977	1.00904	1.01659	0.996583	0.973348	0.999779		130.737	140.154	130.532	117.305	123.098	133.284		25.96	30.7885	24.108	28.0978
137317		130.228	135.14	116.409	102.394	133.285	139.731				0	0	0	0	0	0		0	0	0	0	0	0		0	0	0	0	0	0		1.03024	1.00941	1.01595	0.996937	0.973666	1.00031		130.228	135.14	116.409	102.394	133.285	139.731		25.8057	30.9285	24.108	28.0203
137399		127.198	131.974	118.767	90.309	107.546	120.393				0	0	0	0	0	0		0	0	0	0	0	0		0	0	0	0	0	0		1.0305	1.00967	1.01619	0.997214	0.973874	1.00091		127.198	131.974	118.767	102.495	124.321	129.846		25.9397	31.044	24.2765	28.093
137478		120.556	137.751	126.004	115.938	112.808	136.752				0	0	0	0	0	0		0	0	0	0	0	0		0	0	0	0	0	0		1.03055	1.00979	1.01637	0.997055	0.974129	1.00118		120.556	137.751	126.004	115.938	124.302	136.752		26.0427	31.2227	24.373	28.1515
137578		112.205	159.49	134.226	95.659	98.294	141.017				0	0	0	0	0	0		0	0	0	0	0	0		0	0	0	0	0	0		1.03059	1.00939	1.01534	0.997416	0.974789	0.998893		112.205	159.49	134.226	102.481	124.258	141.017		26.0427	31.2227	24.373	28.1515
137677		108.906	152.819	101.356	112.084	100.581	128.226				0	0	0	0	0	0		0	0	0	0	0	0		0	0	0	0	0	0		1.03083	1.00964	1.01421	0.997582	0.975074	0.999215		108.906	152.819	108.92	112.084	124.253	128.226		26.1157	31.2227	24.373	28.1515
137778		132.713	165.993	116.641	119.043	98.32	133.234				0	0	0	0	0	0		0	0	0	0	0	0		0	0	0	0	0	0		1.03103	1.00998	1.01463	0.99784	0.975506	0.999373		132.713	165.993	116.641	119.043	124.246	133.234		26.1157	31.7555	24.2765	28.1515
137858		116.29	169.193	115.863	128.941	125.713	174.146				0	0	0	0	0	0		0	0	0	0	0	0		0	0	0	0	0	0		1.03095	1.0103	1.01487	0.998124	0.976292	0.999802		116.29	169.193	115.863	128.941	125.713	174.146		26.1157	31.7555	24.2765	28.1515
137998		111.31	130.948	118.278	99.45	111.771	143.169				0	0	0	0	0	0		0	0	0	0	0	0		0	0	0	0	0	0		1.03138	1.00964	1.01531	0.998464	0.976577	1.00017		111.31	130.948	118.278	99.45	124.228	143.169		26.3207	31.7555	24.373	28.257
138098		143.776	167.791	123.011	118.993	128.92	118.657				0	0	0	0	0	0		0	0	0	0	0	0		0	0	0	0	0	0		1.03152	1.00989	1.01546	0.998776	0.976826	1.0005		143.776	167.791	123.011	118.993	128.92	129.759		26.4507	31.9113	24.4158	28.43
138177		122.754	138.929	122.761	111.57	167.771	124.965				0	0	0	0	0	0		0	0	0	0	0	0		0	0	0	0	0	0		1.0319	1.0101	1.01586	0.998906	0.977127	1.00085		122.754	138.929	122.761	111.57	167.771	129.757		26.6287	31.955	24.5117	28.5468
138258		109.85	141.767	112.597	97.377	126.826	115.79				0	0	0	0	0	0		0	0	0	0	0	0		0	0	0	0	0	0		1.03219	1.0103	1.01626	0.999168	0.977598	1.00129		109.85	141.767	112.597	102.301	126.826	129.593		26.7905	32.0425	24.6815	28.8485
138338		125.275	119.492	104.122	93.824	105.252	105.902				0	0	0	0	0	0		0	0	0	0	0	0		0	0	0	0	0	0		1.03163	1.01047	1.01678	0.999571	0.977859	1.00185		125.275	133.22	108.726	102.276	124.21	129.37		26.7905	32.0425	24.9345	28.8485
138437		96.528	124.804	97.12	99.873	103.183	132.066				0	0	0	0	0	0		0	0	0	0	0	0		0	0	0	0	0	0		1.03039	1.00968	1.01497	0.999684	0.978311	1.00229		110.676	133.499	108.843	99.873	124.2	132.066		26.7905	32.0425	24.9345	28.8485
138518		123.9	159.309	124.384	122.016	115.145	134.116				0	0	0	0	0	0		0	0	0	0	0	0		0	0	0	0	0	0		1.03002	1.00957	1.01416	0.999755	0.978799	1.00048		123.9	159.309	124.384	122.016	124.189	134.116		26.7905	32.0425	24.9345	28.8485
138598		154.934	154.301	160.422	124.573	138.985	154.088				0	0	0	0	0	0		0	0	0	0	0	0		0	0	0	0	0	0		1.02943	1.00985	1.01434	1.00021	0.979261	1.00109		154.934	154.301	160.422	124.573	138.985	154.088		26.7905	32.0425	24.6815	28.8485
138718		144.276	169.52	154.097	133.097	140.782	151.753				0	0	0	0	0	0		0	0	0	0	0	0		0	0	0	0	0	0		1.02983	1.00988	1.01464	1.0004	0.979806	1.0003		144.276	169.52	154.097	133.097	140.782	151.753		26.7905	32.232	24.6815	28.8485
138798		139.118	161.189	110.453	119.132	106.846	131.279				0	0	0	0	0	0		0	0	0	0	0	0		0	0	0	0	0	0		1.03004	1.00998	1.01493	1.00075	0.980477	1.00093		139.118	161.189	110.453	119.132	124.092	131.279		26.8602	32.232	24.6815	28.8485
138878		140.575	147.043	119.192	125.763	125.5	129.759				0	0	0	0	0	0		0	0	0	0	0	0		0	0	0	0	0	0		1.03032	1.01028	1.01538	1.00089	0.980952	1.0012		140.575	147.043	119.192	125.763	125.5	129.759		26.8602	32.3363	24.637	29.0665
138997		121.724	141.043	103.664	109.475	115.85	127.566				0	0	0	0	0	0		0	0	0	0	0	0		0	0	0	0	0	0		1.03057	1.01068	1.01551	1.00125	0.981468	1.00156		121.724	141.043	108.71	109.475	123.805	127.566		26.8822	32.232	24.89	29.2088
139118		89.329	136.158	96.328	94.889	110.929	144.624				0	0	0	0	0	0		0	0	0	0	0	0		0	0	0	0	0	0		1.03114	1.01094	1.01575	1.00143	0.981929	1.00208		110.518	136.158	108.702	102.049	123.492	144.624		26.8442	32.0305	25.0952	29.1795
139197		112.885	135.61	101.003	98.742	98.437	112.859				0	0	0	0	0	0		0	0	0	0	0	0		0	0	0	0	0	0		1.03149	1.01103	1.01607	1.00171	0.982511	1.00251		112.885	135.61	108.667	101.76	123.306	129.069		26.8708	32.2657	25.358	29.197
139277		122.927	138.647	134.049	91.399	111.984	136.005				0	0	0	0	0	0		0	0	0	0	0	0		0	0	0	0	0	0		1.03088	1.01142	1.0165	1.00225	0.983458	1.00225		122.927	138.647	134.049	101.545	123.237	136.005		26.8708	32.3915	25.358	28.9285
139357		126.542	121.68	136.47	99.144	113.458	126.124				0	0	0	0	0	0		0	0	0	0	0	0		0	0	0	0	0	0		1.03151	1.01156	1.01646	1.00264	0.983991	1.00181		126.542	132.306	136.47	99.144	123.104	128.905		26.8708	32.3915	25.3473	28.9285
139437		132.949	158.366	135.694	128.583	138.717	147.109				0	0	0	0	0	0		0	0	0	0	0	0		0	0	0	0	0	0		1.03177	1.01053	1.01595	1.00266	0.984559	1.00176		132.949	158.366	135.694	128.583	138.717	147.109		26.9052	32.3915	25.3473	29.1815
139558		132.197	153.487	123.134	118.887	124.26	133.609				0	0	0	0	0	0		0	0	0	0	0	0		0	0	0	0	0	0		1.03186	1.01076	1.01633	1.00305	0.985274	1.00206		132.197	153.487	123.134	118.887	124.26	133.609		27.015	32.3915	25.3473	29.1815
139637		117.217	142.285	119.597	96.639	114.37	137.375				0	0	0	0	0	0		0	0	0	0	0	0		0	0	0	0	0	0		1.03194	1.01097	1.01631	1.00321	0.983665	1.00253		117.217	142.285	119.597	101.519	123.123	137.375		27.1797	32.3915	25.3473	29.1815
139717		117.084	158.797	117.28	105.201	122.607	138.354				0	0	0	0	0	0		0	0	0	0	0	0		0	0	0	0	0	0		1.03222	1.01109	1.01681	1.00335	0.983815	1.00323		117.084	158.797	117.28	105.201	123.114	138.354		27.2585	32.6567	25.3473	29.1815
139798		126.751	130.744	128.965	109.336	137.554	140.882				0	0	0	0	0	0		0	0	0	0	0	0		0	0	0	0	0	0		1.03256	1.01122	1.0172	1.00363	0.984427	1.00351		126.751	130.744	128.965	109.336	137.554	140.882		27.2585	32.8012	25.418	29.341
139878		123.108	129.585	126.691	105.104	113.789	123.517				0	0	0	0	0	0		0	0	0	0	0	0		0	0	0	0	0	0		1.03305	1.01139	1.01756	1.0038	0.984892	1.00375		123.108	132.332	126.691	105.104	123.048	128.287		27.5392	33.1142	25.5203	29.6268
140018		95.77	169.003	90.563	106.22	101.609	116.338				0	0	0	0	0	0		0	0	0	0	0	0		0	0	0	0	0	0		1.03326	1.01152	1.01763	1.00387	0.985021	1.00426		110.289	169.003	108.18	106.22	123.04	128.116		28.1575	33.377	25.3695	29.9013
140097		111.933	129.317	106.714	93.667	100.79	113.504				0	0	0	0	0	0		0	0	0	0	0	0		0	0	0	0	0	0		1.03327	1.01162	1.01788	1.0042	0.98557	1.00471		111.933	132.298	106.714	101.39	123.006	128.012		28.1872	33.6317	25.273	29.7175
140197		87.287	106.186	98.25	72.913	78.001	100.112				0	0	0	0	0	0		0	0	0	0	0	0		0	0	0	0	0	0		1.03374	1.01202	1.01823	1.00462	0.986382	1.00528		109.862	132.239	108.054	101.293	122.786	127.596		28.1872	33.6317	25.273	29.7175
140277		101.207	122.494	100.963	71.464	92.678	116.356				0	0	0	0	0	0		0	0	0	0	0	0		0	0	0	0	0	0		1.03406	1.01218	1.01848	1.00468	0.987011	1.00542		109.84	132.216	108.006	101.093	122.78	127.575		28.1872	33.6317	25.273	29.649
140358		118.87	155.325	108.934	104.257	124.378	141.471				0	0	0	0	0	0		0	0	0	0	0	0		0	0	0	0	0	0		1.03397	1.01222	1.01872	1.00512	0.987592	1.00565		118.87	155.325	108.934	104.257	124.378	141.471		28.2645	33.6317	25.2887	29.649
140437		117.687	138.904	115.183	108.613	110.552	138.746				0	0	0	0	0	0		0	0	0	0	0	0		0	0	0	0	0	0		1.03424	1.01228	1.01901	1.00535	0.988144	1.00574		117.687	138.904	115.183	108.613	122.738	138.746		28.2645	33.6317	25.2887	29.649
140517		94.325	107.723	111.561	101.685	111.073	114.968				0	0	0	0	0	0		0	0	0	0	0	0		0	0	0	0	0	0		1.03422	1.01231	1.01931	1.00541	0.988384	1.00623		109.833	132.119	111.561	101.685	122.727	127.565		28.2645	33.8392	25.2887	29.649
140597		98.957	136.66	94.642	85.914	115.266	129.75				0	0	0	0	0	0		0	0	0	0	0	0		0	0	0	0	0	0		1.03451	1.01245	1.01965	1.00545	0.989049	1.00658		109.821	136.66	107.789	101.091	122.696	129.75		28.3787	33.9505	25.2362	29.9215
140677		106.661	127.505	98.02	88.552	115.923	110.181				0	0	0	0	0	0		0	0	0	0	0	0		0	0	0	0	0	0		1.03468	1.01274	1.01983	1.00561	0.989483	1.00696		109.814	132.115	107.759	100.958	122.678	127.564		28.3845	33.9505	25.2887	30.057
140757		98.144	128.442	89.397	93.093	97.158	117.774				0	0	0	0	0	0		0	0	0	0	0	0		0	0	0	0	0	0		1.03503	1.01283	1.01979	1.00585	0.990034	1.00713		109.8	132.115	107.766	100.952	122.655	127.564		28.3845	34.13	25.442	30.1683
140838		88.112	119.503	92.241	103.593	104.543	106.83				0	0	0	0	0	0		0	0	0	0	0	0		0	0	0	0	0	0		1.03508	1.01288	1.01985	1.00617	0.990642	1.00739		109.698	132.115	107.505	103.593	122.607	127.427		28.4975	34.3985	25.5187	29.8698
140998		69.612	111.323	92.532	81.276	97.348	104.3				0	0	0	0	0	0		0	0	0	0	0	0		0	0	0	0	0	0		1.03533	1.01303	1.0199	1.00637	0.99144	1.00763		109.603	132.103	107.395	100.46	122.601	127.344		28.9037	34.6912	25.497	29.866
141097		98.317	110.6	93.22	78.328	99.519	94.429				0	0	0	0	0	0		0	0	0	0	0	0		0	0	0	0	0	0		1.03542	1.01306	1.01973	1.0065	0.991885	1.00759		109.599	132.102	107.359	100.445	122.6	127.331		28.9037	34.6912	25.2098	29.866
141178		81.606	93.848	90.318	68.849	79.239	88.215				0	0	0	0	0	0		0	0	0	0	0	0		0	0	0	0	0	0		1.03528	1.01204	1.01955	1.00668	0.991637	1.00764		109.505	132.109	107.36	100.33	122.6	127.234		28.9037	34.6912	25.2098	29.7682
141258		81.437	99.351	79.719	80.167	86.927	87.194				0	0	0	0	0	0		0	0	0	0	0	0		0	0	0	0	0	0		1.0343	1.01217	1.01975	1.0069	0.990904	1.00766		109.463	132.097	107.341	100.323	122.509	126.893		28.729	34.4537	24.9378	29.7682
141378		120.027	124.627	104.448	89.395	113.322	102.434				0	0	0	0	0	150		0	0	0	0	0	26.8836		0	0	0	0	0	1		1.03466	1.01226	1.0199	1.00734	0.991348	1.00786		120.027	132.016	107.337	100.272	122.402	126.858		28.729	33.7905	26.204	29.7682
141458		93.194	130.17	91.705	93.139	106.213	92.024				0	0	0	0	0	150		0	0	0	0	0	26.8836		0	0	0	0	0	1		1.03478	1.01246	1.02021	1.0074	0.991725	1.00823		109.442	132.009	107.329	100.258	122.312	126.663		28.8513	33.7905	26.204	29.7682
141538		127.545	119.857	111.36	85.678	92.911	101.405				0	0	0	0	0	150		0	0	0	0	0	26.5836		0	0	0	0	0	1		1.03455	1.01278	1.02055	1.00771	0.992324	1.00826		127.545	131.838	111.36	100.176	122.169	126.662		28.8513	33.3227	26.204	29.7682
141617		95.537	104.261	105.144	74.172	106.781	108.373				0	0	0	0	0	150		0	0	0	0	0	26.5996		0	0	0	0	0	1		1.0351	1.0129	1.02047	1.00811	0.993069	1.00819		109.428	131.8	107.322	100.073	121.99	126.618		28.8513	33.403	26.204	29.7682
141697		106.781	108.321	103.832	76.196	79.467	92.866				0	0	0	0	0	150		0	0	0	0	0	27.2116		0	0	0	0	0	1		1.0349	1.01316	1.02084	1.00837	0.993783	1.00836		109.437	131.718	107.311	100.007	121.818	126.612		28.9598	33.403	26.204	29.7682
141778		101.125	112.373	90.397	70.582	103.535	86.541				0	0	0	0	0	150		0	0	0	0	0	28.4344		0	0	0	0	0	1		1.03505	1.01328	1.02099	1.00828	0.994435	1.00868		109.431	131.683	107.307	100.03	121.704	126.602		29.104	33.4627	26.3307	29.8585
141858		105.892	100.454	91.02	64.808	90.765	70.316				0	0	0	0	0	150		0	0	0	0	0	30.1683		0	0	0	0	0	1		1.03527	1.01354	1.02128	1.00844	0.995093	1.00886		109.298	131.229	107.301	99.56	121.467	126.132		29.0738	33.1538	26.4522	29.9502
142017		117.293	96.54	98.618	76.798	101.259	95.032				0	0	0	0	0	150		0	0	0	0	0	30.8527		0	0	0	0	0	1		1.0355	1.0132	1.02153	1.00852	0.995594	1.00883		117.293	131.043	107.222	99.3428	121.08	126.141		29.0738	32.8965	26.3657	30.0718
142097		117.541	101.328	99.204	72.614	116.546	92.299				0	0	0	0	0	150		0	0	0	0	0	31.3085		0	0	0	0	0	1		1.0352	1.01327	1.02052	1.00843	0.994557	1.00713		117.541	130.839	107.097	99.3497	121.029	126.137		29.0738	32.7773	26.1762	30.0718
142177		120.731	94.654	104.349	70.099	93.328	83.016				0	0	0	0	0	150		0	0	0	0	0	30.7437		0	0	0	0	0	1		1.03509	1.01338	1.02062	1.00849	0.99475	1.00719		120.731	130.618	106.795	99.1887	121.013	125.905		29.0738	32.7773	25.9295	29.8405
142257		164.205	129.96	122.925	99.313	119.494	96.447				0	0	0	0	0	150		0	0	0	0	0	29.5135		0	0	0	0	0	1		1.03534	1.01343	1.0207	1.00837	0.995229	1.00517		164.205	130.612	122.925	99.1996	120.768	125.946		29.0738	32.8838	25.9295	29.876
142377		122.173	204.474	114.672	135.741	91.095	154.606				0	0	0	0	0	150		0	0	0	0	0	29.6635		0	0	0	0	0	1		1.03331	1.01346	1.01974	1.0085	0.99548	1.00533		122.173	204.474	114.672	135.741	120.734	154.606		28.8393	32.8838	25.9295	29.7865
142458		120.148	141.15	107.304	113.05	133.246	119.325				0	0	0	0	150	150		0	0	0	0	25.6587	29.5439		0	0	0	0	1	1		1.031	1.01341	1.02013	1.00844	0.996022	1.00577		120.148	141.15	106.873	113.05	133.246	125.623		28.8393	32.8838	25.9295	29.7865
142537		134.485	153.974	111.958	113.765	112.317	125.254				0	0	0	0	150	150		0	0	0	0	26.2254	30.1786		0	0	0	0	1	1		1.03149	1.01342	1.02014	1.00839	0.996411	1.00603		134.485	153.974	111.958	113.765	120.575	125.59		28.8393	33.2075	26.0235	29.7865
142618		115.224	142.943	90.594	105.435	126.164	95.339				0	0	0	0	150	150		0	0	0	0	27.8537	31.7266		0	0	0	0	1	1		1.0316	1.01314	1.02031	1.00841	0.997063	1.00616		115.224	142.943	106.844	105.435	126.164	125.574		28.973	33.3005	26.065	29.7865
142697		119.525	121.591	111.764	73.46	98.292	90.086				0	0	0	0	150	150		0	0	0	0	28.093	32.2233		0	0	0	0	1	1		1.03162	1.01297	1.02043	1.00834	0.997295	1.0063		119.525	130.667	111.764	99.1463	120.404	125.556		29.13	33.3418	26.1015	29.9095
142778		116.039	98.725	90.874	66.336	82.588	68.557				0	0	0	0	150	150		0	0	0	0	29.3164	33.0632		0	0	0	0	1	1		1.03133	1.01306	1.0208	1.00832	0.997241	1.00622		116.039	130.523	106.766	99.1463	120.418	125.566		29.1782	33.4272	26.1015	30.0983
142878		108.856	116.708	92.839	86.685	88.799	87.974				0	0	0	0	150	150		0	0	0	0	30.0245	33.4291		0	0	0	0	1	1		1.0317	1.01309	1.02103	1.00828	0.997404	1.00597		108.923	130.445	105.997	99.0435	119.975	125.39		29.2425	33.5598	26.1782	29.7832
142997		94.279	122.73	87.675	97.784	83.41	82.81				0	0	0	0	150	150		0	0	0	0	31.3776	34.8182		0	0	0	0	1	1		1.0313	1.01315	1.02096	1.00826	0.997449	1.00521		108.874	130.272	105.528	98.9086	119.795	125.284		29.1885	33.5102	26.168	29.3558
143097		90.456	114.851	89.021	104.262	69.028	98.09				0	0	0	0	150	150		0	0	0	0	31.0213	35.6366		0	0	0	0	1	1		1.03022	1.01311	1.02098	1.00787	0.997658	1.00549		108.84	130.079	105.524	104.262	119.604	125.248		29.1885	33.0973	26.168	29.1472
143197		98.741	134.938	103.168	112.453	85.401	111.104				0	0	0	0	150	150		0	0	0	0	30.5871	35.288		0	0	0	0	1	1		1.02926	1.01308	1.01928	1.0084	0.997979	1.00545		108.88	134.938	105.503	112.453	119.53	124.969		29.1885	33.0973	25.9147	28.9915
143277		99.004	110.589	100.819	79.89	70.575	97.632				0	0	0	0	150	150		0	0	0	0	32.4848	35.549		0	0	0	0	1	1		1.02953	1.01289	1.01812	1.00825	0.998224	1.00404		108.634	130.301	105.446	98.7115	119.478	125.206		29.1885	33.5102	25.6062	28.9458
143357		93.303	117.753	97.786	85.71	68.471	92.789				0	0	0	0	150	150		0	0	0	0	32.0697	37.3637		0	0	0	0	1	1		1.02989	1.01316	1.01838	1.00878	0.998349	1.00416		108.568	130.272	105.427	98.6978	119.344	124.915		29.1885	33.5102	25.6062	28.9458
143437		113.113	111.474	92.259	78.485	77.883	86.364				0	0	0	0	150	150		0	0	0	0	33.9511	38.8474		0	0	0	0	1	1		1.02996	1.01324	1.01846	1.00897	0.998597	1.0039		113.113	130.064	105.421	98.6726	119.041	124.949		29.2777	33.2728	25.6062	28.9458
143517		95.577	122.002	86.594	77.274	69.51	74.173				0	0	0	0	150	150		0	0	0	0	35.7695	41.4627		0	0	0	0	1	1		1.02997	1.01307	1.01869	1.00915	0.998843	1.00407		108.147	130.084	105.223	98.6271	118.911	124.927		29.3192	33.368	25.4332	28.9458
143597		86.318	98.522	80.859	63.122	71.195	80.749				0	0	0	0	150	150		0	0	0	0	37.3095	42.6178		0	0	0	0	1	1		1.03005	1.01319	1.01894	1.00926	0.999151	1.00408		108.137	130.07	105.119	98.5974	118.572	124.926		29.3192	33.392	25.363	28.9458
143677		84.744	85.302	84.518	59.253	73.306	67.21				0	0	0	0	150	150		0	0	0	0	37.9314	44.1009		0	0	0	0	1	1		1.0303	1.01305	1.01904	1.00926	0.999631	1.00421		108.107	129.964	105.118	98.1418	117.167	124.909		29.446	33.0385	25.5623	28.8905
143777		99.893	90.34	82.268	76.05	71.42	61.197				0	0	0	150	150	150		0	0	0	20.0378	38.0522	44.5985		0	0	0	1	1	1		1.03038	1.01308	1.01913	1.00904	0.999767	1.00437		107.889	129.959	105.116	97.7837	116.992	124.697		29.3268	33.2232	25.723	28.8277
143857		82.337	88.337	70.741	77.97	68.588	64.262				0	150	0	150	150	150		0	27.3828	0	21.4837	38.233	45.1468		0	1	0	1	1	1		1.03009	1.01348	1.0191	1.00947	1	1.00435		107.92	129.881	104.97	97.7725	116.824	124.542		29.3268	33.0067	25.7038	28.7057
143997		123.037	87.761	108.178	62.191	119.843	73.136				0	150	0	150	150	150		0	29.112	0	23.319	38.3414	45.9443		0	1	0	1	1	1		1.02996	1.01297	1.01908	1.00934	0.999643	1.00563		123.037	129.915	104.919	97.6761	116.842	124.161		29.3268	33.0067	25.6655	28.6732
144077		130.848	126.313	110.823	105.633	98.103	88.094				0	150	0	150	150	150		0	30.166	0	25.1134	38.9523	46.7526		0	1	0	1	1	1		1.02935	1.01324	1.01762	1.00939	0.999957	1.00565		130.848	129.897	110.823	105.633	116.671	123.663		29.3268	33.0067	25.652	28.6732
144157		126.847	130.534	89.571	100.962	75.434	88.685				0	150	0	150	150	150		0	32.5473	0	27.0307	39.9629	48.7421		0	1	0	1	1	1		1.02939	1.01351	1.01612	1.00949	1.00011	1.00554		126.847	129.723	104.868	97.6501	116.56	123.665		29.3268	32.8065	25.652	28.6732
144277		133.332	129.236	115.34	76.917	95.481	85.52				0	150	0	150	150	150		0	33.3582	0	28.3076	40.2543	49.5522		0	1	0	1	1	1		1.02954	1.01356	1.01621	1.01006	1.00045	1.00542		133.332	129.609	115.34	97.5502	116.403	123.627		29.3268	32.598	25.4258	28.6732
144357		86.612	89.992	71.05	86.312	76.88	86.055				0	150	0	150	150	150		0	34.6574	0	29.3856	40.4202	50.776		0	1	0	1	1	1		1.02957	1.01347	1.01651	1.00994	1.00085	1.00561		107.567	129.613	104.559	97.4074	116.388	123.512		28.8967	33.1535	25.1353	28.6395
144437		91.751	92.767	90.147	62.741	69.735	68.137				0	150	0	150	150	150		0	35.7091	0	30.2687	41.2607	51.6892		0	1	0	1	1	1		1.02983	1.01328	1.01627	1.01021	1.00107	1.00559		107.536	129.622	104.564	97.3951	116.181	123.394		28.9255	33.196	25.1353	28.6395
144537		88.202	77.705	84.69	67.211	83.535	68.199				0	150	0	150	150	150		0	37.8886	0	31.298	41.5454	52.6191		0	1	0	1	1	1		1.03025	1.01293	1.01617	1.01012	1.00154	1.0054		107.363	129.638	104.566	97.399	115.874	122.691		28.9255	33.2623	25.4135	28.7897
144618		90.547	75.297	79.517	53.345	80.229	55.697				0	150	0	150	150	150		0	39.1486	0	31.236	42.1918	53.3702		0	1	0	1	1	1		1.03057	1.01294	1.01645	1.0103	1.00171	1.00561		107.252	129.565	104.56	97.391	115.401	122.313		28.999	33.3565	25.4135	29.0175
144698		92.421	68.631	82.213	52.119	74.789	54.625				0	150	0	150	150	150		0	39.499	0	31.71	43.2854	54.0673		0	1	0	1	1	1		1.0306	1.01275	1.01642	1.01032	1.00196	1.00532		106.75	129.523	104.561	97.39	115.155	122.083		28.814	33.5498	25.4848	29.2265
144777		96.407	82.354	78.372	54.492	80.131	72.43				0	150	0	150	150	150		0	39.8944	0	32.8757	43.7065	53.4353		0	1	0	1	1	1		1.03086	1.01307	1.01573	1.01037	1.00229	1.00541		106.602	129.478	104.539	97.2133	115.105	121.36		28.632	33.2242	24.846	28.8742
144877		104.202	85.526	88.353	57.435	76.045	62.1				0	150	0	150	150	150		0	39.704	0	33.3269	43.9773	52.5421		0	1	0	1	1	1		1.03056	1.01309	1.01481	1.00974	1.00259	1.00425		106.498	129.382	104.504	97.1017	114.706	121.32		28.1715	32.9757	24.303	28.4185
144997		82.921	91.919	85.896	59.423	51.029	77.132				0	150	150	150	150	150		0	38.6916	22.1662	33.5147	47.0022	52.8905		0	1	1	1	1	1		1.02956	1.0131	1.01486	1.0097	1.00224	1.00406		106.466	129.281	104.502	97.1061	114.434	121.264		27.8563	32.921	24.303	28.4185
145077		70.541	79.065	86.445	56.735	58.838	65.5				0	150	150	150	150	150		0	40.4002	23.1998	34.7963	48.9731	53.8437		0	1	1	1	1	1		1.02866	1.01324	1.01443	1.0093	1.00261	1.00398		106.501	129.071	104.456	96.9968	114.191	121.146		27.5198	32.834	24.0875	28.3023
145157		86.164	92.05	85.118	51.249	58.828	76.389				0	150	150	150	150	150		0	41.9987	23.8005	37.0136	49.9905	55.3694		0	1	1	1	1	1		1.02885	1.01325	1.01357	1.00938	1.00192	1.00419		106.317	128.791	104.451	96.8853	113.85	120.976		27.3713	32.6733	23.896	28.2827
145257		81.918	89.032	78.121	61.248	59.196	62.751				150	150	150	150	150	150		23.0911	43.8207	25.0672	37.9343	51.94	55.3378		1	1	1	1	1	1		1.02756	1.01294	1.01385	1.00948	1.00217	1.00429		106.474	128.834	104.449	96.8744	113.552	120.576		27.3713	32.7643	23.896	28.2827
145337		97.346	88.116	87.888	58.003	54.601	62.602				150	150	150	150	150	150		23.8473	44.305	24.9742	39.4433	52.7315	56.3973		1	1	1	1	1	1		1.02774	1.01323	1.01424	1.00949	1.0027	1.00427		106.148	128.793	104.387	96.7355	113.409	120.363		27.3713	32.7643	23.819	28.0507
145417		81.602	74.95	70.007	53.772	57.938	49.655				150	150	150	150	150	150		25.1436	45.2441	26.3564	39.9002	53.5073	56.6905		1	1	1	1	1	1		1.02783	1.01318	1.0145	1.00934	1.00285	1.00445		105.983	128.801	104.381	96.7397	113.319	119.937		27.4077	32.9785	23.819	28.0507
145497		65.533	70.505	70.658	62.507	52.071	59.415				150	150	150	150	150	150		26.1831	45.0235	27.3951	39.8509	55.4174	56.999		1	1	1	1	1	1		1.02815	1.01354	1.0146	1.00953	1.00312	1.00445		105.899	128.514	104.281	96.6806	113.021	119.365		27.2165	32.9785	23.6872	27.917
145617		58.345	76.273	62.429	47.791	45.987	46.738				150	150	150	150	150	150		26.4396	43.4706	27.423	39.1714	56.6826	56.3575		1	1	1	1	1	1		1.02836	1.0134	1.01477	1.00935	1.00324	1.00459		105.486	128.292	104.041	96.6342	112.816	119.076		27.098	32.8738	23.6213	27.764
145697		73.37	80.399	74.05	50.372	58.181	68.533				150	150	150	150	150	150		26.7005	41.8642	27.4691	37.8033	57.7897	55.4314		1	1	1	1	1	1		1.02857	1.01319	1.01353	1.00908	1.00322	1.00427		105.237	128.321	103.982	96.5856	112.596	118.762		26.977	32.929	23.409	27.7987
145797		86.902	90.48	86.112	66.997	58.426	77.218				150	150	150	150	150	150		28.0731	41.3721	27.2955	37.2446	58.2434	56.0013		1	1	1	1	1	1		1.02732	1.01328	1.01356	1.00911	1.00348	1.00283		105.382	128.026	103.978	96.2748	112.348	118.74		26.977	32.8547	23.409	27.6222
145877		82.22	106.81	67.348	56.607	51.754	60.296				150	150	150	150	150	150		29.0957	40.5774	27.6117	36.8833	59.2638	55.7784		1	1	1	1	1	1		1.02731	1.01336	1.01378	1.0091	1.00341	1.00281		105.211	127.703	103.847	96.0353	112.276	118.639		26.6702	32.7752	23.2892	27.6222
145997		76.905	88.252	82.069	69.118	52.048	63.004				150	150	150	150	150	150		28.9921	40.1283	28.0571	36.5334	58.7881	56.356		1	1	1	1	1	1		1.02756	1.01328	1.01293	1.00914	1.00365	1.00282		105.139	127.718	103.775	96.0319	112.005	118.59		26.5417	32.7752	23.245	27.6222
146077		80.48	94.938	75.614	52.579	49.263	51.509				150	150	150	150	150	150		28.3513	39.2873	28.3757	35.8384	58.118	56.1754		1	1	1	1	1	1		1.02707	1.01341	1.01301	1.00934	1.0039	1.00261		105.112	127.694	103.525	95.8312	111.755	118.529		26.2802	32.7752	23.1767	27.382
146177		70.692	88.888	76.687	55.722	49.656	80.949				150	150	150	150	150	150		28.6018	39.2615	28.7032	35.2933	58.5023	57.1509		1	1	1	1	1	1		1.02701	1.01361	1.0131	1.00887	1.00424	1.00248		105.071	127.524	103.288	95.6899	111.517	118.393		26.3225	32.6693	23.1495	27.2315
146257		68.162	77.556	71.663	52.872	55.191	58.425				150	150	150	150	150	150		29.2152	38.976	29.5056	35.5417	59.0019	56.9412		1	1	1	1	1	1		1.02724	1.01355	1.01315	1.00899	1.00437	1.00218		104.998	127.348	103.219	95.6566	111.322	118.131		26.1195	32.58	23.1042	27.1897
146357		61.94	70.167	59.648	51.272	48.331	56.554				150	150	150	150	150	150		30.4576	38.5569	30.423	35.3801	59.1298	56.2908		1	1	1	1	1	1		1.02716	1.01377	1.01302	1.00925	1.00454	1.00213		104.947	126.741	103.092	95.5195	111.067	117.969		25.5973	32.322	23.189	26.9498
146440		63.875	79.256	61.303	65.913	38.531	56.847				150	150	150	150	150	150		29.9863	37.2509	29.8763	33.8065	58.1083	53.9908		1	1	1	1	1	1		1.02709	1.01396	1.01218	1.00952	1.00476	1.00228		104.865	126.557	102.992	95.0671	110.984	117.817		25.312	32.059	23.0083	26.6838
146517		82.708	104.651	77.325	65.139	48.958	64.659				150	150	150	150	150	150		28.7366	35.275	28.989	33.391	56.8743	52.5009		1	1	1	1	1	1		1.02712	1.01411	1.01251	1.00948	1.00482	1.00104		104.798	126.308	102.952	94.916	110.698	117.804		25.2073	31.8237	22.7985	26.4908
146617		84.956	98.842	79.554	78.357	46.921	69.682				150	150	150	150	150	150		27.2895	34.0732	27.5049	32.1888	56.0089	50.6764		1	1	1	1	1	1		1.0271	1.01407	1.01236	1.00853	1.00465	1.00088		104.766	126.001	102.87	94.8975	110.535	117.691		24.7168	31.582	22.683	26.301
146697		65.779	89.184	80.393	63.559	65.814	56.46				150	150	150	150	150	150		26.4553	33.1052	27.6765	31.0112	55.5361	49.7364		1	1	1	1	1	1		1.02714	1.01414	1.01153	1.00802	1.00483	1.00113		104.798	125.973	102.914	94.5467	110.316	117.359		25.0265	31.2852	22.683	26.2305
146777		81.027	98.18	80.08	62.098	50.089	62.532				150	150	150	150	150	150		26.003	31.3173	27.6522	30.9082	55.4418	50.1954		1	1	1	1	1	1		1.02712	1.01412	1.01061	1.00727	1.00495	1.00117		104.798	125.348	102.872	94.1779	110.179	117.071		25.0265	31.2852	22.5355	26.1925
146858		83.43	97.441	75.017	63.467	56.825	60.526				150	150	150	150	150	150		26.2115	31.559	27.5372	30.3866	55.0186	48.9497		1	1	1	1	1	1		1.02699	1.01405	1.00888	1.00742	1.00352	1.00245		104.799	125.373	102.976	93.802	110.24	116.788		25.0265	31.2852	22.683	25.829
146997		82.296	93.008	78.535	68.073	69.24	64.989				150	150	150	150	150	150		25.913	31.0831	28.5228	30.4212	54.5318	48.411		1	1	1	1	1	1		1.02709	1.01411	1.00768	1.00809	1.00038	1.00228		104.798	125.353	103.236	93.7402	110.521	116.842		25.0265	31.2852	22.7985	25.829
147077		79.352	88.669	77.015	59.47	47.097	51.256				150	150	150	150	150	150		26.2461	31.0336	28.9515	29.8714	54.2098	47.4058		1	1	1	1	1	1		1.02708	1.01388	1.00786	1.00803	1.0005	1.00401		104.767	124.868	103.226	93.6595	110.189	116.329		25.0748	31.0377	22.7985	25.5485
147157		67.073	90.905	59.946	52.671	45.203	62.852				150	150	150	150	150	150		26.1924	29.6652	29.6259	29.6314	54.1128	48.0639		1	1	1	1	1	1		1.02724	1.01412	1.00756	1.00818	1.00078	1.00382		104.51	124.71	103.125	93.514	110.052	116.272		24.7128	30.7745	22.683	25.4635
147277		69.169	92.749	67.23	57.971	47.981	71.79				150	150	150	150	150	150		25.448	28.4256	29.3084	28.4917	53.7692	46.8849		1	1	1	1	1	1		1.02732	1.01428	1.00701	1.00784	1.00105	1.00506		104.061	124.626	102.994	93.3084	109.474	115.892		24.87	30.2285	22.5355	24.9787
147377		89.559	98.171	80.063	83.193	75.235	93.571				150	150	150	150	150	150		23.9107	25.7316	27.8974	26.837	52.5397	44.7061		1	1	1	1	1	1		1.02742	1.0142	1.00728	1.00806	1.00159	1.0051		104.044	124.595	102.956	93.1151	109.166	115.554		24.87	30.046	22.225	24.5255
147457		89.755	107.784	87.804	67.606	74.065	86.64				150	0	150	150	150	150		22.8103	0	26.6667	26.3749	51.0197	43.46		1	0	1	1	1	1		1.0278	1.01418	1.00762	1.00818	1.0016	1.00511		103.877	124.3	102.795	93.0556	109.101	115.301		24.6767	29.9393	22.104	24.3143
147537		87.137	97.409	92.49	69.478	60.448	81.249				150	0	150	150	150	150		22.7507	0	26.5191	26.254	50.0794	42.8655		1	0	1	1	1	1		1.02673	1.01389	1.00769	1.00769	0.999885	1.0036		103.889	124.189	102.934	93.0736	109.102	115.274		24.6767	29.6448	22.225	24.3143
147617		89.698	96.738	69.435	71.636	64.69	84.794				150	0	150	150	150	150		22.8919	0	26.2789	26.1306	48.1192	42.0077		1	0	1	1	1	1		1.0256	1.01393	1.00766	1.00787	0.998086	1.00186		104.046	124.334	102.971	93.1205	109.177	115.282		24.6767	29.8912	22.5355	24.5255
147697		95.036	135.77	85.613	66.158	57.157	64.081				150	0	150	150	150	150		22.1554	0	26.8095	25.8243	47.8255	40.9013		1	0	1	1	1	1		1.02576	1.01399	1.00779	1.00806	0.998356	1.00046		104.017	135.77	102.97	93.2733	109.098	115.243		24.6767	29.8912	22.5355	24.9787
147797		76.607	98.21	68.889	65.185	57.578	82.812				150	0	150	150	150	150		22.1949	0	26.9933	25.2151	47.7093	40.3743		1	0	1	1	1	1		1.026	1.01403	1.00761	1.00627	0.995905	1.00026		103.977	124.179	102.971	93.66	109.214	114.994		24.6767	29.8912	22.5355	25.5072
147877		82.472	94.569	60.71	66.02	60.056	70.68				150	0	150	150	150	150		22.5555	0	27.5053	25.516	47.6451	39.9709		1	0	1	1	1	1		1.02568	1.0141	1.00766	1.00638	0.993279	1.00008		104.438	124.04	103.114	93.659	109.788	114.953		24.87	29.6448	22.683	25.5072
147997		72.822	92.329	66.21	61.804	53.608	68.981				150	0	150	150	150	150		23.593	0	28.0969	26.3953	48.4356	39.1027		1	0	1	1	1	1		1.02564	1.01407	1.00757	1.0065	0.993381	1.00036		104.451	124.045	103.123	93.5101	109.338	114.893		24.87	29.6448	22.683	24.9787
148117		71.195	113.938	62.212	58.343	49.323	63.597				150	0	150	150	150	150		24.1076	0	28.5114	26.1027	48.2472	38.1757		1	0	1	1	1	1		1.02566	1.01373	1.00725	1.00636	0.993583	1.00046		104.445	123.838	102.974	93.2724	109.147	114.86		24.9273	29.755	22.5355	24.5255
148197		82.774	99.362	78.052	74.268	60.17	79.523				150	0	150	150	150	150		23.0704	0	27.466	25.3759	46.6593	36.5823		1	0	1	1	1	1		1.026	1.01392	1.00756	1.00621	0.993848	1.00036		103.977	123.123	102.941	93.1191	109.088	114.471		24.734	28.861	22.225	24.3143
148277		93.15	154.589	88.984	83.567	72.057	98.575				150	0	150	150	150	150		22.478	0	25.9306	24.2351	45.6566	35.7277		1	0	1	1	1	1		1.02621	1.01374	1.00784	1.00623	0.994013	1.00056		103.875	154.589	102.798	93.0647	108.973	114.234		24.5938	28.4945	22.104	24.2638
148357		85.897	116.36	86.779	73.064	67.804	79.203				150	0	150	150	150	150		22.6818	0	26.4632	24.7989	45.8807	36.2542		1	0	1	1	1	1		1.02639	1.01389	1.00807	1.00621	0.993714	1.00097		103.779	122.535	102.623	92.5153	108.337	114.006		24.1797	28.4077	22.0215	24.083
148437		82.93	105.275	80.087	64.959	66.558	73.336				150	0	150	150	150	150		23.1125	0	27.1699	24.3722	46.5234	37.1462		1	0	1	1	1	1		1.0267	1.01388	1.0082	1.00497	0.99326	1.00111		103.769	122.537	102.614	92.1961	108.553	113.997		24.1797	28.4077	22.0215	23.8162
148517		80.893	97.015	84.491	78.044	85.96	84.148				150	0	150	150	150	150		23.3263	0	27.3152	24.2611	45.2565	36.2392		1	0	1	1	1	1		1.02677	1.01368	1.00815	1.00526	0.993562	1.00129		103.666	122.505	102.764	91.9937	108.409	114.143		23.9648	28.4077	22.104	23.8162
148597		79.691	101.922	69.25	67.132	69.736	76.671				150	0	150	150	150	150		23.9881	0	27.3208	24.4923	44.8277	36.2035		1	0	1	1	1	1		1.02652	1.01403	1.00808	1.00526	0.993299	1.00141		103.245	122.503	102.914	91.6869	108.07	114.335		23.6358	28.4077	22.225	23.7125
148677		78.186	84.97	76.315	72.499	50.394	70.669				150	0	150	150	150	150		24.4064	0	27.9229	24.8181	44.4192	35.8081		1	0	1	1	1	1		1.02646	1.01413	1.00819	1.00532	0.99343	1.0013		102.785	122.503	102.967	91.7848	108.044	114.141		23.6358	28.4077	22.2317	23.8162
148777		74.277	82.808	64.253	55.105	55.561	66.167				150	150	150	150	150	150		23.8981	24.8912	27.7984	24.7949	44.3657	36.4208		1	1	1	1	1	1		1.02662	1.01408	1.00848	1.00536	0.993481	1.00169		103.22	122.503	102.964	91.7594	107.627	113.957		23.9648	28.1473	22.2317	23.8162
148857		58.915	90.2	65.841	48.9	49.63	80.297				150	150	150	150	150	150		23.9559	25.2326	27.3576	24.7948	44.5192	36.5994		1	1	1	1	1	1		1.02668	1.01403	1.00837	1.00539	0.993319	1.00214		103.204	122.503	102.965	93.0323	107.511	113.918		23.9648	28.1473	22.2317	24.083
148997		66.933	77.696	68.049	64.998	48.22	67.912				150	150	150	150	150	150		24.2258	25.6677	27.0673	24.8381	44.5555	36.8509		1	1	1	1	1	1		1.02687	1.01396	1.00846	1.00512	0.993131	1.00204		103.154	122.504	102.964	93.0423	107.357	113.519		23.9648	28.1473	22.2317	24.083
149117		87.49	86.932	81.74	67.46	75.784	93.528				150	150	150	150	150	150		23.9085	26.3546	25.9646	24.1715	43.6984	35.8016		1	1	1	1	1	1		1.0269	1.01395	1.00853	1.00514	0.993633	1.00215		103.146	122.504	102.964	93.0416	107.286	113.486		23.9648	28.1473	22.2317	24.083
149217		80.301	107.295	99.393	80.642	66.733	86.763				150	150	150	150	150	150		23.7431	25.891	25.9897	24.2203	42.8767	35.3475		1	1	1	1	1	1		1.02699	1.0139	1.00808	1.00503	0.993903	1.0023		102.753	122.495	102.915	92.0223	107.17	112.918		23.6358	27.9775	22.1377	23.8708
149297		83.893	95.07	68.653	69.758	68.187	79.818				150	150	150	150	150	150		24.3735	27.4572	26.6554	24.6001	42.8049	35.3906		1	1	1	1	1	1		1.02683	1.01394	1.00846	1.00518	0.994331	1.00221		102.657	122.125	102.73	91.5199	106.825	112.858		23.353	27.9377	22.104	23.767
149377		79.527	96.712	72.87	74.996	58.312	65.452				150	150	150	150	150	150		24.6601	27.978	27.4741	24.6266	43.0185	35.3079		1	1	1	1	1	1		1.02649	1.01447	1.0087	1.00557	0.993826	1.00181		102.694	122.404	102.702	91.4848	106.845	112.844		23.6358	27.9775	22.104	23.767
149457		81.385	103.33	89.215	70.234	84.782	97.868				150	150	150	150	150	150		24.5452	28.3032	27.5464	24.1434	42.8557	34.6586		1	1	1	1	1	1		1.02605	1.01442	1.00862	1.00542	0.992548	1.00158		102.625	122.415	102.711	91.4959	106.83	112.846		23.6358	27.9775	22.104	23.767
149557		74.402	105.236	69.241	65.067	71.351	83.096				150	150	150	150	150	150		23.8648	27.9477	28.2438	24.7903	44.0538	34.3963		1	1	1	1	1	1		1.02561	1.0147	1.00847	1.00531	0.990815	1.00051		102.648	122.06	102.895	91.4078	106.835	112.834		23.353	27.9377	22.1377	23.7075
149637		84.903	85.634	72.879	57.438	63.644	69.996				150	150	150	150	150	150		23.9922	28.217	28.2266	25.0409	44.5766	33.9669		1	1	1	1	1	1		1.02518	1.01477	1.00878	1.00553	0.98978	1.00084		102.67	121.873	102.879	91.3937	107.006	112.855		23.353	27.8363	22.1377	23.7075
149717		85.968	93.299	71.213	63.242	56.43	67.843				150	150	150	150	150	150		23.5936	27.4715	28.2637	25.9886	44.1428	33.4188		1	1	1	1	1	1		1.0253	1.01464	1.00889	1.00545	0.990076	1.00127		102.663	121.651	102.681	91.2317	106.943	112.892		23.196	27.6108	22.104	22.6678
149797		79.375	85.014	69.413	63.615	54.233	64.87				150	150	150	150	150	150		23.6464	26.7978	27.4289	25.808	44.4149	33.0187		1	1	1	1	1	1		1.02546	1.01457	1.00897	1.00525	0.988929	1.00125		102.555	121.655	102.561	91.2513	107.189	112.893		23.1437	27.6108	22.0215	22.351
149877		65.257	80.803	71.75	58.795	50.352	61.498				150	150	150	150	150	150		23.2471	26.6946	27.3386	25.2578	44.2701	32.7593		1	1	1	1	1	1		1.02549	1.01453	1.00891	1.00525	0.988962	1.00238		102.554	121.657	102.567	91.411	106.844	112.691		23.1437	27.6108	22.0215	22.656
150017		75.959	97.335	85.063	70.48	65.297	82.591				150	150	150	150	150	150		23.0074	25.6311	27.4501	25.095	44.0597	32.6821		1	1	1	1	1	1		1.02561	1.01446	1.00908	1.00529	0.987631	1.00249		102.546	121.66	102.668	91.409	107.121	111.819		23.1437	27.6108	22.0215	22.656
150117		84.753	107.481	77.135	71.347	75.112	86.099				150	150	150	150	150	150		23.0669	24.8927	27.9166	24.6318	44.3226	32.961		1	1	1	1	1	1		1.02582	1.01445	1.00914	1.0056	0.988976	1.00254		102.482	121.506	102.551	91.223	106.775	111.513		23.0493	26.9998	21.8527	22.351
150197		78.477	88.298	74.634	73.783	71.332	94.579				150	150	150	150	150	150		23.1849	25.341	28.8181	25.0133	44.5882	32.7864		1	1	1	1	1	1		1.02577	1.01423	1.00931	1.00519	0.987752	1.00259		102.44	121.189	102.428	91.2572	106.739	111.142		22.9585	26.5715	21.794	22.351
150277		78.586	104.122	69.37	71.253	61.742	78.127				150	150	150	150	150	150		22.8873	24.264	28.1997	25.1448	44.1603	32.5884		1	1	1	1	1	1		1.02324	1.0139	1.0099	1.00515	0.987514	1.00197		102.488	121.233	102.408	91.2614	106.761	111.193		22.9585	26.5715	21.794	22.351
150357		84.117	97.044	78.138	74.355	68.158	84.078				150	0	150	150	150	150		22.6934	0	28.3534	25.5298	42.9114	31.4623		1	0	1	1	1	1		1.02031	1.01418	1.01006	1.00464	0.987786	1.00226		102.542	121.136	102.183	91.4438	106.735	111.103		22.8698	26.5715	21.7245	22.656
150437		94.04	102.964	69.144	63.908	59.081	86.651				150	150	150	150	150	150		22.878	24.5316	29.1056	25.8287	43.5606	32.9136		1	1	1	1	1	1		1.02059	1.01463	1.00996	1.00464	0.988281	1.00101		102.524	120.988	102.063	91.4437	106.689	111.138		22.8698	26.5715	21.6665	22.656
150517		76.287	94.748	68.894	61.766	57.39	82.481				150	150	150	150	150	150		22.9423	25.1662	28.6917	26.0853	44.2138	32.8823		1	1	1	1	1	1		1.0207	1.01467	1.00998	1.00457	0.988141	1.00132		102.517	120.984	102.196	91.5827	106.702	111.128		22.9585	26.5715	21.7245	23.4395
150597		86.293	98.818	74.803	52.49	58.275	79.165				150	150	150	150	150	150		23.2225	25.0461	28.5703	25.8605	44.3552	32.7537		1	1	1	1	1	1		1.02062	1.01557	1.00976	1.00355	0.988043	1.00136		102.523	120.697	102.234	91.6775	106.816	111.127		22.9585	26.3193	21.7245	23.4395
150697		72.57	95.158	81.045	58.968	48.968	71.712				150	150	150	150	150	150		23.8996	25.4551	28.9748	26.2228	44.332	33.0112		1	1	1	1	1	1		1.02078	1.01549	1.00981	1.00366	0.987644	1.0027		102.62	120.704	102.227	91.8301	106.749	111.1		23.0493	26.3193	21.7245	23.7188
150777		67	90.674	67.027	60.204	51.985	82.918				150	150	150	150	150	150		24.7432	25.3987	29.2491	26.8198	44.5951	32.2605		1	1	1	1	1	1		1.01886	1.0144	1.00965	1.00333	0.987834	1.00368		102.906	120.81	102.254	92.7823	106.824	111.093		23.1185	26.3193	21.7245	23.761
150857		71.694	98.327	64.988	68.12	52.082	67.116				150	0	150	150	150	150		24.1293	0	28.7152	25.8791	43.492	29.7098		1	0	1	1	1	1		1.01895	1.01449	1.00969	1.00351	0.988409	1.0026		102.881	120.802	102.246	92.745	106.801	111.1		22.9612	26.3193	21.7245	23.74
150997		85.795	100.53	71.046	76.1	69.686	84.659				150	0	150	150	150	150		23.3769	0	28.3005	25.2862	42.9023	29.1671		1	0	1	1	1	1		1.01923	1.01444	1.0098	1.00343	0.988063	1.00354		102.699	120.595	102.067	91.9542	106.71	110.473		22.8347	26.2558	21.6665	23.6978
151097		77.668	95.588	79.624	72.969	60.603	87.945				150	0	150	150	150	150		23.6291	0	28.0098	25.4878	43.5462	29.0793		1	0	1	1	1	1		1.01942	1.01446	1.00937	1.00269	0.987848	1.00364		102.598	120.202	102.077	92.3617	106.616	110.434		22.744	25.8845	21.6665	23.6978
151177		90.25	115.841	80.991	68.231	76.968	82.215				150	0	150	150	150	150		23.6287	0	27.9549	25.7184	43.1537	29.6683		1	0	1	1	1	1		1.0178	1.01416	1.00925	1.00178	0.987706	1.00306		102.765	120.279	102.08	92.755	106.62	111.097		22.8347	25.8845	21.6665	23.6978
151257		83.673	102.725	68.99	68.015	84.416	87.363				150	0	150	150	150	150		23.0673	0	27.0569	25.7194	42.6568	29.7563		1	0	1	1	1	1		1.01773	1.01349	1.00876	1.00189	0.986318	1.00202		102.768	120.006	102.05	92.5879	106.722	111.106		22.8347	25.52	21.5465	23.4185
151337		77.664	86.887	72.848	65.146	71.328	65.658				150	0	150	150	150	150		23.8146	0	27.0308	25.7646	42.8844	30.1483		1	0	1	1	1	1		1.01756	1.0135	1.00859	1.00213	0.985068	1.0018		102.781	120.003	102.14	92.6856	107.009	111.113		22.8347	25.52	21.6665	23.6978
151417		73.62	89.518	77.424	60.959	58.175	82.025				150	0	150	150	150	150		25.2026	0	26.906	25.7357	42.7375	30.6184		1	0	1	1	1	1		1.01771	1.01335	1.00879	1.00211	0.984929	1.00197		103.217	119.668	102.387	92.6871	107.375	111.108		22.9612	25.52	21.7245	23.6978
151517		79.483	85.784	74.891	63.437	61.131	70.959				150	0	150	150	150	150		25.1446	0	26.4948	25.5264	42.9853	30.7891		1	0	1	1	1	1		1.01802	1.01412	1.00915	1.00232	0.984324	1.00173		103.133	119.503	102.339	92.6728	107.464	111.116		22.9612	25.52	21.7245	23.6978
151617		72.25	82.566	62.391	57.084	57.187	60.832				150	0	150	150	150	150		25.7036	0	26.7172	25.3175	42.1929	31.3349		1	0	1	1	1	1		1.0179	1.01386	1.00906	1.00219	0.984793	1.00164		103.165	119.507	102.354	92.6817	107.213	111.289		22.9612	25.52	21.7245	23.6978
151697		62.097	84.045	63.361	52.5	48.68	79.445				150	0	150	150	150	150		26.3894	0	27.8391	25.3766	41.9569	30.7281		1	0	1	1	1	1		1.01854	1.01431	1.00955	1.00231	0.984919	1.00165		102.993	119.502	102.27	92.6731	107.161	111.702		22.9612	25.52	21.7245	23.6978
151777		78.606	116.977	82.78	79.807	74.191	114.043				150	0	150	150	150	150		24.9803	0	26.8201	24.7731	41.1562	29.4944		1	0	1	1	1	1		1.01847	1.01417	1.00885	1.00239	0.984995	1.00188		103.011	119.484	102.385	92.6683	107.518	111.671		23.1185	25.3727	21.7245	23.6978
151877		91.951	99.608	93.191	83.972	78.075	93.52				150	0	150	150	150	150		24.0171	0	25.6508	23.6981	40.0445	27.7197		1	0	1	1	1	1		1.01842	1.01416	1.00899	1.00236	0.985089	1.00142		102.736	119.353	102.086	92.4502	107.515	111.351		22.992	25.052	21.6665	23.4185
151997		79.734	99.463	82.814	68.279	62.322	87.847				150	0	150	150	150	150		23.8575	0	24.8373	23.3998	39.5225	27.1998		1	0	1	1	1	1		1.01793	1.01432	1.00867	1.00249	0.985373	1.00119		102.759	119.348	102.126	92.3878	107.506	111.417		22.9012	24.9135	21.6665	23.4185
152077		78.795	108.318	75.445	69.969	80.343	82.468				150	0	150	150	150	150		23.2608	0	24.4966	23.0312	38.1466	27.1172		1	0	1	1	1	1		1.01811	1.01424	1.00908	1.0027	0.985343	1.00125		102.751	119.35	102.084	92.2868	107.507	111.4		22.992	24.9135	21.6665	23.4185
152157		90.981	103.946	87.9	72.206	72.961	76.414				150	0	150	150	150	150		23.5998	0	24.8061	22.9101	38.4725	27.1095		1	0	1	1	1	1		1.01817	1.014	1.00924	1.00281	0.985222	1.0015		103.093	119.361	102.08	92.2352	107.545	111.327		23.1185	24.9135	21.6665	23.4185
152237		68.904	108.507	78.572	73.831	64.188	76.166				150	0	150	150	150	150		23.7392	0	24.4885	22.8674	38.8294	26.8324		1	0	1	1	1	1		1.01842	1.01365	1.0097	1.0019	0.984936	1.00117		103.023	119.389	102.069	91.8691	107.545	111.423		22.992	24.9135	21.6665	23.244
152317		65.903	102.331	71.92	65.692	63.079	76.93				150	0	150	150	150	150		23.9611	0	24.6794	22.6527	38.8979	24.9727		1	0	1	1	1	1		1.01856	1.01389	1.00985	1.00142	0.985297	1.00164		103.535	119.31	102.219	92.6199	107.603	111.289		23.1185	24.6763	21.7245	23.4185
152397		78.588	90.323	77.561	67.399	53.326	79.498				150	0	150	150	150	150		23.6734	0	23.9506	22.0268	38.2167	25.0171		1	0	1	1	1	1		1.01838	1.01358	1.00981	1.00147	0.985141	1.00146		103.599	119.319	102.227	92.8212	107.843	111.729		23.1185	24.6763	21.7245	23.6978
152517		75.659	79.896	70.306	58.266	76.13	68.503				150	0	150	150	150	150		24.0606	0	24.1534	21.7857	38.4943	24.641		1	0	1	1	1	1		1.0183	1.01406	1.00988	1.00135	0.985411	1.00117		103.628	119.153	102.409	93.0656	108.029	111.928		23.1185	24.2302	21.8422	23.74
152597		59.164	92.385	57.765	58.999	55.589	85.432				150	0	150	150	150	150		23.5837	0	23.2831	21.512	38.0498	23.5736		1	0	1	1	1	1		1.01834	1.01436	1.00975	1.00128	0.985457	1.00125		103.617	119.085	102.505	93.1036	108.414	112.076		23.1185	24.2302	21.8955	23.7625
152697		97.349	117.422	88.672	73.222	71.053	110.048				150	0	150	150	150	0		21.8616	0	21.4335	20.0727	35.9061	0		1	0	1	1	1	0		1.01821	1.01387	1.00982	1.00132	0.985563	1.0013		103.663	119.17	102.5	93.1261	109.078	112.315		23.1185	24.2302	21.8955	23.8498
152777		92.122	114.31	89.799	91.229	77.704	106.013				150	0	150	150	150	150		21.7321	0	20.7154	20.2925	35.8735	22.9952		1	0	1	1	1	1		1.01821	1.01389	1.00981	1.00125	0.985618	0.999298		103.08	118.789	102.501	93.2785	109.078	112.73		22.992	24.0712	21.8955	24.1165
152877		89.197	103.047	88.477	83.521	82.294	97.883				150	0	150	150	150	150		22.3902	0	20.8384	20.5693	35.7057	23.3055		1	0	1	1	1	1		1.0181	1.01435	1.0097	1.00242	0.985577	0.999092		102.751	118.712	102.414	93.1108	108.356	112.778		22.9012	23.7272	21.7162	23.8498
152997		90.625	118.675	87.104	81.455	91.293	92.376				150	0	150	150	150	150		21.3622	0	20.939	20.2018	34.435	22.63		1	0	1	1	1	1		1.01842	1.014	1.01003	1.00267	0.985466	0.997805		103.023	118.713	102.404	93.1075	108.41	113.13		22.992	23.7272	21.7162	23.8498
153077		83.093	114.212	74.892	71.145	72.214	84.376				150	0	150	150	150	0		21.2524	0	20.6641	20.2126	34.8795	0		1	0	1	1	1	0		1.0186	1.01348	1.0101	1.00131	0.984849	0.997951		102.728	118.724	102.48	93.1262	108.711	113.098		22.9012	23.7272	21.8955	23.8498
153157		80.879	92.876	76.101	69.448	79.243	95.491				150	0	150	150	150	0		22.2151	0	21.6698	20.7283	35.1709	0		1	0	1	1	1	0		1.01888	1.01343	1.00994	0.999833	0.984265	0.997554		102.901	118.876	102.491	93.1234	109.044	113.414		22.992	24.0712	21.8955	23.7625
153237		73.064	90.557	69.32	70.149	72.909	107.083				150	0	150	150	150	0		22.0758	0	22.0276	21.3684	34.9151	0		1	0	1	1	1	0		1.0191	1.01333	1.0098	1.00016	0.982709	0.997825		102.84	119.218	102.622	93.181	110.029	113.486		22.992	24.2302	21.978	23.8498
153317		79.297	91.769	92.961	74.88	75.342	83.471				150	0	150	150	150	0		21.5915	0	21.778	21.4877	34.7911	0		1	0	1	1	1	0		1.01906	1.01343	1.00985	1.00008	0.980708	0.99784		102.852	119.324	102.618	93.4641	110.236	113.486		22.8347	24.6763	21.978	24.1165
153417		71.12	90.697	70.904	69.132	58.36	81.21				150	0	150	150	150	0		20.8957	0	21.6288	21.0303	34.6948	0		1	0	1	1	1	0		1.01887	1.01329	1.00996	1.00109	0.980767	0.998619		102.903	119.327	102.611	93.3047	110.523	113.467		22.8347	24.6763	21.978	24.1165
153517		82.563	99.395	80.923	63.749	69.848	85.43				0	0	150	150	150	0		0	0	20.5811	19.2595	33.958	0		0	0	1	1	1	0		1.01876	1.01378	1.00997	1.0008	0.980025	0.998377		103.463	119.313	102.611	93.5984	110.538	113.473		22.9612	24.6763	22.0117	24.2943
153617		99.173	117.3	102.569	83.706	96.965	116.274				0	0	0	0	150	0		0	0	0	0	32.5902	0		0	0	0	0	1	0		1.01864	1.01356	1.00959	1.00081	0.981366	0.998133		103.903	119.32	102.635	93.6543	110.428	113.479		23.1385	24.2302	22.0117	24.2978
153697		82.219	112.782	97.96	76.086	77.863	92.539				0	0	0	0	150	0		0	0	0	0	32.3722	0		0	0	0	0	1	0		1.01851	1.01381	1.01	1.00071	0.980986	0.999731		103.906	119.175	102.487	93.5622	110.506	113.074		23.1385	24.0712	21.978	24.2943
153777		79.326	100.744	91.003	79.362	84.63	88.523				0	0	0	150	150	0		0	0	0	18.9369	32.1591	0		0	0	0	1	1	0		1.01868	1.01382	1.01007	1.00096	0.981247	1.00181		103.931	118.776	102.481	93.654	110.546	112.871		23.4175	23.9733	21.978	24.2978
153857		102.491	110.981	81.157	77.263	92.2	103.461				0	0	0	150	150	0		0	0	0	19.1718	31.7709	0		0	0	0	1	1	0		1.0188	1.01387	1.01043	1.00122	0.98181	1.00215		103.929	119.17	102.581	93.6536	110.701	112.846		23.709	24.0712	22.0117	24.2978
153997		82.25	126	81.835	71.108	74.4	89.57				0	0	0	150	150	0		0	0	0	19.986	32.8127	0		0	0	0	1	1	0		1.01887	1.01366	1.01037	1.00102	0.982116	1.00229		103.899	118.816	102.701	93.6539	110.899	112.918		23.4175	23.9733	22.0117	24.2978
154097		71.6	100.821	67.537	62.8	70.226	89.322				0	0	0	150	150	0		0	0	0	20.0606	32.1127	0		0	0	0	1	1	0		1.01881	1.01364	1.01015	1.00125	0.982515	1.00057		103.929	118.822	102.838	93.6575	110.929	113.447		23.709	23.9733	22.1057	24.3033
154177		72.735	83.227	71.883	62.206	73.037	83.229				0	0	0	150	150	0		0	0	0	20.1468	32.4507	0		0	0	0	1	1	0		1.01882	1.01377	1.01037	0.999898	0.982987	0.999106		103.929	119.179	102.893	93.6866	111.02	113.516		23.709	24.0712	22.4095	24.3243
154277		76.44	95.907	77.856	64.316	69.146	83.25				0	0	0	150	150	0		0	0	0	20.2325	32.2012	0		0	0	0	1	1	0		1.01878	1.01389	1.01013	1.00007	0.983327	0.999038		103.901	119.31	102.913	93.7497	111.066	113.516		23.709	24.2302	22.4095	24.395
154357		93.503	109.001	81.382	78.087	58.628	82.362				0	0	0	150	150	0		0	0	0	20.1887	31.3148	0		0	0	0	1	1	0		1.01867	1.01385	1.01011	0.999789	0.983406	0.998702		103.903	119.312	102.915	93.903	111.125	113.933		23.709	24.2302	22.4095	24.518
154457		97.269	117.015	92.733	96.307	94.984	96.135				0	0	0	150	150	0		0	0	0	19.7935	29.7026	0		0	0	0	1	1	0		1.01856	1.01379	1.01031	0.999649	0.983498	0.998196		103.905	119.313	102.833	93.9206	111.41	113.656		23.709	24.2302	22.1057	24.518
154537		94.806	123.058	101.422	77.437	87.04	114.87				0	0	0	150	150	0		0	0	0	19.4168	28.7427	0		0	0	0	1	1	0		1.01851	1.01489	1.01027	1.00128	0.983201	0.998038		103.906	118.947	102.709	93.6976	111.14	113.51		23.1183	24.0712	22.0117	24.395
154637		93.419	103.274	86.791	78.513	77.592	102.512				0	0	0	150	150	0		0	0	0	19.618	28.9559	0		0	0	0	1	1	0		1.01865	1.01621	1.01042	1.00116	0.984353	0.99759		103.857	118.708	102.581	93.7825	111.039	113.492		22.8347	23.9733	22.0117	24.509
154717		89.246	102.39	91.893	75.954	84.149	104.312				0	0	0	150	150	0		0	0	0	18.9944	27.9128	0		0	0	0	1	1	0		1.01878	1.01622	1.01038	1.00102	0.984241	0.997703		103.853	118.708	102.584	93.7073	111.048	113.513		22.8347	23.9733	22.0117	24.395
154797		81.366	93.451	103.264	79.256	93.094	96.392				0	0	0	150	150	0		0	0	0	19.2371	27.3753	0		0	0	0	1	1	0		1.01904	1.01647	1.01068	1.00123	0.984769	0.997337		103.845	118.706	102.676	93.7786	111.005	113.517		22.8347	23.9733	22.1057	24.509
154877		80.045	97.292	92.256	65.139	72.01	87.214				0	0	0	150	150	0		0	0	0	19.5757	27.4384	0		0	0	0	1	1	0		1.01913	1.01674	1.01092	1.00145	0.984775	0.997394		103.895	118.711	102.799	93.8908	111.004	113.516		23.1183	24.0712	22.4095	24.6485
154997		76.552	104.706	80.665	70.217	89.268	82.068				0	0	0	150	150	0		0	0	0	19.9986	27.4061	0		0	0	0	1	1	0		1.01917	1.01597	1.01085	1.0015	0.985126	0.996584		103.924	119.116	102.991	93.7633	111.065	114.062		23.709	24.2302	22.557	24.509
155077		84.245	96.071	72.047	68.514	74.223	83.136				0	0	0	150	150	0		0	0	0	19.7548	27.6259	0		0	0	0	1	1	0		1.01936	1.01617	1.01106	1.00032	0.985037	0.996848		103.945	119.275	103.129	94.0001	111.122	114.052		23.7198	24.6763	22.6725	24.6485
155197		79.327	88.116	74.987	69.237	79.895	79.99				0	0	0	150	150	0		0	0	0	19.2555	27.2376	0		0	0	0	1	1	0		1.01953	1.01616	1.01076	1.00006	0.983576	0.99662		104.009	119.276	103.256	94.0692	111.775	114.061		23.7848	24.6763	22.8402	24.7165
155277		93.21	102.005	95.028	76.371	95.544	118.804				0	0	0	0	150	0		0	0	0	0	26.5428	0		0	0	0	0	1	0		1.01941	1.01693	1.01056	1.0004	0.983765	0.9964		104.014	119.209	103.265	94.0353	111.825	114.166		23.7848	24.6763	22.8402	24.7165
155377		104.977	127.28	96.115	78.135	93.69	111.641				0	0	0	0	150	0		0	0	0	0	24.8218	0		0	0	0	0	1	0		1.01938	1.01683	1.01052	1.00162	0.984007	0.996307		104.016	119.217	103.266	94.0081	111.997	114.072		23.7848	24.6763	22.8402	24.7165
155477		83.046	115.773	97.668	71.942	91.498	107.986				0	0	0	0	150	0		0	0	0	0	25.1118	0		0	0	0	0	1	0		1.01936	1.01657	1.01085	1.00156	0.98378	0.996926		103.945	119.076	103.147	93.8797	112.03	113.57		23.7198	24.2302	22.6725	24.6485
155557		81.363	102.989	89.72	79.731	94.093	98.444				0	0	0	0	150	0		0	0	0	0	25.138	0		0	0	0	0	1	0		1.0191	1.01657	1.01089	1.0013	0.983761	0.998671		103.955	119.076	102.986	93.9061	112.033	113.505		23.709	24.0712	22.557	24.6485
155637		81.786	107.557	92.635	89.509	101.178	100.586				0	0	0	0	150	0		0	0	0	0	23.6703	0		0	0	0	0	1	0		1.01984	1.01705	1.01124	1.00147	0.984628	0.999205		103.939	119.028	102.947	93.8885	111.917	113.493		23.709	24.2302	22.6725	24.6485
155717		82.451	95.106	89.551	74.622	97.462	99.107				0	0	0	150	150	0		0	0	0	19.0968	23.2662	0		0	0	0	1	1	0		1.01979	1.01749	1.01108	1.0015	0.984965	0.998966		103.939	118.983	102.966	94.0107	112.089	113.441		23.709	24.2302	22.6725	24.7165
155797		84.012	90.152	84.858	70.562	92.235	81.348				0	0	0	150	150	0		0	0	0	19.7073	24.2015	0		0	0	0	1	1	0		1.01963	1.01746	1.0111	1.00179	0.985165	1.00063		103.941	119.162	102.963	94.0637	112.06	113.232		23.709	24.6763	22.557	24.9483
155877		83.527	90.296	81.343	62.786	76.398	72.8				0	0	0	150	150	0		0	0	0	19.6431	23.7509	0		0	0	0	1	1	0		1.01988	1.01771	1.01068	1.00204	0.985379	0.999001		103.938	119.293	103.162	94.2117	112.22	113.498		23.709	24.9135	22.6725	25.3385
155997		73.715	96.297	74.565	68.889	67.128	94.444				0	0	0	150	150	0		0	0	0	19.5167	23.9383	0		0	0	0	1	1	0		1.01999	1.01778	1.0095	1.00044	0.983675	0.997717		103.991	119.288	103.23	94.6278	112.447	113.845		23.7198	24.9135	22.6725	25.3385
156097		73.752	92.657	73.182	73.232	82.989	79.344				0	0	0	150	150	0		0	0	0	19.5306	23.0778	0		0	0	0	1	1	0		1.02015	1.01663	1.00869	1.00198	0.983215	0.997013		103.984	119.429	103.27	94.2273	112.818	114.112		23.7198	24.9875	22.6725	25.3385
156177		97.559	111.936	95.938	75.893	85.804	91.599				0	0	0	150	150	0		0	0	0	19.3087	23.1901	0		0	0	0	1	1	0		1.01999	1.01677	1.00838	1.00216	0.982392	0.997176		103.937	119.497	103.348	94.6167	113.134	114.102		23.709	25.157	22.8402	25.5523
156277		92.414	108.138	99.72	96.621	96.959	106.058				0	0	0	150	150	150		0	0	0	19.0049	23.1183	23.2387		0	0	0	1	1	1		1.01981	1.01646	1.00857	1.00219	0.982569	0.997252		103.939	119.499	103.335	94.8738	113.314	114.237		23.709	25.157	22.8402	25.6518
156377		74.481	102.865	84.837	83.234	90.755	84.427				0	0	0	0	150	150		0	0	0	0	22.5665	24.2985		0	0	0	0	1	1		1.01993	1.01747	1.00863	1.00354	0.982907	0.998173		103.937	119.363	103.332	94.2595	113.271	114.064		23.709	24.9875	22.8402	25.5523
156457		97.004	104.502	102.384	73.652	88.57	94.701				0	0	0	0	150	150		0	0	0	0	22.6519	25.2665		0	0	0	0	1	1		1.0201	1.01755	1.00883	1.00352	0.983303	0.998191		103.935	119.358	103.319	94.059	113.22	114.064		23.709	24.9875	22.8402	25.3385
156537		88.878	90.422	86.071	80.774	110.52	92.315				0	0	0	0	150	150		0	0	0	0	22.9951	25.2799		0	0	0	0	1	1		1.02014	1.01758	1.00929	1.00395	0.983893	0.998326		103.935	119.355	103.303	94.0304	113.145	114.059		23.709	24.9875	22.8402	25.3385
156617		81.97	98.174	88.76	66.877	94.696	90.203				0	0	0	0	150	150		0	0	0	0	23.3681	26.6293		0	0	0	0	1	1		1.02044	1.01632	1.00808	1.00415	0.984157	0.998609		103.931	119.341	103.367	94.0262	113.108	114.048		23.709	24.9135	22.8402	25.3385
156717		75.426	105.408	75.635	66.681	75.502	84.745				0	0	0	0	150	150		0	0	0	0	23.8162	27.4343		0	0	0	0	1	1		1.02067	1.01631	1.00675	1.00432	0.984446	0.998552		103.928	119.341	103.485	94.0226	113.055	114.05		23.709	24.9135	22.8402	25.3385
156797		88.852	91.455	78.867	66.617	83.581	71.224				0	0	0	0	150	150		0	0	0	0	23.7449	27.287		0	0	0	0	1	1		1.0209	1.01657	1.00701	1.0044	0.984127	0.998685		103.925	119.334	103.449	94.0209	113.113	114.045		23.709	24.9135	22.8402	25.3385
156877		78.235	92.349	77.193	73.124	87.411	88.169				0	0	0	0	150	150		0	0	0	0	23.0614	26.6834		0	0	0	0	1	1		1.02107	1.01539	1.00714	1.00287	0.983922	0.998785		103.923	119.317	103.317	94.0174	113.141	113.519		23.709	24.6763	22.6725	24.9483
157017		79.634	86.457	69.629	68.145	94.256	83.808				0	0	0	0	0	150		0	0	0	0	0	27.4155		0	0	0	0	0	1		1.02125	1.01557	1.00859	1.00283	0.984282	0.997971		103.92	119.174	103.185	93.9223	113.085	113.764		23.5607	24.2302	22.557	24.7165
157117		84.62	103.633	92.625	73.783	78.869	82.481				0	0	0	0	0	150		0	0	0	0	0	26.7551		0	0	0	0	0	1		1.0215	1.01553	1.0102	1.00084	0.984157	0.99798		103.915	119.072	102.871	93.9543	113.108	113.761		23.5607	23.985	22.4095	24.6485
157197		104.724	124.044	104.537	82.426	98.347	86.541				0	0	0	0	0	150		0	0	0	0	0	25.8902		0	0	0	0	0	1		1.0216	1.01554	1.01027	1.00257	0.984087	0.998821		103.876	118.987	102.709	93.712	113.12	113.502		23.07	23.6993	22.1882	24.509
157277		93.936	112.983	96.216	83.276	106.446	88.797				0	0	0	0	0	150		0	0	0	0	0	26.7002		0	0	0	0	0	1		1.02094	1.01615	1.01059	1.00321	0.983742	0.999599		103.84	118.712	102.57	93.6884	113.164	113.484		22.992	23.6167	22.046	24.509
157357		93.189	104.437	82.212	78.602	90.818	87.57				0	0	0	150	0	150		0	0	0	18.8887	0	25.1871		0	0	0	1	0	1		1.02125	1.01595	1.01097	1.0032	0.983898	0.999608		103.757	118.712	102.561	93.6886	113.144	113.483		22.992	23.6167	22.046	24.509
157437		81.379	108.323	89.71	91.664	87.988	98.146				0	0	0	0	0	150		0	0	0	0	0	25.0348		0	0	0	0	0	1		1.02132	1.01626	1.01147	1.00298	0.983981	0.999474		103.716	118.712	102.55	93.7746	113.134	113.487		22.992	23.6167	22.046	24.6485
157517		99.473	110.127	90.115	85.424	94.534	72.237				0	0	0	0	0	150		0	0	0	0	0	25.0233		0	0	0	0	0	1		1.02163	1.01626	1.01143	1.00296	0.984161	0.999619		103.533	118.712	102.551	93.7755	113.107	113.483		22.992	23.6167	22.046	24.6485
157637		91.232	95.099	95.615	73.463	88.988	82.262				0	0	0	0	150	150		0	0	0	0	22.9478	24.4862		0	0	0	0	1	1		1.02136	1.01666	1.01133	1.00302	0.984613	0.998916		103.691	118.712	102.553	93.7726	113.024	113.5		22.992	23.6167	22.046	24.6485
157717		65.775	107.668	92.509	72.949	94.627	84.711				0	0	0	0	0	150		0	0	0	0	0	24.3316		0	0	0	0	0	1		1.02055	1.0165	1.01131	1.00303	0.984991	0.998838		103.113	118.706	102.495	93.6949	112.955	113.502		22.9012	23.3727	21.9802	24.509
157797		74.297	94.517	80.754	61.711	91.726	85.383				0	0	0	0	0	150		0	0	0	0	0	23.6069		0	0	0	0	0	1		1.02031	1.01538	1.0115	1.003	0.985092	0.999749		102.682	118.711	102.485	93.6963	113.195	113.406		22.8125	23.3727	21.9802	24.509
157877		71.867	95.647	76.354	67.363	94.927	78.549				0	0	0	0	150	150		0	0	0	0	23.1365	24.5351		0	0	0	0	1	1		1.02046	1.01472	1.01154	1.00309	0.985427	0.999643		102.597	118.706	102.411	93.6628	113.345	113.323		22.7297	23.2698	21.8955	24.395
157997		90.858	82.547	89.41	68.306	90.832	91.972				0	0	0	0	150	150		0	0	0	0	24.27	25.5647		0	0	0	0	1	1		1.0207	1.01477	1.01206	1.00272	0.985337	1.00036		102.515	118.689	102.137	93.6581	113.352	112.872		22.6782	23.2543	21.759	24.3243
158098		98.193	107.472	94.726	90.636	108.3	107.964				0	0	0	0	150	150		0	0	0	0	23.8969	23.9772		0	0	0	0	1	1		1.02088	1.01477	1.01206	1.00282	0.985248	1.00186		102.462	118.478	102.137	93.554	113.55	112.302		22.5717	23.1488	21.759	24.3033
158197		104.804	111.777	92.476	78.065	81.831	87.141				0	0	0	0	150	150		0	0	0	0	24.4573	23.2091		0	0	0	0	1	1		1.02087	1.01467	1.01182	1.00287	0.985318	1.00162		102.463	118.505	102.06	93.5457	113.916	112.329		22.5717	23.1488	21.5767	24.3033
158277		95.107	98.958	91.815	69.48	90.014	114.458				0	0	0	0	150	150		0	0	0	0	25.1715	23.1818		0	0	0	0	1	1		1.02086	1.0149	1.01185	1.00264	0.985428	1.00169		102.463	118.442	102.059	93.4038	113.879	112.321		22.5717	23.1488	21.5767	24.2978
158357		105.094	112.591	94.195	83.128	90.985	96.165				0	0	0	0	150	0		0	0	0	0	25.5033	0		0	0	0	0	1	0		1.02105	1.01504	1.01124	1.00266	0.985584	1.00162		102.186	118.402	101.975	93.2942	114.333	112.33		22.524	23.1488	21.4205	24.1195
158437		95.536	100.727	86.996	90.395	86.71	90.805				0	0	0	0	150	0		0	0	0	0	25.8297	0		0	0	0	0	1	0		1.02129	1.01521	1.0113	1.00222	0.985673	1.00183		102.156	118.354	101.968	93.1373	114.331	112.306		22.524	23.1488	21.4205	24.0252
158517		91.412	88.564	77.746	71.135	82.701	99.723				0	0	0	0	150	0		0	0	0	0	26.1281	0		0	0	0	0	1	0		1.02135	1.01508	1.01151	1.00251	0.985945	1.00197		102.149	118.39	101.945	93.1095	114.245	112.29		22.524	23.1488	21.4205	23.8388
158597		80.175	94.367	74.111	77.028	96.828	86.236				0	0	0	0	150	0		0	0	0	0	26.6079	0		0	0	0	0	1	0		1.02058	1.01546	1.00977	1.00233	0.986464	1.00192		102.038	118.108	102.068	93.0862	114.07	112.296		22.2705	23.077	21.4205	23.7625
158677		71.415	80.728	73.602	63.933	79.15	84.884				0	0	0	0	150	150		0	0	0	0	27.3569	22.6053		0	0	0	0	1	1		1.02143	1.01656	1.00841	1.00326	0.986318	1.002		101.485	117.889	102.059	92.868	114.119	112.487		22.049	22.9498	21.3005	23.74
158757		71.518	86.676	85.631	52.973	69.782	67.622				0	0	0	0	150	150		0	0	0	0	27.8981	22.7137		0	0	0	0	1	1		1.02127	1.01774	1.00849	1.00511	0.98652	1.00212		101.515	117.612	102.057	92.6402	114.349	112.463		22.049	22.8395	21.3005	23.6978
158877		77.229	86.485	77.209	60.912	71.713	60.918				0	0	0	0	150	150		0	0	0	0	29.1287	22.6676		0	0	0	0	1	1		1.02129	1.01648	1.00864	1.00485	0.986637	1.00029		101.199	117.569	101.879	92.5935	114.346	112.496		21.9487	22.754	21.244	23.495
159017		102.775	104.854	87.147	84.834	87.96	114.251				0	0	0	0	150	150		0	0	0	0	29.1068	22.6298		0	0	0	0	1	1		1.02131	1.01635	1.00811	1.00463	0.985977	1.00182		101.107	117.58	101.94	92.3995	114.363	112.194		21.9135	22.754	21.244	23.355
159097		97.051	119.305	90.565	91.15	87.818	101.391				0	0	0	0	150	150		0	0	0	0	29.5901	23.1044		0	0	0	0	1	1		1.02117	1.0162	1.00767	1.00572	0.986044	1.00135		101.12	117.593	101.99	92.02	114.361	112.221		21.9135	22.537	21.244	23.2837
159177		98.549	99.646	93.915	80.266	92.659	88.123				0	0	0	0	150	150		0	0	0	0	28.9531	22.9751		0	0	0	0	1	1		1.02099	1.01594	1.00782	1.00543	0.986297	1.00108		101.131	117.617	101.974	92.0257	114.375	112.237		21.8845	22.537	21.244	23.2837
159257		107.721	133.27	95.723	75.029	85.081	108.274				0	0	0	0	150	150		0	0	0	0	29.3991	24.2957		0	0	0	0	1	1		1.02099	1.01586	1.00743	1.00558	0.98641	1.00081		100.967	133.27	101.834	92.02	114.374	112.253		21.8347	22.537	21.1677	23.2837
159337		92.876	111.337	88.724	76.433	82.372	89.893				0	0	0	0	150	150		0	0	0	0	29.6711	24.9785		0	0	0	0	1	1		1.02102	1.01576	1.0074	1.0052	0.986555	1.0004		100.965	117.631	101.836	92.0534	114.374	112.278		21.8347	22.537	21.1677	23.2837
159417		80.648	94.809	82.326	80.423	89.598	72.091				0	0	0	0	150	150		0	0	0	0	29.5394	25.0904		0	0	0	0	1	1		1.02082	1.01559	1.00722	1.00502	0.986659	1.00003		101.139	117.644	101.848	92.02	114.438	112.32		21.8505	22.537	21.1677	23.2288
159517		76.847	85.045	84.168	81.132	80.347	83.482				0	0	0	0	150	150		0	0	0	0	29.6388	26.2564		0	0	0	0	1	1		1.02097	1.01535	1.00784	1.00538	0.98645	0.999943		101.132	117.661	101.805	91.7913	114.457	112.206		21.8505	22.537	21.1677	22.9545
159597		82.979	96.569	82.176	72.104	80.549	77.016				0	0	0	0	150	150		0	0	0	0	30.1448	26.7239		0	0	0	0	1	1		1.02088	1.01542	1.00715	1.00573	0.986573	0.999505		100.978	117.507	101.734	91.7756	114.606	112.12		21.826	22.4708	21.102	22.9545
159697		82.571	76.759	75.607	69.399	81.779	81.652				0	0	0	0	150	150		0	0	0	0	30.2446	26.6472		0	0	0	0	1	1		1.02095	1.01514	1.00788	1.00585	0.986507	1.00077		100.953	117.441	101.674	91.7745	114.613	111.951		21.0258	22.4607	20.8662	22.9545
159777		73.673	96.479	78.062	66.424	70.264	78.062				0	0	0	0	150	150		0	0	0	0	29.8174	26.2144		0	0	0	0	1	1		1.02009	1.01392	1.00771	1.00617	0.985724	1.00046		100.906	117.485	101.634	91.7218	114.525	111.869		20.6317	22.4607	20.761	22.713
159877		98.769	104.544	101.26	79.013	92.314	91.504				0	0	0	0	150	150		0	0	0	0	28.7887	24.4497		0	0	0	0	1	1		1.02017	1.01386	1.00775	1.00611	0.986475	1.00056		100.64	117.428	101.52	91.6418	114.374	111.61		20.5812	22.4402	20.6035	22.6615
160017		83.338	118.698	96.362	76.83	99.11	96.964				0	0	0	0	150	150		0	0	0	0	28.4424	24.244		0	0	0	0	1	1		1.01941	1.01403	1.00771	1.00606	0.985897	1.00047		100.824	117.423	101.43	91.6436	114.509	111.27		20.5812	22.4402	20.4652	22.4898
160097		98.948	113.256	95.189	78.258	95.833	88.875				0	0	0	0	150	150		0	0	0	0	27.8959	25.3254		0	0	0	0	1	1		1.01924	1.01372	1.00769	1.0058	0.985565	1.00008		100.848	117.432	101.43	91.6525	114.542	111.348		20.5812	22.4402	20.4652	22.4898
160177		88.128	109.484	102.047	82.517	81.338	85.756				0	0	0	0	150	150		0	0	0	0	27.8598	25.2565		0	0	0	0	1	1		1.02004	1.01344	1.00748	1.00564	0.985309	1.00007		100.386	117.44	101.394	91.6581	114.57	111.351		20.5023	22.4402	20.3965	22.4898
160257		87.665	110.026	85.699	76.657	85.599	80.931				0	0	0	0	150	150		0	0	0	0	27.1123	25.8766		0	0	0	0	1	1		1.02012	1.01299	1.00732	1.00574	0.984499	0.999683		100.384	117.452	101.408	91.6549	114.657	111.436		20.5023	22.4402	20.3965	22.4898
160337		81.879	94.527	91.602	72.68	90.146	87.635				0	0	0	0	150	150		0	0	0	0	26.7377	25.9849		0	0	0	0	1	1		1.02012	1.01283	1.00714	1.00556	0.984844	0.999455		100.65	117.457	101.437	91.5859	115.001	111.486		20.5812	22.4402	20.4652	22.4228
160417		82.029	88.255	96.106	83.002	81.815	74.202				0	0	0	0	150	150		0	0	0	0	26.5451	25.1689		0	0	0	0	1	1		1.02079	1.01402	1.00726	1.00558	0.984731	0.999034		100.364	117.304	101.414	91.5815	115.445	111.254		20.5023	22.0625	20.3965	22.4228
160497		92.342	82.783	79.853	68.186	87.379	75.403				0	0	0	0	150	150		0	0	0	0	26.4332	24.8138		0	0	0	0	1	1		1.02063	1.01508	1.00728	1.0063	0.985743	0.998721		100.527	117.26	101.412	91.4232	115.248	111.28		20.5812	22.0625	20.3965	22.4228
160577		78.69	91.519	82.562	62.799	78.227	85.191				0	0	0	0	150	150		0	0	0	0	26.5331	24.5001		0	0	0	0	1	1		1.02046	1.01508	1.00873	1.00789	0.985556	0.998375		100.374	117.26	101.275	91.1959	115.292	111.183		20.5812	22.0625	20.3965	22.4228
160657		79.004	91.009	80.685	62.714	79.072	75.368				0	0	0	0	150	150		0	0	0	0	26.5882	24.096		0	0	0	0	1	1		1.02074	1.01518	1.0104	1.00775	0.986014	0.998197		100.365	117.094	101.067	91.0293	114.666	111.122		20.5812	21.8718	20.373	22.4075
160777		91.007	100.216	97.339	88.789	93.634	96.577				0	0	0	0	150	150		0	0	0	0	26.237	23.7527		0	0	0	0	1	1		1.02074	1.01513	1.01084	1.00761	0.986015	0.998184		100.295	117.013	100.84	90.7877	114.666	111.096		20.5023	21.773	20.293	22.33
160877		104.895	103.356	100.204	90.638	95.991	117.474				0	0	0	0	150	150		0	0	0	0	26.3414	22.4403		0	0	0	0	1	1		1.02078	1.01504	1.01066	1.00752	0.986102	0.998162		100.364	117.112	100.819	90.765	115.122	111.096		20.5812	21.8718	20.17	22.2613
160997		103.891	104.262	90.121	83.298	100.211	77.555				0	0	0	0	150	150		0	0	0	0	25.9965	22.3811		0	0	0	0	1	1		1.02063	1.01492	1.01089	1.00769	0.986224	0.998251		100.369	117.126	100.839	90.7871	115.278	111.096		20.5812	21.8718	20.293	22.33
161097		109.721	112.905	97.821	94.198	93.722	88.43				0	0	0	0	150	0		0	0	0	0	26.0967	0		0	0	0	0	1	0		1.02067	1.01441	1.01187	1.00743	0.985886	0.998092		100.367	117.189	100.826	90.7891	114.68	111.097		20.5812	21.8718	20.293	22.33
161177		93.232	108.348	103.918	76.861	101.988	94.098				0	0	0	0	150	0		0	0	0	0	25.2749	0		0	0	0	0	1	0		1.02046	1.01432	1.013	1.00684	0.985624	0.99769		100.568	117.014	100.815	90.8621	115.582	111.1		20.6317	21.773	20.293	22.2613
161257		97.866	88.968	82.543	77.542	91.856	86.487				0	0	0	0	150	0		0	0	0	0	24.6818	0		0	0	0	0	1	0		1.02026	1.01404	1.01318	1.00698	0.985343	0.99743		100.616	117.011	100.831	90.7795	115.992	111.146		20.6317	21.7152	20.373	22.1055
161337		87.741	107.329	81.957	78.711	95.2	88.066				0	0	0	0	150	150		0	0	0	0	24.1809	22.3098		0	0	0	0	1	1		1.02044	1.01456	1.01352	1.00751	0.985174	0.997041		100.573	117.002	100.827	90.7654	115.995	111.16		20.4745	21.7152	20.373	22.1055
161417		73.419	95.772	89.308	72.785	84.243	89.851				0	0	0	0	150	0		0	0	0	0	23.3149	0		0	0	0	0	1	0		1.02098	1.01523	1.01319	1.00719	0.984763	0.998373		100.441	116.989	100.831	90.7909	116.003	111.116		20.4745	21.7152	20.373	22.2613
161517		87.907	108.595	90.339	81.532	79.853	82.582				0	0	0	0	150	0		0	0	0	0	23.369	0		0	0	0	0	1	0		1.02126	1.01587	1.01281	1.00705	0.984556	0.999579		100.403	116.973	100.837	90.8174	116.007	111.098		20.4745	21.5222	20.5405	22.184
161597		84.713	102.34	90.188	67.835	82.013	89.285				0	0	0	0	150	0		0	0	0	0	23.3213	0		0	0	0	0	1	0		1.02093	1.01577	1.01269	1.00673	0.984644	0.999444		100.454	116.978	100.838	90.8851	116.005	111.099		20.4262	21.5222	20.5405	22.2613
161677		92.639	87.81	97.719	68.703	79.125	84.502				0	0	0	0	150	0		0	0	0	0	23.1882	0		0	0	0	0	1	0		1.02042	1.01594	1.01247	1.00749	0.984363	0.999231		100.375	116.836	100.818	90.7886	116.011	111.101		20.3757	21.3675	20.558	22.2613
161797		110.68	121.193	112.255	88.155	91.762	118.556				0	0	0	0	0	0		0	0	0	0	0	0		0	0	0	0	0	0		1.02033	1.0162	1.01266	1.00746	0.984214	0.999249		110.68	116.82	112.255	90.7675	116.014	111.1		20.3757	21.225	20.558	22.1055
161877		87.242	110.465	92.647	78.916	107.971	98.039				0	0	0	0	0	0		0	0	0	0	0	0		0	0	0	0	0	0		1.0205	1.01596	1.01297	1.00732	0.984026	0.999043		100.372	116.823	100.815	90.7899	116.129	111.102		20.3757	21.225	20.558	22.2613
161997		91.376	116.412	101.732	90.778	95.375	103.18				0	0	0	0	0	0		0	0	0	0	0	0		0	0	0	0	0	0		1.02023	1.01602	1.01325	1.00715	0.983598	0.998917		100.625	116.836	100.785	91.1513	116.186	111.103		20.3757	21.3675	20.435	22.33
162077		97.34	105.716	85.861	83.73	100.423	91.329				0	0	0	0	0	0		0	0	0	0	0	0		0	0	0	0	0	0		1.02006	1.01553	1.01291	1.00684	0.983321	0.998532		100.386	116.86	100.794	91.1658	116.398	111.172		20.2968	21.3675	20.435	22.33
162157		70.743	106.461	84.615	90.455	99.751	80.264				0	0	0	0	0	0		0	0	0	0	0	0		0	0	0	0	0	0		1.01999	1.01533	1.01304	1.00747	0.983861	0.998524		100.327	116.877	100.791	91.088	116.354	111.173		20.2968	21.3675	20.435	22.33
162237		90.268	99.228	86.796	71.963	101.954	68.964				0	0	0	0	0	0		0	0	0	0	0	0		0	0	0	0	0	0		1.01989	1.01613	1.013	1.00854	0.984426	0.997912		100.221	116.835	100.792	90.8631	116.29	111.216		20.2465	21.3675	20.435	22.2528
162317		88.321	103.703	79.663	75.384	100.863	86.324				0	0	0	0	0	0		0	0	0	0	0	0		0	0	0	0	0	0		1.01988	1.01739	1.01275	1.00895	0.984294	0.998499		100.043	116.826	100.798	90.7905	116.307	111.175		20.0522	21.3675	20.435	22.2528
162417		77.807	104.607	95.566	71.902	87.096	97.405				0	0	0	0	0	0		0	0	0	0	0	0		0	0	0	0	0	0		1.02004	1.01775	1.01234	1.00903	0.984342	0.999003		99.9295	116.823	100.809	90.7899	116.103	111.149		19.964	21.3675	20.4925	22.2528
162497		80.631	106.169	84.182	73.477	80.008	106.069				0	0	0	0	0	0		0	0	0	0	0	0		0	0	0	0	0	0		1.01948	1.01801	1.01198	1.00957	0.984867	0.999474		99.9216	116.82	100.773	90.7859	116.069	111.134		19.8565	21.2837	20.518	22.2528
162577		87.19	115.106	95.923	88.45	83.078	93.175				0	0	0	0	0	0		0	0	0	0	0	0		0	0	0	0	0	0		1.01921	1.01817	1.01184	1.00958	0.986103	1.00066		99.8953	116.784	100.657	90.7522	115.877	111.102		19.584	21.225	20.3935	22.184
162677		107.194	119.152	99.633	86.818	109.132	104.789				0	0	0	0	0	0		0	0	0	0	0	0		0	0	0	0	0	0		1.01911	1.01814	1.01179	1.01066	0.985926	1.00006		99.8971	116.785	100.661	90.6379	115.924	111.095		19.584	21.225	20.2953	22.0282
162777		86.95	107.066	96.825	90.196	106.631	108.813				0	0	0	0	0	0		0	0	0	0	0	0		0	0	0	0	0	0		1.01934	1.01827	1.01191	1.01076	0.985877	0.999918		99.8931	116.78	100.651	90.6378	115.937	111.096		19.584	21.225	20.2953	22.0282
162857		87.022	107.961	106.332	80.666	117.443	96.693				0	0	0	0	0	0		0	0	0	0	0	0		0	0	0	0	0	0		1.01903	1.01888	1.01215	1.01162	0.985707	0.999539		99.8985	116.725	106.332	90.6132	117.443	111.098		19.4547	21.0765	20.2953	21.8402
162997		91.295	102.593	108.149	71.804	100.122	91.954				0	0	0	0	0	0		0	0	0	0	0	0		0	0	0	0	0	0		1.01864	1.01857	1.01184	1.0112	0.985467	1.00095		99.8455	116.73	108.149	90.5485	116.031	111.073		19.1167	21.049	20.3935	21.734
163077		78.789	93.751	89.489	71.612	85.741	94.122				0	0	0	0	0	0		0	0	0	0	0	0		0	0	0	0	0	0		1.01825	1.01824	1.01151	1.01069	0.985303	1.00056		99.8629	116.714	100.686	90.59	116.041	111.103		18.8935	21.0007	20.2953	21.734
163157		83.203	114.245	96.095	76.794	96.067	81.89				0	0	0	0	0	0		0	0	0	0	0	0		0	0	0	0	0	0		1.01792	1.01909	1.01131	1.01091	0.986534	1.00226		99.8778	116.709	100.703	90.5726	116	111.086		18.8935	21.0007	20.2953	21.6993
163257		77.457	108.198	96.732	67.323	95.849	85.03				0	0	0	0	0	0		0	0	0	0	0	0		0	0	0	0	0	0		1.01802	1.01909	1.01099	1.01068	0.985961	1.00176		99.7285	116.457	100.731	90.5916	116.011	111.094		18.854	21.0007	20.2953	21.6993
163357		84.427	90.729	92.326	71.592	87.775	95.38				0	0	0	0	0	0		0	0	0	0	0	0		0	0	0	0	0	0		1.01867	1.01888	1.01117	1.01113	0.985978	1.00229		99.6031	116.374	100.715	90.4489	116.01	111.085		18.854	21.09	20.3695	21.4103
163437		88.509	93.791	86.631	72.66	73.269	82.312				0	0	0	0	0	0		0	0	0	0	0	0		0	0	0	0	0	0		1.01905	1.01892	1.01164	1.01252	0.98675	1.00216		99.5304	116.372	100.674	90.3871	115.996	111.09		18.9393	21.09	20.3695	21.3108
163557		97.121	121.141	104.542	102.775	106.38	109.143				0	0	0	0	0	0		0	0	0	0	0	0		0	0	0	0	0	0		1.01936	1.01881	1.01109	1.01464	0.987377	1.002		99.4708	116.34	104.542	102.775	115.964	111.036		18.9393	21.2175	20.3473	21.2943
163637		108.757	126.36	111.851	103.961	110.889	106.845				0	0	0	0	0	0		0	0	0	0	0	0		0	0	0	0	0	0		1.01973	1.01913	1.01118	1.0147	0.9874	1.0016		108.757	116.335	111.851	103.961	115.958	111.05		18.9965	21.2175	20.4655	21.3455
163717		91.717	107.879	89.093	99.413	94.262	107.166				0	0	0	0	0	0		0	0	0	0	0	0		0	0	0	0	0	0		1.01967	1.01992	1.01087	1.01448	0.987083	1.00134		99.752	115.856	100.742	99.413	116.03	111.121		19.036	21.0387	20.5637	21.3455
163797		94.915	111.76	97.63	97.411	116.119	114.949				0	0	0	0	0	0		0	0	0	0	0	0		0	0	0	0	0	0		1.01947	1.02052	1.01106	1.01407	0.986841	1.00194		99.7889	115.848	100.725	97.411	116.119	111.098		19.036	21.0387	20.5637	21.3455
163877		107.785	111.416	115.17	101.278	102.43	105.539				0	0	0	0	0	0		0	0	0	0	0	0		0	0	0	0	0	0		1.02076	1.02046	1.01087	1.01588	0.986571	1.00297		107.785	115.813	115.17	101.278	116.063	111.061		19.036	20.982	20.5637	21.3455
163997		85.632	106.853	99.44	83.376	92.747	103.81				0	0	0	0	0	0		0	0	0	0	0	0		0	0	0	0	0	0		1.02133	1.0202	1.01157	1.01556	0.98661	1.00311		99.45	115.82	100.681	90.3306	116.06	111.056		19.036	20.982	20.5637	21.4103
164097		81.701	91.013	102.681	76.864	95.396	88.644				0	0	0	0	0	0		0	0	0	0	0	0		0	0	0	0	0	0		1.02156	1.01994	1.01129	1.01534	0.986088	1.00355		99.4247	115.856	100.705	90.3401	116.094	111.04		19.036	20.7715	20.6205	21.4013
164197		90.424	107.132	93.52	70.201	95.141	86.931				0	0	0	0	0	0		0	0	0	0	0	0		0	0	0	0	0	0		1.02203	1.02023	1.01097	1.01507	0.9859	1.00393		99.2559	115.852	100.733	90.3519	116.106	110.975		19.036	20.5785	20.6205	21.4103
164277		88.98	96.897	82.941	77.439	86.592	97.466				0	0	0	0	0	0		0	0	0	0	0	0		0	0	0	0	0	0		1.0231	1.02039	1.01074	1.01435	0.985542	1.00364		99.2292	115.85	100.753	90.3831	116.139	111.037		19.036	20.5785	20.5637	21.445
164357		86.458	109.554	90.868	73.276	99.896	102.403				0	0	0	0	0	0		0	0	0	0	0	0		0	0	0	0	0	0		1.02401	1.02128	1.01024	1.01383	0.985558	1.00341		99.0333	115.837	100.646	90.4006	116.025	111.045		19.0452	20.5785	20.5222	21.445
164437		110.62	130.122	119.784	89.815	121.537	129.185				0	0	0	0	0	0		0	0	0	0	0	0		0	0	0	0	0	0		1.02433	1.02272	1.0099	1.01375	0.98655	1.00322		110.62	130.122	119.784	90.3333	121.537	129.185		18.9607	20.552	20.404	21.4228
164517		88.356	119.532	109.319	102.354	120.724	135.128				0	0	0	0	0	0		0	0	0	0	0	0		0	0	0	0	0	0		1.02358	1.02219	1.00925	1.01363	0.986119	1.00246		98.6863	115.783	109.319	102.354	120.724	135.128		18.6072	20.4385	20.404	21.3715
164617		100.953	110.43	105.39	85.333	104.443	140.199				0	0	0	0	0	0		0	0	0	0	0	0		0	0	0	0	0	0		1.02314	1.02174	1.00917	1.01326	0.985876	1.00208		98.74	115.789	105.39	90.3549	116.107	140.199		18.6072	20.4385	20.404	21.4228
164697		97.94	105.186	103.315	94.976	112.826	109.024				0	0	0	0	0	0		0	0	0	0	0	0		0	0	0	0	0	0		1.02258	1.02092	1.00872	1.01295	0.985503	1.00177		98.988	115.802	103.315	94.976	116.145	111.176		18.9607	20.3547	20.3473	21.4228
164797		107.397	124.188	89.257	89.505	104.821	103.785				0	0	0	0	0	0		0	0	0	0	0	0		0	0	0	0	0	0		1.02214	1.02141	1.00835	1.01278	0.985151	1.001		107.397	115.793	100.661	90.3754	116.192	111.267		18.9607	20.3127	20.3473	21.3455
164877		89.719	103.815	99.686	94.034	107.497	100.9				0	0	0	0	0	0		0	0	0	0	0	0		0	0	0	0	0	0		1.02265	1.02101	1.00806	1.01331	0.984745	1.00082		99.1661	115.842	100.687	94.034	116.247	111.269		18.9607	20.3092	20.404	21.3108
164997		91.978	105.715	89.87	86.45	103.61	99.54				0	0	0	0	0	0		0	0	0	0	0	0		0	0	0	0	0	0		1.02253	1.02125	1.00801	1.01289	0.984357	1.0012		99.1667	115.838	100.691	90.3709	116.299	111.265		18.9607	20.3092	20.3473	21.3017
165097		91.06	99.353	88.341	88.05	97.713	101.841				0	0	0	0	0	0		0	0	0	0	0	0		0	0	0	0	0	0		1.02257	1.02107	1.00876	1.01483	0.984039	1.00168		99.1665	115.842	100.625	90.2662	116.339	111.259		18.9607	20.254	20.3473	21.0927
165177		88.024	96.53	96.401	67.401	98.187	102.696				0	0	0	0	0	0		0	0	0	0	0	0		0	0	0	0	0	0		1.02318	1.02111	1.00891	1.01626	0.985692	1.00184		99.1318	115.841	100.762	90.1007	116.119	111.257		18.9607	20.1282	20.3215	20.9783
165257		97.553	101.253	94.796	78.876	97.408	111.157				0	0	0	0	0	0		0	0	0	0	0	0		0	0	0	0	0	0		1.02305	1.02091	1.00905	1.01667	0.987034	1.00272		98.9333	115.844	100.805	90.0118	116.033	111.218		18.6072	20	20.4197	20.85
165377		106.149	144.741	117.005	102.179	119.448	111.874				0	0	0	0	0	0		0	0	0	0	0	0		0	0	0	0	0	0		1.0226	1.02166	1.0092	1.01709	0.987125	1.00242		106.149	144.741	117.005	102.179	119.448	111.235		18.6072	20	20.4197	20.6773
165457		102.603	127.509	99.446	101.3	101.256	113.464				0	0	0	0	0	0		0	0	0	0	0	0		0	0	0	0	0	0		1.02256	1.02279	1.00904	1.01665	0.986741	1.00165		98.9893	127.509	100.805	101.3	116.052	111.259		18.5585	19.9488	20.4197	20.5933
165537		103.945	102.814	104.181	86.882	102.152	110.304				0	0	0	0	0	0		0	0	0	0	0	0		0	0	0	0	0	0		1.02269	1.02263	1.00882	1.0162	0.986423	1.00099		99.166	115.844	104.181	90.1148	116.072	111.294		18.912	19.782	20.542	20.5683
165617		110.763	120.842	108.657	110.483	116.016	132.485				0	0	0	0	0	0		0	0	0	0	0	0		0	0	0	0	0	0		1.02226	1.02268	1.00888	1.01548	0.986026	1.00063		110.763	115.922	108.657	110.483	116.016	132.485		18.8547	19.7445	20.4532	20.5515
165697		104.554	118.712	102.089	88.616	119.048	134.278				0	0	0	0	0	0		0	0	0	0	0	0		0	0	0	0	0	0		1.02222	1.02229	1.00892	1.01583	0.985831	1.0002		99.2516	116.024	100.848	90.1937	119.048	134.278		18.8547	19.6842	20.4532	20.3628
165777		94.702	106.53	91.567	91.762	107.544	125.402				0	0	0	0	0	0		0	0	0	0	0	0		0	0	0	0	0	0		1.02206	1.02216	1.00914	1.01582	0.985507	0.999869		99.3695	116.057	101.021	91.762	116.144	125.402		18.854	19.6617	20.433	20.2398
165857		89.045	98.315	102.442	92.688	104.477	103.322				0	0	0	0	0	0		0	0	0	0	0	0		0	0	0	0	0	0		1.02217	1.02259	1.00984	1.01519	0.985357	0.99949		99.3568	115.945	100.939	92.688	116.362	111.491		18.7585	19.6357	20.3355	19.8097
165997		90.641	108.41	102.825	81.13	102.351	103.588				0	0	0	0	0	0		0	0	0	0	0	0		0	0	0	0	0	0		1.02199	1.02247	1.01033	1.01555	0.98502	0.999271		99.3773	116.339	100.881	90.2154	116.39	111.535		18.7338	19.785	20.3355	19.7458
166077		95.587	97.664	86.2	78.604	89.556	111.092				0	0	0	0	0	0		0	0	0	0	0	0		0	0	0	0	0	0		1.0222	1.02238	1.0105	1.01544	0.984996	0.999		99.354	116.34	100.861	90.2231	116.392	111.59		18.711	19.6228	20.168	19.7458
166157		88.001	98.145	95.227	93.044	102.861	103.94				0	0	0	0	0	0		0	0	0	0	0	0		0	0	0	0	0	0		1.02223	1.02225	1.0105	1.01537	0.985111	0.99874		99.3504	116.342	100.86	93.044	116.382	111.641		18.711	19.4705	20.168	19.653
166257		106.661	117.471	122.92	101.655	124.524	136.755				0	0	0	0	0	0		0	0	0	0	0	0		0	0	0	0	0	0		1.02254	1.02193	1.01078	1.01578	0.985387	0.998424		106.661	116.347	122.92	101.655	124.524	136.755		18.669	19.4705	20.0922	19.6388
166357		100.407	111.094	100.041	100.518	117.97	101.633				0	0	0	0	0	0		0	0	0	0	0	0		0	0	0	0	0	0		1.02238	1.02119	1.01124	1.01561	0.984698	0.997697		99.5539	116.41	100.846	100.518	117.97	111.655		18.5413	19.2002	20.0922	19.5553
166437		95.427	109.967	100.514	90.714	120.058	112.178				0	0	0	0	0	0		0	0	0	0	0	0		0	0	0	0	0	0		1.02207	1.02095	1.01114	1.01507	0.984622	0.997443		99.6012	116.433	100.989	90.2491	120.058	111.829		18.4868	19.1387	20.1752	19.4578
166517		105.891	110.868	106.643	102.259	101.434	125.926				0	0	0	0	0	0		0	0	0	0	0	0		0	0	0	0	0	0		1.02195	1.02084	1.01082	1.01475	0.985102	0.997114		105.891	116.62	106.643	102.259	116.504	125.926		18.4133	19.167	19.9073	19.2505
166597		89.843	100.221	100.843	90.597	112.238	110.372				0	0	0	0	0	0		0	0	0	0	0	0		0	0	0	0	0	0		1.02148	1.02041	1.01075	1.01445	0.984429	0.996848		99.6928	116.648	101.172	90.2926	112.238	111.983		18.4133	19.1617	19.7782	19.1743
166677		109.008	105.285	91.178	95.206	104.633	105.39				0	0	0	0	0	0		0	0	0	0	0	0		0	0	0	0	0	0		1.02135	1.02039	1.01142	1.01408	0.984151	0.997041		109.008	116.729	101.121	95.206	116.566	112.051		18.424	19.2317	19.663	19.1513
166777		114.142	117.23	85	93.115	114.33	96.896				0	0	0	0	0	0		0	0	0	0	0	0		0	0	0	0	0	0		1.02123	1.02024	1.01255	1.01411	0.983549	0.997044		114.142	116.731	101.026	93.115	114.33	112.051		18.5425	19.1455	19.4682	19.0192
166877		85.585	105.858	88.995	83.144	98.854	108.511				0	0	0	0	0	0		0	0	0	0	0	0		0	0	0	0	0	0		1.02106	1.02014	1.01371	1.01398	0.984085	0.996739		99.9243	116.733	100.89	90.3231	116.57	112.057		18.493	19.1455	19.3865	18.9038
166997		92.233	102.291	91.568	77.057	101.845	101.492				0	0	0	0	0	0		0	0	0	0	0	0		0	0	0	0	0	0		1.02131	1.01984	1.01371	1.01414	0.984295	0.996513		99.932	116.738	100.891	90.3144	116.557	112.062		18.831	19.1455	19.292	19.0192
167077		95.235	118.711	104.383	94.633	105.956	112.466				0	0	0	0	0	0		0	0	0	0	0	0		0	0	0	0	0	0		1.02117	1.0201	1.01343	1.01425	0.985029	0.996284		99.9328	116.733	104.383	94.633	116.509	112.067		18.6632	19.1102	19.292	19.0192
167177		106.413	125.521	114.758	93.66	129.768	134.321				0	0	0	0	0	0		0	0	0	0	0	0		0	0	0	0	0	0		1.02089	1.02055	1.0133	1.01429	0.98528	0.996064		106.413	125.521	114.758	93.66	129.768	134.321		18.6632	18.739	19.292	19.0192
167277		107.117	118.09	101.851	92.574	116.764	120.942				0	0	0	0	0	0		0	0	0	0	0	0		0	0	0	0	0	0		1.02092	1.01997	1.01332	1.01476	0.985291	0.99599		107.117	116.735	100.936	92.574	116.764	120.942		18.6632	18.5712	19.2117	19.0192
167357		97.147	119.355	115.906	103.054	109.308	123.855				0	0	0	0	0	0		0	0	0	0	0	0		0	0	0	0	0	0		1.02073	1.01983	1.01317	1.01478	0.98539	0.99581		100.132	116.787	115.906	103.054	109.308	123.855		18.7167	18.5445	19.1635	19.0033
167437		107.465	118.179	112.712	97.059	116.57	117.473				0	0	0	0	0	0		0	0	0	0	0	0		0	0	0	0	0	0		1.02068	1.01953	1.01351	1.01438	0.985215	0.995662		107.465	116.823	112.712	97.059	116.57	117.473		18.9987	18.384	19.1123	18.9675
167517		94.223	112.357	92.867	96.513	104.434	118.073				0	0	0	0	0	0		0	0	0	0	0	0		0	0	0	0	0	0		1.02145	1.0195	1.01334	1.01515	0.985211	0.995422		100.244	116.836	101.107	96.513	116.671	118.073		18.9467	18.3838	18.944	18.945
167597		86.407	114.85	101.68	80.857	99.573	113.519				0	0	0	0	0	0		0	0	0	0	0	0		0	0	0	0	0	0		1.02249	1.01982	1.01337	1.01451	0.984715	0.995638		100.135	116.834	101.214	90.3762	116.712	113.519		18.917	18.3458	18.8845	18.923
167677		92.956	106.966	88.544	79.001	100.937	113.285				0	0	0	0	0	0		0	0	0	0	0	0		0	0	0	0	0	0		1.02218	1.01953	1.01364	1.01393	0.984435	0.995612		100.167	116.836	101.202	90.3984	116.736	112.266		18.917	18.3188	18.7807	18.923
167757		81.846	117.011	97.129	91.778	114.378	93.135				0	0	0	0	0	0		0	0	0	0	0	0		0	0	0	0	0	0		1.02193	1.01974	1.01356	1.01361	0.984184	0.995357		100.194	116.834	101.206	91.778	114.378	112.285		18.9467	18.3188	18.7807	18.812
167877		84.654	110.749	94.543	81.211	107.776	107.127				0	0	0	0	0	0		0	0	0	0	0	0		0	0	0	0	0	0		1.02207	1.01941	1.01357	1.01419	0.984687	0.995557		100.178	116.837	101.205	90.3901	107.776	112.269		18.9987	18.2595	18.7807	18.812
167997		104.682	120.347	108.376	95.326	125.342	115.672				0	0	0	0	0	0		0	0	0	0	0	0		0	0	0	0	0	0		1.02242	1.01932	1.01407	1.01628	0.985998	0.99537		104.682	116.839	108.376	95.326	125.342	115.672		19.0612	18.2005	18.6988	18.812
168097		115.415	130.479	111.924	109.634	128.106	122.312				0	0	0	0	0	0		0	0	0	0	0	0		0	0	0	0	0	0		1.02342	1.0192	1.01385	1.01591	0.986825	0.996689		115.415	130.479	111.924	109.634	128.106	122.312		19.1155	18.0985	18.7807	18.812
168177		110.395	142.606	99.463	97.398	115.564	127.767				0	0	0	0	0	0		0	0	0	0	0	0		0	0	0	0	0	0		1.02229	1.01933	1.01321	1.01595	0.987062	0.996782		110.395	142.606	101.341	97.398	115.564	127.767		19.0612	18.2005	18.6988	18.7003
168257		103.922	121.333	116.696	88.779	111.192	109.014				0	0	0	0	0	0		0	0	0	0	0	0		0	0	0	0	0	0		1.02183	1.01919	1.01306	1.01575	0.986686	0.996693		103.922	121.333	116.696	90.322	111.192	112.562		18.9987	18.3563	18.6963	18.6343
168337		109.621	104.728	107.072	93.655	129.539	105.546				0	0	0	0	0	0		0	0	0	0	0	0		0	0	0	0	0	0		1.02233	1.01913	1.01339	1.0155	0.986533	0.996586		109.621	117.011	107.072	93.655	129.539	112.883		18.9987	18.3192	18.6735	18.8985
168437		99.924	127.288	91.935	105.403	112.215	120.519				0	0	0	0	0	0		0	0	0	0	0	0		0	0	0	0	0	0		1.02212	1.01914	1.01446	1.01555	0.986488	0.997818		100.312	127.288	101.387	105.403	112.215	120.519		19.1025	18.377	18.6102	18.8585
168517		86.524	114.114	110.493	105.026	130.899	111.972				0	0	0	0	0	0		0	0	0	0	0	0		0	0	0	0	0	0		1.02195	1.01923	1.01446	1.01322	0.986107	0.997517		100.319	117.231	110.493	105.026	130.899	111.972		19.0727	18.077	18.503	19.0465
168597		94.158	114.577	104.527	97.214	110.133	127.036				0	0	0	0	0	0		0	0	0	0	0	0		0	0	0	0	0	0		1.02179	1.01936	1.0154	1.01439	0.985892	0.997134		100.326	117.015	104.527	97.214	110.133	127.036		19.0727	17.9782	18.503	19.0465
168677		99.814	117.988	101.434	98.479	111.783	130.329				0	0	0	0	0	0		0	0	0	0	0	0		0	0	0	0	0	0		1.02165	1.01981	1.01431	1.01743	0.985968	0.996846		100.332	117.014	101.433	98.479	111.783	130.329		19.0727	17.9782	18.6412	19.0465
168757		97.613	117.627	96.696	95.609	100.192	118.002				0	0	0	0	0	0		0	0	0	0	0	0		0	0	0	0	0	0		1.0216	1.02039	1.01432	1.01946	0.985888	0.996924		100.334	117.013	101.433	95.609	117.234	118.002		19.0023	18.377	18.4693	18.9735
168857		100.279	107.342	98.783	76.871	98.875	109.381				0	0	0	0	0	0		0	0	0	0	0	0		0	0	0	0	0	0		1.02225	1.02128	1.01439	1.01933	0.986104	0.996733		100.306	117.008	101.432	90.3952	117.399	112.879		18.8795	17.9782	18.4693	18.9735
169017		122.005	123.689	133.614	108.709	130.868	142.194				0	0	0	0	0	0		0	0	0	0	0	0		0	0	0	0	0	0		1.02238	1.02234	1.01429	1.01935	0.98605	0.997203		122.005	123.689	133.614	108.709	130.868	142.194		18.8413	17.9782	18.4693	18.9522
169097		95.417	125.791	116.234	100.427	113.119	112.276				0	0	0	0	0	0		0	0	0	0	0	0		0	0	0	0	0	0		1.02195	1.02194	1.01287	1.01926	0.986118	0.996934		100.359	125.791	116.234	100.427	113.119	112.276		18.7975	17.8102	18.1785	18.9607
169177		112.05	125.823	100.414	92.226	132.478	129.173				0	0	0	0	0	0		0	0	0	0	0	0		0	0	0	0	0	0		1.0217	1.02185	1.01311	1.01922	0.986493	0.996378		112.05	125.823	101.56	92.226	132.478	129.173		18.802	17.8925	18.0272	18.9958
169257		94.43	123.372	114.689	106.278	121.307	130.578				0	0	0	0	0	0		0	0	0	0	0	0		0	0	0	0	0	0		1.02154	1.02188	1.01278	1.0192	0.986462	0.996059		100.563	123.372	114.689	106.278	121.307	130.578		18.759	17.9575	17.9783	19.0135
169337		98.419	128.446	107.09	95.113	103.878	110.345				0	0	0	0	0	0		0	0	0	0	0	0		0	0	0	0	0	0		1.02222	1.02164	1.01389	1.02198	0.986435	0.996129		100.485	128.446	107.09	95.113	117.446	112.896		18.6393	17.7287	17.9783	18.9898
169417		88.924	108.967	94.607	84.283	126.8	103.589				0	0	0	0	0	0		0	0	0	0	0	0		0	0	0	0	0	0		1.02189	1.02184	1.01377	1.02139	0.986512	0.995811		100.524	117.143	101.557	90.4288	126.8	112.934		18.6393	17.5052	17.8607	18.9723
169517		105.877	113.072	120.4	99.91	107.757	105.216				0	0	0	0	0	0		0	0	0	0	0	0		0	0	0	0	0	0		1.02208	1.02201	1.01502	1.02159	0.986558	0.995921		105.877	117.237	120.4	99.91	107.757	113.183		18.4783	17.6372	17.8607	19.0498
169597		110.39	120.185	107.553	93.73	95.624	118.933				0	0	0	0	0	0		0	0	0	0	0	0		0	0	0	0	0	0		1.02214	1.02241	1.01377	1.02343	0.986557	0.996261		110.39	120.185	107.553	93.73	117.446	118.933		18.4783	17.5767	17.612	18.9973
169677		103.835	111.34	94.246	88.815	105.099	96.483				0	0	0	0	0	0		0	0	0	0	0	0		0	0	0	0	0	0		1.02213	1.02279	1.01374	1.02418	0.986606	0.996068		103.835	117.231	101.558	90.4065	117.446	113.153		18.307	17.5722	17.5312	18.9973
169777		115.863	107.851	110.082	107.036	125.004	102.78				0	0	0	0	0	0		0	0	0	0	0	0		0	0	0	0	0	0		1.02223	1.02336	1.01481	1.02568	0.986569	0.996091		115.863	117.175	110.082	107.036	125.004	113.148		18.185	17.5722	17.5312	18.9973
169877		115.683	133.444	119.995	114.201	154.949	131.559				0	0	0	0	0	0		0	0	0	0	0	0		0	0	0	0	0	0		1.0221	1.02424	1.0147	1.02697	0.986205	0.996114		115.683	133.444	119.995	114.201	154.949	131.559		18.185	17.5722	17.5312	18.9973
169997		96.191	115.073	103.018	88.629	127.987	130.554				0	0	0	0	0	0		0	0	0	0	0	0		0	0	0	0	0	0		1.022	1.02384	1.01376	1.02688	0.986385	0.996299		100.51	117.237	103.018	90.2931	127.987	130.554		18.185	17.937	17.581	18.858
170077		106.273	115.863	110.699	102.445	134.973	141.624				0	0	0	0	0	0		0	0	0	0	0	0		0	0	0	0	0	0		1.0218	1.02337	1.01357	1.02651	0.986467	0.995805		106.273	117.285	110.699	102.445	134.973	141.624		18.185	17.8995	17.5457	18.802
170157		100.841	127.182	119.859	96.418	141.072	125.946				0	0	0	0	0	0		0	0	0	0	0	0		0	0	0	0	0	0		1.02169	1.02276	1.01338	1.02615	0.986148	0.995561		100.768	127.182	119.859	96.418	141.072	125.946		18.2532	17.7962	17.4438	18.6928
170237		92.484	126.246	100.809	97.315	129.479	100.83				0	0	0	0	0	0		0	0	0	0	0	0		0	0	0	0	0	0		1.02156	1.02228	1.01325	1.02587	0.986047	0.995522		100.784	126.246	101.673	97.315	129.479	113.363		18.1372	17.7322	17.4018	18.6612
170317		90.515	113.982	93.896	96.227	128.02	114.105				0	0	0	0	0	0		0	0	0	0	0	0		0	0	0	0	0	0		1.02243	1.02253	1.01327	1.0256	0.986082	0.995266		100.672	117.303	101.673	96.227	128.02	114.105		18.0567	17.6842	17.4018	18.5838
170397		91.6	102.405	95.21	90.791	120.049	107.523				0	0	0	0	0	0		0	0	0	0	0	0		0	0	0	0	0	0		1.02268	1.02216	1.01422	1.0259	0.98554	0.995151		100.64	117.305	101.658	90.791	120.049	113.384		18.0567	17.6842	17.3805	18.5517
170517		104.017	107.741	102.531	86.247	105.608	112.05				0	0	0	0	0	0		0	0	0	0	0	0		0	0	0	0	0	0		1.02262	1.02215	1.01427	1.0254	0.984817	0.995346		104.017	117.306	102.531	90.4193	117.82	113.372		17.8945	17.5335	17.3033	18.5517
170597		93.884	112.526	96.138	93.998	96.165	108.597				0	0	0	0	0	0		0	0	0	0	0	0		0	0	0	0	0	0		1.02255	1.0219	1.01522	1.02543	0.985414	0.995717		100.657	117.307	101.599	93.998	117.71	113.353		17.8208	17.5335	17.3033	18.5358
170677		113.875	123.58	115.665	90.319	107.751	137.4				0	0	0	0	0	0		0	0	0	0	0	0		0	0	0	0	0	0		1.02241	1.0219	1.01509	1.02583	0.985404	0.995399		113.875	123.58	115.665	90.4098	117.712	137.4		17.768	17.458	17.3033	18.5517
170777		124.207	137.194	115.496	108.127	150.171	151.683				0	0	0	0	0	0		0	0	0	0	0	0		0	0	0	0	0	0		1.02213	1.02193	1.01522	1.02646	0.985459	0.99516		124.207	137.194	115.496	108.127	150.171	151.683		17.8208	17.5335	17.1213	18.5517
170877		110.397	141.995	117.131	104.234	121.017	123.218				0	0	0	0	0	0		0	0	0	0	0	0		0	0	0	0	0	0		1.02206	1.02233	1.01537	1.02635	0.985493	0.994927		110.397	141.995	117.131	104.234	121.017	123.218		17.768	17.458	16.8623	18.5517
170997		112.189	146.073	109.994	93.372	142.522	123.531				0	0	0	0	0	0		0	0	0	0	0	0		0	0	0	0	0	0		1.0221	1.02216	1.01419	1.02539	0.985819	0.994845		112.189	146.073	109.994	93.372	142.522	123.531		17.8183	17.3807	16.774	18.5358
171077		114.306	135.89	117.538	106.89	125.855	125.275				0	0	0	0	0	0		0	0	0	0	0	0		0	0	0	0	0	0		1.02214	1.0219	1.01395	1.02606	0.985719	0.99484		114.306	135.89	117.538	106.89	125.855	125.275		17.8675	17.2768	16.7165	18.5118
171157		109.093	118.974	110.226	99.701	124.704	102.497				0	0	0	0	0	0		0	0	0	0	0	0		0	0	0	0	0	0		1.02272	1.02165	1.01482	1.02589	0.985615	0.995094		109.093	118.974	110.226	99.701	124.704	113.475		17.3548	17.2892	16.6065	18.5225
171237		97.103	107.044	100.764	85.025	126.31	122.085				0	0	0	0	0	0		0	0	0	0	0	0		0	0	0	0	0	0		1.02246	1.02154	1.01495	1.02668	0.985692	0.995082		100.946	117.506	101.673	90.4311	126.31	122.085		17.0572	17.3637	16.6002	18.457
171317		101.544	104.399	100.614	84.659	125.41	111.274				0	0	0	0	0	0		0	0	0	0	0	0		0	0	0	0	0	0		1.02315	1.02168	1.0149	1.02634	0.985613	0.995368		100.93	117.502	101.673	90.4368	125.41	113.466		17.0572	17.2025	16.464	18.457
171417		92.735	110.19	88.112	92.02	120.771	95.631				0	0	0	0	0	0		0	0	0	0	0	0		0	0	0	0	0	0		1.02311	1.02169	1.01487	1.02624	0.985616	0.994939		100.932	117.502	101.674	92.02	120.771	113.481		17.0115	16.993	16.391	18.375
171497		104.533	119.858	84.629	92.627	114.701	106.422				0	0	0	0	0	0		0	0	0	0	0	0		0	0	0	0	0	0		1.02254	1.02154	1.01566	1.02615	0.985224	0.994037		104.533	119.858	101.667	92.627	114.701	113.511		17.0115	17.2025	16.284	18.375
171597		150.068	150.852	124.382	104.953	165.889	143.648				0	0	0	0	0	0		0	0	0	0	0	0		0	0	0	0	0	0		1.02303	1.02139	1.01452	1.02634	0.984467	0.994922		150.068	150.852	124.382	104.953	165.889	143.648		17.0115	17.3637	16.2112	18.3438
171697		102.593	157.595	108.311	96.726	141.282	108.553				0	0	0	0	0	0		0	0	0	0	0	0		0	0	0	0	0	0		1.0229	1.02131	1.01458	1.02617	0.983702	0.995272		100.944	157.595	108.311	96.726	141.282	113.47		17.0115	17.2025	16.1225	18.3438
171777		102.175	130.634	103.425	102.602	125.235	106.092				0	0	0	0	0	0		0	0	0	0	0	0		0	0	0	0	0	0		1.02318	1.02224	1.01546	1.02609	0.984492	0.995159		100.928	130.634	103.425	102.602	125.235	113.473		17.0115	17.0597	16.1225	18.3438
171857		96.811	133.617	110.072	102.531	127.422	131.827				0	0	0	0	0	0		0	0	0	0	0	0		0	0	0	0	0	0		1.02331	1.02258	1.01531	1.02589	0.984614	0.995585		100.951	133.617	110.072	102.531	127.422	131.827		16.9857	17.0118	15.9648	18.3667
171997		106.703	119.056	101.666	87.645	118.642	139.452				0	0	0	0	0	0		0	0	0	0	0	0		0	0	0	0	0	0		1.02333	1.02276	1.01527	1.02625	0.984957	0.995098		106.703	119.056	101.769	90.6023	118.642	139.452		16.972	16.8485	15.9008	18.39
172077		90.591	122.432	99.454	84.298	130.426	127.662				0	0	0	0	0	0		0	0	0	0	0	0		0	0	0	0	0	0		1.02365	1.02195	1.01525	1.02628	0.985041	0.995726		100.954	122.432	101.771	90.6362	130.426	127.662		16.73	16.819	15.8243	18.4215
172157		97.122	125.707	107.625	102.347	116.466	137.129				0	0	0	0	0	0		0	0	0	0	0	0		0	0	0	0	0	0		1.02343	1.02158	1.01539	1.02629	0.984309	0.995995		101.062	125.707	107.625	102.347	116.466	137.129		16.5093	16.819	15.898	18.4215
172237		102.458	116.332	118.408	109.605	120.277	124.271				0	0	0	0	0	0		0	0	0	0	0	0		0	0	0	0	0	0		1.02353	1.02168	1.01436	1.02619	0.983737	0.996111		101.379	117.974	118.408	109.605	120.277	124.271		16.634	16.817	15.898	18.4215
172377		109.157	109.695	109.733	84.19	128.492	99.132				0	0	0	0	0	0		0	0	0	0	0	0		0	0	0	0	0	0		1.02356	1.02274	1.01426	1.0259	0.982866	0.995597		109.157	117.949	109.733	90.6367	128.492	113.594		16.494	16.817	15.898	18.3213
172457		109.018	126.82	111.777	92.79	131.927	134.751				0	0	0	0	0	0		0	0	0	0	0	0		0	0	0	0	0	0		1.02353	1.02175	1.01421	1.02589	0.982791	0.995635		109.018	126.82	111.777	92.79	131.927	134.751		16.4583	16.836	15.7467	18.2525
172537		114.754	130.469	128.814	114.328	145.99	141.296				0	0	0	0	0	0		0	0	0	0	0	0		0	0	0	0	0	0		1.02354	1.02176	1.01311	1.02576	0.981888	0.995583		114.754	130.469	128.814	114.328	145.99	141.296		16.4583	16.836	15.7467	17.6472
172617		120.373	116.803	138.464	97.537	133.745	132.789				0	0	0	0	0	0		0	0	0	0	0	0		0	0	0	0	0	0		1.0233	1.02173	1.01376	1.02585	0.982044	0.996029		120.373	118.055	138.464	97.537	133.745	132.789		16.4583	16.836	15.7467	17.439
172717		114.692	122.314	105.887	104.551	125.497	129.627				0	0	0	0	0	0		0	0	0	0	0	0		0	0	0	0	0	0		1.02329	1.02242	1.01328	1.02552	0.982951	0.996047		114.692	122.314	105.887	104.551	125.497	129.627		16.324	16.865	15.6705	17.439
172797		116.74	139.581	110.683	96.235	141.034	119.625				0	0	0	0	0	0		0	0	0	0	0	0		0	0	0	0	0	0		1.02334	1.02318	1.0132	1.02533	0.983668	0.995761		116.74	139.581	110.683	96.235	141.034	119.625		16.083	16.865	15.607	17.2525
172877		114.926	116.745	92.774	89.534	130.52	113.367				0	0	0	0	0	0		0	0	0	0	0	0		0	0	0	0	0	0		1.02325	1.02326	1.01331	1.02531	0.983719	0.996175		114.926	118.07	102.27	90.6881	130.52	113.88		16.0233	16.8778	15.616	17.3888
172997		105.684	110.138	94.615	80.718	129.476	119.672				0	0	0	0	0	0		0	0	0	0	0	0		0	0	0	0	0	0		1.02306	1.02341	1.01441	1.02524	0.983628	0.996259		105.684	118.154	102.177	90.6911	129.476	119.672		15.9543	16.9253	15.315	17.3065
173077		107.685	106.479	87.534	93.419	117.449	116.276				0	0	0	0	0	0		0	0	0	0	0	0		0	0	0	0	0	0		1.02297	1.0227	1.01444	1.02485	0.983549	0.996253		107.685	118.248	102.175	93.419	117.449	116.276		15.9543	16.94	15.315	17.405
173157		97.004	101.214	101.564	77.643	114.528	105.101				0	0	0	0	0	0		0	0	0	0	0	0		0	0	0	0	0	0		1.02292	1.02182	1.01446	1.02517	0.982761	0.996806		101.585	118.689	102.174	90.6939	114.528	113.688		15.9543	17.0217	15.315	17.405
173257		78.447	104.837	85.024	74.636	117.953	106.585				0	0	0	0	0	0		0	0	0	0	0	0		0	0	0	0	0	0		1.02304	1.02205	1.01461	1.02519	0.981561	0.997027		101.582	118.704	102.31	90.6931	117.953	113.621		15.9543	17.1655	15.436	17.405
173357		120.974	120.076	124.575	111.535	142.398	126.048				0	0	0	0	0	0		0	0	0	0	0	0		0	0	0	0	0	0		1.02302	1.02192	1.01351	1.02513	0.981177	0.999019		120.974	120.076	124.575	111.535	142.398	126.048		15.9543	17.1655	14.9057	17.5693
173437		106.578	140.689	132.063	95.615	126.864	140.777				0	0	0	0	0	0		0	0	0	0	0	0		0	0	0	0	0	0		1.0228	1.022	1.01372	1.02514	0.981057	0.998866		106.578	140.689	132.063	95.615	126.864	140.777		15.872	17.1655	14.7733	17.5693
173517		114.369	130.19	112.644	100.017	134.45	134.868				0	0	0	0	0	0		0	0	0	0	0	0		0	0	0	0	0	0		1.02302	1.02201	1.01369	1.02532	0.981011	1.00099		114.369	130.19	112.644	100.017	134.45	134.868		15.8405	17.1655	14.6935	17.5693
173617		111.606	145.423	124.34	99.553	135.81	123.229				0	0	0	0	0	0		0	0	0	0	0	0		0	0	0	0	0	0		1.02264	1.02167	1.0136	1.02545	0.980678	1.00127		111.606	145.423	124.34	99.553	135.81	123.229		15.8365	17.1417	14.6762	17.5693
173697		99.933	116.718	94.974	85.224	136.416	117.704				0	0	0	0	0	0		0	0	0	0	0	0		0	0	0	0	0	0		1.02274	1.02151	1.0145	1.02683	0.980703	1.00142		101.62	118.708	102.378	90.6376	136.416	117.704		15.8093	16.997	14.6762	17.5693
173777		100.354	122.47	114.126	80.179	118.145	102.757				0	0	0	0	0	0		0	0	0	0	0	0		0	0	0	0	0	0		1.02248	1.02154	1.01487	1.02662	0.980465	1.00123		101.678	122.47	114.126	90.7087	118.145	113.53		15.789	16.8178	14.687	17.4218
173857		101.979	116.825	95.107	75.951	133.565	98.912				0	0	0	0	0	0		0	0	0	0	0	0		0	0	0	0	0	0		1.02252	1.02156	1.01464	1.02658	0.980621	1.00095		102.021	118.878	102.423	90.7106	133.565	113.583		15.7852	16.7452	14.6118	17.25
173997		96.226	113.389	90.501	87.259	108.07	102.055				0	0	0	0	0	0		0	0	0	0	0	0		0	0	0	0	0	0		1.02268	1.02161	1.01452	1.02659	0.980532	1.00084		102.179	118.871	102.378	90.7101	118.524	113.535		15.8407	16.7452	14.6118	17.25
174097		96.705	107.644	88.623	85.097	116.334	99.883				0	0	0	0	0	0		0	0	0	0	0	0		0	0	0	0	0	0		1.0224	1.02165	1.01455	1.02795	0.980999	1.00195		102.185	118.866	102.377	90.6529	116.334	113.521		15.61	16.7452	14.6118	17.25
174197		104.913	121.374	101.183	102.125	127.333	124.794				0	0	0	0	0	0		0	0	0	0	0	0		0	0	0	0	0	0		1.0224	1.02168	1.01484	1.02796	0.980733	1.00197		104.913	121.374	102.373	102.125	127.333	124.794		15.4905	16.6523	14.687	17.4218
174297		109.861	143.824	115.933	92.02	126.766	130.219				0	0	0	0	0	0		0	0	0	0	0	0		0	0	0	0	0	0		1.02248	1.02184	1.015	1.02777	0.980522	1.00437		109.861	143.824	115.933	90.6606	126.766	130.219		15.4905	16.6523	14.687	17.586
174397		100.955	133.727	98.058	91.605	135.88	134.408				0	0	0	0	0	0		0	0	0	0	0	0		0	0	0	0	0	0		1.02248	1.02287	1.0149	1.02747	0.980576	1.00617		102.026	133.727	102.373	90.6733	135.88	134.408		15.4905	16.6313	14.6118	17.586
174477		116.264	129.831	108.467	90.435	120.263	136.102				0	0	0	0	0	0		0	0	0	0	0	0		0	0	0	0	0	0		1.02242	1.02275	1.01456	1.02814	0.980556	1.00711		116.264	129.831	108.467	90.6451	120.263	136.102		15.458	16.6313	14.5443	17.586
174557		108.104	122.895	111.33	81.902	124.902	126.126				0	0	0	0	0	0		0	0	0	0	0	0		0	0	0	0	0	0		1.02149	1.02275	1.0134	1.02739	0.979641	1.00695		108.104	122.895	111.33	90.6764	124.902	126.126		15.458	16.5917	14.5443	17.586
174637		97.82	109.176	105.197	88.947	135.903	116.766				0	0	0	0	0	0		0	0	0	0	0	0		0	0	0	0	0	0		1.01984	1.02156	1.01217	1.02637	0.978575	1.00613		102.2	118.712	105.197	90.7187	135.903	116.766		15.3425	16.5687	14.513	17.4218
174717		92.731	113.371	99.571	80.716	103.671	115.499				0	0	0	0	0	0		0	0	0	0	0	0		0	0	0	0	0	0		1.01927	1.02041	1.01148	1.02545	0.978446	1.00604		102.21	118.949	102.506	90.7855	118.698	115.499		15.3425	16.5897	14.588	17.4715
174797		100.091	105.951	97.969	78.342	126.271	123.881				0	0	0	0	0	0		0	0	0	0	0	0		0	0	0	0	0	0		1.01872	1.01966	1.01089	1.02429	0.97824	1.00538		102.212	119.042	102.523	90.7809	126.271	123.881		15.344	16.672	14.588	17.4218
174877		91.85	115.797	93.971	89.138	127.864	109.946				0	0	0	0	0	0		0	0	0	0	0	0		0	0	0	0	0	0		1.01765	1.01905	1.01082	1.0235	0.97767	1.00464		102.448	119.064	102.525	90.7867	127.864	113.491		15.4048	16.672	14.588	17.4218
174997		88.152	119.104	102.728	71.917	117.659	93.964				0	0	0	0	0	0		0	0	0	0	0	0		0	0	0	0	0	0		1.0165	1.01836	1.00945	1.02297	0.976757	1.00403		102.541	119.083	102.713	90.7905	117.659	113.511		15.4048	16.672	14.578	17.4218
175117		113.099	117.945	103.039	79.386	132.302	124.086				0	0	0	0	0	0		0	0	0	0	0	0		0	0	0	0	0	0		1.01516	1.01793	1.00894	1.02244	0.975883	1.00407		113.099	119.094	102.727	90.8847	132.302	124.086		15.4048	16.5	14.578	17.4218
175237		101.585	123.181	124.782	107.128	138.442	127.251				0	0	0	0	0	0		0	0	0	0	0	0		0	0	0	0	0	0		1.01417	1.01701	1.0082	1.02158	0.975296	1.00321		102.602	123.181	124.782	107.128	138.442	127.251		15.3668	16.354	14.5105	17.4218
175317		99.236	126.469	100.106	104.166	123.182	126.974				0	0	0	0	0	0		0	0	0	0	0	0		0	0	0	0	0	0		1.01385	1.01676	1.00766	1.02125	0.974711	1.00284		102.605	126.469	102.715	104.166	123.182	126.974		15.3668	16.317	14.6007	17.4218
175397		111.329	122.785	105.096	93.177	131.153	125.816				0	0	0	0	0	0		0	0	0	0	0	0		0	0	0	0	0	0		1.01287	1.01569	1.008	1.02059	0.974388	1.00336		111.329	122.785	105.096	93.177	131.153	125.816		15.3258	16.317	14.6007	17.25
175477		103.856	123.829	99.967	86.757	130.257	113.602				0	0	0	0	0	0		0	0	0	0	0	0		0	0	0	0	0	0		1.01257	1.01565	1.01028	1.02056	0.974257	1.00464		102.613	123.829	102.56	91.2337	130.257	113.602		15.2823	16.2593	14.5105	17.25
175557		111.296	119.576	90.196	78.303	105.334	106.632				0	0	0	0	0	0		0	0	0	0	0	0		0	0	0	0	0	0		1.01245	1.01501	1.00945	1.02105	0.974212	1.00421		111.296	119.576	102.632	91.1602	119.59	113.505		15.2823	16.0953	14.4582	16.9625
175637		98.386	113.796	97.913	76.943	118.433	107.151				0	0	0	0	0	0		0	0	0	0	0	0		0	0	0	0	0	0		1.01189	1.01477	1.00886	1.02129	0.974214	1.00381		102.816	119.251	102.682	91.3912	118.433	113.462		15.417	16.102	14.4582	17.0122
175717		93.536	114.99	95.671	95.023	105.888	101.787				0	0	0	0	0	0		0	0	0	0	0	0		0	0	0	0	0	0		1.01085	1.0147	1.00819	1.02101	0.973689	1.00366		102.911	119.256	102.768	95.023	120.002	113.521		15.417	16.102	14.5915	17.0122
175797		98.279	119.174	85.605	81.25	112.061	110.05				0	0	0	0	0	0		0	0	0	0	0	0		0	0	0	0	0	0		1.01172	1.01451	1.00786	1.02047	0.973703	1.004		102.832	119.174	102.941	91.4858	120.055	113.512		15.3898	16.1463	14.7972	16.7945
175877		92.928	109.68	93.702	73.644	90.598	85.196				0	0	0	0	0	0		0	0	0	0	0	0		0	0	0	0	0	0		1.01122	1.0143	1.00785	1.02044	0.973446	1.00369		102.877	119.348	103.031	91.6277	120.056	113.544		15.306	16.2188	15.174	16.8658
175997		112.896	128.389	101.051	91.791	128.137	111.032				0	0	0	0	0	0		0	0	0	0	0	0		0	0	0	0	0	0		1.01071	1.01417	1.00893	1.02039	0.973537	1.00357		112.896	128.389	103.014	91.6293	128.137	113.549		15.262	16.4095	15.2263	16.8658
176077		106.472	134.289	115.763	98.034	118.738	120.563				0	0	0	0	0	0		0	0	0	0	0	0		0	0	0	0	0	0		1.01128	1.01397	1.00838	1.01969	0.973834	1.00304		106.472	134.289	115.763	98.034	118.738	120.563		15.1292	16.4098	15.2263	16.8048
176177		94.755	126.336	100.265	99.339	120.327	116.421				0	0	0	0	0	0		0	0	0	0	0	0		0	0	0	0	0	0		1.01133	1.01362	1.00772	1.02169	0.973741	1.00239		102.867	126.336	103.032	99.339	120.327	116.421		15.0607	16.3225	15.174	16.7718
176257		114.537	124.757	104.982	100.507	106.374	115.423				0	0	0	0	0	0		0	0	0	0	0	0		0	0	0	0	0	0		1.01115	1.01309	1.00773	1.02251	0.97341	1.00233		114.537	124.757	104.982	100.507	120.098	115.423		14.9905	16.3225	15.126	16.6868
176337		107.07	121.016	107.375	85.395	138.424	120.415				0	0	0	0	0	0		0	0	0	0	0	0		0	0	0	0	0	0		1.01051	1.01222	1.00733	1.02227	0.97317	1.00223		107.07	121.016	107.375	91.4834	138.424	120.415		14.9905	16.2885	15.0283	16.6578
176417		91.067	112.836	92.942	95.627	115.985	107.362				0	0	0	0	0	0		0	0	0	0	0	0		0	0	0	0	0	0		1.0102	1.01143	1.00698	1.02143	0.973091	1.00145		102.939	119.577	103.055	95.627	115.985	114.161		14.9167	16.2885	14.9738	16.5253
176497		104.205	103.365	89.857	73.25	103.006	84.552				0	0	0	0	0	0		0	0	0	0	0	0		0	0	0	0	0	0		1.01027	1.01142	1.00696	1.02123	0.97322	1.00116		104.205	119.619	103.192	91.593	120.173	114.367		15.0597	16.3525	15.0383	16.4193
176617		85.581	125.399	89.665	77.898	104.606	109.813				0	0	0	0	0	0		0	0	0	0	0	0		0	0	0	0	0	0		1.00941	1.01079	1.00643	1.02076	0.973191	1.00118		102.98	125.399	103.236	91.6168	120.26	114.727		15.0597	16.5625	15.0383	16.4193
176697		103.904	103.666	83.132	86.352	86.736	107.72				0	0	0	0	0	0		0	0	0	0	0	0		0	0	0	0	0	0		1.00911	1.01052	1.00625	1.02032	0.972374	1.0009		103.904	119.79	103.375	91.6314	120.27	114.807		14.9755	16.9135	15.149	16.4193
176797		95.741	103.894	84.987	75.712	102.48	100.818				0	0	0	0	0	0		0	0	0	0	0	0		0	0	0	0	0	0		1.00902	1.01026	1.00631	1.02024	0.972331	1.0007		103.197	119.902	103.677	91.7122	120.303	114.868		15.0935	16.9768	15.2452	16.5143
176877		104.93	119.656	83.055	81.024	126.203	116.394				0	0	0	0	0	0		0	0	0	0	0	0		0	0	0	0	0	0		1.0087	1.01031	1.00653	1.02009	0.972486	1.00105		104.93	119.656	103.929	91.7206	126.203	116.394		15.2345	16.7845	15.3405	16.5143
176997		97.025	130.047	115.002	102.442	124.338	118.713				0	0	0	0	0	0		0	0	0	0	0	0		0	0	0	0	0	0		1.00899	1.01137	1.00682	1.0197	0.972597	1.00068		103.241	130.047	115.002	102.442	124.338	118.713		15.2345	16.6055	15.3852	16.4528
177097		109.404	119.751	95.427	87.771	112.179	100.982				0	0	0	0	0	0		0	0	0	0	0	0		0	0	0	0	0	0		1.00909	1.01062	1.0064	1.01893	0.972776	1.00029		109.404	119.751	104.025	91.7657	120.348	115.405		15.0815	16.6055	15.2905	16.4105
177177		111.221	111.156	93.909	91.417	116.631	111.304				0	0	0	0	0	0		0	0	0	0	0	0		0	0	0	0	0	0		1.0085	1.01172	1.00529	1.01802	0.972192	0.999315		111.221	119.936	104.127	91.417	116.631	115.417		15.2345	16.6055	15.2452	16.3798
177257		99.277	116.837	109.817	79.521	122.064	112.915				0	0	0	0	0	0		0	0	0	0	0	0		0	0	0	0	0	0		1.0081	1.01081	1.00466	1.01697	0.971777	0.998481		103.298	120.05	109.817	91.7825	122.064	112.915		15.2345	16.5427	15.2017	16.2288
177337		91.552	111.201	92.835	77.823	98.48	108.195				0	0	0	0	0	0		0	0	0	0	0	0		0	0	0	0	0	0		1.00762	1.01036	1.00469	1.0168	0.972052	0.998429		103.501	120.192	104.274	91.8377	120.483	115.438		15.106	16.53	15.145	16.335
177417		87.759	103.439	97.616	92.974	105.822	96.016				0	0	0	0	0	0		0	0	0	0	0	0		0	0	0	0	0	0		1.00697	1.0102	1.00469	1.0163	0.971886	0.998088		103.569	120.259	104.431	92.974	120.493	115.453		15.0015	16.5627	15.1538	16.3912
177517		79.255	108.843	73.696	86.479	109.738	103.131				0	0	0	0	0	0		0	0	0	0	0	0		0	0	0	0	0	0		1.00693	1.00988	1.00492	1.01584	0.971994	0.997784		103.55	120.205	104.417	92.019	120.648	115.467		14.972	16.456	15.1967	16.3912
177617		84.357	107.89	72.388	68.533	94.637	84.344				0	0	0	0	0	0		0	0	0	0	0	0		0	0	0	0	0	0		1.00664	1.00953	1.00504	1.01582	0.97243	0.997217		103.552	120.214	104.41	92.0202	120.708	115.493		14.972	16.456	15.1967	16.46
177697		92.112	107.377	76.882	72.72	106.827	94.611				0	0	0	0	0	0		0	0	0	0	0	0		0	0	0	0	0	0		1.00636	1.01009	1.00512	1.01576	0.972505	0.99709		103.553	120.199	104.495	92.2381	120.743	115.499		14.972	16.3495	15.3005	16.5553
177777		96.722	103.014	88.565	88.623	104.625	85.996				0	0	0	0	0	0		0	0	0	0	0	0		0	0	0	0	0	0		1.00632	1.00973	1.00449	1.01584	0.972583	0.996488		103.553	120.209	104.51	92.2239	120.741	115.526		14.8987	16.3495	15.3005	16.5693
177857		116.154	124.05	114.6	98.94	117.271	106.476				0	0	0	0	0	0		0	0	0	0	0	0		0	0	0	0	0	0		1.00579	1.00978	1.0049	1.01547	0.972664	0.996828		116.154	124.05	114.6	98.94	117.271	115.511		14.8987	16.3495	15.3005	16.5693
177997		102.21	134.056	94.435	93.464	104.772	103.051				0	0	0	0	0	0		0	0	0	0	0	0		0	0	0	0	0	0		1.00509	1.00889	1.00422	1.01447	0.972139	0.996227		103.579	134.056	104.517	93.464	120.754	115.537		14.972	16.3495	15.3005	16.5553
178077		92.458	114.074	106.527	88.882	131.55	124.283				0	0	0	0	0	0		0	0	0	0	0	0		0	0	0	0	0	0		1.0042	1.0084	1.0037	1.01402	0.971891	0.996101		103.63	120.265	106.527	92.5742	131.55	124.283		14.972	16.456	15.3005	16.5553
178157		98.233	114.583	95.913	82.942	102.815	103.485				0	0	0	0	0	0		0	0	0	0	0	0		0	0	0	0	0	0		1.00382	1.00826	1.00407	1.01382	0.97189	0.995514		103.652	120.274	104.52	92.575	120.762	115.569		14.972	16.3495	15.1487	16.5155
178277		91.196	100.743	84.014	69.818	101.993	109.08				0	0	0	0	0	0		0	0	0	0	0	0		0	0	0	0	0	0		1.0034	1.00796	1.00417	1.01375	0.972148	0.995248		103.695	120.614	104.539	92.5896	120.791	115.718		14.8987	16.3442	15.2015	16.6317
178377		91.898	98.878	85.33	78.327	94.411	98.367				0	0	0	0	0	0		0	0	0	0	0	0		0	0	0	0	0	0		1.00296	1.00811	1.00398	1.01346	0.972036	0.994869		103.742	120.874	104.681	92.6488	120.863	116.07		14.8987	16.3597	15.2385	16.6637
178457		87.191	100.933	79.54	72.465	88.512	91.394				0	0	0	0	0	0		0	0	0	0	0	0		0	0	0	0	0	0		1.00244	1.00826	1.00359	1.01337	0.972303	0.994999		103.798	120.928	104.995	92.7293	120.957	116.126		14.8987	16.4278	15.2755	16.7355
178537		70.797	109.966	80.354	77.628	99.555	93.776				0	0	0	0	0	0		0	0	0	0	0	0		0	0	0	0	0	0		1.00275	1.00744	1.00308	1.0132	0.972825	0.994942		103.765	120.948	105.111	92.8824	121.076	116.133		14.8987	16.4278	15.31	16.8592
178637		82.123	93.22	86.254	76.464	84.625	104.528				0	0	0	0	0	0		0	0	0	0	0	0		0	0	0	0	0	0		1.0025	1.0074	1.00303	1.01316	0.972999	0.99486		103.791	121.008	105.112	92.8873	121.327	116.143		14.8987	16.4577	15.31	16.8383
178717		102.215	118.195	100.848	72.705	105.42	105.937				0	0	0	0	0	0		0	0	0	0	0	0		0	0	0	0	0	0		1.00248	1.00724	1.00297	1.0129	0.97344	0.994924		103.632	118.195	105.114	92.9141	121.25	116.136		14.8742	16.489	15.31	16.8383
178797		114.259	139.367	101.72	100.968	116.971	120.098				0	0	0	0	0	0		0	0	0	0	0	0		0	0	0	0	0	0		1.00241	1.00714	1.00333	1.01271	0.973319	0.994721		114.259	139.367	101.72	100.968	116.971	120.098		14.8742	16.4492	15.214	16.8383
178877		101.107	101.029	111.144	76.057	118.485	111.663				0	0	0	0	0	0		0	0	0	0	0	0		0	0	0	0	0	0		1.00202	1.00678	1.00333	1.01231	0.973019	0.994062		103.662	121.153	111.144	92.9751	118.485	111.663		14.9475	16.4492	15.3015	16.8167
178997		96.03	117.517	101.556	85.905	117.965	104.197				0	0	0	0	0	0		0	0	0	0	0	0		0	0	0	0	0	0		1.0023	1.00714	1.00313	1.01176	0.972865	0.993786		103.642	117.517	101.556	92.9972	117.965	116.276		14.8742	16.2595	15.2422	16.8167
179077		100.364	114.907	92.924	86.78	112.69	116.072				0	0	0	0	0	0		0	0	0	0	0	0		0	0	0	0	0	0		1.00296	1.007	1.00302	1.01166	0.972709	0.994013		103.604	121.146	105.28	93.0014	121.371	116.072		14.8742	16.2595	15.2195	16.7998
179157		102.615	111.805	85.823	76.768	86.099	99.58				0	0	0	0	0	0		0	0	0	0	0	0		0	0	0	0	0	0		1.00312	1.00677	1.00334	1.01177	0.97289	0.993593		102.615	121.209	105.383	92.9969	121.546	116.342		14.8623	16.1977	15.309	16.7725
179237		89.987	100.227	96.759	74.939	110.005	109.359				0	0	0	0	0	0		0	0	0	0	0	0		0	0	0	0	0	0		1.00299	1.00689	1.00356	1.01186	0.972944	0.994207		103.739	121.271	105.402	92.9935	121.544	116.379		14.8285	16.2985	15.3825	16.7625
179317		92.077	95.387	79.517	77.182	96.419	99.346				0	0	0	0	0	0		0	0	0	0	0	0		0	0	0	0	0	0		1.00299	1.00693	1.00262	1.01174	0.972099	0.994013		103.739	121.339	105.455	92.9981	121.576	116.386		14.8285	16.5703	15.3455	16.7625
179397		81.218	97.451	81.383	77.699	94.744	81.603				0	0	0	0	0	0		0	0	0	0	0	0		0	0	0	0	0	0		1.00262	1.00698	1.00253	1.01175	0.972439	0.994342		103.849	121.374	105.589	93.0679	121.808	116.412		14.858	16.8182	15.6532	16.793
179497		93.939	93.02	76.225	66.807	98.554	90.773				0	0	0	0	0	0		0	0	0	0	0	0		0	0	0	0	0	0		1.00245	1.00717	1.00245	1.01209	0.972071	0.9945		103.884	121.376	105.596	93.1239	121.92	116.409		14.8723	16.9962	15.6532	16.8142
179597		78.779	110.268	101.425	96.742	100.006	91.302				0	0	0	0	0	0		0	0	0	0	0	0		0	0	0	0	0	0		1.00253	1.00738	1.00181	1.01194	0.971982	0.994169		103.851	121.376	105.67	96.742	121.947	116.415		14.858	16.9962	15.6532	16.8083
179697		114.344	107.674	107.935	89.725	145.417	111.254				0	0	0	0	0	0		0	0	0	0	0	0		0	0	0	0	0	0		1.00273	1.00688	1.00032	1.01214	0.972255	0.994031		114.344	121.378	107.935	93.122	145.417	116.417		14.858	16.9962	15.5485	16.7765
179797		105.803	112.047	94.022	86.1	115.663	93.345				0	0	0	0	0	0		0	0	0	0	0	0		0	0	0	0	0	0		1.0028	1.00666	0.999637	1.01242	0.971755	0.994224		105.803	121.379	106.095	93.1116	122.016	116.414		14.823	16.9485	15.5015	16.7765
179877		95.426	102.972	99.556	80.091	108.589	97.642				0	0	0	0	0	0		0	0	0	0	0	0		0	0	0	0	0	0		1.00237	1.0067	0.999498	1.01228	0.971809	0.994228		103.853	121.495	106.132	93.1172	122	116.414		14.6785	17.017	15.4845	16.7765
179997		95.417	111.326	95.632	94.908	98.7	83.111				0	0	0	0	0	0		0	0	0	0	0	0		0	0	0	0	0	0		1.00246	1.00644	0.998736	1.01243	0.971883	0.994203		103.851	121.555	106.333	94.908	121.978	116.414		14.5575	16.7972	15.3865	16.7765
180077		91.729	116.601	74.857	85.581	100.596	98.79				0	0	0	0	0	0		0	0	0	0	0	0		0	0	0	0	0	0		1.00224	1.0064	0.999338	1.01339	0.971226	0.994395		103.888	121.564	106.175	93.0718	122.152	116.411		14.4768	16.7255	15.2623	16.7765
180177		83.117	97.401	88.398	65.814	101.966	98.678				0	0	0	0	0	0		0	0	0	0	0	0		0	0	0	0	0	0		1.00283	1.00648	0.999748	1.01283	0.971759	0.994868		103.898	121.866	106.403	93.1593	122.388	116.54		14.4615	16.6467	15.5335	16.7968
180257		94.555	89.903	87.031	65.378	90.204	85.184				0	0	0	0	0	0		0	0	0	0	0	0		0	0	0	0	0	0		1.00299	1.0069	0.999812	1.01266	0.97234	0.994312		103.912	122.051	106.516	93.3354	122.817	116.657		14.4967	16.6773	15.6707	16.8167
180337		78.187	92.463	69.69	66.231	86.728	83.515				0	0	0	0	0	0		0	0	0	0	0	0		0	0	0	0	0	0		1.00296	1.00691	0.999326	1.01228	0.972642	0.994276		103.913	122.049	106.54	93.4206	122.668	117.2		14.4315	16.6773	15.6893	16.7963
180437		87.415	100.165	83.474	65.276	70.866	88.697				0	0	0	0	0	0		0	0	0	0	0	0		0	0	0	0	0	0		1.00313	1.0069	0.99894	1.01143	0.972357	0.994826		103.931	122.051	106.545	93.5436	122.949	116.995		14.5137	16.6773	15.6893	16.9042
180517		95.521	116.415	96.904	72.26	110.221	105.307				0	0	0	0	0	0		0	0	0	0	0	0		0	0	0	0	0	0		1.00335	1.00676	0.999183	1.00941	0.97124	0.994916		103.963	122.343	106.618	93.6431	123.252	116.961		14.5442	16.9237	15.7283	16.9042
180617		104.396	119.302	107.485	91.896	120.107	130.982				0	0	0	0	0	0		0	0	0	0	0	0		0	0	0	0	0	0		1.0031	1.00498	0.999204	1.00847	0.971132	0.994712		104.396	119.302	107.485	91.896	120.107	130.982		14.454	16.9237	15.6992	16.782
180717		102.958	112.67	95.634	87.102	110.538	108.399				0	0	0	0	0	0		0	0	0	0	0	0		0	0	0	0	0	0		1.00268	1.00404	0.999249	1.00871	0.970072	0.994766		102.958	122.463	106.698	93.6555	123.396	117.017		14.3367	16.8855	15.7907	16.609
180797		99.165	105.96	88.96	89.186	103.982	112.085				0	0	0	0	0	0		0	0	0	0	0	0		0	0	0	0	0	0		1.00164	1.00398	0.998781	1.0085	0.969901	0.994772		104.151	122.47	106.72	93.6561	123.404	112.085		14.3017	16.8877	15.7907	16.609
180877		95.47	118.932	78.747	73.588	115.098	95.211				0	0	0	0	0	0		0	0	0	0	0	0		0	0	0	0	0	0		1.00115	1.00253	0.998994	1.00748	0.969627	0.993873		104.172	118.932	106.71	93.6591	123.416	117.352		14.3017	16.8735	15.7907	16.5108
180997		96.712	94.84	82.395	85.219	104.612	77.549				0	0	0	0	0	0		0	0	0	0	0	0		0	0	0	0	0	0		1.00088	1.00214	0.998934	1.00741	0.969588	0.993867		104.343	122.776	106.712	93.7204	123.537	117.427		14.2622	16.851	15.683	16.4952
181077		88.638	97.796	93.826	79.185	107.263	92.949				0	0	0	0	0	0		0	0	0	0	0	0		0	0	0	0	0	0		1.00044	1.00184	0.99896	1.00716	0.96993	0.993872		104.406	122.829	106.867	93.7376	123.712	117.471		14.1655	16.824	15.6255	16.523
181157		93.741	105.876	104.487	83.438	98.976	86.304				0	0	0	0	0	0		0	0	0	0	0	0		0	0	0	0	0	0		1.00011	1.00171	0.998585	1.00719	0.970062	0.993997		104.411	122.858	104.487	93.7956	123.902	117.474		14.1655	16.8372	15.6255	16.623
181237		83.344	104.935	106.509	76.232	99.957	97.555				0	0	0	0	0	0		0	0	0	0	0	0		0	0	0	0	0	0		0.999789	1.00186	0.99838	1.00766	0.970107	0.993903		104.4	122.933	106.509	93.8788	123.897	117.688		14.151	17.0108	15.6255	16.7175
181317		96.66	95.432	90.484	72.275	88.712	75.846				0	0	0	0	0	0		0	0	0	0	0	0		0	0	0	0	0	0		0.999767	1.00194	0.998625	1.008	0.970625	0.994037		104.417	122.921	107.073	93.9563	123.826	117.958		14.1655	16.9145	15.6045	16.9462
181397		91.906	107.22	88.296	84.034	112.287	84.563				0	0	0	0	0	0		0	0	0	0	0	0		0	0	0	0	0	0		0.999533	1.00225	0.998393	1.00824	0.970794	0.99312		104.401	123.149	107.151	93.9439	123.803	118.148		14.151	16.9382	15.747	17.14
181517		108.572	126.451	109.5	89.472	114.629	111.949				0	0	0	0	0	0		0	0	0	0	0	0		0	0	0	0	0	0		0.999552	1.0023	0.998468	1.00814	0.970569	0.992392		108.572	126.451	109.5	93.9489	123.834	111.949		14.151	17.0202	15.747	17.128
181597		100.612	132.983	110.607	86.997	112.971	87.508				0	0	0	0	0	0		0	0	0	0	0	0		0	0	0	0	0	0		0.999749	1.00237	0.997884	1.00781	0.970165	0.99228		104.417	132.983	110.607	93.966	123.982	118.242		14.1655	17.0202	15.6118	17.1295
[truncated: 13,032 more rows]
[truncated: 2 more columns]
