# Supplementary material for: Data on microcirculatory perfusion dips in the resting nail bed
Source: Data Brief. 2018 Oct 27;21:1232–5. doi: 10.1016/j.dib.2018.10.077 (PMC6231364; doi:10.1016/j.dib.2018.10.077)
Supplement: Supplementary file 10 — Supplementary material [file mmc10.xlsx]

## Sheet: Del1
Time lapsed (ms)		Dig II dx	Dig II sin	Dig III dx	Dig III sin	Dig IV dx	Dig IV sin
0		79.604	91.755	66.389	96.601	78.209	116.723		Session_1 for testsubject_8
80		106.27	133.367	91.175	140.137	121.954	151.156
160		99.658	120.357	97.936	142.666	92.361	143.482
240		96.732	110.695	100.127	151.943	105.865	141.116
320		104.378	98.504	102.416	130.014	103.532	134.051
420		94.313	109.187	95.245	118.969	85.088	120.481
500		97.153	118.824	107.254	109.975	105.138	116.078
580		90.278	124.974	114.382	99.655	113.83	129.912
700		76.886	104.64	103.549	113.043	86.356	131.572
780		106.097	90.823	92.947	116.258	80.61	110.728
860		85.82	93.791	80.004	109.194	85.396	101.393
1000		93.164	109.994	98.133	115.301	118.008	124.286
1080		73.27	103.233	75.166	123.296	83.338	137.015
1160		83.423	94.182	100.456	100.465	92.373	104.323
1240		100.94	112.212	100.572	107.295	91.455	109.761
1340		95.964	128.123	64.085	107.07	82.035	99.351
1420		77.944	97.818	88.516	103.575	87.37	111.373
1500		89.023	98.379	91.246	102.545	81.635	105.055
1580		69.385	75.769	68.097	81.533	81.698	110.781
1700		67.546	71.855	81.26	77.901	70.691	89.171
1780		101.065	106.226	82.591	143.563	104.917	137.469
1860		66.424	90.399	90.873	133.792	94.681	119.924
1980		90.788	84.113	78.209	100.11	93.112	115.734
2080		78.784	83.319	69.022	111.87	74.76	111.367
2160		77.941	86.217	74.905	102.541	81.579	105.564
2260		65.05	83.832	66.781	90.41	72.305	110.475
2340		69.933	72.081	70.932	95.641	59.402	95.284
2420		74.214	77.731	52.254	95.329	64.069	93.191
2500		73.388	73.034	62.283	87.404	62.561	103.7
2620		70.151	83.885	59.599	98.715	82.389	105.031
2700		75.445	83.882	76.4	110.956	79.369	123.402
2780		70.192	89.6	71.079	119.774	87.081	115.764
2860		69.365	90.138	71.223	100.61	73.728	117.592
2980		82.182	81.478	63.445	83.277	76.479	103.069
3060		75.987	80.761	69.61	92.505	70.287	104.496
3140		68.729	76.141	58.111	94.563	69.392	96.58
3220		59.481	69.807	71.593	117.13	74.283	96.917
3300		74.453	78.691	66.387	85.728	67.046	110.052
3380		62.476	78.273	62.525	80.27	63.606	83.627
3460		59.591	91.682	58.152	85.062	56.219	93.106
3560		72.754	78.98	66.113	107.074	65.162	98.802
3680		73.656	88.406	75.868	109.604	84.397	121.965
3760		82.591	85.147	63.171	121.66	87.261	121.791
3860		64.991	80.925	77.629	113.331	71.656	115.15
3980		73.844	90.001	66.173	90.91	70.511	115.3
4100		71.384	78.879	63.655	95.303	81.859	97.357
4180		58.212	68.672	51.646	88.76	60.28	90.985
4280		56.201	77.767	47.837	93.25	62.897	87.949
4360		50.685	67.959	49.692	81.161	54.474	82.742
4440		63.088	62.779	55.904	80.644	57.181	77.777
4520		70.757	73.563	58.725	93.596	61.984	95.879
4620		67.281	74.534	66.628	121.318	90.263	108.948
4700		83.098	83.394	74.301	98.373	71.564	104.325
4780		59.365	91.695	65.542	104.651	81.821	97.1
4860		78.287	85.008	68.033	98.64	79.846	95.03
4980		64.172	89.491	59.862	100.877	68.989	93.478
5060		58.413	77.736	56.806	87.484	55.039	103.112
5140		62.342	64.313	55.536	87.66	71.457	93.734
5220		58.363	69.879	53.892	86.969	66.243	82.918
5320		60.183	80.03	58.996	103.07	62.28	88.314
5400		53.125	68.34	51.642	89.535	50.082	90.974
5540		57.32	84.899	55.322	112.073	74.919	104.262
5620		76.498	89.449	66.296	103.715	89.756	103.596
5700		66.102	94.251	78.185	106.478	85.283	108.508
5780		69.573	78.575	62.396	109.77	68.708	102.932
5860		66.449	71.298	52.694	98.65	75.485	96.745
5980		67.739	85.531	67.776	99.359	68.733	89.477
6080		57.917	93.173	69.137	105.194	69.48	92.187
6180		57.28	67.206	60.853	82.319	53.553	90.526
6260		60.577	64.624	52.338	85.911	55.213	78.592
6360		63.167	58.351	45.378	85.544	58.646	88.746
6440		58.13	75.947	45.789	86.449	51.903	91.173
6520		56.485	68.486	56.281	82.686	70.497	97.757
6600		90.772	73.036	80.498	98.642	85.969	118.156
6680		86.098	93.87	74.53	112.3	83.136	110.157
6783		77.139	94.864	71.138	92.02	72.893	109.052
6860		65.998	57.864	59.722	114.121	68.649	99.932
6980		79.144	77.967	61.09	112.961	62.3	98.489
7060		66.314	89.861	56.535	98.086	47.144	100.117
7140		60.582	81.117	47.673	91.637	58.46	89.281
7220		51.509	74.36	53.749	89.614	50.09	83.322
7340		55.369	68.805	61.065	109.716	49.937	82.368
7420		54.731	50.428	51.374	84.227	48.53	85.298
7500		54.317	62.504	48.221	86.133	54.903	72.024
7580		65.638	79.501	71.342	108.155	72.89	104.533
7680		76.309	90.334	55.364	110.112	71.891	106.668
7760		68.573	91.821	76.728	118.864	73.521	106.034
7840		67.741	80.706	66.147	84.888	59.424	97.337
7980		69.224	74.333	67.251	95.657	58.399	91.79
8060		71.34	86.631	53.904	97.568	60.962	92.494
8160		84.473	97.976	86.197	111.467	81.666	106.662
8260		75.665	104.374	79.655	94.626	82.695	92.15
8360		67.93	94.77	73.7	99.971	76.668	99.238
8440		47.18	68.293	49.267	80.949	65.524	91.821
8520		52.71	77.838	60.92	105.265	69.535	110.799
8600		76.553	90.713	74.949	121.55	89.568	123.125
8680		67.452	92.582	94.958	121.645	80.219	116.202
8760		65.931	90.224	70.495	108.037	85.135	111.015
8860		68.303	89.887	68.298	100.271	65.349	103.586
8980		58.168	67.185	66.162	100.987	56.972	101.313
9060		66.374	83.364	56.854	97.269	69.505	97.298
9140		65.712	77.672	61.453	92.763	61.592	89.585
9240		48.13	71.729	56.986	83.442	55.01	102.47
9320		61.37	58.005	44.689	91.675	61.157	93.85
9400		67.754	83.764	80.332	117.777	74.426	118.998
9480		79.944	94.472	63.418	115.221	81.524	129.36
9560		77.209	93.635	72.448	117.328	77.104	129.715
9640		65.079	80.534	74.083	100.423	84.446	112.697
9740		62.545	80.592	64.682	79.165	83.101	104.482
9840		70.747	82.789	63.577	105.95	79.67	110.945
9980		61.187	60.083	45.527	98.737	57.68	108.96
10080		55.356	68.196	43.453	84.537	65.571	89.333
10180		61.625	71.474	51.635	91.83	72.83	93.892
10260		54.699	76.593	49.364	93.165	72.292	103.15
10360		79.394	95.722	80.246	108.806	75.768	119.934
10440		74.901	78.221	66.984	108.82	87.193	128.988
10520		67.623	70.142	57.208	115.691	90.78	112.005
10600		59.591	75.397	60.365	118.432	74.688	126.349
10700		63.962	94.247	64.827	107.608	89.794	134.138
10780		64.48	65.301	60.095	78.165	63.566	113.627
10860		56.643	68.792	63.639	89.785	70.453	104.21
10980		63.154	83.073	64.22	99.115	85.327	94.6
11060		55.597	74.783	50.743	101.809	62.881	100.216
11180		58.948	69.917	61.249	99.125	56.61	104.828
11280		61.47	72.65	53.234	102.964	74.769	101.622
11360		66.573	70.749	72.554	119.862	93.261	111.78
11440		78.598	83.6	77.662	113.021	82.773	120.429
11520		84.795	81.721	63.183	104.548	94.616	136.969
11600		78.777	91.182	67.152	118.233	90.133	115.566
11680		64.91	87.468	67.992	107.004	77.902	109.151
11760		72.734	84.958	62.909	115.515	82.392	109.109
11860		68.539	89.317	75.224	108.928	88.648	113.508
11980		73.58	82.138	64.343	108.574	73.805	110.572
12080		66.657	87.487	56.502	113.561	71.835	110.963
12160		54.153	81.81	61.544	101.887	63.14	112.286
12240		60.178	81.309	54.513	93.126	72.276	94.646
12320		57.682	77.799	57.406	104.892	66.217	93.613
12400		70.043	93.868	74.864	106.264	85.838	130.302
12520		61.018	92.584	76.064	107.691	78.318	126.232
12600		80.444	89.52	81.98	115.101	85.686	135.446
12680		74.135	87.744	63.536	119.411	90.258	114.869
12760		62.841	84.117	74.945	120.641	72.066	126.993
12840		76.968	81.723	65.072	102.473	69.77	102.559
12980		60.357	79.284	63.203	104.469	72.191	106.869
13060		67.226	75.356	51.347	97.906	61.973	88.059
13160		65.961	73.995	52.64	97.226	65.088	94.98
13260		57.816	71.002	66.346	91.031	76.404	105.29
13340		66.547	76.739	61.31	86.767	64.698	94.653
13420		61.819	66.263	56.304	112.421	66.431	104.92
13500		71.486	87.978	72.833	105.021	70.557	126.865
13580		74.599	84.586	64.302	116.607	68.846	108.072
13680		64.131	79.911	77.899	111.356	63.295	111.587
13780		70.115	88.471	72.101	104.046	75.468	107.016
13860		70.095	86.236	70.385	102.652	77.001	113.946
13980		58.368	72.05	66.515	93.049	70.659	106.617
14060		58.036	75.083	50.759	98.413	51.957	88.676
14180		71.219	69.296	53.186	86.544	53.148	90.241
14260		55.267	61.352	54.974	79.569	57.729	82.42
14380		55.58	70.654	54.962	75.93	53.84	88.155
14460		46.196	70.301	42.217	86.831	53.913	78.158
14540		49.451	66.418	50.543	89.05	67.596	89.719
14620		58.624	95.92	59.307	102.343	79.288	113.283
14700		65.607	81.904	70.557	107.376	71.478	103.866
14780		76.133	78.921	65.455	112.554	66.504	105.084
14860		62.347	66.9	51.917	95.467	67.338	95.621
15000		61.071	65.69	51.084	93.327	54.882	103.609
15080		57.859	74.231	55.932	89.975	54.887	94.598
15180		54.656	72.105	53.277	82.308	57.412	89.433
15260		55.905	70.272	44.181	92.233	54.61	77.022
15340		50.552	77.652	46.702	76.842	60.159	76.988
15420		53.633	67.708	36.551	72.299	37.529	70.057
15519		47.986	56.862	41.766	80.981	49.551	76.475
15620		52.769	60.519	49.283	76.27	45.3	64.312
15700		53.923	62.925	55.407	106.189	53.067	97.944
15780		61.572	78.362	53.352	86.38	65.503	89.521
15860		58.643	73.405	47.871	92.476	65.244	100.906
15980		59.644	76.249	46.6	85.272	55.267	95.703
16060		43.727	70.365	50.178	87.039	59.612	82.962
16140		53.35	61.885	50.501	92.224	65.676	92.302
16220		63.445	62.124	46.237	86.795	43.826	79.798
16300		47.577	66.845	36.818	71.043	46.072	82.539
16400		49.625	55.236	44.904	77.246	45.078	88.617
16480		52.966	54.017	40.193	66.405	38.311	79.625
16580		28.212	62.239	34.831	72.309	54.191	69.598
16680		41.659	66.252	43.355	76.312	43.044	65.352
16760		43.064	59.929	39.974	88.197	51.417	83.16
16840		60.979	70.943	48.915	89.838	67.796	98.415
16980		49.442	73.201	41.539	89.347	67.234	81.614
17060		52.462	79.667	43.728	95.572	63.462	94.911
17140		54.615	72.907	48.65	90.396	57.329	85.954
17260		53.902	76.027	36.187	96.743	56.012	88.181
17340		38.903	60.182	46.677	85.382	56.064	72.002
17420		56.035	55.17	37.591	80.782	45.624	81.068
17500		44.485	50.726	33.347	70.334	45.707	68.085
17579		47.643	56.888	40.034	72.641	35.257	77.522
17680		52.718	57.727	33.605	66.674	38.253	70.186
17780		45.037	53.604	37.156	76.992	45.983	71.452
17860		47.551	41.429	34.144	85.415	37.932	74.496
17980		45.331	76.017	57.467	95.275	58.99	87.96
18059		60.57	72.177	37.749	77.115	56.522	97.543
18139		52.033	69.975	53.981	96.916	63.523	97.779
18240		47.764	63.829	38.902	88.446	52.762	91.846
18319		60.663	56.984	43.651	84.56	59.001	91.106
18400		46.091	55.442	36.596	82.314	56.927	89.852
18480		43.246	58.836	38.333	79.526	39.833	81.124
18560		47.255	57.99	40.068	82.704	49.785	75.314
18659		46.682	59.423	35.356	73.054	39.944	61.984
18759		41.241	51.657	38.589	73.415	33.118	68.475
18859		45.548	56.373	40.158	75.675	43.126	68.665
18980		41.979	69.31	48.87	82.622	42.101	78.583
19059		40.244	60.967	47.477	90.463	60.718	93.431
19139		47.548	71.342	57.746	91.247	44.068	91.068
19220		55.011	60.231	50.825	105.056	53.637	79.303
19319		58.773	78.162	53.728	87.508	54.002	91.752
19420		51.259	62.481	46.791	80.406	51.036	73.046
19500		45.667	56.103	39.793	90.73	38.556	69.987
19599		49.352	63.948	26.895	83.273	34.895	77.45
19680		57.481	71.508	29.905	67.43	45.197	78.184
19760		40.721	56.225	40.662	73.213	34.97	70.159
19860		35.75	37.381	33.777	68.163	31.864	75.345
19980		40.546	66.484	27.721	79.509	35.88	63.482
20079		52.901	78.96	51.113	109.738	58.204	103.43
20160		56.532	75.213	41.72	100.24	59.475	91.825
20239		55.275	82.037	56.323	89.16	56.715	93.701
20319		56.682	73.064	45.285	88.725	50.621	99.375
20419		60.268	63.232	44.891	95.142	47.063	87.562
20499		46.709	68.569	53.416	116.759	47.505	87.142
20579		56.187	66.68	39.904	91.251	45.289	76.175
20659		48.117	71.732	44.417	92.858	50.416	79.358
20739		56.323	62.835	40.659	75.943	50.6	80.113
20839		43.211	61.487	42.003	79.495	39.536	74.829
20979		43.037	63.874	33.03	89.541	50.602	75.534
21079		58.45	74.1	43.988	75.061	49.811	78.014
21179		56.357	84.357	61.546	113.368	77.738	102.313
21259		51.401	89.871	50.112	99.673	45.44	103.105
21339		56.766	90.008	57.262	111.284	58.527	100.293
21439		57.593	75.851	54.005	108.147	58.639	96.285
21520		47.788	69.355	56.464	79.947	66.151	102.805
21600		59.206	76.666	41.806	92.704	61.558	86.674
21700		54.514	85.03	48.993	87.821	60.252	84.453
21780		48.03	64.348	53.356	77.804	59.94	92.993
21859		47.716	61.253	32.307	80.971	54.374	87.226
21979		50.433	74.871	35.751	90.465	61.377	79.048
22099		46.657	60.816	44.284	73.506	51.548	82.345
22179		44.887	63.487	41.055	86.187	54.858	83.082
22259		64.041	78.257	56.388	101.25	67.102	120.496
22359		75.745	84.61	61.023	102.806	77.964	99.93
22439		61.91	74.788	59.392	95.042	71.452	98.377
22539		64.528	84.888	52.117	106.792	69.347	104.816
22619		54.296	87.035	58.503	113.902	68.855	95.265
22699		58.973	75.966	55.683	87.442	39.015	92.62
22779		50.315	79.483	50.034	84.196	56.576	88.361
22859		54.578	79.215	44.723	75.973	55.189	90.781
22979		42.964	70.478	45.47	74.409	56.158	84.122
23079		49.516	71.652	39.992	96.209	43.25	80.497
23199		55.062	59.43	42.063	88.199	49.497	87.985
23299		64.858	78.085	59.443	96.63	68.233	94.43
23379		64.195	67.865	58.691	105.307	68.234	94.865
23459		72.022	77.679	42.766	108.7	58.691	99.719
23539		60.64	87.63	39.623	95.267	73.436	94.533
23619		63.062	75.368	59.008	93.554	63.026	98.784
23699		72.065	78.642	51.604	81.396	65.157	87.815
23779		48.913	70.701	49.69	89.987	56.201	95.775
23859		54.811	63.437	49.863	82.868	60.663	84.659
23979		46.767	64.062	45.899	82.6	45.157	78.362
24079		44.411	60.333	50.104	82.713	44.895	70.078
24179		45.277	55.586	40.131	73.083	37.658	66.852
24259		46.132	71.782	41.599	76.202	42.264	67.888
24339		46.469	69.771	35.805	89.704	53.653	74.975
24439		48.801	66.442	58.031	95.804	58.027	97.058
24539		51.487	67.433	53.566	95.51	61.146	91.446
24619		54.353	77.854	53.93	83.303	54.008	90.214
24699		51.598	72.375	51.028	90.064	49.924	93.887
24779		46.755	65.613	47.71	83.069	48.38	79.956
24864		54.033	65.513	49.923	73.579	41.797	88.807
24979		46.873	55.132	55.824	87.71	51.287	68.846
25059		46.212	56.675	49.615	79.974	44.963	67.596
25139		46.776	66.293	39.624	70.822	51.747	72.797
25219		51.449	56.963	41.865	62.08	48.247	64.365
25299		42.669	50.908	32.99	68.228	41.819	68.49
25399		54.366	51.02	38.867	67.422	35.455	62.516
25499		56.259	50.621	44.541	73.365	51.775	92.223
25579		64.706	58.162	54.709	96.701	59.497	97.271
25659		57.095	66.075	44.631	95.411	56.571	91.356
25779		74.699	46.723	48.858	73.572	49.001	87.457
25859		57.073	62.979	53.945	93.217	45.049	83.54
25979		49.622	62.077	41.595	72.371	43.49	68.21
26059		51.235	56.75	40.423	62.501	45.86	67.05
26139		53.624	56.8	37.436	73.076	49.72	63.284
26219		35.454	65.323	33.059	63.171	41.535	73.531
26299		39.242	46.254	35.156	64.318	35.718	61.545
26419		39.264	50.231	35.13	68.05	45.107	65.218
26499		42.195	43.137	35.493	67.729	39.803	70.358
26579		43.956	59.812	39.231	64.469	40.763	76.911
26659		48.97	63.659	48.915	80.308	56.56	84.172
26739		36.158	64.38	53.888	90.136	60.403	84.103
26819		49.994	72.31	43.51	68.39	48.121	66.248
26979		43.896	67.718	49.814	87.015	50.783	79.267
27079		39.509	45.05	36.269	74.573	46.555	70.609
27159		44.286	55.314	39.506	65.929	41.415	60.869
27239		55.05	45.282	33.803	67.836	49.214	59.664
27319		48.361	76.151	42.386	71.103	49.865	72.601
27399		56.017	50.513	33.137	67.889	38.218	58.702
27499		36.805	51.625	33.909	57.661	40.299	57.611
27619		49.548	54.241	42.036	65.459	50.746	81.12
27699		42.253	61.341	54.49	70.757	52.602	86.174
27779		51.497	67.438	47.735	79.27	53.109	82.535
27859		53.267	51.726	49.419	71.407	60.371	91.598
27979		47.613	58.95	40.495	66.899	57.93	70.958
28059		51.281	55.548	45.431	67.02	51.812	77.961
28139		46.312	56.716	42.586	70.123	50.743	58.502
28239		36.365	59.259	35.259	74.159	39.116	63.91
28339		29.744	43.053	41.836	62.628	44.76	66.272
28419		37.499	66.51	37.448	59.755	43.429	62.783
28519		40.1	47.785	32.679	59.257	44.438	57.944
28619		35.081	42.636	27.726	62.52	30.866	65.039
28679		39.141	41.635	30.291	76.627	36.007	64.269
28759		49.678	66.835	54.126	67.206	71.607	89.133
28839		54.512	58.38	42.735	78.585	48.688	84.484
28979		49.03	59.22	47.76	81.34	56.645	84.683
29059		49.955	52.945	40.989	68.65	49.471	75.775
29139		43.139	52.595	52.496	65.008	42.944	70.858
29219		48.691	44.479	37.957	70.298	44.3	67.56
29299		42.8	52.328	37.513	71.497	48.146	79.724
29379		37.372	55.59	46.417	67.47	35.021	60.323
29459		42.342	38.38	24.249	75.548	47.499	71.618
29539		34.169	37.41	36.501	58.784	39.349	62.514
29659		35.831	33.058	28.205	65.276	36.78	64.579
29779		38.623	45.078	35.28	64.009	38.136	66.019
29859		38.794	55.301	49.778	94.247	51.987	85.904
29979		51.211	51.87	42.016	76.485	49.607	84.295
30061		50.054	61.867	44.217	82.313	46.372	81.749
30139		47.112	48.778	46.914	68.389	54.785	79.81
30219		39.17	59.594	43.68	76.979	57.62	81.615
30299		41.455	48.591	41.603	66.05	48.374	70.76
30379		41.07	50.599	38.915	68.325	42.601	71.056
30459		32.977	51.77	36.819	67.861	42.626	66.578
30539		34.577	56.609	36.855	63.537	33.442	66.245
30639		39.827	43.072	35.956	66.31	36.643	70.179
30739		30.686	49.328	46.49	59.613	39.171	71.462
30819		46.433	46.776	44.633	71.551	52.578	73.445
30979		51.186	65.838	54.776	71.209	53.742	87.077
31059		52.112	67.095	39.17	82.945	51.402	79.693
31139		49.556	60.747	51.274	79.105	52.363	86.746
31239		41.464	57.124	42.626	84.481	54.885	90.085
31319		40.204	55.941	42.938	68.238	60.236	83.27
31399		49.192	49.516	40.539	71.039	42.556	62.272
31479		34.817	53.887	40.151	63.567	42.293	60.188
31559		41.244	50.44	38.807	67.602	46.19	64.957
31659		39.334	45.101	39.464	71.957	39.861	68.399
31759		36.642	40.407	46.246	67.345	34.416	67.953
31839		36.033	43.46	35.673	60.911	40.768	76.09
31999		55.058	61.505	46.239	86.938	64.621	85.971
32079		57.773	67.244	45.985	88.6	55.692	101.944
32179		60.026	65.94	52.414	89.621	60.598	90.578
32259		59.544	64.402	50.028	77.624	73.73	101.571
32339		49.668	52.981	44.43	83.516	52.73	100.488
32419		49.68	56.777	39.821	76.509	50.792	82.534
32499		47.14	52.471	46.397	77.298	62.529	80.097
32579		49.744	52.876	37.084	68.892	53	79.347
32659		47.687	52.606	25.603	70.714	49.21	70.436
32739		41.115	53.256	39.898	70.684	56.011	79.69
32859		37.893	44.322	50.546	78.279	46.709	65.859
33019		49.253	60.579	51.162	84.382	64.39	89.269
33099		59.897	70.7	59.7	98.021	71.72	105.257
33179		57.282	54.581	54.521	93.255	73.626	107.77
33259		63.911	71.633	62.38	107.037	82.248	100.048
33339		62.231	70.201	57.546	100.316	77.605	90.308
33419		74.801	70.62	75.937	99.885	79.506	110.487
33539		72.144	67.254	68.351	89.041	80.729	98.208
33619		63.153	72.785	59.85	85.197	69.548	89.365
33699		70.436	75.322	79.332	94.741	80.337	105.718
33779		77.746	71.688	68.638	85.865	70.534	99.698
33859		83.703	69.624	41.907	101.175	55.517	94.363
33979		87.937	74.565	77.871	81.943	95.869	97.693
34059		94.601	78.222	91.999	87.808	83.508	105
34159		90.701	90.69	93.848	113.491	119.961	118.858
34239		80.357	103.33	81.993	118.637	84.599	114.274
34319		72.721	93.265	84.187	122.858	78.439	125.279
34399		115.834	98.603	74.322	104.604	90.931	135.103
34479		92.651	110.046	67.13	116.244	69.906	124.515
34559		77.035	109.783	68.089	118.521	74.981	123.562
34679		78.95	90.015	67.987	118.102	75.315	128.474
34759		82.693	100.865	60.532	127.922	73.779	135.899
34859		63.665	82.361	53.943	118.968	69.042	133.225
34979		78.095	87.458	61.495	121.305	54.482	130.285
35059		82.008	107.996	72.042	125.854	74.905	133.852
35139		93.353	98.478	112.675	116.279	111.142	136.605
35239		75	90.318	70.738	120.652	80.332	142.982
35319		65.109	85.535	71.552	109.759	93.968	119.521
35399		66.733	99.76	69.522	99.737	89.795	118.121
35499		73.019	101.055	75.38	111.084	96.122	128.505
35579		68.909	92.159	68.573	124.337	94.479	131.252
35679		78.409	93.01	66.483	133.927	74.125	130.771
35759		76.535	108.26	73.071	125.737	81.936	131.006
35839		66.023	87.778	71.349	130.957	80.266	130.947
35979		67.206	77.39	65.32	106.806	75.414	135.872
36059		58.824	81.021	70.505	112.918	75.57	106.43
36159		63.984	79.133	66.02	92.336	80.597	102.503
36239		70.974	89.046	86.166	117.571	106.324	130.014
36319		90.569	83.622	79.29	119.253	98.566	130.619
36399		71.248	89.289	64.499	119.495	87.003	119.223
36499		78.109	95.969	74.882	109.236	103.043	118.954
36579		81.192	93.668	77.805	128.105	94.312	119.266
36659		81.65	91.569	82.597	132.259	102.373	134.811
36779		72.658	91.046	67.098	119.527	77.93	130.429
36859		85.084	86.458	65.981	116.977	93.84	134.347
36979		65.596	85.422	64.315	104.435	82.553	118.384
37059		71.718	79.082	57.729	111.589	73.174	130.753
37139		60.647	84.83	68.99	94.348	73.963	113.363
37219		65.12	87.006	67.304	79.623	71.537	107.184
37339		75.864	79.006	73.995	112.564	103.644	130.632
37421		78.889	110.784	74.906	130.145	101.409	121.49
37539		71.268	80.28	60.507	111.606	83.62	119.168
37619		75.881	88.89	73.224	116.005	78.816	126.436
37699		67.908	85.789	65.788	110.591	68.926	111.476
37779		69.96	72.139	92.453	110.619	80.472	119.074
37859		83.555	88.602	60.924	116.704	77.728	120.497
38019		57.677	111.468	65.141	103.201	93.448	99.143
38099		54.707	67.384	69.542	87.192	75.809	99.41				Peak detection							AUC							Time							a							PU(a)							Perfusion variability
38199		71.128	87.174	81.374	99.43	82.432	97.286
38279		64.788	61.431	59.489	100.383	72.848	105.962				Dig II dx	Dig II sin	Dig III dx	Dig III sin	Dig IV dx	Dig IV sin		Dig II dx	Dig II sin	Dig III dx	Dig III sin	Dig IV dx	Dig IV sin		Dig II dx	Dig II sin	Dig III dx	Dig III sin	Dig IV dx	Dig IV sin		Dig II dx	Dig II sin	Dig III dx	Dig III sin	Dig IV dx	Dig IV sin		Dig II dx	Dig II sin	Dig III dx	Dig III sin	Dig IV dx	Dig IV sin		Dig II dx	Dig II sin	Dig III dx	Dig III sin
38359		76.089	84.057	66.188	135.26	75.688	119.3
38439		73.362	87.894	82.664	95.003	99.259	125.428				0	0	0	0	0	0		0	0	0	0	0	0		0	0	0	0	0	0		1.0262	1.01959	1.0408	1.016	1.00373	1.01583		73.362	87.894	82.664	108.122	99.259	125.428		22.666	26.031	24.4503	29.7323
38519		67.112	93.757	70.891	109.219	94.88	131.27				0	0	0	0	0	0		0	0	0	0	0	0		0	0	0	0	0	0		1.02591	1.02115	1.04105	1.01652	1.00448	1.01629		67.112	93.757	70.891	109.219	94.88	131.27		22.666	26.031	24.4503	29.7485
38599		76.565	97.165	76.55	116.259	72.573	123.753				0	0	0	0	0	0		0	0	0	0	0	0		0	0	0	0	0	0		1.025	1.02	1.04026	1.01586	1.00319	1.01645		76.565	97.165	76.55	116.259	80.4936	123.753		22.624	26.031	24.3955	29.8153
38699		73.761	90.669	71.071	122.29	77.955	124.869				0	0	0	0	0	0		0	0	0	0	0	0		0	0	0	0	0	0		1.02421	1.02083	1.0398	1.01563	1.00333	1.01572		73.761	90.669	71.071	122.29	77.955	124.869		22.624	25.837	24.384	29.8153
38779		81.264	84.612	62.697	109.985	80.862	123.884				0	0	0	0	0	0		0	0	0	0	0	0		0	0	0	0	0	0		1.02496	1.02074	1.03861	1.0149	1.00346	1.01496		81.264	84.612	66.4893	109.985	80.862	123.884		22.605	25.837	24.384	30.0253
38859		75.759	66.034	57.673	99.589	75.309	127.212				0	0	0	0	0	0		0	0	0	0	0	0		0	0	0	0	0	0		1.02553	1.0203	1.03793	1.01413	1.00385	1.01489		75.759	87.0884	66.4922	108.254	75.309	127.212		22.605	25.62	24.3357	30.1847
38979		70.463	71.719	66.601	100.716	80.336	120.827				0	0	0	0	0	0		0	0	0	0	0	0		0	0	0	0	0	0		1.02572	1.0214	1.03859	1.01361	1.00391	1.01569		70.463	87.0305	66.601	108.299	80.336	120.827		22.605	25.62	24.2748	30.3217
39059		56.612	90.051	66.736	117.192	104.169	107.098				0	0	0	0	0	0		0	0	0	0	0	0		0	0	0	0	0	0		1.02535	1.02231	1.0392	1.01343	1.00227	1.01591		70.7128	90.051	66.736	117.192	104.169	107.098		22.601	25.62	24.0213	30.3217
39139		57.994	81.757	78.97	106.615	92.271	112.76				0	0	0	0	0	0		0	0	0	0	0	0		0	0	0	0	0	0		1.02487	1.02181	1.03792	1.01334	1.00355	1.01526		70.7297	81.757	78.97	106.615	92.271	112.76		22.601	25.62	24.0213	30.3217
39259		68.595	68.273	56.482	107.899	62.434	98.665				0	0	0	0	0	0		0	0	0	0	0	0		0	0	0	0	0	0		1.02487	1.02151	1.03653	1.01321	1.00713	1.01456		68.595	87.0286	66.5504	107.899	80.3388	118.311		22.601	25.62	24.0213	30.1847
39339		55.11	75.156	60.487	80.318	65.145	106.263				0	0	0	0	0	0		0	0	0	0	0	0		0	0	0	0	0	0		1.02448	1.02167	1.0358	1.01277	1.00885	1.01459		70.7472	87.026	66.5926	108.376	80.336	106.263		22.5525	25.837	24.2668	30.3217
39419		65.581	76.319	61.478	92.119	103.562	128.011				0	0	0	0	0	0		0	0	0	0	0	0		0	0	0	0	0	0		1.02384	1.02193	1.03675	1.01257	1.01005	1.01524		70.7798	87.0218	66.5379	108.395	103.562	128.011		22.3782	25.62	24.2668	30.3217
39519		70.921	88.458	75.759	112.834	83.885	128.282				0	0	0	0	0	0		0	0	0	0	0	0		0	0	0	0	0	0		1.02324	1.02144	1.03699	1.01284	1.01	1.01565		70.921	88.458	75.759	112.834	83.885	128.282		22.2962	25.62	24.2668	30.3217
39619		70.864	86.149	70.118	108.907	73.868	119.054				0	0	0	0	0	0		0	0	0	0	0	0		0	0	0	0	0	0		1.02384	1.02086	1.03662	1.01333	1.01127	1.01561		70.864	86.149	70.118	108.907	73.868	119.054		22.2962	25.5312	24.2668	30.3217
39699		68.715	85.389	59.753	118.161	88.699	128.076				0	0	0	0	0	0		0	0	0	0	0	0		0	0	0	0	0	0		1.02369	1.02065	1.03583	1.0137	1.01159	1.01627		68.715	85.389	66.5909	118.161	88.699	128.076		22.2962	25.5985	24.2668	30.3217
39779		67.394	77.102	72.202	102.39	84.883	120.718				0	0	0	0	0	0		0	0	0	0	0	0		0	0	0	0	0	0		1.02301	1.02025	1.03521	1.0142	1.01338	1.01659		67.394	87.0918	72.202	108.249	84.883	120.718		22.2962	25.5985	24.2668	30.3217
39859		62.424	87.151	70.128	85.913	85.38	110.876				0	0	0	0	0	0		0	0	0	0	0	0		0	0	0	0	0	0		1.02326	1.01963	1.03508	1.01508	1.01507	1.01647		70.8098	87.151	70.128	108.194	85.38	110.876		22.2415	25.5985	24.0213	30.4215
39979		81.864	66.96	68.039	89.652	89.317	103.893				0	0	0	0	0	0		0	0	0	0	0	0		0	0	0	0	0	0		1.02378	1.01925	1.03571	1.01558	1.01552	1.01649		81.864	87.1522	68.039	108.163	89.317	118.062		22.0615	25.7092	23.8848	30.507
40079		61.629	85.703	55.575	91.766	70.463	110.815				0	0	0	0	0	0		0	0	0	0	0	0		0	0	0	0	0	0		1.02337	1.02101	1.0357	1.01559	1.01606	1.01743		70.8041	85.703	66.5984	108.162	79.7853	110.815		22.2415	25.837	23.8848	30.507
40159		75.202	91.267	70.953	105.571	80.404	125.007				0	0	0	0	0	0		0	0	0	0	0	0		0	0	0	0	0	0		1.02474	1.02295	1.03551	1.01507	1.01565	1.01794		75.202	91.267	70.953	105.571	80.404	125.007		22.2415	25.837	23.8848	30.507
40239		67.38	84.068	67.967	111.727	83.1	119.265				0	0	0	0	0	0		0	0	0	0	0	0		0	0	0	0	0	0		1.02649	1.02258	1.03639	1.01472	1.01536	1.01753		67.38	84.068	67.967	111.727	83.1	119.265		22.2415	25.837	23.8848	30.507
40319		61.77	126.662	79.382	99.43	76.781	107.042				0	0	0	0	0	0		0	0	0	0	0	0		0	0	0	0	0	0		1.02643	1.02196	1.03828	1.01401	1.0147	1.01702		70.6745	126.662	79.382	108.263	76.781	107.042		22.2415	25.837	23.8848	30.7455
40419		63.963	94.183	85.331	90.521	76.39	97.454				0	0	0	0	0	0		0	0	0	0	0	0		0	0	0	0	0	0		1.02692	1.02164	1.03735	1.01364	1.01493	1.01748		70.6236	94.183	85.331	108.174	76.39	117.977		22.2415	25.837	23.8848	30.945
40499		70.672	86.1	71.387	100.109	71.565	97.118				0	0	0	0	0	0		0	0	0	0	0	0		0	0	0	0	0	0		1.02673	1.02161	1.0371	1.01453	1.01449	1.01722		70.672	86.1	71.387	108.083	80.1617	117.999		22.2415	25.837	23.9423	30.945
40599		86.088	93.94	76.715	135.302	91.619	147.347				0	0	0	0	0	0		0	0	0	0	0	0		0	0	0	0	0	0		1.02853	1.02146	1.03838	1.01496	1.01457	1.01911		86.088	93.94	76.715	135.302	91.619	147.347		22.2962	26.031	23.9423	30.9502
40679		86.69	94.11	90.929	122.352	96.354	129.024				0	0	0	0	0	0		0	0	0	0	0	0		0	0	0	0	0	0		1.02821	1.02162	1.03912	1.01835	1.01433	1.02089		86.69	94.11	90.929	122.352	96.354	129.024		22.2962	26.031	23.9048	31.031
40779		70.007	91.179	66.486	102.071	106.633	104.174				0	0	0	0	0	0		0	0	0	0	0	0		0	0	0	0	0	0		1.02845	1.02199	1.04088	1.01825	1.01459	1.02148		70.007	91.179	66.486	107.496	106.633	117.428		22.3832	26.031	23.875	31.031
40859		65.079	99.732	71.049	102.834	92.343	120.671				0	0	0	0	0	0		0	0	0	0	0	0		0	0	0	0	0	0		1.03036	1.0215	1.04163	1.02164	1.01432	1.02121		70.4596	99.732	71.049	107.152	92.343	120.671		22.3285	26.0755	23.875	31.0512
40979		68.077	82.392	65.166	106.009	68.496	117.449				0	0	0	0	0	0		0	0	0	0	0	0		0	0	0	0	0	0		1.02984	1.02124	1.04131	1.02174	1.01377	1.02066		68.077	82.392	65.166	106.009	80.2691	117.449		22.3832	26.2367	23.875	31.2147
41099		68.314	83.693	54.696	105.772	66.139	121.574				0	0	0	0	0	0		0	0	0	0	0	0		0	0	0	0	0	0		1.02925	1.0209	1.04121	1.02108	1.01327	1.02051		68.314	83.693	66.4862	105.772	80.2744	121.574		22.3832	26.5582	23.875	31.3273
41179		66.213	64.739	55.038	97.712	66.446	90.606				0	0	0	0	0	0		0	0	0	0	0	0		0	0	0	0	0	0		1.02896	1.02079	1.04085	1.02175	1.01217	1.02104		70.5967	87.0563	66.4878	107.149	80.2886	117.467		22.4652	26.9812	23.875	31.3273
41259		50.274	62.962	61.587	80.24	76.213	104.783				0	0	0	0	0	0		0	0	0	0	0	0		0	0	0	0	0	0		1.02832	1.02102	1.04012	1.02205	1.01319	1.02143		70.6711	87.0415	66.4909	107.142	76.213	117.43		22.4652	26.9812	23.875	31.4425
41339		54.986	55.514	49.632	82.432	88.049	99.049				0	0	0	0	0	0		0	0	0	0	0	0		0	0	0	0	0	0		1.02764	1.02203	1.03948	1.02138	1.01541	1.02151		70.6957	87.0202	66.4936	107.158	88.049	117.426		22.4652	27.171	23.875	31.7085
41419		54.871	64.166	62.545	74.913	46.208	91.553				0	0	0	0	0	0		0	0	0	0	0	0		0	0	0	0	0	0		1.02798	1.02333	1.03909	1.02088	1.01707	1.02131		70.6835	87	66.5107	107.181	79.6113	117.438		22.6395	27.171	23.6215	31.7085
41519		57.918	67.682	67.485	99.277	68.254	117.839				0	0	0	0	0	0		0	0	0	0	0	0		0	0	0	0	0	0		1.02909	1.02362	1.03921	1.02083	1.01792	1.02139		70.5827	86.9959	67.485	107.127	79.5213	117.839		22.6395	27.171	23.6215	31.6073
41599		66.72	78.954	63.312	120.946	82.701	139.486				0	0	0	0	0	0		0	0	0	0	0	0		0	0	0	0	0	0		1.02923	1.0234	1.03943	1.02053	1.01799	1.02151		66.72	86.9192	63.312	120.946	82.701	139.486		22.6395	27.1962	23.6215	31.73
41679		72.588	85.305	65.919	110.051	91.274	110.01				0	0	0	0	0	0		0	0	0	0	0	0		0	0	0	0	0	0		1.02907	1.02465	1.04051	1.0207	1.01903	1.02145		72.588	85.305	65.919	110.051	91.274	110.01		22.6395	26.9538	23.6215	31.6
41759		79.793	100.678	64.909	115.92	83.055	112.657				0	0	0	0	0	0		0	0	0	0	0	0		0	0	0	0	0	0		1.02895	1.02452	1.04029	1.02067	1.02075	1.02132		79.793	100.678	64.909	115.92	83.055	112.657		22.6395	26.9538	23.6215	31.6
41839		64.054	78.209	68.694	111.322	79.826	114.899				0	0	0	0	0	0		0	0	0	0	0	0		0	0	0	0	0	0		1.02857	1.02593	1.04061	1.02055	1.02175	1.02132		70.6421	86.4955	68.694	111.322	79.826	114.899		22.4652	26.9538	23.6215	31.6
41979		70.736	79.468	67.852	92.434	76.438	110.664				0	0	0	0	0	0		0	0	0	0	0	0		0	0	0	0	0	0		1.02872	1.02634	1.04081	1.02043	1.02139	1.02117		70.736	86.4686	67.852	107.029	76.438	110.664		22.4652	27.0475	23.4622	31.8417
42059		63.402	72.901	63.194	92.647	59.068	106.094				0	0	0	0	0	0		0	0	0	0	0	0		0	0	0	0	0	0		1.02867	1.02695	1.04079	1.0203	1.02142	1.02099		70.6307	86.4355	63.194	107.03	79.2927	106.094		22.4652	27.0475	23.4622	31.8417
42159		48.83	69.016	54.525	80.641	77.452	91.933				0	0	0	0	0	0		0	0	0	0	0	0		0	0	0	0	0	0		1.02877	1.02716	1.04263	1.02046	1.02108	1.02071		70.6188	86.4248	66.4882	107.029	77.452	117.539		22.3832	27.0475	23.4622	31.8417
42239		55.738	69.773	51.969	78.843	59.314	74.975				0	0	0	0	0	0		0	0	0	0	0	0		0	0	0	0	0	0		1.02921	1.02752	1.04465	1.02024	1.02071	1.02064		70.5686	86.4073	66.4836	107.03	79.4051	117.555		22.3285	26.9538	23.3718	32.0637
42319		53.346	64.603	56.514	82.688	59.425	89.624				0	0	0	0	0	0		0	0	0	0	0	0		0	0	0	0	0	0		1.02876	1.02844	1.04488	1.0202	1.01993	1.02066		70.6201	86.3534	66.4833	107.031	79.4623	117.549		22.3285	27.0475	23.3718	32.1562
42419		60.611	59.089	44.179	82.398	66.536	88.492				0	0	0	0	0	0		0	0	0	0	0	0		0	0	0	0	0	0		1.02835	1.02932	1.04416	1.02075	1.01988	1.02005		70.6676	86.251	66.4844	107.027	79.4667	117.684		22.3285	27.0475	23.3718	32.1562
42519		47.695	70.656	48.458	82.872	58.184	92.149				0	0	0	0	0	0		0	0	0	0	0	0		0	0	0	0	0	0		1.02798	1.0314	1.04326	1.02025	1.02228	1.02093		70.6836	86.1545	66.4858	107.03	79.0605	117.491		22.3285	27.1875	23.3718	32.2507
42599		65.428	80.495	50.536	109.492	79.375	131.955				0	0	0	0	0	0		0	0	0	0	0	0		0	0	0	0	0	0		1.02772	1.03394	1.04321	1.02055	1.02472	1.02291		70.6928	86.1455	66.4859	109.492	79.375	131.955		22.3285	27.2655	23.3718	32.284
42699		64.969	77.38	66.336	106.586	62.404	95.707				0	0	0	0	0	0		0	0	0	0	0	0		0	0	0	0	0	0		1.02769	1.03382	1.0431	1.0203	1.02466	1.02285		70.5348	86.1485	66.336	106.586	78.8174	116.6		22.2415	27.2655	23.3718	32.3852
42779		64.274	101.643	64.114	103.971	70.882	106.443				0	0	0	0	0	0		0	0	0	0	0	0		0	0	0	0	0	0		1.02778	1.03486	1.04317	1.02029	1.02438	1.0227		70.6907	101.643	64.114	107.03	78.8295	106.443		22.3178	27.4815	23.3718	32.3852
42859		55.825	92.186	63.229	99.501	74.897	109.383				0	0	0	0	0	0		0	0	0	0	0	0		0	0	0	0	0	0		1.02787	1.0346	1.04333	1.02027	1.02446	1.02271		70.6876	92.186	63.229	107.03	74.897	109.383		22.3178	27.969	23.3718	32.3852
42979		68.3	91.971	55.445	97.299	81.962	106.683				0	0	0	0	0	0		0	0	0	0	0	0		0	0	0	0	0	0		1.02781	1.03456	1.04316	1.02003	1.02444	1.02263		68.3	91.971	66.486	106.939	81.962	106.683		22.3725	27.969	23.3718	32.5585
43059		55.444	75.223	54.506	91.293	58.613	110.198				0	0	0	0	0	0		0	0	0	0	0	0		0	0	0	0	0	0		1.02788	1.03662	1.04316	1.02014	1.02401	1.02222		70.7579	85.7556	66.486	106.926	78.8453	110.198		22.5715	28.1565	23.3718	32.7995
43139		57.309	65.625	52.052	91.945	53.65	98.978				0	0	0	0	0	0		0	0	0	0	0	0		0	0	0	0	0	0		1.02798	1.03661	1.04283	1.02053	1.02499	1.02361		70.7527	85.7562	66.4874	106.878	78.8143	116.569		22.5715	28.1565	23.4622	33.0443
43219		69.048	117.462	59.976	92.053	66.748	94.051				0	0	0	0	0	0		0	0	0	0	0	0		0	0	0	0	0	0		1.02755	1.03673	1.04254	1.02141	1.02611	1.02473		69.048	117.462	66.4886	106.775	78.8081	116.553		22.5715	28.2262	23.3718	33.0443
43299		60.22	76.965	48.729	91.006	66.317	83.927				0	0	0	0	0	0		0	0	0	0	0	0		0	0	0	0	0	0		1.02751	1.03636	1.04181	1.02122	1.02816	1.0248		70.7767	85.9814	66.4917	106.795	78.5881	116.553		22.5168	28.2262	23.3718	32.6277
43399		60.327	61.738	46.083	83.588	69.472	83.844				0	0	0	0	0	0		0	0	0	0	0	0		0	0	0	0	0	0		1.02807	1.03838	1.04103	1.02127	1.03257	1.02467		70.7484	85.7593	66.5075	106.789	78.367	116.553		22.3368	28.2262	23.3718	32.6277
43479		59.844	78.097	44.766	78.801	58.625	81.973				0	0	0	0	0	0		0	0	0	0	0	0		0	0	0	0	0	0		1.02965	1.03862	1.04138	1.02143	1.03524	1.0242		70.6887	85.7511	66.4935	106.773	78.0148	116.56		22.5168	28.2262	23.3718	33.0443
43559		58.754	79.03	41.613	77.977	49.148	78.418				0	0	0	0	0	0		0	0	0	0	0	0		0	0	0	0	0	0		1.02935	1.03911	1.04167	1.02111	1.03453	1.02412		70.6995	85.7344	66.4923	106.807	78.1176	116.562		22.5715	28.466	23.4622	33.3092
43659		59.044	86.578	72.05	116.898	75.017	121.003				0	0	0	0	0	0		0	0	0	0	0	0		0	0	0	0	0	0		1.03052	1.03904	1.04112	1.0208	1.03507	1.02367		70.6278	86.578	72.05	116.898	75.017	121.003		22.6535	28.466	23.6313	33.776
43759		70.278	87.205	58.386	120.328	65.037	99.336				0	0	0	0	0	0		0	0	0	0	0	0		0	0	0	0	0	0		1.02925	1.03839	1.04029	1.02057	1.03568	1.02386		70.278	87.205	66.5496	120.328	77.9547	116.566		22.6535	28.466	23.4622	33.8265
43839		61.983	81.104	51.85	93.02	71.93	100.202				0	0	0	0	0	0		0	0	0	0	0	0		0	0	0	0	0	0		1.02983	1.03906	1.04101	1.02071	1.03565	1.02387		70.6827	81.104	66.5087	106.856	77.9561	116.93		22.7032	28.466	23.3718	33.8967
43979		55.268	74.835	59.361	107.165	83.643	111.814				0	0	0	0	0	0		0	0	0	0	0	0		0	0	0	0	0	0		1.02862	1.03887	1.04105	1.02061	1.03577	1.02378		70.8122	85.7091	66.5065	107.165	83.643	111.814		22.7715	28.6615	23.3718	33.8967
44079		67.118	72.422	57.765	87.217	85.04	118.694				0	0	0	0	0	0		0	0	0	0	0	0		0	0	0	0	0	0		1.02753	1.0389	1.04087	1.02122	1.03574	1.02385		67.118	85.7417	66.5164	106.795	85.04	118.694		22.7715	28.6615	23.3718	33.8967
44159		59.83	71.985	52.87	104.328	74.937	104.047				0	0	0	0	0	0		0	0	0	0	0	0		0	0	0	0	0	0		1.02809	1.03869	1.04111	1.02128	1.03591	1.02492		70.7471	85.7489	66.5031	106.789	74.937	116.577		22.7715	28.6615	23.3718	34.0938
44259		60.931	78.326	44.037	105.142	63.704	98.833				0	0	0	0	0	0		0	0	0	0	0	0		0	0	0	0	0	0		1.02992	1.03879	1.04168	1.02135	1.03773	1.02567		70.6795	85.7453	66.4922	105.142	77.9068	116.565		22.7715	28.7557	23.3718	34.0938
44359		52.442	85.661	50.567	90.031	65.862	93.865				0	0	0	0	0	0		0	0	0	0	0	0		0	0	0	0	0	0		1.03084	1.03882	1.04288	1.02161	1.03949	1.02574		70.5909	85.661	66.4872	106.754	77.7232	116.564		22.7715	28.7557	23.3978	34.2843
44439		44.777	66.618	56.064	85.612	51.746	95.937				0	0	0	0	0	0		0	0	0	0	0	0		0	0	0	0	0	0		1.03075	1.03857	1.04275	1.0218	1.04082	1.02622		70.6017	85.753	66.4877	106.732	77.664	116.557		22.7715	28.7557	23.3978	34.2843
44519		57.634	67.45	48.78	94.466	57.568	79.178				0	0	0	0	0	0		0	0	0	0	0	0		0	0	0	0	0	0		1.03173	1.03793	1.04341	1.02204	1.04291	1.02614		70.4892	85.7747	66.4856	106.707	77.6102	116.558		22.7715	28.7557	23.2768	34.0938
44599		57.204	72.931	57.497	98.042	58.916	93.862				0	0	0	0	0	0		0	0	0	0	0	0		0	0	0	0	0	0		1.03127	1.03792	1.04363	1.02264	1.04436	1.02594		70.5415	85.7752	66.4852	106.643	77.5084	116.816		22.7715	28.7557	23.2768	34.0938
44679		68.288	108.993	59.253	105.849	70.039	122.377				0	0	0	0	0	0		0	0	0	0	0	0		0	0	0	0	0	0		1.03101	1.03764	1.04468	1.02243	1.04439	1.02571		68.288	108.993	66.4836	105.849	77.5057	122.377		22.7715	28.811	23.1465	34.2843
44759		74.488	108.141	62.756	98.389	85.206	128.35				0	0	0	0	0	0		0	0	0	0	0	0		0	0	0	0	0	0		1.03283	1.0372	1.04389	1.02225	1.04443	1.02499		74.488	108.141	66.4909	106.685	85.206	128.35		22.6895	28.811	23.3383	34.2843
44839		57.584	92.549	56.681	91.306	74.505	109.221				0	0	0	0	0	0		0	0	0	0	0	0		0	0	0	0	0	0		1.03333	1.03717	1.04422	1.02208	1.04361	1.02397		70.5168	92.549	66.541	106.703	74.505	109.221		22.8113	28.9775	23.3882	34.2843
44979		62.324	91.98	55.552	109.308	75.048	105.041				0	0	0	0	0	0		0	0	0	0	0	0		0	0	0	0	0	0		1.03138	1.03755	1.04446	1.02191	1.04382	1.0238		70.6922	91.98	66.5279	109.308	75.048	117.644		22.8113	28.9775	23.3882	34.2843
45059		64.222	70.245	66.494	99.106	75.345	107.205				0	0	0	0	0	0		0	0	0	0	0	0		0	0	0	0	0	0		1.03144	1.03751	1.045	1.022	1.04399	1.02397		70.6902	85.7897	66.494	106.711	75.345	107.205		22.8113	28.9775	23.6022	34.2843
45139		56.171	67.76	59.988	101.778	71.538	81.38				0	0	0	0	0	0		0	0	0	0	0	0		0	0	0	0	0	0		1.03258	1.03762	1.04496	1.02252	1.04559	1.02376		70.6013	85.7855	66.608	106.656	77.5624	117.653		22.7565	29.1235	23.7325	34.621
45219		58.903	60.112	53.925	89.507	58.765	101.434				0	0	0	0	0	0		0	0	0	0	0	0		0	0	0	0	0	0		1.03261	1.03709	1.04574	1.02288	1.04509	1.02447		70.5984	85.86	66.563	106.617	77.603	117.498		22.7565	29.1235	23.7325	34.2843
45339		48.696	69.995	53.332	95.459	71.735	96.316				0	0	0	0	0	0		0	0	0	0	0	0		0	0	0	0	0	0		1.03386	1.03708	1.04528	1.02321	1.04573	1.02536		70.4622	85.861	66.5888	106.61	77.5511	117.41		22.5765	29.1235	23.7325	34.621
45419		54.088	65.301	47.401	107.547	68.339	93.588				0	0	0	0	0	0		0	0	0	0	0	0		0	0	0	0	0	0		1.03634	1.03704	1.04576	1.02263	1.04655	1.02558		70.3778	85.8676	66.5618	107.547	77.4862	117.397		22.5765	29.1235	23.7325	34.7107
45499		50.736	68.827	47.146	91.55	52.169	86.939				0	0	0	0	0	0		0	0	0	0	0	0		0	0	0	0	0	0		1.03816	1.03802	1.04734	1.02245	1.0465	1.02618		70.1925	85.7716	66.4925	106.663	77.4896	117.362		22.5765	29.223	23.7157	34.621
45579		43.087	72.128	44.831	95.359	59.523	87.251				0	0	0	0	0	0		0	0	0	0	0	0		0	0	0	0	0	0		1.03907	1.03891	1.05	1.02389	1.04626	1.027		70.0731	85.7414	66.4843	106.599	77.5093	117.134		22.7565	29.223	23.7157	34.2843
45659		45.853	77.433	50.17	87.98	59.228	90.64				0	0	0	0	0	0		0	0	0	0	0	0		0	0	0	0	0	0		1.03946	1.03947	1.04999	1.02466	1.04574	1.02683		70.0311	85.724	66.4843	106.586	77.5509	117.202		22.5765	29.223	23.6022	34.2843
45759		65.794	93.484	67.815	103.63	86.882	111.449				0	0	0	0	0	0		0	0	0	0	0	0		0	0	0	0	0	0		1.03911	1.0396	1.04984	1.02423	1.04532	1.02658		65.794	93.484	67.815	106.594	86.882	111.449		22.7565	29.223	23.5558	34.2843
45859		62.095	100.569	58.228	107.414	85.304	113.585				0	0	0	0	0	0		0	0	0	0	0	0		0	0	0	0	0	0		1.03863	1.03902	1.05135	1.02374	1.04548	1.02653		70.1312	100.569	66.4434	107.414	85.304	113.585		22.7565	29.1235	23.5558	34.2843
45979		80.461	100.551	58.187	127.164	79.525	101.482				0	0	0	0	0	0		0	0	0	0	0	0		0	0	0	0	0	0		1.03735	1.03922	1.04962	1.02361	1.04471	1.02579		80.461	100.551	66.4849	127.164	79.525	117.385		22.7565	29.1235	23.5558	34.2843
46059		64.982	102.031	67.571	155.042	69.327	117.968				0	0	0	0	0	0		0	0	0	0	0	0		0	0	0	0	0	0		1.03474	1.03938	1.04944	1.02366	1.04445	1.02544		70.4494	102.031	67.571	155.042	77.6176	117.968		22.7565	29.1235	23.5467	34.2843
46139		72.27	86.158	61.663	105.065	69.899	122.505				0	0	0	0	0	0		0	0	0	0	0	0		0	0	0	0	0	0		1.03729	1.03992	1.05005	1.02351	1.04523	1.02598		72.27	86.158	66.4842	105.065	77.5918	122.505		22.6347	28.9775	23.5558	34.1808
46219		66.255	83.439	60.714	124.141	73.854	105.709				0	0	0	0	0	0		0	0	0	0	0	0		0	0	0	0	0	0		1.03821	1.0409	1.0501	1.02311	1.04597	1.02587		66.255	83.439	66.4841	124.141	73.854	117.381		22.6347	28.9775	23.5558	34.2843
46299		60.221	71.174	59.361	101.163	66.731	93.55				0	0	0	0	0	0		0	0	0	0	0	0		0	0	0	0	0	0		1.03806	1.04154	1.0503	1.02268	1.0492	1.02669		70.025	85.6969	66.4838	106.638	76.9695	117.264		22.4547	28.9775	23.5467	34.1808
46399		61.892	64.939	60.83	93.457	61.78	106.052				0	0	0	0	0	0		0	0	0	0	0	0		0	0	0	0	0	0		1.03833	1.04167	1.05049	1.02262	1.04902	1.02666		70.0215	85.694	66.4835	106.645	76.9733	117.275		22.4547	28.811	23.4317	34.0938
46479		64.104	75.815	55.93	103.758	61.151	95.9				0	0	0	0	0	0		0	0	0	0	0	0		0	0	0	0	0	0		1.03865	1.04159	1.05079	1.02345	1.04888	1.02649		70.0175	85.6959	66.4831	106.606	76.9803	117.344		22.4547	28.7557	23.4317	34.0938
46559		58.199	77.058	64.368	108.688	58.329	106.676				0	0	0	0	0	0		0	0	0	0	0	0		0	0	0	0	0	0		1.03855	1.04154	1.0499	1.02437	1.0484	1.0263		70.0187	85.6969	64.368	108.688	77.0975	117.355		22.4547	28.7557	23.3828	34.0938
46659		64.502	78.064	47.224	101.025	69.442	100.386				0	0	0	0	0	0		0	0	0	0	0	0		0	0	0	0	0	0		1.03853	1.04172	1.04971	1.02545	1.05081	1.02615		70.0189	85.693	66.4847	106.466	76.9343	117.364		22.4547	28.7402	23.3752	33.8967
46739		55.526	72.844	53.055	100.114	69.928	108.769				0	0	0	0	0	0		0	0	0	0	0	0		0	0	0	0	0	0		1.03879	1.04239	1.05026	1.02809	1.05107	1.02592		70.0156	85.6782	66.4839	106.194	76.9149	108.769		22.4547	28.7402	23.3752	33.8265
46859		75.328	82.825	74.747	110.386	76.71	123.28				0	0	0	0	0	0		0	0	0	0	0	0		0	0	0	0	0	0		1.03882	1.04327	1.05085	1.02898	1.05305	1.02783		75.328	82.825	74.747	110.386	76.71	123.28		22.4547	28.7402	23.3752	33.8265
46979		80.718	107.815	69.11	107.024	83.927	136.865				0	0	0	0	0	0		0	0	0	0	0	0		0	0	0	0	0	0		1.03894	1.04295	1.04958	1.02905	1.05456	1.02753		80.718	107.815	69.11	107.024	83.927	136.865		22.1388	28.7402	23.3192	33.3597
47059		74.93	86.153	56.474	108.713	84.6	114.806				0	0	0	0	0	0		0	0	0	0	0	0		0	0	0	0	0	0		1.03897	1.04305	1.05094	1.02889	1.05445	1.0274		74.93	86.153	66.4746	108.713	84.6	114.806		21.9663	28.7402	23.3192	33.3597
47139		67.959	83.327	63.304	110.624	72.72	112.849				0	0	0	0	0	0		0	0	0	0	0	0		0	0	0	0	0	0		1.03903	1.04243	1.05065	1.02852	1.05493	1.02698		67.959	83.327	63.304	110.624	72.72	112.849		21.736	28.7402	23.3192	33.3597
47219		60.344	83.919	79.784	99.461	78.806	120.079				0	0	0	0	0	0		0	0	0	0	0	0		0	0	0	0	0	0		1.03927	1.04216	1.04959	1.02817	1.05447	1.02669		70.0475	83.919	79.784	106.189	78.806	120.079		21.6548	28.7402	22.983	33.187
47299		92.658	81.32	69.273	114.186	69.43	118.683				0	0	0	0	0	0		0	0	0	0	0	0		0	0	0	0	0	0		1.0394	1.04219	1.04941	1.02821	1.05531	1.02984		92.658	81.32	69.273	114.186	76.6291	118.683		21.5908	28.7402	22.983	33.187
47379		66.78	97.644	59.487	103.634	82.359	113.27				0	0	0	0	0	0		0	0	0	0	0	0		0	0	0	0	0	0		1.03977	1.04185	1.04916	1.02834	1.05734	1.02988		66.78	97.644	66.4856	103.634	82.359	113.27		21.532	28.6707	22.703	33.0885
47459		65.738	98.634	70.617	97.25	82.402	107.909				0	0	0	0	0	0		0	0	0	0	0	0		0	0	0	0	0	0		1.03945	1.04186	1.04951	1.02935	1.05715	1.03162		65.738	98.634	70.617	106.082	82.402	107.909		21.6833	28.636	22.5865	33.0885
47559		54.503	93.043	64.607	98.896	67.441	114.44				0	0	0	0	0	0		0	0	0	0	0	0		0	0	0	0	0	0		1.0399	1.04167	1.04987	1.03075	1.05852	1.03201		70.3929	93.043	64.607	105.955	76.3937	114.44		21.6833	28.5245	22.513	33.048
47659		67.763	86.981	58.779	99.747	78.222	106.871				0	0	0	0	0	0		0	0	0	0	0	0		0	0	0	0	0	0		1.03985	1.04186	1.05124	1.03117	1.05824	1.03197		67.763	86.981	66.4521	105.918	78.222	106.871		21.5738	28.5245	22.4162	32.9315
47739		59.363	96.278	74.562	103.519	74.354	125.498				0	0	0	0	0	0		0	0	0	0	0	0		0	0	0	0	0	0		1.0401	1.04188	1.0523	1.03121	1.05839	1.03318		70.3764	96.278	74.562	103.519	74.354	125.498		21.5738	28.4152	22.1395	32.7287
47819		90.987	121.119	104.508	131.436	110.626	152.005				0	0	0	0	0	0		0	0	0	0	0	0		0	0	0	0	0	0		1.04074	1.04203	1.0525	1.03157	1.05797	1.03308		90.987	121.119	104.508	131.436	110.626	152.005		21.6392	28.2212	22.0373	32.4157
47979		97.139	116.663	86.807	118.562	103.523	125.882				0	0	0	0	0	0		0	0	0	0	0	0		0	0	0	0	0	0		1.04067	1.04218	1.05168	1.03131	1.06004	1.0337		97.139	116.663	86.807	118.562	103.523	125.882		21.607	28.2115	21.8367	32.284
48099		69.53	101.655	77.073	127.664	111.192	128.087				0	0	0	0	0	0		0	0	0	0	0	0		0	0	0	0	0	0		1.04047	1.04194	1.05222	1.03097	1.05956	1.03298		69.53	101.655	77.073	127.664	111.192	128.087		21.4275	28.2115	22.1662	32.2507
48179		87.063	114.137	96.493	124.047	111.665	133.03				0	0	0	0	0	0		0	0	0	0	0	0		0	0	0	0	0	0		1.04044	1.04213	1.05196	1.03053	1.05973	1.03248		87.063	114.137	96.493	124.047	111.665	133.03		21.5707	28.3007	21.98	32.2507
48259		81.088	121.638	129.866	151.793	122.231	135.691				0	0	0	0	0	0		0	0	0	0	0	0		0	0	0	0	0	0		1.04109	1.04244	1.05189	1.03051	1.05949	1.03231		81.088	121.638	129.866	151.793	122.231	135.691		21.8767	28.044	21.9888	32.1562
48339		96.706	136.902	121.038	148.596	129.779	134.142				0	0	0	0	0	0		0	0	0	0	0	0		0	0	0	0	0	0		1.04304	1.04313	1.05214	1.03062	1.05919	1.0323		96.706	136.902	121.038	148.596	129.779	134.142		21.8612	27.9633	21.8372	32.0637
48419		87.35	116.257	93.132	101.506	105.579	122.09				0	0	0	0	0	0		0	0	0	0	0	0		0	0	0	0	0	0		1.0438	1.04398	1.05199	1.03054	1.05917	1.03224		87.35	116.257	93.132	105.973	105.579	122.09		22.094	28.0748	21.7245	31.8417
48499		94.883	136.689	108.604	149.502	92.97	155.526				0	0	0	0	0	0		0	0	0	0	0	0		0	0	0	0	0	0		1.04426	1.04413	1.05262	1.03064	1.05639	1.03213		94.883	136.689	108.604	149.502	92.97	155.526		22.2067	27.953	21.9518	31.6
48579		69.169	104.164	80.415	117.961	78.893	135.964				0	0	0	0	0	0		0	0	0	0	0	0		0	0	0	0	0	0		1.0457	1.04482	1.05344	1.03071	1.05924	1.0321		69.169	104.164	80.415	117.961	78.893	135.964		21.9865	28.2955	21.955	31.4772
48659		68.465	87.666	62.042	106.299	75.222	135.664				0	0	0	0	0	0		0	0	0	0	0	0		0	0	0	0	0	0		1.04672	1.04367	1.05237	1.03083	1.06246	1.03199		68.465	87.666	62.042	106.299	75.222	135.664		21.8675	28.3038	21.92	31.41
48739		80.221	93.378	108.652	100.104	82.332	124.212				0	0	0	0	0	0		0	0	0	0	0	0		0	0	0	0	0	0		1.04822	1.04535	1.0512	1.0315	1.06234	1.03184		80.221	93.378	108.652	105.889	82.332	124.212		21.6728	28.3975	21.88	31.3835
48819		91.835	114.161	109.634	143.562	103.856	145.241				0	0	0	0	0	0		0	0	0	0	0	0		0	0	0	0	0	0		1.04955	1.04654	1.05123	1.03146	1.06241	1.03149		91.835	114.161	109.634	143.562	103.856	145.241		21.44	28.622	21.9607	31.2117
48979		95.403	123.012	112.879	147.599	109.293	146.752				0	0	0	0	0	0		0	0	0	0	0	0		0	0	0	0	0	0		1.05017	1.04765	1.05186	1.03206	1.06189	1.03101		95.403	123.012	112.879	147.599	109.293	146.752		21.3863	28.8243	21.958	31.1363
49059		129.762	144.21	147.657	153.966	152.081	191.372				0	0	0	0	0	0		0	0	0	0	0	0		0	0	0	0	0	0		1.0514	1.04612	1.05401	1.03228	1.06246	1.03073		129.762	144.21	147.657	153.966	152.081	191.372		21.3782	28.2793	21.8798	31.096
49179		101.039	137.073	109.012	153.997	123.985	154.528				0	0	0	0	0	0		0	0	0	0	0	0		0	0	0	0	0	0		1.05258	1.04674	1.05566	1.03244	1.06318	1.03035		101.039	137.073	109.012	153.997	123.985	154.528		21.5535	28.2955	21.9148	30.8755
49279		115.079	177.451	138.744	155.566	134.919	152.926				0	0	0	0	0	0		0	0	0	0	0	0		0	0	0	0	0	0		1.05344	1.04664	1.05608	1.03272	1.06286	1.02991		115.079	177.451	138.744	155.566	134.919	152.926		21.8552	27.8263	21.829	31.0055
49359		124.374	129.307	104.07	134.077	119.55	138.414				0	0	0	0	0	0		0	0	0	0	0	0		0	0	0	0	0	0		1.05376	1.04604	1.05675	1.03259	1.06328	1.03004		124.374	129.307	104.07	134.077	119.55	138.414		21.7947	27.4615	21.6435	31.1068
49439		121.805	131.168	86.289	140.474	106.53	147.691				0	0	0	0	0	0		0	0	0	0	0	0		0	0	0	0	0	0		1.05361	1.04597	1.05694	1.03236	1.06356	1.03023		121.805	131.168	86.289	140.474	106.53	147.691		21.7155	27.3635	21.4593	31.0363
49539		93.485	150.429	111.241	115.326	116.346	130.592				0	0	0	0	0	0		0	0	0	0	0	0		0	0	0	0	0	0		1.05398	1.04608	1.05701	1.03239	1.06299	1.03134		93.485	150.429	111.241	115.326	116.346	130.592		21.7425	27.125	21.4593	31.015
49619		78.684	137.86	119.174	133.639	94.305	173.383				0	0	0	0	0	0		0	0	0	0	0	0		0	0	0	0	0	0		1.05544	1.04706	1.05729	1.03228	1.06357	1.03167		78.684	137.86	119.174	133.639	94.305	173.383		21.5963	27.1357	21.5055	30.7927
49699		99.375	123.653	96.087	170.129	110.287	170.593				0	0	0	0	0	0		0	0	0	0	0	0		0	0	0	0	0	0		1.0561	1.04722	1.05798	1.03311	1.06364	1.03175		99.375	123.653	96.087	170.129	110.287	170.593		21.5567	27.005	21.6505	30.712
49779		97.056	130.813	95.946	182.975	107.058	158.472				0	0	0	0	0	0		0	0	0	0	0	0		0	0	0	0	0	0		1.05656	1.04726	1.05736	1.03315	1.06341	1.03211		97.056	130.813	95.946	182.975	107.058	158.472		21.4853	26.9435	21.592	30.7067
49859		91.797	151.812	106.675	198.605	129.28	211.646				0	0	0	0	0	0		0	0	0	0	0	0		0	0	0	0	0	0		1.0574	1.0471	1.05719	1.03318	1.06263	1.03192		91.797	151.812	106.675	198.605	129.28	211.646		21.44	26.9142	21.4065	30.3145
50019		92.204	129.468	90.083	170.132	99.542	148.174				0	0	0	0	0	0		0	0	0	0	0	0		0	0	0	0	0	0		1.0579	1.04688	1.05739	1.03329	1.06256	1.0315		92.204	129.468	90.083	170.132	99.542	148.174		21.3918	26.9142	21.416	30.1525
50099		106.518	141.571	101.375	158.122	106.165	176.84				0	0	0	0	0	0		0	0	0	0	0	0		0	0	0	0	0	0		1.05728	1.04708	1.05735	1.03394	1.06215	1.03161		106.518	141.571	101.375	158.122	106.165	176.84		21.2583	26.8825	21.404	30.0527
50179		89.837	108.164	91.742	168.121	83.81	154.195				0	0	0	0	0	0		0	0	0	0	0	0		0	0	0	0	0	0		1.05691	1.04682	1.05768	1.03353	1.06148	1.03176		89.837	108.164	91.742	168.121	83.81	154.195		21.1903	26.6795	21.3515	29.9742
50279		111.114	102.111	78.313	121.794	86.541	122.664				0	0	0	0	0	0		0	0	0	0	0	0		0	0	0	0	0	0		1.0571	1.04665	1.05759	1.03486	1.06195	1.03156		111.114	102.111	78.313	121.794	86.541	122.664		21.0905	26.4375	21.3195	29.9742
50359		92.579	110.604	88.876	148.841	93.64	128.13				0	0	0	0	0	0		0	0	0	0	0	0		0	0	0	0	0	0		1.05933	1.0472	1.06025	1.03456	1.06303	1.03148		92.579	110.604	88.876	148.841	93.64	128.13		21.0927	26.6623	21.474	29.9543
50439		80.286	110.358	77.297	114.112	92.868	148.391				0	0	0	0	0	0		0	0	0	0	0	0		0	0	0	0	0	0		1.06112	1.04802	1.06153	1.03438	1.06328	1.03144		80.286	110.358	77.297	114.112	92.868	148.391		21.1485	26.6432	21.5905	29.9543
50519		93.346	112.603	112.205	119.264	107.454	133.212				0	0	0	0	0	0		0	0	0	0	0	0		0	0	0	0	0	0		1.06158	1.04845	1.06187	1.03469	1.06324	1.03146		93.346	112.603	112.205	119.264	107.454	133.212		21.2542	26.678	21.614	30.1365
50599		102.468	127.371	95.095	144.174	119.613	162.976				0	0	0	0	0	0		0	0	0	0	0	0		0	0	0	0	0	0		1.06279	1.04844	1.06298	1.03456	1.06353	1.03171		102.468	127.371	95.095	144.174	119.613	162.976		21.4425	26.617	21.5595	30.08
50679		103.534	128.485	102.166	129.93	110.881	158.387				0	0	0	0	0	0		0	0	0	0	0	0		0	0	0	0	0	0		1.06277	1.04826	1.06313	1.03448	1.06354	1.03176		103.534	128.485	102.166	129.93	110.881	158.387		21.4445	26.5113	21.5005	30.0552
50779		118.233	132.499	80.606	140.807	105.419	149.822				0	0	0	0	0	0		0	0	0	0	0	0		0	0	0	0	0	0		1.06341	1.04831	1.06258	1.03453	1.06336	1.03176		118.233	132.499	80.606	140.807	105.419	149.822		21.5285	26.4228	21.4822	30.043
50859		100.664	114.648	89.983	125.406	104.848	135.865				0	0	0	0	0	0		0	0	0	0	0	0		0	0	0	0	0	0		1.06249	1.04825	1.06278	1.03509	1.06365	1.03174		100.664	114.648	89.983	125.406	104.848	135.865		21.4948	26.3023	21.4372	29.9772
50984		85.852	108.227	76.732	100.511	81.855	122.554				0	0	0	0	0	0		0	0	0	0	0	0		0	0	0	0	0	0		1.06289	1.04837	1.06283	1.03489	1.06347	1.03265		85.852	108.227	76.732	106.341	81.855	122.554		21.7722	26.4253	21.435	29.9172
51059		55.408	108.179	72.709	106.18	96.437	116.553				0	0	0	0	0	0		0	0	0	0	0	0		0	0	0	0	0	0		1.06299	1.04839	1.06294	1.03446	1.06389	1.0337		72.5032	108.179	72.709	106.18	96.437	116.553		21.7142	26.4253	21.208	29.9172
51158		68.767	88.996	78.036	113.472	77.644	109.185				0	0	0	0	0	0		0	0	0	0	0	0		0	0	0	0	0	0		1.06263	1.04965	1.06225	1.03464	1.06468	1.03345		68.767	88.996	78.036	113.472	77.644	109.185		21.6745	26.4253	21.106	29.6762
51239		84.791	103.813	68.729	108.416	75.854	107.563				0	0	0	0	0	0		0	0	0	0	0	0		0	0	0	0	0	0		1.06265	1.05099	1.06228	1.03426	1.06533	1.0338		84.791	103.813	68.729	108.416	75.854	107.563		21.604	26.2777	21.021	29.6762
51319		71.569	94.776	57.236	91.643	75.292	100.811				0	0	0	0	0	0		0	0	0	0	0	0		0	0	0	0	0	0		1.06254	1.05091	1.06208	1.03471	1.06603	1.03376		71.569	94.776	67.9728	106.351	75.292	117.458		21.4245	26.4253	21.021	29.6762
51399		90.324	89.035	72.299	115.936	87.518	128.089				0	0	0	0	0	0		0	0	0	0	0	0		0	0	0	0	0	0		1.06247	1.05074	1.06215	1.03459	1.06581	1.03376		90.324	89.035	72.299	115.936	87.518	128.089		21.3062	26.4253	20.9435	29.6762
51499		81.943	85.725	80.526	104.283	88.994	141.186				0	0	0	0	0	0		0	0	0	0	0	0		0	0	0	0	0	0		1.06302	1.05087	1.06224	1.03613	1.06658	1.03354		81.943	85.725	80.526	104.283	88.994	141.186		21.432	26.2777	20.9435	29.5755
51579		93.466	106.516	91.12	128.052	97.115	123.041				0	0	0	0	0	0		0	0	0	0	0	0		0	0	0	0	0	0		1.06335	1.05112	1.0624	1.03652	1.06708	1.03363		93.466	106.516	91.12	128.052	97.115	123.041		21.6	26.2777	21.053	29.5755
51679		72.276	79.566	70.133	108.257	76.934	116.358				0	0	0	0	0	0		0	0	0	0	0	0		0	0	0	0	0	0		1.06348	1.05108	1.06183	1.03648	1.06766	1.03401		72.276	87.4328	70.133	108.257	76.934	116.358		21.5523	26.2422	20.9225	29.3145
51759		76.183	90.692	80.104	104.98	89.111	117.344				0	0	0	0	0	0		0	0	0	0	0	0		0	0	0	0	0	0		1.06259	1.05075	1.0615	1.03644	1.06738	1.03385		76.183	90.692	80.104	104.98	89.111	117.344		21.4815	26.2248	20.692	29.0577
51839		79.847	97.346	87.964	111.014	94.861	116.548				0	0	0	0	0	0		0	0	0	0	0	0		0	0	0	0	0	0		1.06295	1.05088	1.06166	1.03639	1.06775	1.03391		79.847	97.346	87.964	111.014	94.861	116.548		21.3773	26.2248	20.5122	28.9875
51979		75.827	73.628	54.655	87.332	69.716	109.074				0	0	0	0	0	0		0	0	0	0	0	0		0	0	0	0	0	0		1.063	1.05066	1.0621	1.03649	1.06917	1.0335		75.827	87.4765	68.0015	106.245	77.9496	109.074		21.1985	26.2248	20.5122	28.9875
52059		61.701	83.396	54.073	94.668	58.475	104.596				0	0	0	0	0	0		0	0	0	0	0	0		0	0	0	0	0	0		1.06373	1.05043	1.06202	1.03731	1.07051	1.03306		72.8762	83.396	68.0036	106.193	77.9332	117.607		21.0653	26.2248	20.4005	28.948
52179		79.421	97.956	73.709	107.12	81.401	111.055				0	0	0	0	0	0		0	0	0	0	0	0		0	0	0	0	0	0		1.06353	1.05091	1.06334	1.03744	1.07124	1.03352		79.421	97.956	73.709	107.12	81.401	111.055		20.8995	26.2248	20.287	28.948
52279		76.682	106.927	84.613	110.785	80.534	116.58				0	0	0	0	0	0		0	0	0	0	0	0		0	0	0	0	0	0		1.06466	1.05227	1.06386	1.03714	1.07262	1.03385		76.682	106.927	84.613	110.785	80.534	116.58		20.8995	26.2248	20.231	28.948
52359		103.041	117.076	78.929	108.876	91.803	128.119				0	0	0	0	0	0		0	0	0	0	0	0		0	0	0	0	0	0		1.0655	1.05326	1.06333	1.03633	1.07358	1.03381		103.041	117.076	78.929	108.876	91.803	128.119		20.7998	26.2248	20.231	28.9875
52439		79.389	86.758	88.305	107.289	82.107	112.526				0	0	0	0	0	0		0	0	0	0	0	0		0	0	0	0	0	0		1.06544	1.05376	1.06259	1.03623	1.07363	1.03317		79.389	86.758	88.305	107.289	82.107	112.526		20.8995	26.2422	20.231	29.0577
52519		70.008	86.368	91.409	101.618	89.295	110.208				0	0	0	0	0	0		0	0	0	0	0	0		0	0	0	0	0	0		1.06507	1.05528	1.06338	1.03628	1.07342	1.03299		70.008	86.368	91.409	106.259	89.295	110.208		20.8995	26.2777	20.287	29.0577
52599		80.74	79.437	84.556	113.356	78.491	121.375				0	0	0	0	0	0		0	0	0	0	0	0		0	0	0	0	0	0		1.0644	1.05648	1.06281	1.03646	1.07275	1.0329		80.74	87.1774	84.556	113.356	78.491	121.375		20.8995	26.2422	20.4062	28.9875
52679		75.173	83.958	64.912	97.537	69.804	104.732				0	0	0	0	0	0		0	0	0	0	0	0		0	0	0	0	0	0		1.06441	1.05641	1.06268	1.03592	1.07117	1.03244		75.173	83.958	64.912	106.387	77.8912	117.737		20.7998	26.2248	20.3615	28.9875
52759		77.867	80.423	70.815	82.964	59.302	102.604				0	0	0	0	0	0		0	0	0	0	0	0		0	0	0	0	0	0		1.06318	1.05525	1.06276	1.03601	1.06993	1.03187		77.867	87.1968	70.815	106.383	77.9403	117.845		20.686	26.1655	20.1447	28.948
52839		57.849	84.625	65.422	81.893	64.414	91.186				0	0	0	0	0	0		0	0	0	0	0	0		0	0	0	0	0	0		1.06221	1.05499	1.06308	1.03621	1.06995	1.03184		73.1709	84.625	65.422	106.371	77.94	117.848		20.6393	26.1655	19.997	28.913
52979		64.534	72.778	59.43	77.669	68.544	90.7				0	0	0	0	0	0		0	0	0	0	0	0		0	0	0	0	0	0		1.06197	1.05464	1.06356	1.03609	1.07001	1.03188		73.1997	87.2076	68.0156	106.378	77.9393	117.845		20.5877	26.1655	19.8768	28.913
53079		66.732	63.906	50.952	78.264	66.149	83.67				0	0	0	0	0	0		0	0	0	0	0	0		0	0	0	0	0	0		1.06178	1.0543	1.06363	1.03587	1.0712	1.03176		66.732	87.2173	68.014	106.39	77.9147	117.853		20.5438	26.1655	19.8372	28.913
53179		66.664	65.63	36.646	82.303	60.027	79.652				0	0	0	0	0	0		0	0	0	0	0	0		0	0	0	0	0	0		1.06051	1.05473	1.06349	1.036	1.07217	1.03196		66.664	87.2051	68.0175	106.383	77.8802	117.839		20.5043	26.1655	19.791	28.913
53259		68.002	85.22	58.214	86.469	86.555	134.039				0	0	0	0	0	0		0	0	0	0	0	0		0	0	0	0	0	0		1.06033	1.05425	1.06311	1.03643	1.07273	1.03227		68.002	85.22	68.0273	106.359	86.555	134.039		20.474	26.1655	19.6122	28.913
53339		81.843	96.245	91.733	99.677	73.431	118.888				0	0	0	0	0	0		0	0	0	0	0	0		0	0	0	0	0	0		1.06023	1.05474	1.06279	1.03639	1.07266	1.03206		81.843	96.245	91.733	106.361	77.863	118.888		20.342	26.1655	19.538	28.948
53459		65.676	70.986	61.543	96.439	75.461	104.607				0	0	0	150	0	0		0	0	0	21.8035	0	0		0	0	0	1	0	0		1.06042	1.0545	1.06248	1.03683	1.07348	1.03197		65.676	87.2114	68.0434	106.337	75.461	117.837		20.342	26.2248	19.6122	28.9875
53539		60.443	82.747	55.767	69.615	80.284	106.603				0	0	0	150	0	0		0	0	0	22.0718	0	0		0	0	0	1	0	0		1.06151	1.05412	1.06209	1.03727	1.07312	1.03242		73.2565	87.2224	68.0533	106.313	80.284	117.741		20.342	26.2248	19.791	29.0395
53619		75.716	67.973	55.943	92.455	66.285	96.37				0	0	0	150	0	0		0	0	0	23.4694	0	0		0	0	0	1	0	0		1.06123	1.05456	1.06181	1.03735	1.07277	1.03415		75.716	87.2099	68.0602	106.19	77.7319	117.429		20.484	26.2422	19.8372	29.1755
53698		70.828	84.174	52.844	81.706	55.551	107.59				0	0	0	150	0	0		0	0	0	24.4523	0	0		0	0	0	1	0	0		1.06042	1.05518	1.06172	1.03694	1.07146	1.03416		70.828	84.174	68.0625	106.217	77.8137	117.429		20.484	26.2777	19.8372	29.1755
53779		74.898	65.574	49.025	78.962	56.603	100.606				0	0	0	150	0	0		0	0	0	24.1271	0	0		0	0	0	1	0	0		1.05997	1.05518	1.06105	1.03726	1.07159	1.03431		74.898	87.1979	68.0289	106.197	77.6947	117.42		20.484	26.2777	19.662	29.1755
53859		58.563	74.408	48.516	94.886	61.436	99.734				0	0	0	150	150	0		0	0	0	24.2737	16.2231	0		0	0	0	1	1	0		1.06081	1.05509	1.05997	1.03745	1.07282	1.03263		73.732	87.1993	68.0051	106.184	77.4528	117.697		20.6318	26.2777	19.662	29.1755
53979		57.769	75.263	45.209	68.076	56.314	70.322				0	0	150	150	150	0		0	0	15.132	24.5879	17.201	0		0	0	1	1	1	0		1.0611	1.05496	1.06028	1.03738	1.07211	1.03241		73.782	87.2013	67.9969	106.189	77.519	117.743		20.6318	26.4197	19.7015	29.1755
54079		59.029	66.194	44.767	65.345	45.689	78.397				0	0	150	150	150	0		0	0	15.3378	24.8289	17.6188	0		0	0	1	1	1	0		1.06039	1.05499	1.06016	1.03677	1.07138	1.03261		73.7982	87.2009	67.9721	106.227	77.3102	117.701		20.6318	26.579	19.5632	29.1755
54159		53.689	51.157	41.617	71.835	31.46	80.585				0	0	0	150	150	150		0	0	0	25.3902	18.9064	24.0048		0	0	0	1	1	1		1.05801	1.05501	1.06019	1.03692	1.07129	1.03299		73.8134	87.2006	67.8791	106.218	77.3317	117.62		20.6318	26.6292	19.6835	29.1755
54238		48.772	67.318	36.977	74.006	38.289	82.872				0	150	150	150	150	150		0	18.2169	16.1274	26.1402	20.9152	26.0417		0	1	1	1	1	1		1.0559	1.05472	1.06055	1.03726	1.07122	1.03298		73.8187	87.2052	67.8582	106.196	77.3469	117.622		20.3715	26.7498	19.6835	29.1755
54319		58.701	64.685	57.871	86.188	78.569	96.63				0	150	150	150	150	150		0	19.5614	17.2099	26.6325	22.4457	27.8111		0	1	1	1	1	1		1.05827	1.05475	1.06053	1.03656	1.072	1.03284		73.4429	87.2046	67.8175	106.241	78.569	117.652		20.1663	26.8383	19.6395	29.1755
54419		65.143	72.807	66.819	95.938	63.999	99.581				0	150	150	150	150	150		0	20.0429	17.9583	27.594	24.0412	28.9217		0	1	1	1	1	1		1.05582	1.05466	1.06034	1.03699	1.07286	1.03325		73.5398	87.2071	66.819	106.214	76.7798	117.566		19.919	26.944	19.6472	29.3145
54500		68.886	66.076	55.936	76.711	59.739	83.977				0	150	150	150	150	150		0	20.7199	17.8935	26.6888	25.0389	29.9718		0	1	1	1	1	1		1.05806	1.05464	1.06047	1.03696	1.07298	1.03507		68.886	87.1754	67.4933	106.06	76.6972	116.822		19.8592	27.005	19.7077	29.0763
54599		72.294	80.261	63.434	76.424	68.992	96.22				0	150	150	150	150	150		0	20.623	18.0387	26.7007	25.5871	30.0884		0	1	1	1	1	1		1.05841	1.05403	1.06024	1.03675	1.07331	1.03493		72.294	87.1592	67.4739	105.915	76.5086	116.878		19.6245	26.7848	19.5965	29.236
54679		70.032	66.994	58.104	89.217	51.847	99.756				0	150	150	150	150	150		0	21.0657	17.5228	26.5518	25.1756	31.0355		0	1	1	1	1	1		1.0581	1.05388	1.05989	1.03669	1.07318	1.03456		70.032	87.0687	67.3682	105.806	76.4299	116.569		19.6333	26.843	19.489	29.106
54779		54.308	61.667	43.754	78.276	49.622	85.029				150	150	150	150	150	150		15.7203	21.1126	17.4712	26.445	25.4765	31.9316		1	1	1	1	1	1		1.05828	1.05375	1.05993	1.03604	1.07258	1.03287		72.7532	86.9935	67.2717	105.833	76.4489	116.567		19.4573	26.9783	19.5328	29.106
54859		49.585	78.469	53.821	70.462	46.565	87.422				150	150	150	150	150	150		15.6549	21.788	17.2864	26.6442	25.6814	32.9042		1	1	1	1	1	1		1.0547	1.05369	1.06003	1.03568	1.07153	1.03287		72.7655	86.8767	67.2691	105.77	76.496	116.551		19.4055	26.7012	19.5328	29.0465
54979		44.465	53.283	45.795	72.349	55.948	80.59				150	150	150	150	150	150		15.5969	22.4616	16.529	26.0962	25.6993	32.347		1	1	1	1	1	1		1.05247	1.05399	1.05962	1.03581	1.07174	1.03295		72.8024	86.6456	67.1787	105.535	76.4865	116.446		19.1842	26.5955	19.5328	28.8362
55058		55.163	55.128	45.429	69.273	31.63	66.607				150	150	150	150	150	150		15.8131	22.9027	16.3854	25.9709	25.8704	32.4556		1	1	1	1	1	1		1.05211	1.05411	1.06006	1.03568	1.0709	1.03313		72.7548	86.4957	67.0848	105.141	76.5241	116.309		19.0628	26.7767	19.5328	28.649
55178		44.628	50.52	30.974	69.594	34.472	73.09				150	150	150	150	150	150		16.2398	22.8667	16.4955	26.0223	25.6706	32.7128		1	1	1	1	1	1		1.05289	1.05425	1.05999	1.03526	1.06933	1.03283		72.6538	86.3898	67.0854	105.234	76.6564	115.865		19.0222	26.5078	19.5328	28.4322
55259		39.221	58.156	44.352	88.071	40.071	77.903				150	150	150	150	150	150		16.2973	24.0525	16.0561	26.9561	25.5984	33.3329		1	1	1	1	1	1		1.05183	1.05423	1.0602	1.035	1.06948	1.03321		72.7031	86.3909	67.0834	105.092	76.6439	115.06		19.0222	26.5078	19.6445	28.2818
55339		55.357	59.973	44.863	74.932	43.152	78.293				150	150	150	150	150	150		17.1406	24.4301	17.1482	28.1576	27.4469	34.5767		1	1	1	1	1	1		1.05213	1.05412	1.06063	1.03474	1.06934	1.03302		72.6112	86.31	67.0793	105.022	76.6562	114.846		19.0713	26.5395	19.6445	28.088
55419		62.275	67.465	55.993	86.968	55.589	81.531				150	150	150	150	150	150		17.9454	24.6886	18.554	29.21	28.565	35.5546		1	1	1	1	1	1		1.05353	1.05499	1.05989	1.0349	1.07064	1.0329		72.4483	86.1573	66.9193	104.656	76.5419	114.721		19.0425	26.3145	19.4265	28.1412
55498		61.74	68.949	51.597	90.365	53.493	91.022				150	150	150	150	150	150		18.7154	24.1181	18.3394	29.6708	28.5205	35.3107		1	1	1	1	1	1		1.05366	1.05606	1.06	1.03564	1.07048	1.03297		72.2859	86.1503	66.7636	104.352	76.4511	114.53		19.1573	26.2868	19.5203	28.0743
55579		61.428	76.752	62.339	82.919	62.663	84.013				150	150	150	150	150	150		19.4352	23.9287	18.1471	29.1478	29.2334	34.8618		1	1	1	1	1	1		1.0536	1.05702	1.05997	1.03677	1.07199	1.03347		72.2735	86.0482	66.7243	104.301	76.2854	113.741		19.2625	26.2863	19.7508	28.0157
55659		54.29	63.318	48.722	79.032	48.602	77.784				150	150	150	150	150	150		20.6235	24.0542	18.1694	29.9469	28.9181	35.0724		1	1	1	1	1	1		1.05334	1.0578	1.05997	1.03719	1.07192	1.03336		72.2743	85.9267	66.6416	104.025	76.0125	113.416		19.3092	26.2985	19.8213	27.9633
55739		58.479	58.777	50.992	88.503	55.513	74.907				150	150	150	150	150	150		20.0027	23.811	18.0028	30.4159	29.1307	35.0956		1	1	1	1	1	1		1.05326	1.05784	1.06017	1.03743	1.07178	1.03335		72.2745	85.752	66.6002	103.985	75.832	113.293		19.4375	26.3075	19.8855	27.9633
55859		57.476	59.629	59.717	77.212	54.234	77.301				150	150	150	150	150	150		18.8989	24.1256	17.9711	29.5723	28.337	34.835		1	1	1	1	1	1		1.05242	1.05776	1.06027	1.03701	1.07049	1.03304		72.2711	85.7131	66.6002	103.816	75.8151	113.023		19.4375	25.891	19.8855	27.88
55979		52.971	55.424	46.412	65.469	40.567	71.202				150	150	150	150	150	150		18.4981	24.1952	17.6892	29.3261	28.6217	34.6342		1	1	1	1	1	1		1.05051	1.05711	1.06	1.03665	1.0692	1.03325		72.279	85.6943	66.6003	103.721	75.781	112.787		19.4375	25.5758	19.8855	27.7652
56079		43.187	50.356	38.027	68.225	34.132	70.242				150	150	150	150	150	150		18.7911	24.334	17.836	29.694	28.0567	34.6561		1	1	1	1	1	1		1.04988	1.05747	1.0593	1.03576	1.06871	1.03344		72.273	85.6429	66.6007	103.687	75.8093	112.677		19.4295	25.5068	19.8855	27.6623
56178		45.824	40.722	44.896	51.852	38.111	64.782				150	150	150	150	150	150		18.922	23.9002	17.2914	30.4648	27.6153	34.6342		1	1	1	1	1	1		1.04964	1.05776	1.0596	1.03506	1.06935	1.03339		72.0781	85.5111	66.5504	103.652	75.6522	112.555		19.405	25.4747	19.841	27.5465
56259		39.695	54.952	33.609	58.347	36.711	64.731				150	150	150	150	150	150		18.7513	23.7989	17.5831	31.3271	27.7755	34.7915		1	1	1	1	1	1		1.04937	1.05787	1.0598	1.03502	1.06986	1.03365		72.1472	85.4024	66.4894	103.631	75.53	111.873		19.405	25.6787	19.806	27.4642
56338		46.848	65.569	36.965	71.185	39.261	73.204				150	150	150	150	150	150		19.3717	23.9775	17.6925	31.6331	28.2062	34.8264		1	1	1	1	1	1		1.04938	1.05825	1.06021	1.03496	1.0701	1.03387		72.1437	85.3961	66.4878	103.56	75.5217	111.723		19.405	25.6787	19.8895	27.4252
56459		56.04	76.29	59.306	64.286	59.526	83.995				150	150	150	150	150	150		20.3138	24.8294	18.3841	32.8335	29.1657	35.5032		1	1	1	1	1	1		1.04913	1.05748	1.06069	1.03501	1.06819	1.03389		72.2109	85.4089	66.3567	103.312	75.5481	111.72		19.405	25.6787	19.961	27.28
56538		57.142	82.475	69.682	84.795	52.982	100.508				150	150	150	150	150	150		21.3068	24.5677	18.3112	34.1095	29.232	36.3138		1	1	1	1	1	1		1.04894	1.05827	1.06133	1.03505	1.0682	1.03368		72.2575	85.3957	69.682	103.304	75.4705	111.738		19.405	25.7767	19.961	27.28
56618		47.163	62.571	56.571	69.541	57.442	90.239				150	150	150	150	150	150		21.525	24.8386	18.1023	34.1189	29.1386	35.8561		1	1	1	1	1	1		1.04949	1.05921	1.06156	1.03526	1.0677	1.03384		72.1176	85.2821	66.3054	102.911	75.4035	111.475		19.5425	26.0523	20.072	27.1568
56698		66.356	65.074	46.224	65.003	44.005	79.413				150	150	150	150	150	150		21.677	25.1604	17.9976	34.1719	28.9247	34.8355		1	1	1	1	1	1		1.04911	1.05897	1.06129	1.03558	1.07014	1.03392		71.7652	85.2923	66.2429	102.408	75.2973	111.438		19.534	26.4015	20.0135	27.0418
56778		73.788	70.182	53.45	84.727	61.989	87.605				150	150	150	150	150	150		21.8669	24.8388	17.9711	34.5662	28.8258	33.8159		1	1	1	1	1	1		1.04858	1.05879	1.06159	1.03599	1.06991	1.03391		73.788	85.1975	66.2309	102.318	75.2513	111.261		19.534	26.4297	20.0523	26.8837
56858		51.807	49.971	50.62	74.054	48.641	79.439				150	150	150	150	150	150		21.5115	24.5591	17.72	33.9625	28.3848	32.3609		1	1	1	1	1	1		1.04858	1.05901	1.06165	1.03568	1.06947	1.03361		71.7267	84.7954	66.0851	102.07	75.1587	111.078		19.4827	26.3743	19.6645	26.7512
56979		47.987	50.38	41.312	58.476	42.24	60.739				150	150	150	150	150	150		21.1116	24.0018	17.4483	33.2045	27.9355	31.1341		1	1	1	1	1	1		1.04836	1.0583	1.06198	1.03565	1.06738	1.03355		71.7326	84.6631	66.0509	102.071	75.2681	110.901		19.4827	26.309	19.6645	26.7512
57078		40.952	57.864	41.288	50.249	42.378	68.577				150	150	150	150	150	150		20.3399	24.0324	16.5447	32.8306	27.1543	30.7398		1	1	1	1	1	1		1.04858	1.0571	1.06125	1.03562	1.06654	1.03366		71.7267	84.6223	65.9628	102.076	75.2933	110.89		19.4827	26.18	19.5397	26.7512
57159		41.814	58.416	37.088	66.939	35.31	70.437				150	150	150	150	150	150		19.7491	22.7781	15.8868	31.4997	26.2064	29.765		1	1	1	1	1	1		1.04902	1.0573	1.05988	1.03577	1.06597	1.03358		71.7113	84.5233	65.9433	102.067	75.2471	110.898		19.534	25.9805	19.5397	26.7512
57259		41.423	54.316	41.464	65.449	32.536	73.542				150	150	0	150	150	150		19.0871	22.2064	0	30.3453	25.5387	29.1881		1	1	0	1	1	1		1.04913	1.05613	1.05823	1.03604	1.06627	1.0334		71.7057	84.4048	65.9785	101.965	75.0846	110.828		19.4827	25.9805	19.5397	26.6535
57338		41.803	47.7	40.76	59.053	33.925	63.282				150	150	0	150	150	150		18.5885	22.1797	0	30.5272	25.4873	29.3989		1	1	0	1	1	1		1.04928	1.05526	1.05617	1.03618	1.06605	1.03355		71.7604	84.2822	66.2093	101.951	75.0268	110.685		19.534	25.9805	19.5397	26.7512
57419		40.612	72.557	52.556	61.018	50.691	69.678				150	150	0	150	150	150		18.7787	23.1514	0	30.5775	26.5652	29.9148		1	1	0	1	1	1		1.0499	1.05551	1.0566	1.03633	1.06502	1.0338		72.011	84.2632	66.1917	101.801	75.0427	110.208		19.5425	25.9805	19.5397	26.6535
57519		56.475	69.169	67.471	80.223	63.461	90.081				150	150	150	150	150	150		19.6747	24.7332	16.294	31.4102	27.3074	31.6794		1	1	1	1	1	1		1.05032	1.0551	1.0559	1.03625	1.06381	1.03377		71.9035	84.1539	67.471	101.802	75.1219	110.198		19.5425	26.1835	19.5397	26.721
57619		50.622	54.7	50.114	75.696	52.12	95.999				150	150	150	150	150	150		19.6593	25.9127	17.6255	31.6411	27.8576	33.1474		1	1	1	1	1	1		1.05073	1.0551	1.05599	1.03629	1.06533	1.03369		71.7977	84.0659	65.8351	101.802	75.0379	110.199		19.5695	26.5108	19.57	26.721
57699		53.829	63.843	50.664	77.949	56.742	93.091				150	150	150	150	150	150		19.8927	26.1896	16.8343	31.5921	27.5819	32.9944		1	1	1	1	1	1		1.05103	1.05526	1.05594	1.03644	1.06547	1.03364		71.6121	84.065	65.7156	101.71	74.9853	110.064		19.561	26.5108	19.5612	26.551
57778		64.233	63.819	64.05	87.657	62.601	104.853				150	150	150	150	150	150		20.6202	26.4156	16.6411	32.0155	27.7231	32.8893		1	1	1	1	1	1		1.05106	1.0553	1.05598	1.03623	1.06554	1.03335		71.5637	84.0284	65.6601	101.583	74.9197	110.02		19.5097	26.3825	19.3465	26.179
57859		60.656	65.429	51.177	79.172	48.955	93.993				150	150	150	150	150	150		19.6716	26.1365	16.6198	31.0608	27.5279	32.8132		1	1	1	1	1	1		1.05087	1.05593	1.05606	1.03608	1.06551	1.03253		71.568	83.9966	65.6595	101.506	74.7335	109.815		19.5622	26.4615	19.3465	26.014
57979		58.667	48.024	55.963	73.861	49.628	75.205				150	150	150	150	150	150		19.418	25.7625	15.9112	30.0032	26.7415	31.6656		1	1	1	1	1	1		1.04984	1.055	1.05627	1.03597	1.06448	1.03221		71.5471	83.9526	65.5599	101.472	74.9008	109.361		19.513	26.2935	19.161	25.9705
58098		57.741	65.422	57.641	77.598	57.297	82.29				150	150	0	150	150	150		19.1022	25.5201	0	29.1255	26.0238	31.3767		1	1	0	1	1	1		1.04817	1.05515	1.05569	1.03619	1.06487	1.03135		71.587	83.8708	65.479	101.449	74.933	109.592		19.513	26.2935	19.161	25.4775
58178		53.061	65.45	53.084	80.287	50.121	74.349				150	150	0	150	150	150		17.6786	25.7551	0	29.2076	25.4774	31.209		1	1	0	1	1	1		1.0472	1.05493	1.05528	1.03547	1.06567	1.0302		71.6113	83.896	65.5025	101.329	74.9172	109.377		19.513	26.2935	19.161	25.303
58258		56.744	64.422	53.887	65.045	39.725	66.313				150	150	0	150	150	150		16.8143	24.748	0	28.7839	25.0288	31.1317		1	1	0	1	1	1		1.04695	1.05537	1.05485	1.03484	1.06624	1.02972		71.5697	83.6884	65.527	101.239	74.9059	109.258		19.4715	26.2197	19.161	25.2635
58339		51.551	54.163	39.163	61.088	35.846	70.886				150	150	0	150	150	150		15.6037	23.006	0	27.3394	24.5151	30.6518		1	1	0	1	1	1		1.04575	1.0556	1.05473	1.03504	1.06669	1.02995		71.7151	83.6868	65.534	101.17	74.505	109.444		19.513	26.1067	19.161	25.2635
58419		38.339	47.545	37.82	65.177	36.279	61.121				0	150	0	150	150	150		0	22.7906	0	26.3288	25.3258	30.3752		0	1	0	1	1	1		1.04462	1.05613	1.0553	1.03478	1.06672	1.03006		72.2714	83.683	65.3967	101.173	74.3538	109.408		19.5097	26.1067	19.161	25.2635
58518		47.627	36.015	27.589	62.951	44.825	57.795				150	150	0	150	150	150		15.0667	22.7995	0	25.2785	26.5406	30.4953		1	1	0	1	1	1		1.04511	1.05623	1.05532	1.03485	1.066	1.03057		72.2577	83.496	65.2842	101.172	74.3401	109.859		19.5097	26.1067	19.0763	25.2635
58598		61.973	57.456	61.919	64.866	48.847	81.052				150	150	0	150	150	150		15.4223	23.0287	0	25.3673	27.2432	31.9036		1	1	0	1	1	1		1.04422	1.05628	1.05486	1.0348	1.06494	1.03055		72.2839	83.4897	65.3235	101.242	74.3511	109.865		19.561	26.0277	19.0763	25.303
58678		56.995	63.645	56.429	74.689	58.125	87.9				150	150	150	150	150	150		15.7772	23.2588	15.7622	25.7153	28.5979	33.063		1	1	1	1	1	1		1.04434	1.05625	1.05521	1.03486	1.06283	1.03052		72.2723	83.4058	65.1531	101.172	74.3522	109.349		19.5097	26.1067	19.0763	25.2635
58758		72.545	54.373	50.093	93.198	51.915	79.256				150	150	150	150	150	150		16.5971	23.3282	17.0146	26.5037	29.8469	34.8337		1	1	1	1	1	1		1.04331	1.05642	1.05511	1.03541	1.06258	1.02927		72.545	83.3366	65.1103	101.166	74.3339	109.298		19.561	26.0367	18.8467	25.2635
58838		53.864	56.505	55.192	79.656	57.658	83.111				150	150	150	150	150	150		16.2519	22.4363	16.617	25.4402	29.4417	34.8097		1	1	1	1	1	1		1.04227	1.05647	1.05525	1.03546	1.06135	1.03033		72.2844	82.9344	65.0494	101.04	74.1713	109.173		19.561	25.721	18.7308	25.0183
58998		48.134	61.166	65.654	67.473	56.22	72.88				150	150	150	150	150	150		15.6385	21.4186	16.8794	25.4053	28.8654	33.1832		1	1	1	1	1	1		1.04118	1.05644	1.05551	1.03555	1.06182	1.02924		72.2768	82.8329	65.654	100.869	74.0632	109.128		19.5097	25.6347	18.4043	24.7805
59078		73.115	51.785	58.792	64.033	45.435	72.297				0	150	150	150	150	150		0	21.6068	17.0851	25.0472	28.9629	32.9918		0	1	1	1	1	1		1.04102	1.05659	1.05593	1.03538	1.06053	1.02633		73.115	82.8282	64.9102	100.884	73.8972	109.236		19.561	25.5803	18.4043	24.7805
59158		60.148	73.826	40.022	73.237	41.031	74.303				0	150	150	150	150	150		0	20.7284	17.2333	24.8234	28.6953	32.7792		0	1	1	1	1	1		1.04069	1.05623	1.0565	1.0357	1.05941	1.02303		72.2815	82.7655	64.9302	100.857	74.1597	109.966		19.561	25.5803	18.7308	24.7805
59238		67.742	88.695	55.847	88.415	43.894	72.725				0	150	150	150	150	150		0	19.9137	17.4277	24.416	28.4102	32.2375		0	1	1	1	1	1		1.04137	1.05694	1.05633	1.03618	1.05921	1.02124		72.2757	88.695	65.1016	100.978	74.2068	110.048		19.5695	25.6347	18.9397	25.0183
59318		57.649	75.627	37.83	81.474	32.96	75.296				0	150	150	150	150	150		0	19.6392	16.7182	23.6907	27.5176	32.4962		0	1	1	1	1	1		1.04201	1.05706	1.0546	1.03553	1.05828	1.02081		72.2869	82.8107	65.1164	101.034	74.3371	110.017		19.6365	25.6347	19.2155	25.0183
59398		51.576	67.567	39.879	101.505	37.175	87.464				0	150	150	150	150	150		0	18.4989	16.4776	23.3864	26.7814	31.7513		0	1	1	1	1	1		1.04169	1.05675	1.05312	1.03562	1.05738	1.02047		72.4889	82.739	65.1566	101.028	74.3467	110.104		19.805	25.5803	19.2155	25.0183
59479		43.94	48.6	45.154	72.882	36.671	66.258				0	150	150	150	150	150		0	17.2886	15.4822	22.6028	26.7895	30.9232		0	1	1	1	1	1		1.04147	1.05591	1.0532	1.03571	1.05561	1.02015		72.5835	82.778	65.1544	100.852	74.3446	110.032		19.9335	25.5803	18.9397	24.7805
59559		47.372	57.719	33.274	69.753	27.814	68.71				150	150	150	150	150	150		15.9052	18.1478	16.0831	21.907	27.493	30.6896		1	1	1	1	1	1		1.04184	1.05601	1.05236	1.03589	1.05449	1.02026		72.6075	82.774	65.2017	100.823	74.5062	110.03		20.0015	25.5803	18.9397	24.769
59658		48.165	61.076	37.238	70.541	35.96	67.677				150	150	150	150	150	150		16.7336	18.1107	17.0508	21.6181	28.5268	29.6682		1	1	1	1	1	1		1.04178	1.05674	1.0534	1.03568	1.0542	1.02032		72.7145	82.7414	65.1491	101.023	74.5077	110.029		19.9745	25.5803	18.9397	24.769
59738		69.067	82.885	59.052	111.009	57.104	94.132				150	150	150	150	150	150		18.0082	18.0254	17.0398	22.6798	28.3788	28.2865		1	1	1	1	1	1		1.04158	1.05686	1.05256	1.03563	1.0545	1.02093		72.7288	82.7241	65.1849	111.009	74.3716	109.451		19.9745	25.5803	18.9397	24.769
59858		80.89	67.921	50.01	74.01	61.163	118.482				150	150	150	150	150	150		18.2163	17.092	16.5704	22.852	28.4034	27.0455		1	1	1	1	1	1		1.04096	1.05668	1.05261	1.03532	1.05453	1.02085		80.89	82.4774	65.1174	100.89	74.3351	118.482		19.9745	25.4393	18.7308	24.6762
59979		87.221	59.993	52.942	84.307	54.653	85.866				150	150	150	150	150	150		17.0667	17.231	16.5704	22.4421	27.5537	25.9242		1	1	1	1	1	1		1.03919	1.05664	1.0526	1.03525	1.05459	1.02172		87.221	82.3943	65.1003	100.638	74.3345	109.148		19.9745	25.479	18.5588	24.6172
60058		64.961	86.284	49.485	84.185	54.488	78.465				150	150	150	150	150	150		17.6547	16.5865	16.8119	21.7935	26.844	24.4637		1	1	1	1	1	1		1.0382	1.05649	1.05365	1.03518	1.05611	1.02235		72.9861	86.284	65.0155	100.527	73.6657	109.029		19.9745	25.479	18.5588	24.6003
60138		49.689	80.227	49.189	72.553	44.598	77.407				150	150	150	150	150	150		17.8259	16.8478	15.6258	21.0908	25.2665	22.7844		1	1	1	1	1	1		1.03843	1.05679	1.05311	1.03529	1.05519	1.0217		73.4569	82.3839	64.9115	100.191	73.7913	108.976		20.118	25.62	18.3605	24.6003
60238		54.408	58.61	53.44	75.709	54.421	65.017				150	150	150	150	150	0		18.4125	17.8748	16.4272	21.8534	24.5009	0		1	1	1	1	1	0		1.03909	1.05695	1.05299	1.03424	1.05261	1.02115		73.7999	82.3701	64.9117	100.56	74.3348	109.007		20.452	25.6745	18.2828	24.6172
60318		46.518	70.278	42.387	71.298	51.73	76.455				150	150	150	150	150	0		18.5995	18.4228	15.589	21.6645	22.9351	0		1	1	1	1	1	0		1.0393	1.05684	1.05301	1.03332	1.04977	1.02072		73.1472	82.4688	64.9116	100.903	74.3445	109.099		20.118	25.6745	18.2828	24.6762
60398		42.357	60.353	48.181	79.319	44.757	74.412				150	150	0	150	150	0		18.7383	19.0287	0	23.0329	21.9989	0		1	1	0	1	1	0		1.03899	1.05607	1.0541	1.03301	1.04968	1.02093		73.8042	82.4185	64.9722	101.085	74.4438	109.086		20.452	25.6745	18.3605	24.769
60498		41.233	38.189	48.892	79.156	34.073	85.104				150	150	0	150	150	0		18.587	18.5593	0	23.125	21.4633	0		1	1	0	1	1	0		1.03831	1.05621	1.0547	1.03313	1.04932	1.02104		73.8316	82.2652	64.915	100.92	74.3494	109.012		20.452	25.4925	18.2828	24.6762
60578		41.459	63.33	35.889	80.332	36.397	130.368				150	150	0	150	150	0		18.8329	18.7275	0	22.8848	19.8459	0		1	1	0	1	1	0		1.0367	1.05567	1.05449	1.03268	1.0487	1.02101		74.1333	82.3111	64.9345	100.748	74.3351	130.368		20.645	25.6745	18.2828	24.6172
60658		47.794	54.973	50.119	70.586	54.834	107.916				150	150	0	150	150	0		19.1847	18.8032	0	22.6377	19.6812	0		1	1	0	1	1	0		1.03297	1.05511	1.05489	1.03203	1.04773	1.02054		74.5609	82.1466	64.9069	100.849	74.1444	108.941		20.645	25.4925	18.2687	24.6172
60738		51.919	74.803	71.711	75.86	56.55	124.155				150	150	0	150	150	0		20.1198	20.321	0	24.8192	20.5013	0		1	1	0	1	1	0		1.03336	1.05578	1.05485	1.03197	1.049	1.02023		74.71	81.6307	71.711	100.859	73.5789	124.155		20.6905	25.2692	18.0713	24.6172
60818		80.912	56.735	97.1	76.08	115.455	96.216				150	150	0	150	150	0		21.8391	21.3308	0	25.2107	21.7276	0		1	1	0	1	1	0		1.03313	1.0567	1.05521	1.03185	1.04888	1.02094		80.912	81.3199	97.1	100.87	115.455	108.918		20.6905	25.2692	18.0713	24.6172
61018		62.487	63.644	53.591	77.359	59.895	102.504				150	150	0	150	150	150		22.543	20.3847	0	26.1063	21.6443	22.2748		1	1	0	1	1	1		1.0306	1.05669	1.05573	1.03186	1.04951	1.02109		74.8343	81.1528	64.7801	100.591	73.4543	108.771		20.645	25.0785	18.018	24.6003
61098		58.545	66.659	74.263	87.74	76.976	107.543				150	150	0	150	150	0		22.6741	21.4269	0	25.6266	20.7977	0		1	1	0	1	1	0		1.03331	1.05724	1.05517	1.03179	1.04973	1.02117		74.2746	81.0852	74.263	100.602	76.976	107.941		20.452	25.0705	17.6305	24.516
61178		57.72	59.301	38.596	71.938	58.474	84.917				150	150	0	150	150	0		22.2539	21.872	0	24.8673	20.7218	0		1	1	0	1	1	0		1.03101	1.05731	1.05514	1.03182	1.04991	1.02103		74.5718	80.8682	64.6797	100.516	72.71	107.984		20.452	24.9495	17.6305	24.536
61258		56.014	61.799	54.872	84.94	64.073	83.358				150	150	0	150	150	0		22.2017	21.3322	0	24.5116	20.8497	0		1	1	0	1	1	0		1.03094	1.05738	1.05515	1.03135	1.04997	1.02079		74.5784	80.4915	64.5562	100.533	72.5685	107.921		20.479	24.8523	17.4808	24.536
61338		51.005	52.595	55.838	72.26	55.198	74.506				150	150	0	150	150	0		21.9543	21.2064	0	24.3391	20.3327	0		1	1	0	1	1	0		1.03061	1.05759	1.05411	1.02989	1.05008	1.02093		74.8333	80.4905	64.636	100.519	72.7083	107.919		20.672	24.9495	17.4808	23.9555
61418		49.441	56.133	50.33	70.572	46.698	82.183				150	150	0	150	150	0		21.0476	20.8498	0	23.5256	19.7671	0		1	1	0	1	1	0		1.02955	1.05767	1.05341	1.02847	1.04973	1.02049		74.9083	80.4544	64.669	100.477	73.1257	107.925		20.7175	25.0942	17.4808	23.4802
61518		44.742	51.88	46.052	74.573	60.709	83.256				150	150	0	150	150	0		20.4776	19.2319	0	23.3816	18.7765	0		1	1	0	1	1	0		1.02855	1.05726	1.05172	1.02815	1.04866	1.0201		75.1413	80.4673	64.7889	100.599	73.4352	108.416		20.8292	25.0942	17.6305	23.4802
61618		43.373	57.235	42.141	75.573	37.874	87.439				150	150	0	150	150	0		19.8939	19.3327	0	23.6923	17.8753	0		1	1	0	1	1	0		1.02816	1.05766	1.04928	1.02827	1.04824	1.02036		75.3088	80.4901	64.9041	100.864	72.9638	108.296		20.8245	25.2152	18.018	23.4802
61698		52.028	48.964	47.296	55.077	38.97	79.961				150	150	0	150	150	0		20.0285	19.0316	0	23.5356	18.3541	0		1	1	0	1	1	0		1.0265	1.058	1.0477	1.02798	1.04541	1.02033		75.3279	80.6773	65.0287	100.89	73.4588	108.575		20.687	25.1703	17.9415	23.4802
61778		39.22	44.95	48.802	65.785	34.624	68.943				150	150	0	150	150	0		20.3949	19.3273	0	23.4223	19.3395	0		1	1	0	1	1	0		1.02678	1.05788	1.04788	1.02803	1.04567	1.02036		75.3248	80.7124	65.1064	100.885	73.5483	108.569		20.5587	25.1703	17.9415	23.4603
61858		60.541	78.529	42.271	65.759	55.62	79.149				150	150	0	150	150	150		21.8925	19.6621	0	22.8029	21.5911	22.0072		1	1	0	1	1	1		1.02699	1.05795	1.04797	1.02789	1.04562	1.02039		75.3223	81.0609	65.0022	100.898	73.5515	108.137		20.5587	25.361	17.9415	23.4603
61978		64.538	59.174	62.825	94.396	72.054	102.428				150	150	150	150	150	150		22.6667	20.1399	15.413	23.3431	23.0557	23.3431		1	1	1	1	1	1		1.0274	1.05794	1.04811	1.02774	1.04571	1.02044		75.3175	81.0612	64.9879	100.665	73.4535	107.926		20.5587	25.361	18.018	23.3468
62078		60.496	69.273	55.079	88.828	45.092	101.718				150	150	150	150	150	150		23.0781	20.7217	15.7133	23.4884	24.1322	24.8792		1	1	1	1	1	1		1.02592	1.05764	1.04857	1.02807	1.04897	1.02042		75.4392	80.7767	64.9095	100.52	72.6923	107.912		20.5587	25.361	18.018	23.327
62158		57.122	68.067	43.183	82.992	49.818	85.764				150	150	0	150	150	150		23.3182	20.4508	0	22.3166	23.8355	23.9991		1	1	0	1	1	1		1.02423	1.0576	1.05065	1.02868	1.05002	1.02062		75.417	80.4904	64.864	100.373	72.4173	107.68		20.5365	25.1703	18.018	23.1813
62238		54.017	71.224	57.066	74.128	60.552	100.083				150	150	0	150	150	150		23.3738	20.5629	0	21.5358	24.1973	23.2166		1	1	0	1	1	1		1.02405	1.05765	1.0486	1.02866	1.05039	1.02075		75.4523	80.7733	64.8654	100.112	72.3095	107.569		20.5365	25.1703	17.6305	23.0773
62318		63.276	66.201	50.013	95.419	54.323	93.801				150	150	0	150	150	150		22.2391	19.8677	0	20.9281	23.8539	22.0172		1	1	0	1	1	1		1.0226	1.05764	1.0488	1.03025	1.05046	1.02058		75.682	80.778	64.7101	100.101	72.1323	107.549		20.5365	25.1703	17.6027	23.0773
62418		55.07	70.984	48.603	81.576	52.82	73.659				150	150	0	0	150	0		21.2717	19.1976	0	0	23.2897	0		1	1	0	0	1	0		1.02192	1.05728	1.04759	1.0288	1.05068	1.0206		75.6976	81.0839	64.811	100.316	72.2945	107.571		20.5365	25.361	17.6027	23.0773
62498		55.278	60.007	45.074	73.499	53.148	82.225				150	150	0	0	150	0		20.8599	18.1193	0	0	23.6437	0		1	1	0	0	1	0		1.02203	1.05622	1.04734	1.02839	1.05018	1.02108		75.6951	81.105	64.8798	100.439	72.1605	107.597		20.3907	25.361	18.018	23.1813
62578		46.1	60.255	56.462	73.535	43.252	81.492				150	150	0	0	150	0		19.3392	17.0119	0	0	23.1026	0		1	1	0	0	1	0		1.02205	1.05564	1.04678	1.02838	1.04574	1.02105		75.6945	81.1061	64.8868	100.508	72.6163	107.602		20.2187	25.361	18.018	23.2875
62698		45.217	68.068	48.019	77.948	35.735	71.481				150	0	0	0	150	0		19.2201	0	0	0	22.586	0		1	0	0	0	1	0		1.02178	1.05586	1.04727	1.02672	1.04169	1.02128		75.7008	81.1057	64.8806	100.567	73.4573	107.879		20.119	25.361	18.018	23.2875
62778		44.275	49.505	39.088	89.184	26.356	78.994				150	0	0	0	150	0		18.0725	0	0	0	22.0156	0		1	0	0	0	1	0		1.02095	1.0561	1.0467	1.02532	1.04089	1.02163		75.7264	81.1213	64.9389	100.968	73.6412	107.817		20.119	25.2692	17.9415	23.3072
62858		47.156	53.606	41.832	66.393	29.613	73.49				150	0	0	0	150	0		18.2701	0	0	0	21.8087	0		1	0	0	0	1	0		1.02039	1.05488	1.04596	1.02531	1.0391	1.02167		75.7612	81.1485	65.0109	100.969	73.928	107.811		20.0052	25.2692	17.8485	23.3072
62978		51.386	54.759	58.691	84.855	51.135	74.925				150	0	0	0	150	0		17.7568	0	0	0	23.2836	0		1	0	0	0	1	0		1.02051	1.05355	1.0461	1.02528	1.03831	1.02175		75.7543	81.4024	64.9973	100.767	73.741	107.58		20.0052	25.2692	17.8253	23.2875
63058		53.874	65.522	54.377	96.581	65.779	102.996				150	0	0	0	150	0		17.5347	0	0	0	23.6228	0		1	0	0	0	1	0		1.0203	1.0536	1.04578	1.02537	1.03799	1.02169		75.7672	81.3992	64.9014	100.551	73.7858	107.581		20.0052	25.2692	17.8253	23.1418
63138		56.095	60.095	65.534	101.31	57.814	99.451				150	0	0	0	150	0		17.6662	0	0	0	23.0451	0		1	0	0	0	1	0		1.01899	1.05514	1.04576	1.02538	1.03731	1.02159		75.8272	81.1428	64.9018	100.507	73.907	107.583		20.0052	25.0785	17.8253	23.0378
63218		75.859	67.811	59.884	85.012	63.29	99.338				150	0	0	0	150	0		16.6455	0	0	0	22.4852	0		1	0	0	0	1	0		1.01921	1.05528	1.04562	1.02502	1.03751	1.02115		75.859	81.1069	64.9039	100.509	73.588	107.563		19.9607	24.9787	17.9415	23.0378
63298		70.664	70.856	64.862	88.717	58.878	93.581				150	0	0	0	150	0		16.0548	0	0	0	21.5899	0		1	0	0	0	1	0		1.01953	1.05386	1.04535	1.02509	1.03788	1.02138		75.8153	81.1058	64.9078	100.509	73.4583	107.56		19.9607	24.8577	18.018	23.0378
63418		54.075	75.167	59.958	77.374	53.382	105.873				0	0	0	0	150	0		0	0	0	0	20.774	0		0	0	0	0	1	0		1.01846	1.05271	1.04526	1.024	1.03821	1.02148		75.8275	81.1095	64.9091	100.685	73.5414	107.474		19.9542	24.8577	18.018	23.1418
63518		74.084	88.686	52.431	75.386	49.862	90.977				0	0	0	0	150	0		0	0	0	0	19.8686	0		0	0	0	0	1	0		1.01875	1.05296	1.04465	1.02221	1.0375	1.02126		74.084	88.686	64.9526	101.079	73.5894	107.515		19.9542	24.8577	18.018	23.2875
63598		55.031	74.942	51.753	79.993	50.192	83.766				0	0	0	0	150	0		0	0	0	0	18.8389	0		0	0	0	0	1	0		1.01918	1.05075	1.04481	1.01916	1.03581	1.02129		75.8309	81.1593	64.9362	101.331	73.8318	107.51		19.9542	24.8577	18.018	23.3072
63678		63.823	64.862	52.325	82.841	47.394	87.477				0	0	0	0	150	0		0	0	0	0	17.7486	0		0	0	0	0	1	0		1.01979	1.04857	1.04451	1.01629	1.03503	1.02166		75.8277	81.3432	64.9664	101.506	74.34	107.44		19.9542	24.8577	17.9415	23.3072
63778		56.921	72.666	49.636	85.392	60.803	91.472				0	0	0	0	150	0		0	0	0	0	16.4666	0		0	0	0	0	1	0		1.01971	1.04859	1.04448	1.01538	1.03521	1.02191		75.8526	81.5168	64.9694	101.534	74.39	107.393		19.9765	24.8577	17.8253	23.3072
63858		83.903	85.615	51.092	87.625	42.023	88.22				0	0	0	0	0	0		0	0	0	0	0	0		0	0	0	0	0	0		1.01908	1.0488	1.04472	1.015	1.03514	1.02121		83.903	85.615	65.1015	101.559	74.3958	107.526		19.9765	24.9495	17.9018	23.2397
63978		65.604	89.891	49.732	103.69	39.782	86.218				0	0	0	0	0	0		0	0	0	0	0	0		0	0	0	0	0	0		1.01881	1.04903	1.04525	1.01544	1.03373	1.02176		75.8833	89.891	65.0808	101.531	74.5054	107.421		19.9765	25.0705	17.877	23.2095
64058		54.817	84.322	81.028	79.183	64.035	72.002				0	0	0	0	0	0		0	0	0	0	0	0		0	0	0	0	0	0		1.01901	1.04779	1.04552	1.01579	1.032	1.02174		75.8741	81.6708	81.028	101.505	74.502	107.089		19.9765	24.9495	17.7473	23.1897
64138		75.828	101.794	63.818	93.65	83.352	101.399				0	0	0	0	0	0		0	0	0	0	0	0		0	0	0	0	0	0		1.01927	1.0465	1.04553	1.01577	1.03173	1.02291		75.828	101.794	64.9051	101.316	83.352	106.87		19.983	24.8523	17.7473	23.044
64218		88.101	93.801	71.858	99.333	75.498	103.054				0	0	0	0	0	0		0	0	0	0	0	0		0	0	0	0	0	0		1.01937	1.04645	1.04565	1.01583	1.03184	1.02277		88.101	93.801	71.858	101.309	74.5057	106.896		19.983	24.8523	17.772	23.044
64298		131.175	110.433	72.891	102.372	72.012	103.706				0	0	0	0	0	0		0	0	0	0	0	0		0	0	0	0	0	0		1.02031	1.04654	1.04563	1.01603	1.03219	1.02275		131.175	110.433	72.891	101.182	74.3514	106.693		19.9765	24.997	17.8253	22.94
64398		97.592	119.098	53.977	101.814	79.044	93.015				0	0	0	0	0	0		0	0	0	0	0	0		0	0	0	0	0	0		1.01929	1.04659	1.04512	1.01604	1.0323	1.02177		97.592	119.098	64.9112	101.181	79.044	106.652		19.9765	24.997	17.9415	22.94
64478		77.333	80.282	70.865	104.351	66.486	102.275				0	0	0	0	0	0		0	0	0	0	0	0		0	0	0	0	0	0		1.01892	1.04619	1.04502	1.0165	1.03237	1.02101		77.333	81.9576	70.865	101.176	74.227	106.687		19.9765	25.0942	17.9415	22.858
64558		124.096	117.629	74.011	88.323	59.539	94.619				0	0	0	0	0	0		0	0	0	0	0	0		0	0	0	0	0	0		1.01877	1.04633	1.04481	1.01722	1.03183	1.02152		124.096	117.629	74.011	101.167	74.3652	106.661		19.9765	25.2602	17.8253	22.858
64638		97.746	101.198	58.913	80.774	54.146	87.498				0	0	0	0	0	0		0	0	0	0	0	0		0	0	0	0	0	0		1.01853	1.047	1.04503	1.01695	1.03137	1.02068		97.746	101.198	65.1162	101.229	74.5082	106.724		19.972	25.5057	17.8028	22.94
64738		134.662	149.435	65.113	83.423	67.797	94.628				0	0	0	0	0	0		0	0	0	0	0	0		0	0	0	0	0	0		1.01833	1.04656	1.04573	1.01654	1.03133	1.02104		134.662	149.435	65.1081	101.406	74.6998	106.685		20.0012	25.743	17.8028	23.044
64818		126.398	146.955	81.076	106.402	78.166	93.643				0	0	0	0	0	0		0	0	0	0	0	0		0	0	0	0	0	0		1.0183	1.04578	1.04619	1.0163	1.03213	1.02033		126.398	146.955	81.076	101.496	74.9493	107.019		20.0012	25.743	17.7473	23.1897
64998		96.799	125.823	87.853	82.623	68.459	80.871				0	0	0	0	0	0		0	0	0	0	0	0		0	0	0	0	0	0		1.01905	1.04498	1.04683	1.01577	1.03032	1.02027		96.799	125.823	87.853	101.51	75.0425	107.367		19.9728	26.0542	17.7473	23.2095
65078		110.923	88.24	127.772	85.903	111.381	96.198				0	0	0	0	0	0		0	0	0	0	0	0		0	0	0	0	0	0		1.0188	1.04463	1.04697	1.01463	1.02783	1.01958		110.923	88.24	127.772	101.506	111.381	107.16		19.9728	25.743	17.8028	23.1897
65158		101.215	102.301	114.427	85.909	101.127	104.984				0	0	0	0	0	0		0	0	0	0	0	0		0	0	0	0	0	0		1.01878	1.04489	1.04728	1.01398	1.02553	1.01914		101.215	102.301	114.427	101.512	101.127	106.909		19.9728	25.5057	17.9415	23.1897
65238		93.983	89.821	78.454	122.543	78.184	108.908				0	0	0	0	0	0		0	0	0	0	0	0		0	0	0	0	0	0		1.01918	1.04462	1.04726	1.0138	1.02341	1.01928		93.983	89.821	78.454	122.543	75.4283	106.683		19.9728	25.2602	17.9415	23.2095
65338		76.034	77.234	82.267	112.296	78.806	121.13				0	0	0	0	0	0		0	0	0	0	0	0		0	0	0	0	0	0		1.02011	1.04469	1.04696	1.01345	1.02346	1.0194		76.034	82.5277	82.267	112.296	75.4248	121.13		19.9728	25.2602	18.018	23.2095
65418		73.864	90.096	69.62	94.036	80.588	114.639				0	0	0	0	0	0		0	0	0	0	0	0		0	0	0	0	0	0		1.02064	1.0441	1.04714	1.01256	1.0239	1.01928		73.864	90.096	69.62	101.774	80.588	106.614		19.9728	25.4683	18.056	23.323
65518		76.25	88.057	66.718	100.86	64.558	157.559				0	0	0	0	0	0		0	0	0	0	0	0		0	0	0	0	0	0		1.02243	1.04429	1.04735	1.0118	1.02367	1.01881		76.25	88.057	66.718	101.873	75.4822	157.559		19.9147	25.5605	18.056	23.626
65598		129.242	116.909	77.026	95.591	84.013	119.392				0	0	0	0	0	0		0	0	0	0	0	0		0	0	0	0	0	0		1.02403	1.04585	1.04598	1.01192	1.02262	1.01915		129.242	116.909	77.026	102.025	84.013	119.392		19.9782	25.5982	18.1858	23.8342
65698		82.338	87.85	83.823	86.377	59.311	109.009				0	0	0	0	0	0		0	0	0	0	0	0		0	0	0	0	0	0		1.02572	1.04723	1.045	1.01271	1.02307	1.01967		82.338	87.85	83.823	102.071	75.5288	107.42		19.9813	25.9095	18.392	24.371
65778		77.596	74.046	58.347	79.027	66.287	121.918				0	0	0	0	0	0		0	0	0	0	0	0		0	0	0	0	0	0		1.02695	1.04864	1.04544	1.01332	1.02338	1.01997		77.596	82.943	65.4046	102.042	75.6319	121.918		19.9615	26.2253	18.435	24.371
65858		96.129	63.874	67.079	87.081	64.742	101.4				0	0	0	0	0	0		0	0	0	0	0	0		0	0	0	0	0	0		1.02854	1.04964	1.04742	1.01342	1.02479	1.01995		96.129	83.1557	67.079	102.118	75.6609	107.581		20.1528	26.2952	18.509	24.4387
65978		96.23	63.598	84.005	83.901	80.424	96.41				0	0	0	0	0	0		0	0	0	0	0	0		0	0	0	0	0	0		1.02841	1.05115	1.04878	1.01426	1.02527	1.0195		96.23	83.2548	84.005	102.157	80.424	107.881		20.2048	26.449	18.42	24.463
66058		63.025	65.813	62.019	79.267	49.411	91.259				0	0	0	0	0	0		0	0	0	0	0	0		0	0	0	0	0	0		1.02776	1.05246	1.04991	1.01414	1.02457	1.01992		76.2715	83.338	65.4712	102.346	75.9063	107.914		20.2983	26.636	18.5365	24.48
66138		65.903	79.773	52.567	96.278	48.239	71.441				0	0	0	0	0	0		0	0	0	0	0	0		0	0	0	0	0	0		1.02724	1.05374	1.05115	1.01297	1.02444	1.01927		76.424	83.1084	65.4077	102.365	75.9496	107.917		20.7058	26.636	18.7455	24.539
66218		71.617	80.205	65.099	88.07	59.695	97.899				0	0	0	0	0	0		0	0	0	0	0	0		0	0	0	0	0	0		1.02746	1.0512	1.05131	1.01237	1.02517	1.01785		71.617	83.383	65.4993	102.372	75.8614	107.915		20.859	26.636	19.0213	24.539
66298		151.419	108.932	150.12	99.738	121.908	104.567				0	0	0	0	0	0		0	0	0	0	0	0		0	0	0	0	0	0		1.02818	1.0473	1.0492	1.01214	1.02567	1.01616		151.419	108.932	150.12	102.375	121.908	107.937		20.859	26.636	19.106	24.539
66378		131.569	124.828	117.24	99.276	97.724	111.273				0	0	0	0	0	0		0	0	0	0	0	0		0	0	0	0	0	0		1.02853	1.04631	1.04724	1.01252	1.02535	1.01535		131.569	124.828	117.24	102.37	97.724	108.011		20.8868	26.636	19.2952	24.539
66498		89.868	100.467	75.361	124.949	72.096	111.732				0	0	0	0	0	0		0	0	0	0	0	0		0	0	0	0	0	0		1.02856	1.04724	1.04806	1.01309	1.02584	1.01483		89.868	100.467	75.361	124.949	76.49	107.931		20.9528	26.7452	19.6397	24.539
66578		109.41	87.261	92.998	106.903	82.48	124.932				0	0	0	0	0	0		0	0	0	0	0	0		0	0	0	0	0	0		1.02854	1.04704	1.04892	1.01355	1.02649	1.01508		109.41	87.261	92.998	102.359	82.48	124.932		21.1428	26.7452	20.0033	24.539
66658		94.872	73.916	66.6	97.226	63.612	115.399				0	0	0	0	0	0		0	0	0	0	0	0		0	0	0	0	0	0		1.02946	1.0476	1.05045	1.01383	1.02795	1.01613		94.872	83.9452	65.8754	102.375	76.5618	108.151		21.548	26.8063	20.0538	24.6317
66738		82.556	83.679	61.924	96.052	65.733	94.638				0	0	0	0	0	0		0	0	0	0	0	0		0	0	0	0	0	0		1.03142	1.04976	1.05321	1.01423	1.03015	1.01721		82.556	83.9405	65.8189	102.392	76.5294	108.242		21.568	26.9558	20.2133	24.8465
66838		72.751	75.116	64.078	84.126	76.53	92.03				0	0	0	0	0	0		0	0	0	0	0	0		0	0	0	0	0	0		1.03253	1.05165	1.05468	1.01424	1.03141	1.01788		72.751	83.9416	65.8638	102.392	76.5779	108.382		21.6985	27.2355	20.4622	25.132
66978		84.213	99.084	76.398	95.845	79.333	90.039				0	0	0	0	0	0		0	0	0	0	0	0		0	0	0	0	0	0		1.03425	1.05303	1.05663	1.0141	1.03352	1.01836		84.213	99.084	76.398	102.394	79.333	108.615		22.0468	27.2862	21.1335	25.132
67078		64.7	55.37	54.099	66.968	58.403	88.37				0	0	0	0	0	0		0	0	0	0	0	0		0	0	0	0	0	0		1.03435	1.05299	1.0585	1.01381	1.035	1.01897		77.0484	84.1497	65.868	102.789	76.5858	108.798		22.1665	27.4495	21.2535	25.215
67158		67.42	59.608	59.532	82.77	52.166	78.349				0	0	0	0	0	0		0	0	0	0	0	0		0	0	0	0	0	0		1.03667	1.055	1.06222	1.01407	1.03863	1.01996		77.0132	84.1446	65.7133	102.833	76.4924	108.737		22.2273	27.553	21.4608	25.3695
67278		74.898	66.106	64.291	62.179	55.858	83.881				0	0	0	0	0	0		0	0	0	0	0	0		0	0	0	0	0	0		1.03787	1.05683	1.06293	1.01315	1.04026	1.02043		74.898	84.1598	65.6687	103.197	76.1864	108.61		22.3373	27.6163	21.4608	25.3695
67358		59.239	60.784	51.346	76.061	48.989	84.963				0	0	0	0	0	0		0	0	0	0	0	0		0	0	0	0	0	0		1.0394	1.05745	1.06418	1.01308	1.04217	1.02071		76.9479	84.0918	65.6581	103.225	75.8592	108.532		22.3373	27.6163	21.6493	25.3695
67438		74.196	74.372	67.253	96.2	61.908	102.491				0	0	0	0	0	0		0	0	0	0	0	0		0	0	0	0	0	0		1.04055	1.05863	1.06795	1.01339	1.0443	1.02073		74.196	83.9621	67.253	103.103	75.7427	108.526		22.425	27.7505	21.7582	25.3695
67518		79.962	70.779	66.268	88.434	57.064	94.538				0	150	0	150	150	0		0	17.7179	0	20.7269	16.6019	0		0	1	0	1	1	0		1.04143	1.0601	1.07017	1.01346	1.04407	1.02073		79.962	84.019	65.5691	103.076	75.8592	108.525		22.612	27.8995	22.1015	25.3695
67598		78.838	65.096	73.747	83.911	79.88	93.172				0	150	0	150	150	0		0	18.7045	0	21.3288	17.2439	0		0	1	0	1	1	0		1.0412	1.06044	1.07211	1.01373	1.04519	1.02066		78.838	84.1902	73.747	103.535	79.88	108.547		22.8265	28.1343	22.1015	25.6117
67678		70.553	72.19	59.433	94.994	56.155	116.281				0	150	0	150	150	0		0	19.004	0	21.0836	17.0046	0		0	1	0	1	1	0		1.04062	1.06217	1.07372	1.01446	1.04661	1.02127		77.1211	84.2098	65.4804	103.368	75.8559	108.401		22.8265	28.3858	22.3343	25.6117
67778		66.476	78.084	55.554	89.076	66.4	96.473				0	150	0	150	150	0		0	19.7417	0	21.3196	17.2557	0		0	1	0	1	1	0		1.04076	1.06655	1.07718	1.01537	1.04645	1.02248		77.1943	83.6986	65.4135	103.01	75.8567	108.248		22.8502	28.3858	22.6253	25.815
67858		79.373	61.005	66.357	84.293	78.021	97.696				0	150	0	150	150	0		0	19.8213	0	21.3861	17.1983	0		0	1	0	1	1	0		1.0421	1.06868	1.08014	1.01619	1.04575	1.02332		79.373	83.4025	65.2219	103.376	75.8604	108.368		22.9083	28.3858	22.738	25.8448
67978		63.445	56.829	45.472	78.656	50.671	74.475				0	150	0	150	150	0		0	20.8855	0	21.4154	18.2503	0		0	1	0	1	1	0		1.04354	1.06912	1.08126	1.01748	1.04573	1.02345		77.2947	83.2969	65.3262	103.524	76.2569	108.351		22.557	28.3858	23.0655	25.9692
68078		57.242	60.9	52.906	81.953	48.428	81.85				0	150	0	150	150	0		0	20.8032	0	20.8352	18.3629	0		0	1	0	1	1	0		1.04429	1.06978	1.0835	1.01861	1.04446	1.0233		77.3324	83.1318	65.3133	103.552	76.4869	108.8		22.6175	28.4895	23.1325	26.37
68158		67.606	59.748	53.142	75.613	52.855	84.525				0	150	0	150	150	0		0	21.0678	0	21.5786	18.6862	0		0	1	0	1	1	0		1.04555	1.07364	1.08722	1.01925	1.04445	1.02404		77.3327	82.6403	65.1013	103.604	76.581	108.599		22.8107	28.4895	23.1325	27.0418
68238		56.587	46.548	52.004	73.967	48.089	80.891				0	150	0	150	150	0		0	21.5367	0	20.9998	18.9991	0		0	1	0	1	1	0		1.04507	1.07528	1.08806	1.01966	1.04472	1.02486		77.333	82.4285	65.0862	103.461	76.5588	108.4		22.8107	28.4895	23.1325	27.0418
68318		57.917	40.958	48.927	51.445	45.619	69.933				0	150	0	150	150	0		0	22.0422	0	21.6493	18.9613	0		0	1	0	1	1	0		1.04406	1.07621	1.08819	1.01925	1.04569	1.02524		77.4645	82.3169	65.0828	103.604	76.5092	108.352		22.8107	28.4895	23.1325	27.0418
68418		45.626	54.691	36.29	62.886	37.833	58.507				0	150	0	150	150	0		0	22.6874	0	22.861	18.9143	0		0	1	0	1	1	0		1.04541	1.07794	1.0904	1.01829	1.04407	1.02421		77.5379	82.1857	65.002	103.653	76.6131	108.256		23.0525	28.4895	23.1325	27.0418
68518		67.937	61.486	51.09	95.535	63.243	96.828				0	150	0	150	150	150		0	23.2567	0	23.3322	19.4591	21.8241		0	1	0	1	1	1		1.04663	1.07751	1.09237	1.01872	1.04115	1.02357		77.3776	82.203	64.9059	103.631	76.7257	108.336		23.0525	28.4895	23.1325	27.0418
68598		75.675	66.008	73.276	108.021	68.843	102.817				0	150	0	150	150	150		0	23.9071	0	23.663	21.11	22.3152		0	1	0	1	1	1		1.04659	1.07612	1.09291	1.01835	1.04081	1.0243		75.675	82.3278	73.276	108.021	76.7664	108.244		23.0525	28.4895	23.1325	27.0418
68678		71.771	66.618	58.903	92.418	60.641	99.358				0	150	0	150	150	150		0	25.2969	0	25.0315	21.8116	24.3091		0	1	0	1	1	1		1.04577	1.07576	1.09395	1.01741	1.04141	1.02484		77.4905	82.3706	64.8857	103.713	76.7103	108.175		23.0525	28.4895	23.1325	27.0418
68758		59.09	71.791	57.52	84.207	77.857	99.253				0	150	0	150	150	150		0	26.5855	0	25.0666	22.1148	24.6129		0	1	0	1	1	1		1.04591	1.07645	1.09556	1.018	1.04225	1.02537		77.4725	82.2877	64.8691	103.869	76.7	108.1		23.0525	28.4895	23.1325	27.1568
68858		61.475	59.844	65.335	96.633	54.599	86.271				0	150	0	150	150	150		0	26.0596	0	25.2395	23.0567	25.1987		0	1	0	1	1	1		1.04712	1.07776	1.09625	1.01853	1.0429	1.02573		77.3329	82.193	64.8622	103.798	76.6922	108.05		23.0525	28.4895	23.1325	27.1568
68978		60.541	55.101	64.102	80.066	56.154	80.426				0	150	0	150	150	150		0	25.1602	0	24.8457	22.9102	23.9741		0	1	0	1	1	1		1.04655	1.07879	1.09799	1.01925	1.04228	1.02563		77.5866	82.152	64.7373	103.703	76.6996	108.063		23.2777	28.4895	23.1325	27.1568
69058		61.905	51.968	52.625	67.966	45.717	83.096				0	150	0	150	150	150		0	25.0137	0	24.1186	22.2526	22.8851		0	1	0	1	1	1		1.04697	1.07961	1.09874	1.02029	1.04213	1.02416		77.596	82.0617	64.8429	103.642	76.833	108.262		23.4458	28.7923	23.2755	27.252
69138		59.187	54.046	54.794	74.808	49.875	75.569				0	150	0	150	150	150		0	25.0364	0	23.5107	21.7031	22.1582		0	1	0	1	1	1		1.04782	1.08039	1.09866	1.02148	1.04263	1.02349		77.5907	81.9462	64.8491	103.672	76.7744	108.347		23.4925	28.7923	23.2755	27.353
69238		59.224	48.182	58.201	62.839	50.672	86.208				0	150	0	150	150	150		0	24.2701	0	23.0444	21.9898	21.9138		0	1	0	1	1	1		1.04796	1.07932	1.09978	1.02206	1.04284	1.02346		77.5898	82.1048	64.768	103.642	76.7498	108.35		23.4925	28.7923	23.2755	27.353
69318		72.762	59.003	55.002	71.127	63.857	74.061				0	150	0	150	150	0		0	23.7395	0	21.4349	21.7166	0		0	1	0	1	1	0		1.04925	1.07903	1.09882	1.0214	1.0439	1.02354		77.5381	82.1426	64.8375	103.477	76.703	108.34		23.4925	28.7923	23.2755	27.252
69398		68.988	56.975	41.857	79.083	46.457	78.932				0	150	0	0	150	0		0	23.6912	0	0	20.9873	0		0	1	0	0	1	0		1.05014	1.0783	1.0973	1.02072	1.04469	1.02353		77.4221	82.1715	64.8737	103.619	76.6935	108.341		23.4925	28.4895	23.2755	27.252
69478		54.318	49.431	38.143	76.967	41.987	82.67				0	150	0	150	150	0		0	23.9523	0	21.0544	21.7679	0		0	1	0	1	1	0		1.05102	1.07799	1.09904	1.02126	1.04546	1.02339		77.3329	82.1837	64.8217	103.537	76.656	108.359		23.4925	28.4895	23.2755	27.252
69558		47.763	40.938	40.842	66.102	42.262	74.239				0	150	0	150	150	150		0	24.6731	0	21.9754	22.1804	22.0073		0	1	0	1	1	1		1.0519	1.079	1.10014	1.02201	1.0444	1.02441		77.3324	82.1437	64.7423	103.215	76.697	108.231		23.4925	28.4895	23.2755	27.252
69658		71.344	49.323	56.299	88.767	60.885	90.065				0	150	0	150	150	150		0	25.6975	0	22.7166	22.9411	23.1392		0	1	0	1	1	1		1.05265	1.08004	1.10033	1.02149	1.04345	1.0245		77.3321	81.9978	64.7288	103.439	76.7084	108.219		23.4925	28.4895	23.2755	27.252
69778		77.091	70.412	64.884	80.721	59.079	85.241				0	150	0	150	150	150		0	26.4213	0	22.4238	23.7053	24.4577		0	1	0	1	1	1		1.05382	1.08154	1.10099	1.0215	1.04425	1.02454		77.091	81.7661	64.7016	103.435	76.6988	108.215		23.4925	28.4895	23.2755	27.252
69858		91.885	73.936	65.671	86.836	54.144	100.118				0	150	0	150	150	150		0	26.5346	0	22.5986	22.5966	23.6682		0	1	0	1	1	1		1.05467	1.08296	1.10205	1.0215	1.0455	1.02404		91.885	81.5166	64.7002	103.434	76.6524	108.277		23.4925	28.4895	23.2755	27.252
69978		74.65	62.215	46.82	97.274	62.326	104.217				0	150	0	150	150	150		0	26.0565	0	22.0199	21.7639	23.5641		0	1	0	1	1	1		1.05524	1.0839	1.10361	1.02102	1.04643	1.02388		74.65	81.3701	64.5762	103.604	76.5755	108.298		23.5248	28.4895	23.2755	27.252
70058		67.032	57.828	54.879	88.382	64.356	99.506				0	150	0	150	150	150		0	25.2375	0	21.215	21.3869	23.0584		0	1	0	1	1	1		1.05538	1.08512	1.10388	1.02095	1.04681	1.02374		77.1323	81.1955	64.5264	103.607	76.5439	108.314		23.5248	28.4895	23.2755	27.252
70138		64.841	61.353	50.444	83.729	41.982	85.712				0	150	0	0	150	150		0	24.9578	0	0	20.2974	22.3445		0	1	0	0	1	1		1.05625	1.08589	1.10327	1.02151	1.04686	1.02366		77.1169	81.1426	64.263	103.431	76.4708	108.088		23.5248	28.4895	23.1325	27.252
70238		67.599	50.91	50.084	84.848	50.708	85.645				0	150	0	0	150	150		0	23.9573	0	0	19.7003	21.6721		0	1	0	0	1	1		1.05688	1.08674	1.1024	1.02203	1.04754	1.02259		77.0778	81.1249	64.3884	103.207	75.861	107.987		23.4925	28.4895	23.1325	27.252
70318		57.147	54.625	52.516	88.793	52.396	81.534				0	150	0	0	150	0		0	23.6129	0	0	20.4091	0		0	1	0	0	1	0		1.05792	1.08761	1.09951	1.02244	1.0474	1.02298		77.0024	81.1067	64.7006	102.794	75.8618	107.901		23.4925	28.4895	23.1325	27.0675
70398		60.151	55.133	41.766	75.848	45.988	77.329				0	150	0	0	150	0		0	23.6363	0	0	20.3725	0		0	1	0	0	1	0		1.05845	1.08416	1.09862	1.0232	1.04728	1.02165		76.9644	81.3334	64.7018	102.718	75.8624	107.934		23.4925	28.3858	23.1325	27.0675
70498		50.57	50.317	50.786	83.443	59.275	80.184				0	150	0	0	150	0		0	23.4871	0	0	19.95	0		0	1	0	0	1	0		1.05761	1.08151	1.09996	1.02279	1.04735	1.02146		77.0245	81.7719	64.7	102.785	75.862	107.937		23.4925	28.3858	23.1325	27.0675
70598		56.279	44.319	42.703	75.944	43.818	75.34				0	150	0	0	150	0		0	22.8966	0	0	18.9869	0		0	1	0	0	1	0		1.05681	1.08256	1.1004	1.02204	1.04743	1.02212		77.0828	81.5859	64.6994	102.805	75.8616	107.927		23.4925	28.3858	23.1325	27.0675
70698		42.377	55.721	39.147	89.313	60.966	71.385				150	150	0	0	150	0		15.6382	22.4827	0	0	19.3131	0		1	1	0	0	1	0		1.05629	1.08358	1.10101	1.02132	1.04828	1.02255		77.0947	81.4161	64.6416	102.825	75.8572	107.921		23.4925	28.3858	23.1325	27.0675
70778		69.767	56.534	47.358	91.983	77.047	102.723				150	150	0	0	150	0		17.1613	23.3061	0	0	19.4871	0		1	1	0	0	1	0		1.05621	1.08465	1.10156	1.02151	1.04842	1.02251		77.0955	81.2633	64.5411	102.819	75.8565	107.922		23.5248	28.3858	23.1325	27.0675
70858		67.729	64.137	57.327	91.456	72.701	82.467				150	150	0	0	150	0		18.4137	24.2692	0	0	19.6161	0		1	1	0	0	1	0		1.05647	1.08565	1.10138	1.02086	1.04794	1.02272		77.0931	81.1474	64.5742	102.941	75.7601	107.919		23.5248	28.3858	23.0655	27.0675
70978		64.302	68.242	56.96	84.302	52.663	93.042				150	150	0	0	150	0		18.9515	23.3417	0	0	19.0238	0		1	1	0	0	1	0		1.05656	1.08618	1.10216	1.02056	1.04526	1.02302		77.0922	81.1366	64.4327	103.073	75.863	107.588		23.5248	28.3858	23.0655	26.37
71058		61.237	59.095	54.394	98.805	72.462	89.772				150	150	0	0	150	0		18.9998	22.26	0	0	19.0137	0		1	1	0	0	1	0		1.05707	1.08691	1.10092	1.02099	1.04271	1.02338		77.0639	81.1214	64.658	102.885	76.482	107.558		23.5248	28.3858	23.0655	26.37
71138		56.298	68.212	59.564	106.684	62.362	99.08				150	150	0	0	150	0		19.1977	22.0433	0	0	17.6085	0		1	1	0	0	1	0		1.05771	1.08673	1.10044	1.02136	1.04305	1.02375		77.0173	81.1253	64.6994	102.729	75.9001	107.102		23.5248	28.3858	23.0655	25.9692
71218		60.982	65.214	50.348	91.291	48.132	98.434				150	150	0	0	150	0		19.4941	21.2033	0	0	17.2405	0		1	1	0	0	1	0		1.05869	1.08692	1.10102	1.02192	1.04322	1.02392		76.9479	81.1212	64.6398	102.607	75.8637	107.015		23.5248	28.3858	23.0655	25.9692
71298		53.798	55.425	54.076	74.246	46.395	72.304				150	150	0	0	150	0		19.1286	20.8717	0	0	16.9947	0		1	1	0	0	1	0		1.05953	1.08741	1.1007	1.02114	1.04331	1.02381		76.9424	81.1113	64.6987	102.829	75.8632	107.068		23.5248	28.3858	22.738	26.1987
71378		53.739	51.449	55.277	69.941	49.992	79.998				150	150	0	0	150	0		19.1231	20.2234	0	0	16.5576	0		1	1	0	0	1	0		1.06087	1.08875	1.10105	1.02047	1.04383	1.02473		76.9466	81.0685	64.6356	103.11	75.7881	106.612		23.3965	28.3858	23.0655	26.1987
71478		54.17	52.287	44.978	71.486	61.648	85.703				150	150	0	0	150	0		18.14	19.1687	0	0	16.2898	0		1	1	0	0	1	0		1.06116	1.08804	1.10177	1.02074	1.04262	1.02438		77.0552	81.0922	64.5024	102.993	75.8569	106.777		23.4032	28.4895	23.0655	26.1987
71578		50.43	57.152	42.785	77.159	53.16	76.316				150	150	0	0	150	0		17.845	19.115	0	0	15.5067	0		1	1	0	0	1	0		1.05965	1.08618	1.10121	1.02106	1.04346	1.02454		77.1001	81.1364	64.6056	102.855	75.8334	106.692		23.4032	28.4895	23.1325	26.1987
71678		45.348	52.492	48.705	72.559	54.941	79.866				150	150	0	0	150	0		17.1968	19.0244	0	0	16.5467	0		1	1	0	0	1	0		1.0562	1.08618	1.1	1.02113	1.04395	1.02527		77.3323	81.1364	64.752	103.593	76.2158	106.609		23.4148	28.4895	23.2755	26.5537
71758		51.084	53.334	42.614	81.28	50.935	87.807				150	150	0	0	150	0		17.5662	18.9169	0	0	17.4695	0		1	1	0	0	1	0		1.05433	1.08604	1.09955	1.02103	1.04415	1.02443		77.3844	81.1394	64.7846	102.87	76.1513	106.604		23.4148	28.4895	23.421	26.1987
71858		66.17	81.457	77.219	91.325	74.333	101.083				150	150	0	0	150	0		17.705	19.3591	0	0	18.7334	0		1	1	0	0	1	0		1.0537	1.08626	1.0978	1.02128	1.04417	1.0245		77.4649	81.1348	77.219	102.746	76.1449	106.318		23.4913	28.7923	23.421	26.1987
71978		66.309	80.485	69.835	102.005	63.589	104.557				150	150	0	0	150	0		17.884	19.5145	0	0	19.1203	0		1	1	0	0	1	0		1.05402	1.08609	1.09961	1.02164	1.0465	1.02503		77.4238	81.1384	69.835	102.387	75.5655	106.176		23.4913	28.7923	23.2755	25.9692
72078		60.994	66.11	60.876	101.184	70.527	97.853				150	150	0	0	150	0		17.1303	18.6495	0	0	18.7797	0		1	1	0	0	1	0		1.05401	1.08619	1.1032	1.02167	1.04657	1.02474		77.4253	81.3483	64.0991	102.366	75.5052	105.873		23.4913	29.2405	23.2755	25.8448
72158		61.734	69.029	50.058	92.561	58.043	110.051				150	150	0	0	150	0		16.1437	18.5588	0	0	18.135	0		1	1	0	0	1	0		1.05392	1.08459	1.10265	1.0216	1.04658	1.02454		77.4371	81.603	64.081	102.302	75.4686	105.867		23.4913	29.446	23.1713	25.8448
72238		65.093	62.347	64.699	93.275	56.821	84.62				0	150	0	0	150	0		0	18.5742	0	0	16.8708	0		0	1	0	0	1	0		1.05534	1.08305	1.10439	1.02138	1.04658	1.02479		77.2733	81.8653	64.0189	102.154	75.1257	105.745		23.6813	29.446	23.1043	25.6147
72338		60.635	69.58	50.597	90.037	54.45	83.512				0	150	0	0	150	0		0	17.6557	0	0	16.5517	0		0	1	0	0	1	0		1.05561	1.08267	1.10449	1.02103	1.04649	1.02447		77.3326	82.1656	64.0587	102.174	75.1445	105.738		23.9313	30.152	23.1043	25.645
72418		71.524	72.605	50.097	87.712	64.127	75.917				0	150	0	0	150	0		0	16.7813	0	0	15.3182	0		0	1	0	0	1	0		1.0554	1.08274	1.10304	1.02274	1.04674	1.02442		77.3327	81.911	64.1008	102.096	75.0904	105.738		23.9313	30.152	23.1713	25.645
72498		62.722	45.945	53.94	81.527	59.479	75.901				0	0	0	0	150	0		0	0	0	0	15.1154	0		0	0	0	0	1	0		1.05532	1.08155	1.10326	1.02147	1.0468	1.02422		77.3327	82.0857	64.0985	102.15	75.0773	105.739		24.054	30.152	23.3143	25.645
72598		56.228	58.594	45.444	88.297	38.387	71.731				0	150	0	0	0	0		0	16.4357	0	0	0	0		0	1	0	0	0	0		1.05475	1.07772	1.10263	1.02114	1.04661	1.02421		77.333	82.3863	64.128	102.164	75.1192	105.683		24.054	29.446	23.1713	25.3997
72678		62.269	59.918	44.947	85.004	56.442	82.847				0	0	0	0	0	0		0	0	0	0	0	0		0	0	0	0	0	0		1.05456	1.07769	1.102	1.02141	1.04843	1.02396		77.3547	82.3898	64.1811	102.075	74.6305	105.655		24.054	28.7935	22.7862	25.2452
72758		65.079	56.122	48.794	83.687	44.708	91.197				0	0	0	0	0	0		0	0	0	0	0	0		0	0	0	0	0	0		1.05454	1.07745	1.10155	1.02283	1.05089	1.02389		77.3568	82.4189	64.2185	101.822	74.3081	105.655		24.054	29.446	22.664	25.1315
72838		60.809	66.27	45.841	68.593	42.989	74.285				0	0	0	0	150	0		0	0	0	0	15.2495	0		0	0	0	0	1	0		1.05453	1.07738	1.10315	1.02373	1.05088	1.02379		77.3582	82.4268	64.0753	101.781	74.3149	105.452		24.054	29.446	22.373	25.1315
72978		86.034	78.837	72.052	106.995	76.712	105.737				0	150	0	0	150	0		0	17.5987	0	0	15.6081	0		0	1	0	0	1	0		1.05649	1.07735	1.10285	1.02363	1.05096	1.02355		86.034	82.6985	72.052	106.995	73.5786	105.195		24.054	30.0998	21.8425	24.8665
73058		81.827	71.359	63.001	106.662	81.189	122.308				0	150	0	0	150	0		0	17.3734	0	0	15.2062	0		0	1	0	0	1	0		1.06045	1.07787	1.1031	1.02341	1.05066	1.02351		81.827	82.3679	63.9947	106.662	81.189	122.308		24.054	30.0998	21.8425	24.8665
73138		77.584	66.464	57.838	106.474	72.385	120.031				0	150	0	0	0	0		0	17.1798	0	0	0	0		0	1	0	0	0	0		1.06032	1.07738	1.10329	1.02367	1.05115	1.02283		77.584	82.6952	63.8912	101.641	73.5667	120.031		24.054	30.0998	21.8425	24.8665
73218		72.616	76.051	61.131	87.455	50.771	101.865				0	150	0	0	0	0		0	16.5503	0	0	0	0		0	1	0	0	0	0		1.06018	1.07721	1.10408	1.02403	1.05159	1.02227		72.616	82.4472	63.6822	101.593	73.5391	105.392		23.864	30.0998	21.8425	24.934
73298		76.321	70.948	57.208	108.27	73.587	76.984				0	150	0	0	0	0		0	16.6001	0	0	0	0		0	1	0	0	0	0		1.0634	1.07951	1.10402	1.0238	1.05253	1.02151		76.321	82.2067	63.6887	108.27	73.4804	105.561		23.864	30.0998	21.8425	24.8665
73378		77.109	67.033	54.584	83.744	63.562	82.819				0	0	0	0	0	0		0	0	0	0	0	0		0	0	0	0	0	0		1.06342	1.0795	1.10414	1.02439	1.05203	1.02075		77.109	82.2102	63.6747	101.545	73.5115	105.652		23.864	30.0998	21.8425	24.8362
73498		57.139	52.042	60.105	78.222	60.691	96.313				0	0	0	0	0	0		0	0	0	0	0	0		0	0	0	0	0	0		1.0634	1.07972	1.1032	1.024	1.05113	1.0209		76.9432	82.3972	63.8947	101.597	74.2162	105.651		23.864	30.2975	21.8038	24.8362
73578		55.182	60.989	50.232	92.629	53.312	89.06				0	0	0	0	0	0		0	0	0	0	0	0		0	0	0	0	0	0		1.06318	1.07942	1.10393	1.02504	1.05237	1.02098		76.9446	82.4334	63.8665	101.499	73.4904	105.283		23.864	30.6608	21.8038	24.8362
73678		62.277	70.632	56.283	99.372	49.344	95.946				0	0	0	0	0	0		0	0	0	0	0	0		0	0	0	0	0	0		1.06273	1.07914	1.1031	1.02497	1.05335	1.02085		76.9347	82.4664	63.7982	101.707	73.2398	105.119		23.864	30.2975	21.5853	25.1012
73778		61.271	61.564	52.195	93.825	56.264	102.817				0	0	0	0	0	0		0	0	0	0	0	0		0	0	0	0	0	0		1.06312	1.07917	1.10297	1.02479	1.05488	1.02128		76.9327	82.7346	63.9037	101.81	72.456	105.086		23.864	30.2975	21.5853	25.215
73858		51.996	56.105	63.551	79.291	52.882	96.557				0	0	0	0	0	0		0	0	0	0	0	0		0	0	0	0	0	0		1.06256	1.07921	1.10387	1.0252	1.05458	1.02239		76.9356	82.8588	63.8686	101.794	72.3908	104.89		23.864	30.2975	21.6407	25.2027
73978		64.545	72.035	53.75	74.578	75.864	97.595				0	0	0	0	0	0		0	0	0	0	0	0		0	0	0	0	0	0		1.05958	1.08084	1.10516	1.0252	1.05432	1.02331		77.1008	82.5408	63.8189	101.794	72.4012	104.788		23.864	30.2975	21.7795	25.215
74058		71.518	73.716	61.455	102.394	81.152	118.283				0	0	0	0	0	0		0	0	0	0	0	0		0	0	0	0	0	0		1.06256	1.08116	1.10488	1.02473	1.05377	1.02447		71.518	82.2262	63.8298	101.813	81.152	118.283		23.864	30.2975	21.856	25.2452
74158		68.271	76.192	73.901	96.708	84.823	104.478				0	0	0	0	0	0		0	0	0	0	0	0		0	0	0	0	0	0		1.06234	1.0811	1.1054	1.02424	1.05305	1.02498		76.9709	82.4907	73.901	101.862	84.823	104.555		23.864	30.2975	21.856	25.215
74238		67.837	68.659	60.19	100.575	81.965	103.159				0	0	0	0	0	0		0	0	0	0	0	0		0	0	0	0	0	0		1.06249	1.08274	1.106	1.02425	1.0534	1.02435		76.9598	82.2899	63.7216	101.861	81.965	104.559		24.054	30.2975	21.7795	25.215
74318		77.144	87.714	58.984	83.71	66.072	116.965				0	0	0	0	0	0		0	0	0	0	0	0		0	0	0	0	0	0		1.06233	1.08215	1.10544	1.02497	1.05563	1.02349		77.144	87.714	63.7876	101.803	72.34	116.965		24.054	30.2975	21.7795	25.215
74398		80.781	73.979	60.199	93.214	68.58	107.942				0	0	0	0	0	0		0	0	0	0	0	0		0	0	0	0	0	0		1.06228	1.08397	1.10578	1.02441	1.05753	1.02341		80.781	82.2026	63.7471	101.845	72.2372	104.564		24.054	30.2975	21.6407	25.2027
74498		58.673	70.594	57.468	98.752	66.212	120.461				0	0	0	0	0	0		0	0	0	0	0	0		0	0	0	0	0	0		1.06222	1.0825	1.10624	1.0243	1.05775	1.0229		77.0949	82.6279	63.6933	101.856	72.3329	120.461		23.864	30.569	21.5853	25.137
74598		80.096	81.152	64.002	107.227	71.601	102.44				0	0	0	0	0	0		0	0	0	0	0	0		0	0	0	0	0	0		1.06193	1.08277	1.1091	1.02422	1.05798	1.02302		80.096	83.08	63.4658	107.227	72.321	104.843		23.756	31.2995	21.5465	25.2525
74678		60.761	59.576	57.337	87.952	65.457	95.62				0	0	0	0	0	0		0	0	0	0	0	0		0	0	0	0	0	0		1.05887	1.08102	1.11279	1.02401	1.05773	1.02353		77.3129	83.8306	63.0711	102.037	72.2258	104.801		23.756	31.2995	21.5465	25.2525
74778		81.333	67.891	48.985	79.376	47.378	95.996				0	0	0	0	0	0		0	0	0	0	0	0		0	0	0	0	0	0		1.05915	1.08273	1.11396	1.02374	1.05702	1.02353		81.333	83.7083	62.8731	102.05	72.369	104.801		23.825	31.2995	21.5465	25.2525
74858		61.566	63.926	49.973	91.117	64.721	86.201				0	0	0	0	0	0		0	0	0	0	0	0		0	0	0	0	0	0		1.05868	1.08326	1.11465	1.02443	1.05685	1.02336		77.333	83.7992	62.8464	102.017	72.3775	104.815		23.825	31.7138	21.5465	25.2255
74978		68.226	61.591	57.831	100.058	69.534	99.087				0	0	0	0	0	0		0	0	0	0	0	0		0	0	0	0	0	0		1.05866	1.08314	1.11538	1.02497	1.05695	1.0234		77.3334	83.8346	62.7941	101.975	72.3724	104.812		23.825	31.7138	21.5465	25.1757
75078		82.726	86.505	75.985	107.817	72.287	114.803				0	0	0	0	0	0		0	0	0	0	0	0		0	0	0	0	0	0		1.06171	1.08295	1.11544	1.02597	1.05645	1.02417		82.726	86.505	75.985	107.817	72.3947	114.803		23.825	31.7138	21.5465	25.1757
75158		76.948	72.856	75.002	108.259	90.77	119.477				0	0	0	0	0	0		0	0	0	0	0	0		0	0	0	0	0	0		1.06205	1.0827	1.11573	1.0258	1.05569	1.02557		76.948	84.4426	75.002	108.259	90.77	119.477		23.79	31.7138	21.5465	24.9515
75258		85.569	102.123	70.619	118.373	100.52	112.11				0	0	0	0	0	0		0	0	0	0	0	0		0	0	0	0	0	0		1.06182	1.08251	1.11634	1.02533	1.05648	1.02641		85.569	102.123	70.619	118.373	100.52	112.11		23.79	31.7138	21.5465	24.9515
75358		91.271	81.83	74.384	93.379	83.617	103.222				0	0	0	0	0	0		0	0	0	0	0	0		0	0	0	0	0	0		1.06174	1.08468	1.11695	1.02617	1.05717	1.02616		91.271	83.9808	74.384	101.849	83.617	104.593		23.7105	31.674	21.444	24.9515
75438		78.7	73.696	66.234	107.564	76.689	114.499				0	0	0	0	0	0		0	0	0	0	0	0		0	0	0	0	0	0		1.06141	1.08454	1.11808	1.02681	1.05656	1.0257		78.7	84.0161	66.234	107.564	76.689	114.499		23.7105	31.5113	21.4075	24.9515
75518		76.935	77.259	68.935	94.494	67.294	106.612				0	0	0	0	0	0		0	0	0	0	0	0		0	0	0	0	0	0		1.0611	1.08491	1.11806	1.02688	1.05643	1.02542		76.935	84.4265	68.935	101.965	72.3954	104.648		23.4497	31.4657	21.257	24.934
75598		77.953	78.454	56.689	103.925	74.515	98.091				0	0	0	0	0	0		0	0	0	0	0	0		0	0	0	0	0	0		1.06122	1.08295	1.11794	1.02678	1.05671	1.02495		77.953	84.7782	62.7875	103.925	72.3845	104.685		23.304	31.5055	21.134	25.164
75678		75.307	65.878	55.442	102.089	66.847	91.689				0	0	0	0	0	0		0	0	0	0	0	0		0	0	0	0	0	0		1.06153	1.08345	1.11882	1.0266	1.05714	1.02487		75.307	84.8887	62.7624	102.084	72.3631	104.69		23.4133	31.4205	21.108	25.0398
75758		66.774	70.143	62.758	97.005	56.644	88.616				0	0	0	0	0	0		0	0	0	0	0	0		0	0	0	0	0	0		1.06149	1.0858	1.11865	1.02681	1.05813	1.02492		77.397	84.7545	62.7672	102.075	72.3139	104.835		23.4133	31.4205	21.108	25.0398
75838		71.803	82.224	59.193	94.565	59.602	96.144				0	0	0	0	0	0		0	0	0	0	0	0		0	0	0	0	0	0		1.06149	1.08335	1.12094	1.02661	1.05729	1.02547		71.803	82.224	62.6221	102.084	72.3553	104.789		23.4133	31.6663	21.108	25.0398
75978		68.988	60.018	53.545	85.294	60.754	86.673				0	0	0	0	0	0		0	0	0	0	0	0		0	0	0	0	0	0		1.06135	1.08299	1.1231	1.02609	1.05766	1.02617		77.4051	85.3063	62.2345	102.106	72.3373	104.731		23.4133	31.6663	21.108	25.0398
76078		65.08	77.317	50.794	95.56	56.731	91.996				0	0	0	0	0	0		0	0	0	0	0	0		0	0	0	0	0	0		1.06163	1.08333	1.12371	1.0258	1.06101	1.0262		77.3894	85.4567	62.1175	102.118	72.1569	104.729		23.3838	31.9262	21.108	25.0398
76158		81.77	89.3	64.702	98.669	93.392	96.591				0	0	0	0	0	0		0	0	0	0	0	0		0	0	0	0	0	0		1.06153	1.08321	1.12427	1.02529	1.06404	1.02596		81.77	89.3	64.702	102.14	93.392	104.748		23.3633	31.301	21.0438	25.164
76238		81.565	91.907	68.34	108.728	96.248	112.043				0	0	0	0	0	0		0	0	0	0	0	0		0	0	0	0	0	0		1.0615	1.08575	1.12482	1.02517	1.06384	1.02593		81.565	91.907	68.34	108.728	96.248	112.043		23.343	30.9102	21.108	25.0398
76318		70.964	84.755	68.426	105.324	71.451	118.011				0	0	0	0	0	0		0	0	0	0	0	0		0	0	0	0	0	0		1.06158	1.08577	1.12394	1.0252	1.06413	1.02688		70.964	84.755	68.426	105.324	72.0653	118.011		22.9528	30.8087	21.0438	24.965
76418		81.944	77.449	75.366	108.61	75.668	113.2				0	0	0	0	0	0		0	0	0	0	0	0		0	0	0	0	0	0		1.0615	1.087	1.12395	1.02509	1.06605	1.02747		81.944	85.1634	75.366	108.61	75.668	113.2		22.694	30.7965	21.0045	24.965
76498		75.939	81.036	68.687	97.101	70.48	103.393				0	0	0	0	0	0		0	0	0	0	0	0		0	0	0	0	0	0		1.06177	1.08639	1.12418	1.02498	1.06737	1.02733		75.939	81.036	68.687	102.153	71.8757	104.641		22.535	30.6657	21.0045	24.88
76618		78.763	91.504	65.525	93.326	67.82	96.898				0	0	0	0	0	0		0	0	0	0	0	0		0	0	0	0	0	0		1.06203	1.08546	1.12404	1.02472	1.06748	1.02617		78.763	91.504	65.525	102.351	72.0378	104.877		22.627	30.6042	20.8898	24.8203
76698		71.836	80.167	54.666	91.3	70.952	101.238				0	0	0	0	0	0		0	0	0	0	0	0		0	0	0	0	0	0		1.06208	1.08553	1.12361	1.02493	1.06801	1.02611		71.836	85.6078	62.7599	102.328	72.0268	104.881		22.6132	30.6042	20.6893	24.7943
76796		78.485	65.994	54.977	97.653	62.103	102.632				0	0	0	0	0	0		0	0	0	0	0	0		0	0	0	0	0	0		1.0622	1.08349	1.12343	1.02495	1.06883	1.02733		78.485	86.2681	62.765	102.326	71.9915	104.785		22.3537	30.9065	20.6893	24.7418
76858		67.096	70.084	73.285	96.783	73.465	95.886				0	0	0	0	0	0		0	0	0	0	0	0		0	0	0	0	0	0		1.06205	1.08371	1.12351	1.02491	1.07001	1.02726		77.5877	86.4615	73.285	102.331	71.7531	104.79		22.3537	30.9747	20.6893	24.7418
76978		71.683	74.354	48.848	95.519	55.693	90.356				0	0	0	0	0	0		0	0	0	0	0	0		0	0	0	0	0	0		1.06209	1.08619	1.12343	1.0248	1.07007	1.02749		71.683	86.2215	62.6129	102.342	71.7407	104.771		22.2337	30.9455	20.6893	24.692
77101		61.514	59.335	61.016	102.782	55.091	91.342				0	0	0	0	0	0		0	0	0	0	0	0		0	0	0	0	0	0		1.06199	1.086	1.12343	1.02487	1.07104	1.02764		77.588	86.237	62.6131	102.782	71.5998	104.759		22.2337	30.9455	20.6893	24.692
77178		72.935	64.751	57.613	75.901	51.062	87.255				0	0	0	0	0	0		0	0	0	0	0	0		0	0	0	0	0	0		1.06178	1.08565	1.12284	1.0259	1.07244	1.0278		72.935	86.266	62.6533	102.227	71.5937	104.746		22.3537	30.9455	20.8898	24.692
77258		56.191	64.746	55.9	101.743	65.657	97.229				0	0	0	0	0	0		0	0	0	0	0	0		0	0	0	0	0	0		1.06189	1.08682	1.12348	1.02716	1.07261	1.02772		77.5886	86.1711	62.6096	101.743	71.593	104.752		22.3537	30.8987	20.6893	24.647
77338		77.332	88.316	67.762	95.939	83.569	112.448				0	0	0	0	0	0		0	0	0	0	0	0		0	0	0	0	0	0		1.06176	1.08747	1.12438	1.02779	1.07249	1.02758		77.332	88.316	67.762	102.111	83.569	112.448		22.2337	30.8767	20.6893	24.4723
77438		80.442	61.173	58.198	94.562	81.187	110.728				0	0	0	0	0	0		0	0	0	0	0	0		0	0	0	0	0	0		1.0618	1.08765	1.1241	1.02829	1.07223	1.02703		80.442	86.0924	62.5113	102.09	81.187	110.728		22.2337	30.7245	20.6893	24.4723
77518		81.928	74.519	75.893	102.353	68.804	122.57				0	0	0	0	0	0		0	0	0	0	0	0		0	0	0	0	0	0		1.06237	1.08779	1.12449	1.02875	1.072	1.02702		81.928	86.06	75.893	102.353	71.5956	122.57		22.2225	30.461	20.4935	24.3233
77618		86.778	88.871	75.5	102.165	69.428	95.32				0	0	0	0	0	0		0	0	0	0	0	0		0	0	0	0	0	0		1.06208	1.08787	1.12438	1.02847	1.07159	1.02699		86.778	88.871	75.5	102.165	71.5974	104.948		22.152	30.1467	20.3498	24.252
77698		73.231	88.184	65.862	98.611	76.467	108.42				0	0	0	0	0	0		0	0	0	0	0	0		0	0	0	0	0	0		1.06194	1.08792	1.12411	1.02827	1.07243	1.02687		73.231	88.184	65.862	102.091	76.467	105.073		22.1127	30.062	20.226	24.0145
77778		75.182	72.642	65.93	99.318	78.065	96.139				0	0	0	0	0	0		0	0	0	0	0	0		0	0	0	0	0	0		1.06192	1.08729	1.12368	1.0287	1.07243	1.02684		75.182	86.3124	65.93	102.071	78.065	105.074		22.0287	30.062	20.226	23.8573
77858		72.199	95.908	61.563	97.646	66.333	103.511				0	0	0	0	0	0		0	0	0	0	0	0		0	0	0	0	0	0		1.06206	1.08606	1.12406	1.02812	1.0724	1.02685		72.199	95.908	62.7321	102.097	71.5939	105.22		21.9665	30.062	20.226	23.7885
77978		63.586	77.364	47.793	100.441	62.158	96.007				0	0	0	0	0	0		0	0	0	0	0	0		0	0	0	0	0	0		1.062	1.08604	1.12532	1.02798	1.07152	1.02661		77.7136	86.6329	62.6459	102.103	71.5977	105.261		21.8247	29.9775	20.1947	23.7433
78058		71.8	75.008	55.062	87.481	62.534	93.273				0	0	0	0	0	0		0	0	0	0	0	0		0	0	0	0	0	0		1.06223	1.0859	1.12622	1.02838	1.07209	1.02652		71.8	86.6443	62.5635	102.086	71.5952	105.262		21.7725	29.8185	20.052	23.6533
78158		71.565	73.421	52.406	81.987	61.9	87.908				0	0	0	0	0	0		0	0	0	0	0	0		0	0	0	0	0	0		1.06211	1.08702	1.12618	1.02862	1.07194	1.02676		71.565	86.551	62.1157	102.075	71.5959	105.26		21.8247	29.7305	20.052	23.6533
78258		65.088	81.108	59.317	79.913	56.26	95.796				0	0	0	0	0	0		0	0	0	0	0	0		0	0	0	0	0	0		1.06186	1.0874	1.12645	1.02824	1.07132	1.02674		77.7382	81.108	62.1104	102.092	71.5986	105.261		21.8247	29.8185	19.907	23.5608
78338		68.813	69.656	56.578	80.205	59.058	85.421				0	0	0	0	0	0		0	0	0	0	0	0		0	0	0	0	0	0		1.06161	1.08719	1.12667	1.02787	1.07112	1.02639		77.7839	86.5365	62.1062	102.107	71.5995	105.268		21.8247	29.7305	19.907	23.5608
78438		71.619	97.667	61.724	100.391	91.641	108.195				0	0	0	0	0	0		0	0	0	0	0	0		0	0	0	0	0	0		1.06156	1.08747	1.127	1.02804	1.07064	1.02642		77.7913	97.667	61.724	102.1	91.641	108.195		21.8247	29.8185	20.052	23.5238
78538		73.299	72.885	74.929	104.992	66.793	112.695				0	0	0	0	0	0		0	0	0	0	0	0		0	0	0	0	0	0		1.06165	1.08755	1.12697	1.02798	1.07003	1.02731		73.299	86.5065	74.929	104.992	71.7501	112.695		21.7725	29.8185	20.1947	23.494
78618		73.331	76.145	57.32	108.18	79.512	98.343				0	0	0	0	0	0		0	0	0	0	0	0		0	0	0	0	0	0		1.06158	1.08752	1.12687	1.02766	1.07037	1.02728		73.331	86.5087	62.1024	108.18	79.512	105.317		21.7725	29.7305	20.224	23.5693
78698		71.481	76.73	62.118	100.5	80.846	109.511				0	0	0	0	0	0		0	0	0	0	0	0		0	0	0	0	0	0		1.06147	1.08756	1.12672	1.02754	1.07045	1.02706		77.808	86.6844	62.118	102.245	80.846	109.511		21.5932	29.6272	20.1947	23.545
78778		65.89	82.141	66.241	102.83	79.647	105.649				0	0	0	0	0	0		0	0	0	0	0	0		0	0	0	0	0	0		1.06112	1.08884	1.12657	1.02762	1.07021	1.02696		77.8711	82.141	66.241	102.83	79.647	105.659		21.5285	29.3667	20.052	23.6428
78858		64.474	78.05	60.614	99.48	70.455	105.663				0	0	0	0	0	0		0	0	0	0	0	0		0	0	0	0	0	0		1.06138	1.088	1.12618	1.02757	1.07023	1.02704		77.9883	86.8012	62.7507	102.361	72.1157	105.715		21.8165	29.0715	19.907	23.423
78978		69.034	84.899	62.85	94.269	67.76	102.015				0	0	0	0	0	0		0	0	0	0	0	0		0	0	0	0	0	0		1.06115	1.08814	1.12567	1.02704	1.07053	1.02612		77.9945	84.899	62.85	102.387	72.1047	105.77		21.8165	29.3558	19.907	23.3882
79058		64.635	69.403	58.978	90.01	64.747	88.019				0	0	0	0	0	0		0	0	0	0	0	0		0	0	0	0	0	0		1.06144	1.08843	1.12581	1.0277	1.07068	1.02593		77.9866	87.2381	62.8383	102.379	72.1749	105.783		21.7833	29.798	20.1642	23.2057
79158		65.093	68.407	53.061	93.942	63.725	84.421				0	0	0	0	0	0		0	0	0	0	0	0		0	0	0	0	0	0		1.0612	1.08839	1.1258	1.0273	1.07027	1.02528		77.9932	87.3346	62.8665	102.611	72.1984	105.871		21.7833	29.7585	20.6015	23.551
79258		59.948	78.122	46.07	92.932	57.544	99.992				0	0	0	0	0	0		0	0	0	0	0	0		0	0	0	0	0	0		1.06114	1.08858	1.12564	1.02709	1.06987	1.02509		78.0248	87.4498	63.0197	102.814	72.33	106.165		22.4107	29.825	20.8925	23.8507
79358		59.18	80.611	38.576	87.086	62.728	93.188				0	0	0	0	0	0		0	0	0	0	0	0		0	0	0	0	0	0		1.06116	1.08867	1.12557	1.0273	1.06904	1.02595		78.0245	80.611	63.0228	102.809	72.3699	105.985		22.3875	29.771	20.8925	23.8082
79458		73.784	74.652	62.072	115.276	89.552	94.632				0	0	0	0	0	0		0	0	0	0	0	0		0	0	0	0	0	0		1.06119	1.09019	1.12581	1.02705	1.06862	1.02813		73.784	87.4839	62.072	115.276	89.552	105.867		22.3875	29.7532	20.8925	23.6395
79538		76.495	66.047	63.905	108.504	71.592	101.251				0	0	0	0	0	0		0	0	0	0	0	0		0	0	0	0	0	0		1.06107	1.09152	1.12623	1.02715	1.06953	1.0302		76.495	87.4027	63.905	108.504	71.592	105.745		22.367	29.7532	20.8535	23.5495
79618		73.669	90.697	55.389	110.527	65.441	105.251				0	0	0	0	0	0		0	0	0	0	0	0		0	0	0	0	0	0		1.06121	1.09195	1.12682	1.02704	1.06872	1.03015		73.669	90.697	63.0733	110.527	72.4624	105.865		22.5505	29.815	20.9757	23.5495
79698		73.959	76.494	58.771	96.612	77.234	94.347				0	0	0	0	0	0		0	0	0	0	0	0		0	0	0	0	0	0		1.06119	1.09137	1.12738	1.02732	1.06979	1.02834		73.959	87.5608	63.3053	102.83	77.234	106.24		22.596	30.084	21.2908	23.4657
79778		78.008	84.752	59.609	99.007	78.106	101.108				0	0	0	0	0	0		0	0	0	0	0	0		0	0	0	0	0	0		1.06187	1.09012	1.12774	1.02794	1.0697	1.0284		78.008	84.752	63.5876	102.986	78.106	106.282		22.7115	30.817	21.3743	23.5667
79858		65.778	60.233	68.927	100.796	67.664	100.432				0	0	0	0	0	0		0	0	0	0	0	0		0	0	0	0	0	0		1.06248	1.08975	1.12807	1.02861	1.06965	1.02852		78.7696	87.8559	68.927	103.473	73.1903	106.28		22.7555	30.9758	21.4635	23.4857
79978		65.294	93.177	57.195	94.461	69.049	94.489				0	0	0	0	0	0		0	0	0	0	0	0		0	0	0	0	0	0		1.06288	1.09028	1.12884	1.02903	1.06994	1.02642		78.8297	93.177	63.7951	103.654	73.4228	106.829		22.8888	31.07	21.4575	23.3602
80058		64.172	80.936	53.954	96.628	66.393	90.849				0	0	0	0	0	0		0	0	0	0	0	0		0	0	0	0	0	0		1.06003	1.0908	1.12952	1.02925	1.0704	1.02642		79.334	80.936	63.8664	103.789	73.4871	107.559		22.7523	31.3128	21.495	23.488
80158		52.884	79.172	55.03	95.603	67.237	92.543				0	0	0	0	0	0		0	0	0	0	0	0		0	0	0	0	0	0		1.05595	1.09022	1.12998	1.02911	1.07066	1.02628		79.7818	79.172	63.9406	103.806	73.6293	107.919		22.7895	31.6163	21.7132	23.488
80238		61.229	63.938	48.708	98.696	60.68	83.417				0	0	0	0	0	0		0	0	0	0	0	0		0	0	0	0	0	0		1.05673	1.09058	1.1306	1.02928	1.07067	1.02672		79.668	88.2859	64.0047	103.909	74.3349	107.871		23.0895	32.1488	22.0062	23.427
80318		63.787	50.596	48.128	84.222	62.535	86.149				0	0	0	0	0	0		0	0	0	0	0	0		0	0	0	0	0	0		1.05741	1.09045	1.13067	1.02942	1.07063	1.02703		79.5881	88.5615	64.031	104.049	74.3829	107.934		23.0895	32.0808	21.9792	23.6058
80418		64.751	65.037	36.421	90.122	49.097	99.672				0	0	0	0	0	0		0	0	0	0	0	0		0	0	0	0	0	0		1.05396	1.08857	1.1305	1.02986	1.07083	1.02741		80.0149	89.0153	64.0345	104.258	74.5113	108.067		23.0895	32.789	21.907	23.6995
80518		70.737	89.509	67.122	101.471	98.338	106.284				0	0	0	0	0	0		0	0	0	0	0	0		0	0	0	0	0	0		1.05406	1.08961	1.1309	1.02972	1.07105	1.02789		80.008	89.509	67.122	101.471	98.338	108.247		23.0168	33.3633	21.97	23.923
80598		72.413	95.735	65.043	109.228	88.914	96.677				0	0	0	0	0	0		0	0	0	0	0	0		0	0	0	0	0	0		1.05406	1.08799	1.13139	1.02967	1.07159	1.02828		80.0075	95.735	65.043	109.228	88.914	108.424		22.909	33.307	22.2405	24.1437
80678		71.599	104.937	68.056	104.479	82.359	103.266				0	0	0	0	0	0		0	0	0	0	0	0		0	0	0	0	0	0		1.05303	1.08833	1.13157	1.02996	1.07213	1.02787		80.3717	104.937	68.056	104.479	82.359	108.696		23.456	33.456	22.1728	24.2887
80778		80.722	100.309	57.201	108.927	77.419	94.138				0	0	0	0	0	0		0	0	0	0	0	0		0	0	0	0	0	0		1.05147	1.08919	1.13234	1.03001	1.07298	1.02847		80.722	100.309	64.3367	108.927	77.419	108.746		23.359	33.6997	22.3013	24.2875
80858		76.925	85.121	51.201	108.228	74.993	121.816				0	0	0	0	0	0		0	0	0	0	0	0		0	0	0	0	0	0		1.0494	1.08898	1.13291	1.03001	1.07343	1.02847		76.925	85.121	64.4535	108.228	74.993	121.816		23.4457	33.5655	22.5675	24.2245
80978		75.159	92.733	57.373	104.713	65.776	112.827				0	0	0	0	0	0		0	0	0	0	0	0		0	0	0	0	0	0		1.04831	1.08776	1.13338	1.02926	1.07393	1.02837		75.159	92.733	64.6872	104.713	75.4868	112.827		23.5383	33.4742	22.6465	24.2798
81058		66.108	85.46	40.148	97.02	65.606	97.448				0	0	0	0	0	0		0	0	0	0	0	0		0	0	0	0	0	0		1.04758	1.08607	1.13282	1.02877	1.0744	1.02849		80.8706	85.46	64.7327	105.452	75.5062	108.895		23.4175	33.224	22.6608	24.2668
81158		72.91	70.993	50.139	94.491	75.532	102.443				0	0	0	0	0	0		0	0	0	0	0	0		0	0	0	0	0	0		1.0477	1.08662	1.13179	1.0291	1.07465	1.02825		80.8627	89.8521	64.8008	105.987	75.532	108.911		23.244	33.5702	22.6608	24.1505
81238		64.354	78.396	60.801	103.599	69.014	92.032				0	0	0	0	0	0		0	0	0	0	0	0		0	0	0	0	0	0		1.0476	1.08607	1.13187	1.02947	1.07471	1.02821		81.1539	90.0341	60.801	103.599	75.5446	109.017		23.579	33.5592	22.5255	24.075
81338		72.925	86.831	43.299	111.893	62.526	91.395				0	0	0	0	0	0		0	0	0	0	0	0		0	0	0	0	0	0		1.0474	1.08617	1.13209	1.02982	1.07481	1.02871		81.2104	86.831	64.8728	111.893	75.5379	109.136		23.4468	33.684	22.5255	24.1055
81418		73.515	89.171	49.757	105.075	65.403	104.142				0	0	0	0	0	0		0	0	0	0	0	0		0	0	0	0	0	0		1.04773	1.08647	1.13345	1.02999	1.07489	1.02883		81.1161	89.171	64.7018	105.075	75.5325	109.383		23.2302	33.8178	22.5255	24.2715
81518		117.649	113.207	57.185	136.191	92.307	124.792				0	0	0	0	0	0		0	0	0	0	0	0		0	0	0	0	0	0		1.04726	1.08665	1.13356	1.03036	1.07465	1.02889		117.649	113.207	64.7017	136.191	92.307	124.792		23.1472	33.8085	22.4828	24.2553
81618		103.38	122.305	72.312	111.007	66.53	121.681				0	0	0	0	0	0		0	0	0	0	0	0		0	0	0	0	0	0		1.04724	1.08716	1.13213	1.03068	1.07382	1.02935		103.38	122.305	72.312	111.007	75.6031	121.681		23.0385	33.9755	22.4828	24.3642
81698		115.323	133.939	104.379	120.942	98.239	139.967				0	0	0	0	0	0		0	0	0	0	0	0		0	0	0	0	0	0		1.04707	1.08749	1.13229	1.03024	1.07315	1.02952		115.323	133.939	104.379	120.942	98.239	139.967		23	33.917	22.4828	24.3397
81778		111.276	122.608	78.712	139.788	97.909	139.213				0	0	0	0	0	0		0	0	0	0	0	0		0	0	0	0	0	0		1.04668	1.08756	1.13269	1.03006	1.07411	1.02965		111.276	122.608	78.712	139.788	97.909	139.213		23.2485	33.8873	22.3275	24.2765
81858		121.171	119.916	115.83	129.84	119.739	144.439				0	0	0	0	0	0		0	0	0	0	0	0		0	0	0	0	0	0		1.04588	1.08822	1.13231	1.03036	1.07325	1.02998		121.171	119.916	115.83	129.84	119.739	144.439		23.299	33.7638	22.275	24.2962
81998		104.644	129.103	85.769	140.852	83.539	126.697				0	0	0	0	0	0		0	0	0	0	0	0		0	0	0	0	0	0		1.04465	1.08903	1.13221	1.03036	1.07382	1.03027		104.644	129.103	85.769	140.852	83.539	126.697		23.2422	33.7335	22.3012	24.3373
82078		99.165	123.355	81.609	142.931	102.763	159.592				0	0	0	0	0	0		0	0	0	0	0	0		0	0	0	0	0	0		1.04381	1.08966	1.13254	1.03035	1.07365	1.0301		99.165	123.355	81.609	142.931	102.763	159.592		23.1532	33.9075	22.2888	24.3093
82158		117.448	124.637	127.419	113.991	130.771	111.808				0	0	0	0	0	0		0	0	0	0	0	0		0	0	0	0	0	0		1.0432	1.08908	1.13295	1.03069	1.07414	1.03017		117.448	124.637	127.419	113.991	130.771	111.808		23.1018	33.9677	22.405	24.4365
82238		102.828	114.031	110.106	117.875	105.145	100.446				0	0	0	0	0	0		0	0	0	0	0	0		0	0	0	0	0	0		1.04177	1.08976	1.13292	1.03072	1.07459	1.0304		102.828	114.031	110.106	117.875	105.145	111.665		23.074	34.2662	22.325	24.5122
82318		86.863	115.472	81.971	125.226	95.483	104.546				0	0	0	0	0	0		0	0	0	0	0	0		0	0	0	0	0	0		1.04078	1.09005	1.13243	1.03078	1.07447	1.03026		86.863	115.472	81.971	125.226	95.483	111.748		23.074	34.101	22.325	24.87
82418		91.831	94.117	101.523	110.263	89.59	138.789				0	0	0	0	0	0		0	0	0	0	0	0		0	0	0	0	0	0		1.04094	1.09043	1.13218	1.03082	1.07463	1.03044		91.831	94.117	101.523	110.263	89.59	138.789		22.8248	33.9997	22.3885	24.87
82498		89.996	127.834	97.22	116.937	100.384	105.866				0	0	0	0	0	0		0	0	0	0	0	0		0	0	0	0	0	0		1.04138	1.0894	1.13132	1.03078	1.07445	1.03027		89.996	127.834	97.22	116.937	100.384	105.866		22.6462	33.6597	22.3465	24.7565
82578		81.924	87.512	82.355	114.662	87.446	123.706				0	0	0	0	0	0		0	0	0	0	0	0		0	0	0	0	0	0		1.0412	1.08851	1.1306	1.03086	1.07421	1.03012		81.924	87.512	82.355	114.662	87.446	123.706		22.5747	33.6597	22.3465	24.7132
82658		100.247	144.638	135.369	117.276	122.994	132.793				0	0	0	0	0	0		0	0	0	0	0	0		0	0	0	0	0	0		1.04115	1.08591	1.13001	1.03078	1.07446	1.03045		100.247	144.638	135.369	117.276	122.994	132.793		22.4718	33.5085	22.274	24.7132
82758		148.143	189.484	171.228	136.321	150.181	147.285				0	0	0	0	0	0		0	0	0	0	0	0		0	0	0	0	0	0		1.04134	1.08318	1.13043	1.03076	1.07448	1.03005		148.143	189.484	171.228	136.321	150.181	147.285		22.3885	33.5085	22.11	24.6445
82858		107.554	146.485	117.229	146.027	115.73	156.808				0	0	0	0	0	0		0	0	0	0	0	0		0	0	0	0	0	0		1.04152	1.08309	1.12701	1.03074	1.07414	1.02908		107.554	146.485	117.229	146.027	115.73	156.808		22.3032	33.292	22.05	24.4775
82978		146.812	162.808	129.146	163.371	143.856	150.252				0	0	0	0	0	0		0	0	0	0	0	0		0	0	0	0	0	0		1.04287	1.08304	1.12378	1.03098	1.07305	1.02815		146.812	162.808	129.146	163.371	143.856	150.252		22.475	33.3478	22.1765	24.8805
83058		107.658	164.53	122.159	132.137	130.359	120.536				0	0	0	0	0	0		0	0	0	0	0	0		0	0	0	0	0	0		1.04319	1.08305	1.12371	1.02993	1.07231	1.02841		107.658	164.53	122.159	132.137	130.359	120.536		22.6387	33.5875	22.0382	24.8852
83138		172.417	234.956	225.982	141.084	201.702	130.875				0	0	0	0	0	0		0	0	0	0	0	0		0	0	0	0	0	0		1.04352	1.08222	1.12306	1.03003	1.07175	1.02857		172.417	234.956	225.982	141.084	201.702	130.875		22.96	33.515	22.0528	24.8852
83218		119.75	140.38	119.78	117.475	116.656	113.943				0	0	0	0	0	0		0	0	0	0	0	0		0	0	0	0	0	0		1.04345	1.08191	1.12284	1.03014	1.07252	1.02857		119.75	140.38	119.78	117.475	116.656	113.943		23.3132	33.4565	22.3122	24.6625
83318		136.724	141.178	134.64	134.045	147.85	134.442				0	0	0	0	0	0		0	0	0	0	0	0		0	0	0	0	0	0		1.04365	1.08185	1.12312	1.03018	1.07256	1.02841		136.724	141.178	134.64	134.045	147.85	134.442		23.1123	33.9827	22.3122	24.548
83398		130.458	161.351	197.368	126.713	196.488	115.184				0	0	0	0	0	0		0	0	0	0	0	0		0	0	0	0	0	0		1.04374	1.08169	1.12307	1.02871	1.07322	1.02846		130.458	161.351	197.368	126.713	196.488	115.184		23.1838	33.9218	22.613	24.548
83498		115.268	166.936	144.397	123.85	113.895	124.657				0	0	0	0	0	0		0	0	0	0	0	0		0	0	0	0	0	0		1.04387	1.08162	1.12293	1.02855	1.07317	1.02843		115.268	166.936	144.397	123.85	113.895	124.657		23.1775	33.8335	22.613	24.548
83578		93.215	144.08	124.145	118.368	114.019	121.849				0	0	0	0	0	0		0	0	0	0	0	0		0	0	0	0	0	0		1.04404	1.08036	1.12314	1.02877	1.07339	1.02856		93.215	144.08	124.145	118.368	114.019	121.849		23.1775	34.0365	22.613	24.626
83678		116.032	188.595	132.141	127.738	130.658	143.555				0	0	0	0	0	0		0	0	0	0	0	0		0	0	0	0	0	0		1.04416	1.0791	1.1226	1.0289	1.07361	1.02857		116.032	188.595	132.141	127.738	130.658	143.555		23.1775	33.7507	22.613	24.626
83758		130.662	285.364	184.523	130.966	177.312	159.084				0	0	0	0	0	0		0	0	0	0	0	0		0	0	0	0	0	0		1.04442	1.07714	1.12178	1.02897	1.073	1.02887		130.662	285.364	184.523	130.966	177.312	159.084		23.1718	33.7507	22.613	24.6068
83858		117.447	203.475	161.567	126.46	160.241	147.29				0	0	0	0	0	0		0	0	0	0	0	0		0	0	0	0	0	0		1.04503	1.07613	1.12191	1.0287	1.07299	1.02878		117.447	203.475	161.567	126.46	160.241	147.29		23.1718	34.024	22.5182	24.2835
83978		99.028	131.319	104.484	162.401	98.142	147.704				0	0	0	0	0	0		0	0	0	0	0	0		0	0	0	0	0	0		1.0443	1.07544	1.12115	1.02889	1.07386	1.02909		99.028	131.319	104.484	162.401	98.142	147.704		23.3025	34.024	23.2873	24.2925
84058		85.829	115.605	118.875	161.257	112.274	152.116				0	0	0	0	0	0		0	0	0	0	0	0		0	0	0	0	0	0		1.04361	1.07495	1.1206	1.02897	1.07412	1.02824		85.829	115.605	118.875	161.257	112.274	152.116		23.3187	33.853	23.4842	24.8558
84138		99.269	227.714	193.629	127.58	138.855	134.779				0	0	0	0	0	0		0	0	0	0	0	0		0	0	0	0	0	0		1.04379	1.07465	1.11841	1.02805	1.0739	1.02709		99.269	227.714	193.629	127.58	138.855	134.779		23.451	33.853	23.4532	25.4477
84238		97.263	128.797	83.383	142.615	89.303	135.375				0	0	0	0	0	0		0	0	0	0	0	0		0	0	0	0	0	0		1.04333	1.07404	1.11634	1.02702	1.07351	1.02721		97.263	128.797	83.383	142.615	89.303	135.375		23.451	33.853	23.3755	25.4477
84318		97.383	117.784	84.45	107.246	96.554	125.486				0	0	0	0	0	0		0	0	0	0	0	0		0	0	0	0	0	0		1.04303	1.07412	1.11665	1.02739	1.07376	1.02729		97.383	117.784	84.45	107.246	96.554	125.486		23.3205	33.853	23.4318	25.563
84438		118.119	165.678	164.171	117.121	129.065	106.246				0	0	0	0	0	0		0	0	0	0	0	0		0	0	0	0	0	0		1.04339	1.07397	1.11609	1.02756	1.07349	1.02724		118.119	165.678	164.171	117.121	129.065	113.565		23.1155	33.853	23.2608	25.499
84518		107.304	149.907	129.807	136.689	92.716	116.569				0	0	0	0	0	0		0	0	0	0	0	0		0	0	0	0	0	0		1.04316	1.07366	1.11538	1.02727	1.07344	1.0274		107.304	149.907	129.807	136.689	92.716	116.569		23.1155	33.853	23.2608	25.499
84598		78.03	157.989	107.185	172.655	96.236	144.173				0	0	0	0	0	0		0	0	0	0	0	0		0	0	0	0	0	0		1.04342	1.07334	1.1153	1.02631	1.07394	1.02718		78.03	157.989	107.185	172.655	96.236	144.173		23.1155	33.853	23.2608	25.499
84698		96.156	169.514	127.132	141.506	128.487	129.328				0	0	0	0	0	0		0	0	0	0	0	0		0	0	0	0	0	0		1.04349	1.07349	1.11626	1.02617	1.07403	1.02681		96.156	169.514	127.132	141.506	128.487	129.328		22.7005	33.5797	23.2608	25.499
84778		103.689	197.501	137.262	141.395	118.997	132.963				0	0	0	0	0	0		0	0	0	0	0	0		0	0	0	0	0	0		1.04361	1.07347	1.1154	1.0267	1.07501	1.02831		103.689	197.501	137.262	141.395	118.997	132.963		22.5335	33.32	23.228	25.7877
84858		103.147	153.939	96.662	127.156	101.085	128.654				0	0	0	0	0	0		0	0	0	0	0	0		0	0	0	0	0	0		1.04363	1.07358	1.11395	1.02665	1.07396	1.02841		103.147	153.939	96.662	127.156	101.085	128.654		22.7385	33.32	23.228	25.7877
84998		82.247	144.817	111.318	132.582	98.663	158.426				0	0	0	0	0	0		0	0	0	0	0	0		0	0	0	0	0	0		1.04382	1.07361	1.11397	1.02664	1.07187	1.02836		82.247	144.817	111.318	132.582	98.663	158.426		22.6065	32.7715	23.228	25.7877
85078		108.522	130.158	106.444	139.919	118.429	123.936				0	0	0	0	0	0		0	0	0	0	0	0		0	0	0	0	0	0		1.04336	1.07226	1.1131	1.02685	1.07026	1.02722		108.522	130.158	106.444	139.919	118.429	123.936		22.072	33.32	23.228	25.5425
85158		109.748	158.511	100.326	149.083	92.213	116.82				0	0	0	0	0	0		0	0	0	0	0	0		0	0	0	0	0	0		1.04213	1.07056	1.11355	1.02711	1.07006	1.02758		109.748	158.511	100.326	149.083	92.213	116.82		21.6677	32.7715	23.399	25.2803
85238		88.382	126.975	107.529	112.967	91.942	116.063				0	0	0	0	0	0		0	0	0	0	0	0		0	0	0	0	0	0		1.04127	1.07016	1.11424	1.02728	1.07043	1.02754		88.382	126.975	107.529	112.967	91.942	116.063		21.6677	32.7715	23.228	25.2803
85318		93.696	119.708	109.614	99.417	110.674	120.337				0	0	0	0	0	0		0	0	0	0	0	0		0	0	0	0	0	0		1.04044	1.06922	1.1129	1.02769	1.07056	1.02767		93.696	119.708	109.614	109.388	110.674	120.337		21.4597	32.4578	23.0037	25.2742
85398		112.654	89.191	91.253	135.007	100.863	122.518				0	0	0	0	0	0		0	0	0	0	0	0		0	0	0	0	0	0		1.04077	1.06971	1.11293	1.02757	1.0707	1.02756		112.654	89.191	91.253	135.007	100.863	122.518		21.4597	32.7715	22.1915	25.153
85498		132.641	150.668	132.462	131.227	96.626	124.08				0	0	0	0	0	0		0	0	0	0	0	0		0	0	0	0	0	0		1.04202	1.06953	1.11315	1.02755	1.071	1.02716		132.641	150.668	132.462	131.227	96.626	124.08		21.2587	32.7715	21.9997	25.1063
85618		119.598	158.114	114.503	160.861	96.966	152.579				0	0	0	0	0	0		0	0	0	0	0	0		0	0	0	0	0	0		1.04244	1.06958	1.11205	1.02737	1.07096	1.0271		119.598	158.114	114.503	160.861	96.966	152.579		21.2587	32.7715	21.9997	25.0473
85698		95.978	165.654	118.198	129.141	131.671	117.683				0	0	0	0	0	0		0	0	0	0	0	0		0	0	0	0	0	0		1.04111	1.0707	1.1134	1.02724	1.07184	1.02845		95.978	165.654	118.198	129.141	131.671	117.683		21.2587	32.7715	21.795	25.0428
85778		109.688	177.502	128.637	154.229	120.196	134.256				0	0	0	0	0	0		0	0	0	0	0	0		0	0	0	0	0	0		1.04135	1.07123	1.1145	1.02718	1.0717	1.02971		109.688	177.502	128.637	154.229	120.196	134.256		21.2587	33.32	21.795	25.0428
85858		112.448	148.552	119.855	141.643	116.796	125.509				0	0	0	0	0	0		0	0	0	0	0	0		0	0	0	0	0	0		1.04231	1.07029	1.11427	1.02697	1.07407	1.02958		112.448	148.552	119.855	141.643	116.796	125.509		21.2587	33.32	21.8277	25.0428
85978		143.441	127.479	122.256	136.366	94.292	142.509				0	0	0	0	0	0		0	0	0	0	0	0		0	0	0	0	0	0		1.04226	1.07009	1.11429	1.0281	1.07594	1.02959		143.441	127.479	122.256	136.366	94.292	142.509		21.5555	32.7715	21.6492	25.0428
86058		101.935	131.009	81.289	112.52	87.065	121.429				0	0	0	0	0	0		0	0	0	0	0	0		0	0	0	0	0	0		1.04231	1.06978	1.1139	1.02864	1.07668	1.03033		101.935	131.009	81.289	112.52	87.065	121.429		21.5555	32.7715	21.507	25.0165
86138		96.365	94.374	62.596	114.012	72.17	105.745				0	0	0	0	0	0		0	0	0	0	0	0		0	0	0	0	0	0		1.04272	1.07008	1.11407	1.02886	1.07719	1.03035		96.365	94.374	67.2536	114.012	78.4216	113.372		21.5555	33.32	21.507	24.8825
86218		74.245	102.237	76.196	108.485	68.551	104.411				0	0	0	0	0	0		0	0	0	0	0	0		0	0	0	0	0	0		1.04283	1.07028	1.11411	1.02881	1.07719	1.03038		81.9308	102.237	76.196	108.485	78.4218	113.368		21.1997	33.049	21.507	24.821
86338		87.564	99.838	85.292	91.6	85.396	92.389				0	0	0	0	0	0		0	0	0	0	0	0		0	0	0	0	0	0		1.04174	1.07046	1.11392	1.02881	1.07755	1.03006		87.564	99.838	85.292	109.224	85.396	113.407		20.8685	32.903	21.443	24.753
86418		110.029	83.79	117.048	129.152	116.196	120.974				0	0	0	0	0	0		0	0	0	0	0	0		0	0	0	0	0	0		1.04184	1.06981	1.11395	1.02867	1.07673	1.02931		110.029	83.79	117.048	129.152	116.196	120.974		20.7865	32.7257	21.5175	24.6208
86538		110.053	137.378	108.998	109.55	125.373	124.606				0	0	0	0	0	0		0	0	0	0	0	0		0	0	0	0	0	0		1.04178	1.06947	1.11332	1.02869	1.07661	1.02916		110.053	137.378	108.998	109.55	125.373	124.606		21.1422	32.7257	21.443	24.6842
86618		103.974	127.719	83.612	136.101	90.914	147.132				0	0	0	0	0	0		0	0	0	0	0	0		0	0	0	0	0	0		1.04092	1.06922	1.11435	1.02843	1.0763	1.02886		103.974	127.719	83.612	136.101	90.914	147.132		21.1422	32.7257	21.443	24.8295
86698		93.081	124.384	97.55	120.25	105.385	132.92				0	0	0	0	0	0		0	0	0	0	0	0		0	0	0	0	0	0		1.04065	1.06881	1.11378	1.0282	1.07531	1.0295		93.081	124.384	97.55	120.25	105.385	132.92		20.7865	32.5872	21.4345	24.8295
86778		87.245	126.729	84.875	118.028	79.782	117.284				0	0	0	0	0	0		0	0	0	0	0	0		0	0	0	0	0	0		1.0415	1.06927	1.11196	1.02895	1.07503	1.0295		87.245	126.729	84.875	118.028	79.782	117.284		20.4552	32.0587	21.308	24.8295
86858		98.063	136.338	70.775	108.898	74.373	117.428				0	0	0	0	0	0		0	0	0	0	0	0		0	0	0	0	0	0		1.04118	1.06835	1.11128	1.02939	1.0738	1.02895		98.063	136.338	70.775	108.898	74.373	117.428		20.3782	32.0587	21.308	24.6842
86998		83.992	114.145	113.773	104.242	103.24	100.989				0	0	0	0	0	0		0	0	0	0	0	0		0	0	0	0	0	0		1.042	1.06795	1.11083	1.0295	1.07347	1.0289		83.992	114.145	113.773	104.242	103.24	113.59		20.6365	32.0587	21.319	24.6842
87078		100.549	125.306	85.309	117.391	87.802	102.311				0	0	0	0	0	0		0	0	0	0	0	0		0	0	0	0	0	0		1.04219	1.06776	1.10951	1.02855	1.07382	1.02858		100.549	125.306	85.309	117.391	87.802	113.366		20.541	32.0587	21.319	24.8165
87158		101.405	100.79	85.126	90.399	75.039	102.161				0	0	0	0	0	0		0	0	0	0	0	0		0	0	0	0	0	0		1.04139	1.06753	1.11117	1.02822	1.07368	1.02875		101.405	100.79	85.126	109.56	75.039	113.348		20.541	32.0587	21.3365	24.8165
87258		102.793	103.567	80.335	118.622	76.658	111.749				0	0	0	0	0	0		0	0	0	0	0	0		0	0	0	0	0	0		1.04148	1.06759	1.11397	1.02818	1.07391	1.02834		102.793	103.567	80.335	118.622	76.658	111.749		20.541	32.0587	21.3365	24.6842
87338		95.051	99.953	66.902	105.495	76.868	112.636				0	0	0	0	0	0		0	0	0	0	0	0		0	0	0	0	0	0		1.04137	1.06774	1.11388	1.02816	1.07394	1.02835		95.051	99.953	66.902	105.495	76.868	112.636		20.541	32.0587	21.2162	24.6842
87418		103.717	131.926	80.885	145.503	68.581	158.528				0	0	0	0	0	0		0	0	0	0	0	0		0	0	0	0	0	0		1.04128	1.06757	1.11269	1.02745	1.07304	1.02779		103.717	131.926	80.885	145.503	78.7942	158.528		20.6365	32.439	21.1995	24.467
87498		99.885	147.244	103.427	135.755	124.089	124.642				0	0	0	0	0	0		0	0	0	0	0	0		0	0	0	0	0	0		1.04092	1.06714	1.11143	1.02676	1.07216	1.02721		99.885	147.244	103.427	135.755	124.089	124.642		20.6365	32.2007	21.1995	24.3208
87618		144.574	121.563	126.849	116.7	107.229	115.376				0	0	0	0	0	0		0	0	0	0	0	0		0	0	0	0	0	0		1.04054	1.06639	1.10944	1.02601	1.07033	1.02607		144.574	121.563	126.849	116.7	107.229	115.376		20.6365	32.2442	21.1995	24.1645
87698		103.199	109.653	95.933	117.588	94.62	95.977				0	0	0	0	0	0		0	0	0	0	0	0		0	0	0	0	0	0		1.04001	1.06598	1.10815	1.02514	1.07041	1.02521		103.199	109.653	95.933	117.588	94.62	114.497		20.2232	32.2157	21.182	24.077
87778		121.581	89.613	99.878	100.822	90.89	105.096				0	0	0	0	0	0		0	0	0	0	0	0		0	0	0	0	0	0		1.03926	1.06431	1.10711	1.02445	1.06897	1.02489		121.581	89.613	99.878	110.372	90.89	114.498		20.2232	32.2157	21.182	24.2223
87858		111.804	105.38	76.565	95.289	78.45	94.791				0	0	0	0	0	0		0	0	0	0	0	0		0	0	0	0	0	0		1.03812	1.06342	1.10629	1.02407	1.06956	1.02429		111.804	105.38	76.565	110.516	78.45	114.567		20.2232	32.1405	21.1995	24.2223
87978		88.224	95.972	59.12	85.402	66.79	86.304				0	0	0	0	0	0		0	0	0	0	0	0		0	0	0	0	0	0		1.03768	1.06263	1.10656	1.0239	1.06935	1.0237		88.224	95.972	66.9875	110.518	79.3048	114.668		20.2232	31.8265	21.1995	24.1435
88078		71.683	101.359	61.714	90.316	66.666	79.736				0	0	0	0	0	0		0	0	0	0	0	0		0	0	0	0	0	0		1.03754	1.06158	1.10574	1.02377	1.06822	1.02337		81.9279	101.359	67.0675	110.519	79.5454	114.497		20.2232	31.7152	21.1995	24.1435
88158		59.261	95.847	39.178	81.238	70.03	77.638				0	0	0	0	0	0		0	0	0	0	0	0		0	0	0	0	0	0		1.03799	1.06232	1.10482	1.02319	1.06771	1.02276		81.927	95.847	67.1438	110.524	79.5791	114.523		20.2232	31.8265	21.1995	24.1435
88258		54.292	98.391	55.879	81.694	60.185	84.078				0	0	0	0	0	0		0	0	0	0	0	0		0	0	0	0	0	0		1.03739	1.06343	1.10544	1.02244	1.06664	1.0219		81.9291	98.391	67.0966	110.559	79.6502	114.67		20.2232	31.7152	21.2162	24.0015
88338		88.942	95.045	72.162	65.582	59.096	80.285				0	0	0	0	0	0		0	0	0	0	0	0		0	0	0	0	0	0		1.03734	1.06288	1.10476	1.0212	1.06618	1.02106		88.942	95.045	72.162	110.725	79.918	114.816		20.2232	31.6627	21.1995	23.7933
88418		74.919	73.306	76.57	94.726	65.891	91.446				0	0	0	0	0	0		0	0	0	0	0	0		0	0	0	0	0	0		1.03746	1.06219	1.10381	1.01998	1.06519	1.01964		81.9285	97.5646	76.57	110.937	80.3477	115.344		20.0182	31.8828	21.182	23.7357
88498		84.436	116.797	86.004	114.041	98.376	121.896				0	0	0	0	0	150		0	0	0	0	0	24.3224		0	0	0	0	0	1		1.03729	1.06177	1.10317	1.0187	1.0647	1.01911		84.436	116.797	86.004	114.041	98.376	121.896		20.0182	31.8162	21.1075	23.7262
88598		70.723	89.141	68.231	103.896	75.477	104.378				0	0	0	0	0	150		0	0	0	0	0	25.1033		0	0	0	0	0	1		1.03662	1.0612	1.10241	1.01773	1.06444	1.01812		82.0888	89.141	68.231	103.896	75.477	115.859		19.8267	32.0145	20.9928	23.3347
88678		82.876	89.312	70.368	94.152	63.599	103.231				0	0	0	0	0	150		0	0	0	0	0	25.406		0	0	0	0	0	1		1.03636	1.06119	1.10317	1.0168	1.0644	1.01769		82.876	89.312	70.368	111.668	80.8873	116.053		19.7257	32.2015	20.96	22.8452
88758		79.672	91.698	65.459	95.248	54.45	109.952				0	0	0	0	0	150		0	0	0	0	0	26.5507		0	0	0	0	0	1		1.03576	1.06093	1.10277	1.01652	1.06455	1.01731		79.672	91.698	65.459	111.701	81.1542	109.952		19.606	32.1262	20.9578	22.6512
88858		72.279	90.114	55.28	94.571	77.694	82.348				0	0	0	0	0	150		0	0	0	0	0	26.8972		0	0	0	0	0	1		1.03533	1.06048	1.10215	1.01584	1.06425	1.01695		82.3358	90.114	67.7725	111.779	77.694	116.1		19.606	32.1075	20.877	22.6512
88978		61.775	97.208	63.107	83.777	59.594	81.303				0	0	0	0	0	150		0	0	0	0	0	26.4737		0	0	0	0	0	1		1.03506	1.0601	1.10171	1.01571	1.06394	1.01658		82.3523	97.208	67.7257	111.788	81.1646	116.121		19.606	31.8222	20.877	22.6512
89078		67.521	79.997	51.565	88.543	57.008	91.229				0	0	0	0	150	150		0	0	0	0	16.2559	26.4147		0	0	0	0	1	1		1.03493	1.05992	1.10079	1.01547	1.06302	1.01639		82.3604	98.5358	67.7589	111.803	81.1807	116.132		19.7257	31.6535	20.877	22.6512
89178		71.838	86.11	57.497	88.067	54.467	77.595				0	0	0	0	150	150		0	0	0	0	16.8458	26.2871		0	0	0	0	1	1		1.03442	1.0594	1.09995	1.01515	1.06263	1.0161		82.3922	86.11	67.7721	111.824	81.187	116.149		19.7257	31.5955	20.877	22.6512
89258		72.971	82.033	58.169	76.009	54.656	75.355				0	0	0	0	150	150		0	0	0	0	16.959	26.8031		0	0	0	0	1	1		1.03434	1.05917	1.10184	1.01522	1.06161	1.01576		82.397	98.6846	67.7211	111.819	81.188	116.175		19.7257	31.5687	20.877	22.6512
89338		68.919	71.465	58.493	85.101	55.206	73.886				0	0	0	0	150	150		0	0	0	0	17.1898	27.4944		0	0	0	0	1	1		1.03397	1.05834	1.10473	1.01477	1.06067	1.01551		82.42	98.9282	67.5421	111.849	81.189	116.215		19.7257	31.4637	20.9578	22.5695
89458		64.644	82.157	58.31	80.377	48.296	81.883				0	0	0	0	150	150		0	0	0	0	17.7988	28.6545		0	0	0	0	1	1		1.0336	1.05802	1.10422	1.0144	1.06004	1.01537		82.5816	99.3475	67.716	111.872	81.2191	116.445		19.606	31.366	20.877	22.5382
89538		77.443	97.912	65.656	98.388	74.585	100.047				0	0	0	0	150	150		0	0	0	0	18.8435	30.3569		0	0	0	0	1	1		1.03363	1.05791	1.10473	1.01467	1.06055	1.01519		82.7401	97.912	65.656	111.933	74.585	116.446		19.6317	31.301	20.9893	22.5975
89618		72.861	93.502	60.066	94.795	68.86	91.569				0	0	0	150	150	150		0	0	0	22.4689	18.8435	30.3552		0	0	0	1	1	1		1.03331	1.05796	1.10468	1.01474	1.06019	1.01516		82.7662	93.502	67.8014	111.93	81.5818	116.446		19.5845	31.4423	20.9893	22.527
89698		74.444	85.28	48.787	112.5	66.892	83.004				0	0	0	0	150	150		0	0	0	0	18.7147	29.7446		0	0	0	0	1	1		1.03282	1.05813	1.10423	1.01475	1.06049	1.01528		82.8851	85.28	67.8097	112.5	81.88	116.445		19.5845	31.3785	20.9588	22.467
89778		69.1	91.464	65.842	110.243	67.114	89.393				0	0	0	150	150	150		0	0	0	22.3605	18.018	31.28		0	0	0	1	1	1		1.03332	1.05812	1.10411	1.01477	1.06054	1.01519		82.8805	91.464	65.842	110.243	81.8778	116.446		19.5845	31.3443	20.8983	22.3675
89858		74.782	87.38	38.889	87.563	69.496	96.973				0	0	0	0	150	150		0	0	0	0	18.018	31.1132		0	0	0	0	1	1		1.03322	1.05812	1.10418	1.01458	1.06078	1.01532		82.8814	87.38	67.8107	112.094	81.9594	116.445		19.4735	31.3045	20.7218	22.3392
89978		79.439	78.905	49.315	75.052	61.689	82.926				0	0	0	0	150	150		0	0	0	0	17.8728	31.5387		0	0	0	0	1	1		1.03337	1.05839	1.104	1.01425	1.06121	1.01486		79.439	99.9548	67.8141	112.132	81.9392	116.447		19.4735	31.2752	20.6428	21.8607
90058		60.102	74.498	44.665	77.366	59.981	82.115				0	0	0	0	150	150		0	0	0	0	18.2798	31.8434		0	0	0	0	1	1		1.03319	1.05842	1.10396	1.01426	1.06169	1.0174		82.8817	99.9546	67.8148	112.131	81.9169	116.32		19.4735	31.2232	20.7218	21.8607
90160		59.774	89.169	45.799	81.592	60.108	74.91				0	0	0	150	150	150		0	0	0	22.4476	18.2557	31.6366		0	0	0	1	1	1		1.03284	1.05804	1.10388	1.01395	1.06096	1.01715		82.8849	89.169	67.8163	112.158	81.951	116.339		19.4735	31.0588	20.7218	21.6387
90238		52.342	75.136	55.465	81.183	56.233	67.273				0	0	0	0	150	150		0	0	0	0	18.7465	31.1403		0	0	0	0	1	1		1.03294	1.05762	1.10449	1.01474	1.06199	1.0174		82.796	99.9599	67.8049	112.077	81.903	116.32		19.3185	30.898	20.8983	21.487
90318		53.211	80.186	37.844	74.284	54.683	67.889				0	0	0	150	150	150		0	0	0	22.5698	18.9625	30.2762		0	0	0	1	1	1		1.03416	1.0575	1.10382	1.01462	1.06147	1.01958		82.6944	99.9607	67.8174	112.09	81.9271	116.151		19.4295	30.6622	20.8983	21.487
90418		63.848	75.748	55.784	98.361	59.983	80.401				0	0	0	150	150	150		0	0	0	23.3431	19.6311	31.0202		0	0	0	1	1	1		1.0352	1.05727	1.10315	1.01531	1.06158	1.0196		82.604	99.9622	67.83	112.011	81.9222	116.15		19.4767	30.3687	20.8983	21.487
90518		81.397	106.33	52.938	100.494	84.125	104.704				0	0	0	150	150	150		0	0	0	24.4342	20.7493	31.8214		0	0	0	1	1	1		1.03534	1.05718	1.10308	1.01445	1.06223	1.01961		81.397	106.33	67.8313	112.11	84.125	116.15		19.4295	30.2225	20.8983	21.4368
90598		79.316	93.875	60.66	108.213	67.372	113.395				0	0	0	150	150	150		0	0	0	23.6182	20.9323	31.3351		0	0	0	1	1	1		1.03417	1.05759	1.10331	1.01386	1.06285	1.0199		79.316	93.875	67.919	108.213	81.9563	113.395		19.4295	30.1637	20.87	21.6615
90698		73.704	91.489	55.155	80.595	69.983	84.13				0	0	0	150	150	150		0	0	0	23.6182	20.9535	30.4321		0	0	0	1	1	1		1.03429	1.05763	1.10344	1.01415	1.06334	1.02026		82.8361	91.489	68.0206	112.288	82.0564	116.373		19.3185	30.0245	20.7995	21.811
90778		82.43	74.796	59.916	101.56	76.91	86.197				0	0	0	150	150	150		0	0	0	24.968	21.1083	30.3799		0	0	0	1	1	1		1.0343	1.05736	1.10302	1.01415	1.06313	1.02034		82.43	100.194	68.0556	112.288	76.91	116.446		19.1505	29.883	20.7757	21.7127
90858		71.216	108.57	57.674	85.844	63.593	72.694				0	0	0	150	150	150		0	0	0	24.8071	21.4922	29.4527		0	0	0	1	1	1		1.03377	1.0569	1.10271	1.01429	1.06294	1.02008		82.8763	108.57	68.0737	112.309	82.1133	116.447		19.0867	29.673	20.7257	21.9685
90978		70.452	83.797	59.779	81.386	49.405	85.146				0	0	0	150	150	150		0	0	0	23.5857	21.1812	28.9796		0	0	0	1	1	1		1.03363	1.05707	1.10197	1.01427	1.06257	1.01985		82.8776	100.244	68.1311	112.31	82.1256	116.448		18.8582	29.218	20.6995	21.9228
91057		67.828	86.684	52.005	86.36	55.958	82.233				0	0	0	150	150	150		0	0	0	23.1309	21.6732	29.0148		0	0	0	1	1	1		1.03364	1.05746	1.10144	1.01422	1.0622	1.02081		82.8775	86.684	68.1729	112.31	82.1711	116.444		18.728	29.0853	20.68	21.642
91137		62.912	81.873	49.374	83.245	45.365	86.047				0	0	0	150	150	150		0	0	0	23.3281	21.9395	28.5865		0	0	0	1	1	1		1.03462	1.05571	1.10089	1.01397	1.06192	1.02049		82.8098	100.566	68.2161	112.323	82.2052	116.445		18.8582	29.0505	20.68	21.282
91258		55.413	82.55	57.775	76.256	51.856	92.225				0	0	0	150	150	150		0	0	0	23.6803	22.0029	27.5093		0	0	0	1	1	1		1.03454	1.05591	1.10124	1.01495	1.06229	1.0216		82.8161	100.555	68.1882	112.301	82.3735	116.406		19.0867	29.03	20.6995	21.0493
91358		58.777	78.692	55.538	64.574	35.434	66.222				0	0	0	150	150	150		0	0	0	23.4206	22.6973	26.8681		0	0	0	1	1	1		1.03425	1.05581	1.1017	1.01428	1.06168	1.02157		82.84	100.561	68.1527	112.309	82.3975	116.408		19.0867	29.03	20.6995	21.0245
91438		52.367	79.65	55.864	75.853	59.034	83.187				0	0	0	150	150	150		0	0	0	24.2474	23.2753	26.5998		0	0	0	1	1	1		1.03457	1.05778	1.10188	1.01423	1.06034	1.02154		82.8141	100.401	68.1383	112.31	82.5173	116.411		18.8582	28.9917	20.68	21.0245
91518		72.082	103.072	63.675	108.053	65.932	101.749				0	0	0	150	150	150		0	0	0	25.25	24.6914	27.9927		0	0	0	1	1	1		1.03443	1.0575	1.10174	1.01446	1.06042	1.02151		82.8252	103.072	68.1494	108.053	82.496	116.413		18.8582	28.9917	20.6995	21.0493
91598		76.658	101.644	53.361	106.363	67.091	101.925				0	0	0	150	150	150		0	0	0	25.9854	25.4349	29.2038		0	0	0	1	1	1		1.03446	1.0578	1.10197	1.01446	1.0603	1.02161		82.8229	101.644	68.1316	106.363	82.525	116.405		18.728	28.9162	20.68	21.0245
91698		83.688	108.364	58.201	83.963	64.68	90.489				0	0	0	150	150	150		0	0	0	24.4763	24.86	27.6684		0	0	0	1	1	1		1.03436	1.05619	1.10224	1.01429	1.05961	1.02074		83.688	108.364	68.1104	112.309	82.6944	116.444		18.4467	28.55	20.3875	20.9832
91778		80.414	66.49	61.17	91.325	62.46	109.889				0	0	0	150	150	150		0	0	0	25.4603	26.1324	27.3022		0	0	0	1	1	1		1.0345	1.05661	1.10186	1.01429	1.05961	1.0206		80.414	100.627	68.2831	112.477	82.9858	109.889		18.3555	28.3293	20.0705	21.1442
91858		75.584	94.643	53.539	101.033	69.388	92.907				0	0	0	150	150	150		0	0	0	24.7244	26.2412	26.0507		0	0	0	1	1	1		1.03444	1.05679	1.10122	1.01442	1.0604	1.02047		82.8871	94.643	68.3838	112.463	83.1068	116.493		18.2875	28.24	19.9135	20.9705
91978		73.039	93.681	53.255	87.246	51.237	81.552				0	0	0	150	150	150		0	0	0	24.2052	25.5316	25.8626		0	0	0	1	1	1		1.03324	1.05543	1.10131	1.01446	1.06079	1.02044		82.9842	93.681	68.3814	112.459	83.5057	116.496		18.2082	28.0672	19.8557	20.9175
92098		66.597	96.856	50.613	77.798	56.065	84.169				0	0	0	150	150	150		0	0	0	24.099	25.6516	25.4172		0	0	0	1	1	1		1.03335	1.05587	1.1014	1.01527	1.06082	1.02063		82.9661	96.856	68.3792	112.505	83.4994	116.605		18.2082	27.9958	19.671	21.0875
92178		71.504	83.027	51.882	74.213	56.54	90.258				0	0	0	150	150	150		0	0	0	24.3014	24.9095	25.2889		0	0	0	1	1	1		1.03464	1.05536	1.10128	1.01533	1.06014	1.01953		82.8853	101.232	68.3823	112.505	83.5416	116.684		18.2082	27.9507	19.671	20.8528
92257		66.8	73.963	45.836	80.155	41.718	81.814				0	0	0	150	150	150		0	0	0	23.9096	25.0615	25.2775		0	0	0	1	1	1		1.03429	1.05566	1.10093	1.01519	1.05972	1.02054		82.8885	101.172	68.3287	112.506	83.5437	116.611		18.2082	27.9507	19.6625	20.756
92338		62.598	73.372	60.891	81.494	49.465	86.409				0	0	0	150	150	150		0	0	0	23.0794	24.3025	24.9076		0	0	0	1	1	1		1.0344	1.05423	1.10118	1.01501	1.05992	1.02179		82.8876	101.396	68.1935	112.508	83.5427	116.524		18.0865	27.9507	19.6625	20.756
92418		61.359	75.483	61.453	79.838	53.804	75.826				0	0	0	150	150	150		0	0	0	22.6701	24.4305	25.0554		0	0	0	1	1	1		1.03459	1.05265	1.10147	1.01494	1.05989	1.02182		82.8858	101.504	68.1703	112.509	83.5429	116.522		18.0865	27.7578	19.6625	20.756
92498		68.654	82.945	43.039	97.062	53.347	91.144				0	0	0	150	150	150		0	0	0	24.277	25.2502	25.7559		0	0	0	1	1	1		1.03461	1.05212	1.10171	1.01533	1.05959	1.02099		82.8856	101.515	68.1518	112.505	83.5444	116.578		18.0865	27.5895	19.5622	20.756
92598		84.469	93.89	64.408	102.83	80.315	109.172				0	0	0	150	150	150		0	0	0	25.4824	26.0206	26.1407		0	0	0	1	1	1		1.03469	1.05242	1.10207	1.01578	1.0601	1.02027		84.469	93.89	64.408	102.83	80.315	109.172		18.0865	27.5202	19.5622	20.756
92678		73.363	90.476	66.004	81.073	56.75	94.079				0	0	0	150	150	150		0	0	0	24.652	26.2506	25.4576		0	0	0	1	1	1		1.03492	1.05073	1.10242	1.01614	1.06094	1.02017		82.8827	90.476	66.004	112.466	83.4698	116.637		18.0865	27.4912	19.5622	20.756
92758		80.443	97.136	52.978	101.497	62.747	99.239				0	0	0	150	150	150		0	0	0	24.4706	26.2562	26.0056		0	0	0	1	1	1		1.03533	1.04712	1.10266	1.01668	1.06027	1.01916		80.443	97.136	68.0775	112.509	83.5529	116.71		18.2082	27.285	19.468	20.7335
92838		59.115	94.734	58.677	92.49	65.742	89.468				0	0	0	150	150	150		0	0	0	25.2631	26.631	25.8062		0	0	0	1	1	1		1.03553	1.04542	1.10288	1.01669	1.06148	1.01735		82.8771	94.734	68.2336	112.509	83.5608	116.822		18.0865	27.0195	19.4047	20.7003
92978		75.113	73.294	59.883	88.787	54.878	91.974				0	0	0	150	150	150		0	0	0	24.9276	26.0469	24.1422		0	0	0	1	1	1		1.03428	1.04522	1.10289	1.01675	1.06093	1.01769		82.8886	102.36	68.2329	112.508	83.6105	116.831		18.0455	26.863	19.3822	20.6535
93078		73.681	84.669	45.826	79.187	62.481	89.148				0	0	0	150	150	0		0	0	0	24.6262	25.4908	0		0	0	0	1	1	0		1.03271	1.04566	1.10241	1.01589	1.06169	1.01663		83.0692	102.329	68.3533	112.516	83.738	116.853		17.951	26.5842	19.3752	20.5547
93157		57.07	80.247	44.298	84.698	50.154	92.947				0	0	0	150	150	0		0	0	0	24.038	25.2278	0		0	0	0	1	1	0		1.03311	1.04495	1.10241	1.01609	1.0627	1.01597		83.2106	102.381	68.3534	112.514	83.8633	116.888		17.9035	26.37	19.3685	20.5547
93238		59.323	75.05	58.651	82.219	52.87	74.469				0	0	0	150	150	0		0	0	0	23.5523	24.0247	0		0	0	0	1	1	0		1.03297	1.04245	1.10171	1.01445	1.06247	1.01611		83.2146	102.644	68.3713	112.519	83.8944	116.887		17.9035	26.3132	19.3352	20.482
93338		61.38	74.738	50.977	84.678	57.902	80.626				0	0	0	150	150	0		0	0	0	22.8716	24.1523	0		0	0	0	1	1	0		1.03328	1.04023	1.10207	1.01369	1.06245	1.0161		82.9772	103.045	68.2729	112.542	84.0738	116.953		17.7497	26.5745	19.3685	20.482
93418		55.414	74.454	47.78	78.837	50.288	87.526				0	0	0	150	150	0		0	0	0	23.0031	24.3957	0		0	0	0	1	1	0		1.03386	1.03933	1.10216	1.01298	1.06268	1.01554		82.8925	103.261	68.2688	112.582	84.0662	116.902		17.7497	26.4395	19.3752	20.482
93498		61.304	78.39	59.568	87.287	52.428	94.31				0	150	0	150	150	0		0	21.1429	0	23.008	25.1556	0		0	1	0	1	1	0		1.03436	1.03895	1.10248	1.01265	1.06295	1.01585		82.8879	103.261	68.253	112.6	84.0404	116.869		17.9522	26.1047	19.3752	20.482
93598		77.251	94.105	62.837	101.679	61.152	105.262				150	150	0	150	150	150		16.9013	22.7394	0	24.3178	26.92	24.1592		1	1	0	1	1	1		1.03401	1.03863	1.10284	1.0129	1.06341	1.01563		82.8911	94.105	68.2357	112.586	83.9963	116.872		17.9522	25.9792	19.3752	20.2625
93698		74.141	83.815	69.204	95.221	63.298	105.358				150	150	0	150	150	0		17.6212	23.7029	0	22.8229	26.7117	0		1	1	0	1	1	0		1.03451	1.03881	1.10355	1.01331	1.06399	1.01601		82.8865	103.261	69.204	112.563	83.9413	116.866		18.0467	25.9338	19.3822	20.482
93778		67.615	79.576	61.914	84.558	62.33	97.46				150	150	0	150	150	0		18.22	23.7029	0	22.9999	25.7209	0		1	1	0	1	1	0		1.03445	1.03858	1.10361	1.01181	1.06421	1.01631		82.887	103.261	68.1786	112.63	83.92	116.859		18.0467	25.8695	19.3822	20.2625
93858		75.596	87.856	53.386	94.761	63.985	106.796				150	150	0	0	150	0		17.4918	25.1364	0	0	24.8724	0		1	1	0	0	1	0		1.03455	1.03812	1.10332	1.01081	1.06352	1.01653		82.8861	103.456	68.201	112.93	83.9861	106.796		18.0467	26.0205	19.3822	20.288
93978		82.316	75.075	58.164	84.626	68.365	113.683				150	150	0	0	150	0		17.1215	24.6136	0	0	23.5042	0		1	1	0	0	1	0		1.03439	1.03756	1.10324	1.01119	1.06275	1.01698		82.316	103.567	68.3251	113.002	84.1224	113.683		17.9522	26.0593	19.4393	20.7658
94057		61.34	82.03	57.519	87.255	62.735	92.649				150	150	0	0	150	0		17.1269	23.7727	0	0	23.4864	0		1	1	0	0	1	0		1.03418	1.03726	1.10081	1.01168	1.0631	1.017		82.8895	103.873	68.4246	113.196	84.2126	117.071		17.7497	25.897	19.401	20.9022
94137		51.258	68.033	53.311	91.032	68.056	82.119				150	150	0	0	150	0		16.8231	22.7187	0	0	21.8812	0		1	1	0	0	1	0		1.03425	1.03717	1.10103	1.01173	1.06287	1.01724		83.1169	104.065	68.6481	113.182	84.6175	117.027		17.8955	25.845	19.3362	20.7432
94217		58.435	62.714	57.475	96.819	48.015	77.936				150	150	0	0	150	0		16.7188	21.4047	0	0	21.5797	0		1	1	0	0	1	0		1.03401	1.03748	1.09855	1.01185	1.0629	1.01696		83.2396	104.148	68.9347	113.539	84.7722	117.078		17.8525	25.6563	19.3362	20.639
94298		56.781	67.239	53.932	78.302	49.957	88.222				0	0	0	0	150	0		0	0	0	0	20.3334	0		0	0	0	0	1	0		1.03391	1.03814	1.09866	1.01203	1.06351	1.01668		83.2426	104.227	68.9343	113.733	84.8078	117.291		17.8	25.6885	19.3362	20.5595
94397		60.712	62.221	48.507	98.189	38.643	81.576				0	0	0	0	150	0		0	0	0	0	19.7795	0		0	0	0	0	1	0		1.03384	1.03763	1.09849	1.01201	1.06406	1.01609		83.2449	104.262	68.935	113.737	84.7979	117.295		17.8	25.56	19.401	20.5595
94498		63.627	70.766	47.718	86.338	47.728	90.303				0	0	0	0	150	0		0	0	0	0	19.8793	0		0	0	0	0	1	0		1.03366	1.03638	1.09882	1.01142	1.0648	1.01591		83.2624	104.292	68.8902	113.843	84.7792	117.304		17.6813	25.5185	19.401	20.5595
94578		58.597	84.471	51.89	105.307	62.395	108.678				0	150	0	0	150	0		0	20.7984	0	0	19.9627	0		0	1	0	0	1	0		1.03423	1.03557	1.0994	1.0111	1.06542	1.01566		83.233	104.706	68.8275	105.307	84.7407	108.678		17.6813	25.4367	19.401	20.5595
94697		70.644	93.072	65.584	99.034	83.876	112.283				0	0	0	0	150	0		0	0	0	0	18.9797	0		0	0	0	0	1	0		1.0347	1.03351	1.0994	1.01187	1.06462	1.01567		83.2185	93.072	65.584	113.763	83.876	112.283		17.8113	25.4367	19.401	20.489
94778		74.735	74.937	62.617	115.951	73.394	112.914				0	0	0	0	150	0		0	0	0	0	17.9516	0		0	0	0	0	1	0		1.03511	1.03138	1.10009	1.01252	1.06535	1.01604		83.2058	105.04	68.7523	115.951	73.394	112.914		17.8955	25.3978	19.401	20.4792
94857		87.074	87.204	65.598	97.039	77.441	111.944				0	0	0	0	150	0		0	0	0	0	16.9992	0		0	0	0	0	1	0		1.03552	1.02959	1.10061	1.01316	1.0658	1.01631		87.074	105.291	65.598	113.842	77.441	111.944		17.8955	25.3435	19.4393	20.599
94978		73.671	100.619	67.259	108.066	64.083	109.466				0	0	0	0	0	0		0	0	0	0	0	0		0	0	0	0	0	0		1.03576	1.02836	1.09923	1.01405	1.0629	1.01653		83.1728	100.619	67.259	108.066	84.9655	109.466		17.9805	25.2002	19.4393	20.9385
95058		63.439	99.873	76.369	89.915	77.742	85.621				0	0	0	0	0	0		0	0	0	0	0	0		0	0	0	0	0	0		1.03532	1.02834	1.09974	1.01465	1.06178	1.01676		83.1994	99.873	76.369	114.005	77.742	117.321		17.8955	25.18	19.7562	21.367
95157		61.524	91.932	76.15	112.234	60.485	108.781				0	0	0	0	0	0		0	0	0	0	0	0		0	0	0	0	0	0		1.03447	1.02822	1.09907	1.01457	1.06252	1.01549		83.2256	91.932	76.15	112.234	85.179	108.781		17.8955	25.0558	20.2423	21.3478
95238		84.224	103.262	85.204	110.51	80.359	117.645				0	0	0	0	0	0		0	0	0	0	0	0		0	0	0	0	0	0		1.03366	1.02857	1.09906	1.01485	1.06315	1.01472		84.224	103.262	85.204	110.51	80.359	117.645		17.8113	25.0195	20.1775	21.43
95317		70.803	95.142	64.027	82.389	63.32	89.276				0	0	0	0	0	0		0	0	0	0	0	0		0	0	0	0	0	0		1.03376	1.02936	1.09893	1.01501	1.0631	1.01493		83.2507	95.142	69.2327	114.026	85.4655	117.638		17.6813	24.8735	20.351	21.43
95397		66.435	70.716	55.282	85.836	51.735	81.804				0	0	0	0	0	0		0	0	0	0	0	0		0	0	0	0	0	0		1.03414	1.02822	1.09896	1.01404	1.0636	1.01479		83.2356	106.016	69.2321	114.666	85.4432	117.639		17.7833	24.8735	20.351	21.6172
95478		63.303	72.336	57.018	89.828	60.851	88.731				0	0	0	0	0	0		0	0	0	0	0	0		0	0	0	0	0	0		1.03415	1.02671	1.09911	1.01336	1.06352	1.01478		83.2354	106.291	69.2297	114.735	85.4471	117.548		17.7833	24.4548	20.7427	21.6172
95598		88.436	103.846	98.778	99.449	77.677	118.463				0	0	0	0	0	0		0	0	0	0	0	0		0	0	0	0	0	0		1.034	1.02682	1.09913	1.01395	1.06264	1.01453		88.436	103.846	98.778	114.086	77.677	118.463		17.7833	24.4548	20.7427	21.43
95697		84.519	110.45	99.477	113.484	108.735	134.866				0	0	0	0	0	0		0	0	0	0	0	0		0	0	0	0	0	0		1.03441	1.02711	1.09875	1.01435	1.06358	1.01373		84.519	110.45	99.477	113.484	108.735	134.866		17.5525	24.4742	20.7427	21.6015
95778		89.084	104.699	74.548	137.535	72.943	108.753				0	0	0	0	0	0		0	0	0	0	0	0		0	0	0	0	0	0		1.03499	1.02738	1.09815	1.01357	1.06342	1.01285		89.084	104.699	74.548	137.535	72.943	108.753		17.5897	24.459	20.7427	21.8237
95857		96.999	108.003	80.645	123.065	85.837	106.105				0	0	0	0	0	0		0	0	0	0	0	0		0	0	0	0	0	0		1.03552	1.02806	1.09863	1.01162	1.06326	1.01295		96.999	108.003	80.645	123.065	85.837	106.105		17.7497	24.459	20.7427	21.717
95978		103.89	127.447	89.759	130.361	81.872	134.423				0	0	0	0	0	0		0	0	0	0	0	0		0	0	0	0	0	0		1.03592	1.02834	1.09656	1.01145	1.06107	1.01287		103.89	127.447	89.759	130.361	81.872	134.423		17.9545	24.345	20.6855	22.0673
96058		76.431	133.035	91.816	112.312	86.575	118.131				0	0	0	0	0	0		0	0	0	0	0	0		0	0	0	0	0	0		1.03611	1.02836	1.09666	1.01153	1.05893	1.01294		82.7993	133.035	91.816	112.312	86.575	118.131		17.9545	24.072	20.5957	22.291
96137		86.332	122.706	79.653	112.517	92.825	131.255				0	0	0	0	0	0		0	0	0	0	0	0		0	0	0	0	0	0		1.03689	1.02867	1.09545	1.01141	1.05953	1.01273		86.332	122.706	79.653	112.517	92.825	131.255		17.9805	23.8688	20.7935	22.433
96258		105.173	102.536	88.019	120.104	91.989	135.805				0	0	0	0	0	0		0	0	0	0	0	0		0	0	0	0	0	0		1.03738	1.02812	1.09573	1.01201	1.05948	1.01275		105.173	102.536	88.019	120.104	91.989	135.805		18.3118	23.7708	20.8537	22.388
96338		108.071	94.593	67.682	123.628	81.285	131.168				0	0	0	0	0	0		0	0	0	0	0	0		0	0	0	0	0	0		1.03732	1.02726	1.09605	1.01213	1.05747	1.01309		108.071	94.593	67.682	123.628	81.285	131.168		18.6675	23.6843	20.8125	22.395
96417		71.043	121.784	62.687	136.126	87.663	137.746				0	0	0	0	0	0		0	0	0	0	0	0		0	0	0	0	0	0		1.03702	1.02723	1.09631	1.0121	1.05489	1.0135		83.2043	121.784	70.4366	136.126	87.663	137.746		18.5075	23.6613	20.8065	22.395
96498		74.958	128.743	81.767	132.811	85.485	138.792				0	0	0	0	0	0		0	0	0	0	0	0		0	0	0	0	0	0		1.03707	1.02795	1.09582	1.01253	1.05499	1.01294		83.2967	128.743	81.767	132.811	85.485	138.792		18.5075	23.9142	20.8065	22.5182
96578		63.689	124.463	80.924	118.207	90.705	129.277				0	0	0	0	0	0		0	0	0	0	0	0		0	0	0	0	0	0		1.0374	1.02736	1.09484	1.01283	1.05564	1.01196		83.2595	124.463	80.924	118.207	90.705	129.277		18.5075	23.9142	20.8065	22.5182
96697		89.342	130.713	94.416	118.29	99.079	143.714				0	0	0	0	0	0		0	0	0	0	0	0		0	0	0	0	0	0		1.03701	1.02648	1.09381	1.0131	1.05306	1.01234		89.342	130.713	94.416	118.29	99.079	143.714		18.6168	24.1268	20.8065	22.5182
96777		75.36	138.132	105.529	120.762	107.756	144.58				0	0	0	0	0	0		0	0	0	0	0	0		0	0	0	0	0	0		1.0363	1.02625	1.09322	1.01353	1.05047	1.01258		83.6077	138.132	105.529	120.762	107.756	144.58		18.6168	24.0053	20.8065	22.5182
96857		98.413	119.28	89.101	143.851	102.039	138.606				0	0	0	0	0	0		0	0	0	0	0	0		0	0	0	0	0	0		1.03634	1.0263	1.09367	1.01406	1.05115	1.01265		98.413	119.28	89.101	143.851	102.039	138.606		18.6168	23.8953	20.8125	22.6255
96977		100.879	113.718	76.589	143.179	86.094	133.884				0	0	0	0	0	0		0	0	0	0	0	0		0	0	0	0	0	0		1.03686	1.0269	1.09428	1.01436	1.05157	1.013		100.879	113.718	76.589	143.179	86.094	133.884		18.7768	23.8953	20.8125	22.4468
97077		77.274	118.046	78.857	133.211	98.625	128.861				0	0	0	0	0	0		0	0	0	0	0	0		0	0	0	0	0	0		1.03729	1.02729	1.09491	1.01463	1.04922	1.0128		84.0053	118.046	78.857	133.211	98.625	128.861		18.7768	23.8222	20.8065	22.261
97157		70.306	106.769	71.344	128.418	89.24	117.826				0	0	0	0	0	0		0	0	0	0	0	0		0	0	0	0	0	0		1.03716	1.02715	1.09513	1.01507	1.04687	1.01288		84.1039	106.769	71.344	128.418	89.24	117.826		18.7768	23.7695	20.7897	22.3522
97237		95.637	112.834	69.177	127.881	94.725	119.746				0	0	0	0	0	0		0	0	0	0	0	0		0	0	0	0	0	0		1.03732	1.02688	1.09439	1.01578	1.04653	1.01316		95.637	112.834	69.177	127.881	94.725	119.746		18.6168	23.9552	20.7897	22.5087
97317		80.769	106.403	72.233	123.835	74.951	136.045				0	0	0	0	0	0		0	0	0	0	0	0		0	0	0	0	0	0		1.0368	1.02673	1.09407	1.01545	1.04559	1.01349		80.769	106.403	72.233	123.835	88.9183	136.045		18.6168	23.9352	20.7807	22.5087
97417		69.741	106.386	54.188	109.304	78.192	116.165				0	0	0	0	0	0		0	0	0	0	0	0		0	0	0	0	0	0		1.03589	1.02653	1.094	1.01545	1.04451	1.01412		84.1879	106.386	70.6929	109.304	78.192	116.165		18.7233	23.7963	20.7807	22.7622
97497		71.195	100.795	59.3	118.456	72.358	110.364				0	0	0	0	0	0		0	0	0	0	0	0		0	0	0	0	0	0		1.03559	1.02666	1.09419	1.01609	1.04442	1.01444		84.1951	100.795	70.7707	118.456	89.0586	110.364		18.7233	24.1042	20.7807	22.8173
97577		79.771	112.22	60.94	130.715	67.236	137.5				0	0	0	0	0	0		0	0	0	0	0	0		0	0	0	0	0	0		1.03563	1.02673	1.09425	1.01702	1.04468	1.01468		84.1944	112.22	70.7682	130.715	89.1449	137.5		18.6203	24.259	20.705	22.869
97657		78.692	95.023	58.011	101.073	84.981	116.443				0	0	0	0	0	0		0	0	0	0	0	0		0	0	0	0	0	0		1.03581	1.02613	1.09498	1.01734	1.04472	1.01536		84.1899	95.023	70.8424	117.123	84.981	116.443		18.6203	24.259	20.705	23.0072
97777		103.071	120.578	74.2	121.966	105.295	136.352				0	0	0	0	0	0		0	0	0	0	0	0		0	0	0	0	0	0		1.03542	1.02587	1.09494	1.01697	1.04383	1.01575		103.071	120.578	74.2	121.966	105.295	136.352		18.6203	23.794	20.705	22.9802
97858		93.624	122.601	91.517	138.867	96.664	149.144				0	0	0	0	0	0		0	0	0	0	0	0		0	0	0	0	0	0		1.03525	1.02599	1.09536	1.0166	1.04346	1.01622		93.624	122.601	91.517	138.867	96.664	149.144		18.6203	23.617	20.705	22.9802
97978		80.315	111.593	78.226	114.854	92.3	141.838				0	0	0	0	0	0		0	0	0	0	0	0		0	0	0	0	0	0		1.03537	1.0266	1.09532	1.01675	1.04411	1.01598		84.1535	111.593	78.226	114.854	92.3	141.838		18.7233	23.617	20.705	22.9802
98057		78.425	119.801	67.834	101.526	91.642	122.643				0	0	0	0	0	0		0	0	0	0	0	0		0	0	0	0	0	0		1.0358	1.02699	1.09498	1.01657	1.04506	1.01653		84.1902	119.801	67.834	117.13	91.642	122.643		18.7878	23.617	20.705	22.9802
98137		79.009	104.047	81.549	110.35	88.92	129.872				0	0	0	0	0	0		0	0	0	0	0	0		0	0	0	0	0	0		1.03625	1.02756	1.09564	1.01703	1.0459	1.01631		84.1785	104.047	81.549	110.35	88.92	129.872		18.825	23.499	20.705	22.9802
98218		80.924	119.595	70.69	118.273	92.738	134.811				0	0	0	0	0	0		0	0	0	0	0	0		0	0	0	0	0	0		1.03596	1.02769	1.09629	1.01755	1.04678	1.01682		84.1862	119.595	70.69	118.273	92.738	134.811		18.825	23.499	20.705	22.9802
98317		77.966	100.964	65.223	123.981	78.834	117.395				0	0	0	0	0	0		0	0	0	0	0	0		0	0	0	0	0	0		1.03563	1.0282	1.09487	1.01776	1.04781	1.01713		84.2245	100.964	70.9403	123.981	78.834	117.395		18.7878	23.6198	20.6303	23.0257
98417		80.016	99.637	79.817	95.406	78.447	110.78				0	0	0	0	0	0		0	0	0	0	0	0		0	0	0	0	0	0		1.03602	1.02912	1.09127	1.01837	1.04866	1.01768		84.2586	99.637	79.817	117.144	78.447	110.78		18.9958	23.6778	20.592	22.9985
98497		80.623	91.652	68.045	104.441	76.147	101.423				0	0	0	0	0	0		0	0	0	0	0	0		0	0	0	0	0	0		1.03612	1.02964	1.08921	1.01858	1.0483	1.01842		84.3938	107.553	68.045	117.205	89.4947	120.531		19.3255	23.7193	20.7165	22.9477
98597		73.92	90.694	73.85	109.212	75.318	109.869				0	0	0	0	0	0		0	0	0	0	0	0		0	0	0	0	0	0		1.03557	1.02911	1.08956	1.01879	1.04855	1.01898		84.4376	107.705	73.85	109.212	89.5588	109.869		19.2225	23.6255	20.7165	22.9423
98701		72.055	93.282	63.522	99.995	85.163	98.122				0	0	0	0	0	0		0	0	0	0	0	0		0	0	0	0	0	0		1.03535	1.02933	1.0894	1.01947	1.04919	1.01958		84.4415	107.817	71.1087	117.383	85.163	120.916		19.2225	23.5505	20.7035	22.9898
98777		79.711	83.961	59.121	86.488	64.637	100.589				0	0	0	0	0	0		0	0	0	0	0	0		0	0	0	0	0	0		1.03566	1.03009	1.08856	1.01952	1.04925	1.0202		84.4689	107.897	71.1519	117.467	89.583	120.762		19.4963	23.738	20.7035	23.0973
98857		74.993	81.588	70.495	105.95	84.068	115.744				0	0	0	0	0	0		0	0	0	0	0	0		0	0	0	0	0	0		1.03617	1.02917	1.08841	1.01915	1.0488	1.02072		84.4842	107.952	70.495	117.619	84.068	115.744		19.5323	23.6605	20.8783	23.2285
98977		109.136	119.881	94.293	113.02	86.375	129.547				0	0	0	0	0	0		0	0	0	0	0	0		0	0	0	0	0	0		1.03718	1.02824	1.0882	1.01755	1.0486	1.02138		109.136	119.881	94.293	113.02	86.375	129.547		19.663	23.6295	20.795	23.2285
99057		92.104	105.634	79.91	112.657	99.43	123.156				0	0	0	0	0	0		0	0	0	0	0	0		0	0	0	0	0	0		1.03787	1.02774	1.08845	1.01683	1.04872	1.02183		92.104	105.634	79.91	112.657	99.43	123.156		19.663	23.54	20.795	23.2922
99157		91.245	101.541	81.274	103.922	83.041	125.213				0	0	0	0	0	0		0	0	0	0	0	0		0	0	0	0	0	0		1.03847	1.0272	1.08816	1.01657	1.04964	1.02185		91.245	101.541	81.274	118.137	83.041	125.213		19.488	23.511	20.795	23.5545
99257		92.7	93.92	90.185	112.29	100.807	122.599				0	0	0	0	0	0		0	0	0	0	0	0		0	0	0	0	0	0		1.0386	1.02597	1.08848	1.01658	1.04863	1.02182		92.7	108.098	90.185	112.29	100.807	122.599		19.2422	23.3135	20.795	23.5545
99337		83.189	105.262	73.158	100.704	86.879	118.343				0	0	0	0	0	0		0	0	0	0	0	0		0	0	0	0	0	0		1.03854	1.0232	1.08828	1.01689	1.04685	1.02209		83.189	105.262	73.158	118.23	86.879	118.343		19.2422	23.1878	20.795	23.842
99417		98.277	84.572	80.002	109.764	101.33	112.38				0	0	0	0	0	0		0	0	0	0	0	0		0	0	0	0	0	0		1.03859	1.02341	1.08778	1.0167	1.04703	1.02205		98.277	108.328	80.002	109.764	101.33	112.38		19.0403	23.3028	20.795	23.8873
99517		78.02	88.501	71.092	100.285	73.072	103.49				0	0	0	0	0	0		0	0	0	0	0	0		0	0	0	0	0	0		1.03787	1.02391	1.08636	1.01701	1.04557	1.02172		84.5135	108.364	71.092	118.279	90.6959	121.715		18.9505	23.3575	20.7843	23.6442
99597		71.517	107.64	74.203	111.953	83.868	93.082				0	0	0	0	0	0		0	0	0	0	0	0		0	0	0	0	0	0		1.03625	1.0226	1.08637	1.01743	1.04627	1.02195		84.6623	107.64	74.203	111.953	83.868	121.777		18.8487	23.8065	20.7312	23.5057
99677		72.283	92.904	61.712	109.214	80.525	103.395				0	0	0	0	0	0		0	0	0	0	0	0		0	0	0	0	0	0		1.03488	1.02003	1.08527	1.01786	1.04531	1.02229		84.829	109.025	72.2386	109.214	80.525	121.818		18.6895	23.776	20.7095	23.213
99757		70.109	85.012	66.072	93.493	73.811	98.087				0	0	0	0	0	0		0	0	0	0	0	0		0	0	0	0	0	0		1.03473	1.01947	1.08312	1.01844	1.0451	1.02259		84.9563	109.611	72.5405	118.298	90.9533	121.826		18.8043	23.6415	20.7582	23.3628
99837		86.039	112.615	58.002	109.017	71.373	90.541				0	0	0	0	0	0		0	0	0	0	0	0		0	0	0	0	0	0		1.03493	1.0201	1.08166	1.01901	1.04436	1.02257		86.039	112.615	72.8845	109.017	91.1122	121.858		19.0793	23.6137	21.008	23.6213
99977		91.504	95.568	83.995	118.305	103.31	134.112				0	0	0	0	0	0		0	0	0	0	0	0		0	0	0	0	0	0		1.03496	1.02065	1.08194	1.01879	1.04402	1.02294		91.504	110.287	83.995	118.305	103.31	134.112		19.0793	23.794	21.4375	23.6213
100077		97.094	96.278	78.667	131.417	81.493	129.754				0	0	0	0	0	0		0	0	0	0	0	0		0	0	0	0	0	0		1.03552	1.02155	1.08253	1.0182	1.04336	1.02349		97.094	110.392	78.667	131.417	81.493	129.754		19.2715	23.8462	21.4375	23.6093
100177		95.986	93.282	72.646	122.692	94.183	114.492				0	0	0	0	0	0		0	0	0	0	0	0		0	0	0	0	0	0		1.03589	1.0217	1.08322	1.01845	1.04344	1.02317		95.986	110.448	72.646	122.692	94.183	114.492		19.2715	24.0715	21.5527	23.7657
100257		84.723	87.513	69.24	98.521	90.671	116.697				0	0	0	0	0	0		0	0	0	0	0	0		0	0	0	0	0	0		1.03591	1.02183	1.08272	1.01921	1.04347	1.02305		84.723	110.589	69.24	118.468	90.671	116.697		19.085	24.1835	21.5527	23.9557
100337		77.125	97.533	79.496	124.895	97.218	115.91				0	0	0	0	0	0		0	0	0	0	0	0		0	0	0	0	0	0		1.03651	1.02282	1.08236	1.01882	1.0423	1.02348		84.9978	110.686	79.496	124.895	97.218	115.91		19.085	24.3667	21.5002	23.775
100417		80.324	92.775	67.792	117.137	74.295	110.563				0	0	0	0	0	0		0	0	0	0	0	0		0	0	0	0	0	0		1.03664	1.02304	1.08275	1.01857	1.04145	1.02359		84.9964	110.664	67.792	117.137	92.0287	122.43		19.085	24.3512	21.5002	23.6877
100497		67.691	85.232	67.936	110.652	77.469	92.774				0	0	0	0	0	0		0	0	0	0	0	0		0	0	0	0	0	0		1.03643	1.02367	1.08186	1.01866	1.04262	1.02399		85.1902	110.735	67.936	110.652	92.0398	122.509		19.0285	24.558	21.487	23.697
100577		79.307	86.617	64.801	99.58	89.375	104.52				0	0	0	0	0	0		0	0	0	0	0	0		0	0	0	0	0	0		1.03629	1.02348	1.08097	1.01892	1.04378	1.02317		85.654	110.808	74.2117	118.69	89.375	122.516		19.1008	24.7942	21.5263	23.838
100657		77.38	93.345	60.604	96.74	73.749	100.523				0	0	0	0	0	0		0	0	0	0	0	0		0	0	0	0	0	0		1.03683	1.02345	1.08117	1.01901	1.04452	1.02112		85.9057	110.858	74.2936	118.923	92.0863	122.644		19.1778	24.7583	21.6472	23.9787
100777		76.055	82.63	65.301	85.411	65.962	98.955				0	0	0	0	0	0		0	0	0	0	0	0		0	0	0	0	0	0		1.03724	1.02335	1.08095	1.01861	1.04437	1.01967		86.0778	110.948	74.4246	119.377	92.1713	123.361		19.1568	24.6732	21.6907	24.1472
100857		61.035	76.362	62.282	98.208	71.869	99.86				0	0	0	0	0	0		0	0	0	0	0	0		0	0	0	0	0	0		1.03735	1.02276	1.08087	1.01839	1.04271	1.01974		86.3083	111.327	74.5696	119.555	92.1962	123.618		19.1568	24.9677	21.6907	24.2105
100997		70.045	93.506	61.443	92.463	71.117	102.751				0	0	0	0	0	0		0	0	0	0	0	0		0	0	0	0	0	0		1.03791	1.02256	1.08116	1.01888	1.04134	1.01942		86.3265	111.498	74.6971	119.683	92.2968	123.705		19.1568	25.597	21.843	24.367
101077		85.007	111.476	74.293	116.312	97.982	124.15				0	0	0	0	0	0		0	0	0	0	0	0		0	0	0	0	0	0		1.03759	1.02199	1.08183	1.01913	1.04183	1.01925		85.007	111.476	74.293	116.312	97.982	124.15		19.1568	25.597	22.0932	24.367
101157		83.246	97.468	81.122	123.773	92.907	128.179				0	0	0	0	0	0		0	0	0	0	0	0		0	0	0	0	0	0		1.03714	1.02024	1.08145	1.01931	1.04249	1.01928		83.246	111.903	81.122	123.773	92.907	128.179		19.1568	25.597	22.039	24.6467
101237		90.736	108.238	76.788	110.829	84.853	116.832				0	0	0	0	0	0		0	0	0	0	0	0		0	0	0	0	0	0		1.03779	1.01942	1.08066	1.01888	1.04214	1.0196		90.736	108.238	76.788	110.829	84.853	116.832		19.1568	25.5	21.9475	24.6467
101357		83.456	89.545	70.227	123.627	75.118	116.45				0	0	0	0	0	0		0	0	0	0	0	0		0	0	0	0	0	0		1.0372	1.01973	1.08054	1.01904	1.04183	1.0198		83.456	112.574	70.227	123.627	92.7314	116.45		19.1568	25.6142	21.8622	24.693
101437		89.675	106.918	75.588	103.286	82.438	116.89				0	0	0	0	0	0		0	0	0	0	0	0		0	0	0	0	0	0		1.03722	1.01996	1.0805	1.01908	1.04185	1.02038		89.675	106.918	75.588	119.852	82.438	116.89		19.1342	25.5297	21.724	24.671
101517		71.07	98.783	77.459	106.163	96.113	112.776				0	0	0	0	0	0		0	0	0	0	0	0		0	0	0	0	0	0		1.03775	1.01995	1.08017	1.0188	1.04242	1.02134		86.4943	112.552	77.459	120.149	96.113	123.935		19.1342	25.137	21.7435	24.7142
101597		93.002	88.945	80.808	97.983	82.924	110.953				0	0	0	0	0	0		0	0	0	0	0	0		0	0	0	0	0	0		1.03817	1.0191	1.08013	1.01834	1.04195	1.02109		93.002	112.645	80.808	120.357	82.924	124.081		18.9755	24.7402	21.7435	24.9157
101677		74.303	75.335	61.765	102.963	65.867	92.942				0	0	0	0	0	0		0	0	0	0	0	0		0	0	0	0	0	0		1.03866	1.01934	1.08085	1.01856	1.04143	1.01998		86.652	112.834	75.1592	120.525	93.6457	124.379		19.1568	24.6848	21.925	25.0915
101757		71.021	110.444	57.25	96.241	72.738	87.969				0	0	0	0	0	0		0	0	0	0	0	0		0	0	0	0	0	0		1.03929	1.01974	1.08095	1.01877	1.04081	1.01885		86.8658	110.444	75.2597	120.675	93.9545	124.616		19.3397	24.7185	21.9445	25.0915
101837		69.943	97.702	43.679	102.135	63.226	88.858				0	0	0	0	0	0		0	0	0	0	0	0		0	0	0	0	0	0		1.03933	1.02064	1.08119	1.01925	1.04067	1.01836		86.8646	112.851	75.2486	120.641	94.2176	124.626		19.3397	24.7812	21.9242	25.0915
101977		64.579	87.776	60.078	88.237	63.906	86.12				0	0	0	0	0	0		0	0	0	0	0	0		0	0	0	0	0	0		1.03956	1.02051	1.08049	1.01905	1.03926	1.01894		86.8314	112.856	75.3678	120.792	94.6221	124.645		19.3397	24.7812	22.0215	25.4197
102077		68.189	83.334	52.233	93.249	64.652	94.277				0	0	0	0	0	0		0	0	0	0	0	0		0	0	0	0	0	0		1.03823	1.02	1.07949	1.01919	1.03865	1.01895		86.7307	112.752	75.3955	120.797	94.6326	124.645		19.1568	24.7185	22.0215	25.5325
102157		72.205	107.895	71.081	111.578	88.01	115.696				0	0	0	0	0	0		0	0	0	0	0	0		0	0	0	0	0	0		1.03861	1.02056	1.07937	1.01954	1.03887	1.01916		86.4091	107.895	71.081	111.578	88.01	115.696		18.9755	24.7185	22.086	25.4197
102237		72.363	97.062	60.272	97.019	78.194	108.784				0	0	0	0	0	0		0	0	0	0	0	0		0	0	0	0	0	0		1.03826	1.02081	1.07947	1.01937	1.04015	1.01861		86.4438	112.653	75.3299	120.435	94.4867	124.621		18.9755	24.7185	22.0215	25.0915
102317		76.508	104.857	67.507	103.322	89.008	106.143				0	0	0	0	0	0		0	0	0	0	0	0		0	0	0	0	0	0		1.03877	1.02061	1.07926	1.01803	1.04001	1.01849		86.393	104.857	75.2397	120.584	89.008	124.623		18.9755	24.556	21.9242	24.9157
102397		95.157	89.093	55.043	94.59	77.541	106.923				0	0	0	0	0	0		0	0	0	0	0	0		0	0	0	0	0	0		1.03886	1.02088	1.07897	1.01726	1.04056	1.01838		95.157	112.454	75.1482	120.658	94.6319	124.626		18.8478	24.556	21.854	24.9157
102477		94.542	99.966	63.446	119.674	98.643	117.297				0	0	150	0	0	0		0	0	15.1703	0	0	0		0	0	1	0	0	0		1.03886	1.02074	1.07896	1.01762	1.04156	1.01854		94.542	112.265	75.1487	119.674	98.643	117.297		18.8655	24.3575	21.6083	25.0915
102557		77.553	89.269	58.754	112.618	98.709	110.178				0	0	150	0	150	0		0	0	15.5585	0	19.4234	0		0	0	1	0	1	0		1.03902	1.0207	1.07869	1.01839	1.04206	1.01935		85.8699	112.269	75.0832	112.618	98.709	124.657		18.871	24.556	21.5297	25.4197
102637		75.522	93.461	75.407	110.729	71.776	98.353				0	0	0	0	150	0		0	0	0	0	18.8763	0		0	0	0	0	1	0		1.03981	1.02082	1.07777	1.018	1.04266	1.01978		85.7077	111.809	75.407	110.729	94.3792	124.754		18.892	24.3575	21.2795	25.0915
102721		72.477	81.559	62.603	91.613	67.097	96.881				0	0	0	0	150	0		0	0	0	0	19.4363	0		0	0	0	0	1	0		1.0398	1.02123	1.07847	1.01707	1.04312	1.02001		85.7104	112.19	75.0909	121.184	94.6207	124.737		18.798	24.5707	21.2795	25.4197
102837		82.893	91.086	60.03	95.564	61.747	100.765				0	0	0	0	150	0		0	0	0	0	18.7724	0		0	0	0	0	1	0		1.03906	1.02137	1.07928	1.01601	1.04388	1.0202		85.8232	112.15	75.0413	121.303	94.4952	124.855		18.798	24.5707	21.2795	25.5325
102977		58.45	96.683	46.667	95.383	52.447	93.387				0	0	0	0	150	0		0	0	0	0	18.7113	0		0	0	0	0	1	0		1.03885	1.02135	1.0799	1.0155	1.04481	1.02033		85.8887	112.402	74.9574	121.338	94.6243	124.968		18.798	24.6515	21.2795	25.6672
103057		59.815	77.305	55.749	85.413	62.256	89.474				0	0	0	0	0	0		0	0	0	0	0	0		0	0	0	0	0	0		1.04036	1.02108	1.0803	1.01603	1.04515	1.0201		85.561	112.225	74.9032	121.365	94.6046	124.982		18.6803	24.441	21.2795	25.8455
103137		77.823	92.894	47.166	90.384	65.832	94.446				0	0	0	0	150	0		0	0	0	0	19.7158	0		0	0	0	0	1	0		1.03977	1.02112	1.08045	1.01609	1.04435	1.01975		85.7187	112.219	74.8829	121.364	94.6319	125.003		18.6803	24.441	21.1272	25.8455
103221		72.447	90.793	61.002	103.978	84.787	111.173				0	0	150	0	150	0		0	0	15.0096	0	19.9034	0		0	0	1	0	1	0		1.03966	1.02146	1.08052	1.01551	1.04432	1.0193		85.7476	112.125	74.8738	121.422	84.787	124.924		18.6803	24.441	21.1272	25.8455
103297		75.176	100.513	53.814	98.934	83.549	125.256				0	0	150	0	150	0		0	0	15.9587	0	21.1695	0		0	0	1	0	1	0		1.03858	1.02147	1.08124	1.01358	1.04407	1.01959		85.5909	112.121	74.7821	121.454	83.549	125.256		18.4248	24.441	21.1272	25.6672
103417		87.926	106	66.052	89.995	67.544	111.614				0	0	150	0	150	0		0	0	15.0014	0	20.3557	0		0	0	1	0	1	0		1.03771	1.02127	1.08148	1.01375	1.04476	1.0195		87.926	106	74.7744	121.338	94.6251	124.909		18.31	24.441	21.1272	25.5325
103497		80.105	101.502	66.633	108.246	73.939	111.929				0	0	0	0	150	0		0	0	0	0	20.3557	0		0	0	0	0	1	0		1.03731	1.02124	1.08115	1.01282	1.04396	1.02013		85.4606	101.502	74.7854	121.359	94.4812	124.861		18.2665	24.441	21.063	25.5325
103577		69.601	107.394	74.717	110.997	78.122	123.678				0	0	0	0	150	0		0	0	0	0	21.0111	0		0	0	0	0	1	0		1.03672	1.02137	1.07978	1.01318	1.04436	1.02034		85.3608	107.394	74.717	110.997	94.4128	123.678		18.1995	24.2277	21.0207	25.5325
103657		78.028	116.407	61.975	104.055	61.444	102.997				0	0	0	0	150	0		0	0	0	0	19.9348	0		0	0	0	0	1	0		1.03637	1.02146	1.07901	1.01359	1.04433	1.02046		85.3586	116.407	74.7868	121.342	94.4186	124.835		18.149	24.1135	21.0207	25.5325
103737		82.564	94.811	57.6	116.145	77.241	93.589				0	0	0	0	150	0		0	0	0	0	18.6241	0		0	0	0	0	1	0		1.03621	1.02094	1.07902	1.01371	1.04508	1.02075		85.3641	111.488	74.7865	116.145	94.2919	124.943		18.0095	24.0852	20.8883	25.5325
103817		74.84	85.264	48.848	112.152	64.856	102.763				0	0	0	0	0	0		0	0	0	0	0	0		0	0	0	0	0	0		1.03638	1.02053	1.07905	1.0139	1.04547	1.02096		85.1984	111.368	74.7849	112.152	94.2892	125.04		17.8788	23.456	20.8883	25.5325
103997		72.077	92.451	59.472	95.194	66.301	112.377				0	0	0	0	0	0		0	0	0	0	0	0		0	0	0	0	0	0		1.03534	1.02125	1.07999	1.01419	1.04682	1.02162		85.3308	111.305	74.7547	121.367	94.2801	125.129		17.8788	23.456	20.8883	25.6672
104077		67.526	98.165	59.938	107.972	71.136	111.162				0	0	0	0	0	0		0	0	0	0	0	0		0	0	0	0	0	0		1.03603	1.02128	1.08038	1.0143	1.04793	1.02137		85.257	111.303	74.7424	121.365	94.2312	125.149		17.8788	23.456	20.8883	25.6672
104177		72.087	70.658	55.804	100.51	73.913	91.399				0	0	0	0	0	0		0	0	0	0	0	0		0	0	0	0	0	0		1.03538	1.02167	1.08051	1.01397	1.04913	1.02172		85.3292	111.276	74.7381	121.389	94.1457	125.121		17.8788	23.456	20.8883	25.6672
104257		73.065	77.258	47.073	92.514	67.405	84.656				0	0	0	0	0	0		0	0	0	0	0	0		0	0	0	0	0	0		1.03577	1.02089	1.08052	1.01374	1.05011	1.02261		85.3005	111.334	74.7378	121.427	93.9933	125.051		17.8788	23.456	20.8883	25.6672
104357		58.077	103.261	70.969	111.781	88.261	108.2				0	0	0	0	0	0		0	0	0	0	0	0		0	0	0	0	0	0		1.03628	1.02051	1.08046	1.01345	1.05015	1.02277		85.2142	103.261	70.969	111.781	88.261	125.038		17.8788	23.456	20.8883	25.6672
104437		71.761	117.816	72.212	128.537	89.657	126.903				0	0	0	0	0	0		0	0	0	0	0	0		0	0	0	0	0	0		1.03644	1.02052	1.08106	1.01304	1.04997	1.02181		85.1877	117.816	72.212	128.537	89.657	126.903		18.0095	22.9267	20.8883	25.6672
104517		84.987	109.064	66.717	97.213	80.117	116.87				0	0	0	0	0	0		0	0	0	0	0	0		0	0	0	0	0	0		1.03659	1.02111	1.08119	1.01328	1.05082	1.02012		84.987	109.064	74.7169	121.505	93.882	116.87		18.0095	22.9267	20.8883	25.6672
104617		77.703	113.477	73.592	102.509	95.681	117.955				0	0	0	0	0	0		0	0	0	0	0	0		0	0	0	0	0	0		1.03607	1.02152	1.08076	1.0131	1.05167	1.01925		85.2492	113.477	73.592	121.536	95.681	117.955		18.0095	22.9267	20.8883	25.6672
104697		78.14	107.521	57.749	114.953	82.103	128.641				0	0	0	0	0	0		0	0	0	0	0	0		0	0	0	0	0	0		1.0362	1.02153	1.08063	1.01269	1.05226	1.01934		85.2288	107.521	74.7343	114.953	82.103	128.641		18.0095	22.9267	20.8883	25.8375
104777		85.32	89.254	63.504	105.445	92.439	100.029				0	0	0	0	0	0		0	0	0	0	0	0		0	0	0	0	0	0		1.0351	1.02128	1.0801	1.01178	1.05246	1.01904		85.32	111.172	74.7512	121.807	92.439	125.22		17.8788	22.6392	20.8883	25.8995
104857		69.384	88.482	66.387	109.997	63.789	106.247				0	0	0	0	0	0		0	0	0	0	0	0		0	0	0	0	0	0		1.03357	1.02162	1.0785	1.01055	1.05206	1.01515		85.047	111.131	74.8106	121.74	94.2182	125.484		17.8428	22.6392	20.8883	25.8375
104977		66.456	91.383	61.39	106.53	80.384	94.401				0	0	0	0	0	0		0	0	0	0	0	0		0	0	0	0	0	0		1.03256	1.0214	1.07764	1.01039	1.05256	1.01523		85.3627	111.158	74.8503	121.727	94.1934	125.402		17.8428	22.456	20.8883	25.6672
105077		64.671	104.145	60.032	95.022	70.591	91.695				0	0	0	0	0	0		0	0	0	0	0	0		0	0	0	0	0	0		1.03278	1.02235	1.0786	1.01056	1.05343	1.0156		85.3551	104.145	74.8059	121.726	94.081	125.381		17.8428	22.456	20.8883	25.6672
105157		56.146	74.975	64.592	89.756	63.499	95.518				0	0	0	0	0	0		0	0	0	0	0	0		0	0	0	0	0	0		1.03247	1.02256	1.0785	1.01095	1.05443	1.01575		85.3655	111.015	74.8103	121.714	93.9265	125.372		17.8428	22.456	20.8883	25.6672
105257		63.581	77.909	57.942	93.298	69.892	89.342				0	0	0	0	0	0		0	0	0	0	0	0		0	0	0	0	0	0		1.03271	1.02265	1.079	1.0103	1.05481	1.01604		85.3573	111.003	74.7874	121.677	93.8745	125.354		17.8428	22.456	20.8883	25.5325
105337		65.779	91.379	51.217	93.936	67.797	94.663				0	0	0	0	0	0		0	0	0	0	0	0		0	0	0	0	0	0		1.03292	1.02263	1.0789	1.00963	1.05492	1.01236		85.3974	111.007	74.7921	121.539	93.8646	125.509		17.8788	22.456	20.8883	25.4197
105417		84.986	99.206	71.705	104.235	79.457	127.844				0	0	0	0	0	0		0	0	0	0	0	0		0	0	0	0	0	0		1.03108	1.02293	1.07842	1.00988	1.05594	1.01212		84.986	110.971	71.705	121.495	93.7779	127.844		17.8788	22.456	20.8883	25.4197
105497		87.045	102.824	95.157	115.899	102.483	111.513				0	0	0	0	0	0		0	0	0	0	0	0		0	0	0	0	0	0		1.03118	1.02328	1.07891	1.00997	1.05714	1.01149		87.045	102.824	95.157	115.899	102.483	125.676		17.8788	22.456	20.8883	25.0915
105577		77.788	110.776	70.674	110.65	82.115	115.127				0	0	0	0	0	0		0	0	0	0	0	0		0	0	0	0	0	0		1.02992	1.02399	1.07825	1.00999	1.05826	1.0116		85.4637	110.776	70.674	121.345	82.115	125.757		17.8788	22.456	20.8883	25.0915
105657		84.102	97.293	61.923	113.678	89.45	116.306				0	0	0	0	0	0		0	0	0	0	0	0		0	0	0	0	0	0		1.02926	1.02465	1.07776	1.00985	1.05907	1.01144		84.102	110.876	74.8446	113.678	89.45	116.306		17.8428	22.456	20.8883	25.4197
105737		69.951	103.012	64.362	109.457	77.8	102.169				0	0	0	0	0	0		0	0	0	0	0	0		0	0	0	0	0	0		1.02882	1.02535	1.07789	1.00849	1.06015	1.01165		85.7078	103.012	74.8389	121.439	93.7568	125.984		17.8428	22.4895	20.8883	25.0915
105817		67.171	94.991	59.778	101.903	85.07	108.414				0	0	0	0	0	0		0	0	0	0	0	0		0	0	0	0	0	0		1.02913	1.02572	1.0785	1.00704	1.06146	1.01109		85.638	110.916	74.8103	121.584	85.07	126.294		17.8428	22.3062	20.8883	24.9157
105977		60.581	102.371	65.612	97.08	66.67	100.672				0	0	0	0	0	0		0	0	0	0	0	0		0	0	0	0	0	0		1.02897	1.02412	1.07888	1.00635	1.06087	1.00985		85.6753	102.371	74.7928	121.62	93.6278	126.286		17.8428	22.3062	20.8883	24.9157
106057		70.881	87.313	51.976	84.102	63.526	95.107				0	0	0	0	0	0		0	0	0	0	0	0		0	0	0	0	0	0		1.02937	1.02263	1.07921	1.00656	1.06029	1.00993		85.4142	111.21	74.7796	121.445	93.745	126.339		17.6913	21.954	20.8435	24.7142
106137		78.54	87.399	57.125	93.552	67.845	108.326				0	0	0	0	0	0		0	0	0	0	0	0		0	0	0	0	0	0		1.02992	1.02342	1.07977	1.00645	1.06189	1.01087		85.4133	111.129	74.7618	121.459	93.2169	126.298		17.6913	21.954	20.8435	24.7142
106237		68.326	98.238	55.002	92.839	60.847	98.85				0	0	0	0	0	0		0	0	0	0	0	0		0	0	0	0	0	0		1.03013	1.02436	1.08063	1.00626	1.06233	1.01176		85.413	111.014	74.7345	121.482	93.0384	126.334		17.6913	21.954	20.8435	24.7142
106337		54.82	85.182	43.13	98.404	68.429	94.575				0	0	0	0	0	0		0	0	0	0	0	0		0	0	0	0	0	0		1.02956	1.02496	1.08115	1.00582	1.06144	1.01086		85.4139	110.958	74.718	121.535	93.3991	126.383		17.6913	21.954	20.8435	24.7142
106417		56.446	85.771	48.396	89.397	57.611	89.883				0	0	0	0	0	0		0	0	0	0	0	0		0	0	0	0	0	0		1.03001	1.02539	1.08192	1.00601	1.06145	1.00856		85.4132	110.934	74.71	121.638	93.8151	126.919		17.6913	21.954	20.8435	24.9157
106497		81.906	95.615	52.304	99.101	66.058	109.599				0	0	0	0	0	0		0	0	0	0	0	0		0	0	0	0	0	0		1.02934	1.02595	1.08241	1.00667	1.06227	1.00809		85.4143	111.039	74.7451	121.684	93.9394	127.029		17.6913	22.3062	20.8883	25.0915
106597		79.195	103.549	77.543	121.731	112.707	121.821				0	0	150	0	0	0		0	0	15.4251	0	0	0		0	0	1	0	0	0		1.02834	1.02625	1.08312	1.00674	1.06292	1.00848		85.8147	103.549	77.543	121.731	112.707	121.821		17.8428	22.4895	21.0207	25.4197
106697		84.927	99.82	78.331	123.729	100.957	131.858				0	0	150	0	150	0		0	0	15.5533	0	20.298	0		0	0	1	0	1	0		1.02737	1.02632	1.08287	1.00682	1.06109	1.00767		84.927	111.329	78.331	123.729	100.957	131.858		17.8428	22.7668	21.0207	25.4283
106777		77.07	93.671	69.474	110.396	72.095	121.732				0	0	150	0	150	0		0	0	15.7532	0	20.5159	0		0	0	1	0	1	0		1.02781	1.0272	1.0824	1.00774	1.06015	1.00739		85.527	111.414	69.474	121.729	94.6281	121.732		17.6913	22.8085	21.0207	25.4283
106857		80.051	94.513	67.753	117.15	84.237	112.433				0	0	150	0	150	0		0	0	15.0374	0	20.5159	0		0	0	1	0	1	0		1.02828	1.02794	1.08299	1.00909	1.06051	1.00809		85.4216	111.217	74.7265	117.15	84.237	127.873		17.5695	22.5088	21.0207	25.563
106977		73.427	95.057	61.866	106.166	67.612	99.276				0	0	0	0	150	0		0	0	0	0	19.2322	0		0	0	0	0	1	0		1.02872	1.02712	1.08333	1.00982	1.06041	1.00854		85.4062	111.272	74.6946	121.728	94.6613	127.856		17.316	22.5088	20.8883	25.563
107057		70.099	105.518	56.962	98.996	74.401	95.835				0	0	0	0	0	0		0	0	0	0	0	0		0	0	0	0	0	0		1.02813	1.02614	1.08345	1.00873	1.0584	1.00796		85.3859	105.518	74.6864	121.753	94.7884	127.757		17.1795	22.5088	20.8883	25.563
107137		55.216	93.758	52.831	98.835	67.333	102.728				0	0	0	0	0	0		0	0	0	0	0	0		0	0	0	0	0	0		1.02783	1.02671	1.0836	1.00927	1.05582	1.00731		85.3909	111.3	74.6754	121.914	95.7735	127.84		17.316	22.5088	20.8435	25.7332
107217		60.981	94.055	53.259	92.838	84.663	92.709				0	0	0	0	0	0		0	0	0	0	0	0		0	0	0	0	0	0		1.02785	1.02559	1.08325	1.0082	1.05539	1.00714		85.3359	111.253	74.7183	122.007	84.663	127.91		17.0513	22.2315	20.8883	25.7332
107297		54.015	75.282	56.729	105.287	76.428	90.416				0	0	0	0	0	0		0	0	0	0	0	0		0	0	0	0	0	0		1.02849	1.02419	1.08365	1.00796	1.05611	1.0068		85.3767	111.359	74.7136	122.285	95.956	128.152		17.316	22.2315	20.8883	25.7952
107377		71.613	80.995	58.125	95.365	67.898	99.784				0	0	0	0	0	0		0	0	0	0	0	0		0	0	0	0	0	0		1.02892	1.02475	1.08295	1.00787	1.05677	1.0062		85.3617	111.31	74.7279	122.534	96.1043	128.23		17.316	22.2315	20.8883	25.827
107497		58.639	59.075	54.368	91.023	72.034	88.923				0	0	0	0	0	0		0	0	0	0	0	0		0	0	0	0	0	0		1.02912	1.02496	1.08226	1.00814	1.05708	1.00643		85.3548	111.452	74.7498	122.629	96.5578	128.432		17.316	22.5088	20.8883	25.564
107577		67.96	78.881	59.133	99.155	61.387	90.022				0	0	0	0	0	0		0	0	0	0	0	0		0	0	0	0	0	0		1.02901	1.02475	1.08235	1.00866	1.05659	1.00642		85.3586	111.589	74.7468	122.719	97.2236	128.676		17.316	22.8768	20.8883	25.5962
107657		73.794	86.819	60.274	108.005	76.815	105.482				150	0	0	0	0	0		17.1103	0	0	0	0	0		1	0	0	0	0	0		1.02901	1.02526	1.08042	1.00924	1.05651	1.00591		85.1986	111.647	74.9486	122.853	97.349	128.825		17.0513	23.253	21.0207	25.649
107737		84.758	105.991	75.143	115.031	86.49	125.624				150	0	150	0	150	150		17.7388	0	15.0433	0	19.2025	26.4122		1	0	1	0	1	1		1.02903	1.02597	1.07923	1.00944	1.05606	1.0056		84.758	105.991	75.143	115.031	86.49	125.624		17.0513	23.253	21.0207	25.649
107857		79.335	105.371	68.397	107.051	104.976	111.301				150	0	150	0	150	150		18.3871	0	15.4253	0	19.2025	26.405		1	0	1	0	1	1		1.02842	1.02672	1.07975	1.00942	1.0551	1.00592		85.0058	105.371	75.0091	122.832	104.976	129.169		16.9682	23.253	21.0207	25.649
107977		81.509	107.084	64.995	98.547	91.336	102.683				150	0	0	0	0	150		18.1609	0	0	0	0	25.7259		1	0	0	0	0	1		1.02839	1.02714	1.08	1.00895	1.0564	1.00575		85.0061	107.084	74.9867	122.965	91.336	129.503		16.9682	23.253	20.8883	25.7855
108077		65.299	104.269	58.796	128.757	81.286	117.63				150	0	0	0	0	0		17.7322	0	0	0	0	0		1	0	0	0	0	0		1.0287	1.02757	1.07917	1.00847	1.05749	1.00544		84.9868	104.269	75.0616	128.757	97.7348	117.63		16.96	23.6775	20.8435	25.7855
108157		63.648	91.786	51.65	106.683	78.675	102.301				0	0	0	0	0	0		0	0	0	0	0	0		0	0	0	0	0	0		1.02871	1.02897	1.07819	1.00909	1.05825	1.00539		84.9729	111.643	75.1009	122.989	97.8393	129.76		16.8628	23.6295	20.8435	25.7855
108237		55.715	99.05	64.819	108.275	77.882	96.604				0	0	0	0	0	0		0	0	0	0	0	0		0	0	0	0	0	0		1.02829	1.02911	1.07706	1.00879	1.05906	1.00496		84.9276	111.701	75.1403	123.001	97.9465	129.934		16.8095	23.6295	20.8828	25.7965
108317		68.466	100.569	57.91	103.967	64.592	96.999				0	0	0	0	0	0		0	0	0	0	0	0		0	0	0	0	0	0		1.02749	1.02909	1.07507	1.00897	1.05909	1.0048		84.9538	111.805	75.3406	122.999	98.2928	129.953		16.7058	23.7437	20.9948	25.4813
108397		66.786	95.555	59.197	103.39	78.18	101.791				0	0	0	0	0	0		0	0	0	0	0	0		0	0	0	0	0	0		1.02748	1.02893	1.07413	1.00936	1.05715	1.00535		84.9865	112.099	75.4574	123.021	98.5863	130.109		16.8095	23.9368	21.0207	25.2938
108477		58.791	93.625	65.613	90.126	75.887	98.655				0	0	0	0	0	0		0	0	0	0	0	0		0	0	0	0	0	0		1.02692	1.02813	1.07349	1.00925	1.05575	1.00507		85.0023	112.261	75.5738	123.058	98.6336	130.538		16.8418	24.0883	20.8355	25.424
108577		62.525	81.438	57.803	100.206	66.102	106.307				0	0	0	0	0	0		0	0	0	0	0	0		0	0	0	0	0	0		1.02664	1.02823	1.07166	1.0093	1.05604	1.00501		85.2961	112.431	75.7592	123.083	98.665	130.609		16.7888	24.1967	20.8152	25.3305
108657		63.628	89.411	54.213	92.259	65.04	102.859				0	0	0	0	0	0		0	0	0	0	0	0		0	0	0	0	0	0		1.02671	1.02927	1.07097	1.0095	1.05717	1.00575		85.2834	112.451	75.7839	123.08	98.693	130.641		16.7888	24.4305	20.968	25.272
108737		66.4	92.055	60.788	114.839	89.121	115.537				0	0	0	0	0	0		0	0	0	0	0	0		0	0	0	0	0	0		1.02644	1.03027	1.07134	1.01009	1.05845	1.006		85.3839	112.472	75.7837	114.839	89.121	130.826		16.797	24.681	21.2223	25.3332
108857		78.181	122.327	78.737	98.481	127.059	116.635				0	0	150	0	0	0		0	0	15.2394	0	0	0		0	0	1	0	0	0		1.0266	1.03062	1.07206	1.01063	1.05861	1.0066		85.4113	122.327	78.737	123.227	127.059	130.954		16.797	24.681	21.2223	25.3527
108977		79.128	99.787	67.348	99.319	107.323	119.704				0	0	150	0	0	0		0	0	15.5234	0	0	0		0	0	1	0	0	0		1.02664	1.03087	1.07298	1.0114	1.05825	1.00657		85.4106	112.559	75.7839	123.298	107.323	119.704		16.797	24.794	21.3053	25.3885
109057		75.067	96.358	75.544	105.019	97.801	112.261				0	0	0	0	0	0		0	0	0	0	0	0		0	0	0	0	0	0		1.02722	1.03035	1.07325	1.01205	1.05792	1.00649		85.401	112.807	75.544	123.358	97.801	130.965		16.797	24.7635	21.542	25.3875
109137		89.538	95.499	63.243	87.531	109.375	127.654				0	0	0	0	0	0		0	0	0	0	0	0		0	0	0	0	0	0		1.0276	1.02879	1.07312	1.01186	1.05675	1.00682		89.538	113.203	76.14	123.438	109.375	127.654		16.797	24.7913	21.5975	25.4032
109217		64.394	99.966	63.931	97.562	86.892	107.946				0	0	0	0	0	0		0	0	0	0	0	0		0	0	0	0	0	0		1.02821	1.02749	1.0736	1.01139	1.0553	1.00735		85.4132	113.387	76.1914	123.628	86.892	131.156		16.8465	24.7108	21.6337	25.4622
109297		75.827	108.964	57.009	97.563	88.306	124.508				0	0	0	0	0	0		0	0	0	0	0	0		0	0	0	0	0	0		1.02817	1.02703	1.07351	1.01157	1.05528	1.00767		85.4132	108.964	76.3152	123.627	88.306	124.508		16.8465	24.7108	21.6337	25.4355
109377		77.894	110.824	56.883	108.542	74.075	102.798				0	0	0	0	0	0		0	0	0	0	0	0		0	0	0	0	0	0		1.02835	1.02755	1.07316	1.01167	1.05557	1.00825		85.4123	110.824	76.3682	123.667	100.893	131.282		16.6878	24.6368	21.5827	25.353
109457		65.901	95.615	57.496	111.165	66.852	98.712				0	0	0	0	0	0		0	0	0	0	0	0		0	0	0	0	0	0		1.0288	1.02599	1.07256	1.01236	1.05445	1.0089		85.4152	113.545	76.6154	123.728	101.369	131.327		16.809	24.507	21.5598	25.5208
109537		76.26	94.763	58.256	107.33	80.857	104.108				0	0	0	0	0	0		0	0	0	0	0	0		0	0	0	0	0	0		1.02906	1.0248	1.07148	1.01252	1.05341	1.00885		85.631	114.081	76.9503	123.744	101.791	131.503		16.9605	24.4595	21.486	25.8817
109657		66.303	86.828	56.571	92.923	82.628	107.054				0	0	0	0	0	0		0	0	0	0	0	0		0	0	0	0	0	0		1.02886	1.02484	1.07105	1.01199	1.05459	1.00884		85.8095	114.392	77.28	123.786	101.891	131.627		16.9585	24.5967	21.4295	25.8532
109757		73.421	92.217	46.51	104.675	72.091	95.937				0	0	0	0	0	0		0	0	0	0	0	0		0	0	0	0	0	0		1.02943	1.02576	1.07126	1.01168	1.0556	1.00909		85.9052	114.588	77.4253	123.857	101.968	131.645		16.8918	24.726	21.399	25.878
109837		59.82	116.366	61.616	118.649	70.004	117.34				0	0	0	0	0	0		0	0	0	0	0	0		0	0	0	0	0	0		1.02983	1.02642	1.07064	1.01197	1.0568	1.00995		86.0828	116.366	77.5722	118.649	102.03	117.34		17.0135	24.726	21.4373	26.0297
109977		79.977	108.095	77.985	122.999	90.666	133.246				0	0	0	0	0	0		0	0	0	0	0	0		0	0	0	0	0	0		1.03002	1.02723	1.06951	1.01139	1.05651	1.01028		86.3076	108.095	77.985	122.999	90.666	133.246		17.165	24.8942	21.5343	25.8932
110057		76.919	106.56	73.255	125.217	105.763	126.474				0	0	150	0	0	0		0	0	15.9405	0	0	0		0	0	1	0	0	0		1.03034	1.02796	1.06781	1.01126	1.05608	1.0094		86.3291	106.56	73.255	125.217	105.763	126.474		17.201	25.1565	21.481	25.8932
110137		90.634	106.796	70.465	110.376	100.791	98.328				0	0	0	0	0	0		0	0	0	0	0	0		0	0	0	0	0	0		1.03079	1.02878	1.06711	1.01195	1.05634	1.00823		90.634	106.796	78.1812	124	100.791	132.211		17.2022	24.864	21.564	25.921
110217		84.112	104.307	70.89	118.265	92.033	106.183				0	0	0	0	0	0		0	0	0	0	0	0		0	0	0	0	0	0		1.03117	1.02954	1.06612	1.01221	1.05648	1.00702		84.112	104.307	70.89	118.265	92.033	132.298		17.2792	24.6937	21.7143	25.7825
110297		80.241	107.755	55.049	121.726	92.16	125.731				0	0	0	0	0	0		0	0	0	0	0	0		0	0	0	0	0	0		1.03108	1.02986	1.0652	1.01197	1.05715	1.00552		86.5701	107.755	78.3339	121.726	92.16	125.731		17.4235	24.6565	21.7625	25.7558
110417		74.169	94.281	53.288	100.194	84.051	127.078				0	0	0	0	0	0		0	0	0	0	0	0		0	0	0	0	0	0		1.03071	1.0289	1.06514	1.01138	1.05749	1.00366		86.5919	114.934	78.3341	124.604	84.051	127.078		17.299	24.8435	21.7378	25.7023
110497		75.493	95.913	58.414	98.574	85.804	117.304				0	0	0	0	0	0		0	0	0	0	0	0		0	0	0	0	0	0		1.03055	1.02916	1.06555	1.01033	1.05735	1.00205		86.6014	114.913	78.366	124.876	85.804	132.841		17.2475	24.644	21.7717	25.5615
110597		67.822	105.361	59.108	109.904	84.557	118.903				0	0	0	0	0	0		0	0	0	0	0	0		0	0	0	0	0	0		1.03015	1.02756	1.06543	1.0092	1.05536	1.00163		86.6389	105.361	78.3693	124.891	84.557	118.903		17.3017	24.5915	21.7473	25.5027
110677		66.332	88.318	63.492	101.202	72.677	117.116				0	0	0	0	0	0		0	0	0	0	0	0		0	0	0	0	0	0		1.03032	1.02707	1.0647	1.00916	1.05455	1.00204		86.7464	115.049	78.4018	125.121	103.622	133.43		17.2708	24.7378	21.748	25.489
110757		57.598	103.848	58.809	102.178	66.668	103.494				0	0	0	0	0	0		0	0	0	0	0	0		0	0	0	0	0	0		1.03098	1.02786	1.06147	1.00908	1.05461	1.00154		86.8284	103.848	78.6909	125.19	103.723	133.959		17.2705	24.706	21.6155	25.3125
110857		64.83	94.878	55.597	121.666	57.637	105.954				0	0	0	0	0	0		0	0	0	0	0	0		0	0	0	0	0	0		1.03144	1.02795	1.06057	1.00871	1.05548	1.00104		86.896	115.31	78.7402	121.666	104.033	134.111		17.4353	24.7812	21.6705	25.3687
110977		66.254	114.99	66.627	128.085	90.153	118.677				0	0	0	0	0	0		0	0	0	0	0	0		0	0	0	0	0	0		1.03153	1.02834	1.0594	1.00846	1.05636	1.00077		86.9462	114.99	78.8391	128.085	90.153	118.677		17.4353	25.0102	21.7918	25.5815
111097		81.164	136.745	88.324	131.934	125.798	114.42				0	0	0	0	0	0		0	0	0	0	0	0		0	0	0	0	0	0		1.0319	1.02875	1.05695	1.0088	1.05665	1.00059		87.0451	136.745	88.324	131.934	125.798	134.388		17.5255	25.185	21.633	25.5423
111177		74.052	118.715	78.449	105.203	117.911	120.273				0	0	0	0	0	0		0	0	0	0	0	0		0	0	0	0	0	0		1.03159	1.02709	1.05538	1.00942	1.05714	1.00035		87.0524	118.715	78.449	125.673	117.911	120.273		17.5448	25.1285	21.7118	25.624
111257		76.421	127.573	75.07	119.707	108.677	132.682				0	0	0	0	0	0		0	0	0	0	0	0		0	0	0	0	0	0		1.03111	1.02552	1.05532	1.00968	1.05739	0.99979		87.1284	127.573	75.07	119.707	108.677	132.682		17.3773	25.1618	22.1517	25.4078
111337		78.334	115.076	78.294	112.176	98.528	128.144				0	0	0	0	0	0		0	0	0	0	0	0		0	0	0	0	0	0		1.03149	1.02557	1.05563	1.00989	1.05704	1.00009		87.2255	115.076	78.294	125.757	98.528	128.144		17.3828	25.0975	22.4395	25.2955
111417		68.33	106.888	72.955	119.808	78.889	114.83				0	0	0	0	0	0		0	0	0	0	0	0		0	0	0	0	0	0		1.03108	1.02562	1.05637	1.01056	1.05658	0.999583		87.3284	106.888	72.955	119.808	105.806	134.451		17.4275	25.0785	22.473	25.1888
111497		82.325	103.994	83.35	106.489	110.148	105.527				0	0	0	0	0	0		0	0	0	0	0	0		0	0	0	0	0	0		1.03115	1.02593	1.05638	1.01066	1.05526	0.99943		87.4197	116.377	83.35	125.766	110.148	134.636		17.365	25.08	22.3315	25.0005
111577		72.886	96.87	66.959	110.47	89.636	106.987				0	0	0	0	0	0		0	0	0	0	0	0		0	0	0	0	0	0		1.03114	1.025	1.0569	1.01081	1.05385	0.999642		87.4199	116.406	79.6525	125.818	89.636	134.775		17.1668	25.1352	22.2735	25.076
111677		75.108	110.682	65.661	118.042	92.191	118.109				0	0	0	0	0	0		0	0	0	0	0	0		0	0	0	0	0	0		1.03016	1.02383	1.05755	1.01098	1.05316	0.999954		87.6294	110.682	79.7334	118.042	92.191	118.109		17.0537	25.2443	22.2675	25.2007
111761		66.986	94.53	70.438	122.067	80.579	117.143				0	0	0	0	0	0		0	0	0	0	0	0		0	0	0	0	0	0		1.03	1.02352	1.05834	1.01175	1.05169	1.00048		87.7408	117.001	79.7986	122.067	108.47	134.864		17.0433	25.1905	22.2555	25.1373
111857		64.769	83.659	58.157	107.325	87.534	105.673				0	0	0	0	0	0		0	0	0	0	0	0		0	0	0	0	0	0		1.02985	1.02352	1.05845	1.01211	1.05074	1.00029		87.9274	117.317	79.8212	126.013	87.534	134.872		17.098	25.2635	22.2568	25.2408
111977		58.099	87.038	61.946	119.416	78.966	111.4				0	0	0	0	0	0		0	0	0	0	0	0		0	0	0	0	0	0		1.03052	1.02376	1.05809	1.0128	1.05106	1.00046		87.9331	117.652	79.8713	119.416	109.036	134.934		17.1917	25.3517	22.2775	25.5
112057		76.995	110.873	70.969	136.96	95.191	138.319				0	0	0	0	0	0		0	0	0	0	0	0		0	0	0	0	0	0		1.0309	1.02363	1.05852	1.01315	1.05153	1.00093		88.0026	110.873	79.917	136.96	95.191	138.319		17.3195	25.3517	22.3095	25.3282
112137		92.663	106.508	95.457	123.03	111.052	131.626				0	0	0	0	0	0		0	0	0	0	0	0		0	0	0	0	0	0		1.03096	1.02404	1.05982	1.0131	1.05211	1.00148		92.663	106.508	95.457	123.03	111.052	131.626		17.5007	25.524	22.3315	25.0983
112217		89.237	97.255	81.638	126.269	88.714	139.952				0	0	0	0	0	0		0	0	0	0	0	0		0	0	0	0	0	0		1.03034	1.02335	1.06008	1.01303	1.05299	1.00118		89.237	118.109	81.638	126.269	88.714	139.952		17.754	25.6185	22.3713	25.008
112297		93.968	99.31	76.079	123.366	104.243	125.58				0	0	0	0	0	0		0	0	0	0	0	0		0	0	0	0	0	0		1.02974	1.02287	1.05919	1.01269	1.05365	1.00115		93.968	118.165	76.079	123.366	104.243	125.58		18.2118	25.584	22.2823	24.749
112377		76.719	106.171	64.741	112.569	83.145	126.397				0	0	0	0	0	0		0	0	0	0	0	0		0	0	0	0	0	0		1.03017	1.02336	1.05836	1.01253	1.05396	1.00112		88.3606	106.171	80.3389	126.48	109.367	126.397		18.3005	25.647	22.354	24.5228
112457		84.49	110.231	73.896	119.35	89.446	137.657				0	0	0	0	0	0		0	0	0	0	0	0		0	0	0	0	0	0		1.02912	1.02293	1.05863	1.01235	1.05377	1.0013		84.49	110.231	73.896	119.35	89.446	137.657		18.4725	25.429	22.4705	24.3428
112577		72.229	98.422	74.41	111.938	99.374	121.152				0	0	0	0	0	0		0	0	0	0	0	0		0	0	0	0	0	0		1.02802	1.0233	1.05899	1.01203	1.05323	1.00157		88.6356	118.357	74.41	126.714	99.374	121.152		18.4795	25.3582	22.5418	24.2868
112677		87.935	120.16	63.688	96.183	84.008	119.719				0	0	0	0	0	0		0	0	0	0	0	0		0	0	0	0	0	0		1.028	1.0241	1.05916	1.01081	1.05161	1.00152		87.935	120.16	80.6894	126.764	110.129	119.719		18.466	25.353	22.5142	24.1325
112757		82.545	108.365	64.491	109.872	72.583	116.259				0	0	0	0	0	0		0	0	0	0	0	0		0	0	0	0	0	0		1.02805	1.02467	1.05873	1.00961	1.0498	1.00142		88.7515	108.365	80.7023	126.786	110.311	136.353		18.4357	25.2923	22.396	24.0688
112837		84.534	97.482	55.836	121.313	87.132	115.986				0	0	0	0	0	0		0	0	0	0	0	0		0	0	0	0	0	0		1.02807	1.02448	1.05907	1.00925	1.04987	1.00192		84.534	118.719	80.7399	121.313	87.132	136.378		18.3622	25.3145	22.4602	24.1718
112977		61.298	103.114	64.265	108.602	89.027	128.267				0	0	0	0	0	0		0	0	0	0	0	0		0	0	0	0	0	0		1.02859	1.02464	1.05899	1.00845	1.04949	1.00259		88.7782	118.751	80.7986	127.08	89.027	128.267		18.406	25.3572	22.5475	23.7558
113057		86.306	108.107	67.735	104.52	79.096	116.94				0	0	0	0	0	0		0	0	0	0	0	0		0	0	0	0	0	0		1.02911	1.02586	1.05838	1.00779	1.04868	1.00292		86.306	108.107	80.9138	127.145	111.135	136.586		18.5592	25.321	22.817	23.6065
113137		84.146	106.311	70.033	123.892	114.354	132.83				0	0	0	0	0	0		0	0	0	0	0	0		0	0	0	0	0	0		1.02875	1.02521	1.05585	1.00727	1.04744	1.00302		84.146	106.311	81.1263	123.892	114.354	132.83		18.903	25.392	22.7835	23.587
113277		84.194	112.429	75.728	142.203	101.605	139.542				0	0	0	0	0	0		0	0	0	0	0	0		0	0	0	0	0	0		1.0283	1.02509	1.05441	1.00792	1.04723	1.0033		84.194	112.429	75.728	142.203	101.605	139.542		18.855	25.3815	23.0378	23.6337
113357		78.967	105.661	87.083	112.763	92.057	139.68				0	0	0	0	0	0		0	0	0	0	0	0		0	0	0	0	0	0		1.02885	1.02632	1.05536	1.00839	1.04694	1.00368		89.098	119.15	87.083	127.276	92.057	139.68		18.957	25.4557	23.1562	23.7245
113437		88.733	103.286	71.203	128.662	110.222	132.67				0	0	0	0	0	0		0	0	0	0	0	0		0	0	0	0	0	0		1.02909	1.02581	1.05388	1.00835	1.0445	1.00415		88.733	119.162	81.4114	128.662	110.222	132.67		19.0007	25.4153	23.247	23.6315
113517		83.209	144.778	72.531	127.543	120.896	131.647				0	0	0	0	0	0		0	0	0	0	0	0		0	0	0	0	0	0		1.02919	1.0254	1.05143	1.0083	1.04456	1.00378		89.1935	144.778	81.7271	127.543	120.896	131.647		19.0345	25.3817	23.0693	23.5433
113597		78.793	124.009	64.426	131.067	103.505	126.273				0	0	0	0	0	0		0	0	0	0	0	0		0	0	0	0	0	0		1.02952	1.02586	1.05188	1.00851	1.04469	1.00366		89.2723	124.009	81.7887	131.067	103.505	126.273		18.7235	25.4767	22.954	23.4278
113677		78.562	101.983	74.784	121.222	100.402	120.525				0	0	0	0	0	0		0	0	0	0	0	0		0	0	0	0	0	0		1.02918	1.02597	1.05231	1.00832	1.04528	1.00411		89.4438	119.286	74.784	121.222	100.402	120.525		18.5167	25.4498	22.9925	23.224
113777		82.287	98.14	71.018	103.139	89.469	112.488				0	0	0	0	0	0		0	0	0	0	0	0		0	0	0	0	0	0		1.02954	1.02591	1.05165	1.0085	1.04575	1.00456		89.5823	119.396	81.8691	127.911	89.469	137.035		18.286	25.542	23.2213	23.2247
113857		78.242	91.705	77.319	113.032	90.981	122.504				0	0	0	0	0	0		0	0	0	0	0	0		0	0	0	0	0	0		1.02948	1.02571	1.05185	1.00885	1.04604	1.00511		89.5871	119.633	77.319	128.016	90.981	122.504		18.1925	25.5817	23.2048	23.1445
113977		56.507	106.585	70.517	110.356	116.827	115.924				0	0	0	0	0	0		0	0	0	0	0	0		0	0	0	0	0	0		1.03018	1.02593	1.05267	1.00899	1.04622	1.00564		89.6715	106.585	82.0548	128.038	116.827	137.366		18.2917	25.7373	23.2645	23.1215
114057		88.052	94.925	64.967	111.502	90.954	99.574				0	0	0	0	0	0		0	0	0	0	0	0		0	0	0	0	0	0		1.02991	1.02499	1.05304	1.00939	1.04593	1.00532		88.052	119.868	82.0977	128.052	90.954	137.501		18.417	25.7767	23.3863	23.0537
114137		67.508	88.417	57.791	110.442	82.171	110.277				0	0	0	0	0	0		0	0	0	0	0	0		0	0	0	0	0	0		1.02871	1.02332	1.05357	1.00937	1.04604	1.00511		90.3758	119.955	82.2224	128.077	113.954	137.542		18.335	25.9373	23.2605	22.757
114237		74.163	92.253	61.374	105.913	86.648	98.677				0	0	0	0	0	0		0	0	0	0	0	0		0	0	0	0	0	0		1.02824	1.02297	1.05243	1.00951	1.04666	1.0051		90.6362	119.971	82.9264	128.269	114.019	137.662		18.5032	25.8638	23.2922	22.6755
114337		84.267	124.487	75.249	123.746	103.285	140.924				0	0	0	0	0	0		0	0	0	0	0	0		0	0	0	0	0	0		1.02785	1.02234	1.05095	1.01003	1.04787	1.00525		84.267	124.487	75.249	123.746	103.285	140.924		18.5827	25.7682	23.3005	22.576
114417		97.903	130.247	72.001	126.501	121.386	152.85				0	0	0	0	0	0		0	0	0	0	0	0		0	0	0	0	0	0		1.02756	1.02154	1.04982	1.01034	1.04931	1.00592		97.903	130.247	83.5032	126.501	121.386	152.85		18.587	25.5152	23.4688	22.596
114497		91.681	121.957	80.704	122.467	99.398	145.025				0	0	0	0	0	0		0	0	0	0	0	0		0	0	0	0	0	0		1.02667	1.02185	1.04851	1.01076	1.05043	1.00645		91.681	121.957	80.704	122.467	99.398	145.025		18.5697	25.4212	23.4615	22.4433
114597		81.464	118.778	69.756	120.438	124.544	121.667				0	0	0	0	0	0		0	0	0	0	0	0		0	0	0	0	0	0		1.02554	1.02216	1.04757	1.01117	1.05148	1.00706		91.0296	118.778	83.6857	120.438	124.544	121.667		18.4963	25.4763	23.624	22.56
114677		78.745	133.32	70.42	132.382	102.935	124.921				0	0	0	0	0	0		0	0	0	0	0	0		0	0	0	0	0	0		1.02599	1.02277	1.04608	1.01104	1.05229	1.00747		91.2461	133.32	83.7627	132.382	102.935	124.921		18.5075	25.5762	23.6137	22.6793
114777		95.898	132.063	67.94	118.823	89.91	117.717				0	0	0	0	0	0		0	0	0	0	0	0		0	0	0	0	0	0		1.02627	1.02243	1.04594	1.01019	1.05286	1.00686		95.898	132.063	83.9272	118.823	89.91	137.909		18.4932	25.377	23.602	22.612
114857		93.856	105.698	81.908	128.039	94.652	125.169				0	0	0	0	0	0		0	0	0	0	0	0		0	0	0	0	0	0		1.0252	1.02192	1.04618	1.00942	1.0532	1.00714		93.856	120.489	81.908	128.039	94.652	125.169		18.5195	25.386	23.4868	22.678
114977		96.009	96.33	65.885	110.11	103.615	120.965				0	0	0	0	0	0		0	0	0	0	0	0		0	0	0	0	0	0		1.02581	1.02265	1.04706	1.01006	1.05408	1.00703		96.009	120.589	84.0888	128.762	103.615	120.965		18.538	25.3902	23.6575	22.981
115059		71.976	95.713	66.681	133.926	76.302	125.468				0	0	0	0	0	0		0	0	0	0	0	0		0	0	0	0	0	0		1.02481	1.02342	1.04557	1.00873	1.05514	1.00773		91.504	120.634	84.3394	133.926	115.036	125.468		18.4808	25.3197	24.0205	22.9215
115137		78.281	103.062	78.402	125.193	95.89	131.787				0	0	0	0	0	0		0	0	0	0	0	0		0	0	0	0	0	0		1.02479	1.02379	1.04411	1.00653	1.05498	1.00849		91.5163	120.819	78.402	125.193	95.89	131.787		18.5703	25.1792	24.0425	22.991
115257		77.479	105.607	62.123	116.185	86.756	105.691				0	0	0	0	0	0		0	0	0	0	0	0		0	0	0	0	0	0		1.02538	1.02434	1.04322	1.00518	1.05325	1.0087		91.5665	120.995	84.7155	129.703	116.22	138.328		18.6215	25.204	24.1867	22.9365
115357		82.571	102.296	64.186	122.58	83.645	141.183				0	0	0	0	0	0		0	0	0	0	0	0		0	0	0	0	0	0		1.0247	1.02375	1.04254	1.00451	1.05046	1.00862		91.6805	121.185	85.0745	122.58	116.716	141.183		18.6827	25.2447	24.3272	23.1572
115457		82.962	136.193	78.335	121.168	123.565	148.746				0	0	0	0	0	0		0	0	0	0	0	0		0	0	0	0	0	0		1.02378	1.02318	1.04288	1.00501	1.0484	1.00887		91.8598	136.193	78.335	121.168	123.565	148.746		18.509	25.3438	24.4537	23.254
115537		92.51	121.066	83.688	143.3	137.297	123.93				0	0	0	0	0	0		0	0	0	0	0	0		0	0	0	0	0	0		1.02325	1.02326	1.04131	1.00561	1.04948	1.00882		92.51	121.066	83.688	143.3	137.297	123.93		18.5467	25.2995	24.4537	23.3113
115617		94.129	114.981	74.697	144.656	107.478	122.311				0	0	0	0	0	0		0	0	0	0	0	0		0	0	0	0	0	0		1.02327	1.02306	1.03989	1.00425	1.04926	1.00867		94.129	114.981	86.1266	144.656	107.478	122.311		18.86	25.3895	24.5737	23.3945
115697		86.518	98.211	75.783	115.513	139.779	123.407				0	0	0	0	0	0		0	0	0	0	0	0		0	0	0	0	0	0		1.02354	1.02339	1.04004	1.00265	1.04933	1.00875		86.518	121.672	75.783	130.682	139.779	123.407		18.834	25.5215	24.7922	23.3505
115780		90.69	122.133	83.419	125.164	115.088	151.622				0	0	0	0	0	0		0	0	0	0	0	0		0	0	0	0	0	0		1.0243	1.02395	1.03949	1.00197	1.05031	1.00856		90.69	122.133	83.419	125.164	115.088	151.622		18.8967	25.7562	24.7837	23.1155
115857		92.357	112.898	81.132	129.256	111.563	125.028				0	0	0	0	0	0		0	0	0	0	0	0		0	0	0	0	0	0		1.02439	1.02411	1.03879	1.00211	1.05094	1.00825		92.357	112.898	81.132	129.256	111.563	125.028		18.841	25.6167	24.6788	23.1155
115997		86.916	119.189	79.648	116.828	101.88	126.987				0	0	0	0	0	0		0	0	0	0	0	0		0	0	0	0	0	0		1.02435	1.0245	1.03842	1.00142	1.0506	1.00734		86.916	119.189	79.648	130.728	101.88	126.987		18.841	25.6167	24.6328	22.856
116077		94.467	113.313	78.39	106.67	83.057	130.521				0	0	0	0	0	0		0	0	0	0	0	0		0	0	0	0	0	0		1.02261	1.02444	1.03881	1.00156	1.04982	1.00752		94.467	113.313	78.39	130.726	118.506	130.521		18.8997	25.6167	24.6328	22.856
116157		78.349	115.722	83.686	126.702	81.261	117.905				0	0	0	0	0	0		0	0	0	0	0	0		0	0	0	0	0	0		1.02318	1.02458	1.03999	1.00186	1.04889	1.00724		92.5656	115.722	83.686	126.702	118.683	139.675		19.024	25.7755	24.6788	22.856
116237		75.869	115.531	78.008	120.634	91.17	111.759				0	0	0	0	0	0		0	0	0	0	0	0		0	0	0	0	0	0		1.02206	1.02495	1.03941	1.0026	1.04851	1.00684		92.6172	115.531	78.008	120.634	91.17	139.96		19.024	25.8422	24.788	22.9427
116337		66.326	115.275	79.424	106.759	93.714	125.368				0	0	0	0	0	0		0	0	0	0	0	0		0	0	0	0	0	0		1.02242	1.02466	1.03901	1.00297	1.04791	1.00582		92.5996	115.275	79.424	130.78	93.714	125.368		19.024	25.7755	25.0523	23.0805
116437		66.407	90.933	57.22	115.604	98.604	116.211				0	0	0	0	0	0		0	0	0	0	0	0		0	0	0	0	0	0		1.02321	1.02422	1.03985	1.00345	1.04745	1.00309		92.6482	121.739	86.8253	130.843	98.604	140.835		19.1517	25.7755	25.0523	23.1977
116537		88.864	120.978	75.349	145.832	148.542	134.11				0	0	0	0	0	0		0	0	0	0	0	0		0	0	0	0	0	0		1.02318	1.02458	1.04068	1.0036	1.0485	1.00218		88.864	120.978	75.349	145.832	148.542	134.11		19.2502	25.8422	25.076	23.3422
116617		90.302	120.656	91.482	144.19	118.117	115.672				0	0	0	0	0	0		0	0	0	0	0	0		0	0	0	0	0	0		1.02297	1.02528	1.04018	1.00282	1.04966	1.00307		90.302	120.656	91.482	144.19	118.117	141.076		19.2502	25.9305	25.076	23.3422
116697		95.831	110.973	87.274	126.772	127.417	141.077				0	0	0	0	0	0		0	0	0	0	0	0		0	0	0	0	0	0		1.02314	1.02534	1.04046	1.0013	1.05031	1.00256		95.831	110.973	87.274	126.772	127.417	141.077		19.2502	25.8757	25.091	23.3422
116777		88.342	111.314	80.337	132.292	111.488	143.288				0	0	0	0	0	0		0	0	0	0	0	0		0	0	0	0	0	0		1.02313	1.02407	1.04017	1.00059	1.05098	1.00108		88.342	111.314	80.337	132.292	111.488	143.288		19.186	25.9425	25.0397	23.1977
116857		87.727	121.329	78.001	138.942	116.448	131.327				0	0	0	0	0	0		0	0	0	0	0	0		0	0	0	0	0	0		1.02368	1.02262	1.03994	0.999669	1.05231	1.00063		87.727	121.329	78.001	138.942	116.448	131.327		19.3697	25.8757	25.1513	23.1977
116977		87.325	120.381	84.41	128.44	118.683	125.792				0	0	0	0	0	0		0	0	0	0	0	0		0	0	0	0	0	0		1.024	1.02183	1.03967	0.998428	1.05258	1.00015		87.325	120.381	84.41	128.44	118.683	125.792		19.3085	25.841	25.28	23.1977
117057		81.792	100.082	94.997	107.718	102.898	130.903				0	0	0	0	0	0		0	0	0	0	0	0		0	0	0	0	0	0		1.02361	1.02206	1.03868	0.99805	1.05334	1.00016		92.7133	122.04	94.997	131.367	102.898	130.903		19.3085	25.841	25.28	23.3422
117137		81.13	110.476	77.035	131.331	112.027	114.23				0	0	0	0	0	0		0	0	0	0	0	0		0	0	0	0	0	0		1.02271	1.02218	1.03888	0.997494	1.05412	0.999182		92.837	110.476	77.035	131.331	112.027	141.59		19.3282	25.841	25.28	23.444
117257		74.368	121.293	70.458	107.442	106.971	124.785				0	0	0	0	0	0		0	0	0	0	0	0		0	0	0	0	0	0		1.02239	1.02258	1.0383	0.997583	1.05304	0.998003		92.8405	121.293	87.5628	131.463	106.971	124.785		19.3282	25.8757	25.3058	23.444
117337		75.499	116.247	68.607	140.587	124.827	112.103				0	0	0	0	0	0		0	0	0	0	0	0		0	0	0	0	0	0		1.02276	1.02275	1.03818	0.997077	1.05285	0.997917		92.8365	116.247	87.7203	140.587	124.827	141.881		19.3282	25.9425	25.3298	23.444
117437		91.517	105.607	71.651	117.701	86.774	121.668				0	0	0	0	0	0		0	0	0	0	0	0		0	0	0	0	0	0		1.02158	1.02237	1.0379	0.996034	1.05393	0.997758		91.517	122.335	88.0064	131.459	121.228	141.986		19.4027	26.0842	25.6065	23.3422
117517		75.493	108.876	83.848	125.75	93.881	141.487				0	0	0	0	0	0		0	0	0	0	0	0		0	0	0	0	0	0		1.021	1.02296	1.03743	0.99558	1.05478	0.997132		93.0109	108.876	83.848	125.75	93.881	141.487		19.265	26.3282	26.2767	23.444
117597		81.937	101.642	73.555	125.691	97.637	132.51				0	0	0	0	0	0		0	0	0	0	0	0		0	0	0	0	0	0		1.02149	1.02379	1.0382	0.995861	1.05085	0.995941		92.9811	122.419	88.1353	125.691	97.637	132.51		19.265	26.5587	26.3047	23.525
117697		104.579	137.846	93.473	154.345	138.056	157.32				0	0	0	0	0	0		0	0	0	0	0	0		0	0	0	0	0	0		1.02082	1.02416	1.03872	0.996166	1.04696	0.995705		104.579	137.846	93.473	154.345	138.056	157.32		19.4743	26.5587	26.3738	23.6213
117777		104.32	122.213	90.6	121.331	103.559	148.046				0	0	0	0	0	0		0	0	0	0	0	0		0	0	0	0	0	0		1.02126	1.02462	1.03797	0.996055	1.04544	0.99636		104.32	122.213	90.6	121.331	103.559	148.046		19.395	26.6597	26.5035	23.6213
117857		95.666	140.384	73.843	130.814	140.899	144.3				0	0	0	0	0	0		0	0	0	0	0	0		0	0	0	0	0	0		1.02065	1.02503	1.03798	0.996007	1.04443	0.996775		95.666	140.384	88.814	130.814	140.899	144.3		19.3905	26.7697	26.327	23.67
117977		92.854	122.924	87.016	122.895	118.647	141.924				0	0	0	0	0	0		0	0	0	0	0	0		0	0	0	0	0	0		1.01962	1.02574	1.03802	0.995573	1.04439	0.996908		92.854	122.924	87.016	122.895	118.647	141.924		19.5387	26.8927	26.4742	23.7937
118057		85.822	108.245	80.912	143.347	109.183	142.352				0	0	0	0	0	0		0	0	0	0	0	0		0	0	0	0	0	0		1.01668	1.02612	1.03836	0.99527	1.04348	0.997303		93.836	122.772	80.912	143.347	109.183	142.352		19.5387	26.7257	26.633	23.7295
118137		72.214	120.042	82.906	113.957	112.021	130.075				0	0	0	0	0	0		0	0	0	0	0	0		0	0	0	0	0	0		1.01506	1.02655	1.03812	0.995399	1.04274	0.997757		93.8328	120.042	82.906	132.162	112.021	130.075		19.3905	27.054	26.845	23.7295
118217		95.631	116.401	69.758	114.422	137.753	120.086				0	0	0	0	0	0		0	0	0	0	0	0		0	0	0	0	0	0		1.01507	1.02744	1.0381	0.995713	1.04333	0.998317		95.631	116.401	89.1719	132.121	137.753	142.846		19.5387	27.6683	27.1055	23.7295
118297		93.27	111.725	73.262	121.37	113.796	135.595				0	0	0	0	0	0		0	0	0	0	0	0		0	0	0	0	0	0		1.01486	1.02804	1.03796	0.99608	1.04176	0.997475		93.27	111.725	89.277	121.37	113.796	135.595		19.6912	27.9982	27.128	23.836
118397		74.831	118.162	65.187	137.919	117.319	132.276				0	0	0	0	0	0		0	0	0	0	0	0		0	0	0	0	0	0		1.01556	1.02873	1.038	0.996752	1.03876	0.995947		94.1333	118.162	89.598	137.919	117.319	132.276		19.8107	28.3868	27.1845	23.8045
118477		65.365	108.497	76.216	126.311	102.538	137.9				0	0	0	0	0	0		0	0	0	0	0	0		0	0	0	0	0	0		1.01626	1.0286	1.03896	0.997227	1.03762	0.996266		94.15	123.391	89.7329	126.311	102.538	137.9		19.9365	28.3868	27.2352	24.0065
118577		62.392	118.941	70.706	141.139	126.331	130.65				0	0	0	0	0	0		0	0	0	0	0	0		0	0	0	0	0	0		1.01692	1.02898	1.0386	0.997168	1.03687	0.997063		94.2735	118.941	89.8229	141.139	126.331	130.65		20.1008	28.5742	27.3595	24.0065
118677		64.151	108.391	75.784	110.491	110.804	136.975				0	0	0	0	0	0		0	0	0	0	0	0		0	0	0	0	0	0		1.01755	1.0294	1.03664	0.99765	1.03554	0.997594		94.467	123.519	90.1967	132.497	110.804	136.975		20.1208	28.857	27.4092	24.1288
118777		87.631	139.62	99.141	136.133	145.58	137.51				0	0	0	0	0	0		0	0	0	0	0	0		0	0	0	0	0	0		1.01807	1.02935	1.03524	0.997646	1.03522	0.998566		87.631	139.62	99.141	136.133	145.58	137.51		20.1422	28.857	27.423	24.1577
118857		97.333	118.367	104.474	135.04	137.005	132.258				0	0	0	0	0	0		0	0	0	0	0	0		0	0	0	0	0	0		1.01869	1.02964	1.03467	0.99805	1.03397	0.998482		97.333	118.367	104.474	135.04	137.005	132.258		20.2097	28.7993	27.445	24.1338
118977		88.266	118.13	113.977	125.767	121.681	140.773				0	0	0	0	0	0		0	0	0	0	0	0		0	0	0	0	0	0		1.01938	1.02968	1.03522	0.998095	1.0335	0.998096		88.266	118.13	113.977	125.767	121.681	140.773		20.3315	28.7585	27.5172	24.3178
119057		73.836	105.219	86.407	137.411	138.524	151.565				0	0	0	0	0	0		0	0	0	0	0	0		0	0	0	0	0	0		1.01971	1.02873	1.03528	0.997337	1.03431	0.997173		94.6048	123.75	86.407	137.411	138.524	151.565		20.1693	28.803	27.4737	24.3105
119137		97.3	120.155	79.855	124.068	124.143	145.384				0	0	0	0	0	0		0	0	0	0	0	0		0	0	0	0	0	0		1.01949	1.02796	1.03459	0.996762	1.03471	0.995717		97.3	120.155	79.855	124.068	124.143	145.384		20.241	28.9933	27.417	23.9842
119217		92.835	120.266	86.171	129.184	113.399	116.654				0	0	0	0	0	0		0	0	0	0	0	0		0	0	0	0	0	0		1.01929	1.02663	1.03162	0.996574	1.03392	0.994176		92.835	120.266	86.171	129.184	113.399	144.671		20.2135	28.8485	27.417	23.901
119297		85.416	150.204	93.304	117.255	114.276	137.001				0	0	0	0	0	0		0	0	0	0	0	0		0	0	0	0	0	0		1.01928	1.02324	1.02934	0.996242	1.03203	0.993623		94.8574	150.204	93.304	133.391	114.276	137.001		20.1333	29.092	27.2792	23.901
119377		86.888	135.64	90.518	116.795	109.959	119.271				0	0	0	0	0	0		0	0	0	0	0	0		0	0	0	0	0	0		1.01979	1.02179	1.03069	0.996542	1.03154	0.994087		94.96	135.64	90.518	133.442	109.959	144.851		20.2135	29.3582	27.417	24.158
119457		78.726	123.775	74.881	123.089	94.279	140.462				0	0	0	0	0	0		0	0	0	0	0	0		0	0	0	0	0	0		1.02057	1.02205	1.03093	0.996522	1.03115	0.993975		95.0456	123.775	91.6683	123.089	128.072	140.462		20.449	29.8925	27.468	23.9873
119557		84.281	109.308	74.495	117.246	129.804	121.138				0	0	0	0	0	0		0	0	0	0	0	0		0	0	0	0	0	0		1.02139	1.0225	1.03089	0.996958	1.03022	0.994174		95.1327	125.08	91.793	133.873	129.804	145		20.6045	29.8212	27.537	24.0367
119657		85.383	107.595	84.385	124.872	99.561	131.5				0	0	0	0	0	0		0	0	0	0	0	0		0	0	0	0	0	0		1.02238	1.02351	1.03172	0.997407	1.03029	0.994361		95.1944	125.397	84.385	124.872	99.561	131.5		20.737	30.1845	27.582	23.9153
119737		86.639	111.192	78.707	129.913	113.021	127.471				0	0	0	0	0	0		0	0	0	0	0	0		0	0	0	0	0	0		1.02288	1.02375	1.03276	0.997833	1.03066	0.994691		95.1586	125.757	78.707	129.913	113.021	127.471		20.737	30.194	27.5962	24.1142
119837		83.448	110.664	83.581	124.287	97.319	134.412				0	0	0	0	0	0		0	0	0	0	0	0		0	0	0	0	0	0		1.02288	1.02356	1.03393	0.998114	1.03107	0.993908		95.2854	125.901	83.581	124.287	97.319	134.412		21.011	30.2188	27.7537	24.069
119977		98.392	149.773	106.292	128.373	142.906	156.689				0	0	0	0	0	0		0	0	0	0	0	0		0	0	0	0	0	0		1.02274	1.02418	1.03479	0.998341	1.03108	0.992626		98.392	149.773	106.292	128.373	142.906	156.689		20.9237	30.3415	28.1238	24.069
120097		107.726	143.465	81.814	134.255	132.04	141.564				0	0	0	0	0	0		0	0	0	0	0	0		0	0	0	0	0	0		1.02268	1.02441	1.03584	0.998368	1.03076	0.993057		107.726	143.465	81.814	134.255	132.04	141.564		20.7668	30.2245	27.9873	24.1185
120177		99.92	139.384	82.303	153.083	140.009	141.599				0	0	0	0	0	0		0	0	0	0	0	0		0	0	0	0	0	0		1.02309	1.02476	1.03504	0.998556	1.03057	0.992891		99.92	139.384	82.303	153.083	140.009	141.599		20.747	29.8522	27.8488	24.0743
120257		99.918	122.482	84.093	129.244	136.117	166.039				0	0	0	0	0	0		0	0	0	0	0	0		0	0	0	0	0	0		1.02291	1.02454	1.03496	0.998645	1.03028	0.993054		99.918	122.482	84.093	129.244	136.117	166.039		20.856	29.8522	27.9065	23.9537
120357		100.881	123.583	89.841	123.357	133.714	132.182				0	0	0	0	0	0		0	0	0	0	0	0		0	0	0	0	0	0		1.02247	1.02477	1.03639	0.998573	1.03064	0.993323		100.881	123.583	89.841	123.357	133.714	132.182		20.856	29.8413	27.935	24.0537
120437		103.296	111.865	90.486	133.514	104.723	140.503				0	0	0	0	0	0		0	0	0	0	0	0		0	0	0	0	0	0		1.02225	1.02472	1.03659	0.998728	1.03099	0.993233		103.296	126.88	90.486	133.514	104.723	140.503		20.8847	29.7235	28.03	24.059
120517		102.885	121.723	88.82	122.967	120.021	137.947				0	0	0	0	0	0		0	0	0	0	0	0		0	0	0	0	0	0		1.0229	1.02539	1.03766	0.999144	1.03192	0.993832		102.885	121.723	88.82	122.967	120.021	137.947		20.9057	30.128	28.3175	24.151
120597		100.057	123.664	92.036	127.55	109.362	130.593				0	0	0	0	0	0		0	0	0	0	0	0		0	0	0	0	0	0		1.02334	1.0261	1.0388	0.999296	1.03284	0.993942		100.057	123.664	92.036	127.55	109.362	130.593		20.9275	30.2083	28.3933	24.3148
120677		106.252	123.612	87.726	128.994	109.076	135.593				0	0	0	0	0	0		0	0	0	0	0	0		0	0	0	0	0	0		1.02325	1.02619	1.0389	0.999566	1.03361	0.994497		106.252	123.612	87.726	128.994	109.076	135.593		21.0305	29.9468	28.4888	24.4385
120757		79.481	102.518	81.255	127.328	105.28	118.813				0	0	0	0	0	0		0	0	0	0	0	0		0	0	0	0	0	0		1.02385	1.02688	1.03933	0.999365	1.03466	0.994689		95.8626	127.115	81.255	127.328	105.28	147.632		21.2652	29.9547	28.5418	24.5767
120857		81.528	128.218	87.359	114.917	103.407	145.522				0	0	0	0	0	0		0	0	0	0	0	0		0	0	0	0	0	0		1.0248	1.0276	1.04088	0.999878	1.03537	0.994827		95.8942	128.218	87.359	135.179	103.407	145.522		21.19	29.3182	28.6128	24.822
120977		85.413	112.242	83.643	114.612	121.256	116.437				0	0	0	0	0	0		0	0	0	0	0	0		0	0	0	0	0	0		1.02581	1.0279	1.04122	0.999756	1.03581	0.995601		95.9405	112.242	83.643	135.709	121.256	147.905		21.3148	29.0923	28.6785	25.2495
121097		99.884	154.877	112.944	135.469	138.614	135.937				0	0	0	0	0	0		0	0	0	0	0	0		0	0	0	0	0	0		1.02642	1.02882	1.04152	1.00049	1.03679	0.996184		99.884	154.877	112.944	135.469	138.614	135.937		21.539	28.864	28.7525	25.6985
121177		95.614	122.777	89.264	131.483	129.246	134.185				0	0	0	0	0	0		0	0	0	0	0	0		0	0	0	0	0	0		1.02656	1.0294	1.04245	1.00055	1.03601	0.996263		95.614	122.777	89.264	131.483	129.246	134.185		21.733	28.8	28.6065	25.8538
121257		105.827	114.418	86.005	112.395	132.886	134.479				0	0	0	0	0	0		0	0	0	0	0	0		0	0	0	0	0	0		1.02727	1.03034	1.04237	0.998871	1.03683	0.997161		105.827	114.418	86.005	136.929	132.886	134.479		21.5813	29.0505	28.3728	26.3265
121337		91.892	117.027	94.165	117.541	129.059	127.905				0	0	0	0	0	0		0	0	0	0	0	0		0	0	0	0	0	0		1.02664	1.0301	1.04162	0.999078	1.03727	0.997858		91.892	117.027	94.165	136.957	129.059	127.905		21.7125	29.1238	28.2077	26.4622
121417		88.434	127.433	96.357	131.799	151.215	153.716				0	0	0	0	0	0		0	0	0	0	0	0		0	0	0	0	0	0		1.02706	1.03089	1.04168	0.999418	1.03798	0.998464		88.434	127.433	96.357	131.799	151.215	153.716		22.2968	29.2562	28.2217	26.587
121497		88.617	118.75	95.797	112.423	135.261	126.302				0	0	0	0	0	0		0	0	0	0	0	0		0	0	0	0	0	0		1.02636	1.0312	1.04087	0.999841	1.03808	0.998964		88.617	118.75	95.797	137.528	135.261	126.302		22.7353	29.3353	28.2217	27.0097
121577		89.147	125.644	89.71	110.233	129.027	134.744				0	0	0	0	0	0		0	0	0	0	0	0		0	0	0	0	0	0		1.02648	1.0315	1.04111	1.0007	1.03849	0.999596		89.147	125.644	89.71	137.693	129.027	134.744		22.869	29.4048	28.2602	27.2725
121657		87.047	114.104	80.749	125.561	113.94	133.416				0	0	0	0	0	0		0	0	0	0	0	0		0	0	0	0	0	0		1.02623	1.03084	1.0395	1.00274	1.03835	1.00112		87.047	114.104	80.749	125.561	113.94	133.416		22.9165	29.4532	28.3102	27.3335
121777		88.746	116.714	92.752	117.911	128.604	125.489				0	0	0	0	0	0		0	0	0	0	0	0		0	0	0	0	0	0		1.02685	1.03202	1.04014	1.00146	1.03954	1.00232		88.746	116.714	92.752	137.837	128.604	148.381		22.9425	29.7245	28.3352	27.3522
121857		96.447	111.671	84.698	121.577	114.958	128.719				0	0	0	0	0	0		0	0	0	0	0	0		0	0	0	0	0	0		1.02649	1.03328	1.03988	1.00261	1.03998	1.00369		96.447	111.671	84.698	137.878	114.958	128.719		22.903	29.8297	28.4862	27.3872
121977		90.277	118.668	82.105	128.057	115.508	122.889				0	0	0	0	0	0		0	0	0	0	0	0		0	0	0	0	0	0		1.02626	1.03398	1.0384	1.00346	1.03951	1.00435		90.277	118.668	82.105	128.057	115.508	148.455		23.0318	30.1195	28.9237	27.204
122057		74.754	112.476	79.167	101.41	111.091	131.055				0	0	0	0	0	0		0	0	0	0	0	0		0	0	0	0	0	0		1.0265	1.03399	1.0382	1.00408	1.04046	1.00446		97.3329	112.476	79.167	138.062	111.091	131.055		22.8533	30.1867	28.8332	27.1227
122157		103.991	131.338	95.771	141.959	155.209	163.928				0	0	0	0	0	0		0	0	0	0	0	0		0	0	0	0	0	0		1.02732	1.03466	1.03824	1.00454	1.04121	1.00493		103.991	131.338	95.771	141.959	155.209	163.928		22.9543	30.2205	28.8245	27.085
122277		104.064	144.442	98.082	143.401	149.653	174.403				0	0	0	0	0	0		0	0	0	0	0	0		0	0	0	0	0	0		1.02744	1.03445	1.03807	1.00529	1.04231	1.00526		104.064	144.442	98.082	143.401	149.653	174.403		23.2423	30.2122	28.7062	27.1137
122357		90.695	126.886	90.325	154.17	146.529	156.067				0	0	0	0	0	0		0	0	0	0	0	0		0	0	0	0	0	0		1.02747	1.03261	1.03676	1.00593	1.04209	1.00567		90.695	126.886	90.325	154.17	146.529	156.067		23.2407	30.499	28.372	27.1822
122437		100.161	116.084	96.594	134.609	146.589	153.847				0	0	0	0	0	0		0	0	0	0	0	0		0	0	0	0	0	0		1.02784	1.03219	1.03608	1.00649	1.04202	1.00629		100.161	116.084	96.594	134.609	146.589	153.847		23.3625	30.4625	28.2587	27.0493
122517		97.646	125.926	80.349	137.749	131.725	146.161				0	0	0	0	0	0		0	0	0	0	0	0		0	0	0	0	0	0		1.02794	1.03241	1.03632	1.00658	1.03947	1.00656		97.646	125.926	80.349	137.749	131.725	146.161		24.0503	30.9007	28.4342	26.972
122597		91.826	119.146	85.766	138.338	145.032	147.771				0	0	0	0	0	0		0	0	0	0	0	0		0	0	0	0	0	0		1.02902	1.03364	1.0362	1.00666	1.04052	1.00703		91.826	119.146	85.766	138.338	145.032	147.771		24.8208	30.9327	27.88	27.0203
122677		86.342	117.472	102.12	123.228	122.444	139.455				0	0	0	0	0	0		0	0	0	0	0	0		0	0	0	0	0	0		1.02938	1.03335	1.03447	1.00803	1.04052	1.00856		86.342	117.472	102.12	123.228	122.444	139.455		24.826	31.0945	27.5657	27.2405
122757		81.928	116.951	95.681	138.847	135.901	149.672				0	0	0	0	0	0		0	0	0	0	0	0		0	0	0	0	0	0		1.03068	1.03535	1.03521	1.00982	1.04022	1.01122		98.4122	116.951	95.681	138.847	135.901	149.672		24.9488	31.1532	27.9428	27.296
122857		86.759	103.59	86.33	142.029	122.89	141.259				0	0	0	0	0	0		0	0	0	0	0	0		0	0	0	0	0	0		1.03151	1.03678	1.03622	1.01034	1.04175	1.01289		86.759	130.702	86.33	142.029	122.89	141.259		25.0323	31.1473	28.3825	27.452
122977		84.427	119.893	71.64	132.986	118.882	137.68				0	0	0	0	0	0		0	0	0	0	0	0		0	0	0	0	0	0		1.0323	1.03803	1.03551	1.01125	1.04264	1.01467		98.5166	119.893	95.4581	132.986	118.882	137.68		24.9902	31.393	28.9128	27.6698
123057		78.185	115.45	94.378	119.466	116.689	126.86				0	0	0	0	0	0		0	0	0	0	0	0		0	0	0	0	0	0		1.03334	1.03992	1.0356	1.0129	1.04311	1.01565		98.6901	115.45	94.378	138.75	116.689	126.86		24.9168	31.372	29.2685	27.8972
123177		91.504	123.228	79.532	142.938	113.969	127.789				0	0	0	0	0	0		0	0	0	0	0	0		0	0	0	0	0	0		1.03304	1.04128	1.03595	1.01363	1.03922	1.01656		91.504	123.228	79.532	142.938	113.969	127.789		24.9465	31.383	29.4292	27.9873
123257		84.638	110.838	84.716	112.051	116.552	144.435				0	0	0	0	0	0		0	0	0	0	0	0		0	0	0	0	0	0		1.03362	1.04146	1.03606	1.01415	1.03972	1.01735		99.687	110.838	84.716	138.843	116.552	144.435		24.9873	30.9087	29.6157	28.0975
123357		99.14	143.67	95.471	138.736	134.356	163.295				0	0	0	0	0	0		0	0	0	0	0	0		0	0	0	0	0	0		1.03416	1.04151	1.03573	1.0152	1.04072	1.01837		99.14	143.67	95.471	138.736	134.356	163.295		25.0445	30.9033	29.706	28.107
123437		92.348	149.746	96.493	149.93	139.069	155.995				0	0	0	0	0	0		0	0	0	0	0	0		0	0	0	0	0	0		1.03455	1.04278	1.03591	1.01644	1.04182	1.01933		92.348	149.746	96.493	149.93	139.069	155.995		25.0845	30.979	29.83	28.168
123537		108.67	130.712	91.524	127.254	132.613	161.15				0	0	0	0	0	0		0	0	0	0	0	0		0	0	0	0	0	0		1.03526	1.04312	1.03608	1.01702	1.03589	1.01979		108.67	130.712	91.524	127.254	132.613	161.15		25.1017	30.9915	30.103	28.1845
123617		96.936	121.533	106.117	126.796	123.816	150.44				0	0	0	0	0	0		0	0	0	0	0	0		0	0	0	0	0	0		1.0359	1.0446	1.03672	1.01885	1.03696	1.02069		96.936	121.533	106.117	126.796	123.816	150.44		25.1693	31.1758	30.0905	27.8583
123697		84.262	128.42	103.102	147.721	134.278	157.211				0	0	0	0	0	0		0	0	0	0	0	0		0	0	0	0	0	0		1.03641	1.04533	1.03746	1.01966	1.0359	1.02085		99.9192	128.42	103.102	147.721	134.278	157.211		25.3795	31.3162	30.0383	28.0892
123777		92.576	126.4	90.23	146.435	125.656	132.117				0	0	0	0	0	0		0	0	0	0	0	0		0	0	0	0	0	0		1.03737	1.04682	1.03906	1.02063	1.03719	1.02157		92.576	126.4	90.23	146.435	125.656	132.117		25.4472	31.705	30.0838	27.7613
123857		77.439	128.796	93.264	153.747	121.948	136.712				0	0	0	0	0	0		0	0	0	0	0	0		0	0	0	0	0	0		1.03863	1.04874	1.03974	1.02165	1.03903	1.02107		99.9752	128.796	93.264	153.747	121.948	136.712		25.5247	31.7955	30.2075	27.622
123977		87.191	147.036	79.056	124.859	121.213	136.354				0	0	0	0	0	0		0	0	0	0	0	0		0	0	0	0	0	0		1.03927	1.04957	1.04057	1.0221	1.03994	1.0201		87.191	147.036	79.056	124.859	121.213	136.354		25.6507	31.8697	30.3785	27.424
124057		80.89	133.133	76.364	122.992	118.814	126.229				0	0	0	0	0	0		0	0	0	0	0	0		0	0	0	0	0	0		1.03952	1.05052	1.04087	1.02261	1.03873	1.02071		100.154	133.133	96.3854	122.992	118.814	126.229		25.532	32.0187	30.6482	27.5215
124157		82.491	142.558	79.795	106.459	109.825	134.936				0	0	0	0	0	0		0	0	0	0	0	0		0	0	0	0	0	0		1.03984	1.05038	1.04085	1.02244	1.03654	1.02108		100.28	142.558	79.795	139.842	109.825	134.936		25.589	32.0793	30.868	28.1535
124237		84.116	114.836	82.052	126.174	108.21	132.676				0	0	0	0	0	0		0	0	0	0	0	0		0	0	0	0	0	0		1.04049	1.05014	1.04092	1.02289	1.03679	1.02135		100.493	114.836	82.052	126.174	108.21	132.676		25.6232	31.9827	30.8255	28.401
124317		85.781	121.61	81.816	116.631	126.656	118.244				0	0	0	0	0	0		0	0	0	0	0	0		0	0	0	0	0	0		1.04102	1.04971	1.04101	1.02303	1.03739	1.02174		85.781	121.61	81.816	140.267	126.656	151.602		25.7027	31.9932	31.426	28.3993
124397		91.597	139.892	100.727	130.748	145.398	154.584				0	0	0	0	0	0		0	0	0	0	0	0		0	0	0	0	0	0		1.04124	1.04997	1.04138	1.02321	1.03806	1.02146		91.597	139.892	100.727	130.748	145.398	154.584		25.734	32.2837	31.4333	28.349
124517		111.377	150.287	100.77	128.601	143.094	136.588				0	0	0	0	0	0		0	0	0	0	0	0		0	0	0	0	0	0		1.04112	1.05059	1.04111	1.02378	1.03615	1.02214		111.377	150.287	100.77	128.601	143.094	136.588		25.8625	32.9842	31.342	28.1008
124617		90.788	141.878	88.117	136.075	151.58	136.584				0	0	0	0	0	0		0	0	0	0	0	0		0	0	0	0	0	0		1.04145	1.05098	1.04222	1.02282	1.03445	1.02093		90.788	141.878	88.117	136.075	151.58	136.584		25.9495	33.141	31.3582	28.236
124697		100.895	144.476	95.673	111.344	145.452	170.191				0	0	0	0	0	0		0	0	0	0	0	0		0	0	0	0	0	0		1.04158	1.05162	1.04168	1.02123	1.03238	1.01992		100.895	144.476	95.673	141.117	145.452	170.191		25.8243	33.4362	31.4342	27.992
124777		95.284	132.503	88.079	132.768	135.359	149.919				0	0	0	0	0	0		0	0	0	0	0	0		0	0	0	0	0	0		1.04231	1.05165	1.04239	1.02065	1.03107	1.02041		95.284	132.503	88.079	132.768	135.359	149.919		25.9702	33.8705	31.4132	28.1783
124857		86.626	130.551	90.21	133.305	137.842	142.601				0	0	0	0	0	0		0	0	0	0	0	0		0	0	0	0	0	0		1.04294	1.05082	1.04313	1.01995	1.03004	1.02109		86.626	130.551	90.21	133.305	137.842	142.601		26.093	34.1595	31.2725	28.0367
124977		78.944	126.967	91.803	133.406	112.547	122.631				0	0	0	0	0	0		0	0	0	0	0	0		0	0	0	0	0	0		1.04351	1.05041	1.04325	1.02061	1.03033	1.0214		102.78	126.967	91.803	133.406	112.547	152.808		26.154	34.6168	31.8108	27.872
125057		77.674	141.018	85.011	130.615	128.322	126.948				0	0	0	0	0	0		0	0	0	0	0	0		0	0	0	0	0	0		1.04384	1.05074	1.04361	1.01992	1.03149	1.02005		102.856	141.018	85.011	130.615	128.322	126.948		26.4128	35.1855	31.937	27.7947
125137		74.122	145.88	83.685	128.774	140.076	132.736				0	0	0	0	0	0		0	0	0	0	0	0		0	0	0	0	0	0		1.04453	1.0519	1.04488	1.02096	1.03062	1.02056		102.887	145.88	83.685	128.774	140.076	132.736		26.564	35.131	31.7373	27.7122
125237		87.529	108.624	92.868	128.408	119.776	136.85				0	0	0	0	0	0		0	0	0	0	0	0		0	0	0	0	0	0		1.04541	1.05211	1.04603	1.01977	1.03172	1.02121		87.529	134.522	92.868	128.408	119.776	136.85		26.5547	35.0092	31.7442	27.9655
125337		67.71	109.359	78.808	121.093	118.272	141.076				0	0	0	0	0	0		0	0	0	0	0	0		0	0	0	0	0	0		1.0462	1.05236	1.04741	1.01861	1.03124	1.01967		102.928	109.359	78.808	143.088	118.272	141.076		26.5123	34.9507	31.5695	27.8373
125437		82.685	95.335	80.297	127.599	120.015	142.028				0	0	0	0	0	0		0	0	0	0	0	0		0	0	0	0	0	0		1.04694	1.05296	1.04785	1.01845	1.03066	1.01941		102.979	134.889	80.297	127.599	120.015	142.028		26.2125	34.8887	31.3338	28.0658
125517		88.099	107.769	92.24	149.603	149.226	153.625				0	0	0	0	0	0		0	0	0	0	0	0		0	0	0	0	0	0		1.04604	1.05441	1.04832	1.01941	1.03099	1.02047		88.099	134.931	92.24	149.603	149.226	153.625		26.1977	34.7945	31.3828	28.04
125617		108.045	134.984	101.541	147.91	147.967	142.996				0	0	0	0	0	0		0	0	0	0	0	0		0	0	0	0	0	0		1.04601	1.05484	1.04896	1.01923	1.03123	1.02124		108.045	134.984	101.541	147.91	147.967	142.996		26.0367	34.7842	31.0757	28.3317
125697		93.815	126.955	95.607	158.958	131.398	161.509				0	0	0	0	0	0		0	0	0	0	0	0		0	0	0	0	0	0		1.0463	1.05497	1.04999	1.01947	1.03125	1.02174		93.815	126.955	95.607	158.958	131.398	161.509		25.5715	34.6133	30.9595	28.2477
125777		101.548	135.802	86.671	131.67	120.157	157.41				0	0	0	0	0	0		0	0	0	0	0	0		0	0	0	0	0	0		1.04681	1.05509	1.05059	1.01954	1.03169	1.02186		101.548	135.802	86.671	131.67	120.157	157.41		25.7263	34.5137	30.9968	28.0877
125857		91.401	111.343	95.713	129.663	130.668	170.866				0	0	0	0	0	0		0	0	0	0	0	0		0	0	0	0	0	0		1.04751	1.05478	1.05096	1.01988	1.03194	1.02217		91.401	111.343	95.713	129.663	130.668	170.866		25.7922	34.5998	31.085	28.2082
125977		92.141	135.467	92.822	118.188	115.04	144.063				0	0	0	0	0	0		0	0	0	0	0	0		0	0	0	0	0	0		1.04739	1.05508	1.05174	1.01982	1.03272	1.02219		92.141	135.467	92.822	143.387	115.04	144.063		25.45	34.8733	31.1787	28.0108
126057		97.646	124.723	77.379	122.995	113.268	138.533				0	0	0	0	0	0		0	0	0	0	0	0		0	0	0	0	0	0		1.04729	1.05524	1.0522	1.02001	1.03304	1.0216		97.646	124.723	77.379	122.995	113.268	138.533		25.45	34.9658	31.1885	28.0157
126137		92.722	110.232	93.248	127.138	110.389	142.642				0	0	0	0	0	0		0	0	0	0	0	0		0	0	0	0	0	0		1.04705	1.05577	1.05271	1.01947	1.0338	1.02126		92.722	110.232	93.248	127.138	110.389	142.642		25.7	35.2488	31.304	27.914
126217		91.377	97.765	87.71	116.988	117.79	143.625				0	0	0	0	0	0		0	0	0	0	0	0		0	0	0	0	0	0		1.0475	1.05525	1.0536	1.01876	1.03178	1.02153		91.377	136.37	87.71	144.018	117.79	143.625		26.2505	35.1738	31.7152	28.052
126317		88.784	108.771	90.525	134.856	103.69	150.863				0	0	0	0	0	0		0	0	0	0	0	0		0	0	0	0	0	0		1.04761	1.05581	1.05442	1.01874	1.02779	1.02037		88.784	136.428	90.525	134.856	103.69	150.863		26.2095	35.291	33.0627	27.9808
126417		84.298	129.346	74.726	127.149	115.022	138.59				0	0	0	0	0	0		0	0	0	0	0	0		0	0	0	0	0	0		1.04764	1.05642	1.05407	1.01941	1.0254	1.0195		84.298	129.346	100.896	127.149	115.022	138.59		26.2055	35.247	33.3585	27.9137
126497		82.58	96.447	86.876	125.989	110.101	138.112				0	0	0	0	0	0		0	0	0	0	0	0		0	0	0	0	0	0		1.04862	1.05498	1.05433	1.01942	1.02463	1.01996		103.702	136.799	86.876	125.989	110.101	138.112		26.1412	35.3638	33.4555	27.9463
126597		88.994	102.821	75.907	124.257	106.479	147.964				0	0	0	0	0	0		0	0	0	0	0	0		0	0	0	0	0	0		1.04737	1.05412	1.05354	1.01927	1.02446	1.01957		88.994	137.322	101.227	124.257	106.479	147.964		26.3268	35.777	33.555	28.1755
126697		112.745	119.681	105.895	132.868	151.878	161.98				0	0	0	0	0	0		0	0	0	0	0	0		0	0	0	0	0	0		1.04807	1.05511	1.05313	1.02013	1.02361	1.0192		112.745	119.681	105.895	132.868	151.878	161.98		26.4335	35.8008	34.016	27.9535
126777		106.441	142.547	94.565	125.633	132.731	143.194				0	0	0	0	0	0		0	0	0	0	0	0		0	0	0	0	0	0		1.04909	1.05521	1.0541	1.01907	1.01908	1.01879		106.441	142.547	94.565	125.633	132.731	143.194		26.5727	35.9808	34.0605	27.935
126857		96.511	143.08	103.579	128.015	149.06	148.741				0	0	0	0	0	0		0	0	0	0	0	0		0	0	0	0	0	0		1.05014	1.05569	1.0546	1.01829	1.01707	1.01902		96.511	143.08	103.579	128.015	149.06	148.741		26.738	36.073	34.2195	28.0205
126977		87.332	150.724	88.968	142.181	129.815	154.442				0	0	0	0	0	0		0	0	0	0	0	0		0	0	0	0	0	0		1.04896	1.05571	1.05499	1.01804	1.01579	1.0192		87.332	150.724	88.968	142.181	129.815	154.442		26.971	35.793	34.4017	28.0205
127077		94.996	124.383	100.039	144.403	124.689	170.098				0	0	0	0	0	0		0	0	0	0	0	0		0	0	0	0	0	0		1.04765	1.05654	1.05573	1.018	1.01286	1.01889		94.996	124.383	100.039	144.403	124.689	170.098		28.2352	35.7975	34.6368	28.1947
127157		97.767	131.597	85.613	138.757	131.886	129.597				0	0	0	0	0	0		0	0	0	0	0	0		0	0	0	0	0	0		1.04834	1.05709	1.05588	1.01805	1.01171	1.01852		97.767	131.597	85.613	138.757	131.886	157.428		28.362	35.338	34.7278	28.0473
127237		93.132	130.304	103.193	134.259	127.064	150.04				0	0	0	0	0	0		0	0	0	0	0	0		0	0	0	0	0	0		1.04855	1.0575	1.05638	1.01885	1.01128	1.01716		93.132	130.304	103.193	134.259	127.064	150.04		28.4873	35.3353	34.8307	28.0063
127357		103.206	115.073	84.213	125.825	130.309	112.124				0	0	0	0	0	0		0	0	0	0	0	0		0	0	0	0	0	0		1.04721	1.05824	1.05794	1.02013	1.01035	1.01644		103.206	115.073	84.213	125.825	130.309	157.997		28.7625	35.2693	34.96	27.9983
127437		91.249	112.29	89.281	121.005	121.249	127.777				0	0	0	0	0	0		0	0	0	0	0	0		0	0	0	0	0	0		1.0468	1.05772	1.06015	1.02118	1.00783	1.01729		91.249	112.29	89.281	145.976	121.249	158.224		28.8072	35.245	34.944	27.6937
127516		89.104	129.505	72.216	125.863	138.16	142.793				0	0	0	0	0	0		0	0	0	0	0	0		0	0	0	0	0	0		1.0481	1.05631	1.06167	1.02232	1.0078	1.01755		89.104	129.505	103.147	125.863	138.16	142.793		28.9728	35.2565	34.7218	27.6523
127597		81.721	119.299	93.706	136.738	120.344	137.065				0	0	0	0	0	0		0	0	0	0	0	0		0	0	0	0	0	0		1.04865	1.05568	1.06098	1.02313	1.00931	1.01715		105.041	119.299	93.706	136.738	120.344	137.065		29.447	35.3555	34.6958	27.5923
127677		88.361	142.575	97.135	139.571	128.559	141.687				0	0	0	0	0	0		0	0	0	0	0	0		0	0	0	0	0	0		1.0478	1.05408	1.06088	1.02411	1.0093	1.01749		88.361	142.575	97.135	139.571	128.559	141.687		29.4223	35.546	34.6717	27.6113
127777		120.583	134.592	111.124	153.715	144.627	159.925				0	0	0	0	0	0		0	0	0	0	0	0		0	0	0	0	0	0		1.0484	1.0524	1.06194	1.02526	1.00905	1.0179		120.583	134.592	111.124	153.715	144.627	159.925		29.4032	36.1715	34.9688	27.6067
127857		106.223	124.615	101.283	144.363	149.355	127.722				0	0	0	0	0	0		0	0	0	0	0	0		0	0	0	0	0	0		1.04896	1.05059	1.06163	1.02557	1.00938	1.01861		106.223	124.615	101.283	144.363	149.355	159.509		29.5018	36.194	35.1183	27.813
127977		117.876	122.504	88.802	140.284	142.953	149.153				0	0	0	0	0	0		0	0	0	0	0	0		0	0	0	0	0	0		1.0487	1.04919	1.0608	1.02526	1.00945	1.01867		117.876	122.504	88.802	140.284	142.953	149.153		29.5065	36.189	35.074	27.7313
128057		113.354	112.653	101.141	144.137	134.851	151.773				0	0	0	0	0	0		0	0	0	0	0	0		0	0	0	0	0	0		1.04895	1.04933	1.06184	1.02545	1.00833	1.01854		113.354	112.653	101.141	144.137	134.851	151.773		29.4882	36.1308	35.358	28.0722
128137		103.109	136.336	115.381	127.06	140.925	168.807				0	0	0	0	0	0		0	0	0	0	0	0		0	0	0	0	0	0		1.04915	1.04986	1.06215	1.02515	1.0066	1.01887		103.109	136.336	115.381	127.06	140.925	168.807		29.4882	35.9845	35.1418	28.1275
128217		104.674	121.695	94.571	118.725	134.525	129.161				0	0	0	0	0	0		0	0	0	0	0	0		0	0	0	0	0	0		1.04894	1.05124	1.06232	1.02491	1.00626	1.01946		104.674	121.695	94.571	147.285	134.525	160.442		29.2637	36.484	35.0395	28.182
128317		103.767	120.249	72.833	125.411	129.732	144.961				0	0	0	0	0	0		0	0	0	0	0	0		0	0	0	0	0	0		1.04935	1.05217	1.06252	1.02517	1.00641	1.01987		103.767	120.249	104.994	125.411	129.732	144.961		29.394	37.0515	34.988	28.1167
128397		103.002	145.096	89.81	149.807	106.559	122.818				0	0	0	0	0	0		0	0	0	0	0	0		0	0	0	0	0	0		1.05061	1.05312	1.0639	1.02583	1.00705	1.02011		103.002	145.096	89.81	149.807	148.268	160.914		29.8883	37.0037	35.0442	28.254
128477		96.261	118.324	90.23	116.42	124.446	138.399				0	0	0	0	0	0		0	0	0	0	0	0		0	0	0	0	0	0		1.05109	1.0535	1.06425	1.02694	1.00746	1.02021		96.261	118.324	90.23	147.583	124.446	138.399		30.0613	36.9763	35.2817	28.152
128557		94.469	96.795	92.408	132.556	128.815	137.398				0	0	0	0	0	0		0	0	0	0	0	0		0	0	0	0	0	0		1.05146	1.05411	1.06579	1.02809	1.00637	1.02127		94.469	142.55	92.408	132.556	128.815	137.398		30.339	36.9745	35.3623	28.1268
128657		90.397	143.692	81.305	117.364	120.192	154.637				0	0	0	0	0	0		0	0	0	0	0	0		0	0	0	0	0	0		1.05219	1.05517	1.06674	1.02926	1.00539	1.0229		90.397	143.692	81.305	147.659	120.192	154.637		30.8928	37.3653	35.5545	28.0165
128737		94.621	119.974	77.224	122.765	113.788	136.784				0	0	0	0	0	0		0	0	0	0	0	0		0	0	0	0	0	0		1.05291	1.05585	1.06747	1.03031	1.00604	1.02395		94.621	119.974	105.169	147.68	113.788	136.784		31.1757	37.3585	36.13	27.9758
128839		78.32	133.811	97.144	130.137	138.483	152.403				0	0	0	0	0	0		0	0	0	0	0	0		0	0	0	0	0	0		1.0524	1.05451	1.06856	1.03054	1.00654	1.02345		106.797	133.811	97.144	130.137	138.483	152.403		31.4712	37.3175	35.9262	27.6555
128977		105.55	129.519	95.311	124.365	132.57	158.127				0	0	0	0	0	0		0	0	0	0	0	0		0	0	0	0	0	0		1.05207	1.05293	1.06755	1.02985	1.00725	1.02372		105.55	129.519	95.311	124.365	132.57	158.127		31.3702	37.173	35.781	27.4708
129057		100.317	153.951	111.499	149.783	133.151	143.927				0	0	0	0	0	0		0	0	0	0	0	0		0	0	0	0	0	0		1.05071	1.05182	1.06643	1.02948	1.006	1.02452		100.317	153.951	111.499	149.783	133.151	143.927		31.2908	36.945	35.5605	27.3038
129136		107.619	129.523	94.268	119.725	150.266	147.37				0	0	0	0	0	0		0	0	0	0	0	0		0	0	0	0	0	0		1.04984	1.05207	1.06611	1.02933	1.0048	1.02468		107.619	129.523	94.268	147.701	150.266	147.37		31.2435	36.6977	35.4153	27.16
129217		104.133	138.064	92.762	149.464	147.479	171.125				0	0	0	0	0	0		0	0	0	0	0	0		0	0	0	0	0	0		1.04963	1.05251	1.06553	1.02989	1.00524	1.02479		104.133	138.064	92.762	149.464	147.479	171.125		31.2315	36.6977	35.3012	27.16
129297		107.737	157.109	110.545	145.173	173.927	147.517				0	0	0	0	0	0		0	0	0	0	0	0		0	0	0	0	0	0		1.04897	1.05259	1.06587	1.02916	1.00337	1.02367		107.737	157.109	110.545	145.173	173.927	147.517		31.153	36.0007	35.162	27.0735
129397		98.421	118.322	96.616	148.903	126.089	137.811				0	0	0	0	0	0		0	0	0	0	0	0		0	0	0	0	0	0		1.04888	1.05249	1.06625	1.02822	1.00266	1.02301		98.421	118.322	96.616	148.903	126.089	137.811		30.5683	35.8852	35.0802	27.2998
129477		103.81	115.191	96.566	134.082	137.24	123.787				0	0	0	0	0	0		0	0	0	0	0	0		0	0	0	0	0	0		1.04854	1.05316	1.06589	1.02773	1.00229	1.02356		103.81	115.191	96.566	134.082	137.24	161.593		30.5683	35.5742	34.9575	27.2913
129556		98.538	160.816	95.222	147.127	108.764	146.4				0	0	0	0	0	0		0	0	0	0	0	0		0	0	0	0	0	0		1.04834	1.05257	1.0658	1.02821	1.0015	1.02258		98.538	160.816	95.222	147.127	149.382	146.4		30.3595	35.361	34.817	27.2875
129657		97.282	140.645	93.649	129.895	122.149	151.433				0	0	0	0	0	0		0	0	0	0	0	0		0	0	0	0	0	0		1.04861	1.05244	1.06514	1.02778	1.00276	1.0209		97.282	140.645	93.649	129.895	122.149	151.433		30.3498	35.4647	34.798	27.2633
129757		102.805	144.988	108.844	130.572	125.574	158.774				0	0	0	0	0	0		0	0	0	0	0	0		0	0	0	0	0	0		1.04909	1.05098	1.06135	1.02756	1.00308	1.02085		102.805	144.988	108.844	130.572	125.574	158.774		30.0752	35.44	34.7698	27.5397
129837		88.195	137.742	83.022	140.489	132.843	159.139				0	0	0	0	0	0		0	0	0	0	0	0		0	0	0	0	0	0		1.0496	1.04842	1.05836	1.0282	1.00243	1.02172		88.195	137.742	83.022	140.489	132.843	159.139		29.9532	35.3927	34.6473	27.4208
129997		121.511	137.476	118.769	148.448	121.643	172.482				0	0	0	0	0	0		0	0	0	0	0	0		0	0	0	0	0	0		1.0494	1.04671	1.05842	1.02868	1.0008	1.02142		121.511	137.476	118.769	148.448	121.643	172.482		29.9303	35.3772	34.5138	27.4208
130077		119.711	150.362	91.779	155.168	118.351	152.904				0	0	0	0	0	0		0	0	0	0	0	0		0	0	0	0	0	0		1.04829	1.04596	1.05635	1.02821	0.999957	1.02112		119.711	150.362	91.779	155.168	118.351	152.904		29.5757	35.2902	34.3845	27.2893
130157		106.493	142.943	109.785	134.268	137.821	144.093				0	0	0	0	0	0		0	0	0	0	0	0		0	0	0	0	0	0		1.04794	1.04602	1.05466	1.02719	1.00054	1.02142		106.493	142.943	109.785	134.268	137.821	144.093		29.432	35.1985	34.2785	27.2503
130236		97.229	116.605	100.203	140.034	142.389	142.122				0	0	0	0	0	0		0	0	0	0	0	0		0	0	0	0	0	0		1.04813	1.04588	1.05505	1.02756	0.998995	1.02196		97.229	116.605	100.203	140.034	142.389	142.122		29.291	35.1985	34.2785	27.2503
130317		99.832	141.873	103.882	138.093	166.442	145.574				0	0	0	0	0	0		0	0	0	0	0	0		0	0	0	0	0	0		1.04815	1.04659	1.05504	1.0272	0.998358	1.0224		99.832	141.873	103.882	138.093	166.442	145.574		29.166	35.0462	34.1608	26.963
130397		105.714	130.911	105.061	131.224	160.607	149.016				0	0	0	0	0	0		0	0	0	0	0	0		0	0	0	0	0	0		1.04847	1.04701	1.05491	1.02723	0.998754	1.02239		105.714	130.911	105.061	131.224	160.607	149.016		29.5493	34.9417	34.0925	26.963
130477		99.671	123.422	93.235	143.77	127.954	136.634				0	0	0	0	0	0		0	0	0	0	0	0		0	0	0	0	0	0		1.04807	1.04708	1.05468	1.0274	0.999272	1.02208		99.671	123.422	93.235	143.77	127.954	136.634		29.8947	34.7782	33.8302	26.7585
130557		83.995	130.496	111.913	149.559	145.076	162.738				0	0	0	0	0	0		0	0	0	0	0	0		0	0	0	0	0	0		1.04768	1.04765	1.05513	1.0278	0.999137	1.02256		109.062	130.496	111.913	149.559	145.076	162.738		29.8015	34.8192	33.615	26.59
130637		103.409	133.768	93.589	134.123	137.103	151.939				0	0	0	0	0	0		0	0	0	0	0	0		0	0	0	0	0	0		1.04789	1.04822	1.05642	1.02859	0.998567	1.02289		103.409	133.768	93.589	134.123	137.103	151.939		30.1322	34.6065	33.6155	26.758
130737		95.381	115.02	94.933	145.182	126.578	139.993				0	0	0	0	0	0		0	0	0	0	0	0		0	0	0	0	0	0		1.04827	1.04796	1.05786	1.02907	0.996846	1.02305		95.381	145.412	94.933	145.182	126.578	139.993		30.0825	34.7415	33.6653	26.6882
130837		100.742	122.354	88.146	130.963	128.22	138.275				0	0	0	0	0	0		0	0	0	0	0	0		0	0	0	0	0	0		1.04872	1.04756	1.05787	1.02938	0.995084	1.02154		100.742	122.354	88.146	130.963	128.22	138.275		30.196	34.7475	33.5343	26.7977
130977		112.045	151.079	114.088	171.63	149.505	170.698				0	0	0	0	0	0		0	0	0	0	0	0		0	0	0	0	0	0		1.0486	1.04815	1.05759	1.02883	0.99596	1.02059		112.045	151.079	114.088	171.63	149.505	170.698		30.0907	34.6762	33.4585	26.629
131097		119.45	137.641	95.108	147.744	148.511	168.588				0	0	0	0	0	0		0	0	0	0	0	0		0	0	0	0	0	0		1.04846	1.04895	1.05775	1.02822	0.996639	1.02065		119.45	137.641	95.108	147.744	148.511	168.588		29.95	35.0003	33.2968	26.358
131176		112.018	131.629	97.573	138.523	146.048	172.87				0	0	0	0	0	0		0	0	0	0	0	0		0	0	0	0	0	0		1.04731	1.04866	1.05798	1.02811	0.996805	1.01985		112.018	131.629	97.573	138.523	146.048	172.87		29.8135	34.802	32.8048	26.2745
131257		120.369	134.921	105.236	142.216	134.289	158.715				0	0	0	0	0	0		0	0	0	0	0	0		0	0	0	0	0	0		1.04576	1.04788	1.05759	1.02812	0.997587	1.01975		120.369	134.921	105.236	142.216	134.289	158.715		29.7748	34.6858	32.736	26.184
131337		110.596	130.043	105.632	145.981	149.651	154.081				0	0	0	0	0	0		0	0	0	0	0	0		0	0	0	0	0	0		1.04182	1.04803	1.05733	1.02701	0.996639	1.02014		110.596	130.043	105.632	145.981	149.651	154.081		29.6253	34.4595	32.6457	26.184
131417		102.668	126.532	104.893	147.306	124.808	152.583				0	0	0	0	0	0		0	0	0	0	0	0		0	0	0	0	0	0		1.03891	1.0481	1.05639	1.02674	0.994604	1.01968		102.668	126.532	104.893	147.306	124.808	152.583		29.4995	34.4595	32.6457	26.3572
131497		102.624	134.35	88.818	151.653	126.517	148.39				0	0	0	0	0	0		0	0	0	0	0	0		0	0	0	0	0	0		1.03859	1.04883	1.05602	1.02688	0.992433	1.01931		102.624	134.35	88.818	151.653	126.517	148.39		29.402	34.6185	32.3708	26.2625
131577		102.979	142.624	93.649	133.376	112.523	134.375				0	0	0	0	0	0		0	0	0	0	0	0		0	0	0	0	0	0		1.0373	1.04904	1.05497	1.02723	0.990784	1.01935		102.979	142.624	93.649	133.376	150.034	164.363		29.222	34.6185	32.237	26.0918
131657		92.901	134.486	93.517	138.215	120.479	133.339				0	0	0	0	0	0		0	0	0	0	0	0		0	0	0	0	0	0		1.03629	1.04836	1.05431	1.0269	0.990978	1.01925		92.901	134.486	93.517	138.215	120.479	164.42		29.0823	34.0505	32.2175	25.9247
131757		94.852	123.475	95.819	127.168	139.028	148.488				0	0	0	0	0	0		0	0	0	0	0	0		0	0	0	0	0	0		1.0368	1.04733	1.05454	1.02635	0.991068	1.01988		94.852	123.475	95.819	127.168	139.028	148.488		29.0177	33.8615	32.0975	25.8333
131837		84.532	98.211	99.521	105.767	139.27	156.269				0	0	0	0	0	0		0	0	0	0	0	0		0	0	0	0	0	0		1.03749	1.04718	1.05357	1.02658	0.990856	1.02033		111.381	145.874	99.521	148.894	139.27	156.269		28.934	33.8253	32.0113	25.7717
131977		78.662	108.69	84.791	114.887	130.606	147.101				0	0	0	0	0	0		0	0	0	0	0	0		0	0	0	0	0	0		1.03766	1.04773	1.05179	1.02699	0.991677	1.02046		111.373	145.856	84.791	148.85	130.606	147.101		28.8568	33.8253	31.9643	25.7717
132056		94.157	108.275	92.933	112.207	137.994	135.121				0	0	0	0	0	0		0	0	0	0	0	0		0	0	0	0	0	0		1.03544	1.04748	1.04866	1.02735	0.992427	1.0205		94.157	145.864	92.933	148.811	137.994	164.118		28.782	33.794	31.953	25.7717
132157		115.082	146.006	128.372	180.24	166.957	181.568				0	0	0	0	0	0		0	0	0	0	0	0		0	0	0	0	0	0		1.03558	1.04768	1.04566	1.02731	0.993065	1.02066		115.082	146.006	128.372	180.24	166.957	181.568		28.782	33.748	31.9513	25.7717
132237		124.927	135.6	103.065	164.116	151.546	148.208				0	0	0	0	0	0		0	0	0	0	0	0		0	0	0	0	0	0		1.03577	1.04807	1.04508	1.02754	0.993557	1.02034		124.927	135.6	103.065	164.116	151.546	148.208		28.782	33.748	31.8503	25.7717
132317		114.185	118.081	100.844	143.959	139.827	161.642				0	0	0	0	0	0		0	0	0	0	0	0		0	0	0	0	0	0		1.03432	1.04861	1.04482	1.02821	0.994066	1.0206		114.185	145.899	100.844	143.959	139.827	161.642		28.9	33.6767	32.0935	25.713
132397		122.894	132.682	108.076	150.512	150.177	149.507				0	0	0	0	0	0		0	0	0	0	0	0		0	0	0	0	0	0		1.03452	1.0488	1.04357	1.02862	0.993152	1.02071		122.894	132.682	108.076	150.512	150.177	149.507		29.2345	33.6558	32.0817	25.713
132497		97.26	137.272	105.905	145.502	148.44	165.461				0	0	0	0	0	0		0	0	0	0	0	0		0	0	0	0	0	0		1.03398	1.04906	1.04241	1.02899	0.993715	1.02091		97.26	137.272	105.905	145.502	148.44	165.461		29.2345	33.623	32.0817	25.6855
132576		112.189	157.36	81.03	130.731	148.255	169.831				0	0	0	0	0	0		0	0	0	0	0	0		0	0	0	0	0	0		1.03413	1.04943	1.04185	1.02926	0.994441	1.02065		112.189	157.36	111.017	130.731	148.255	169.831		29.2345	33.3865	31.91	25.6855
132677		115.649	137.432	110.379	121.394	137.742	161.47				0	0	0	0	0	0		0	0	0	0	0	0		0	0	0	0	0	0		1.03439	1.05	1.04082	1.02949	0.991348	1.01985		115.649	137.432	110.379	148.686	137.742	161.47		29.2345	33.2498	31.7648	25.6377
132757		86.853	145.82	105.048	129.335	135.74	147.92				0	0	0	0	0	0		0	0	0	0	0	0		0	0	0	0	0	0		1.03507	1.05058	1.03872	1.02982	0.991881	1.02033		112.09	145.82	105.048	129.335	135.74	147.92		29.079	33.2083	31.6058	25.6377
132857		104.011	110.628	112.975	132.159	149.093	127.892				0	0	0	0	0	0		0	0	0	0	0	0		0	0	0	0	0	0		1.03566	1.05105	1.0393	1.03037	0.992737	1.02071		104.011	146.102	112.975	132.159	149.093	165.032		28.9462	33.2083	31.5738	25.6377
132997		92.081	108.009	105.367	118.134	141.076	149.566				0	0	0	0	0	0		0	0	0	0	0	0		0	0	0	0	0	0		1.03614	1.05146	1.03841	1.02973	0.993524	1.02121		92.081	146.079	105.367	148.681	141.076	149.566		28.9462	33.079	31.544	25.5948
133076		89.311	124.283	94.529	152.391	138.357	172.656				0	0	0	0	0	0		0	0	0	0	0	0		0	0	0	0	0	0		1.03656	1.05211	1.03844	1.03017	0.994359	1.0216		112.032	124.283	94.529	152.391	138.357	172.656		28.9462	33.2083	31.3218	25.5948
133156		119.504	133.277	115.397	139.431	167.06	159.707				0	0	0	0	0	0		0	0	0	0	0	0		0	0	0	0	0	0		1.03699	1.05245	1.03901	1.03032	0.995075	1.02166		119.504	133.277	115.397	139.431	167.06	159.707		28.9462	33.2083	31.3218	25.5948
133276		119.154	141.728	96.771	156.748	149.937	155.225				0	0	0	0	0	0		0	0	0	0	0	0		0	0	0	0	0	0		1.0368	1.05264	1.03935	1.03036	0.995136	1.02157		119.154	141.728	96.771	156.748	149.937	155.225		28.9462	33.2083	31.3218	25.5948
133358		110.679	136.382	117.43	137.786	163.288	151.238				0	0	0	0	0	0		0	0	0	0	0	0		0	0	0	0	0	0		1.03679	1.05301	1.03973	1.03021	0.995344	1.0215		110.679	136.382	117.43	137.786	163.288	151.238		28.9462	33.2083	31.3218	25.5948
133437		96.849	124.919	104.99	121.986	164.986	147.366				0	0	0	0	0	0		0	0	0	0	0	0		0	0	0	0	0	0		1.03646	1.05242	1.04028	1.02975	0.995548	1.02141		96.849	124.919	104.99	148.681	164.986	147.366		28.9075	33.079	31.2362	25.499
133517		115.388	158.353	101.993	146.157	168.745	143.558				0	0	0	0	0	0		0	0	0	0	0	0		0	0	0	0	0	0		1.0363	1.05184	1.04019	1.03021	0.994877	1.02132		115.388	158.353	101.993	146.157	168.745	143.558		28.893	32.919	31.754	25.462
133597		106.601	151.179	111.859	158.654	126.143	155.21				0	0	0	0	0	0		0	0	0	0	0	0		0	0	0	0	0	0		1.03599	1.05069	1.03963	1.03049	0.995144	1.02184		106.601	151.179	111.859	158.654	126.143	155.21		29.119	32.8448	31.5703	25.499
133677		104.9	122.771	115.065	153.61	151.679	138.618				0	0	0	0	0	0		0	0	0	0	0	0		0	0	0	0	0	0		1.03556	1.04969	1.03949	1.03072	0.995236	1.02196		104.9	122.771	115.065	153.61	151.679	138.618		29.0532	32.801	31.5703	25.462
133776		82.158	151.669	103.86	127.527	118.987	151.965				0	0	0	0	0	0		0	0	0	0	0	0		0	0	0	0	0	0		1.03442	1.04897	1.03723	1.02972	0.995103	1.02211		112.647	151.669	103.86	148.751	149.758	151.965		28.9357	32.7078	31.0637	25.462
133857		92.738	149.609	114.872	131.548	130.503	142.654				0	0	0	0	0	0		0	0	0	0	0	0		0	0	0	0	0	0		1.03396	1.04885	1.03574	1.02908	0.995704	1.02216		92.738	149.609	114.872	131.548	130.503	142.654		28.8208	33.1852	30.7985	25.462
133977		95.593	132.201	100.158	139.775	121.828	144.743				0	0	0	0	0	0		0	0	0	0	0	0		0	0	0	0	0	0		1.03434	1.04949	1.03629	1.02948	0.996282	1.02271		95.593	132.201	100.158	139.775	149.682	144.743		28.8208	33.2785	30.7985	25.499
134057		92.665	127.155	99.804	131.702	126.599	156.706				0	0	0	0	0	0		0	0	0	0	0	0		0	0	0	0	0	0		1.03482	1.04999	1.03508	1.02972	0.996672	1.02299		92.665	127.155	99.804	131.702	126.599	156.706		28.7903	33.2785	30.7602	25.499
134177		85.839	146.996	96.94	128.291	135.931	148.323				0	0	0	0	0	0		0	0	0	0	0	0		0	0	0	0	0	0		1.03475	1.04932	1.03493	1.02958	0.996697	1.02274		112.639	146.996	96.94	148.766	135.931	148.323		28.7903	33.1852	30.581	25.462
134256		107.701	142.309	105.354	151.24	144.042	157.755				0	0	0	0	0	0		0	0	0	0	0	0		0	0	0	0	0	0		1.03441	1.0493	1.03631	1.02936	0.996314	1.02247		107.701	142.309	105.354	151.24	144.042	157.755		28.7903	33.1852	30.581	25.462
134357		103.142	164.427	115.749	156.15	156.982	177.741				0	0	0	0	0	0		0	0	0	0	0	0		0	0	0	0	0	0		1.03404	1.04921	1.03638	1.02936	0.996174	1.02224		103.142	164.427	115.749	156.15	156.982	177.741		28.7903	33.1852	30.581	25.462
134437		105.139	160.521	133.69	157.096	133.339	170.194				0	0	0	0	0	0		0	0	0	0	0	0		0	0	0	0	0	0		1.03475	1.04886	1.03642	1.02896	0.995981	1.02219		105.139	160.521	133.69	157.096	133.339	170.194		28.7903	33.1852	30.581	25.462
134516		111.174	123.796	108.522	160.488	155.998	179.773				0	0	0	0	0	0		0	0	0	0	0	0		0	0	0	0	0	0		1.0358	1.04959	1.03839	1.02997	0.99585	1.02193		111.174	123.796	108.522	160.488	155.998	179.773		28.7903	33.1852	30.581	25.462
134596		121.243	142.497	105.677	126.846	150.165	177.861				0	0	0	0	0	0		0	0	0	0	0	0		0	0	0	0	0	0		1.03481	1.04945	1.03834	1.02998	0.996155	1.02203		121.243	142.497	105.677	148.724	150.165	177.861		28.76	32.8713	30.3967	25.462
134697		108.681	151.977	103.497	162.747	124.948	165.36				0	0	0	0	0	0		0	0	0	0	0	0		0	0	0	0	0	0		1.03485	1.05048	1.03849	1.03012	0.996364	1.02188		108.681	151.977	103.497	162.747	149.679	165.36		28.76	33.1852	30.236	25.462
134776		108.437	118.193	119.105	143.342	149.629	168.125				0	0	0	0	0	0		0	0	0	0	0	0		0	0	0	0	0	0		1.03476	1.05054	1.04097	1.02992	0.996566	1.02168		108.437	147.002	119.105	143.342	149.629	168.125		28.76	33.2785	30.236	25.499
134857		108.269	129.121	109.964	146.562	127.176	136.021				0	0	0	0	0	0		0	0	0	0	0	0		0	0	0	0	0	0		1.03579	1.04979	1.04131	1.02939	0.996833	1.02155		108.269	129.121	109.964	146.562	127.176	164.798		28.7903	33.2785	30.236	25.499
134976		105.026	125.858	110.121	141.18	142.814	144.875				0	0	0	0	0	0		0	0	0	0	0	0		0	0	0	0	0	0		1.03615	1.05081	1.04151	1.03031	0.996681	1.02126		105.026	125.858	110.121	141.18	142.814	144.875		28.76	33.2785	30.236	25.499
135056		96.931	133.326	113.633	133.868	145.277	139.403				0	0	0	0	0	0		0	0	0	0	0	0		0	0	0	0	0	0		1.03643	1.05201	1.04154	1.02993	0.996521	1.02148		96.931	133.326	113.633	133.868	145.277	164.821		28.6272	33.3222	30.236	25.5948
135176		105.938	136.807	83.822	131.338	146.718	143.888				0	0	0	0	0	0		0	0	0	0	0	0		0	0	0	0	0	0		1.03693	1.0534	1.04147	1.02945	0.996417	1.02095		105.938	136.807	111.82	131.338	146.718	143.888		28.6272	33.3965	30.236	25.5948
135256		103.691	123.648	92.511	136.944	141.434	145.012				0	0	0	0	0	0		0	0	0	0	0	0		0	0	0	0	0	0		1.03673	1.05466	1.04205	1.02895	0.995936	1.02088		103.691	123.648	92.511	136.944	141.434	145.012		28.76	33.3965	30.236	25.6377
135336		93.089	145.543	92.489	124.564	139.557	142.214				0	0	0	0	0	0		0	0	0	0	0	0		0	0	0	0	0	0		1.03667	1.05518	1.04259	1.02857	0.995404	1.02035		93.089	145.543	92.489	148.875	139.557	142.214		28.7903	33.3965	30.236	25.6377
135416		119.239	166.981	121.516	161.175	155.392	188.806				0	0	0	0	0	0		0	0	0	0	0	0		0	0	0	0	0	0		1.03748	1.05471	1.04306	1.02782	0.994793	1.02042		119.239	166.981	121.516	161.175	155.392	188.806		28.7903	33.3965	30.236	25.6855
135496		130.214	175.155	137.857	146.923	172.663	171.288				0	0	0	0	0	0		0	0	0	0	0	0		0	0	0	0	0	0		1.03832	1.05421	1.04282	1.02794	0.99446	1.0197		130.214	175.155	137.857	146.923	172.663	171.288		28.7903	33.3965	30.236	25.6855
135576		120.344	182.278	127.03	149.792	160.312	156.706				0	0	0	0	0	0		0	0	0	0	0	0		0	0	0	0	0	0		1.03814	1.05372	1.04245	1.02833	0.993955	1.01898		120.344	182.278	127.03	149.792	160.312	156.706		28.7903	33.3965	30.236	25.6855
135656		127.649	147.553	121.347	149.377	163.821	161.062				0	0	0	0	0	0		0	0	0	0	0	0		0	0	0	0	0	0		1.03847	1.05273	1.04186	1.02823	0.994061	1.01899		127.649	147.553	121.347	149.377	163.821	161.062		28.7903	33.3222	30.1385	25.6855
135736		122.485	148.755	122.534	153.562	146.817	180.461				0	0	0	0	0	0		0	0	0	0	0	0		0	0	0	0	0	0		1.03892	1.05268	1.04213	1.02835	0.993919	1.01885		122.485	148.755	122.534	153.562	146.817	180.461		28.7903	33.3965	30.1385	25.6855
135817		130.765	132.133	116.626	139.346	158.266	160.72				0	0	0	0	0	0		0	0	0	0	0	0		0	0	0	0	0	0		1.03871	1.05268	1.04212	1.02768	0.993798	1.01841		130.765	132.133	116.626	139.346	158.266	160.72		28.8208	33.5635	30.1385	25.713
135977		103.361	147.125	110.781	130.747	145.492	144.304				0	0	0	0	0	0		0	0	0	0	0	0		0	0	0	0	0	0		1.03899	1.05256	1.04258	1.02746	0.993813	1.01836		103.361	147.125	110.781	130.747	145.492	144.304		28.9357	33.5635	30.1385	25.7717
136056		114.418	128.199	124.906	138.107	145.951	156.975				0	0	0	0	0	0		0	0	0	0	0	0		0	0	0	0	0	0		1.03896	1.0526	1.04294	1.02704	0.993955	1.01823		114.418	128.199	124.906	138.107	145.951	156.975		28.9357	33.3965	30.1385	25.7717
136157		124.561	145.639	117	147.685	144.754	149.171				0	0	0	0	0	0		0	0	0	0	0	0		0	0	0	0	0	0		1.03854	1.05225	1.04333	1.02677	0.993912	1.01767		124.561	145.639	117	147.685	144.754	149.171		29.0332	33.5635	30.1385	25.7717
136276		106.013	119.1	100.997	127.264	151.311	152.141				0	0	0	0	0	0		0	0	0	0	0	0		0	0	0	0	0	0		1.03826	1.05207	1.0434	1.02652	0.993492	1.01736		106.013	146.964	100.997	149.371	151.311	152.141		29.0532	33.5635	30.1385	25.8333
136357		88.761	138.285	145.86	134.733	149.431	159.37				0	0	0	0	0	0		0	0	0	0	0	0		0	0	0	0	0	0		1.038	1.05133	1.04298	1.02593	0.992738	1.01662		112.152	138.285	145.86	134.733	149.431	159.37		29.0532	33.7272	30.1385	25.8333
136436		110.252	116.632	125.487	140.797	140.411	137.731				0	0	0	0	0	0		0	0	0	0	0	0		0	0	0	0	0	0		1.03755	1.05194	1.04344	1.0253	0.992121	1.01673		110.252	146.967	125.487	140.797	140.411	165.629		29.119	33.7272	30.1385	25.8333
136517		137.463	172.997	135.85	170.421	150.798	171.419				0	0	0	0	0	0		0	0	0	0	0	0		0	0	0	0	0	0		1.03714	1.0515	1.04311	1.02455	0.991476	1.01747		137.463	172.997	135.85	170.421	150.798	171.419		29.119	33.7272	30.1385	25.9247
136596		121.879	170.63	135.365	153.721	157.351	167.824				0	0	0	0	0	0		0	0	0	0	0	0		0	0	0	0	0	0		1.03684	1.05092	1.04272	1.02424	0.990849	1.01687		121.879	170.63	135.365	153.721	157.351	167.824		29.119	33.7272	30.1385	25.9247
136696		112.617	130.695	132.397	178.427	176.393	168.519				0	0	0	0	0	0		0	0	0	0	0	0		0	0	0	0	0	0		1.03674	1.05073	1.04262	1.02386	0.99057	1.01674		112.617	130.695	132.397	178.427	176.393	168.519		29.119	33.7272	30.1385	25.9247
136776		133.294	160.112	130.25	179.725	166.97	157.492				0	0	0	0	0	0		0	0	0	0	0	0		0	0	0	0	0	0		1.03678	1.05063	1.04279	1.02348	0.990496	1.01648		133.294	160.112	130.25	179.725	166.97	157.492		29.119	33.7272	30.1385	25.9247
136856		135.038	163.203	154.847	161.752	149.293	193.666				0	0	0	0	0	0		0	0	0	0	0	0		0	0	0	0	0	0		1.03684	1.05045	1.04279	1.02302	0.990355	1.01635		135.038	163.203	154.847	161.752	149.293	193.666		29.14	33.864	30.1385	26.172
137016		143.213	148.62	117.696	159.485	136.273	196.761				0	0	0	0	0	0		0	0	0	0	0	0		0	0	0	0	0	0		1.03663	1.05035	1.04261	1.02281	0.99019	1.01622		143.213	148.62	117.696	159.485	136.273	196.761		29.1835	34.1005	30.236	26.5795
137096		121.375	188.753	111.195	200.267	158.496	222.214				0	0	0	0	0	0		0	0	0	0	0	0		0	0	0	0	0	0		1.03663	1.05006	1.04269	1.02248	0.98992	1.01612		121.375	188.753	111.195	200.267	158.496	222.214		29.3047	34.1005	30.3967	26.663
137176		151.671	169.673	126.335	171.131	170.51	203.738				0	0	0	0	0	0		0	0	0	0	0	0		0	0	0	0	0	0		1.03659	1.04965	1.04251	1.02205	0.989672	1.01599		151.671	169.673	126.335	171.131	170.51	203.738		29.3047	34.1005	30.3967	26.934
137296		136.499	207.108	131.639	184.748	171.605	200.177				0	0	0	0	0	0		0	0	0	0	0	0		0	0	0	0	0	0		1.03642	1.04966	1.04243	1.02159	0.989035	1.01583		136.499	207.108	131.639	184.748	171.605	200.177		29.3047	34.1333	30.3967	27.1028
137377		116.113	173.917	135.963	151.111	176.194	199.589				0	0	0	0	0	0		0	0	0	0	0	0		0	0	0	0	0	0		1.03626	1.04987	1.04231	1.0215	0.988882	1.01579		116.113	173.917	135.963	151.111	176.194	199.589		29.3047	34.1542	30.3967	27.1687
137456		128.588	198.656	119.95	170.296	157.946	202.334				0	0	0	0	0	0		0	0	0	0	0	0		0	0	0	0	0	0		1.03579	1.04972	1.04213	1.0209	0.988479	1.01542		128.588	198.656	119.95	170.296	157.946	202.334		29.3047	34.1542	30.581	27.1687
137536		111.326	183.994	90.891	193.602	149.713	187.721				0	0	0	0	0	0		0	0	0	0	0	0		0	0	0	0	0	0		1.0357	1.04899	1.04181	1.02041	0.987967	1.01485		111.326	183.994	90.891	193.602	149.713	187.721		29.3047	34.1542	30.581	27.2385
137616		113.974	184.381	133.637	193.312	154.753	223.515				0	0	0	0	0	0		0	0	0	0	0	0		0	0	0	0	0	0		1.0363	1.04851	1.04126	1.0199	0.987189	1.01421		113.974	184.381	133.637	193.312	154.753	223.515		29.3047	34.2255	30.581	27.2385
137696		159.306	190.53	149.814	287.173	193.61	245.08				0	0	0	0	0	0		0	0	0	0	0	0		0	0	0	0	0	0		1.03594	1.04796	1.04057	1.01933	0.986722	1.01342		159.306	190.53	149.814	287.173	193.61	245.08		29.3047	34.2255	30.581	27.4503
137776		151.744	218.975	150.004	203.791	186.893	230.224				0	0	0	0	0	0		0	0	0	0	0	0		0	0	0	0	0	0		1.03624	1.04737	1.04009	1.01874	0.985864	1.01285		151.744	218.975	150.004	203.791	186.893	230.224		29.3995	34.2255	30.581	27.4503
137856		118.441	225.306	122.463	216.796	174.12	237.867				0	0	0	0	0	0		0	0	0	0	0	0		0	0	0	0	0	0		1.03619	1.04719	1.04027	1.01846	0.985839	1.01284		118.441	225.306	122.463	216.796	174.12	237.867		29.3995	34.2255	30.581	27.768
137976		118.305	207.574	127.532	187.808	168.761	211.398				0	0	0	0	0	0		0	0	0	0	0	0		0	0	0	0	0	0		1.0381	1.04719	1.04012	1.01799	0.985272	1.01263		118.305	207.574	127.532	187.808	168.761	211.398		29.3995	34.2255	30.581	28.1235
138056		127.877	167.805	134.9	167.865	170.177	196.568				0	0	0	0	0	0		0	0	0	0	0	0		0	0	0	0	0	0		1.03799	1.04698	1.04007	1.01766	0.985259	1.01247		127.877	167.805	134.9	167.865	170.177	196.568		29.4815	34.2715	30.7602	28.0818
138136		134.627	188.536	126.407	186.321	158.08	193.176				0	0	0	0	0	0		0	0	0	0	0	0		0	0	0	0	0	0		1.03824	1.04661	1.03995	1.01726	0.985066	1.01239		134.627	188.536	126.407	186.321	158.08	193.176		29.56	34.3028	30.7985	28.0818
138216		122.11	174.503	123.919	181.213	196.47	168.066				0	0	0	0	0	0		0	0	0	0	0	0		0	0	0	0	0	0		1.03838	1.04651	1.04004	1.01703	0.984818	1.01235		122.11	174.503	123.919	181.213	196.47	168.066		29.649	34.339	30.7985	28.2095
138296		132.121	163.235	122.965	177.417	164.064	190.042				0	0	0	0	0	0		0	0	0	0	0	0		0	0	0	0	0	0		1.0383	1.04624	1.03986	1.01669	0.984705	1.01221		132.121	163.235	122.965	177.417	164.064	190.042		29.7263	34.4977	30.9693	28.2095
138376		136.293	175.295	129.419	166.023	156.305	193.929				0	0	0	0	0	0		0	0	0	0	0	0		0	0	0	0	0	0		1.03795	1.0457	1.03977	1.01622	0.984534	1.01228		136.293	175.295	129.419	166.023	156.305	193.929		29.7263	34.4977	30.9693	28.2807
138456		104.399	146.114	115.533	168.876	153.877	167.806				0	0	0	0	0	0		0	0	0	0	0	0		0	0	0	0	0	0		1.03952	1.04517	1.03931	1.01573	0.983861	1.01178		104.399	146.114	115.533	168.876	153.877	167.806		29.7263	34.894	30.9693	28.2807
138576		140.941	197.405	113.359	167.533	174.601	187.798				0	0	0	0	0	0		0	0	0	0	0	0		0	0	0	0	0	0		1.03986	1.04464	1.03892	1.01524	0.983568	1.01116		140.941	197.405	113.359	167.533	174.601	187.798		29.9153	34.894	30.9693	28.2807
138656		117.15	208.331	112.129	225.165	139.086	250.153				0	0	0	0	0	0		0	0	0	0	0	0		0	0	0	0	0	0		1.04022	1.04416	1.03851	1.01454	0.98284	1.01061		117.15	208.331	112.129	225.165	139.086	250.153		30.2917	34.894	30.9693	28.2807
138736		163.928	262.002	118.385	271.51	171.083	335.01				0	0	0	0	0	0		0	0	0	0	0	0		0	0	0	0	0	0		1.03963	1.04379	1.03809	1.01407	0.982211	1.01011		163.928	262.002	118.385	271.51	171.083	335.01		30.2917	35.0012	30.9693	28.2893
138836		139.214	212.792	132.193	222.762	205.321	252.765				0	0	0	0	0	0		0	0	0	0	0	0		0	0	0	0	0	0		1.03929	1.04329	1.03758	1.01342	0.981595	1.00967		139.214	212.792	132.193	222.762	205.321	252.765		30.2917	35.0012	30.9693	28.3585
138976		158.42	248.644	130.28	254.961	181.855	252.199				0	0	0	0	0	0		0	0	0	0	0	0		0	0	0	0	0	0		1.03922	1.04338	1.03785	1.01296	0.981577	1.00982		158.42	248.644	130.28	254.961	181.855	252.199		30.2917	35.1455	30.9693	28.6428
139076		160.225	275.321	134.438	255.242	171.854	218.063				0	0	0	0	0	0		0	0	0	0	0	0		0	0	0	0	0	0		1.03926	1.0433	1.03809	1.01253	0.981387	1.0103		160.225	275.321	134.438	255.242	171.854	218.063		30.2917	35.1455	30.9693	28.6428
139156		133.347	248.497	123.393	225.501	167.242	212.935				0	0	0	0	0	0		0	0	0	0	0	0		0	0	0	0	0	0		1.03908	1.04321	1.03817	1.01224	0.981466	1.01048		133.347	248.497	123.393	225.501	167.242	212.935		30.4175	35.4488	31.2318	29.103
139236		125.935	181.587	132.19	178.419	158.628	188.58				0	0	0	0	0	0		0	0	0	0	0	0		0	0	0	0	0	0		1.03906	1.04303	1.03841	1.01216	0.981452	1.01066		125.935	181.587	132.19	178.419	158.628	188.58		30.577	35.565	31.5703	29.3365
139316		131.358	200.844	122.128	216.624	178.897	210.411				0	0	0	0	0	0		0	0	0	0	0	0		0	0	0	0	0	0		1.03915	1.04238	1.03828	1.01199	0.981257	1.01091		131.358	200.844	122.128	216.624	178.897	210.411		30.6358	35.565	31.754	29.5337
139396		122.998	238.129	104.851	216.636	167.17	200.668				0	0	0	0	0	0		0	0	0	0	0	0		0	0	0	0	0	0		1.03922	1.04244	1.0384	1.01157	0.981159	1.01102		122.998	238.129	104.851	216.636	167.17	200.668		30.6358	35.565	31.8148	29.7438
139476		136.84	167.754	119.482	174.371	124.81	192.998				0	0	0	0	0	0		0	0	0	0	0	0		0	0	0	0	0	0		1.03913	1.04229	1.03842	1.01119	0.981017	1.01088		136.84	167.754	119.482	174.371	151.191	192.998		30.7422	35.7632	31.8148	29.9562
139596		141.231	228.585	136.528	270.776	183.307	226.992				0	0	0	0	0	0		0	0	0	0	0	0		0	0	0	0	0	0		1.03866	1.0418	1.0382	1.0107	0.980437	1.0105		141.231	228.585	136.528	270.776	183.307	226.992		30.8508	35.8315	31.843	30.204
139676		135.714	206.909	135.064	207.921	153.679	175.344				0	0	0	0	0	0		0	0	0	0	0	0		0	0	0	0	0	0		1.0382	1.04133	1.03774	1.00999	0.97987	1.00997		135.714	206.909	135.064	207.921	153.679	175.344		30.8508	35.9645	31.9507	30.204
139756		137.589	225.856	183.251	197.887	192.748	221.29				0	0	0	0	0	0		0	0	0	0	0	0		0	0	0	0	0	0		1.0379	1.04089	1.03719	1.0094	0.979265	1.00974		137.589	225.856	183.251	197.887	192.748	221.29		30.8508	36.3203	32.1523	30.204
139856		157.847	247.392	141.464	203.999	221.705	235.633				0	0	0	0	0	0		0	0	0	0	0	0		0	0	0	0	0	0		1.03751	1.04043	1.03702	1.00863	0.978931	1.00944		157.847	247.392	141.464	203.999	221.705	235.633		30.8508	36.5312	32.1523	30.3055
139976		145.192	163.78	130.471	167.1	185.594	195.943				0	0	0	0	0	0		0	0	0	0	0	0		0	0	0	0	0	0		1.03703	1.0402	1.0369	1.00836	0.978897	1.00949		145.192	163.78	130.471	167.1	185.594	195.943		30.8508	36.5312	32.1523	30.3055
140096		145.226	214.031	146.78	167.807	186.129	193.25				0	0	0	0	0	0		0	0	0	0	0	0		0	0	0	0	0	0		1.03704	1.03993	1.03673	1.00811	0.978669	1.00827		145.226	214.031	146.78	167.807	186.129	193.25		30.8508	36.5312	32.2173	30.6965
140176		135.831	148.702	113.38	148.707	165.823	180.444				0	0	0	0	0	0		0	0	0	0	0	0		0	0	0	0	0	0		1.03725	1.03992	1.03646	1.00795	0.97875	1.00838		135.831	148.702	113.38	148.707	165.823	180.444		30.8508	36.5312	32.2173	31.6148
140256		129.23	149.808	121.253	161.19	146.95	176.221				0	0	0	0	0	0		0	0	0	0	0	0		0	0	0	0	0	0		1.03723	1.03999	1.03642	1.00774	0.978889	1.00858		129.23	149.808	121.253	161.19	146.95	176.221		30.8508	36.5312	32.2173	31.815
140356		136.771	148.96	133.072	164.269	156.401	163.875				0	0	0	0	0	0		0	0	0	0	0	0		0	0	0	0	0	0		1.03717	1.03966	1.03663	1.0076	0.978775	1.00891		136.771	148.96	133.072	164.269	156.401	163.875		30.9002	37.0715	32.3433	32.0123
140436		123.812	165.749	137.201	154.86	157.884	156.65				0	0	0	0	0	0		0	0	0	0	0	0		0	0	0	0	0	0		1.03725	1.03938	1.03694	1.00734	0.978976	1.0093		123.812	165.749	137.201	154.86	157.884	156.65		31.0678	37.2952	32.3433	32.6843
140516		137.152	169.052	109.669	177.595	148.502	194.398				0	0	0	0	0	0		0	0	0	0	0	0		0	0	0	0	0	0		1.03733	1.03931	1.03699	1.00728	0.979031	1.00958		137.152	169.052	109.669	177.595	148.502	194.398		31.143	37.397	32.3433	32.9688
140596		118.797	156.987	133.65	159.445	117.98	170.895				0	0	0	0	0	0		0	0	0	0	0	0		0	0	0	0	0	0		1.03736	1.03924	1.03702	1.00716	0.97914	1.00995		118.797	156.987	133.65	159.445	151.343	170.895		31.1857	37.4828	32.3985	33.065
140676		102.894	151.986	117.787	135.28	132.548	160.479				0	0	0	0	0	0		0	0	0	0	0	0		0	0	0	0	0	0		1.03741	1.03883	1.03666	1.00669	0.978841	1.00984		102.894	151.986	117.787	150.296	151.388	160.479		31.3422	37.6827	32.6668	33.3247
140776		118.152	147.173	131.361	168.827	142.209	168.921				0	0	0	0	0	0		0	0	0	0	0	0		0	0	0	0	0	0		1.0373	1.03855	1.03667	1.00638	0.978751	1.00985		118.152	147.173	131.361	168.827	142.209	168.921		31.681	37.6827	32.7385	33.6465
140856		119.872	145.287	120.416	158.525	150.71	169.676				0	0	0	0	0	0		0	0	0	0	0	0		0	0	0	0	0	0		1.03715	1.03815	1.03625	1.00608	0.978374	1.01009		119.872	145.287	120.416	158.525	150.71	169.676		32.0727	37.9112	32.8518	33.824
140976		138.811	163.494	122.899	176.732	133.801	184.453				0	0	0	0	0	0		0	0	0	0	0	0		0	0	0	0	0	0		1.03694	1.03798	1.03648	1.00597	0.978507	1.00962		138.811	163.494	122.899	176.732	151.438	184.453		32.1675	38.1172	32.9238	34.0075
141056		127.096	159.82	125.986	158.596	197.034	169.511				0	0	0	0	0	0		0	0	0	0	0	0		0	0	0	0	0	0		1.03712	1.0379	1.03661	1.0056	0.978361	1.00982		127.096	159.82	125.986	158.596	197.034	169.511		32.1675	38.3552	33.051	34.2445
141156		139.305	205.182	143.649	211.663	159.861	186.367				0	0	0	0	0	0		0	0	0	0	0	0		0	0	0	0	0	0		1.03712	1.03782	1.0367	1.00529	0.977974	1.00997		139.305	205.182	143.649	211.663	159.861	186.367		32.1675	38.3552	33.051	34.565
141256		137.654	137.8	151.566	147.636	173.504	182.511				0	0	0	0	0	0		0	0	0	0	0	0		0	0	0	0	0	0		1.03719	1.03768	1.03666	1.00499	0.977909	1.01021		137.654	137.8	151.566	147.636	173.504	182.511		32.1675	38.538	33.0773	34.565
141336		127.799	143.794	150.281	134.968	156.027	176.224				0	0	0	0	0	0		0	0	0	0	0	0		0	0	0	0	0	0		1.03718	1.03782	1.03694	1.00501	0.977993	1.01066		127.799	143.794	150.281	150.517	156.027	176.224		32.1675	38.538	33.2023	34.565
141416		135.801	176.444	123.391	147.42	146.36	174.434				0	0	0	0	0	0		0	0	0	0	0	0		0	0	0	0	0	0		1.03705	1.03769	1.0374	1.00496	0.978132	1.01099		135.801	176.444	123.391	147.42	146.36	174.434		32.3278	38.7713	33.2023	34.7677
141496		142.497	211.052	135.921	213.362	145.474	219.27				0	0	0	0	0	0		0	0	0	0	0	0		0	0	0	0	0	0		1.03733	1.03732	1.03772	1.00479	0.978428	1.01126		142.497	211.052	135.921	213.362	145.474	219.27		32.3505	39.3705	33.4982	35.227
141596		98.891	153.869	115.602	148.167	140.35	181.863				0	0	0	0	0	0		0	0	0	0	0	0		0	0	0	0	0	0		1.03746	1.03723	1.03768	1.00468	0.978605	1.01163		112.201	153.869	115.602	148.167	151.423	181.863		32.507	39.5498	33.5365	35.227
141696		116.401	157.026	133.747	141.55	136.908	161.46				0	0	0	0	0	0		0	0	0	0	0	0		0	0	0	0	0	0		1.03716	1.03704	1.03805	1.00454	0.978921	1.01191		116.401	157.026	133.747	141.55	151.376	161.46		32.9862	39.7288	33.7	36.2173
141776		128.712	163.04	108.758	140.686	150.66	152.556				0	0	0	0	0	0		0	0	0	0	0	0		0	0	0	0	0	0		1.03697	1.03698	1.03807	1.00438	0.978776	1.01189		128.712	163.04	108.758	150.524	150.66	152.556		33.1257	39.9278	33.9565	36.7873
141856		130.666	158.186	122.157	149.96	126.75	155.237				0	0	0	0	0	0		0	0	0	0	0	0		0	0	0	0	0	0		1.03668	1.03646	1.03808	1.00415	0.978596	1.01188		130.666	158.186	122.157	149.96	151.425	155.237		33.2097	40.204	34.1395	36.7873
141996		97.817	151.768	117.645	140.742	157.313	159.809				0	0	0	0	0	0		0	0	0	0	0	0		0	0	0	0	0	0		1.03663	1.03635	1.03845	1.00455	0.979258	1.01171		112.392	151.768	117.645	150.522	157.313	159.809		33.2097	40.3903	34.1395	36.2173
142076		94.684	158.351	125.19	150.21	144.243	156.754				0	0	0	0	0	0		0	0	0	0	0	0		0	0	0	0	0	0		1.03673	1.03626	1.03836	1.00443	0.979302	1.01182		112.37	158.351	125.19	150.21	151.319	156.754		33.2097	40.7625	34.1395	36.7873
142156		132.189	156.846	150.762	140.661	154.568	172.677				0	0	0	0	0	0		0	0	0	0	0	0		0	0	0	0	0	0		1.03685	1.03603	1.03849	1.00429	0.979492	1.01199		132.189	156.846	150.762	150.525	154.568	172.677		33.2857	41.1938	34.2153	38.4557
142256		126.188	136.483	138.23	148.674	163.232	154.618				0	0	0	0	0	0		0	0	0	0	0	0		0	0	0	0	0	0		1.03669	1.03587	1.03873	1.00429	0.979776	1.01238		126.188	136.483	138.23	148.674	163.232	154.618		33.3715	41.4503	34.341	38.74
142336		127.255	168.833	138.47	144.563	160.321	157.449				0	0	0	0	0	0		0	0	0	0	0	0		0	0	0	0	0	0		1.03649	1.03577	1.03909	1.00396	0.979873	1.01286		127.255	168.833	138.47	144.563	160.321	157.449		33.4102	41.885	34.3543	38.919
142416		113.344	208.028	138.443	164.327	154.385	166.016				0	0	0	0	0	0		0	0	0	0	0	0		0	0	0	0	0	0		1.0363	1.03572	1.03928	1.00382	0.979864	1.01305		113.344	208.028	138.443	164.327	154.385	166.016		33.4102	42.3788	34.3543	38.919
142496		138.564	155.865	169.512	159.491	189.528	188.869				0	0	0	0	0	0		0	0	0	0	0	0		0	0	0	0	0	0		1.03644	1.0355	1.03926	1.00382	0.980159	1.01315		138.564	155.865	169.512	159.491	189.528	188.869		33.5025	42.6525	34.5332	38.9412
142576		125.891	162.86	140.872	157.214	154.038	184.78				0	0	0	0	0	0		0	0	0	0	0	0		0	0	0	0	0	0		1.03652	1.03522	1.03937	1.0037	0.980117	1.01339		125.891	162.86	140.872	157.214	154.038	184.78		33.6082	42.7503	34.727	38.9903
142656		124.04	184.924	123.212	175.242	164.324	175.977				0	0	0	0	0	0		0	0	0	0	0	0		0	0	0	0	0	0		1.03626	1.03533	1.0395	1.00358	0.980118	1.01358		124.04	184.924	123.212	175.242	164.324	175.977		33.6718	42.859	34.8215	39.0935
142736		117.09	164.412	136.596	150.92	135.831	170.681				0	0	0	0	0	0		0	0	0	0	0	0		0	0	0	0	0	0		1.0361	1.03527	1.03956	1.00337	0.98019	1.01373		117.09	164.412	136.596	150.92	150.751	170.681		33.8115	43.1843	34.9853	39.714
142816		142.957	186.29	143.959	165.265	174.014	196.146				0	0	0	0	0	0		0	0	0	0	0	0		0	0	0	0	0	0		1.03612	1.03485	1.03936	1.00291	0.979957	1.0139		142.957	186.29	143.959	165.265	174.014	196.146		34.118	43.2285	34.9853	40.2362
142976		130.09	133.171	133.679	144.942	133.525	168.409				0	0	0	0	0	0		0	0	0	0	0	0		0	0	0	0	0	0		1.03636	1.03466	1.03952	1.00382	0.979985	1.01395		130.09	148.128	133.679	144.942	150.763	168.409		34.118	43.3058	35.114	40.8648
143096		144.951	172.793	121.289	168.097	142.987	181.835				0	0	0	0	0	0		0	0	0	0	0	0		0	0	0	0	0	0		1.03615	1.03452	1.0396	1.00381	0.980363	1.01384		144.951	172.793	121.289	168.097	150.742	181.835		34.118	43.4425	35.236	41.4337
143176		124.309	182.419	121.774	169.691	155.242	173.555				0	0	0	0	0	0		0	0	0	0	0	0		0	0	0	0	0	0		1.03637	1.03426	1.03983	1.00392	0.980285	1.01399		124.309	182.419	121.774	169.691	155.242	173.555		33.8115	43.7708	35.236	41.4337
143256		162.088	186.745	146.438	214.251	167.253	195.493				0	0	0	0	0	0		0	0	0	0	0	0		0	0	0	0	0	0		1.03623	1.03432	1.04009	1.00382	0.980362	1.01397		162.088	186.745	146.438	214.251	167.253	195.493		34.118	43.4425	35.3343	42.8575
143336		157.245	219.628	159.023	219.681	216.681	211.276				0	0	0	0	0	0		0	0	0	0	0	0		0	0	0	0	0	0		1.03599	1.03448	1.04025	1.00365	0.98027	1.01433		157.245	219.628	159.023	219.681	216.681	211.276		34.852	43.7708	35.3343	43.403
143416		142.87	206.842	190.916	180.457	192.823	188.541				0	0	0	0	0	0		0	0	0	0	0	0		0	0	0	0	0	0		1.03606	1.03442	1.04036	1.00336	0.980618	1.01411		142.87	206.842	190.916	180.457	192.823	188.541		34.852	44.0303	35.618	44.2112
143496		140.736	185.23	182.898	170.299	216.394	196.284				0	0	0	0	0	0		0	0	0	0	0	0		0	0	0	0	0	0		1.03608	1.0343	1.04064	1.00325	0.980404	1.01446		140.736	185.23	182.898	170.299	216.394	196.284		35.1373	44.3948	35.618	44.3407
143596		154.257	165.146	141.306	159.211	181.87	183.354				0	0	0	0	0	0		0	0	0	0	0	0		0	0	0	0	0	0		1.03608	1.03397	1.04078	1.00316	0.980581	1.01501		154.257	165.146	141.306	159.211	181.87	183.354		35.2385	45.0263	35.9998	44.6817
143696		116.919	175.387	159.486	180.678	157.188	185.053				0	0	0	0	0	0		0	0	0	0	0	0		0	0	0	0	0	0		1.03639	1.03406	1.04081	1.00331	0.980742	1.01543		116.919	175.387	159.486	180.678	157.188	185.053		35.3395	45.3883	36.0943	45.427
143776		142.528	188.222	125.898	178.637	164.651	168.887				0	0	0	0	0	0		0	0	0	0	0	0		0	0	0	0	0	0		1.03638	1.03434	1.04101	1.00325	0.980968	1.01583		142.528	188.222	125.898	178.637	164.651	168.887		35.4895	46.0125	36.3548	46.269
143856		139.816	177.697	141.336	158.008	163.621	178.632				0	0	0	0	0	0		0	0	0	0	0	0		0	0	0	0	0	0		1.03632	1.03409	1.04111	1.00313	0.981087	1.01614		139.816	177.697	141.336	158.008	163.621	178.632		35.7782	46.9883	36.8328	46.7792
143976		118.431	163.516	131.332	140.263	110.933	161.657				0	0	0	0	0	0		0	0	0	0	0	0		0	0	0	0	0	0		1.03623	1.03399	1.04111	1.00301	0.981023	1.0162		118.431	163.516	131.332	150.521	150.707	161.657		35.9655	47.9123	37.1828	46.9365
144056		131.164	156.149	149.326	154.997	140.985	180.727				0	0	0	0	0	0		0	0	0	0	0	0		0	0	0	0	0	0		1.03616	1.0338	1.04098	1.00305	0.980928	1.01607		131.164	156.149	149.326	154.997	150.71	180.727		35.9655	48.5815	37.1828	46.9365
144136		103.135	142.356	108.189	155.42	131.871	162.78				0	0	0	0	0	0		0	0	0	0	0	0		0	0	0	0	0	0		1.03634	1.0338	1.04119	1.00301	0.981331	1.01638		112.46	142.356	108.189	155.42	150.697	162.78		35.9655	48.5815	37.1828	46.9365
144216		112.662	206.544	108.671	175.092	127.417	178.869				0	0	0	0	0	0		0	0	0	0	0	0		0	0	0	0	0	0		1.03593	1.034	1.04146	1.00294	0.981476	1.01611		112.662	206.544	108.671	175.092	150.693	178.869		35.7782	48.5815	37.1828	46.597
144296		132.004	172.932	112.941	161.324	134.325	186.366				0	0	0	0	0	0		0	0	0	0	0	0		0	0	0	0	0	0		1.03631	1.03394	1.04186	1.00292	0.981891	1.01544		132.004	172.932	112.941	161.324	150.68	186.366		35.7782	49.4305	36.8328	46.597
144376		149.724	190.612	143.213	172.53	148.612	216.803				0	0	0	0	0	0		0	0	0	0	0	0		0	0	0	0	0	0		1.03665	1.03387	1.04218	1.00292	0.98198	1.01504		149.724	190.612	143.213	172.53	148.612	216.803		35.4895	50.3975	36.8328	47.367
144456		149.528	167.842	129.564	171.243	161.59	190.1				0	0	0	0	0	0		0	0	0	0	0	0		0	0	0	0	0	0		1.03693	1.0337	1.04237	1.0028	0.982381	1.01514		149.528	167.842	129.564	171.243	161.59	190.1		35.7782	50.9395	37.1828	48.8408
144576		158.855	198.844	152.08	190.319	163.218	208.91				0	0	0	0	0	0		0	0	0	0	0	0		0	0	0	0	0	0		1.03696	1.03377	1.04276	1.00311	0.982924	1.0156		158.855	198.844	152.08	190.319	163.218	208.91		35.9655	51.5368	37.344	48.8408
144676		142.464	243.206	134.928	205.191	159.47	233.129				0	0	0	0	0	0		0	0	0	0	0	0		0	0	0	0	0	0		1.03693	1.03398	1.04303	1.00324	0.983154	1.01579		142.464	243.206	134.928	205.191	159.47	233.129		36.349	51.5368	37.4933	48.8408
144776		154.461	208.652	136.387	203.801	173.793	228.636				0	0	0	0	0	0		0	0	0	0	0	0		0	0	0	0	0	0		1.03678	1.03381	1.04342	1.00339	0.983406	1.01601		154.461	208.652	136.387	203.801	173.793	228.636		36.8778	52.524	37.8187	48.8408
144856		120.854	161.859	107.057	146.202	135.811	148.671				0	0	0	0	0	0		0	0	0	0	0	0		0	0	0	0	0	0		1.03726	1.03383	1.04387	1.00338	0.983645	1.01632		120.854	161.859	107.057	150.281	150.378	165.24		36.9792	52.6258	38.2373	49.025
144976		109.284	131.677	94.355	132.055	107.489	153.155				0	0	0	0	0	0		0	0	0	0	0	0		0	0	0	0	0	0		1.03742	1.0336	1.04423	1.00333	0.984052	1.01677		109.284	147.215	110.932	150.291	150.18	165.132		37.1998	52.7973	38.5968	49.3575
145076		102.671	118.244	105.083	140.986	132.733	171.873				0	0	0	0	0	0		0	0	0	0	0	0		0	0	0	0	0	0		1.03716	1.0334	1.04436	1.00319	0.984152	1.01678		112.272	147.257	105.083	150.316	150.177	171.873		37.2643	53.0485	38.6653	49.578
145176		98.706	160.175	114.47	130.053	129.102	144.648				0	0	0	0	0	0		0	0	0	0	0	0		0	0	0	0	0	0		1.03732	1.03352	1.04423	1.00317	0.984059	1.01703		112.233	160.175	114.47	150.32	150.179	164.542		37.2643	53.0485	38.6653	49.578
145256		102.333	134.742	82.893	122.234	99.246	137.968				0	0	0	0	0	0		0	0	0	0	0	0		0	0	0	0	0	0		1.03693	1.03355	1.04421	1.00317	0.984237	1.0166		112.323	147.226	110.934	150.318	150.176	164.683		37.2643	53.0485	38.8623	49.578
145336		99.308	145.034	92.693	133.123	112.499	153.845				0	0	0	0	0	0		0	0	0	0	0	0		0	0	0	0	0	0		1.03707	1.03389	1.04438	1.00338	0.984831	1.01614		112.292	145.034	110.904	150.281	150.171	164.833		37.1998	53.0485	38.8623	49.578
145436		111.689	172.85	106.1	168.02	155.537	175.946				0	0	0	0	0	0		0	0	0	0	0	0		0	0	0	0	0	0		1.03711	1.0337	1.04399	1.00311	0.984105	1.01638		111.689	172.85	106.1	168.02	155.537	175.946		36.9792	53.6755	38.8623	50.5588
145516		104.604	164.929	117.844	139.551	168.046	181.82				0	0	0	0	0	0		0	0	0	0	0	0		0	0	0	0	0	0		1.0368	1.03386	1.04438	1.00234	0.98465	1.01674		112.354	164.929	117.844	150.469	168.046	181.82		36.8778	53.6755	38.8623	50.5588
145596		103.836	145.798	110.573	132.93	151.741	170.624				0	0	0	0	0	0		0	0	0	0	0	0		0	0	0	0	0	0		1.03692	1.03383	1.0448	1.00235	0.984924	1.01697		112.325	145.798	110.573	150.466	151.741	170.624		36.9792	53.6755	38.8623	50.624
145676		107.066	171.613	96.777	141.484	144.795	163.986				0	0	0	0	0	0		0	0	0	0	0	0		0	0	0	0	0	0		1.03736	1.03408	1.04537	1.00249	0.985521	1.01739		107.066	171.613	110.747	150.441	150.166	163.986		36.9792	53.6755	38.8623	50.624
145776		109.716	144.433	121.641	151.38	129.366	158.106				0	0	0	0	0	0		0	0	0	0	0	0		0	0	0	0	0	0		1.03766	1.03397	1.04589	1.00273	0.985824	1.01782		109.716	144.433	121.641	151.38	150.156	164.312		37.1998	53.6755	38.8623	50.624
145856		109.429	146.945	99.216	128.795	133.851	159.293				0	0	0	0	0	0		0	0	0	0	0	0		0	0	0	0	0	0		1.03825	1.03403	1.0461	1.00268	0.985751	1.01816		109.429	146.945	110.668	150.407	150.161	159.293		37.1998	53.7578	39.0865	50.624
145976		99.465	139.159	99.403	112.23	116.876	139.969				0	0	0	0	0	0		0	0	0	0	0	0		0	0	0	0	0	0		1.03823	1.03422	1.04641	1.00251	0.986014	1.01833		112.134	147.162	110.634	150.437	150.142	164.204		37.2643	53.8308	39.1788	51.8518
146056		106.209	133.292	101.447	139.916	122.291	147.128				0	0	0	0	0	0		0	0	0	0	0	0		0	0	0	0	0	0		1.03841	1.0347	1.04651	1.00246	0.986187	1.01866		112.12	147.15	110.623	150.156	150.13	164.132		37.4887	54.0673	39.279	52.0097
146136		98.824	132.319	94.776	135.505	106.484	140.092				0	0	0	0	0	0		0	0	0	0	0	0		0	0	0	0	0	0		1.03845	1.03472	1.04636	1.00239	0.986503	1.01886		112.117	147.149	110.639	150.167	150.108	164.09		37.877	54.2268	39.2978	52.0525
146216		102.397	123.839	77.732	112.187	115.767	134.132				0	0	0	0	0	0		0	0	0	0	0	0		0	0	0	0	0	0		1.03854	1.03484	1.04631	1.00231	0.986636	1.01882		112.11	147.146	110.645	150.179	150.098	163.908		38.0235	54.4943	39.457	52.0525
146296		93.647	136.663	83.422	132.727	137.931	166.206				0	0	0	0	0	0		0	0	0	0	0	0		0	0	0	0	0	0		1.03766	1.03481	1.0463	1.00244	0.986112	1.01709		112.178	147.147	110.646	150.159	150.135	166.206		38.0235	54.4943	39.9215	52.0525
146376		124.87	150.179	98.093	143.463	141.989	190.367				0	0	0	0	0	0		0	0	0	0	0	0		0	0	0	0	0	0		1.03601	1.03479	1.04657	1.00255	0.986257	1.01531		124.87	150.179	110.617	150.142	150.125	190.367		38.0235	54.4943	39.9215	52.0525
146456		117.961	138.675	111.882	135.522	138.446	158.618				0	0	0	0	0	0		0	0	0	0	0	0		0	0	0	0	0	0		1.03465	1.03474	1.04696	1.00278	0.986334	1.01563		117.961	147.149	111.882	150.108	150.12	164.428		38.0235	54.4943	39.9215	52.0525
146576		114.843	162.861	105.828	131.434	147.576	159.929				0	0	0	0	0	0		0	0	0	0	0	0		0	0	0	0	0	0		1.03449	1.03477	1.04741	1.00371	0.98675	1.01579		114.843	162.861	110.567	149.97	150.09	164.377		38.0235	54.4943	39.9215	52.0525
146656		117.575	137.293	130.504	156.958	132.858	155.965				0	0	0	0	0	0		0	0	0	0	0	0		0	0	0	0	0	0		1.03425	1.03498	1.04807	1.00381	0.987202	1.01614		117.575	147.142	130.504	156.958	150.059	164.296		38.0235	54.4943	39.9215	52.0525
146736		106.901	163.489	119.016	145.972	127.582	172.707				0	0	0	0	0	0		0	0	0	0	0	0		0	0	0	0	0	0		1.03419	1.03509	1.04827	1.00397	0.987451	1.01659		112.652	163.489	119.016	149.943	150.041	172.707		38.0235	54.4943	39.9215	52.0525
146816		128.554	154.553	104.781	156.022	127.714	165.809				0	0	0	0	0	0		0	0	0	0	0	0		0	0	0	0	0	0		1.0345	1.0351	1.04876	1.00408	0.988089	1.01673		128.554	154.553	110.547	156.022	149.995	165.809		38.0235	54.0798	39.9215	52.0525
146976		106.052	143.078	97.858	134.168	114.242	143.238				0	0	0	0	0	0		0	0	0	0	0	0		0	0	0	0	0	0		1.03493	1.03542	1.04818	1.00435	0.988453	1.01711		112.635	147.131	110.555	149.909	149.969	164.086		38.0235	54.0798	39.457	52.0525
147076		94.256	159.963	106.043	137.48	100.148	161.329				0	0	0	0	0	0		0	0	0	0	0	0		0	0	0	0	0	0		1.03518	1.03533	1.04826	1.00475	0.988477	1.01736		112.298	159.963	110.554	149.873	149.773	164.033		38.3695	54.4943	39.9215	52.0525
147156		94.365	133.102	83.872	136.439	116.292	148.249				0	0	0	0	0	0		0	0	0	0	0	0		0	0	0	0	0	0		1.03532	1.0354	1.04845	1.00477	0.988808	1.01746		112.267	147.132	110.552	149.871	149.727	164.011		38.4985	55.4095	39.976	52.0525
147236		94.351	136.633	116.493	153.17	130.485	151.902				0	0	0	0	0	0		0	0	0	0	0	0		0	0	0	0	0	0		1.03542	1.03557	1.04877	1.00484	0.98904	1.01764		112.243	147.127	116.493	153.17	149.708	163.982		38.8377	55.4095	40.146	52.1472
147336		99.631	171.658	108.657	138.324	137.217	164.365				0	0	0	0	0	0		0	0	0	0	0	0		0	0	0	0	0	0		1.03575	1.03533	1.04909	1.00471	0.989009	1.01759		112.181	171.658	108.657	149.876	149.709	164.365		38.8377	56.1815	40.146	52.1472
147416		97.707	128.349	103.932	155.223	127.576	153.282				0	0	0	0	0	0		0	0	0	0	0	0		0	0	0	0	0	0		1.03567	1.03602	1.04898	1.00473	0.989583	1.01776		112.188	147.067	110.538	155.223	149.687	163.825		39.0777	56.48	40.1925	52.1472
147496		95.231	167.629	103.347	128.338	137.7	156.332				0	0	0	0	0	0		0	0	0	0	0	0		0	0	0	0	0	0		1.03542	1.03538	1.04886	1.0042	0.988935	1.01728		112.244	167.629	110.546	149.922	149.712	164.051		39.0777	56.48	40.1925	52.1472
147576		106.971	134.245	91.888	128.444	150.052	163.383				0	0	0	0	0	0		0	0	0	0	0	0		0	0	0	0	0	0		1.03542	1.03429	1.04662	1.00415	0.989142	1.01706		112.244	147.114	110.611	149.927	150.052	163.383		39.0777	56.48	40.1925	52.1472
147656		93.205	130.365	107.731	141.117	141	155.905				0	0	0	0	0	0		0	0	0	0	0	0		0	0	0	0	0	0		1.03458	1.03462	1.04702	1.00465	0.989217	1.01673		112.436	147.107	110.572	149.881	149.701	164.169		39.0777	56.48	40.1925	52.1472
147736		106.018	121.636	99.704	129.98	130.854	142.043				0	0	0	0	0	0		0	0	0	0	0	0		0	0	0	0	0	0		1.03392	1.03481	1.0455	1.00488	0.989651	1.01648		112.59	147.103	110.733	149.861	149.685	164.223		39.0777	56.48	40.1925	52.1472
147836		113.39	128.167	95.066	129.94	124.781	155.196				0	0	0	0	0	0		0	0	0	0	0	0		0	0	0	0	0	0		1.03327	1.03474	1.04474	1.00525	0.989974	1.01628		113.39	147.104	110.839	149.828	149.672	164.266		39.0777	56.48	40.146	52.1472
147996		93.492	114.094	87.214	109.977	107.776	144.086				0	0	0	0	0	0		0	0	0	0	0	0		0	0	0	0	0	0		1.03331	1.03454	1.04505	1.00526	0.990503	1.01642		112.629	147.109	110.783	149.827	149.652	164.235		39.0777	56.48	40.1925	52.1472
148076		98.554	123.686	88.943	114.939	105.023	139.631				0	0	0	0	0	0		0	0	0	0	0	0		0	0	0	0	0	0		1.03354	1.03378	1.04356	1.00518	0.990804	1.01689		112.623	147.126	111.052	149.834	149.647	164.134		39.3045	56.48	40.1925	52.1472
148156		84.704	137.399	85.766	98.468	105.82	118.813				0	0	0	0	0	0		0	0	0	0	0	0		0	0	0	0	0	0		1.03358	1.03386	1.04404	1.00514	0.991162	1.01719		112.242	147.124	110.685	149.795	149.642	164.07		39.2662	56.48	40.1925	51.916
148236		84.95	111.81	87.016	112.461	97.783	137.081				0	0	0	0	0	0		0	0	0	0	0	0		0	0	0	0	0	0		1.03383	1.03386	1.04447	1.00522	0.991216	1.01735		112.187	147.124	110.638	149.794	149.642	164.035		39.2662	56.6238	40.1925	51.916
148356		131.161	147.084	123.545	145.073	153.727	164.936				0	0	0	0	150	0		0	0	0	0	30.6874	0		0	0	0	0	1	0		1.03371	1.03393	1.04514	1.00505	0.991466	1.01768		131.161	147.084	123.545	149.796	153.727	164.936		38.8873	56.6238	40.1925	52.1913
148436		127.833	148.774	115.766	125.978	146.538	143.762				0	0	0	0	150	0		0	0	0	0	32.5595	0		0	0	0	0	1	0		1.03403	1.03363	1.04518	1.0047	0.991792	1.01782		127.833	148.774	115.766	149.799	149.634	163.971		38.9265	57.0055	40.413	52.266
148516		99.382	150.445	100.079	145.601	107.857	154.254				0	0	0	0	150	0		0	0	0	0	33.5097	0		0	0	0	0	1	0		1.03386	1.03333	1.04496	1.00442	0.991631	1.01756		112.008	150.445	110.546	149.801	149.636	163.876		39.1165	57.1335	40.938	52.266
148596		109.065	146.272	102.376	137.791	113.768	173.637				0	0	0	0	150	0		0	0	0	0	34.1541	0		0	0	0	0	1	0		1.03393	1.03313	1.04518	1.00432	0.991475	1.01758		111.995	146.272	110.534	149.802	149.638	173.637		39.1165	57.2133	40.938	52.266
148676		97.55	138.328	106.245	131.058	122.594	144				0	0	0	0	150	0		0	0	0	0	36.2521	0		0	0	0	0	1	0		1.0336	1.03269	1.04453	1.00435	0.991688	1.01805		112.021	147.154	110.553	149.802	149.635	163.744		39.1165	57.2133	40.413	52.266
148756		99.949	137.984	94.473	121.796	117.426	152.498				0	0	0	0	150	0		0	0	0	0	36.563	0		0	0	0	0	1	0		1.0326	1.03251	1.04455	1.00416	0.991792	1.01763		112.036	147.159	110.552	149.79	149.634	163.86		39.1165	57.2133	40.413	52.266
148856		89.108	101.131	84.341	120.863	110.349	119.625				0	0	0	0	150	0		0	0	0	0	36.1782	0		0	0	0	0	1	0		1.03281	1.03255	1.04464	1.00416	0.99199	1.01684		112.033	147.158	110.551	149.79	149.631	163.921		39.1165	57.2133	40.413	52.266
148976		87.045	133.514	109.702	130.592	94.206	122.566				0	0	0	0	150	0		0	0	0	0	36.2514	0		0	0	0	0	1	0		1.0318	1.03277	1.04433	1.00443	0.992288	1.01665		112.058	147.152	110.556	149.789	149.619	163.934		39.1165	57.2133	40.413	52.266
149076		86.74	117.593	92.925	119.442	106.674	122.648				0	0	0	0	150	0		0	0	0	0	36.826	0		0	0	0	0	1	0		1.03199	1.03287	1.04162	1.00445	0.992403	1.01683		112.045	147.149	110.742	149.788	149.61	163.923		39.1165	57.2133	40.413	52.266
149156		82.002	109.23	81.246	117.185	112.886	113.613				0	0	0	0	150	0		0	0	0	0	37.6406	0		0	0	0	0	1	0		1.03217	1.03275	1.04185	1.00462	0.992687	1.01702		112.042	147.152	110.716	149.788	149.589	163.91		39.676	57.2133	40.938	52.266
149256		60.374	106.719	83.481	101.813	88.171	104.426				0	0	0	0	150	0		0	0	0	0	38.499	0		0	0	0	0	1	0		1.03239	1.03267	1.04193	1.00466	0.993211	1.01703		112.039	147.155	110.708	149.787	149.549	163.91		39.676	57.4278	41.1998	52.266
149336		74.44	101.732	82.401	104.862	88.08	107.221				0	0	0	0	150	0		0	0	0	0	41.7231	0		0	0	0	0	1	0		1.03279	1.03258	1.04221	1.00465	0.993788	1.01725		112.033	147.157	110.677	149.787	149.505	163.896		39.676	57.4278	41.6275	52.266
149416		97.568	143.369	115.42	127.926	117.512	152.71				0	0	0	0	150	150		0	0	0	0	45.6851	33.3361		0	0	0	0	1	1		1.03299	1.03249	1.04259	1.00432	0.994367	1.01751		112.03	147.113	115.42	149.718	149.479	163.88		39.7405	57.636	41.6275	52.579
149516		115.738	145.393	124.02	150.531	135.837	153.939				0	0	0	0	150	150		0	0	0	0	47.3704	35.7523		0	0	0	0	1	1		1.0333	1.03196	1.04274	1.0044	0.994517	1.01763		115.738	147.125	124.02	149.706	149.37	163.861		39.7405	57.9857	41.8235	52.579
149596		118.012	142.68	106.978	110.983	96.567	151.161				150	0	0	150	150	150		23.2762	0	0	30.5946	49.3109	38.1526		1	0	0	1	1	1		1.03317	1.03156	1.04302	1.0041	0.995051	1.01779		118.012	147.136	110.547	149.749	149.325	163.31		39.7663	58.5067	41.928	52.579
149676		103.268	148.634	113.906	147.299	123.787	139.111				150	0	0	150	150	150		23.0878	0	0	31.4548	49.9807	38.9372		1	0	0	1	1	1		1.03343	1.03145	1.04309	1.00441	0.995001	1.01772		112.023	148.634	113.906	149.705	149.146	163.336		39.7663	58.3803	41.928	52.579
149756		100.425	149.699	102.696	136.583	132.413	154.643				150	0	0	150	150	150		23.5827	0	0	31.3517	50.423	40.4918		1	0	0	1	1	1		1.03244	1.032	1.0433	1.00435	0.994359	1.01754		112.038	149.699	110.36	149.714	149.224	163.393		39.7663	58.3803	41.928	52.579
149856		111.185	169.375	99.401	134.365	105.902	140.368				150	0	0	150	150	150		23.0356	0	0	32.1405	50.567	40.4341		1	0	0	1	1	1		1.03167	1.03182	1.04007	1.00433	0.993528	1.01753		112.068	169.375	110.705	149.717	149.315	163.396		39.7663	58.3803	41.928	52.579
149976		87.285	117.406	84.639	116.242	92.678	127.593				150	0	0	150	150	150		23.0731	0	0	34.377	50.2376	40.5099		1	0	0	1	1	1		1.03188	1.03185	1.04027	1.00417	0.99288	1.01776		112.052	147.002	110.683	149.739	149.37	163.321		39.7663	57.988	41.928	52.579
150056		89.889	108.803	89.066	108.205	88.432	112.263				150	0	0	150	150	150		22.8413	0	0	35.0886	51.6173	40.8867		1	0	0	1	1	1		1.03189	1.03191	1.04036	1.0044	0.992995	1.01807		112.051	146.999	110.674	149.707	149.36	163.215		39.7663	57.988	41.928	52.579
150176		84.507	130.296	90.632	130.22	79.459	97.765				0	0	0	150	150	150		0	0	0	36.5339	53.4273	41.2624		0	0	0	1	1	1		1.03192	1.03196	1.04075	1.00441	0.993198	1.01758		112.048	146.996	110.631	149.705	149.343	163.381		39.7728	57.988	41.928	52.579
150256		65.876	109.226	76.604	96.772	81.615	112.378				0	0	0	150	150	150		0	0	0	37.4984	53.6184	42.1224		0	0	0	1	1	1		1.03201	1.03164	1.04103	1.00411	0.993454	1.01771		112.044	147.012	110.599	149.747	149.321	163.339		39.7728	58.6823	41.928	53.559
150336		68.693	98.225	77.938	96.234	63.028	89.34				0	0	0	150	150	150		0	0	0	38.668	54.6782	42.5593		0	0	0	1	1	1		1.03245	1.03152	1.04108	1.00393	0.993405	1.01779		111.931	147.017	110.398	149.771	149.326	162.775		39.6215	58.818	41.438	53.559
150416		70.099	82.57	82.626	92.235	72.134	102.411				0	150	150	150	150	150		0	29.91	22.6484	40.3463	56.8909	46.0256		0	1	1	1	1	1		1.03283	1.03177	1.04142	1.004	0.993659	1.01784		111.517	146.95	110.359	149.535	149.304	162.774		39.4783	58.818	41.438	53.296
150496		82.785	105.246	79.108	106.683	72.66	112.366				150	150	150	150	150	150		23.4523	32.7347	24.85	43.6965	60.5183	48.8542		1	1	1	1	1	1		1.03303	1.03196	1.04153	1.00394	0.99389	1.01788		111.479	146.944	110.343	149.542	149.281	162.773		39.506	58.818	41.6657	53.296
150576		100.99	122.447	89.664	112.763	108.165	126.56				150	150	150	150	150	150		25.1317	35.8064	26.8473	44.8572	62.1019	52.4149		1	1	1	1	1	1		1.03289	1.03159	1.04136	1.0037	0.993956	1.01761		111.506	146.955	110.366	149.57	149.273	162.779		39.708	59.109	41.742	53.296
150656		88.864	114.588	87.055	123.788	107.618	118.819				150	150	150	150	150	150		26.7544	38.8396	29.2528	47.9209	64.9711	55.6383		1	1	1	1	1	1		1.03371	1.03141	1.04078	1.00336	0.993613	1.01744		111.344	146.96	110.429	149.617	149.115	162.827		40.165	59.109	42.0505	53.296
150736		99.967	107.031	82.212	104.127	106.301	119.766				150	150	150	150	150	150		27.2337	40.0163	29.8198	49.6974	66.6308	57.295		1	1	1	1	1	1		1.03342	1.03141	1.04072	1.00333	0.993889	1.01737		111.402	146.96	110.435	149.621	148.606	162.851		40.2285	59.109	42.0505	53.296
150816		85.576	123.11	85.389	83.463	100.214	119.88				150	150	150	150	150	150		29.1393	41.7683	30.5612	50.9756	67.5995	58.7301		1	1	1	1	1	1		1.03355	1.03171	1.04125	1.00331	0.993462	1.01741		111.376	146.952	110.381	149.625	148.709	162.839		40.2285	59.109	42.0505	53.296
150976		90.914	113.393	73.156	104.209	76.884	113.932				150	150	150	150	150	150		29.9614	42.2731	31.1388	52.9652	68.8072	59.9789		1	1	1	1	1	1		1.03368	1.03178	1.04151	1.00328	0.993172	1.01659		111.351	146.95	110.104	149.499	148.794	163.121		40.2285	59.109	42.0505	53.296
151056		90.64	116.154	83.458	86.533	74.119	105.081				150	150	150	150	150	150		30.1177	42.7689	31.6104	53.6933	69.2008	59.9035		1	1	1	1	1	1		1.03371	1.03182	1.04178	1.00333	0.993043	1.01616		111.345	146.949	110.086	149.488	148.832	163.269		40.2285	59.109	42.0505	53.296
151136		90.975	95.894	77.46	81.255	83.363	85.722				150	150	150	150	150	150		30.8023	43.1955	32.1827	55.7156	69.0139	59.7473		1	1	1	1	1	1		1.03402	1.03205	1.04199	1.00335	0.993306	1.01617		111.309	146.913	110.071	149.482	148.755	163.265		40.2285	59.109	42.0505	53.296
151216		78.385	95.47	79.207	79.983	64.999	97.371				150	150	150	150	150	150		31.1827	44.2223	31.9125	56.5524	69.8002	60.6391		1	1	1	1	1	1		1.03399	1.03176	1.04229	1.0034	0.993563	1.0163		111.312	146.951	110.051	149.471	148.679	163.22		40.2285	59.109	42.0505	53.296
151316		72.194	89.083	74.287	91.804	70.076	78.335				150	150	150	150	150	150		31.4249	44.9764	32.6771	57.1391	70.1262	60.5413		1	1	1	1	1	1		1.03387	1.03174	1.04272	1.00344	0.993971	1.01658		111.185	146.353	109.97	148.841	148.51	162.298		40.5062	59.109	42.0505	53.1075
151396		77.524	85.245	63.723	79.352	58.782	92.329				150	150	150	150	150	150		31.8909	45.6866	34.0935	57.8174	71.0454	61.7692		1	1	1	1	1	1		1.03386	1.0319	1.04321	1.00334	0.994099	1.01655		111.158	146.296	109.957	148.88	148.49	161.651		40.075	59.109	42.0505	53.1075
151476		75.391	77.357	64.421	85.728	62.479	74.652				150	150	150	150	150	150		32.7263	46.8522	34.7211	58.933	71.9383	63.2854		1	1	1	1	1	1		1.03425	1.03183	1.04338	1.00337	0.994056	1.01659		110.659	146.319	109.933	148.87	148.492	161.577		40.075	59.109	42.4142	53.1075
151576		67.697	82.672	59.392	82.049	62.874	69.64				150	150	150	150	150	150		34.7346	48.8188	36.0573	61.4777	74.8132	65.8458		1	1	1	1	1	1		1.03416	1.0317	1.04357	1.00357	0.994207	1.01683		110.529	146.369	109.908	148.793	148.486	161.557		39.7295	59.109	42.4142	53.1075
151656		88.519	121.712	90.338	98.453	96.759	118.012				150	150	150	150	150	150		35.99	50.5494	37.9021	63.569	77.6051	67.96		1	1	1	1	1	1		1.03399	1.03155	1.04356	1.00332	0.99394	1.01688		110.197	146.423	109.909	148.89	148.423	161.552		40.1633	59.109	42.4795	53.1075
151756		69.289	109.681	83.03	106.781	84.663	108.389				150	150	150	150	150	150		37.168	51.2864	38.1341	64.5512	79.3078	67.9144		1	1	1	1	1	1		1.03402	1.03142	1.0436	1.00311	0.99397	1.01687		110.19	146.473	109.904	148.974	148.42	161.553		40.1633	59.109	42.4795	53.1075
151856		68.759	106.207	71.786	73.407	66.368	99.621				150	150	150	150	150	150		37.1975	51.7698	38.3907	64.1983	79.8254	68.1617		1	1	1	1	1	1		1.03339	1.03161	1.0432	1.00313	0.993959	1.01662		110.79	146.402	109.958	148.687	148.421	161.574		40.1633	59.109	42.4795	52.7542
151976		85.537	97.715	78.406	91.89	79.218	112.274				150	150	150	150	150	150		37.5815	52.9361	38.7437	64.8346	80.1102	68.4277		1	1	1	1	1	1		1.03268	1.03182	1.04349	1.00338	0.994036	1.01563		110.98	146.323	109.918	148.682	148.413	161.644		40.1633	59.109	42.4795	52.7542
152076		69.256	120.631	77.904	86.502	82.445	99.308				150	150	150	150	150	150		38.544	54.021	39.3664	65.0702	80.353	68.5792		1	1	1	1	1	1		1.03174	1.03192	1.04348	1.00451	0.994121	1.01558		111.175	146.288	109.92	148.456	148.403	161.644		40.1633	59.109	42.4795	52.7542
152156		57.022	86.859	81.572	77.615	64.164	91.963				150	150	150	150	150	150		38.9319	55.1526	39.5961	65.1022	81.5018	68.1248		1	1	1	1	1	1		1.0314	1.0327	1.04367	1.00549	0.994301	1.01492		111.177	146.209	109.894	148.162	148.383	161.65		40.1633	59.109	42.4795	52.7542
152236		62.852	81.566	61.375	82.32	55.253	90.267				150	150	150	150	150	150		39.1571	56.7598	40.2639	65.1755	81.7452	67.9555		1	1	1	1	1	1		1.03134	1.03288	1.04369	1.00544	0.994176	1.01496		111.178	146.194	109.891	148.177	148.397	161.649		40.1785	59.109	42.4795	52.7542
152316		59.975	66.894	52.407	76.621	51.908	75.502				150	150	150	150	150	150		39.5103	56.4858	40.9198	66.3913	83.072	67.5609		1	1	1	1	1	1		1.03126	1.03293	1.04374	1.00548	0.994308	1.01495		111.178	146.189	109.883	148.166	148.382	161.649		40.1785	59.109	42.4795	52.7542
152396		64.941	79.982	65.527	81.964	52.978	79.403				150	150	150	150	150	150		39.7348	55.7982	41.3871	66.3136	83.2061	67.3064		1	1	1	1	1	1		1.03121	1.03329	1.04331	1.00519	0.994585	1.01484		111.179	146.158	109.943	148.251	148.351	161.65		40.2	59.109	42.4795	52.9385
152496		58.093	80.36	60.933	57.553	46.565	71.578				150	150	150	150	150	150		40.9005	56.0817	41.491	67.457	83.4334	66.7922		1	1	1	1	1	1		1.03157	1.0332	1.04356	1.00507	0.994299	1.01496		110.784	146.166	109.695	147.799	148.046	161.567		40.2	59.109	42.285	52.3323
152596		61.57	77.459	47.575	77.903	47.275	73.165				150	150	150	150	150	150		40.6162	56.8071	41.5516	67.6889	83.9159	66.1324		1	1	1	1	1	1		1.03127	1.0331	1.0439	1.00502	0.994249	1.01492		110.413	146.174	109.689	147.649	147.402	161.57		39.9057	59.26	42.285	52.14
152676		73.846	90.742	76.605	81.552	69.171	119.362				150	150	150	150	150	150		40.6795	59.1794	43.3744	68.7998	86.2749	68.3781		1	1	1	1	1	1		1.03092	1.0334	1.0433	1.00426	0.994692	1.01431		110.02	146.149	109.7	147.671	147.233	161.49		39.9057	59.26	42.285	52.14
152776		83.132	112.132	79.389	88.893	87.476	113.33				150	150	150	150	150	150		40.4883	61.4339	45.0994	70.9458	87.7787	70.6586		1	1	1	1	1	1		1.03119	1.03367	1.04267	1.00355	0.99514	1.0148		109.55	146.125	109.77	147.643	146.841	161.483		39.7452	59.26	42.285	51.7515
152856		81.03	87.954	65.411	88.991	68.837	106.694				150	150	150	150	150	150		40.6921	64.0371	45.9313	71.1872	88.8951	71.7932		1	1	1	1	1	1		1.0313	1.03449	1.04266	1.00347	0.995292	1.01435		109.532	146.005	109.772	147.645	146.727	161.468		39.7452	59.26	42.285	51.7515
152976		68.439	92.236	70.032	79.746	66.757	100.007				150	150	150	150	150	150		40.784	64.2513	45.6874	71.7065	88.4586	71.5336		1	1	1	1	1	1		1.03107	1.03439	1.04291	1.00335	0.995152	1.01521		109.355	145.813	109.737	147.648	146.569	161.375		39.7452	58.587	42.285	51.7515
153076		80.708	71.031	72.236	78.753	57.034	93.145				150	150	150	150	150	150		40.2453	65.9256	45.9024	72.2583	89.3118	71.6783		1	1	1	1	1	1		1.03093	1.03442	1.04301	1.00322	0.995323	1.01527		109.188	145.813	109.672	147.652	146.55	161.147		39.5495	58.587	42.285	51.7515
153156		71.551	60.53	64.802	76.628	57.741	98.975				150	150	150	150	150	150		39.3712	66.5376	46.471	72.3427	88.7366	71.7542		1	1	1	1	1	1		1.03077	1.03422	1.04313	1.00313	0.995482	1.01447		109.207	145.762	109.67	147.655	146.533	161.269		39.6938	58.587	42.285	51.7515
153236		62.77	94.268	59.286	65.052	40.042	85.606				150	150	150	150	150	150		38.1777	66.5446	46.0888	72.3011	87.8249	71.9028		1	1	1	1	1	1		1.03102	1.03395	1.04347	1.00391	0.995525	1.01438		109.177	145.786	108.744	147.62	146.338	161.283		39.6938	58.587	42.285	51.7515
153316		70.858	99.131	52.683	79.736	53.805	97.356				150	150	150	150	150	150		37.0768	65.6038	45.363	71.5228	87.098	70.704		1	1	1	1	1	1		1.03077	1.03447	1.04374	1.00381	0.995557	1.01402		109.208	145.741	108.731	147.633	146.33	161.333		39.6938	58.587	42.285	51.7515
153396		49.436	70.825	61.041	60.207	55.515	84.937				150	150	150	150	150	150		36.8751	66.2333	45.7251	72.1395	86.2917	70.345		1	1	1	1	1	1		1.03097	1.03446	1.0437	1.00462	0.99567	1.01407		109.184	145.741	108.733	147.36	146.302	161.064		39.6938	58.587	42.285	51.2632
153496		72.075	66.816	56.877	75.739	50.159	83.006				150	150	150	150	150	150		36.3393	66.5233	46.0192	71.3492	85.5048	69.1304		1	1	1	1	1	1		1.03074	1.03441	1.04393	1.00471	0.99561	1.01405		108.937	145.746	108.665	147.354	145.903	161.067		39.2657	58.587	42.285	51.2632
153576		85.55	71.287	50.863	73.575	44.28	70.421				150	150	150	150	150	150		35.6915	67.3937	45.3871	71.1717	84.9551	68.177		1	1	1	1	1	1		1.03105	1.03369	1.04412	1.0049	0.996221	1.01369		108.558	145.818	108.714	147.34	145.483	161.121		38.8107	58.587	42.285	51.2632
153656		71.467	61.656	45.569	60.142	50.009	60.132				150	150	150	150	150	150		36.3731	68.9049	46.2074	71.8107	85.2376	70.1287		1	1	1	1	1	1		1.03106	1.03389	1.04377	1.00403	0.996498	1.01327		108.351	145.791	108.666	147.402	145.347	161.185		38.8107	58.587	42.1705	51.2632
153736		62.012	50.916	53.042	67.158	39.978	75.341				150	150	150	150	150	150		37.4051	71.3783	47.5005	72.71	87.2872	72.1804		1	1	1	1	1	1		1.03138	1.03403	1.04285	1.0031	0.993788	1.01369		108.323	145.779	108.685	147.507	145.474	161.121		38.8107	58.587	42.1705	51.2632
153816		80.666	92.566	82.344	79.82	85.113	117.216				150	150	150	150	150	150		38.6898	72.5944	48.2994	73.8754	88.2929	73.644		1	1	1	1	1	1		1.03153	1.03342	1.04181	1.00302	0.994257	1.0136		108.039	145.672	108.733	147.518	145.141	161.135		38.3715	58.204	42.1705	51.2632
153976		77.404	84.71	72.145	73.813	61.223	95.773				150	150	150	150	150	150		39.0754	73.9568	49.0729	73.9942	88.8336	74.5729		1	1	1	1	1	1		1.0317	1.03399	1.04116	1.003	0.994401	1.01353		108.011	145.528	108.676	147.355	145.098	161.146		38.3715	57.8592	42.1705	51.106
154056		72.238	73.315	68.395	74.616	72.086	89.881				150	150	150	150	150	150		39.1651	72.5062	48.5716	73.7748	87.9698	73.1077		1	1	1	1	1	1		1.03154	1.03411	1.04111	1.00372	0.997233	1.01342		108.037	145.518	108.658	146.935	144.225	161.163		38.3715	57.8592	42.1705	50.9317
154136		84.794	80.61	68.167	81.858	70.209	86.646				150	150	150	150	150	150		39.1752	71.5004	47.776	73.6	87.5776	71.4475		1	1	1	1	1	1		1.03142	1.03397	1.04115	1.00441	0.997386	1.01351		108.057	145.383	108.658	146.842	144.207	161.148		38.3715	57.6847	42.1705	50.9317
154236		79.985	85.712	66.334	91.639	62.993	100.17				150	150	150	150	150	150		38.7365	72.0546	47.2802	72.9106	84.8553	69.7958		1	1	1	1	1	1		1.03135	1.03407	1.04064	1.00443	0.997411	1.01355		108.068	145.25	108.567	146.839	144.204	161.143		38.3715	57.6847	42.1705	50.9317
154336		66.086	65.747	56.542	67.623	65.773	86.425				150	150	150	150	150	150		38.3861	72.8304	46.2526	72.255	83.8367	68.8624		1	1	1	1	1	1		1.03122	1.03485	1.04069	1.00426	0.997335	1.01361		108.089	145.144	108.563	146.861	144.213	161.133		38.3715	57.6847	42.1705	50.9317
154416		66.671	73.244	53.628	73.215	59.266	96.629				150	150	150	150	150	150		36.7781	70.3249	46.3181	71.544	83.8841	67.1323		1	1	1	1	1	1		1.0311	1.03488	1.04064	1.00423	0.997269	1.01376		108.109	145.139	108.567	146.864	144.221	161.111		38.3715	57.6847	42.1705	50.9317
154496		72.851	57.759	59.762	80.843	55.636	92.706				150	150	150	150	150	150		37.0069	69.5264	45.6677	71.8564	83.0563	65.8743		1	1	1	1	1	1		1.03122	1.03467	1.04016	1.00425	0.997283	1.0139		108.09	144.753	108.601	146.862	144.219	161.09		38.3715	57.6847	42.1705	50.9317
154596		57.572	57.908	58.343	67.114	60.78	78.209				150	150	150	150	150	150		37.9037	68.8703	45.0439	72.1812	82.1205	64.8188		1	1	1	1	1	1		1.0314	1.0337	1.04025	1.00439	0.994617	1.01412		108.06	145.049	108.665	146.653	144.774	161.322		38.3715	57.6847	42.1705	50.787
154676		59.995	58.531	51.128	68.802	42.585	69.786				150	150	150	150	150	150		38.42	68.0736	44.1312	71.1509	81.6757	63.1858		1	1	1	1	1	1		1.03126	1.0337	1.03838	1.00437	0.991495	1.01426		108.084	144.465	108.665	146.437	144.991	161.025		38.3715	57.1033	42.082	50.4748
154756		52.629	60.268	47.526	63.018	46.108	75.138				150	150	150	150	150	150		38.55	67.3454	43.871	70.913	80.9757	62.7065		1	1	1	1	1	1		1.0311	1.03362	1.03673	1.00419	0.991066	1.0146		108.11	143.858	108.663	146.146	145.118	160.648		38.3715	56.779	41.98	50.2165
154856		58.326	61.693	52.714	75.514	53.606	79.576				150	150	150	150	150	150		39.4024	67.9696	45.4097	71.4148	82.9169	63.5676		1	1	1	1	1	1		1.03141	1.03355	1.03688	1.00406	0.9914	1.0145		107.339	143.881	108.662	145.91	144.773	160.452		38.3715	56.779	41.98	50.0553
154976		76.778	99.472	81.749	81.606	73.038	123.057				150	150	150	150	150	150		40.0742	69.1741	45.8393	71.6952	83.2425	63.6922		1	1	1	1	1	1		1.03179	1.03382	1.03745	1.00411	0.99161	1.01439		107.143	143.791	108.657	145.899	144.415	160.289		37.8225	56.779	41.98	50.0553
155056		69.472	79.248	80.477	78.176	64.002	132.579				150	150	150	150	150	150		40.4324	68.1741	45.7042	71.1098	82.7633	62.1672		1	1	1	1	1	1		1.03133	1.03387	1.0376	1.004	0.991153	1.01376		107.34	143.358	108.636	145.531	144.558	160.008		37.8225	56.7182	41.98	49.7498
155136		69.859	80.185	69.172	77.098	94.975	118.904				150	150	150	150	150	150		41.0005	67.9724	45.619	70.6177	82.1942	59.4392		1	1	1	1	1	1		1.03037	1.03398	1.0374	1.0051	0.991067	1.0132		107.053	143.341	108.219	145.189	144.103	159.896		37.8225	56.7182	41.2392	49.7498
155256		75.97	80.462	73.304	90.561	72.776	115.524				150	150	150	150	150	150		41.2291	67.5637	45.4689	70.6384	80.8428	58.4137		1	1	1	1	1	1		1.03035	1.03383	1.03735	1.00661	0.991803	1.01311		106.963	143.364	107.772	144.69	143.912	159.9		37.8225	56.7182	41.2392	49.4873
155336		80.988	121.086	58.056	72.438	52.13	120.076				150	150	150	150	150	150		40.8058	66.5702	45.2062	69.4758	80.2164	57.215		1	1	1	1	1	1		1.03023	1.03373	1.03733	1.00674	0.9918	1.01388		106.967	143.387	107.123	144.66	143.912	159.871		37.8225	56.7182	41.2392	49.4873
155416		65.301	81.056	68.848	66.435	64.899	108.234				150	150	150	150	150	150		40.6602	65.6505	44.3973	68.6397	79.8005	56.2656		1	1	1	1	1	1		1.0302	1.03477	1.03749	1.00696	0.991626	1.01374		106.968	143.217	106.979	144.611	143.258	159.876		37.8225	56.7182	41.2392	49.4873
155496		65.157	82.421	62.228	63.872	61.061	91.338				150	150	150	150	150	150		40.4802	64.4285	44.2114	68.2725	78.5785	54.8085		1	1	1	1	1	1		1.02964	1.03504	1.03751	1.00811	0.991309	1.01383		106.997	143.174	106.978	144.457	142.614	159.872		37.8225	56.7182	41.2392	49.4873
155576		59.29	75.944	63.047	78.933	56.923	93.318				150	150	150	150	150	150		39.8401	62.9643	43.8343	67.2179	78.0036	53.2433		1	1	1	1	1	1		1.02924	1.03394	1.03749	1.00723	0.990667	1.01348		107.018	143.348	106.979	144.557	142.921	160.08		37.8225	56.7182	41.2392	49.4873
155676		57.984	63.467	56.851	69.069	52.774	84.358				150	150	150	150	150	150		39.2768	61.7395	43.5237	66.256	76.3133	50.5533		1	1	1	1	1	1		1.0291	1.03399	1.03815	1.0084	0.991016	1.01351		107.025	143.037	107.03	144.423	143.57	160.072		37.8225	56.7182	41.98	49.4873
155756		61.738	76.387	48.238	66.267	42.008	97.881				150	150	150	150	150	150		38.1148	60.6352	43.1248	65.3899	75.0363	48.9815		1	1	1	1	1	1		1.02937	1.03425	1.03815	1.00771	0.990918	1.01354		107.011	142.601	106.939	144.501	142.801	159.883		37.642	56.6737	41.2392	49.4873
155836		62.251	56.292	61.377	64.703	51.463	91.84				150	150	150	150	150	150		37.6594	59.7044	42.5515	65.2715	73.8688	47.5157		1	1	1	1	1	1		1.02846	1.03352	1.03829	1.00762	0.990963	1.01336		106.965	142.405	106.93	144.133	142.176	159.831		37.119	56.6095	40.5787	49.1515
155976		63.625	90.218	69.518	82.962	79.994	120.574				150	150	150	150	150	150		38.0131	60.5707	44.0909	65.0905	74.1132	47.29		1	1	1	1	1	1		1.02716	1.03277	1.03807	1.0076	0.990781	1.01335		106.945	141.422	106.944	142.989	142.069	159.832		36.9147	56.582	40.0433	48.6628
156076		71.544	79.571	68.17	86.885	79.947	142.45				150	150	150	150	150	150		38.0519	60.5008	44.5426	64.4707	72.716	46.5398		1	1	1	1	1	1		1.02748	1.03218	1.03733	1.00759	0.990453	1.01292		106.737	140.107	106.873	141.534	141.993	159.663		36.2075	56.582	39.896	48.4325
156156		73.687	88.171	67.16	85.857	88.714	119.904				150	150	150	150	150	150		37.1865	59.6579	44.2953	63.5969	72.7352	45.7539		1	1	1	1	1	1		1.02745	1.03245	1.03758	1.007	0.989635	1.01295		106.572	139.128	106.24	141.491	141.545	159.343		35.7032	55.4933	39.5773	48.1155
156256		73.189	80.603	59.571	86.663	75.702	109.753				150	150	150	150	150	150		37.0664	59.3064	44.553	63.4431	72.4704	45.3228		1	1	1	1	1	1		1.02781	1.03233	1.03834	1.00711	0.990189	1.01294		106.302	139.135	106.075	141.486	140.988	159.287		35.5352	55.4933	38.8638	48.1155
156336		67.795	86.373	67.905	85.399	64.635	114.738				150	150	150	150	150	150		37.091	60.8966	43.6364	62.4859	71.3891	45.2917		1	1	1	1	1	1		1.02869	1.03239	1.03913	1.00699	0.989271	1.01328		106.176	138.956	105.858	141.491	140.857	159.284		35.5352	55.4933	38.8638	48.1155
156416		74.569	77.676	60.174	82.992	77.444	121.498				150	150	150	150	150	150		36.707	60.1851	43.04	60.9779	70.6474	43.9276		1	1	1	1	1	1		1.02956	1.03213	1.03932	1.00804	0.990116	1.01339		106.029	139.008	105.109	141.299	140.366	159.283		35.481	55.4933	38.4755	48.1155
156496		68.97	82.1	62.454	83.667	67.846	109.043				150	150	150	150	150	150		36.0963	59.9902	41.7982	59.4459	69.8218	42.0622		1	1	1	1	1	1		1.02953	1.03293	1.03934	1.00794	0.990114	1.01299		106.015	138.493	104.857	141.059	139.769	159.287		34.7717	55.4933	37.8985	47.8738
156576		69.636	78.268	53.934	83.596	72.34	124.531				150	150	150	150	150	150		35.3009	60.0353	41.5738	59.0088	68.6909	40.8044		1	1	1	1	1	1		1.02859	1.033	1.03859	1.00831	0.989983	1.01362		105.895	138.48	104.949	141.03	139.249	159.28		34.7717	55.4933	37.8985	47.8738
156656		74.945	78.52	52.076	76.079	66.858	106.782				150	150	150	150	150	150		34.7478	59.4277	41.5039	58.3498	67.2193	38.9415		1	1	1	1	1	1		1.0279	1.03257	1.03793	1.00846	0.988998	1.01323		106.026	138.92	104.836	141.018	139.051	159.284		34.7717	56.582	37.2602	47.8738
156736		66.52	76.399	60.911	73.144	71.806	109.191				150	150	150	150	150	150		34.657	59.0633	40.4194	57.4379	64.6101	37.8489		1	1	1	1	1	1		1.02842	1.03194	1.03836	1.00799	0.988887	1.01324		105.969	139.041	104.82	141.054	138.455	159.284		35.481	56.582	36.669	47.8738
156836		68.229	76.597	45.569	80.513	62.281	126.423				150	150	150	150	150	150		34.5474	57.4063	40.1661	55.8639	63.1343	36.8381		1	1	1	1	1	1		1.02818	1.03092	1.03873	1.00692	0.986434	1.01329		106.02	139.108	104.805	141.006	138.79	158.916		35.481	55.4933	36.669	47.1467
156976		66.797	76.792	66.959	86.375	87.001	146.786				150	150	150	150	150	150		34.6313	58.5196	40.6724	55.7188	63.186	36.4976		1	1	1	1	1	1		1.02773	1.02932	1.03913	1.00801	0.986411	1.01287		105.481	139.434	104.604	140.715	138.215	158.46		34.3697	55.0647	36.403	45.486
157056		86.776	93.933	70.231	90.925	88.274	133.451				150	150	150	150	150	150		33.8798	57.5103	39.6303	53.9343	61.1565	35.9838		1	1	1	1	1	1		1.02701	1.02945	1.03894	1.00854	0.986567	1.01281		105.796	139.389	104.085	140.666	137.805	157.94		33.8787	55.0647	36.341	44.9583
157156		77.491	83.616	63.509	89.485	71.299	122.601				150	150	150	150	150	150		33.2242	57.0668	39.6526	53.1397	61.3437	34.6836		1	1	1	1	1	1		1.02482	1.02867	1.03926	1.00837	0.988994	1.01282		105.963	139.135	103.387	140.383	136.875	157.923		33.746	54.9382	36.2588	44.6665
157236		79.491	83.25	73.523	87.876	67.174	118.281				150	150	150	150	150	150		33.0047	56.4637	38.3383	52.2966	60.2311	33.2236		1	1	1	1	1	1		1.02298	1.02878	1.0394	1.00849	0.988998	1.01269		105.986	138.946	103.342	139.997	136.249	157.421		33.6067	54.3987	36.209	44.4765
157316		71.628	91.409	77.23	93.279	73.051	134.24				150	150	150	150	150	150		32.854	55.4671	37.7383	51.2304	59.0526	32.0907		1	1	1	1	1	1		1.0229	1.02856	1.03928	1.00821	0.989602	1.01257		105.232	138.627	102.836	139.786	135.834	157.236		33.4062	54.112	35.8625	44.2608
157396		75.99	81.649	84.028	91.185	71.603	127.406				150	150	150	150	150	0		32.894	54.7553	36.7322	50.6225	58.3767	0		1	1	1	1	1	0		1.02496	1.02854	1.0393	1.00835	0.989949	1.0123		105.004	138.31	102.701	139.598	135.818	156.768		32.5287	53.8355	35.4633	44.1577
157476		73.676	69.846	63.43	82.759	73.382	116.308				150	150	150	150	150	0		33.023	54.5921	36.6768	49.5658	58.2152	0		1	1	1	1	1	0		1.02502	1.02826	1.0392	1.00822	0.989995	1.01223		104.702	138.196	102.651	139.204	135.63	156.657		32.2177	53.4527	35.3093	44.125
157576		67.145	71.164	53.72	77.207	74.83	119.873				150	150	150	150	150	0		32.4542	54.4437	36.2021	48.7394	57.1922	0		1	1	1	1	1	0		1.02528	1.02841	1.039	1.00841	0.99	1.01245		104.571	137.974	102.431	138.721	134.722	156.464		32.1605	53.272	35.2245	43.8203
157656		61.105	79.251	66.245	79.406	88.229	117.264				150	150	150	150	150	0		32.4844	54.229	35.2902	47.4046	56.8152	0		1	1	1	1	1	0		1.02528	1.02817	1.03904	1.00833	0.990249	1.01253		104.47	137.814	102.171	138.492	134.231	156.322		31.5507	53.0558	35.1923	43.4605
157756		62.168	86.509	61.951	91.877	74.515	109.546				150	150	150	150	150	0		32.7393	53.8559	34.9371	46.2611	56.4004	0		1	1	1	1	1	0		1.02332	1.02805	1.03894	1.00915	0.990191	1.01272		104.58	137.826	102.184	138.253	134.235	156.312		31.5507	52.5417	35.1923	43.2125
157836		59.54	62.898	54.357	81.367	70.772	124.136				150	150	150	150	150	0		32.7846	53.7446	34.4494	46.1584	55.579	0		1	1	1	1	1	0		1.02264	1.02795	1.03912	1.00852	0.990264	1.01231		104.621	137.479	102.415	138.347	133.933	156.242		31.2812	51.9895	35.1923	43.1772
157976		85.181	97.961	85.397	120.81	114.428	149.582				150	150	150	150	150	150		33.0089	53.6283	34.5121	46.3569	55.9972	31.4413		1	1	1	1	1	1		1.02236	1.02814	1.03871	1.0084	0.990297	1.01209		104.594	137.303	102.215	137.985	133.855	156.004		31.205	51.7782	34.8377	43.0462
158056		85.403	95.012	62.05	98.862	77.055	143.81				150	150	150	150	150	150		32.9748	52.8708	33.7894	45.1706	55.5371	31.3856		1	1	1	1	1	1		1.02254	1.02877	1.03897	1.00839	0.990026	1.01128		104.521	136.655	101.597	137.808	133.817	155.945		30.961	51.4338	34.3772	42.582
158136		76.012	90.723	81.448	100.472	91.616	137.036				150	150	150	150	150	0		32.169	51.8142	33.2147	44.5627	53.5584	0		1	1	1	1	1	0		1.02233	1.02883	1.03904	1.00828	0.990445	1.0114		104.516	136.59	100.353	137.591	133.539	155.91		30.8472	51.1093	34.139	42.1668
158236		69.312	104.226	74.736	103.744	81.53	135.135				150	150	150	150	150	0		31.5396	50.9479	32.3903	43.1892	52.2051	0		1	1	1	1	1	0		1.02176	1.02894	1.03904	1.00799	0.990451	1.01138		104.528	135.881	100.089	137.445	133.002	155.889		30.6912	50.738	33.716	41.9355
158336		72.159	88.167	76.273	91.153	84.141	133.249				150	150	150	150	150	0		31.4722	49.6423	32.4227	42.1883	51.2747	0		1	1	1	1	1	0		1.0219	1.02901	1.03908	1.00866	0.990369	1.01148		104.458	134.551	100.08	136.694	132.87	155.717		30.5902	50.3955	33.5295	41.8085
158416		64.404	81.23	58.501	101.28	64.218	119.042				150	150	150	150	150	0		31.5328	48.3721	32.7621	41.811	50.3314	0		1	1	1	1	1	0		1.02201	1.02885	1.03921	1.00839	0.990314	1.0114		104.157	134.196	99.7396	136.481	132.75	155.544		30.5147	48.726	33.422	41.4255
158496		79.54	76.883	58.438	95.439	87.145	120.182				150	150	150	150	150	0		31.4301	47.3206	32.1156	41.2757	49.3358	0		1	1	1	1	1	0		1.02246	1.03019	1.03888	1.00909	0.990345	1.01175		103.856	133.979	99.4837	135.52	132.569	155.332		30.3777	47.8507	32.9308	41.2632
158576		71.652	77.654	65.791	98.52	68.175	130.847				150	150	150	150	150	0		31.3304	46.379	30.781	40.0004	49.5463	0		1	1	1	1	1	0		1.02259	1.03095	1.03873	1.00948	0.990055	1.01156		103.366	133.544	99.4017	135.428	132.452	155.215		30.3355	47.272	32.8425	41.0155
158656		58.355	78.594	62.85	91.314	74.017	107.487				150	150	150	150	150	0		31.0538	45.9284	30.4476	39.3151	49.5587	0		1	1	1	1	1	0		1.02261	1.03107	1.03861	1.00944	0.990278	1.01115		103.157	133.401	99.3426	135.211	131.955	155.024		30.312	47.0282	32.7635	40.883
158736		64.196	73.023	50.26	76.686	72.505	97.343				150	150	150	150	150	0		30.4133	45.7358	29.9088	38.5715	49.2756	0		1	1	1	1	1	0		1.02257	1.03156	1.03871	1.01031	0.990074	1.01138		102.939	133.198	99.2543	135.023	131.764	154.632		29.7142	46.929	32.588	40.2467
158816		59.429	72.92	60.286	76.467	71.763	121.851				150	150	150	150	150	0		30.1428	43.6102	28.8885	37.8847	48.2593	0		1	1	1	1	1	0		1.02251	1.03153	1.03887	1.01033	0.990113	1.01145		102.824	133.118	99.2483	134.975	131.76	154.441		29.7142	46.5775	32.588	39.9327
158977		84.518	103.59	80.543	110.145	91.586	131.171				150	150	150	150	150	0		31.1069	44.3613	29.9336	39.2791	49.7856	0		1	1	1	1	1	0		1.02256	1.03099	1.03876	1.0104	0.990159	1.01122		102.821	133.139	99.22	134.974	131.454	154.49		29.7142	46.5775	32.106	39.9327
159056		91.261	99.405	70.724	96.399	106.918	147.568				150	150	150	150	150	0		31.2516	44.1016	29.1391	39.1418	49.5959	0		1	1	1	1	1	0		1.02276	1.03099	1.03865	1.01014	0.990256	1.01049		102.811	132.736	98.5337	134.53	130.942	154.28		29.7142	46.3887	31.8327	39.209
159156		89.403	94.806	85.588	110.692	90.175	130.701				150	150	150	150	150	0		29.9841	43.7666	28.5755	37.9209	49.1168	0		1	1	1	1	1	0		1.02277	1.03175	1.03884	1.01107	0.989478	1.01059		102.681	132.311	98.0939	133.969	130.83	153.947		29.45	46.1987	31.6152	38.967
159256		70.494	111.774	71.652	107.826	87.523	126.797				150	150	150	150	150	0		29.0074	42.9916	28.0049	37.3796	47.4713	0		1	1	1	1	1	0		1.02274	1.03219	1.03874	1.01138	0.989005	1.00989		102.683	131.573	97.9389	133.315	130.769	153.941		29.3615	46.1467	31.5048	38.794
159336		72.217	100.766	71.805	92.637	85.963	129.873				150	150	150	150	150	0		28.0198	41.4711	27.1935	36.2505	46.4736	0		1	1	1	1	1	0		1.02291	1.03233	1.03882	1.01221	0.989169	1.00995		102.502	130.754	97.6055	133.128	130.368	153.881		29.092	46.0087	31.3335	38.5757
159416		73.528	84.066	71.826	87.744	88.4	139.237				150	150	150	150	150	0		26.6661	40.2068	25.6793	35.6397	44.1581	0		1	1	1	1	1	0		1.02288	1.0328	1.0388	1.01217	0.989182	1.00994		102.398	130.333	97.4707	132.948	129.74	153.523		28.9202	45.662	30.7993	38.4843
159516		67.037	82.758	76.354	98.02	65.253	123.294				150	150	150	150	150	0		26.25	39.1705	24.6052	35.078	43.69	0		1	1	1	1	1	0		1.02296	1.03275	1.03866	1.01213	0.989468	1.00992		102.369	129.794	97.0397	132.752	129.566	153.296		28.8792	45.4822	30.1995	38.4373
159596		64.809	80.018	67.119	87.832	83.129	137.066				150	150	150	150	150	0		25.9648	38.1801	23.9269	35.3022	42.1439	0		1	1	1	1	1	0		1.02312	1.0327	1.03841	1.01243	0.989812	1.00966		102.366	129.118	96.0437	132.526	129.392	153.225		28.8792	44.9832	29.8012	37.9735
159676		73.221	81.527	66.239	101.243	74.875	130.536				150	150	150	150	150	0		25.1975	37.1009	23.2608	34.2687	40.5645	0		1	1	1	1	1	0		1.02328	1.0327	1.0384	1.01248	0.991281	1.00947		102.184	128.8	95.1565	132.005	128.649	153.14		28.8402	44.8032	29.5635	37.675
159776		62.783	98.33	68.408	88.844	85.889	122.496				150	150	150	150	150	0		24.5174	35.2766	22.0431	32.6931	39.7718	0		1	1	1	1	1	0		1.02329	1.03275	1.03827	1.0125	0.993859	1.00946		102.183	128.274	95.0392	131.399	127.709	152.978		28.8402	44.6832	29.4297	37.061
159856		62.527	73.057	56.262	84.686	76.234	120.185				150	150	150	150	150	0		24.3639	34.2204	21.088	31.0713	39.1736	0		1	1	1	1	1	0		1.02328	1.03242	1.03861	1.01231	0.993812	1.00955		102.186	128.172	95.0275	131.144	127.712	152.65		28.8402	43.34	29.4297	36.704
159976		80.032	91.98	72.158	94.949	74.944	132.545				150	150	150	150	150	0		24.4556	34.5807	21.528	31.3312	39.2044	0		1	1	1	1	1	0		1.02327	1.0326	1.03878	1.01251	0.993516	1.00953		102.189	128.171	95.0214	131.012	127.721	152.534		28.8402	43.34	29.4297	36.5975
160076		100.397	88.964	87.945	119.107	95.758	142.609				150	150	150	150	150	0		25.5877	35.6173	21.5147	31.5505	39.9401	0		1	1	1	1	1	0		1.02303	1.03237	1.03897	1.01237	0.993297	1.00964		102.282	127.796	95.0147	130.586	127.622	152.486		28.8402	42.532	29.4297	36.436
160156		87.635	111.041	81.645	107.929	110.663	161.493				150	150	150	150	150	0		26.5426	35.8864	22.5776	32.3221	40.5122	0		1	1	1	1	1	0		1.02256	1.03232	1.03896	1.01214	0.993168	1.00923		102.34	126.421	95.0151	130.263	127.578	152.358		28.8402	42.2832	29.3648	36.42
160236		90.783	111.52	88.216	108.35	99.716	144.405				150	150	150	150	150	0		25.6036	35.4972	21.4503	31.4626	39.3877	0		1	1	1	1	1	0		1.0224	1.03239	1.03782	1.01215	0.993011	1.00923		102.343	125.972	94.9832	130.18	127.493	151.869		28.8402	42.1772	29.1497	36.2387
160316		90.49	99.199	85.455	107.693	107.169	140.067				150	150	150	150	150	0		24.5283	35.1233	21.0228	29.6308	37.8556	0		1	1	1	1	1	0		1.02244	1.03224	1.03913	1.01213	0.994943	1.0093		101.816	125.615	94.8951	130.068	127.075	151.724		28.8	41.8377	28.8932	35.8218
160416		85.904	89.667	76.389	101.711	91.363	138.383				150	150	150	150	150	0		23.9139	33.1894	20.5627	27.4732	36.4289	0		1	1	1	1	1	0		1.02241	1.03224	1.03897	1.01196	0.994858	1.00917		101.482	125.001	94.8779	129.996	126.956	151.596		28.603	41.6905	28.6398	35.2315
160496		75.745	89.814	75.451	88.345	95.08	141.779				150	150	150	150	150	0		23.0701	32.9858	19.4114	27.2487	33.6608	0		1	1	1	1	1	0		1.02252	1.03192	1.03881	1.01279	0.994494	1.00904		101.469	124.906	94.8189	129.962	126.889	151.077		28.603	41.5102	28.259	34.855
160576		72.73	92.637	72.279	107.648	102.032	132.767				150	150	0	0	150	0		21.4145	31.4686	0	0	32.3508	0		1	1	0	0	1	0		1.02272	1.03201	1.03878	1.01285	0.994357	1.00885		101.419	124.78	94.7821	129.842	126.802	150.232		28.287	41.364	27.1483	34.7205
160656		76.599	102.464	71.28	103.574	84.098	124.433				150	150	0	0	150	0		21.1305	30.1774	0	0	31.2645	0		1	1	0	0	1	0		1.02261	1.03201	1.0388	1.01402	0.993891	1.00909		101.059	124.33	94.7038	128.823	126.71	149.949		28.1425	41.282	26.7967	34.3508
160736		60.539	86.039	75.634	103.981	78.682	138.389				150	150	0	0	150	0		20.2422	29.2932	0	0	29.9917	0		1	1	0	0	1	0		1.02293	1.03172	1.03877	1.0143	0.993713	1.00942		100.71	124.055	94.5378	128.43	126.118	149.853		27.6965	40.6775	26.7867	33.9552
160816		80.534	86.937	66.608	98.018	85.41	120.222				0	150	0	0	150	0		0	28.4149	0	0	28.4177	0		0	1	0	0	1	0		1.02258	1.03173	1.03888	1.01444	0.99333	1.0094		100.764	124.053	94.5268	128.305	125.924	149.853		27.4547	40.475	26.7867	33.8285
160976		65.423	68.956	66.851	85.387	86.415	127.04				0	150	0	0	150	0		0	28.7506	0	0	28.4434	0		0	1	0	0	1	0		1.02269	1.03172	1.03898	1.01501	0.993591	1.01007		100.747	124.055	94.3808	128.124	125.888	149.655		27.4547	40.475	26.504	33.7258
161096		67.393	80.834	59.545	88.08	73.107	110.441				150	150	0	0	150	0		20.2733	28.2437	0	0	28.7273	0		1	1	0	0	1	0		1.02284	1.03169	1.03913	1.01624	0.994217	1.01051		100.724	123.99	94.3711	127.56	125.778	149.51		27.6965	39.998	26.504	33.6405
161216		88.257	112.368	91.761	120.215	106.158	148.104				150	150	0	0	150	0		21.0615	28.9075	0	0	29.8095	0		1	1	0	0	1	0		1.02282	1.03142	1.03909	1.01613	0.994047	1.01088		100.727	123.994	94.3739	127.656	125.788	149.315		27.4547	39.998	26.1845	33.6405
161296		92.722	101.866	77.253	124.406	113.546	139.868				150	150	150	0	150	0		21.918	30.2414	19.1304	0	30.4033	0		1	1	1	0	1	0		1.02292	1.03069	1.03899	1.01579	0.994211	1.01086		100.425	124.004	94.0761	126.429	125.779	148.933		27.1732	39.221	26.1077	33.614
161376		84.408	118.3	78.013	126.401	114.206	141.616				150	150	150	0	150	0		22.3548	30.2654	20.3488	0	31.2409	0		1	1	1	0	1	0		1.02299	1.03052	1.03907	1.01661	0.994985	1.01082		100.376	123.955	93.996	126.296	125.585	148.669		26.9907	38.6495	26.0322	33.5895
161456		82.354	81.067	97.459	96.131	118.998	132.691				150	150	150	0	150	0		21.8626	29.4548	20.3269	0	29.7907	0		1	1	1	0	1	0		1.02309	1.03074	1.03885	1.01647	0.995349	1.01072		99.9651	123.827	93.9673	126.149	125.18	148.64		26.8307	38.476	25.9525	33.334
161536		97.148	106.547	81.915	135.064	106.224	128.791				150	150	150	0	150	0		20.9439	28.6722	19.8977	0	28.6364	0		1	1	1	0	1	0		1.02313	1.03039	1.03893	1.01947	0.995842	1.01065		99.9369	123.786	93.9182	125.418	124.976	148.427		26.7097	37.5842	25.9252	32.6407
161616		76.803	103.51	78.929	100.385	93.828	141.381				0	150	150	0	150	0		0	28.0008	19.1409	0	28.6737	0		0	1	1	0	1	0		1.02332	1.03019	1.03905	1.0193	0.995599	1.01062		99.8016	123.667	93.7186	125.178	124.79	148.248		26.6632	37.2695	25.0823	32.174
161696		78.872	111.685	83.018	109.373	109.691	137.615				0	150	0	0	150	0		0	27.7042	0	0	27.1651	0		0	1	0	0	1	0		1.02325	1.0309	1.03903	1.02218	0.995143	1.01051		99.6183	123.061	93.2187	124.939	124.783	148.112		26.6287	36.6992	24.8	32.0067
161776		77.487	86.315	80.144	111.027	106.14	128.505				0	150	0	0	150	0		0	26.5711	0	0	25.4115	0		0	1	0	0	1	0		1.02342	1.03091	1.03888	1.01917	0.994802	1.01101		99.536	122.985	92.9754	125.16	124.564	147.824		26.0967	36.3797	24.623	32.0067
161856		86.507	79.508	67.727	101.376	71.257	118.603				0	150	0	0	0	0		0	25.5137	0	0	0	0		0	1	0	0	0	0		1.02363	1.03091	1.03926	1.02224	0.994759	1.01084		99.5242	122.749	92.709	124.808	124.573	147.857		26.0967	36.3312	24.2927	31.8595
161976		70.322	94.646	74.584	82.519	86.535	113.523				0	0	0	0	0	0		0	0	0	0	0	0		0	0	0	0	0	0		1.02345	1.03062	1.03946	1.02192	0.995016	1.01088		99.6109	122.833	92.6904	124.825	124.362	147.849		26.6287	36.3312	24.2927	31.745
162076		68.353	93.539	59.613	87.234	84.359	116.837				0	0	0	0	0	0		0	0	0	0	0	0		0	0	0	0	0	0		1.02349	1.03054	1.03953	1.02197	0.994869	1.01073		99.6092	122.857	92.6879	124.822	124	147.878		26.6287	36.0395	24.1745	31.745
162156		70.053	80.369	51.271	93.36	83.738	106.295				0	0	0	0	0	0		0	0	0	0	0	0		0	0	0	0	0	0		1.02373	1.03061	1.03943	1.02192	0.994921	1.01149		99.6006	122.835	92.6913	124.609	123.984	147.445		26.6287	35.477	24.1745	31.6063
162256		79.122	95.509	57.674	101.977	86.307	101.883				0	0	0	0	0	0		0	0	0	0	0	0		0	0	0	0	0	0		1.02318	1.03053	1.03932	1.02207	0.994707	1.01143		99.6208	122.429	92.7014	124.262	123.803	147.454		26.6287	34.8365	23.713	30.4245
162336		94.655	104.117	74.603	125.048	118.542	140.782				0	0	0	0	150	0		0	0	0	0	24.7578	0		0	0	0	0	1	0		1.02208	1.03056	1.0392	1.02239	0.994643	1.01152		99.8977	122.427	92.6318	123.935	123.681	147.222		26.6632	34.8365	23.503	30.0268
162416		93.55	103.622	82.173	115.8	115.224	151.683				0	0	0	0	150	0		0	0	0	0	26.0347	0		0	0	0	0	1	0		1.02106	1.03068	1.04037	1.02207	0.995104	1.01157		99.9818	122.28	92.5275	123.987	122.794	147.108		26.7097	34.62	22.977	30.0268
162496		95.628	103.911	85.785	116.11	96.855	129.535				0	150	0	0	150	0		0	25.1624	0	0	26.1575	0		0	1	0	0	1	0		1.02115	1.03168	1.04029	1.02202	0.995961	1.01161		99.9471	121.953	92.3956	123.833	122.408	146.915		26.6632	34.3092	22.1887	29.9883
162576		96.307	106.06	82.249	111.937	110.816	130.721				0	0	0	0	0	0		0	0	0	0	0	0		0	0	0	0	0	0		1.02131	1.03413	1.04044	1.02202	0.997446	1.01155		99.8295	121.698	92.072	123.8	121.749	146.066		26.6287	33.9642	21.9537	29.912
162676		94.381	107.299	86.195	114.127	110.777	132.081				0	0	0	0	0	0		0	0	0	0	0	0		0	0	0	0	0	0		1.0203	1.03588	1.04051	1.02196	0.997256	1.01148		99.7336	121.52	91.812	123.411	121.389	145.385		26.0967	33.356	21.8153	29.6885
162776		91.868	106.497	74.953	120.418	95.539	133.837				0	0	0	0	0	0		0	0	0	0	0	0		0	0	0	0	0	0		1.02015	1.03581	1.04046	1.02403	0.997304	1.01145		99.6009	121.406	91.589	122.804	120.878	145.299		25.8727	33.0945	21.7228	29.6205
162856		85.128	101.328	83.569	112.16	109.876	108.591				0	0	0	0	0	0		0	0	0	0	0	0		0	0	0	0	0	0		1.02026	1.0372	1.04033	1.02394	0.997201	1.01099		99.5131	121.13	91.3374	122.784	119.967	145.3		25.8158	32.9825	21.6282	29.2138
162976		90.254	118.952	88.895	123.812	104.007	133.886				0	0	0	0	0	0		0	0	0	0	0	0		0	0	0	0	0	0		1.02012	1.03706	1.04032	1.02414	0.996836	1.01107		99.5215	121.149	91.3392	122.782	119.807	145.3		25.8158	32.9825	21.6282	29.2138
163056		72.873	87.364	69.792	120.463	77.596	119.355				0	0	0	0	0	0		0	0	0	0	0	0		0	0	0	0	0	0		1.02024	1.03682	1.04038	1.02413	0.996638	1.01066		99.5143	121.182	91.3307	122.782	119.832	145.301		25.8158	32.9825	21.6282	29.2138
163156		69.803	86.528	67.735	101.678	89.607	114.739				0	0	0	0	0	0		0	0	0	0	0	0		0	0	0	0	0	0		1.02045	1.03665	1.03947	1.024	0.996211	1.01046		99.5024	121.206	91.4488	122.783	119.885	145.316		25.8158	32.9825	21.6282	29.2138
163256		69.361	101.17	71.367	98.119	81.486	117.451				0	0	0	0	0	0		0	0	0	0	0	0		0	0	0	0	0	0		1.02048	1.0366	1.04063	1.02399	0.995988	1.01023		99.412	121.077	91.1607	122.465	119.913	145.338		25.669	32.8505	21.6015	28.8795
163356		84.675	74.871	77.417	105.028	86.935	111.966				0	0	0	0	0	0		0	0	0	0	0	0		0	0	0	0	0	0		1.02061	1.03708	1.03946	1.02601	0.995834	1.01016		99.4056	120.95	91.2125	122.2	119.932	145.298		25.669	32.5795	21.6015	28.8043
163436		73.484	87.037	72.719	99.717	98.313	130.42				0	0	0	0	0	0		0	0	0	0	0	0		0	0	0	0	0	0		1.02069	1.0374	1.03929	1.02586	0.996545	1.01019		99.3259	120.853	91.1365	122.204	119.644	144.891		25.544	32.2562	21.5847	28.718
163536		101.418	139.04	106.861	146.704	130.787	168.804				0	0	0	0	0	0		0	0	0	0	0	0		0	0	0	0	0	0		1.02097	1.03761	1.04047	1.02563	0.996526	1.01028		98.9898	120.732	90.6597	122.066	119.547	168.804		25.4195	32.1552	21.5208	28.7033
163616		103.916	124.792	95.238	128.177	112.492	160.367				0	0	0	0	0	0		0	0	0	0	0	0		0	0	0	0	0	0		1.02118	1.03775	1.03928	1.02626	0.997013	1.00986		98.9598	120.645	90.6981	121.924	119.528	144.667		25.4195	32.0385	21.487	28.5888
163696		94.758	119.258	84.173	135.014	114.75	142.705				0	0	0	0	0	0		0	0	0	0	0	0		0	0	0	0	0	0		1.02136	1.03739	1.03938	1.02693	0.99711	1.0099		98.912	120.632	90.6501	121.761	119.355	144.563		25.1795	31.9747	21.4035	28.2898
163776		98.926	113.905	99.228	114.877	117.679	140.318				0	0	0	0	0	0		0	0	0	0	0	0		0	0	0	0	0	0		1.02138	1.03747	1.04059	1.02698	0.997696	1.00983		98.8066	120.59	90.6172	121.544	119.186	144.464		24.8937	31.878	21.2288	27.996
163856		97.786	104.168	90.673	125.436	111.207	150.212				0	0	0	0	0	0		0	0	0	0	0	0		0	0	0	0	0	0		1.02176	1.0375	1.03959	1.02681	0.998555	1.00973		98.6511	120.589	90.6295	121.259	119.073	144.419		24.8005	31.878	21.2288	27.7173
163976		80.412	95.957	73.077	109.315	111.622	114.512				0	0	0	0	0	0		0	0	0	0	0	0		0	0	0	0	0	0		1.02184	1.03754	1.03953	1.02686	0.998765	1.00952		98.6442	120.575	90.6302	121.259	119.066	144.422		24.8005	31.878	21.2288	27.7173
164056		78.381	120.914	89.365	105.244	88.229	138.251				0	0	0	0	0	0		0	0	0	0	0	0		0	0	0	0	0	0		1.02184	1.03723	1.0399	1.02682	0.998434	1.00949		98.6442	120.595	90.6257	121.259	119.077	144.423		24.8005	31.4167	21.2288	27.7173
164136		78.333	100.274	83.569	104.307	106.273	128.9				0	0	0	0	0	0		0	0	0	0	0	0		0	0	0	0	0	0		1.02203	1.03725	1.03989	1.027	0.998145	1.00975		98.6279	120.595	90.6259	121.206	119.086	144.276		24.8005	31.4167	21.2288	27.6145
164216		80.034	86.765	79.234	99.334	86.445	120.762				0	0	0	0	0	0		0	0	0	0	0	0		0	0	0	0	0	0		1.02159	1.03716	1.03996	1.02666	0.998251	1.00985		98.6654	120.591	90.625	121.241	119.083	144.261		24.8005	31.185	21.2288	27.6145
164316		67.075	97.519	82.022	91.759	89.895	123.246				0	0	0	0	0	0		0	0	0	0	0	0		0	0	0	0	0	0		1.0218	1.03706	1.03977	1.02671	0.99827	1.00986		98.6482	120.592	90.6273	121.236	119.15	144.259		24.8005	31.185	21.2288	27.6145
164416		77.599	94.859	63.711	92.014	93.122	129.248				0	0	0	0	0	0		0	0	0	0	0	0		0	0	0	0	0	0		1.02142	1.03662	1.03979	1.02773	0.998278	1.00962		98.6806	120.594	90.627	121.123	119.149	144.295		24.8005	31.185	21.2288	27.5858
164496		70.348	85.938	66.473	101.693	79.256	111				0	0	0	0	0	0		0	0	0	0	0	0		0	0	0	0	0	0		1.02099	1.03704	1.04008	1.02674	0.997341	1.01017		98.5648	119.859	90.5957	121.216	119.208	144.14		24.471	31.1415	21.0907	27.5858
164576		80.886	92.062	85.073	117.46	94.702	128.262				0	0	0	0	0	0		0	0	0	0	0	0		0	0	0	0	0	0		1.02146	1.03746	1.04011	1.02685	0.996754	1.00968		98.3776	119.573	90.4825	121.205	119.142	144.143		24.35	30.7415	20.7957	27.5858
164696		92.998	121.929	89.892	144.367	115.882	137.857				0	0	0	0	0	0		0	0	0	0	0	0		0	0	0	0	0	0		1.02119	1.03713	1.04029	1.02755	0.996832	1.01027		98.3498	119.58	90.225	120.955	119.12	144.096		24.2742	30.546	20.7027	27.23
164776		94.653	125.018	93.112	103.228	99.383	143.556				0	0	0	0	0	0		0	0	0	0	0	0		0	0	0	0	0	0		1.02081	1.03713	1.04028	1.02734	0.997467	1.01118		98.3599	119.453	90.0022	120.868	119.051	144.056		24.1762	30.518	20.672	26.9055
164856		91.805	110.491	90.65	121.648	106.256	142.638				0	0	0	0	0	0		0	0	0	0	0	0		0	0	0	0	0	0		1.02089	1.03723	1.04108	1.02868	0.997345	1.012		98.2392	119.422	89.8334	120.745	118.946	143.919		24.0585	30.317	20.6248	26.843
164976		95.494	110.028	92.479	121.07	105.165	141.443				0	0	0	0	0	0		0	0	0	0	0	0		0	0	0	0	0	0		1.02086	1.03714	1.04118	1.02882	0.99687	1.01138		98.2413	119.422	89.7062	120.72	119.007	143.955		24.0585	30.317	20.5282	26.843
165096		86.306	103.004	98.096	100.243	94.02	144.692				0	0	0	0	0	0		0	0	0	0	0	0		0	0	0	0	0	0		1.02139	1.037	1.04004	1.02912	0.996656	1.01064		98.2113	119.422	89.7825	120.668	119.016	143.998		24.0585	30.317	20.5282	26.843
165176		77.473	97.339	71.644	122.776	104.694	135.123				0	0	0	0	0	0		0	0	0	0	0	0		0	0	0	0	0	0		1.01875	1.03708	1.04015	1.02917	0.995489	1.01078		98.3645	119.334	89.7752	120.659	119.065	143.99		24.0585	30.1315	20.5282	26.843
165256		78.62	81.916	67.337	104.28	109.884	118.081				0	0	0	0	0	0		0	0	0	0	0	0		0	0	0	0	0	0		1.01881	1.03764	1.04026	1.02921	0.995359	1.01159		98.3635	119.257	89.7682	120.651	119.069	143.848		24.0585	30.055	20.5282	26.843
165336		80.039	97.347	74.022	101.059	107.596	121.867				0	0	0	0	0	0		0	0	0	0	0	0		0	0	0	0	0	0		1.01876	1.03734	1.04041	1.02943	0.995255	1.01174		98.3642	119.262	89.7579	120.612	119.12	143.841		24.0585	29.9167	20.5282	26.843
165416		75.619	88.731	75.761	96.59	98.737	127.667				0	0	0	0	0	0		0	0	0	0	0	0		0	0	0	0	0	0		1.01891	1.03707	1.04059	1.02944	0.99487	1.01199		98.3618	119.335	89.7456	120.611	119.12	143.828		24.0585	30.055	20.5282	26.843
165536		83.168	76.57	74.267	103.155	100.833	128.902				0	0	0	0	0	0		0	0	0	0	0	0		0	0	0	0	0	0		1.01602	1.03688	1.04049	1.03077	0.996247	1.01195		98.5347	119.275	89.7523	120.447	119.033	143.83		24.1762	29.9167	20.5282	26.8233
165616		74.5	73.878	69.856	99.278	93.868	128.162				0	0	0	0	0	0		0	0	0	0	0	0		0	0	0	0	0	0		1.01589	1.03716	1.04036	1.03091	0.996294	1.01166		98.5479	119.249	89.8584	120.331	119.092	143.938		24.1762	29.8297	20.5282	26.8233
165696		88.283	110.504	82.066	138.431	114.332	143.794				0	0	0	0	0	0		0	0	0	0	0	0		0	0	0	0	0	0		1.01597	1.03705	1.04055	1.03063	0.996747	1.01074		98.5394	119.147	89.8517	120.06	119.078	143.992		24.2742	29.8027	20.6248	26.8183
165776		104.504	120.589	85.958	114.727	132.975	148.432				0	0	0	0	0	0		0	0	0	0	0	0		0	0	0	0	0	0		1.01599	1.03707	1.04039	1.03107	0.997106	1.01071		98.5381	119.087	89.8572	119.607	118.995	143.994		24.2742	29.723	20.6248	26.4355
165856		102.37	102.468	94.873	110.682	119.981	127.286				0	0	0	0	0	0		0	0	0	0	0	0		0	0	0	0	0	0		1.01622	1.03684	1.04049	1.03191	0.99778	1.01051		98.3767	118.998	89.7522	119.503	118.61	144.005		24.1762	29.6197	20.5282	26.2488
165976		79.657	108.486	89.177	107.683	121.012	133.725				0	0	0	0	0	0		0	0	0	0	0	0		0	0	0	0	0	0		1.01604	1.03678	1.04031	1.03225	0.998769	1.0103		98.3795	118.918	89.6829	119.432	118.502	144.015		24.1762	29.5795	20.4132	26.0542
166056		83.044	108.571	87.858	123.855	118.338	131.65				0	0	0	0	0	0		0	0	0	0	0	0		0	0	0	0	0	0		1.01559	1.03687	1.03944	1.03305	0.998666	1.01037		98.406	118.915	89.6991	119.403	118.505	144.012		24.0585	29.5795	20.4132	25.9698
166136		74.75	100.624	87.731	111.66	104.099	142.821				0	0	0	0	0	0		0	0	0	0	0	0		0	0	0	0	0	0		1.01487	1.03728	1.03989	1.0332	0.999121	1.00988		98.4761	118.903	89.6906	119.398	118.477	144.036		24.0585	29.5795	20.4132	25.9698
166216		79.929	87.256	80.772	94.943	110.416	128.536				0	0	0	0	0	0		0	0	0	0	0	0		0	0	0	0	0	0		1.01316	1.03743	1.04049	1.03299	0.999247	1.00942		98.6968	118.899	89.6795	119.405	118.468	144.058		24.0585	29.5795	20.4132	25.9698
166296		91.276	86.082	73.1	108.478	119.067	124.338				0	0	0	0	0	0		0	0	0	0	0	0		0	0	0	0	0	0		1.01309	1.03727	1.04033	1.03275	0.998907	1.00934		98.7064	118.903	89.6825	119.476	118.538	144.085		24.1762	29.5795	20.4132	26.0542
166376		86.162	102.037	76.105	112.762	105.649	109.833				0	0	0	0	0	0		0	0	0	0	0	0		0	0	0	0	0	0		1.01321	1.0375	1.04041	1.03268	0.998553	1.00952		98.6876	118.897	89.6809	119.478	118.556	144.085		24.1762	29.5795	20.4132	25.9698
166456		68.765	100.856	67.997	114.869	95.417	114.814				0	0	0	0	0	0		0	0	0	0	0	0		0	0	0	0	0	0		1.01331	1.03765	1.03836	1.03248	0.998365	1.00958		98.7171	118.893	89.7694	119.484	118.737	144.085		24.2742	29.5795	20.4132	25.9698
166536		69.527	83.634	62.041	109.276	99.899	115.358				0	0	0	0	0	0		0	0	0	0	0	0		0	0	0	0	0	0		1.01331	1.03776	1.03825	1.03354	0.998344	1.00971		98.7181	118.891	89.8664	119.45	119.015	144.113		24.2742	29.5795	20.5282	25.9698
166656		71.316	93.434	58.792	97.419	86.615	117.311				0	0	0	0	0	0		0	0	0	0	0	0		0	0	0	0	0	0		1.01338	1.03778	1.03791	1.0348	0.998275	1.00998		98.9401	118.891	90.0585	119.239	119.018	144.085		24.35	29.5795	20.6248	25.8688
166736		72.714	97.266	78.462	124.137	108.368	134.181				0	0	0	0	0	0		0	0	0	0	0	0		0	0	0	0	0	0		1.01332	1.03785	1.03791	1.03477	0.99842	1.00998		98.9411	118.889	90.0581	119.114	119.012	144.031		24.35	29.5795	20.6248	25.727
166856		101.423	120.849	109.992	130.175	123.582	128.523				0	0	0	0	0	0		0	0	0	0	0	0		0	0	0	0	0	0		1.01345	1.03797	1.03822	1.03475	0.999641	1.01		98.9385	118.729	89.8677	119.007	118.596	144.03		24.35	29.5237	20.5282	25.3983
166976		83.792	111.324	102.806	110.902	121.836	141.501				0	0	0	0	0	0		0	0	0	0	0	0		0	0	0	0	0	0		1.01339	1.03765	1.038	1.03518	0.998182	1.00947		98.9397	118.82	89.7942	118.625	118.582	143.98		24.2742	29.5237	20.4132	25.3003
167076		86.046	113.637	88.16	122.988	131.722	145.301				0	0	0	0	0	0		0	0	0	0	0	0		0	0	0	0	0	0		1.0134	1.03755	1.03632	1.03418	0.999544	1.0094		98.6991	118.323	89.8687	118.832	118.448	143.929		24.1762	29.3132	20.4132	25.285
167156		89.784	114.739	85.714	113.54	118.17	121.993				0	0	0	0	0	0		0	0	0	0	0	0		0	0	0	0	0	0		1.01228	1.03802	1.03659	1.03414	0.999665	1.00951		98.9272	118.317	89.8593	118.841	118.439	143.926		24.1762	29.3132	20.4132	25.285
167236		86.092	99.244	79.553	99.734	102.361	130.884				0	0	0	0	0	0		0	0	0	0	0	0		0	0	0	0	0	0		1.01209	1.03823	1.03521	1.03413	1.00012	1.00959		98.9309	118.314	89.9431	118.842	118.407	143.924		24.1762	29.3132	20.4132	25.285
167316		76.025	106.883	87.422	113.298	101.661	139.683				0	0	0	0	0	0		0	0	0	0	0	0		0	0	0	0	0	0		1.01212	1.03857	1.03276	1.03414	0.998834	1.00939		98.9304	118.31	90.236	118.84	118.54	143.983		24.1762	29.3132	20.4132	25.285
167396		83.97	108.935	81.888	113.725	96.274	113.782				0	0	0	0	0	0		0	0	0	0	0	0		0	0	0	0	0	0		1.01164	1.03872	1.03273	1.03412	0.998991	1.00947		99.0805	118.308	90.2403	118.845	118.642	143.98		24.2742	29.3132	20.4132	25.285
167496		82.492	98.415	73.537	110.618	85.97	131.719				0	0	0	0	0	0		0	0	0	0	0	0		0	0	0	0	0	0		1.01165	1.0387	1.03287	1.03427	0.999217	1.00931		99.3079	118.233	90.4569	118.813	118.903	143.985		24.35	29.2352	20.5282	25.285
167576		81.787	98.224	77.537	119.376	89.908	136.823				0	0	0	0	0	0		0	0	0	0	0	0		0	0	0	0	0	0		1.01191	1.03876	1.0328	1.0339	0.998996	1.00933		99.4136	118.152	90.4658	118.89	118.642	143.985		24.471	29.1152	20.5282	25.285
167656		74.692	95.669	69.514	105.088	95.276	137.234				0	0	0	0	0	0		0	0	0	0	0	0		0	0	0	0	0	0		1.012	1.03872	1.03289	1.03389	1.00009	1.0095		99.4073	118.153	90.4546	118.892	118.511	143.926		24.8005	29.1152	20.5282	25.25
167736		85.613	102.623	77.73	117.146	103.76	139.157				0	0	0	0	0	0		0	0	0	0	0	0		0	0	0	0	0	0		1.01214	1.03854	1.03567	1.03373	0.999726	1.00918		99.5164	118.16	89.8914	118.543	118.519	143.934		24.8937	29.1152	20.4132	25.144
167856		111.223	119.572	104.576	114.452	125.86	159.276				0	0	0	0	0	0		0	0	0	0	0	0		0	0	0	0	0	0		1.01204	1.03807	1.03705	1.03341	1.00064	1.0092		99.5973	118.175	89.7319	118.609	118.381	143.933		25.1795	29.1152	19.9597	25.144
167976		99.565	118.896	86.631	121.259	139.569	144.432				0	0	0	0	0	0		0	0	0	0	0	0		0	0	0	0	0	0		1.01218	1.03792	1.03696	1.03395	1.00051	1.00908		99.582	118.129	89.7378	118.389	118.329	143.889		25.1795	29.028	19.9597	24.9635
168076		98.961	111.774	94.671	125.171	126.933	127.03				0	0	0	0	0	0		0	0	0	0	0	0		0	0	0	0	0	0		1.01314	1.03741	1.03851	1.0338	1.00028	1.00914		99.5397	118.134	89.6645	118.4	118.342	143.886		25.1795	29.028	19.678	24.9635
168156		107.968	100.744	74.58	126.335	116.371	155.516				0	0	0	0	0	0		0	0	0	0	0	0		0	0	0	0	0	0		1.01379	1.03729	1.03917	1.03371	0.999537	1.00969		99.5191	118.139	89.6641	118.407	118.364	143.921		25.1795	29.028	19.678	24.9635
168235		74.894	114.74	75.765	117.556	91.475	123.869				0	0	0	0	0	0		0	0	0	0	0	0		0	0	0	0	0	0		1.01412	1.0371	1.03931	1.0338	1.0002	1.00997		99.5067	118.145	89.664	118.4	118.344	143.914		25.1795	29.028	19.678	24.9635
168316		77.658	102.213	74.051	105.802	98.887	112.201				0	0	0	0	0	0		0	0	0	0	0	0		0	0	0	0	0	0		1.01412	1.03712	1.03922	1.03386	1.00026	1.00988		99.5635	118.217	89.6681	118.523	118.398	143.917		25.4195	29.1152	19.9597	25.144
168396		75.794	117.326	92.625	91.388	110.797	112.874				0	0	0	0	0	0		0	0	0	0	0	0		0	0	0	0	0	0		1.01325	1.03726	1.03794	1.03371	1.00061	1.00981		99.8022	118.208	89.7981	118.911	118.49	143.968		25.544	29.1152	20.4132	25.25
168476		76.597	100.246	83.687	101.26	96.357	125.858				0	0	0	0	0	0		0	0	0	0	0	0		0	0	0	0	0	0		1.01284	1.03728	1.03777	1.03354	1.00079	1.0095		99.8254	118.207	89.883	118.955	118.533	144.054		25.544	29.1152	20.5282	25.285
168576		71.386	88.169	83.278	107.046	87.449	142.27				0	0	0	0	0	0		0	0	0	0	0	0		0	0	0	0	0	0		1.0135	1.03716	1.03802	1.03308	1.00118	1.00961		99.7878	118.304	90.0458	119.113	118.606	144.115		25.544	29.2352	20.6248	25.3003
168656		93.239	109.783	91.216	132.553	113.76	147.902				0	0	0	0	0	0		0	0	0	0	0	0		0	0	0	0	0	0		1.01352	1.03694	1.03807	1.03304	1.00114	1.0096		99.7865	118.307	90.0399	119.113	118.609	144.049		25.544	29.2352	20.6248	25.3003
168775		106.599	111.931	89.544	139.701	118.659	140.429				0	0	0	0	0	0		0	0	0	0	0	0		0	0	0	0	0	0		1.01366	1.03687	1.03804	1.03299	1.00097	1.0093		99.7784	118.308	90.0436	119.113	118.62	144.124		25.544	29.2352	20.6248	25.3003
168856		95.544	116.167	74.641	117.707	114.141	149.506				0	0	0	0	0	0		0	0	0	0	0	0		0	0	0	0	0	0		1.01375	1.03676	1.03787	1.03282	1.00039	1.00946		99.8719	118.309	90.063	119.114	118.999	144.119		25.669	29.2352	20.6248	25.3003
168976		79.81	122.993	85.545	117.438	87.475	135.682				0	0	0	0	0	0		0	0	0	0	0	0		0	0	0	0	0	0		1.0138	1.03677	1.03914	1.0329	1.00096	1.00987		99.8688	118.309	89.9199	119.114	118.889	144.036		25.669	29.2352	20.5282	25.3003
169055		84.02	124.012	86.069	112.295	135.542	149.869				0	0	0	0	0	0		0	0	0	0	0	0		0	0	0	0	0	0		1.01404	1.03693	1.04035	1.03278	1.00091	1.00957		99.8559	118.227	89.7621	119.115	118.899	144.116		25.669	29.1152	20.4132	25.3003
169135		72.632	104.37	75.993	113.33	111.986	144.084				0	0	0	0	0	0		0	0	0	0	0	0		0	0	0	0	0	0		1.01417	1.03744	1.04007	1.0327	1.0007	1.0095		99.8488	118.198	89.7806	119.115	119.055	144.118		25.8158	29.1152	20.4132	25.3003
169236		97.722	92.926	88.829	104.149	105.982	149.816				0	0	0	0	0	0		0	0	0	0	0	0		0	0	0	0	0	0		1.01462	1.03779	1.0405	1.03288	1.00109	1.00962		99.9315	118.285	89.8536	119.114	119.099	144.143		25.8727	29.2352	20.5282	25.3983
169316		76.724	92.3	82.403	111.166	92.227	142.754				0	0	0	0	0	0		0	0	0	0	0	0		0	0	0	0	0	0		1.0141	1.03823	1.04098	1.03285	1.00136	1.00969		100.392	118.259	89.8369	119.114	119.12	144.28		26.0332	29.2352	20.5282	25.3983
169396		105.141	104.986	79.945	110.663	102.708	128.954				0	0	0	0	0	0		0	0	0	0	0	0		0	0	0	0	0	0		1.01467	1.03857	1.03998	1.03311	1.00145	1.01006		100.415	118.31	89.8715	119.112	119.16	144.399		26.2062	29.3132	20.6248	25.7578
169496		65.726	92.665	78.166	116.469	99.356	119.256				0	0	0	0	0	0		0	0	0	0	0	0		0	0	0	0	0	0		1.01479	1.03841	1.03984	1.03265	1.00142	1.00992		100.597	118.603	90.052	119.28	119.278	144.416		26.7305	29.5237	20.672	25.9622
169576		89.25	121.068	109.218	148.597	143.82	155.567				0	0	0	0	0	0		0	0	0	0	0	0		0	0	0	0	0	0		1.01493	1.0385	1.04005	1.03268	1.00128	1.00967		100.855	118.876	90.2548	148.597	119.44	144.42		26.6895	29.5795	20.7027	25.9735
169676		96.427	138.192	91.46	138.618	115.649	152.47				0	0	0	0	0	0		0	0	0	0	0	0		0	0	0	0	0	0		1.01503	1.03864	1.04032	1.03261	1.00101	1.00935		101.05	118.918	90.456	119.547	119.53	144.484		26.7957	29.6197	20.8182	26.0542
169756		99.854	115.738	94.795	133.19	125.16	140.85				0	0	0	0	0	0		0	0	0	0	0	0		0	0	0	0	0	0		1.0149	1.03892	1.04008	1.03247	1.00095	1.00922		101.176	118.91	90.4868	119.552	119.564	144.489		27.0222	29.6197	20.7027	26.0542
169856		91.176	125.719	102.124	116.231	117.256	133.511				0	0	0	0	0	0		0	0	0	0	0	0		0	0	0	0	0	0		1.01489	1.03905	1.03995	1.03215	1.00057	1.0091		101.176	118.906	90.5022	119.565	119.575	144.429		27.0222	29.6197	20.7027	26.0542
169976		92.499	110.174	95	119.644	133.879	142.499				0	0	0	0	0	0		0	0	0	0	0	0		0	0	0	0	0	0		1.01504	1.03923	1.03981	1.0332	1.00247	1.00906		101.168	118.901	90.5201	119.524	119.53	144.429		27.0222	29.6197	20.7027	26.0542
170056		83.711	108.836	81.019	110.777	107.51	147.092				0	0	0	0	0	0		0	0	0	0	0	0		0	0	0	0	0	0		1.0153	1.03926	1.03858	1.03444	1.00261	1.00904		101.152	118.9	90.5885	119.289	119.53	144.43		27.0222	29.6197	20.7027	25.9735
170156		82.288	105.098	76.768	117.275	118.387	130.417				0	0	0	0	0	0		0	0	0	0	0	0		0	0	0	0	0	0		1.01539	1.03926	1.03875	1.03442	1.00064	1.0091		101.272	118.9	90.5852	119.291	119.573	144.429		27.0468	29.6197	20.7027	25.9735
170236		82.666	105.492	93.995	116.873	117.584	126.27				0	0	0	0	0	0		0	0	0	0	0	0		0	0	0	0	0	0		1.01405	1.03948	1.03919	1.03454	1.0011	1.00936		101.418	118.894	90.5767	119.274	119.696	144.483		27.0468	29.6197	20.7027	25.9735
170316		83.617	100.659	86.455	112.499	109.723	157.312				0	0	0	0	0	0		0	0	0	0	0	0		0	0	0	0	0	0		1.01405	1.03967	1.03933	1.0345	1.00127	1.00957		101.418	118.944	90.6097	119.454	119.876	144.617		27.0468	29.727	20.8182	26.0542
170396		85.586	115.424	78.08	104.834	106.8	137.05				0	0	0	0	0	0		0	0	0	0	0	0		0	0	0	0	0	0		1.01242	1.03944	1.03928	1.03343	1.0017	1.00964		101.626	119.075	90.633	119.587	120.152	144.73		27.1562	29.8297	21.1757	26.2488
170496		98.355	103.572	94.895	118.4	126.83	156.473				0	0	0	0	0	0		0	0	0	0	0	0		0	0	0	0	0	0		1.01153	1.03931	1.03779	1.03211	1.00208	1.00969		101.959	119.08	90.6696	119.638	120.71	144.863		27.2665	29.8297	21.2812	26.2488
170596		104.723	120.647	108.836	117.329	124.791	173.006				0	0	0	0	0	0		0	0	0	0	0	0		0	0	0	0	0	0		1.0117	1.03902	1.03816	1.03146	1.00185	1.00968		102.34	119.139	90.8525	119.889	121.02	173.006		27.178	29.9167	21.4018	26.3413
170676		105.231	116.255	97.496	124.866	129.425	159.863				0	0	0	0	0	0		0	0	0	0	0	0		0	0	0	0	0	0		1.01146	1.03908	1.03778	1.03165	1.00137	1.00927		102.346	119.249	91.1056	119.863	121.206	145.3		27.119	30.055	21.4818	26.3413
170755		102.804	109.41	93.906	129.609	131.375	155.87				0	0	0	0	0	0		0	0	0	0	0	0		0	0	0	0	0	0		1.0114	1.03914	1.03779	1.03229	1.00102	1.00929		102.442	119.264	91.2037	119.788	121.415	145.3		27.2447	29.9273	21.5208	25.9673
170856		83.68	110.429	93.956	96.682	129.64	144.148				0	0	0	0	0	0		0	0	0	0	0	0		0	0	0	0	0	0		1.01132	1.03866	1.03796	1.03224	1.00094	1.00916		102.68	119.352	91.4025	120.038	121.486	145.363		27.3727	30.091	21.5847	26.1168
170976		107.859	128.173	88.367	119.572	113.722	155.914				0	0	0	0	0	0		0	0	0	0	0	0		0	0	0	0	0	0		1.01106	1.03856	1.0394	1.03339	1.0005	1.00924		102.804	119.358	91.2156	119.877	121.507	145.419		27.7752	30.091	21.5847	26.1168
171055		107.919	124.903	83.162	115.074	103.796	153.316				0	0	0	0	0	0		0	0	0	0	0	0		0	0	0	0	0	0		1.01065	1.03852	1.03919	1.03304	1.00027	1.00901		102.804	119.422	91.4909	119.926	121.795	145.427		27.7752	30.2463	21.5938	25.9673
171135		95.146	110.741	74.375	108.627	111.932	143.706				0	0	0	0	0	0		0	0	0	0	0	0		0	0	0	0	0	0		1.01043	1.03837	1.03765	1.03471	1.0006	1.00875		102.814	119.504	91.8009	119.733	121.76	145.434		27.7752	30.3137	21.6015	25.9673
171236		94.554	99.966	84.681	109.23	109.244	133.269				0	0	0	0	0	0		0	0	0	0	0	0		0	0	0	0	0	0		1.01065	1.03876	1.03775	1.03487	1.00082	1.00884		102.899	119.473	91.8511	119.928	121.825	145.479		27.8555	30.3137	21.614	25.9065
171316		81.706	103.574	79.418	115.105	111.304	141.809				0	0	0	0	0	0		0	0	0	0	0	0		0	0	0	0	0	0		1.01071	1.03863	1.03786	1.03499	1.00094	1.00896		103.038	119.587	92.2222	120.127	121.843	145.749		27.95	30.4735	21.5918	26.1003
171396		86.274	119.422	86.627	107.234	103.951	119.738				0	0	0	0	0	0		0	0	0	0	0	0		0	0	0	0	0	0		1.01087	1.03509	1.03796	1.03502	1.00101	1.00926		103.054	120.609	92.4376	120.283	122.009	145.801		28.1155	30.9373	21.6603	26.1172
171476		96.955	104.306	85.247	117.561	95.882	133.323				0	0	0	0	0	0		0	0	0	0	0	0		0	0	0	0	0	0		1.01095	1.03114	1.03798	1.03331	1.00097	1.00941		103.213	120.787	92.5558	120.43	122.343	146.08		28.2948	30.9905	21.7712	25.5465
171556		95.247	133.569	94.001	138.982	127.758	167.568				0	0	0	0	0	0		0	0	0	0	0	0		0	0	0	0	0	0		1.01133	1.03521	1.03839	1.03316	1.00089	1.00921		103.252	120.635	92.6043	120.472	122.819	167.568		28.4517	30.9905	21.882	25.1525
171676		106.548	132.31	118.815	122.187	149.033	153.11				0	0	0	0	0	0		0	0	0	0	0	0		0	0	0	0	0	0		1.01129	1.03547	1.03802	1.03291	1.00018	1.00907		103.56	120.656	118.815	120.646	149.033	146.377		28.4918	30.991	21.882	24.8563
171775		109.551	140.238	100.085	153.099	142.084	156.241				0	0	0	0	0	0		0	0	0	0	0	0		0	0	0	0	0	0		1.01132	1.03537	1.03969	1.03264	0.999968	1.00898		103.81	120.754	92.6178	153.099	123.647	146.385		28.532	31.0168	21.7588	24.844
171856		102.502	130.852	109.831	133.415	128.122	148.655				0	0	0	0	0	0		0	0	0	0	0	0		0	0	0	0	0	0		1.01131	1.03949	1.03934	1.03415	1.00076	1.00914		103.887	120.629	109.831	120.75	123.454	146.37		28.152	30.9888	21.7488	24.7692
171976		105.053	134.079	109.802	116.254	124.428	120.717				0	0	0	0	0	0		0	0	0	0	0	0		0	0	0	0	0	0		1.01133	1.04018	1.0395	1.03433	1.0014	1.00939		104.01	120.618	109.802	120.854	123.219	146.347		28.0662	30.7973	21.6005	24.6208
172056		93.439	133.993	100.107	124.774	125.803	149.379				0	0	0	0	0	0		0	0	0	0	0	0		0	0	0	0	0	0		1.01109	1.03964	1.03943	1.03501	1.00072	1.00953		104.033	120.599	93.6643	120.832	123.468	146.335		28.0662	30.7973	22.2725	24.5705
172135		80.138	120.737	86.874	129.969	123.822	135.629				0	0	0	0	0	0		0	0	0	0	0	0		0	0	0	0	0	0		1.01113	1.03941	1.03916	1.03493	1.00089	1.00951		104.029	120.631	93.8076	120.834	123.408	146.539		27.972	30.925	22.552	24.5705
172216		90.771	129.099	78.644	114.22	92.869	111.457				0	0	0	0	0	0		0	0	0	0	0	0		0	0	0	0	0	0		1.01104	1.0398	1.04018	1.03459	1.00247	1.00939		104.038	120.624	93.745	120.986	122.849	146.554		27.9002	30.925	22.409	24.3672
172296		85.328	126.512	83.315	112.112	122.462	125.295				0	0	0	0	0	0		0	0	0	0	0	0		0	0	0	0	0	0		1.0119	1.04004	1.04037	1.03478	1.00285	1.0094		104.122	120.641	93.8472	121.13	123.304	146.737		27.9323	31.2133	22.612	24.4207
172376		82.235	121.412	84.349	112.841	116.716	124.94				0	0	0	0	0	0		0	0	0	0	0	0		0	0	0	0	0	0		1.01211	1.04003	1.04021	1.03491	1.0028	1.00943		104.279	120.706	93.934	121.214	123.721	146.734		27.927	31.3452	22.675	24.3532
172476		91.177	113.281	88.125	114.995	118.503	107.933				0	0	0	0	0	0		0	0	0	0	0	0		0	0	0	0	0	0		1.01223	1.04027	1.04024	1.03468	1.00302	1.00935		104.447	120.796	93.9773	121.249	124.055	146.742		27.7407	31.4183	22.8257	24.052
172595		95.278	113.253	90.573	112.268	99.709	124.806				0	0	0	0	0	0		0	0	0	0	0	0		0	0	0	0	0	0		1.01197	1.0404	1.0403	1.03456	1.00315	1.00982		104.512	120.879	93.9981	121.259	124.372	146.697		27.7333	31.4525	22.7683	23.9435
172676		101.636	156.712	102.646	125.979	126.086	167.409				0	0	0	0	0	0		0	0	0	0	0	0		0	0	0	0	0	0		1.01061	1.04013	1.04021	1.03446	1.00315	1.01043		104.589	156.712	93.9984	121.311	124.46	167.409		27.7078	31.623	22.6783	23.6213
172755		125.24	124.338	105.257	137.849	129.76	149.96				0	0	0	0	0	0		0	0	0	0	0	0		0	0	0	0	0	0		1.01061	1.03981	1.04007	1.03452	1.00294	1.01028		125.24	121.033	94.2833	121.308	124.521	146.653		27.7698	31.4203	22.6338	23.4515
172855		113.74	143.897	110.804	137.407	134.211	139.478				0	0	0	0	0	0		0	0	0	0	0	0		0	0	0	0	0	0		1.0109	1.03951	1.03989	1.03423	1.0041	1.01057		113.74	143.897	110.804	121.351	124.499	146.625		27.882	30.974	22.6257	23.4732
172975		97.657	139.777	86.886	122.822	115.705	148.977				0	0	0	0	0	0		0	0	0	0	0	0		0	0	0	0	0	0		1.01093	1.03897	1.03943	1.03377	1.00412	1.01167		104.716	121.143	94.668	121.653	124.525	146.481		28.0453	30.7683	22.6608	23.4323
173055		106.286	118.194	99.301	107.925	113.852	132.256				0	0	0	0	0	0		0	0	0	0	0	0		0	0	0	0	0	0		1.01236	1.039	1.04044	1.03355	1.00358	1.01204		104.688	121.358	94.5992	121.686	124.532	146.432		27.974	30.5822	22.6608	23.151
173135		96.202	122.974	87.989	128.078	103.913	131.934				0	0	0	0	0	0		0	0	0	0	0	0		0	0	0	0	0	0		1.01215	1.03873	1.04033	1.03461	1.0034	1.01167		104.723	121.419	94.7199	121.52	124.536	146.481		28.2573	30.5822	22.9333	23.0053
173235		95.394	116.116	107.566	119.501	111.137	125.579				0	0	0	0	0	0		0	0	0	0	0	0		0	0	0	0	0	0		1.01239	1.03839	1.04161	1.03488	1.00383	1.0114		104.722	121.48	94.6478	121.477	124.527	146.516		28.2573	30.5208	22.8852	23.0053
173315		83.376	123.803	92.581	111.573	104.001	127.73				0	0	0	0	0	0		0	0	0	0	0	0		0	0	0	0	0	0		1.01249	1.0382	1.04112	1.03526	1.00379	1.0112		104.72	121.53	94.6786	121.416	124.527	146.543		27.7363	30.5575	22.87	22.9435
173395		78.383	117.304	81.702	110.684	106.475	108.547				0	0	0	0	0	0		0	0	0	0	0	0		0	0	0	0	0	0		1.01288	1.03818	1.04078	1.03495	1.00411	1.01152		104.725	121.61	94.6964	121.751	124.559	146.699		27.8033	30.3803	22.8367	22.9755
173495		91.439	129.13	74.688	115.784	125.036	135.058				0	0	0	0	0	0		0	0	0	0	0	0		0	0	0	0	0	0		1.01309	1.03816	1.04173	1.03482	1.00399	1.01154		104.912	121.802	94.6399	121.921	124.763	146.698		27.6647	30.1658	22.792	23.0288
173575		88.688	116.095	75.956	105.218	88.071	118.359				0	0	0	0	0	0		0	0	0	0	0	0		0	0	0	0	0	0		1.01292	1.0382	1.04145	1.03469	1.00374	1.01152		105.111	121.911	94.6589	121.94	125.039	146.699		27.6793	30.1885	22.7442	23.0135
173655		96.89	102.783	81.65	118.258	99.89	123.918				0	0	0	0	0	0		0	0	0	0	0	0		0	0	0	0	0	0		1.01289	1.0381	1.04155	1.03468	1.00331	1.01158		105.113	122.038	94.7544	122.076	125.07	146.693		27.501	30.3962	22.7865	23.1442
173775		118.112	137.984	114.171	121.258	151.426	161.453				0	0	0	0	0	0		0	0	0	0	0	0		0	0	0	0	0	0		1.01299	1.03845	1.04165	1.03448	1.00344	1.01194		118.112	122.009	114.171	122.219	151.426	161.453		27.3397	30.3275	22.8462	23.125
173856		106.357	116.12	103.011	139.775	119.528	153.943				0	0	0	0	0	0		0	0	0	0	0	0		0	0	0	0	0	0		1.01271	1.03874	1.04179	1.03458	1.00405	1.01206		105.301	121.984	94.8516	139.775	124.997	146.836		27.2443	30.2497	22.4663	23.1778
173975		104.589	118.131	92.305	107.363	112.315	145.297				0	0	0	0	0	0		0	0	0	0	0	0		0	0	0	0	0	0		1.01247	1.03822	1.04115	1.03471	1.00352	1.01177		105.313	122.199	94.8737	122.252	125.055	146.886		27.2443	30.3778	22.4663	23.1523
174055		97.927	108.327	89.256	122.266	125.539	142.653				0	0	0	0	0	0		0	0	0	0	0	0		0	0	0	0	0	0		1.01243	1.03755	1.04026	1.03582	1.0027	1.01154		105.315	122.263	94.8794	122.233	125.115	146.928		26.905	30.2395	22.3257	23.1523
174135		104.542	113.822	91.132	109.096	109.242	131.314				0	0	0	0	0	0		0	0	0	0	0	0		0	0	0	0	0	0		1.01249	1.03712	1.03981	1.03539	1.00292	1.01144		105.312	122.285	94.8823	122.241	125.099	146.945		26.776	30.1125	22.1805	23.106
174216		106.048	115.468	84.065	103.129	99.962	130.097				0	0	0	0	0	0		0	0	0	0	0	0		0	0	0	0	0	0		1.01217	1.0371	1.04072	1.03706	1.00259	1.01153		105.34	122.285	94.8765	122.199	125.124	146.929		26.776	29.8565	22.1805	23.0495
174295		94.418	116.418	81.026	110.712	107.124	136.182				0	0	0	0	0	0		0	0	0	0	0	0		0	0	0	0	0	0		1.01165	1.03661	1.04262	1.0374	1.00257	1.01149		105.403	122.308	94.817	122.19	125.125	146.936		26.676	28.8028	22.0395	22.852
174376		89.67	98.879	90.609	104.069	93.383	127.772				0	0	0	0	0	0		0	0	0	0	0	0		0	0	0	0	0	0		1.01128	1.03655	1.0425	1.0372	1.00241	1.01129		105.746	122.358	94.8772	122.242	125.334	146.97		26.654	28.5185	22.0403	22.9977
174476		82.15	109.546	75.83	101.324	102.969	114.259				0	0	0	0	0	0		0	0	0	0	0	0		0	0	0	0	0	0		1.01179	1.03629	1.0425	1.03714	1.00221	1.01146		105.905	122.765	94.8885	122.293	125.527	147.212		26.799	28.6148	22.1188	23.0905
174556		88.41	92.577	73.263	103.989	99.251	125.325				0	0	0	0	0	0		0	0	0	0	0	0		0	0	0	0	0	0		1.0117	1.03632	1.04212	1.03701	1.00189	1.0113		105.908	122.986	94.8955	122.453	125.557	147.233		26.799	28.6483	22.3495	23.1292
174656		84.468	94.245	75.766	104.286	85.084	106.584				0	0	0	0	0	0		0	0	0	0	0	0		0	0	0	0	0	0		1.01133	1.03615	1.04411	1.03689	1.00189	1.01129		105.921	123.108	94.89	122.645	125.689	147.433		26.7468	28.815	22.248	23.0588
174735		97.631	90.596	89.827	114.566	121.431	140.839				0	0	0	0	0	0		0	0	0	0	0	0		0	0	0	0	0	0		1.01153	1.03675	1.04544	1.03684	1.00173	1.01149		105.914	123.057	94.8826	122.752	125.728	147.413		26.6505	28.509	22.2105	22.9592
174836		88.309	121.535	110.999	125.159	136.52	138.336				0	0	0	0	0	0		0	0	0	0	0	0		0	0	0	0	0	0		1.01147	1.03681	1.04547	1.03711	1.0013	1.012		105.988	123.201	110.999	122.746	136.52	147.361		26.5573	28.299	22.1797	22.7417
174976		106.029	140.416	84.739	138.271	108.019	165.557				0	0	0	0	0	0		0	0	0	0	0	0		0	0	0	0	0	0		1.01138	1.03619	1.04565	1.03747	1.00112	1.01187		105.992	140.416	94.8813	138.271	125.808	165.557		26.53	28.1717	22.0865	22.0252
175055		114.529	121.344	83.057	103.591	126.999	147.327				0	0	0	0	0	0		0	0	0	0	0	0		0	0	0	0	0	0		1.01073	1.03549	1.04484	1.03914	1.00076	1.0125		114.529	123.342	94.8861	122.617	125.824	147.305		26.5258	28.1332	21.9377	21.7917
175135		100.714	111.495	89.613	120.872	124.339	139.02				0	0	0	0	0	0		0	0	0	0	0	0		0	0	0	0	0	0		1.01053	1.03537	1.04403	1.03882	1.00222	1.01223		106.051	123.343	94.8904	122.75	125.811	147.337		26.4782	28.0635	21.8923	21.9273
175215		104.254	100.776	94.896	115.135	127.253	145.471				0	0	0	0	0	0		0	0	0	0	0	0		0	0	0	0	0	0		1.01058	1.03521	1.04315	1.04034	1.0045	1.0132		106.049	123.343	94.895	122.667	125.762	147.21		26.248	27.9267	21.8923	21.866
175295		98.383	112.49	85.515	100.897	117.124	124.2				0	0	0	0	0	0		0	0	0	0	0	0		0	0	0	0	0	0		1.01039	1.03529	1.04306	1.03993	1.0054	1.0138		106.055	123.343	94.8951	122.697	125.711	147.13		26.088	27.9267	21.8923	21.5883
175375		96.335	99.822	86.006	112.179	104.341	144.137				0	0	0	0	0	0		0	0	0	0	0	0		0	0	0	0	0	0		1.01008	1.03472	1.04289	1.03955	1.00557	1.01318		106.065	123.344	94.8951	122.726	125.706	147.212		25.7935	27.9267	21.9377	21.5883
175475		89.949	108.67	76.556	110.956	89.612	115.154				0	0	0	0	0	0		0	0	0	0	0	0		0	0	0	0	0	0		1.00965	1.03456	1.04239	1.03915	1.00566	1.01275		106.205	123.356	94.8954	122.776	125.705	147.46		25.6927	27.7382	21.8923	21.5753
175575		108.557	118.323	86.095	101.137	92.403	113.974				0	0	0	0	0	0		0	0	0	0	0	0		0	0	0	0	0	0		1.00937	1.03369	1.04202	1.0381	1.00518	1.01182		108.557	123.695	94.8956	122.789	125.723	147.522		25.1287	27.4485	21.8298	21.5315
175695		88.729	122.362	88.992	106.852	100.152	117.438				0	0	0	0	0	0		0	0	0	0	0	0		0	0	0	0	0	0		1.00873	1.03358	1.04229	1.03767	1.0044	1.01133		106.375	123.819	94.8955	122.793	125.768	147.702		25.0727	27.5443	21.7833	21.3155
175775		106.103	118.123	79.118	113.918	106.594	133.476				0	0	0	0	0	0		0	0	0	0	0	0		0	0	0	0	0	0		1.00817	1.03246	1.04156	1.0368	1.00414	1.01063		106.438	123.972	94.8958	122.883	125.81	147.794		24.7802	27.5765	21.7272	21.2503
175855		107.608	126.049	112.252	131.139	125.707	136.095				0	0	0	0	0	0		0	0	0	0	0	0		0	0	0	0	0	0		1.00808	1.03177	1.04085	1.0364	1.00329	1.01005		107.608	124.038	112.252	122.916	125.816	147.831		24.7072	27.4445	21.6935	21.1882
175975		115.024	140.218	105.755	118.91	130.019	151.737				0	0	0	0	0	0		0	0	0	0	0	0		0	0	0	0	0	0		1.00763	1.03307	1.04053	1.03574	1.00269	1.00937		115.024	140.218	105.755	122.988	125.822	147.873		24.6462	27.0915	21.8462	21.1525
176055		116.805	102.782	106.135	101.893	119.579	136.164				0	0	0	0	0	0		0	0	0	0	0	0		0	0	0	0	0	0		1.00765	1.03442	1.04055	1.03508	1.00252	1.00898		116.805	123.969	106.135	122.991	125.823	147.896		24.7485	26.8793	21.6672	21.1188
176135		109.116	121.88	101.87	93.241	119.776	144.759				0	0	0	0	0	0		0	0	0	0	0	0		0	0	0	0	0	0		1.00757	1.03337	1.04018	1.03458	1.00201	1.0082		109.116	123.992	101.87	122.993	125.829	147.904		24.854	26.8793	21.585	21.0935
176215		108.134	119.079	93.678	126.248	102.75	133.434				0	0	0	0	0	0		0	0	0	0	0	0		0	0	0	0	0	0		1.00727	1.03259	1.03971	1.03235	1.00218	1.00772		108.134	124.003	94.9902	123.065	125.826	147.906		24.689	26.6333	21.5093	21.0935
176295		91.077	105.392	89.377	116.583	108.684	131.553				0	0	0	0	0	0		0	0	0	0	0	0		0	0	0	0	0	0		1.00832	1.03135	1.03851	1.03106	1.00204	1.00738		106.592	124.095	95.0042	123.33	125.828	147.907		24.362	26.6333	21.5093	21.0935
176375		94.673	111.9	75.944	108.783	108.85	118.061				0	0	0	0	0	0		0	0	0	0	0	0		0	0	0	0	0	0		1.01018	1.02982	1.03857	1.02976	1.00105	1.00624		106.563	124.275	95.0039	123.638	125.847	147.955		24.1745	26.6333	21.236	21.2777
176455		106.824	95.481	73.386	100.158	89.554	111.544				0	0	0	0	0	0		0	0	0	0	0	0		0	0	0	0	0	0		1.00988	1.03077	1.0387	1.02886	1.00048	1.00542		106.824	124.175	95.0033	123.724	125.859	147.996		23.9875	26.5423	21.211	21.195
176535		86.105	119.247	77.441	106.449	101.289	115.036				0	0	0	0	0	0		0	0	0	0	0	0		0	0	0	0	0	0		1.00977	1.0304	1.03807	1.02835	1.00007	1.0049		106.594	124.327	95.075	123.811	125.964	148.127		23.9207	26.3505	21.2092	21.211
176615		87.781	98.306	84.13	116.995	98.068	138.651				0	0	0	0	0	0		0	0	0	0	0	0		0	0	0	0	0	0		1.00956	1.03248	1.03765	1.02747	0.999592	1.00438		106.737	124.192	95.2283	123.832	126.008	148.147		23.9123	26.2368	21.2225	21.1938
176735		91.504	105.581	83.741	104.09	102.343	132.644				0	0	0	0	0	0		0	0	0	0	0	0		0	0	0	0	0	0		1.00919	1.03177	1.03708	1.02667	0.998526	1.00467		106.784	124.349	95.2469	123.954	126.114	148.136		23.8733	26.18	21.1635	21.187
176855		101.122	127.78	108.744	119.121	119.224	154.685				0	0	0	0	0	0		0	0	0	0	0	0		0	0	0	0	0	0		1.00867	1.0314	1.03688	1.02582	0.997946	1.00415		106.832	124.505	108.744	124.03	126.187	148.156		23.8048	26.2208	21.0855	21.187
176975		106.589	133.145	89.216	107.821	113.653	139.766				0	0	0	0	0	0		0	0	0	0	0	0		0	0	0	0	0	0		1.00932	1.0316	1.03613	1.02588	0.997544	1.00367		106.589	124.481	95.2663	124.024	126.238	148.284		23.651	26.199	20.9167	21.1183
177059		105.947	123.986	101.525	107.168	109.847	138.519				0	0	0	0	0	0		0	0	0	0	0	0		0	0	0	0	0	0		1.00928	1.03146	1.03563	1.02628	0.997003	1.00383		105.947	124.68	101.525	123.986	126.323	148.271		23.569	26.4028	20.9167	21.088
177135		101.224	132.464	96.102	130.166	132.916	128.07				0	0	0	0	0	0		0	0	0	0	0	0		0	0	0	0	0	0		1.01018	1.03043	1.03518	1.02701	0.996278	1.00341		106.655	124.785	95.2823	123.934	132.916	148.309		23.2655	26.3403	20.6908	20.7675
177215		98.222	126.439	84.074	97.725	134.131	137.027				0	0	0	0	0	0		0	0	0	0	0	0		0	0	0	0	0	0		1.01151	1.02942	1.03474	1.0264	0.996461	1.00215		106.594	124.835	95.2883	123.975	134.131	148.427		23.2655	26.2445	20.6908	20.5452
177295		85.888	104.623	87.236	100.953	109.866	118.169				0	0	0	0	0	0		0	0	0	0	0	0		0	0	0	0	0	0		1.01107	1.03017	1.03464	1.02408	0.996808	0.999974		106.596	124.791	95.2897	124.15	126.385	148.543		23.1235	26.0693	20.6908	20.5452
177375		92.49	119.61	74.195	110.935	102.21	132.97				0	0	0	0	0	0		0	0	0	0	0	0		0	0	0	0	0	0		1.01105	1.03232	1.036	1.02261	0.997176	0.999022		106.596	124.732	95.2689	124.211	126.285	148.601		23.1235	26.0095	20.597	20.5452
177475		95.615	94.933	76.266	105.748	107.597	131.583				0	0	0	0	0	0		0	0	0	0	0	0		0	0	0	0	0	0		1.01047	1.03142	1.03762	1.02099	0.997653	0.998191		106.617	124.763	95.2304	124.399	126.224	148.63		23.071	25.8878	20.597	20.4772
177555		89.151	100.957	82.648	106.894	99.414	123.942				0	0	0	0	0	0		0	0	0	0	0	0		0	0	0	0	0	0		1.00954	1.02923	1.03702	1.0192	0.997127	0.997352		106.739	124.847	95.2826	124.57	126.812	148.649		23.036	25.6833	20.7503	20.4505
177655		87.213	112.391	78.454	112.32	81.567	118.749				0	0	0	0	0	0		0	0	0	0	0	0		0	0	0	0	0	0		1.00958	1.02745	1.03648	1.0178	0.999102	0.996779		106.733	124.958	95.2899	124.759	126.252	148.756		22.9333	25.3898	20.669	20.4912
177735		94.49	111.408	76.476	132.87	92.348	116.185				0	0	0	0	0	0		0	0	0	0	0	0		0	0	0	0	0	0		1.00909	1.02745	1.03713	1.01805	0.999949	0.996492		106.797	124.958	95.2811	132.87	126.145	148.909		22.6083	25.182	20.669	20.4393
177815		111.192	110.784	89.7	121.954	131.261	148.87				0	0	0	0	0	0		0	0	0	0	0	0		0	0	0	0	0	0		1.00909	1.02629	1.03652	1.01751	0.999131	0.99608		111.192	125.022	95.2894	124.778	131.261	148.935		22.464	25.0073	20.4315	20.3225
177975		107.88	128.699	107.463	126.379	111.992	159.14				0	0	0	0	0	0		0	0	0	0	0	0		0	0	0	0	0	0		1.00876	1.02461	1.03734	1.01602	0.998344	0.99568		107.88	125.057	107.463	124.855	126.425	159.14		22.4088	24.8553	20.3535	20.2843
178055		111.25	124.653	95.276	131.396	107.533	148.516				0	0	0	0	0	0		0	0	0	0	0	0		0	0	0	0	0	0		1.00808	1.02419	1.03716	1.01546	0.998554	0.995663		111.25	125.261	95.276	131.396	126.358	148.962		22.2853	24.7995	20.215	20.2843
178135		110.253	127.159	100.992	120.49	127.522	139.438				0	0	0	0	0	0		0	0	0	0	0	0		0	0	0	0	0	0		1.00764	1.02281	1.03725	1.01411	0.99795	0.995092		110.253	125.815	100.992	124.871	127.522	149.016		22.2372	24.7968	20.1575	20.0175
178235		104.726	122.088	96.856	107.085	119.12	151.638				0	0	0	0	0	0		0	0	0	0	0	0		0	0	0	0	0	0		1.00718	1.0222	1.03729	1.01298	0.997487	0.994888		104.726	125.857	96.856	125.019	126.697	149.039		22.1277	24.6795	19.9518	20.2142
178315		103.046	128.765	83.779	104.989	97.494	140.147				0	0	0	0	0	0		0	0	0	0	0	0		0	0	0	0	0	0		1.00672	1.0208	1.03604	1.01181	0.996588	0.994103		107.315	125.951	95.2959	125.082	126.826	148.957		22.1258	24.6795	20.1575	20.2142
178395		109.229	119.422	83.611	129.669	104.506	141.217				0	0	0	0	0	0		0	0	0	0	0	0		0	0	0	0	0	0		1.00575	1.01925	1.03587	1.01182	0.996113	0.993055		109.229	126.065	95.2981	125.082	126.828	149.061		22.09	24.5215	20.1575	20.1475
178475		92.693	101.548	74.4	104.41	94.747	139.341				0	0	0	0	0	0		0	0	0	0	0	0		0	0	0	0	0	0		1.00707	1.01856	1.03544	1.01178	0.995747	0.992757		107.277	126.183	95.3928	125.084	126.829	149.095		22.09	24.5215	20.215	20.1475
178555		90.058	119.307	84.493	122.794	110.335	121.747				0	0	0	0	0	0		0	0	0	0	0	0		0	0	0	0	0	0		1.00859	1.01707	1.0342	1.01162	0.994672	0.992289		107.068	126.376	95.93	125.094	126.853	149.149		22.09	24.6795	20.215	20.0772
178655		96.604	92.316	83.817	101.747	96.417	128.739				0	0	0	0	0	0		0	0	0	0	0	0		0	0	0	0	0	0		1.00834	1.01667	1.03397	1.01131	0.994295	0.991849		107.103	126.396	96.3619	125.166	126.916	149.205		21.9243	24.5215	20.2712	20.1448
178735		75.557	109.186	79.326	121.919	111.613	130.359				0	0	0	0	0	0		0	0	0	0	0	0		0	0	0	0	0	0		1.00797	1.01632	1.03361	1.01072	0.993973	0.991428		107.364	126.414	96.6525	125.17	126.927	149.26		21.9375	24.481	20.2717	19.7733
178815		92.271	108.375	74.788	109.996	119.357	154.482				0	0	0	0	0	0		0	0	0	0	0	0		0	0	0	0	0	0		1.00735	1.01593	1.03445	1.01164	0.994747	0.991308		107.43	126.434	96.5573	125.164	126.902	154.482		21.9098	24.315	20.188	19.3485
178975		113.992	130.271	99.978	145.438	119.531	161.48				0	0	0	0	0	0		0	0	0	0	0	0		0	0	0	0	0	0		1.00717	1.01526	1.0351	1.01328	0.994367	0.991211		113.992	130.271	99.978	145.438	126.976	161.48		21.7993	23.9605	20.139	19.2185
179058		118.669	133.015	104.315	128.214	129.141	172.186				0	0	0	0	0	0		0	0	0	0	0	0		0	0	0	0	0	0		1.00657	1.01456	1.03475	1.0137	0.993863	0.990711		118.669	133.015	104.315	125.072	129.141	172.186		21.7293	23.7805	20.1185	19.2065
179155		117.243	129.295	112.045	126.177	121.387	148.274				0	0	0	0	0	0		0	0	0	0	0	0		0	0	0	0	0	0		1.00623	1.01425	1.0339	1.01293	0.995142	0.990635		117.243	129.295	112.045	125.121	126.945	149.365		21.708	23.75	20.0408	19.2065
179235		87.752	107.167	84.901	111.146	129.618	150.852				0	0	0	0	0	0		0	0	0	0	0	0		0	0	0	0	0	0		1.00624	1.01452	1.03372	1.01272	0.994902	0.99107		107.513	126.54	96.6511	125.135	129.618	149.307		21.662	23.733	20.0408	19.1502
179355		103.055	108.825	98.366	117.227	124.527	143.899				0	0	0	0	0	0		0	0	0	0	0	0		0	0	0	0	0	0		1.00629	1.01454	1.03328	1.01213	0.995614	0.991285		103.055	126.539	98.366	125.16	126.927	149.279		21.662	23.75	20.1185	19.2065
179435		91.027	106.255	80.606	122.777	98.143	144.503				0	0	0	0	0	0		0	0	0	0	0	0		0	0	0	0	0	0		1.00656	1.01465	1.03281	1.01184	0.996254	0.991761		107.491	126.537	96.6625	125.162	126.906	149.216		21.662	23.75	20.1185	19.2065
179515		95.038	106.754	82.852	91.831	111.158	130.69				0	0	0	0	0	0		0	0	0	0	0	0		0	0	0	0	0	0		1.00586	1.01455	1.03217	1.01114	0.996249	0.991931		107.539	126.539	96.6704	125.167	126.906	149.194		21.662	23.75	20.139	19.2185
179595		104.078	112.724	93.794	100.818	101.1	142.491				0	0	0	0	0	0		0	0	0	0	0	0		0	0	0	0	0	0		1.00574	1.01466	1.03225	1.01057	0.995314	0.991693		104.078	126.537	96.6694	125.177	126.938	149.225		21.662	23.8233	20.139	19.3485
179675		84.548	104.41	88.965	105.959	96.997	136.166				0	0	0	0	0	0		0	0	0	0	0	0		0	0	0	0	0	0		1.00554	1.0135	1.03201	1.00943	0.994778	0.991241		107.562	126.574	96.6724	125.474	126.959	149.285		21.5637	23.75	20.139	19.3012
179775		88.531	114.79	85.328	111.554	113.815	131.193				0	0	0	0	0	0		0	0	0	0	0	0		0	0	0	0	0	0		1.00514	1.01345	1.03157	1.00913	0.994181	0.990886		107.619	126.681	96.712	125.504	127.193	149.332		21.5482	23.8667	20.1185	19.318
179855		89.459	126.784	97.758	108.318	102.103	132.488				0	0	0	0	0	0		0	0	0	0	0	0		0	0	0	0	0	0		1.00503	1.01316	1.03108	1.0089	0.993519	0.990461		107.698	126.784	97.758	125.506	127.288	149.384		21.46	23.8302	20.0408	19.2618
179975		128.435	136.35	103.297	131.158	134.832	169.311				0	0	0	0	0	0		0	0	0	0	0	0		0	0	0	0	0	0		1.00444	1.01333	1.03024	1.00848	0.993275	0.990403		128.435	136.35	103.297	131.158	134.832	169.311		21.3747	23.8302	20.0408	19.1848
180055		123.606	121.431	112.438	147.071	125.932	150.514				0	0	0	0	0	0		0	0	0	0	0	0		0	0	0	0	0	0		1.00376	1.01205	1.02931	1.0071	0.993069	0.990663		123.606	126.801	112.438	147.071	125.932	150.514		20.9455	23.714	19.9285	19.136
180175		119.028	136.206	100.637	112.289	127.569	120.498				0	0	0	0	0	0		0	0	0	0	0	0		0	0	0	0	0	0		1.00371	1.01278	1.03003	1.00665	0.993497	0.991442		119.028	136.206	100.637	125.7	127.569	149.258		20.791	23.5667	19.9285	19.064
180255		103.251	120.6	99.549	134.119	138.862	170.12				0	0	0	0	0	0		0	0	0	0	0	0		0	0	0	0	0	0		1.00352	1.01455	1.03027	1.00633	0.993266	0.991424		103.251	126.603	99.549	134.119	138.862	170.12		20.7237	23.3747	19.9285	19.064
180335		113.143	128.541	94.943	135.033	121.511	158.502				0	0	0	0	0	0		0	0	0	0	0	0		0	0	0	0	0	0		1.00346	1.01544	1.02972	1.00599	0.993723	0.991296		113.143	128.541	94.943	135.033	127.466	158.502		20.6643	23.285	19.9285	19.064
180415		115.618	126.35	96.673	121.238	131.245	150.355				0	0	0	0	0	0		0	0	0	0	0	0		0	0	0	0	0	0		1.00288	1.0152	1.0299	1.00601	0.993522	0.991309		115.618	126.35	96.673	125.852	131.245	150.355		20.7237	23.281	20.0408	19.064
180495		98.151	119.113	90.103	128.691	125.686	139.05				0	0	0	0	0	0		0	0	0	0	0	0		0	0	0	0	0	0		1.00333	1.0147	1.03017	1.00655	0.993137	0.991537		107.81	126.596	96.8518	128.691	125.686	149.048		20.7237	23.3113	20.1185	19.136
180576		94.117	118.859	79.017	131.222	119.121	148.171				0	0	0	0	0	0		0	0	0	0	0	0		0	0	0	0	0	0		1.00298	1.01449	1.03052	1.00716	0.992806	0.99276		107.819	126.605	96.8167	131.222	127.499	148.937		20.791	23.3747	20.139	19.136
180655		77.155	122.353	76.807	94.931	115.867	141.78				0	0	0	0	0	0		0	0	0	0	0	0		0	0	0	0	0	0		1.00329	1.01396	1.0294	1.00688	0.992171	0.993683		107.811	126.634	96.8777	125.645	127.521	148.877		20.791	23.3113	20.139	19.136
180735		99.755	97.57	87.402	101.295	115.342	126.345				0	0	0	0	0	0		0	0	0	0	0	0		0	0	0	0	0	0		1.00286	1.01369	1.02884	1.00654	0.991778	0.993903		107.822	126.659	96.9588	125.728	127.613	148.864		20.7237	23.281	20.2313	19.064
180855		93.583	115.928	75.419	109.125	95.068	140.644				0	0	0	0	0	0		0	0	0	0	0	0		0	0	0	0	0	0		1.00263	1.01315	1.0279	1.00622	0.991104	0.993831		107.854	126.838	96.9815	125.801	127.691	148.974		20.6898	23.2812	20.1535	18.9938
180975		104.443	123.149	79.842	137.162	128.771	165.702				0	0	0	0	0	0		0	0	0	0	0	0		0	0	0	0	0	0		1.00255	1.01242	1.0271	1.00573	0.990453	0.993727		104.443	126.88	96.9864	137.162	128.771	165.702		20.6118	23.1988	20.0413	19.0523
181055		123.45	133.436	110.039	147.807	144.976	169.822				0	0	0	0	0	0		0	0	0	0	0	0		0	0	0	0	0	0		1.00216	1.01182	1.02717	1.00517	0.989359	0.993209		123.45	133.436	110.039	147.807	144.976	169.822		20.3545	23.1988	19.9433	18.9398
181135		116.881	108.576	100.206	127.85	142.39	159.422				0	0	0	0	0	0		0	0	0	0	0	0		0	0	0	0	0	0		1.00234	1.01113	1.02614	1.006	0.988783	0.992634		116.881	126.891	100.206	127.85	142.39	159.422		20.2335	23.1527	19.8512	18.907
181215		116.2	112.528	111.554	136.119	142.689	136.803				0	0	0	0	0	0		0	0	0	0	0	0		0	0	0	0	0	0		1.00208	1.01027	1.02547	1.00526	0.988333	0.992315		116.2	126.945	111.554	136.119	142.689	149.146		19.9892	22.983	19.727	18.6667
181295		103.844	121.652	102.824	141.795	125.374	155.927				0	0	0	0	0	0		0	0	0	0	0	0		0	0	0	0	0	0		1.00311	1.01149	1.02453	1.00475	0.9893	0.991884		103.844	126.889	102.824	141.795	125.374	155.927		19.8508	22.863	19.5673	18.4832
181395		105.32	123.287	113.509	128.556	121.791	169.541				0	0	0	0	0	0		0	0	0	0	0	0		0	0	0	0	0	0		1.00229	1.01238	1.02355	1.00534	0.989617	0.990975		105.32	123.287	113.509	128.556	121.791	169.541		19.8248	22.6352	19.5673	18.4832
181475		113.797	101.157	96.387	118.527	108.82	151.156				0	0	0	0	0	0		0	0	0	0	0	0		0	0	0	0	0	0		1.00321	1.01222	1.02266	1.00496	0.989494	0.990343		113.797	126.886	96.387	126.105	127.948	151.156		19.8248	22.6352	19.727	18.4832
181580		119.182	106.521	92.707	112.879	128.056	145.761				0	0	0	0	0	0		0	0	0	0	0	0		0	0	0	0	0	0		1.00283	1.01224	1.02197	1.00483	0.990851	0.989524		119.182	126.885	97.4783	126.113	128.056	149.458		19.8248	22.4828	19.727	18.6667
[truncated: 12,200 more rows]
[truncated: 2 more columns]
