# Supplementary material for: Data on microcirculatory perfusion dips in the resting nail bed
Source: Data Brief. 2018 Oct 27;21:1232–5. doi: 10.1016/j.dib.2018.10.077 (PMC6231364; doi:10.1016/j.dib.2018.10.077)
Supplement: Supplementary file 11 — Supplementary material [file mmc11.xlsx]

## Sheet: Del1
Time lapsed (ms)		Dig II dx	Dig II sin	Dig III dx	Dig III sin	Dig IV dx	Dig IV sin
0		253.291	269.609	235.651	205.939	169.121	233.634		Session_1 for testsubject_9, example graphs are included at the bottom.
100		253.696	250.906	224.547	196.048	167.413	241.308
180		250.633	248.835	219.595	211.129	158.473	240.979
260		241.484	245.499	218.396	217.514	175.517	232.156
340		253.369	228.55	220.753	198.976	171.483	219.056
460		246.971	265.949	212.295	197.669	167.175	229.453
540		252.906	252.521	231.934	211.395	189.245	206.683
620		278.091	259.18	230.371	195.821	157.597	205.574
700		273.65	263.761	223.084	227.554	170.666	235.931
800		277.914	253.204	204.718	206.973	180.152	204.132
880		284.715	248.908	225.593	191.421	179.701	208.114
1000		267.041	236.916	220.716	195.975	181.02	243.302
1120		274.822	233.801	192.591	188.734	168.844	238.793
1220		240.926	243.368	221.905	201.645	149.183	225.719
1320		253.292	234.134	212.917	219.447	187.366	231.574
1400		262.194	238.9	219.941	218.229	175.819	250.97
1480		275.309	259.031	228.037	246.043	178.121	248.848
1563		262.439	235.372	209.104	215.042	178.812	247.108
1640		269.682	244.138	204.518	202.087	162.881	234.355
1720		239.416	293.884	213.646	219.862	157.974	224.294
1800		234.204	227.612	202.92	223.678	169.924	223.995
1880		271.992	235.196	194.536	201.963	166.596	215.005
2000		313.816	252.948	207.631	203.146	167.334	231.094
2080		303.338	289.641	216.515	216.713	206.511	225.456
2180		292.105	268.829	209.938	193.949	190.847	254.807
2260		304.686	254.476	196.096	210.539	173.057	233.21
2340		284.624	257.369	217.318	203.561	184.781	244.117
2420		240.204	255.185	204.96	219.976	166.738	236.953
2520		241.826	227.415	213.094	192.21	171.065	230.108
2620		246.333	223.403	202.35	196.176	172.606	238.352
2700		263.669	289.651	232.862	221.235	175.345	259.957
2800		269.923	268.122	228.267	216.056	176.355	226.182
2880		297.731	237.682	213.503	211.998	169.831	226.356
3000		256.914	289.302	214.71	234.622	168.885	234.25
3120		242.357	272.156	204.631	201.38	165.2	235.46
3200		242.352	245.049	213.893	189.385	163.709	242.738
3280		236.547	233.6	207.57	194.517	168.283	215.766
3360		296.719	289.956	210.74	217.818	174.797	256.872
3440		267.247	270.093	231.988	214.778	170.161	231.194
3520		244.396	258.435	216.749	203.563	177.498	221.131
3600		261.186	251.644	224.128	213.152	197.48	237.431
3680		306.608	280.799	223.417	232.991	168.779	230.311
3760		291.71	225.494	223.989	206.451	174.271	220.168
3840		258.421	223.853	208.665	189.599	179.582	203.5
4040		276.398	234.871	252.758	192.117	174.875	223.949
4140		293.701	250.057	242.099	225.798	203.44	230.707
4220		269.011	268.267	220.739	221.619	180.726	210.503
4300		274.416	237.547	211.157	208.883	166.337	233.856
4380		259.642	236.983	221.607	192.144	187.266	211.795
4460		259.146	247.526	238.466	202.589	172.028	209.028
4540		278.686	220.712	210.667	183.43	168.679	180.908
4620		240.386	274.375	211.037	207.796	169.126	210.758
4700		260.882	234.767	219.753	211.584	175.657	235.147
4780		287.945	255.451	232.119	197.761	180.773	234.022
4880		259.847	259.505	233.354	210.42	172.031	235.695
5000		252.032	264.47	202.252	189.693	201.077	225.068
5080		273.401	231.366	191.211	207.314	168.089	224.258
5160		263.054	246.431	200.508	198.421	168.851	206.535
5260		247.161	228.116	194.897	191.214	173.92	185.991
5340		305.536	254.747	246.201	188.439	191.213	213.651
5460		296.31	274.81	243.083	211.961	192.1	233.852
5540		270.146	243.971	224.333	186.346	225.449	218.827
5620		261.988	249.019	220.632	180.425	170.22	223.505
5700		247.034	247.913	218.597	191.196	172.652	198.151
5780		259.832	261.632	223.644	177.91	162.363	201.818
5860		233.777	222.511	188.242	188.709	168.81	209.414
6000		264.668	245.719	218.025	196.14	184.438	303.115
6080		247.291	236.5	232.6	196.968	180.715	262.252
6160		249.053	207.825	210.647	193.961	178.222	235.544
6260		265.486	241.83	212.461	172.568	173.259	211.049
6340		287.516	221.787	215.938	187.108	195.22	202.695
6420		258.559	221.156	201.424	182.351	182.09	202.139
6500		247.894	218.565	199.231	162.363	158.962	199.1
6640		237.386	226.197	190.784	189.193	168.573	202.846
6720		243.179	268.323	240.081	198.367	187.93	215.302
6802		273.122	267.429	201.722	190.24	211.269	234.135
6880		268.196	260.134	170.727	176.894	180.78	203.597
7000		245.608	231.29	190.687	174.556	171.397	198.635
7080		217.752	230.67	190.961	168.339	164.012	210.277
7160		256.493	226.715	181.965	175.048	147.325	201.127
7240		267.373	202.081	187.435	158.015	172.932	172.756
7340		264.533	242.145	229.201	203.987	174.589	225.139
7460		266.176	232.549	187.018	189.995	170.292	221.55
7540		240.1	248.381	220.005	182.56	169.452	199.56
7620		258.801	238.795	193.539	165.237	140.677	178.827
7700		242.867	218.876	211.587	182.094	168.102	207.891
7780		247.049	232.293	187.861	168.068	183.536	204.161
7860		238.427	201.063	202.176	173.153	172.18	200.341
8000		264.325	202.131	205.037	177.639	174.962	188.15
8080		269.246	208.099	217.284	197.816	208.147	207.335
8180		238.594	253.106	186.066	192.867	179.241	213.754
8260		234.029	227.887	158.425	177.787	162.366	203.22
8340		253.053	206.278	191.321	179.015	184.548	190.144
8440		257.727	230.145	181.967	150.752	185.526	169.014
8520		261.937	222.25	200.622	157.585	154.648	193.436
8620		234.474	197.372	186.26	150.937	165.667	170.117
8720		222.553	217.006	223.268	177.346	182.613	195.161
8800		242.098	237.502	212.084	179.427	185.866	211.934
8880		239.281	223.75	191.144	176.143	177.784	211.757
9000		231.907	207.858	191.377	159.655	173.618	205.611
9080		257.726	218.666	193.718	180.885	149.801	195.924
9160		258.555	238.851	188.576	159.768	164.453	174.811
9240		244.818	206.997	184.993	140.131	163.451	168.381
9340		247.882	192.628	172.402	162.211	147.056	160.532
9420		210.186	198.386	165.803	153.811	163.778	176.653
9500		236.093	236.564	187.666	192.959	170.526	184.178
9600		246.178	211.768	199.636	175.75	168.004	214.815
9680		238.33	239.833	198.522	174.423	158.009	187.111
9780		243.133	198	187.808	171.981	165.858	164.986
9880		222.622	219.177	174.879	165.704	141.502	191.364
10000		217.322	214.326	188.565	166.044	154.82	182.597
10080		224.551	200.528	188.668	165.608	171.461	186.107
10160		261.443	242.403	244.469	181.446	177.006	202.913
10260		241.894	265.34	208.631	167.788	172.103	174.737
10340		256.285	229.99	201.341	161.158	172.957	196.514
10420		241.964	224.009	209.232	158.553	161.46	209.831
10500		263.123	232.212	190.213	156.509	169.351	198.669
10580		228.975	249.875	189.762	177.138	161.526	182.858
10700		287.634	223.845	182.953	179.62	154.598	187.558
10780		255.728	219.078	202.364	171.654	171.854	197.127
10860		238.662	231.775	201.915	178.372	171.668	199.694
11000		255.821	195.184	206.272	167.797	188.591	200.058
11080		225.562	228.481	207.35	172.997	192.515	238.607
11160		223.39	244.178	184.954	156.431	172.037	212.623
11240		260.5	224.439	192.791	172.176	163.506	217.824
11323		233.351	223.665	187.224	167.262	176.131	208.422
11420		246.662	245.569	215.118	186.831	167.151	198.637
11520		271.416	254.363	185.341	204.941	183.301	235.992
11620		236.665	230.227	226.478	187.958	176.401	216.438
11700		266.381	231.066	205.201	197.042	175.246	206.929
11800		241.608	275.238	202.206	195.2	158.344	234.451
11880		247.408	237.292	208.853	159.183	154.72	197.162
12020		240.125	243.337	209.455	162.771	151.51	210.556
12120		271.36	226.228	219.9	211.893	193.714	224.153
12200		246.065	247.888	214.936	212.497	161.085	219.957
12280		235.82	251.068	223.641	193.252	173.777	222.133
12380		244.251	261.241	229.328	178.2	155.246	218.876
12460		230.909	209.285	209.569	178.372	143.435	215.613
12540		242.297	214.473	202.859	187.343	175.982	185.855
12620		223.719	234.438	184.269	179.908	174.615	190.378
12700		243.857	255.027	205.171	169.013	169.332	214.839
12780		254.714	252.223	224.962	212.713	189.231	235.639
12860		241.638	236.103	199.622	206.55	176.735	200.621
13000		259.845	246.595	183.084	176.78	187.499	218.267
13080		228.405	248.559	196.828	168.577	157.328	219.316
13180		243.321	232.003	193.033	174.682	154.986	198.516
13260		232.983	241.604	189.628	165.215	171.964	174.064
13380		243.053	250.952	224.453	182.913	182.652	196.163
13460		228.41	263.031	198.209	185.289	176.918	213.583
13560		234.865	239.689	194.276	184.602	179.585	204.482
13640		242.387	236.085	191.78	173.083	167.049	208.58
13720		242.968	246.023	195.131	183.819	186.471	209.672
13800		261.256	209.069	182.649	175.294	182.394	184.316
13880		260.536	225.178	177.243	165.209	141.948	170.76
14000		211.968	217.815	183.957	170.681	159.25	203.913
14080		241.614	234.131	217.117	187.532	177.259	219.706
14180		279.961	238.574	217.585	209.962	174.705	211.656
14280		248.818	227.332	211.215	174.481	160.868	210.758
14360		265.597	221.863	196.545	176.462	177.398	186.222
14460		248.555	225.33	171.76	173.551	154.367	184.445
14549		263.882	215.16	204.187	164.498	163.103	229.047
14620		223.229	217.951	171.182	155.627	159.944	182.889
14720		239.493	201.798	174.323	175.557	171.66	178.69
14800		259.041	234.796	205.078	181.997	175.409	188.999
14880		257.043	253.49	203.155	194.003	170.561	205.886
15020		309.615	228.905	197.073	192.131	152.549	175.431
15120		288.694	221.214	195.108	161.307	150.303	190.347
15200		299.663	200.127	201.604	169.62	165.187	179.351
15300		238.999	201.843	185.214	183.744	145.065	181.341
15400		239.645	201.963	185.857	155.307	166.838	183.257
15480		262.742	187.292	189.688	172.482	159.465	187.347
15560		293.416	244.211	209.364	178.754	170.937	202.017
15640		253.349	210.919	197.707	175.726	158.55	197.18
15720		271.266	226.493	197.936	188.997	155.547	205.307
15800		248.628	209.679	193.905	173.972	169.348	192.404
15880		226.575	199.166	194.57	166.727	159.497	191.846
16000		230.048	221.553	185.224	149.202	162.126	182.598
16100		233.394	195.567	176.911	146.412	165.352	168.864
16180		232.957	210.714	186.445	154.065	160.347	193.63
16280		246.973	227.537	181.262	188.771	166.753	242.546
16400		268.588	231.086	200.393	174.913	163.694	219.959
16480		298.451	208.832	204.597	162.212	165.324	203.8
16560		235.735	213.621	195.82	178.403	165.797	195.745
16640		248.427	228.9	172.48	166.708	141.026	186.3
16720		228.641	215.698	170.35	155.318	142.909	175.826
16800		223.382	229.862	192.358	150.963	138.174	190.024
16880		237.089	208.219	184.674	136.748	143.781	235.92
17000		247.725	233.05	201.756	195.743	182.941	212.942
17080		252.116	240.287	196.911	176.665	173.347	234.411
17160		228.586	219.462	208.861	166.439	149.086	207.16
17240		274.641	228.665	200.939	183.81	152.932	202.464
17320		266.181	231.356	223.775	162.592	141.293	193.137
17400		277.649	207.921	186.801	166.414	150.274	190.903
17480		270.445	241.666	205.207	173.06	150.692	200.277
17580		242.179	201.676	178.936	165.957	144.355	197.482
17700		258.311	234.296	192.323	205.23	165.873	213.904
17780		247.505	230.901	194.979	195.818	173.336	225.933
17880		261.568	228.337	185.168	191.628	163.068	207.654
18000		229.706	228.982	205.323	179.111	165.163	208.306
18080		255.811	252.693	190.979	164.006	159.979	196.52
18180		252.965	214.35	176.732	167.906	148.494	199.736
18260		246.282	192.658	179.45	173.019	167.619	193.81
18360		266.857	258.892	230.136	175.915	183.163	208.2
18440		248.059	253.715	208.373	201.971	178.152	181.558
18520		256.034	216.129	218.665	197.573	168.028	202.976
18600		312.201	247.465	226.62	171.34	171.316	191.59
18720		256.13	232.262	203.262	167.555	163.444	209.725
18800		248.081	212.909	207.16	159.87	153.909	205.467
18880		268.134	215.367	197.968	160.656	153.639	195.643
19000		261.352	222.568	191.749	176.697	170.636	207.757
19080		279.418	249.298	222.465	186.402	188.055	209.84
19160		241.724	241.719	217.403	170.864	186.978	222.401
19240		251.755	216.111	196.166	179.775	172.87	191.768
19320		266.296	254.165	212.663	194.116	181.409	188.398
19420		220.755	227.871	188.916	168.816	154.313	210.182
19520		253.365	249.42	183.878	171.937	155.477	172.246
19600		229.796	200.984	178.958	169.28	186.094	179.05
19700		280.19	222.231	206.298	182.78	173.618	206.376
19780		264.986	269.418	203.878	214.209	182.623	236.19
19881		250.825	233.662	182.43	207.861	171.83	228.297
20020		249.318	229.097	204.126	190.107	174.667	200.167
20100		264.097	221.739	188.135	186.936	165.29	220.871
20180		226.83	207.415	183.428	174.87	160.5	192.96
20280		261.121	224.358	191.854	145.352	158.262	198.545
20360		231.974	207.409	181.577	160.661	150.103	202.371
20440		282.211	222.83	227.47	183.991	193.202	220.509
20520		278.263	236.428	218.396	187.553	175.223	204.972
20640		249.747	233.474	211.054	186.006	162.177	214.026
20720		239.98	227.608	194.492	193.748	169.671	221.081
20800		223.364	221.194	211.745	179.981	158.201	195.083
20880		240.359	202.595	201.429	165.525	155.838	200.969
21020		253.395	242.788	202.986	191.659	167.619	185.281
21120		281.629	235.188	230.31	228.426	182.476	231.044
21200		270.942	243.656	219.68	193.301	180.733	214.571
21300		290.598	272.47	225.593	180.951	180.159	211.508
21400		276.998	237.764	220.179	199.927	186.789	226.763
21480		275.636	224.885	204.565	192.579	190.268	212.192
21580		238.231	213.737	201.764	176.878	176.366	194.458
21660		246.318	219.29	173.735	185.833	140.7	228.452
21740		257.756	239.03	194.459	203.738	174.251	218.975
21820		288.308	245.101	221.232	221.676	169.099	212.639
21900		266.974	253.852	200.848	196.645	179.861	216.583
22020		298.21	245.45	227.467	193.105	187.053	208.57
22100		254.768	233.087	233.254	204.976	175.65	224.012
22200		255.333	245.271	217	189.542	165.272	233.465
22280		267.578	261.434	225.672	208.621	185.613	197.499
22380		255.528	212.011	211.03	182.791	160.935	256.55
22460		285.132	259.591	234.481	230.638	202.913	222.295
22540		273.789	260.13	218.83	211.961	184.005	235.059
22620		251.415	267.097	206.6	202.551	195.819	247.542
22740		247.537	232.634	213.97	190.263	181.367	217.657
22820		283.861	218.422	197.541	207.192	189.876	232.538
22900		225.668	235.297	203.583	203.456	178.365	217.454
23040		277.622	262.763	219.08	202.701	176.412	229.424
23120		283.846	278.216	213.663	199.462	203.683	246.294
23200		281.782	261.775	235.713	215.369	186.128	260.233
23280		286.584	238.41	228.059	210.305	205.35	237.538
23360		294.15	251.623	230.433	181.603	190.142	239.657
23440		268.097	248.822	242.108	187.873	192.445	226.597
23520		263.15	250.97	215.325	221.52	186.35	236.181
23600		266.659	250.712	219.454	193.653	182.119	225.414
23700		270.506	284.418	222.986	199.589	198.577	238.436
23800		288.776	259.852	218.314	216.317	181.282	261.978
23881		295.62	236.841	215.654	205.461	171.521	223.917
24020		274.565	224.087	234.686	188.949	166.876	230.841
24100		254.076	268.549	243.016	191.464	179.739	231.014
24200		256.389	244.279	217.407	213.9	190.348	211.578
24280		261.762	263.02	236.405	203.708	163.943	217.4
24382		295.696	271.227	263.603	235.825	219.23	247.56
24460		294.537	268.167	225.878	207.485	198.393	245.948
24540		264.183	266.226	223.28	215.547	198.875	236.505
24620		315.101	315.465	218.426	255.234	196.979	278.332
24700		270.169	266.926	250.422	261.815	186.574	246.064
24820		274.987	262.155	229.702	209.267	201.887	225.04
24900		256.595	258.952	217.481	206.196	194.171	214.526
25020		272.207	273.059	252.585	244.692	216.54	238.16
25120		280.167	270.397	269.157	232.584	216.344	229.048
25200		287.4	264.462	261.808	232.653	207.731	231.767
25280		293.827	252.671	252.782	224.877	200.547	244.526
25380		278.908	317.804	219.314	255.982	208.075	225.199
25460		278.672	261.834	247.332	241.934	207.857	224.255
25540		289.22	289.031	218.798	227.799	200.531	229.478
25640		271.4	265.054	241.027	243.261	182.588	234.085
25720		311.423	276.631	248.164	238.511	217.248	222.092
25800		284.793	300.184	245.953	230.829	213.059	268.804
25880		281.426	282.081	262.005	210.484	200.351	251.577
26020		310.867	277.913	236.246	204.982	194.009	223.18
26100		279.827	253.134	215.741	220.192	190.434	235.586
26180		287.532	267.213	225.592	232.962	185.362	205.702
26260		288.024	232.203	228.632	216.63	184.094	202.095
26340		308.526	241.017	228.339	210.554	176.305	248.179
26460		302.291	298.47	257.236	215.982	209.171	253.633
26540		288.65	259.885	253.394	230.401	192.969	218.292
26620		300.348	247.049	204.961	228.266	172.466	243.831
26740		293.485	265.765	232.311	217.843	199.251	250.669
26820		273.139	241.892	208.242	214.878	183.773	178.403
26900		322.03	276.641	219.974	214.649	189.946	229.018
27020		262.519	242.589	215.87	198.59	179.217	211.367
27100		252.799	265.286	231.275	205.799	179.93	202.132
27200		264.756	285.982	228.931	236.485	198.207	240.842
27320		269.157	275.152	229.483	238.351	209.074	257.916
27400		283.449	256.613	233.864	213.658	198.236	253.331
27480		261.429	263.067	215.619	214.66	192.174	231.144
27560		264.028	221.958	242.807	221.67	177.91	205.827
27660		251.67	255.991	251.987	199.362	189.585	214.002
27740		264.024	230.078	240.086	195.705	187.01	215.659
27820		272.27	269.555	230.282	210.431	197.816	234.956
27900		304.199	274.2	242.743	219.813	212.84	245.353
28020		285.735	263.664	237.863	226.41	179.804	231.546
28100		260.363	257.988	209.044	214.33	179.141	217.626
28180		260.093	247.757	238.688	216.876	207.298	219.291
28260		247.4	231.014	209.053	213.239	190.266	214.272
28340		251.551	236.818	214.873	183.481	195.238	212.876
28440		307.98	258.143	215.119	199.204	171.602	223.846
28540		289.237	264.091	253.032	219.706	261.988	258.114
28620		264.569	279.771	231.641	202.614	191.131	250.332
28740		268.487	244.191	245.305	198.839	203.99	224.325
28820		276.82	272.543	240.736	202.755	204.947	226.013
28904		276.704	263.471	211.471	192.104	196.697	217.536
29020		255.768	232.681	210.817	204.444	197.565	205.159
29099		258.1	238.033	213.438	189.331	162.304	203.266
29180		269.526	250.195	246.329	196.757	219.302	210.859
29260		281.785	263.296	260.222	236.539	212.652	254.139
29340		252.295	270.269	245.36	227.186	207.192	252.35
29420		294.523	227.375	231.18	205.698	196.766	233.153
29500		281.157	228.666	256.163	205.65	184.16	207.4
29580		264.867	252.829	222.233	193.064	195.455	240.381
29660		248.448	272.207	205.652	193.06	192.246	232.784
29780		244.449	214.567	212.6	190.97	200.705	213.634
29860		307.293	266.739	232.566	212.359	219.653	250.175
30020		261.547	263.038	241.528	199.529	203.073	214.329
30099		269.192	253.268	234.333	208.746	198.219	215.126
30179		267.823	245.691	221.977	209.472	181.853	215.414
30260		254.779	234.358	211.507	198.798	191.749	202.457
30340		264.246	255.58	202.73	190.721	194.472	232.709
30460		272.862	263.273	242.463	180.485	191.454	232.729
30540		284.529	271.531	232.673	199.61	210.221	224.93
30620		271.531	264.966	227.862	219.427	185.978	223.449
30720		278.274	242.746	223.549	186.058	200.15	235.837
30820		257.654	261.487	228.654	209.676	193.358	206.741
30900		290.935	255.752	214.044	191.302	182.08	217.871
31060		255.937	240.611	232.993	181.704	205.551	200.71
31159		285.388	263.065	240.723	214.955	187.15	234.999
31260		288.986	241.579	247.578	231.716	210.77	225.689
31340		270.638	257.191	214.782	216.666	207.128	229.538
31420		285.548	264.649	235.556	197.005	189.48	238.007
31500		266.581	232.451	225.542	198.149	201.266	209.933
31580		260.353	216.256	201.777	202.081	188.248	224.423
31660		262.326	223.351	225.332	188.74	183.075	206.87
31740		255.957	264.968	230.267	208.274	165.159	229.69
31820		312.572	262.314	214.67	210.867	188.813	234.8
31900		294.495	252.544	236.035	194.739	214.555	239.596
32020		329.336	246.451	219.512	229.162	184.823	206.142
32099		283.734	239.206	227.593	194.292	179.695	230.723
32180		258.988	253.462	213.008	195.541	176.643	228.057
32260		244.8	239.807	195.99	180.324	182.72	212.939
32360		269.463	233.825	236.137	204.178	181.415	238.985
32440		277.433	244.087	212.239	186.349	204.581	232.652
32520		309.525	236.821	211.687	229.5	189.721	245.789
32620		281.95	251.805	226.974	202.288	201.637	234.405
32720		266.582	257.229	225.502	189.393	174.062	235.656
32800		251.657	257.409	189.471	185.634	167.651	215.694
32880		249.052	272.73	197.323	213.316	164.577	219.354
33020		266.49	253.46	231.347	195.344	169.523	208.312
33099		296.935	258.918	233.74	227.166	171.535	262.586
33180		236.231	273.985	246.863	210.4	183.962	236.728
33259		312.512	243.885	246.235	205.436	186.338	222.506
33359		298.545	266.202	229.405	214.121	186.468	223.675
33439		277.541	243.811	210.069	202.593	178.948	205.587
33520		267.184	251.983	226.702	203.127	163.444	199.746
33599		295.452	239.806	221.214	178.855	190.242	236.978
33719		272.169	240.609	237.355	197.693	177.841	235.913
33819		268.988	246.503	206.269	202.269	177.717	223.602
33900		273.131	238.83	200.711	203.46	166.449	217.411
34020		284.884	249.762	203.136	208.03	167.912	225.708
34099		277.103	258.648	230.438	191.895	157.721	229.055
34179		256.11	237.696	218.643	195.922	157.372	217.221
34260		281.187	257.155	243.513	210.741	187.749	239.212
34340		304.153	257.055	218.548	198.083	183.774	224.498
34460		253.285	253.736	250.903	207.534	166.66	209.108
34540		266.062	261.871	233.356	195.924	178.981	236.996
34619		244.503	241.663	223.41	213.596	181.168	240.12
34740		284.628	221.447	232.929	181.524	169.033	223.591
34820		275.744	251.238	208.382	206.643	170.926	239.847
34900		312.893	269.091	234.999	233.392	199.804	221.118
35040		279.83	248.788	212.534	196.612	189.42	236.374
35139		299.273	243.766	249.253	193.695	181.065	209.226
35219		267.657	240.724	241.897	204.066	207.26	231.891
35319		274.793	255.634	205.928	185.017	191.797	210.745
35399		281.166	252.835	220.215	189.1	165.088	194.73
35479		284.454	236.7	237.903	217.919	186.909	214.49
35559		289.844	275.031	210.883	219.12	214.023	249.831
35639		262.658	248.796	214.202	202.28	182.929	220.553
35719		252.978	254.222	203.525	206.034	181.333	216.967
35799		275.424	223.035	219.661	196.123	183.368	224.997
35879		273.37	219.757	211.078	205.23	191.749	213.829
36019		242.634	224.93	210.902	179.698	185.922	211.883
36099		263.823	262.025	245.251	213.537	198.989	203.302
36179		287.863	265.244	240.935	212.939	212.573	230.023
36279		265.655	254.893	226.332	224.621	178.565	226.98
36380		307.621	247.403	260.434	191.602	204.87	236.935
36459		248.838	239.051	215.624	183.817	183.138	205.303
36540		252.463	206.785	217.39	188.197	177.725	207.039
36619		247.899	232.873	204.655	197.445	165.529	191.569
36739		301.315	240.534	230.391	214.097	208.621	241.006
36820		273.655	257.929	216.064	222.448	197.972	242.608
36900		261.605	244.619	231.911	220.139	161.631	227.648
37020		287.38	259.818	211.079	199.484	175.819	210.521
37100		294.209	247.471	235.3	188.925	194.673	211.899
37179		267.983	239.285	198.471	173.096	191.771	198.51
37259		260.719	238.896	196.17	209.662	180.91	216.312
37339		267.533	231.401	219.039	188.734	172.76	184.994
37442		279.586	274.312	214.091	221.348	208.303	210.735
37539		285.151	245.886	225.229	211.212	199.911	220.554
37619		264.322	233.715	231.921	170.685	180.171	202.655
37699		332.544	285.923	208.342	191.56	192.887	200.113
37799		301.284	244.36	219.062	206.632	201.863	192.945
37879		267.657	251.745	202.871	200.57	192.702	205.364
38019		267.256	244.917	214.22	191.759	180.852	222.599
38099		277.375	274.378	211.479	197.781	215.09	227.856				Peak detection							AUC							Time							a							PU(a)							Perfusion variability
38179		288.703	280.134	220.628	204.258	230.638	239.238
38259		258.641	243.345	216.284	194.71	188.258	213.447				Dig II dx	Dig II sin	Dig III dx	Dig III sin	Dig IV dx	Dig IV sin		Dig II dx	Dig II sin	Dig III dx	Dig III sin	Dig IV dx	Dig IV sin		Dig II dx	Dig II sin	Dig III dx	Dig III sin	Dig IV dx	Dig IV sin		Dig II dx	Dig II sin	Dig III dx	Dig III sin	Dig IV dx	Dig IV sin		Dig II dx	Dig II sin	Dig III dx	Dig III sin	Dig IV dx	Dig IV sin		Dig II dx	Dig II sin	Dig III dx	Dig III sin
38339		272.023	224.234	212.423	208.864	200.453	202.072
38419		271.173	226.7	221.825	192.577	182.207	215.342				0	0	0	0	0	0		0	0	0	0	0	0		0	0	0	0	0	0		1.00566	1.0055	0.999193	1.00158	1.00374	0.999473		291.005	270.357	238.605	219.912	203.029	245.881		28.9118	30.656	25.5905	25.7127
38499		235.564	236.408	210.546	189.306	176.882	203.628				0	0	0	0	0	0		0	0	0	0	0	0		0	0	0	0	0	0		1.00527	1.0055	0.999199	1.00172	1.00392	0.999586		291.116	270.396	238.603	220.151	203.069	245.977		28.7258	30.5953	25.5337	25.8518
38599		274.561	215.346	212.891	190.815	172.892	204.769				0	0	0	0	0	0		0	0	0	0	0	0		0	0	0	0	0	0		1.00512	1.00558	0.9992	1.00038	1.00375	0.999615		291.189	270.395	238.603	220.947	203.417	245.976		28.5565	30.5662	25.465	26.3708
38679		267.673	237.766	223.554	189.065	180.718	209.702				0	0	0	0	0	0		0	0	0	0	0	0		0	0	0	0	0	0		1.00506	1.00556	0.999281	1.00044	1.00351	0.999524		291.923	270.395	238.588	220.929	203.5	245.98		28.7618	30.5662	25.465	26.308
38779		293.743	256.37	230.218	230.636	209.677	221.092				0	0	0	0	0	0		0	0	0	0	0	0		0	0	0	0	0	0		1.00518	1.00523	0.998947	1.0004	1.0032	0.999582		293.743	270.402	230.218	230.636	209.677	245.978		28.7618	30.5662	25.1227	26.308
38899		310.928	245.338	253.174	198.774	208.81	215.78				0	0	0	0	0	0		0	0	0	0	0	0		0	0	0	0	0	0		1.00526	1.0053	0.999023	0.999763	1.00253	0.999647		310.928	270.4	253.174	221.377	208.81	246.033		28.608	30.5662	25.1227	26.6347
39019		275.937	250.283	237.729	189.597	198.459	213.266				0	0	0	0	0	0		0	0	0	0	0	0		0	0	0	0	0	0		1.00505	1.00526	0.99892	0.998213	1.0022	0.999823		291.925	270.401	237.729	221.519	198.459	246.146		28.571	30.5662	25.388	26.5502
39099		264.021	238.162	225.512	209.065	182.63	220.193				0	0	0	0	0	0		0	0	0	0	0	0		0	0	0	0	0	0		1.00512	1.00545	0.999136	0.998378	1.0024	0.999613		291.913	270.434	238.782	221.546	203.933	246.175		28.5192	30.6233	25.388	26.506
39179		281.821	234.806	213.643	194.468	178.866	205.272				0	0	0	0	0	0		0	0	0	0	0	0		0	0	0	0	0	0		1.0055	1.00558	0.999134	0.99718	1.0027	0.999429		281.821	270.632	238.782	221.631	203.984	246.2		28.5192	30.7195	25.1268	26.252
39279		294.642	230.347	204.743	204.241	197.603	196.586				0	0	0	0	0	0		0	0	0	0	0	0		0	0	0	0	0	0		1.00557	1.00587	0.999428	0.9972	1.00229	0.999559		294.642	271.093	238.76	221.668	197.603	246.305		28.5192	30.875	25.0605	26.0578
39359		303.06	217.867	219.037	187.672	188.487	221.072				0	0	0	0	0	0		0	0	0	0	0	0		0	0	0	0	0	0		1.00568	1.00595	0.999299	0.997173	1.00111	0.999617		303.06	271.064	238.77	221.668	203.996	246.305		28.5525	30.6853	24.8253	25.992
39459		301.825	265.893	241.182	191.515	199.142	241.194				0	0	0	0	0	0		0	0	0	0	0	0		0	0	0	0	0	0		1.00562	1.00539	0.999282	0.997148	1.00041	0.999596		301.825	265.893	241.182	221.669	199.142	241.194		28.5525	30.6853	24.8253	25.992
39539		286.128	241.471	240.384	212.36	192.74	229.403				0	0	0	0	0	0		0	0	0	0	0	0		0	0	0	0	0	0		1.00563	1.00497	0.99935	0.996877	1.00043	0.999684		286.128	271.317	240.384	212.36	192.74	246.425		28.4998	30.6853	24.8253	25.9765
39619		326.756	280.801	253.898	209.55	189.726	209.095				0	0	0	0	0	0		0	0	0	0	0	0		0	0	0	0	0	0		1.00577	1.00506	0.999295	0.99667	1.00009	0.999834		326.756	280.801	253.898	221.847	189.726	246.602		28.4943	30.5575	24.693	25.8037
39719		289.017	266.743	228.926	220.937	197.628	208.117				0	0	0	0	0	0		0	0	0	0	0	0		0	0	0	0	0	0		1.00554	1.00486	0.99934	0.996744	1.00012	0.999871		289.017	266.743	228.926	220.937	197.628	246.6		28.4943	30.7207	24.6393	25.7848
39819		296.598	228.743	194.35	201.513	187.423	212.908				0	0	0	0	0	0		0	0	0	0	0	0		0	0	0	0	0	0		1.00546	1.00415	0.999176	0.996694	1.00017	0.999857		296.598	271.657	238.779	222.023	204.017	246.601		28.4255	30.6712	24.6267	25.635
39899		303.771	265.441	191.445	180.257	192.73	202.145				0	0	0	0	0	0		0	0	0	0	0	0		0	0	0	0	0	0		1.00541	1.00335	0.99919	0.996624	1.00013	0.999744		303.771	265.441	238.778	222.032	192.73	246.608		28.3528	30.6712	24.544	25.5252
40019		273.685	228.466	191.874	185.236	201.775	212.415				0	0	0	0	0	0		0	0	0	0	0	0		0	0	0	0	0	0		1.00538	1.00341	0.999249	0.99638	1.00019	0.999585		292.285	271.776	238.773	222.064	201.775	246.619		28.294	30.6232	24.503	25.1985
40099		284.765	248.513	250.372	197.946	189.833	201.921				0	0	0	0	0	0		0	0	0	0	0	0		0	0	0	0	0	0		1.00527	1.00294	0.998928	0.996458	1.00005	0.999499		284.765	271.883	250.372	222.238	204.025	246.624		28.294	30.5407	24.161	25.21
40179		329.156	241.755	250.973	235	224.258	207.597				0	0	0	0	0	0		0	0	0	0	0	0		0	0	0	0	0	0		1.00529	1.00235	0.998921	0.996495	1.00014	0.999504		329.156	272.02	250.973	235	224.258	246.624		28.3528	30.5407	24.161	25.21
40279		297.054	261.935	230.428	208.181	224.646	209.707				0	0	0	0	0	0		0	0	0	0	0	0		0	0	0	0	0	0		1.00534	1.00231	0.998844	0.996584	1.00035	0.999674		297.054	261.935	230.428	222.359	224.646	246.692		28.294	30.6305	23.9645	25.389
40379		313.253	240.741	220.746	202.409	192.43	226.644				0	0	0	0	0	0		0	0	0	0	0	0		0	0	0	0	0	0		1.00497	1.00236	0.998868	0.996658	1.00033	0.999757		313.253	272.429	238.801	222.463	192.43	246.735		28.38	30.2588	23.9645	25.4913
40459		306.393	229.56	203.473	212.238	191.359	209.963				0	0	0	0	0	0		0	0	0	0	0	0		0	0	0	0	0	0		1.00503	1.00254	0.999077	0.996808	1.00008	0.999869		306.393	272.524	238.786	212.238	191.359	246.847		28.2515	30.018	23.8683	25.2773
40539		286.841	236.007	194.565	198.559	184.833	205.829				0	0	0	0	0	0		0	0	0	0	0	0		0	0	0	0	0	0		1.00489	1.00275	0.999198	0.996848	1.00009	0.999912		286.841	272.543	238.777	222.457	204.159	246.841		28.0712	29.9445	23.676	25.0938
40639		309.487	236.577	192.566	192.675	200.123	202.689				0	0	0	0	0	0		0	0	0	0	0	0		0	0	0	0	0	0		1.0048	1.00255	0.999331	0.997041	1.00001	0.999997		309.487	272.543	238.895	222.517	200.123	246.828		27.9412	29.8738	23.7287	25.1333
40739		256.959	238.288	207.022	187.795	189.107	219.971				0	0	0	0	0	0		0	0	0	0	0	0		0	0	0	0	0	0		1.00469	1.00251	0.998897	0.996258	1.00053	0.999932		292.548	272.543	238.929	222.874	204.14	246.838		27.7672	29.4455	23.6803	25.07
40819		286.573	265.221	238.941	225.33	192.348	251.817				0	0	0	0	0	0		0	0	0	0	0	0		0	0	0	0	0	0		1.00519	1.00264	0.998386	0.996346	1.00006	1.00003		286.573	265.221	238.941	225.33	192.348	251.817		27.9412	29.234	23.6803	24.8317
40899		325.284	268.333	221.796	217.055	188.157	231.785				0	0	0	0	0	0		0	0	0	0	0	0		0	0	0	0	0	0		1.00519	1.00265	0.998182	0.996451	1.00002	1.00003		325.284	268.333	238.955	217.055	204.162	231.785		27.9412	29.0738	23.7287	24.7037
41059		283.552	245.182	201.939	216.07	196.129	231.101				0	0	0	0	0	0		0	0	0	0	0	0		0	0	0	0	0	0		1.00475	1.00305	0.99803	0.996428	1.00018	1.00037		283.552	272.671	238.958	216.07	196.129	231.101		27.982	29.3533	23.6803	24.6202
41139		272.05	235.088	202.239	181.015	187.675	219.599				0	0	0	0	0	0		0	0	0	0	0	0		0	0	0	0	0	0		1.00407	1.00258	0.998228	0.99581	1.00053	1.00047		292.62	272.964	239.232	222.883	204.434	247.008		27.9228	29.5747	23.663	24.5375
41219		255.799	241.609	224.638	180.175	186.189	228.938				0	0	0	0	0	0		0	0	0	0	0	0		0	0	0	0	0	0		1.00383	1.00147	0.99834	0.995838	1.00084	1.00085		292.63	273.2	239.179	222.883	204.548	247.097		27.8877	29.4047	23.4055	24.414
41299		271.218	237.449	190.641	181.917	173.34	206.935				0	0	0	0	0	0		0	0	0	0	0	0		0	0	0	0	0	0		1.00378	1.00155	0.998404	0.995801	1.00081	1.0008		292.728	273.443	239.794	222.883	204.55	247.159		28.037	29.4263	23.559	24.3783
41419		306.662	226.75	217.75	173.864	184.357	204.81				0	0	0	0	0	0		0	0	0	0	0	0		0	0	0	0	0	0		1.00381	1.00158	0.99834	0.996331	1.00079	1.00108		306.662	273.443	239.796	222.873	204.552	247.197		27.6908	29.3342	23.5352	24.3783
41499		273.619	270.303	230.008	198.164	181.994	231.911				0	0	0	0	0	0		0	0	0	0	0	0		0	0	0	0	0	0		1.00365	1.00134	0.998082	0.997175	1.00088	1.00106		292.744	270.303	230.008	222.504	204.545	231.911		27.6908	29.6895	23.5352	24.3033
41579		313.367	267.292	219.503	198.411	185.857	223.919				0	0	0	0	0	0		0	0	0	0	0	0		0	0	0	0	0	0		1.00343	1.00129	0.997926	0.997058	1.00102	1.00117		313.367	267.292	239.959	222.514	204.533	247.291		28.0005	29.7372	24.15	24.2675
41659		277.508	267.795	221.323	203.126	204.142	235.332				0	0	0	0	0	0		0	0	0	0	0	0		0	0	0	0	0	0		1.00313	1.00146	0.998198	0.996231	1.00096	1.00144		293.024	267.795	240.132	222.875	204.142	235.332		28.0005	29.7937	24.2505	24.3297
41739		261.165	256.714	237.842	186.181	197.093	233.756				0	0	0	0	0	0		0	0	0	0	0	0		0	0	0	0	0	0		1.00328	1.00153	0.99821	0.995834	1.00085	1.00134		293.005	274.238	237.842	223.621	197.093	233.756		28.0005	29.7495	24.474	24.4615
41819		259.452	257.259	206.207	198.759	173.435	241.244				0	0	0	0	0	0		0	0	0	0	0	0		0	0	0	0	0	0		1.00314	1.0015	0.998403	0.995622	1.00111	1.0016		293.023	257.259	240.454	223.745	204.801	241.244		28.0005	29.6173	24.5905	24.4343
41899		254.756	241.284	198.798	206.743	187.727	214.685				0	0	0	0	0	0		0	0	0	0	0	0		0	0	0	0	0	0		1.00312	1.00142	0.998427	0.995811	1.00104	1.00147		293.027	274.339	240.45	223.634	204.808	247.549		27.5893	29.5437	24.5382	24.4343
42039		281.697	237.693	214.092	205.819	184	210.117				0	0	0	0	0	0		0	0	0	0	0	0		0	0	0	0	0	0		1.00311	1.00157	0.998464	0.995966	1.00116	1.00156		281.697	274.427	240.442	223.977	204.913	247.548		27.5455	29.486	24.4262	24.5163
42139		300.09	267.354	227.46	234.582	196.658	250.223				0	0	0	0	0	0		0	0	0	0	0	0		0	0	0	0	0	0		1.0026	1.00161	0.998437	0.996185	1.00105	1.00156		300.09	267.354	240.448	234.582	196.658	250.223		27.3525	29.3793	24.4262	24.7823
42219		263.484	264.768	220.01	206.846	199.225	237.812				0	0	0	0	0	0		0	0	0	0	0	0		0	0	0	0	0	0		1.00192	1.00184	0.998419	0.996314	1.00107	1.00176		293.512	264.768	240.451	224.319	199.225	237.812		27.567	29.3463	24.4262	25.5493
42299		294.928	302.118	220.063	206.736	193.099	215.574				0	0	0	0	0	0		0	0	0	0	0	0		0	0	0	0	0	0		1.0018	1.00175	0.998479	0.996233	1.00119	1.00229		294.928	302.118	240.439	224.333	193.099	247.629		27.567	29.3463	24.2485	25.4718
42379		279.694	232.659	223.109	215.495	191.635	229.591				0	0	0	0	0	0		0	0	0	0	0	0		0	0	0	0	0	0		1.00259	1.00208	0.998539	0.996456	1.00139	1.00237		293.325	274.563	240.427	215.495	191.635	229.591		27.5455	29.4808	24.4262	25.546
42459		282.562	248.476	216.974	208.062	197.486	230.673				0	0	0	0	0	0		0	0	0	0	0	0		0	0	0	0	0	0		1.00265	1.00214	0.998551	0.996401	1.00127	1.00243		282.562	274.691	240.424	224.563	197.486	230.673		27.3525	29.5635	24.4262	25.7308
42539		255.18	240.659	231.538	188.994	186.651	218.766				0	0	0	0	0	0		0	0	0	0	0	0		0	0	0	0	0	0		1.00278	1.00147	0.998365	0.996019	1.00134	1.00253		293.448	274.908	231.538	224.787	205.429	247.932		27.336	29.6362	24.4262	25.899
42619		294.932	236.937	222.671	197.236	202.928	204.996				0	0	0	0	0	0		0	0	0	0	0	0		0	0	0	0	0	0		1.00344	1.00061	0.998231	0.99605	1.00135	1.00269		294.932	275.009	240.49	224.898	202.928	247.949		27.336	29.6362	24.4262	25.9638
42699		281.091	257.438	212.929	196.203	189.584	219.807				0	0	0	0	0	0		0	0	0	0	0	0		0	0	0	0	0	0		1.0028	1.00059	0.998356	0.995974	1.00128	1.00278		281.091	257.438	240.464	224.899	205.495	247.948		27.2775	29.4295	24.2485	25.8293
42779		282.637	272.543	219.864	194.354	200.952	225.249				0	0	0	0	0	0		0	0	0	0	0	0		0	0	0	0	0	0		1.00285	1.00057	0.998313	0.996131	1.00134	1.00276		282.637	272.543	240.473	224.896	200.952	247.948		27.2775	29.5565	24.4262	25.8293
42879		253.402	258.84	212.775	197.863	203.464	229.381				0	0	0	0	0	0		0	0	0	0	0	0		0	0	0	0	0	0		1.00225	1.00046	0.998634	0.996162	1.00175	1.00252		293.819	258.84	240.724	224.994	203.464	229.381		27.3757	29.7867	24.631	25.9683
43039		292.271	283.215	220.944	198.995	188.993	211.374				0	0	0	0	0	0		0	0	0	0	0	0		0	0	0	0	0	0		1.00194	0.999797	0.998604	0.996471	1.00174	1.0019		292.271	283.215	240.724	225.094	206.069	248.082		27.3523	29.7867	24.4532	26.1685
43119		321.041	247.598	223.502	206.997	191.152	224.381				0	0	0	0	0	0		0	0	0	0	0	0		0	0	0	0	0	0		1.00196	0.999568	0.998628	0.99677	1.00134	1.00204		321.041	275.544	240.724	225.185	206.123	248.162		27.2943	29.5813	24.4532	26.1772
43239		280.224	226.59	217.379	204.742	170.741	225.305				0	0	0	0	0	0		0	0	0	0	0	0		0	0	0	0	0	0		1.0021	0.999776	0.998616	0.997076	1.00087	1.002		293.827	276.031	240.724	225.331	206.188	248.162		27.3523	29.6345	24.2398	26.3125
43339		282.914	226.901	227.4	209.04	199.859	230.396				0	0	0	0	0	0		0	0	0	0	0	0		0	0	0	0	0	0		1.00221	0.999386	0.998456	0.997062	1.0006	1.00198		282.914	276.553	240.725	209.04	199.859	230.396		27.2943	29.9888	24.082	26.3125
43419		283.081	278.987	242.694	238.184	201.931	259.108				0	0	0	0	0	0		0	0	0	0	0	0		0	0	0	0	0	0		1.0022	0.999415	0.998454	0.997102	1.00074	1.00197		283.081	278.987	242.694	238.184	201.931	259.108		27.2943	29.9888	24.082	26.3125
43499		281.143	278.73	232.407	242.585	182.701	232.558				0	0	0	0	0	0		0	0	0	0	0	0		0	0	0	0	0	0		1.00235	0.999986	0.99854	0.99716	1.00082	1.00189		293.857	278.73	232.407	242.585	206.361	232.558		27.525	29.6345	24.0945	26.3125
43579		263.654	254.955	255.722	197.167	207.705	226.202				0	0	0	0	0	0		0	0	0	0	0	0		0	0	0	0	0	0		1.00252	1.00034	0.998781	0.997176	1.00114	1.0022		294.077	276.437	255.722	225.502	207.705	248.155		27.623	30.169	24.154	26.4255
43659		241.495	238.195	218.952	194.948	207.248	243.867				0	0	0	0	0	0		0	0	0	0	0	0		0	0	0	0	0	0		1.00258	0.999951	0.999176	0.997432	1.00147	1.00205		294.066	276.485	240.954	225.585	207.248	243.867		27.623	29.9888	24.3098	26.6053
43739		257.604	251.096	223.635	198.432	198.535	236.216				0	0	0	0	0	0		0	0	0	0	0	0		0	0	0	0	0	0		1.00263	0.999299	0.999379	0.996833	1.00149	1.00195		293.851	276.638	240.951	225.606	198.535	236.216		27.623	30.1435	24.3098	26.5835
43819		265.076	240.298	203.067	227.912	190.904	248.688				0	0	0	0	0	0		0	0	0	0	0	0		0	0	0	0	0	0		1.00278	0.999252	0.999793	0.996541	1.00074	1.00219		293.848	276.638	240.945	227.912	206.842	248.688		27.623	30.1435	24.3098	26.5468
43899		231.062	228.986	191.6	187.35	197.244	207.617				0	0	0	0	0	0		0	0	0	0	0	0		0	0	0	0	0	0		1.00263	0.99932	0.999782	0.996723	1.00071	1.00209		293.851	276.638	240.967	225.607	197.244	248.179		27.3592	30.1435	24.2108	26.5468
44039		285.006	249.217	217.16	203.623	207.862	227.868				0	0	0	0	0	0		0	0	0	0	0	0		0	0	0	0	0	0		1.00253	0.999293	0.999716	0.996744	1.0008	1.00212		285.006	276.638	240.968	225.607	207.862	248.179		27.238	30.1435	24.2108	26.5088
44119		275.388	305.307	248.553	215.887	193.805	259.544				0	0	0	0	0	0		0	0	0	0	0	0		0	0	0	0	0	0		1.00268	0.999236	0.999752	0.99702	1.00051	1.0019		294.088	305.307	248.553	215.887	193.805	259.544		27.417	30.1435	24.2108	26.6683
44199		272.211	263.86	235.694	201.686	183.956	225.729				0	0	0	0	0	0		0	0	0	0	0	0		0	0	0	0	0	0		1.0027	0.999387	1.00017	0.997152	0.999876	1.00126		294.085	263.86	235.694	225.618	206.965	248.3		27.417	30.2103	24.2357	26.7062
44279		252.651	270.645	217.489	198.876	179.244	264.919				0	0	0	0	0	0		0	0	0	0	0	0		0	0	0	0	0	0		1.00278	0.999294	1.0004	0.997227	0.999405	1.00096		293.848	270.645	241.029	226.185	206.983	264.919		27.238	30.0447	24.1422	26.779
44359		253.239	267.827	231.286	191.321	189.523	216.078				0	0	0	0	0	0		0	0	0	0	0	0		0	0	0	0	0	0		1.00277	0.999479	1.00055	0.997189	0.999572	1.00126		293.848	267.827	231.286	226.199	206.976	248.506		27.3785	30.269	24.283	26.741
44439		279.497	255.564	238.81	208.143	211.002	228.074				0	0	0	0	0	0		0	0	0	0	0	0		0	0	0	0	0	0		1.00291	0.999495	1.00086	0.996736	0.999349	1.0013		293.845	277.709	238.81	208.143	211.002	248.636		27.238	30.6518	24.283	26.6425
44519		274.915	250.237	201.506	193.995	208.316	238.262				0	0	0	0	0	0		0	0	0	0	0	0		0	0	0	0	0	0		1.00305	0.999389	1.00068	0.996026	0.999327	1.00077		294.013	277.838	241.265	226.348	208.316	238.262		27.2942	30.4513	24.3693	26.6425
44599		266.242	266.02	221.08	178.011	185.712	229.277				0	0	0	0	0	0		0	0	0	0	0	0		0	0	0	0	0	0		1.0033	0.999139	1.00085	0.995968	0.999311	1.00065		294.271	266.02	241.318	226.393	207.013	248.675		27.264	30.4513	24.4567	26.808
44699		301.314	283.136	221.335	219.628	204.448	241.971				0	0	0	0	0	0		0	0	0	0	0	0		0	0	0	0	0	0		1.00349	0.999317	1.0006	0.995501	0.999402	1.00075		301.314	283.136	241.269	219.628	204.448	241.971		27.264	30.665	24.3693	26.808
44779		278.492	263.4	228.81	207.345	215.306	235.013				0	0	0	0	0	0		0	0	0	0	0	0		0	0	0	0	0	0		1.00281	0.999272	0.99987	0.995039	0.999468	1.00082		294.333	263.4	228.81	226.428	215.306	235.013		27.264	30.665	24.4567	26.808
44859		294.916	257.585	244.986	217.618	212.105	224.189				0	0	0	0	0	0		0	0	0	0	0	0		0	0	0	0	0	0		1.00288	0.99967	0.998994	0.995178	0.999708	1.00129		294.916	257.585	244.986	217.618	212.105	248.976		27.0883	30.9453	24.6813	27.3007
45039		289.487	367.025	235.869	217.327	193.444	247.954				0	0	0	0	0	0		0	0	0	0	0	0		0	0	0	0	0	0		1.00219	0.99983	0.999133	0.995098	0.999956	1.00129		289.487	367.025	235.869	217.327	193.444	247.954		27.0883	30.665	24.6813	27.3007
45139		265.062	304.453	237.572	213.679	216.883	255.945				0	0	0	0	0	0		0	0	0	0	0	0		0	0	0	0	0	0		1.0021	1.00002	0.998781	0.995778	0.99999	1.00151		294.495	304.453	237.572	213.679	216.883	255.945		27.0883	30.9453	24.6813	27.3007
45219		250.299	310.329	195.676	231.837	195.857	247.169				0	0	0	0	0	0		0	0	0	0	0	0		0	0	0	0	0	0		1.0023	1.00015	0.998987	0.995983	1.00011	1.00171		294.486	310.329	241.791	231.837	195.857	247.169		27.0883	30.9453	24.6813	27.4042
45299		281.589	321.16	212.465	226.729	209.1	258.607				0	0	0	0	0	0		0	0	0	0	0	0		0	0	0	0	0	0		1.00226	1.00021	0.998869	0.995589	0.999854	1.0016		294.488	321.16	241.813	226.729	209.1	258.607		26.926	30.9453	24.6813	27.4042
45379		267.038	298.5	232.737	237.942	211.501	246.007				0	0	0	0	0	0		0	0	0	0	0	0		0	0	0	0	0	0		1.00241	1.00024	0.998581	0.995365	0.999762	1.00181		294.518	298.5	232.737	237.942	211.501	246.007		27.0138	30.9453	24.4567	27.3007
45459		286.105	287.121	227.717	212.966	207.746	250.765				0	0	0	0	0	0		0	0	0	0	0	0		0	0	0	0	0	0		1.00255	1.00053	0.998876	0.995547	0.999089	1.00114		286.105	287.121	241.513	212.966	207.746	250.765		27.0845	31.2175	24.4567	27.3007
45539		292.562	279.627	224.731	202.252	204.108	244.579				0	0	0	0	0	0		0	0	0	0	0	0		0	0	0	0	0	0		1.00288	1.0007	0.998996	0.995705	0.999139	1.00068		292.562	279.627	241.499	226.473	204.108	244.579		27.293	31.3517	24.4567	27.3007
45619		283.387	264.812	216.772	200.5	203.972	235.448				0	0	0	0	0	0		0	0	0	0	0	0		0	0	0	0	0	0		1.00329	1.00078	0.999102	0.995871	0.999122	1.00059		283.387	264.812	241.486	226.665	203.972	235.448		27.303	31.3517	24.4567	27.4042
45699		279.477	263.037	205.44	218.434	194.03	232.706				0	0	0	0	0	0		0	0	0	0	0	0		0	0	0	0	0	0		1.00295	1.00096	0.999193	0.996402	0.99938	1.00016		294.922	263.037	241.475	218.434	194.03	232.706		27.3283	31.3517	24.4567	27.4042
45779		309.622	265.386	219.448	195.563	191.048	248.59				0	0	0	0	0	0		0	0	0	0	0	0		0	0	0	0	0	0		1.00191	1.00123	0.999267	0.996871	0.999304	0.998982		309.622	265.386	241.315	226.517	206.986	248.59		27.3283	31.4062	24.3693	27.4042
45879		240.421	266.42	219.088	195.034	185.537	246.674				0	0	0	0	0	0		0	0	0	0	0	0		0	0	0	0	0	0		1.00147	1.00101	0.999415	0.996623	0.998924	0.997914		294.965	266.42	241.449	226.554	207	246.674		27.5028	31.4062	24.4567	27.4042
46019		298.003	263.291	212.778	229.064	197.913	260.075				0	0	0	0	0	0		0	0	0	0	0	0		0	0	0	0	0	0		1.00123	1.00097	0.999474	0.995776	0.998594	0.997407		298.003	263.291	241.442	229.064	197.913	260.075		27.5028	31.4598	24.4567	27.3007
46099		294.424	312.124	250.185	211.771	204.702	266.691				0	0	0	0	0	0		0	0	0	0	0	0		0	0	0	0	0	0		1.0014	1.00081	0.998805	0.994964	0.998117	0.997143		294.424	312.124	250.185	211.771	204.702	266.691		27.5028	31.4598	24.4567	27.3007
46179		305.176	283.299	253.686	211.354	233.46	247.991				0	0	0	0	0	0		0	0	0	0	0	0		0	0	0	0	0	0		1.00176	1.00098	0.998013	0.99512	0.998263	0.997544		305.176	283.299	253.686	211.354	233.46	247.991		27.8295	31.4598	24.3693	27.3007
46259		291.86	256.768	266.943	222.507	202.521	238.679				0	0	0	0	0	0		0	0	0	0	0	0		0	0	0	0	0	0		1.00188	1.00138	0.998122	0.995246	0.998027	0.99759		291.86	278.724	266.943	222.507	202.521	238.679		27.8575	31.4598	24.3693	27.3007
46339		286.52	285.774	225.702	205.626	187.039	247.94				0	0	0	0	0	0		0	0	0	0	0	0		0	0	0	0	0	0		1.00152	1.00151	0.998773	0.995558	0.997496	0.997282		286.52	285.774	241.525	226.479	207.014	247.94		27.8575	31.6038	24.4567	27.3007
46419		247.763	254.181	250.48	205.822	201.086	237.572				0	0	0	0	0	0		0	0	0	0	0	0		0	0	0	0	0	0		1.00139	1.0017	0.99913	0.995268	0.997545	0.996904		295.458	278.772	250.48	226.51	201.086	237.572		27.8575	31.6038	24.5917	27.3007
46499		292.536	263.371	211.431	219.194	195.021	230.195				0	0	0	0	0	0		0	0	0	0	0	0		0	0	0	0	0	0		1.00152	1.00224	0.999007	0.995145	0.997405	0.996883		292.536	263.371	241.887	219.194	195.021	251.188		27.9513	31.6393	24.8375	27.3007
46599		251.118	266.571	215.68	222.857	186.321	224.218				0	0	0	0	0	0		0	0	0	0	0	0		0	0	0	0	0	0		1.0015	1.00171	0.998538	0.994849	0.997553	0.996848		295.491	266.571	241.944	222.857	207.097	251.21		27.9513	31.586	24.8375	27.3007
46699		291.014	263.197	234.537	227.963	185.879	239.012				0	0	0	0	0	0		0	0	0	0	0	0		0	0	0	0	0	0		1.00156	1.00075	0.998575	0.994436	0.997337	0.996215		291.014	263.197	234.537	227.963	207.111	239.012		27.8575	31.7398	24.977	27.3007
46779		282.955	300.882	257.997	226.735	165.597	247.01				0	0	0	0	0	0		0	0	0	0	0	0		0	0	0	0	0	0		1.00136	1.00073	0.99847	0.994343	0.997152	0.995798		282.955	300.882	257.997	226.735	207.124	247.01		27.8575	31.4737	24.977	27.3007
46859		292.727	268.687	242.762	227.06	188.395	232.745				0	0	0	0	0	0		0	0	0	0	0	0		0	0	0	0	0	0		1.00099	1.00042	0.998268	0.994378	0.996994	0.99607		292.727	268.687	242.762	227.06	207.195	232.745		27.9513	31.7398	24.977	27.3007
47019		272.957	281.719	227.67	219.395	199.102	255.618				0	0	0	0	0	0		0	0	0	0	0	0		0	0	0	0	0	0		1.00079	0.999861	0.998124	0.995078	0.996969	0.996582		295.521	281.719	242.342	219.395	199.102	255.618		27.9513	31.9855	24.8635	27.3007
47099		268.222	266.279	245.841	212.991	200.453	261.791				0	0	0	0	0	0		0	0	0	0	0	0		0	0	0	0	0	0		1.00047	1.0002	0.998181	0.995467	0.997267	0.997128		295.696	266.279	245.841	212.991	200.453	261.791		28.253	32.121	24.977	27.4042
47179		271.544	253.57	233.417	208.205	181.526	251.299				0	0	0	0	0	0		0	0	0	0	0	0		0	0	0	0	0	0		1.00054	1.00037	0.998307	0.995812	0.99754	0.997376		296.362	279.774	233.417	226.734	207.233	251.299		28.8333	32.0547	24.8635	27.4635
47259		264.409	281.247	226.559	189.23	198.988	241.819				0	0	0	0	0	0		0	0	0	0	0	0		0	0	0	0	0	0		1.00104	1.00017	0.998389	0.996285	0.997481	0.997332		296.147	281.247	242.311	226.829	198.988	241.819		28.8333	32.2005	24.8635	27.5808
47339		282.973	256.057	259.387	215.99	182.948	269.096				0	0	0	0	0	0		0	0	0	0	0	0		0	0	0	0	0	0		1.00133	0.999824	0.998553	0.996133	0.997487	0.997446		296.497	279.971	259.387	215.99	207.235	269.096		29.0155	31.648	24.6658	27.3943
47439		292.941	244.742	284.903	240.216	198.914	269.291				0	0	0	0	0	0		0	0	0	0	0	0		0	0	0	0	0	0		1.00125	0.999911	0.99832	0.995652	0.997441	0.997579		292.941	279.958	284.903	240.216	198.914	269.291		29.0035	31.648	24.9932	27.5788
47539		277.592	308.606	252.055	239.82	182.563	267.302				0	0	0	0	0	0		0	0	0	0	0	0		0	0	0	0	0	0		1.00116	0.999936	0.997984	0.994898	0.997473	0.997761		296.764	308.606	252.055	239.82	207.235	267.302		29.1203	31.5023	24.9932	27.3943
47619		241.468	247.053	235.976	208.083	207.007	220.587				0	0	0	0	0	0		0	0	0	0	0	0		0	0	0	0	0	0		1.00109	0.99992	0.998173	0.994569	0.997799	0.998105		296.919	279.956	235.976	226.998	207.007	251.772		29.1713	31.648	25.1772	27.3943
47699		275.78	295.747	261.363	225.06	216.945	253.348				0	0	0	0	0	0		0	0	0	0	0	0		0	0	0	0	0	0		1.00094	0.999933	0.997996	0.995015	0.997892	0.998565		296.995	295.747	261.363	225.06	216.945	253.348		29.2445	31.9328	25.312	27.5788
47779		302.698	274.836	206.307	211.187	195.229	246.316				0	0	0	0	0	0		0	0	0	0	0	0		0	0	0	0	0	0		1.00084	0.99994	0.998206	0.995402	0.998311	0.998838		302.698	274.836	242.71	211.187	207.251	246.316		29.1522	32.2895	25.312	27.5788
47859		277.921	288.458	211.214	201.936	194.407	254.153				0	0	0	0	0	0		0	0	0	0	0	0		0	0	0	0	0	0		1.00092	1.00028	0.998239	0.995892	0.998693	0.999476		297.1	288.458	242.641	227.137	207.261	254.153		29.3233	32.2895	25.1772	27.6315
48019		274.534	275.783	197.667	235.762	186.238	239.273				0	0	0	0	0	0		0	0	0	0	0	0		0	0	0	0	0	0		1.00134	1.00022	0.998791	0.996142	0.998909	0.999494		297.44	275.783	242.613	235.762	207.294	239.273		29.7125	32.2895	25.1772	27.6315
48119		286.11	298.89	229.562	241.799	211.131	277.604				0	0	0	0	0	0		0	0	0	0	0	0		0	0	0	0	0	0		1.00157	1.00026	0.99888	0.996046	0.998956	0.999682		286.11	298.89	242.605	241.799	211.131	277.604		29.6202	32.082	25.1772	27.3692
48199		409.383	290.212	240.224	225.512	198.38	311.869				0	0	0	0	0	0		0	0	0	0	0	0		0	0	0	0	0	0		1.00142	1.00051	0.99904	0.995873	0.999139	0.999424		409.383	290.212	240.224	225.512	198.38	311.869		29.6202	32.082	25.1772	27.547
48299		320.694	278.911	237.655	238.679	168.873	265.531				0	0	0	0	0	0		0	0	0	0	0	0		0	0	0	0	0	0		1.00139	1.00072	0.999236	0.995857	0.999271	0.999319		320.694	278.911	237.655	238.679	207.4	265.531		29.6202	32.332	25.1772	27.6725
48379		310.865	257.513	268.46	248.554	184.198	287.886				0	0	0	0	0	0		0	0	0	0	0	0		0	0	0	0	0	0		1.00144	1.00135	0.999335	0.99587	0.999257	0.999599		310.865	280.863	268.46	248.554	207.402	287.886		29.6202	32.513	25.312	27.757
48459		321.551	259.393	228.663	234.132	187.75	245.794				0	0	0	0	0	0		0	0	0	0	0	0		0	0	0	0	0	0		1.00148	1.001	0.999659	0.995621	0.999619	0.999842		321.551	280.892	242.652	234.132	207.369	245.794		29.4812	32.513	25.249	27.757
48539		305.649	286.801	228.024	224.035	196.085	296.231				0	0	0	0	0	0		0	0	0	0	0	0		0	0	0	0	0	0		1.0007	1.00081	0.999846	0.995839	0.99999	1		305.649	286.801	242.643	224.035	207.502	296.231		29.3565	32.6195	25.312	27.9112
48639		316.53	274.534	220.951	225.619	193.416	372.072				0	0	0	0	0	0		0	0	0	0	0	0		0	0	0	0	0	0		0.999765	1.00103	1.00006	0.99609	0.999775	1.00015		316.53	274.534	242.633	225.619	207.529	372.072		29.2442	32.5448	25.249	28.3487
48739		312.267	291.94	236.265	201.307	189.497	270.111				0	0	0	0	0	0		0	0	0	0	0	0		0	0	0	0	0	0		0.999303	1.00129	1.00003	0.996018	0.999419	1.00013		312.267	291.94	236.265	227.911	207.575	270.111		29.1983	32.5285	25.172	28.245
48819		353.437	287.159	248.386	260.111	188.112	319.054				0	0	0	0	0	0		0	0	0	0	0	0		0	0	0	0	0	0		0.999447	1.00125	1.00005	0.996053	0.999552	1.00021		353.437	287.159	248.386	260.111	207.558	319.054		29.2442	32.5285	24.9515	28.2537
48899		308.868	299.167	222.598	257.69	216.325	336.533				0	0	0	0	0	0		0	0	0	0	0	0		0	0	0	0	0	0		0.999173	1.00133	1.00008	0.995912	0.999443	1.00044		308.868	299.167	242.494	257.69	216.325	336.533		29.277	32.5285	24.8167	28.3192
49039		302.787	273.46	262.564	219.655	221.739	270.789				0	0	0	0	0	0		0	0	0	0	0	0		0	0	0	0	0	0		0.998968	1.00132	1.00002	0.995677	0.999521	1.00056		302.787	273.46	262.564	219.655	221.739	270.789		29.1983	32.5285	24.8197	28.335
49119		269.442	254.055	243.872	210.298	203.028	248.071				0	0	0	0	0	0		0	0	0	0	0	0		0	0	0	0	0	0		0.998954	1.00154	0.999912	0.995868	0.99997	1.00076		298.504	281.649	243.872	228.377	203.028	248.071		29.1475	32.168	24.8197	28.4107
49199		304.908	242.415	239.834	207.37	189.651	247.216				0	0	0	0	0	0		0	0	0	0	0	0		0	0	0	0	0	0		0.999228	1.00148	0.999036	0.996075	1.0003	1.00069		304.908	281.652	239.834	228.355	207.462	247.216		29.1475	32.168	24.9515	28.4107
49299		295.536	268.785	226.385	200.852	204.001	257.872				0	0	0	0	0	0		0	0	0	0	0	0		0	0	0	0	0	0		0.999308	1.00159	0.998263	0.996311	1.00045	1.00064		295.536	268.785	242.703	228.33	204.001	257.872		29.434	32.4047	24.6695	27.7432
49379		311.536	244.459	251.876	221.972	206.25	247.352				0	0	0	0	0	0		0	0	0	0	0	0		0	0	0	0	0	0		0.999291	1.00165	0.998673	0.996805	1.00032	1.00083		311.536	281.799	251.876	221.972	206.25	247.352		29.272	32.4047	24.526	27.93
49459		265.231	293.502	251.06	237.889	218.01	282.637				0	0	0	0	0	0		0	0	0	0	0	0		0	0	0	0	0	0		0.999496	1.00102	0.998798	0.996897	0.999067	1.00104		298.62	293.502	251.06	237.889	218.01	282.637		29.161	31.9437	24.4452	27.655
49539		260.255	294.153	222.693	253.626	227.226	252.182				0	0	0	0	0	0		0	0	0	0	0	0		0	0	0	0	0	0		0.999581	1.00086	0.998792	0.997252	0.997798	1.0009		298.613	294.153	242.723	253.626	227.226	252.182		29.161	32.1112	24.4452	27.5102
49619		275.259	295.941	219.801	205.009	216.086	263.104				0	0	0	0	0	0		0	0	0	0	0	0		0	0	0	0	0	0		0.999619	1.0011	0.998762	0.997816	0.998049	1.00134		298.61	295.941	242.693	228.504	216.086	263.104		29.161	32.6095	24.38	27.5102
49719		288.202	268.708	276.602	185.843	215.725	263.583				0	0	0	0	0	0		0	0	0	0	0	0		0	0	0	0	0	0		0.999577	1.00132	0.999047	0.998352	0.998049	1.00079		288.202	268.708	276.602	228.624	215.725	263.583		29.121	32.7425	24.2483	27.6778
49799		285.683	268.904	255.895	203.005	196.156	247.638				0	0	0	0	0	0		0	0	0	0	0	0		0	0	0	0	0	0		0.999508	1.00165	0.999176	0.997744	0.998236	1.00042		285.683	268.904	255.895	228.711	207.782	247.638		29.121	32.8843	24.329	27.6778
49899		280.635	271.692	232.457	224.188	179.292	240.577				0	0	0	0	0	0		0	0	0	0	0	0		0	0	0	0	0	0		0.999681	1.00188	0.999422	0.997065	0.998246	1.00022		298.605	271.692	232.457	224.188	207.781	240.577		29.161	32.6732	24.2885	27.6778
50019		310.964	287.412	252.751	250.052	194.49	239.297				0	0	0	0	0	0		0	0	0	0	0	0		0	0	0	0	0	0		0.999834	1.00171	0.999417	0.996926	0.997963	1.00037		310.964	287.412	252.751	250.052	207.801	239.297		29.271	32.6732	24.2885	27.4338
50119		314.944	301.981	258.863	255.208	220.134	235.706				0	0	0	0	0	0		0	0	0	0	0	0		0	0	0	0	0	0		0.999815	1.00133	0.999663	0.9966	0.997541	1.00039		314.944	301.981	258.863	255.208	220.134	235.706		29.271	32.6732	24.2078	27.4073
50199		306.174	288.968	251.512	246.322	212.526	256.323				0	0	0	0	0	0		0	0	0	0	0	0		0	0	0	0	0	0		0.999992	1.00088	0.999772	0.996568	0.997584	1.00044		306.174	288.968	251.512	246.322	212.526	256.323		29.2117	32.3955	24.1675	27.4205
50279		287.846	309.209	265.393	242.653	217.968	246.714				0	0	0	0	0	0		0	0	0	0	0	0		0	0	0	0	0	0		1.00006	1.00043	0.999784	0.996565	0.997611	1.00084		287.846	309.209	265.393	242.653	217.968	246.714		29.2117	32.6238	24.1675	27.4205
50359		264.375	261.678	228.287	217.615	203.758	261.715				0	0	0	0	0	0		0	0	0	0	0	0		0	0	0	0	0	0		1.00029	1.00044	0.999747	0.99646	0.997294	1.00127		298.695	283.298	242.465	217.615	203.758	261.715		28.8173	32.6238	24.1675	27.215
50439		280.644	300.54	237.738	221.422	225.584	230.304				0	0	0	0	0	0		0	0	0	0	0	0		0	0	0	0	0	0		0.999961	1.00014	0.999186	0.996543	0.997314	1.00135		298.733	300.54	237.738	221.422	225.584	253.424		28.568	32.6238	24.1675	27.2885
50519		282.933	302.544	244.154	212.89	217.185	267.346				0	0	0	0	0	0		0	0	0	0	0	0		0	0	0	0	0	0		0.999548	1.00016	0.99917	0.99687	0.997598	1.00146		298.781	302.544	244.154	229.472	217.185	267.346		28.1997	32.449	24.2078	27.2885
50599		278.217	281.614	223.32	235.663	206.404	238.747				0	0	0	0	0	0		0	0	0	0	0	0		0	0	0	0	0	0		0.999535	1.00048	0.998676	0.99695	0.997722	1.00036		298.783	281.614	242.474	235.663	206.404	238.747		28.1997	32.8915	24.1675	27.1173
50679		299.186	274.562	249.065	236.122	186.114	251.744				0	0	0	0	0	0		0	0	0	0	0	0		0	0	0	0	0	0		0.99926	1.00047	0.998717	0.996938	0.997946	0.999156		299.186	274.562	249.065	236.122	208.153	251.744		28.057	32.9615	23.9765	26.9528
50779		293.862	343.161	246.808	250.595	215.974	246.564				0	0	0	0	0	0		0	0	0	0	0	0		0	0	0	0	0	0		0.999267	1.00055	0.998674	0.996816	0.998226	0.999136		293.862	343.161	246.808	250.595	215.974	246.564		28.21	33.0172	24.022	26.974
50879		268.718	285.977	263.708	211.798	230.585	244.955				0	0	0	0	0	0		0	0	0	0	0	0		0	0	0	0	0	0		0.999462	1.00055	0.99883	0.996593	0.998538	0.999149		298.89	285.977	263.708	229.494	230.585	244.955		28.21	33.0172	24.208	26.9615
51019		280.184	245.454	234.823	224.468	191.894	250.21				0	0	0	0	0	0		0	0	0	0	0	0		0	0	0	0	0	0		0.999899	1.00033	0.998484	0.996699	0.999233	0.999382		298.99	284.066	234.823	224.468	208.219	250.21		28.3012	33.1105	24.3397	27.1975
51099		290.027	256.064	232.079	207.055	215.654	228.57				0	0	0	0	0	0		0	0	0	0	0	0		0	0	0	0	0	0		0.999826	1.00018	0.998042	0.996804	0.999241	0.999667		290.027	284.386	242.733	229.549	215.654	254.271		28.3012	33.3237	24.405	27.208
51179		250.101	254.022	224.574	230.545	216.324	234.153				0	0	0	0	0	0		0	0	0	0	0	0		0	0	0	0	0	0		0.99978	0.999895	0.997958	0.996773	0.999358	1.00023		299.01	284.422	242.734	230.545	216.324	254.427		27.9705	33.3237	24.405	27.208
51279		252.601	286.757	227.159	212.94	199.845	252.931				0	0	0	0	0	0		0	0	0	0	0	0		0	0	0	0	0	0		1.00006	0.999306	0.997827	0.996785	0.999458	1.00043		299.204	286.757	242.736	229.55	199.845	252.931		28.2052	33.5345	24.214	27.1153
51399		276.41	309.834	253.944	239.11	189.131	244.333				0	0	0	0	0	0		0	0	0	0	0	0		0	0	0	0	0	0		0.999935	0.999338	0.997666	0.996801	0.998893	1.00061		299.211	309.834	253.944	239.11	208.396	244.333		28.0507	33.4172	24.214	26.9643
51499		334.084	324.279	251.376	230.792	221.843	252.878				0	0	0	0	0	0		0	0	0	0	0	0		0	0	0	0	0	0		1.00015	0.999166	0.997957	0.996735	0.998159	1.00096		334.084	324.279	251.376	230.792	221.843	252.878		28.0507	33.5975	24.2417	26.9785
51579		305.376	297.986	234.822	226.928	219.197	255.459				0	0	0	0	0	0		0	0	0	0	0	0		0	0	0	0	0	0		1.00018	0.999322	0.998236	0.996802	0.998071	1.00098		305.376	297.986	234.822	226.928	219.197	255.459		28.2052	33.1817	24.2417	26.9643
51659		263.25	293.827	245.683	256.935	202.327	248.161				0	0	0	0	0	0		0	0	0	0	0	0		0	0	0	0	0	0		0.999863	0.999826	0.998567	0.997318	0.998479	1.00121		299.215	293.827	245.683	256.935	202.327	248.161		28.0507	33.329	24.13	26.9785
51739		282.694	284.027	221.722	222.187	245.958	241.847				0	0	0	0	0	0		0	0	0	0	0	0		0	0	0	0	0	0		0.998887	1.00026	0.99891	0.99696	0.998501	1.00116		299.409	284.027	242.779	222.187	245.958	241.847		28.153	33.554	24.1475	26.9693
51819		272.605	278.719	238.375	242.587	214.274	234.23				0	0	0	0	0	0		0	0	0	0	0	0		0	0	0	0	0	0		0.998285	1.00043	0.999213	0.996781	0.998613	1.00116		299.554	278.719	238.375	242.587	214.274	255.18		28.2465	33.3822	24.1848	26.7518
51899		332.931	287.121	241.331	210.292	190.256	239.717				0	0	0	0	0	0		0	0	0	0	0	0		0	0	0	0	0	0		0.998427	1.00022	0.999282	0.997223	0.998458	1.0005		332.931	287.121	241.331	230.004	208.453	239.717		28.2342	33.3328	24.0092	26.6838
52019		259.467	254.285	232.092	212.559	173.116	259.968				0	0	0	0	0	0		0	0	0	0	0	0		0	0	0	0	0	0		0.998711	1.00026	0.999412	0.997276	0.998456	0.999564		299.545	285.225	242.962	230.001	208.588	259.968		28.1542	33.1225	24.061	26.6527
52099		285.842	253.646	212.263	230.292	192.911	262.385				0	0	0	0	0	0		0	0	0	0	0	0		0	0	0	0	0	0		0.998975	0.999569	0.9992	0.997396	0.998447	0.9997		299.527	285.348	243.372	230.292	208.655	262.385		28.1053	33.1225	24.2475	26.8132
52179		317.808	324.639	280.125	239.054	221.409	275.132				0	0	0	0	0	0		0	0	0	0	0	0		0	0	0	0	0	0		0.999223	0.999603	0.998664	0.997682	0.99834	0.999256		317.808	324.639	280.125	239.054	221.409	275.132		28.1053	33.3328	24.5093	26.8865
52259		306.098	273.435	253.485	238.631	208.581	293.141				0	0	0	0	0	0		0	0	0	0	0	0		0	0	0	0	0	0		0.999339	0.999003	0.998266	0.998024	0.998326	0.999313		306.098	273.435	253.485	238.631	208.581	293.141		28.2067	33.6255	24.623	26.6907
52359		301.172	276.428	252.252	230.91	209.729	264.161				0	0	0	0	0	0		0	0	0	0	0	0		0	0	0	0	0	0		0.999246	0.998792	0.998179	0.997901	0.998528	0.999182		301.172	276.428	252.252	230.91	209.729	264.161		28.2067	33.6625	24.623	26.8492
52459		302.151	303.374	234.408	256.352	192.702	251.7				0	0	0	0	0	0		0	0	0	0	0	0		0	0	0	0	0	0		0.999232	0.997848	0.998214	0.997853	0.999113	0.999321		302.151	303.374	234.408	256.352	208.891	251.7		28.2067	33.134	24.9267	26.676
52539		308.045	272.077	206.832	247.931	177.903	257.389				0	0	0	0	0	0		0	0	0	0	0	0		0	0	0	0	0	0		0.999698	0.997051	0.998431	0.997911	0.999379	0.999406		308.045	272.077	244.433	247.931	208.875	257.389		28.2463	33.2593	25.185	26.5935
52619		261.744	270.211	235.564	219.128	193.82	254.518				0	0	0	0	0	0		0	0	0	0	0	0		0	0	0	0	0	0		0.999844	0.996838	0.998443	0.997832	0.999366	0.999458		299.756	270.211	235.564	219.128	208.875	254.518		28.2463	32.6845	25.185	26.437
52699		240.425	259.911	204.852	194.546	185.318	237.596				0	0	0	0	0	0		0	0	0	0	0	0		0	0	0	0	0	0		0.999705	0.99657	0.998315	0.997408	0.999242	0.999129		300.19	286.548	244.433	230.551	208.883	255.966		28.6162	32.4938	25.185	26.6277
52819		293.158	276.878	240.978	217.54	220.308	251.186				0	0	0	0	0	0		0	0	0	0	0	0		0	0	0	0	0	0		0.999479	0.996372	0.997997	0.997418	0.999667	0.999195		293.158	276.878	240.978	217.54	220.308	251.186		28.9448	32.394	25.1672	26.5077
52899		298.68	284.568	216.702	221.805	211.045	277.231				0	0	0	0	0	0		0	0	0	0	0	0		0	0	0	0	0	0		0.99961	0.996514	0.997791	0.997469	0.999875	0.999488		298.68	284.568	244.435	221.805	211.045	277.231		28.6162	32.4845	25.142	26.5112
53039		270.037	278.65	216.421	223.853	202.653	261.634				0	0	0	0	0	0		0	0	0	0	0	0		0	0	0	0	0	0		0.999972	0.996742	0.997842	0.997464	1.00031	0.999565		300.488	278.65	244.586	223.853	202.653	261.634		28.9448	32.8875	25.3517	26.3642
53119		285.671	266.203	223.875	209.926	207.016	260.98				0	0	0	0	0	0		0	0	0	0	0	0		0	0	0	0	0	0		1.00012	0.997043	0.997102	0.997488	1.0005	0.999426		300.433	287.121	244.708	230.754	207.016	260.98		28.574	33.1273	25.3517	26.35
53219		286.067	300.807	239.784	209.296	221.124	251.254				0	0	0	0	0	0		0	0	0	0	0	0		0	0	0	0	0	0		1.00044	0.997128	0.997004	0.997324	1.00066	0.999748		300.322	300.807	239.784	230.837	221.124	251.254		28.434	33.1273	25.1473	26.3765
53299		315.305	289.123	243.561	208.963	189.954	237.703				0	0	0	0	0	0		0	0	0	0	0	0		0	0	0	0	0	0		1.00003	0.997406	0.99731	0.997249	1.00086	0.999842		315.305	289.123	243.561	230.839	209.82	256.354		28.338	33.2402	25.016	26.3765
53399		271.354	305.057	203.758	194.046	208.426	247.91				0	0	0	0	0	0		0	0	0	0	0	0		0	0	0	0	0	0		0.999619	0.997282	0.997642	0.997136	1.00084	0.999522		301.048	305.057	244.779	230.843	208.426	247.91		28.793	33.1675	25.2255	26.0405
53479		310.334	258.006	240.961	235.899	206.396	228.667				0	0	0	0	0	0		0	0	0	0	0	0		0	0	0	0	0	0		0.999627	0.997133	0.997706	0.997255	1.00103	0.999669		310.334	287.121	240.961	235.899	206.396	256.129		28.793	33.1675	25.3568	26.0405
53559		312.148	324.807	261.076	225.151	226.581	248.86				0	0	0	0	0	0		0	0	0	0	0	0		0	0	0	0	0	0		0.999559	0.997295	0.99769	0.996938	1.00155	0.999933		312.148	324.807	261.076	225.151	226.581	248.86		28.7533	33.1675	25.1473	26.0405
53639		292.118	270.358	231.692	198.085	227.556	268.786				0	0	0	0	0	0		0	0	0	0	0	0		0	0	0	0	0	0		0.999866	0.997569	0.997777	0.996872	1.0017	1.00049		292.118	270.358	244.721	230.94	227.556	268.786		28.7533	33.1705	25.1473	26.1705
53739		289.548	272.625	242.992	216.403	194.85	244.447				0	0	0	0	0	0		0	0	0	0	0	0		0	0	0	0	0	0		0.999793	0.997479	0.997887	0.996771	1.00167	1.001		289.548	272.625	242.992	230.953	210.386	244.447		28.7533	33.18	25.3568	26.1705
53819		288.626	296.908	246.436	212.779	217.55	239.631				0	0	0	0	0	0		0	0	0	0	0	0		0	0	0	0	0	0		0.999629	0.997841	0.997963	0.996859	1.00197	1.00146		301.046	296.908	246.436	231.08	217.55	257.049		28.7533	33.0837	25.2255	25.9183
53899		299.544	262.182	238.981	211.583	203.416	229.838				0	0	0	0	0	0		0	0	0	0	0	0		0	0	0	0	0	0		0.999524	0.997419	0.998156	0.997288	1.00211	1.0013		299.544	287.362	238.981	231.128	203.416	257.341		28.4773	32.981	25.2585	25.7755
54019		288.756	267.064	215.099	221.638	214.928	240.498				0	0	0	0	0	0		0	0	0	0	0	0		0	0	0	0	0	0		0.999672	0.997683	0.998256	0.997453	1.00232	1.00164		301.222	287.437	244.858	221.638	214.928	240.498		28.6838	33.0105	25.2585	25.5602
54099		259.67	234.156	206.924	207.677	185.059	225.921				0	0	0	0	0	0		0	0	0	0	0	0		0	0	0	0	0	0		0.99973	0.997748	0.998613	0.997618	1.00245	1.00109		301.218	287.435	245.008	231.303	210.18	257.343		28.496	32.953	25.3603	25.5602
54199		303.664	277.718	256.905	261.041	234.572	258.387				0	0	0	0	0	0		0	0	0	0	0	0		0	0	0	0	0	0		0.999758	0.997782	0.998792	0.99747	1.0024	1.00098		303.664	277.718	256.905	261.041	234.572	258.387		28.298	33.0812	25.228	25.3165
54319		295.701	275.297	250.944	249.662	206.945	253.998				0	0	0	0	0	0		0	0	0	0	0	0		0	0	0	0	0	0		0.999608	0.99788	0.998865	0.997413	1.00229	1.00112		295.701	275.297	250.944	249.662	206.945	253.998		28.298	33.0742	25.2862	25.376
54399		277.226	253.391	247.19	221.518	210.888	253.711				0	0	0	0	0	0		0	0	0	0	0	0		0	0	0	0	0	0		0.999782	0.998387	0.998817	0.997166	1.00203	1.00146		301.295	287.627	247.19	221.518	210.888	253.711		28.3895	33.1092	25.2437	25.6008
54479		258.296	254.359	242.781	230.593	228.792	229.846				0	0	0	0	0	0		0	0	0	0	0	0		0	0	0	0	0	0		1.00038	0.998945	0.999087	0.997464	1.00232	1.00176		301.314	287.671	242.781	230.593	228.792	257.366		28.4123	33.206	25.447	25.6055
54559		278.503	270.43	236.467	222.32	219.336	248.812				0	0	0	0	0	0		0	0	0	0	0	0		0	0	0	0	0	0		1.00069	0.999363	0.999015	0.997935	1.00255	1.00199		301.309	270.43	236.467	222.32	219.336	248.812		28.2703	32.9327	25.41	25.1565
54639		280.99	262.853	224.629	227.743	207.951	245.206				0	0	0	0	0	0		0	0	0	0	0	0		0	0	0	0	0	0		1.00112	0.999814	0.999091	0.998439	1.0026	1.00218		301.315	287.917	245.337	227.743	207.951	245.206		28.2785	33.1047	25.4447	25.1565
54739		294.639	241.086	230.272	217.979	204.226	209.884				0	0	0	0	0	0		0	0	0	0	0	0		0	0	0	0	0	0		1.00109	1.00005	0.999379	0.998867	1.00274	1.00227		294.639	287.873	245.322	231.699	204.226	257.359		28.2703	33.4587	25.428	24.972
54819		261.148	256.455	221.052	212.887	199.547	239.922				0	0	0	0	0	0		0	0	0	0	0	0		0	0	0	0	0	0		1.00121	1.00008	0.999616	0.999002	1.00271	1.00249		301.3	287.867	245.26	231.686	211.01	257.357		28.2703	33.1047	25.41	24.972
54899		292.632	239.297	230.632	228.248	200.494	246.767				0	0	0	0	0	0		0	0	0	0	0	0		0	0	0	0	0	0		1.00098	1.00027	0.999757	0.999281	1.00295	1.00256		292.632	287.832	245.258	228.248	211.008	246.767		28.0267	33.1047	25.447	24.9462
55024		288.618	259.322	248.297	231.711	212.889	253.009				0	0	0	0	0	0		0	0	0	0	0	0		0	0	0	0	0	0		1.00092	1.00061	0.999876	0.999791	1.00317	1.00272		301.315	287.789	248.297	231.711	212.889	253.009		27.771	32.9427	25.447	25.1022
55099		265.118	280.514	210.82	231.381	211.837	225.843				0	0	0	0	0	0		0	0	0	0	0	0		0	0	0	0	0	0		1.00111	1.00098	1.00005	1.00002	1.00269	1.00286		301.315	280.514	245.255	231.381	211.837	257.376		28.0267	32.4705	25.447	25.0298
55179		263.848	279.199	230.123	209.228	206.02	233.904				0	0	0	0	0	0		0	0	0	0	0	0		0	0	0	0	0	0		1.00109	1.0013	1.00042	1.00037	1.00245	1.00308		301.333	279.199	245.251	231.715	206.02	257.372		28.1633	32.5075	25.41	25.0013
55279		283.779	306.555	215.177	229.916	196.747	253.517				0	0	0	0	0	0		0	0	0	0	0	0		0	0	0	0	0	0		1.00124	1.00161	1.00066	1.00035	1.00294	1.003		301.33	306.555	245.213	229.916	211.315	253.517		28.1633	32.5075	25.41	25.0013
55359		296.896	265.619	234.257	203.808	194.797	211.872				0	0	0	0	0	0		0	0	0	0	0	0		0	0	0	0	0	0		1.00152	1.00191	1.00048	1.00029	1.00351	1.00286		296.896	288.12	245.268	231.845	211.516	257.376		28.1633	32.228	25.428	25.043
55439		274.308	258.305	223.288	188.326	192.61	224.79				0	0	0	0	0	0		0	0	0	0	0	0		0	0	0	0	0	0		1.00187	1.00215	1.00068	1.00085	1.00369	1.00289		301.407	288.107	245.21	231.805	211.61	257.375		28.5113	32.228	25.41	24.904
55539		268.584	258.412	229.689	224.91	183.109	255.172				0	0	0	0	0	0		0	0	0	0	0	0		0	0	0	0	0	0		1.00205	1.00219	1.00051	1.00056	1.00326	1.00296		301.357	288.1	245.24	224.91	211.858	255.172		28.2555	32.117	25.41	24.8227
55639		297.12	247.704	234.851	242.906	193.178	258.891				0	0	0	0	0	0		0	0	0	0	0	0		0	0	0	0	0	0		1.00215	1.00208	1.00079	1.0006	1.00335	1.00282		297.12	288.146	245.208	242.906	211.927	258.891		28.355	32.121	25.3932	24.773
55739		280.218	274.694	227.87	222.891	185.47	230.707				0	0	0	0	0	0		0	0	0	0	0	0		0	0	0	0	0	0		1.00251	1.00217	1.00079	1.00097	1.00328	1.00266		301.819	274.694	245.265	222.891	211.93	257.86		28.6232	32.1095	25.428	25.057
55819		269.345	266.732	237.496	213.315	192.552	210.227				0	0	0	0	0	0		0	0	0	0	0	0		0	0	0	0	0	0		1.00253	1.00212	1.00076	1.00111	1.00287	1.00219		301.819	288.28	245.265	232.185	212.052	257.87		28.6232	32.0153	25.428	25.057
55899		289.423	256.692	221.79	209.804	191.323	235.792				0	0	0	0	0	0		0	0	0	0	0	0		0	0	0	0	0	0		1.00261	1.00179	1.00073	1.00119	1.00296	1.00224		301.818	288.448	245.266	232.165	212.046	258.341		28.6232	32.1518	25.3168	25.057
56019		271.498	268.125	235.818	216.514	184.84	227.518				0	0	0	0	0	0		0	0	0	0	0	0		0	0	0	0	0	0		1.00249	1.00147	1.00094	1.00154	1.00337	1.00252		301.819	288.45	245.328	232.08	212.017	258.258		28.5575	31.9528	25.3865	24.8205
56099		270.202	253.625	228.875	224.521	189.377	235.527				0	0	0	0	0	0		0	0	0	0	0	0		0	0	0	0	0	0		1.00234	1.0016	1.00102	1.00139	1.00364	1.00271		301.821	288.45	245.323	224.521	211.999	258.199		28.5288	31.877	25.011	24.4895
56179		247.85	251.053	203.625	206.562	173.026	234.994				0	0	0	0	0	0		0	0	0	0	0	0		0	0	0	0	0	0		1.00229	1.00188	1.00126	1.00141	1.00398	1.00298		302.113	288.448	245.311	232.461	211.979	258.116		28.651	31.877	25.011	24.57
56259		272.25	288.282	229.693	230.549	181.145	247.127				0	0	0	0	0	0		0	0	0	0	0	0		0	0	0	0	0	0		1.00227	1.00197	1.00142	1.00119	1.00438	1.00303		302.236	288.282	245.486	230.549	212.064	247.127		28.776	32.2635	25.115	24.617
56339		313.53	289.537	205.95	232.637	220.833	254.724				0	0	0	0	0	0		0	0	0	0	0	0		0	0	0	0	0	0		1.00205	1.0022	1.00167	1.00114	1.00417	1.00313		313.53	289.537	245.437	232.637	220.833	254.724		28.584	32.3047	25.006	24.5668
56419		280.92	288.117	229.598	220.106	211.597	249.861				0	0	0	0	0	0		0	0	0	0	0	0		0	0	0	0	0	0		1.00149	1.00235	1.00113	1.001	1.00347	1.00322		302.455	288.117	245.774	220.106	211.597	249.861		28.3952	32.4255	25.1587	24.7513
56499		291.081	284.356	235.728	208.016	167.879	236.871				0	0	0	0	0	0		0	0	0	0	0	0		0	0	0	0	0	0		1.00198	1.00247	1.00063	1.00118	1.00368	1.00325		302.481	284.356	245.961	232.762	211.996	258.638		28.593	32.6178	25.376	24.8015
56579		289.699	260.617	241.835	240.124	198.342	236.797				0	0	0	0	0	0		0	0	0	0	0	0		0	0	0	0	0	0		1.0017	1.00212	1.00067	1.00091	1.00316	1.00342		302.519	289.122	241.835	240.124	212.031	258.628		28.4487	32.239	25.376	24.8015
56659		274.162	262.657	222.967	225.604	174.922	246.162				0	0	0	0	0	0		0	0	0	0	0	0		0	0	0	0	0	0		1.0016	1.00232	1.00094	1.00076	1.00334	1.00337		302.533	289.331	245.792	225.604	212.127	246.162		28.4487	32.1475	25.1587	24.813
56739		246.29	274.162	236.805	221.152	194.51	246.953				0	0	0	0	0	0		0	0	0	0	0	0		0	0	0	0	0	0		1.00189	1.00275	1.00125	1.00097	1.00298	1.00273		302.709	274.162	245.762	221.152	212.144	246.953		28.5127	32.0378	24.9808	24.9835
56839		285.036	258.046	190.496	216.327	180.015	243.807				0	0	0	0	0	0		0	0	0	0	0	0		0	0	0	0	0	0		1.00213	1.00277	1.00144	1.00167	1.00259	1.00227		302.785	289.266	245.894	233.157	212.317	258.899		28.5805	31.949	25.1432	25.3535
57019		307.792	315.134	226.757	217.143	231.351	282.006				0	0	0	0	0	0		0	0	0	0	0	0		0	0	0	0	0	0		1.00239	1.00284	1.00187	1.00198	1.00281	1.00273		307.792	315.134	246.039	233.546	231.351	282.006		28.5893	32.0062	25.5023	25.3647
57099		284.998	300.493	255.736	202.57	215.724	243.982				0	0	0	0	0	0		0	0	0	0	0	0		0	0	0	0	0	0		1.0026	1.0031	1.00182	1.00185	1.003	1.00323		303.087	300.493	255.736	233.548	215.724	258.968		28.816	31.8468	25.5023	25.3647
57199		274.023	256.726	234.41	199.61	223.973	289.471				0	0	0	0	0	0		0	0	0	0	0	0		0	0	0	0	0	0		1.00254	1.00332	1.00189	1.00198	1.00338	1.00349		303.088	289.577	246.481	233.546	223.973	289.471		28.7215	31.8533	25.8165	25.3647
57299		295.466	301.968	241.28	216.724	202.605	253.443				0	0	0	0	0	0		0	0	0	0	0	0		0	0	0	0	0	0		1.00226	1.00335	1.00214	1.00214	1.00406	1.00344		295.466	301.968	241.28	233.531	212.55	253.443		28.791	31.718	25.8165	25.3647
57399		292.241	273.382	219.811	195.052	173.257	263.409				0	0	0	0	0	0		0	0	0	0	0	0		0	0	0	0	0	0		1.00193	1.00344	1.00209	1.00247	1.00434	1.00364		303.316	273.382	246.81	233.559	212.545	263.409		28.791	31.718	26.0305	25.0005
57479		271.216	278.494	226.919	187.628	180.078	224.285				0	0	0	0	0	0		0	0	0	0	0	0		0	0	0	0	0	0		1.00199	1.00355	1.00231	1.00282	1.00403	1.00389		303.303	278.494	246.76	233.555	212.551	259.101		28.791	31.6608	26.0305	25.0005
57559		305.433	282.068	244.437	220.494	184.611	248.422				0	0	0	0	0	0		0	0	0	0	0	0		0	0	0	0	0	0		1.00213	1.00406	1.00251	1.00316	1.00329	1.00404		305.433	282.068	244.437	233.571	212.712	248.422		28.5702	31.7048	26.0305	25.0277
57639		285.045	298.018	268.072	227.822	209.878	271.38				0	0	0	0	0	0		0	0	0	0	0	0		0	0	0	0	0	0		1.00193	1.00417	1.00211	1.00267	1.00294	1.00399		303.674	298.018	268.072	227.822	209.878	271.38		28.5235	31.9572	25.9317	25.346
57719		266.985	284.875	251.673	226.485	192.733	230.504				0	0	0	0	0	0		0	0	0	0	0	0		0	0	0	0	0	0		1.0019	1.00433	1.00181	1.00191	1.00311	1.00367		303.763	284.875	251.673	226.485	212.906	259.861		28.42	32.0058	25.8745	25.4758
57799		271.324	259.882	250.428	212.037	207.447	262.259				0	0	0	0	0	0		0	0	0	0	0	0		0	0	0	0	0	0		1.00192	1.00426	1.0019	1.00191	1.00328	1.00361		303.763	289.83	250.428	234.157	207.447	262.259		28.42	32.0058	25.8745	25.4758
57879		292.69	277.195	232.659	197.5	189.369	239.605				0	0	0	0	0	0		0	0	0	0	0	0		0	0	0	0	0	0		1.0019	1.00425	1.00158	1.00213	1.00329	1.00349		292.69	277.195	247.151	234.353	212.995	259.986		28.42	31.899	25.8745	25.6605
58019		265.83	292.867	236.978	233.545	217.232	243.123				0	0	0	0	0	0		0	0	0	0	0	0		0	0	0	0	0	0		1.00202	1.00428	1.00163	1.00221	1.00353	1.00286		303.762	292.867	247.15	233.545	217.232	260.027		28.309	31.782	25.8745	25.578
58119		293.394	264.797	213.067	230.017	204.308	230.535				0	0	0	0	0	0		0	0	0	0	0	0		0	0	0	0	0	0		1.00149	1.00417	1.0019	1.00198	1.00345	1.00286		293.394	290.614	247.141	230.017	204.308	260.077		28.309	31.8283	25.5813	25.5992
58199		311.647	286.452	221.793	228.804	199.758	263.333				0	0	0	0	0	0		0	0	0	0	0	0		0	0	0	0	0	0		1.00135	1.00428	1.00249	1.00193	1.00303	1.00335		311.647	286.452	247.177	228.804	213.189	263.333		28.347	31.664	25.5132	25.6132
58299		287.565	266.595	231.311	223.148	211.905	302.512				0	0	0	0	0	0		0	0	0	0	0	0		0	0	0	0	0	0		1.00126	1.00452	1.00272	1.00219	1.00265	1.00351		303.78	290.782	247.232	223.148	211.905	302.512		28.1055	31.7837	25.659	25.5478
58379		258.474	287.679	213.114	233.586	205.441	251.098				0	0	0	0	0	0		0	0	0	0	0	0		0	0	0	0	0	0		1.00129	1.00457	1.00297	1.00212	1.00195	1.00335		303.78	287.679	247.314	233.586	205.441	251.098		27.916	31.421	25.8843	25.456
58459		267.95	284.049	229.102	226.236	205.419	240.498				0	0	0	0	0	0		0	0	0	0	0	0		0	0	0	0	0	0		1.00154	1.00453	1.00331	1.00178	1.00156	1.00328		303.821	284.049	247.459	226.236	205.419	260.199		28.1415	31.421	25.912	25.2485
58539		297.832	293.347	228.255	229.734	183.234	265.77				0	0	0	0	0	0		0	0	0	0	0	0		0	0	0	0	0	0		1.00159	1.00475	1.00352	1.00167	1.00149	1.0034		297.832	293.347	247.422	229.734	213.447	265.77		28.6165	31.421	25.8035	25.1345
58619		269.003	271.224	224.417	229.533	204.133	252.588				0	0	0	0	0	0		0	0	0	0	0	0		0	0	0	0	0	0		1.0013	1.00477	1.00398	1.00193	1.00171	1.00312		304.177	290.775	247.639	229.533	204.133	252.588		28.41	31.2842	25.9207	25.1315
58719		297.022	266.013	218.268	212.493	208.914	257.837				0	0	0	0	0	0		0	0	0	0	0	0		0	0	0	0	0	0		1.00138	1.00516	1.00437	1.00261	1.00197	1.00341		297.022	290.763	247.571	234.927	208.914	257.837		28.1667	31.2552	25.735	25.2233
58799		281.874	289.042	205.468	227.908	205.569	231.334				0	0	0	0	0	0		0	0	0	0	0	0		0	0	0	0	0	0		1.00157	1.00543	1.00444	1.00336	1.00235	1.00324		304.078	289.042	247.558	227.908	205.569	260.209		27.7622	30.9007	25.6602	25.5815
58879		324.294	292.314	264.037	252.027	233.142	289.562				0	0	0	0	0	0		0	0	0	0	0	0		0	0	0	0	0	0		1.00182	1.00586	1.00443	1.00382	1.00244	1.00369		324.294	292.314	264.037	252.027	233.142	289.562		27.6167	30.7072	25.4255	25.361
59019		289.896	272.167	234.419	240.074	224.658	255.322				0	0	0	0	0	0		0	0	0	0	0	0		0	0	0	0	0	0		1.00179	1.00567	1.00401	1.00425	1.00209	1.00385		304.071	290.831	247.693	240.074	224.658	255.322		27.4203	30.5445	25.6665	25.388
59099		281.647	252.204	213.858	228.194	188.831	262.863				0	0	0	0	0	0		0	0	0	0	0	0		0	0	0	0	0	0		1.00176	1.00574	1.00354	1.00434	1.00228	1.00389		304.08	290.829	247.897	228.194	214.124	262.863		27.4203	30.5445	25.751	25.2703
59179		264.717	305.89	228.303	244.877	193.906	237.783				0	0	0	0	0	0		0	0	0	0	0	0		0	0	0	0	0	0		1.00186	1.00594	1.00294	1.00417	1.00255	1.00358		304.509	305.89	248.064	244.877	214.119	260.558		27.5213	30.146	25.751	25.2703
59259		292.26	277.699	225.426	209.951	201.904	232.954				0	0	0	0	0	0		0	0	0	0	0	0		0	0	0	0	0	0		1.00211	1.00596	1.00271	1.00426	1.00264	1.00348		304.497	277.699	247.782	235.375	214.227	260.843		27.5213	29.6953	25.6665	25.2703
59339		285.189	259.853	231.784	208.201	226.572	231.767				0	0	0	0	0	0		0	0	0	0	0	0		0	0	0	0	0	0		1.00255	1.00603	1.00284	1.00467	1.003	1.00386		304.538	290.825	248.092	235.529	226.572	260.8		27.6282	29.3928	25.751	25.225
59439		300.325	243.943	244.71	217.449	199.344	225.856				0	0	0	0	0	0		0	0	0	0	0	0		0	0	0	0	0	0		1.00297	1.00641	1.00318	1.0053	1.00303	1.00423		300.325	290.837	244.71	235.549	214.566	260.936		27.7503	29.3673	25.823	25.0267
59519		311.58	318.194	266.973	230.247	236.971	267.064				0	0	0	0	0	0		0	0	0	0	0	0		0	0	0	0	0	0		1.00333	1.00689	1.00341	1.00574	1.00318	1.00467		311.58	318.194	266.973	230.247	236.971	267.064		27.9515	29.539	25.8512	25.0273
59639		283.057	274.34	274.842	238.414	218.134	246.429				0	0	0	0	0	0		0	0	0	0	0	0		0	0	0	0	0	0		1.00322	1.0068	1.0034	1.00577	1.00274	1.00476		304.841	274.34	274.842	238.414	218.134	261.449		27.9515	29.2247	25.9273	24.9285
59719		271.109	282.018	238.076	204.312	204.552	240.931				0	0	0	0	0	0		0	0	0	0	0	0		0	0	0	0	0	0		1.00398	1.00651	1.00328	1.00592	1.0027	1.00491		304.896	282.018	248.538	235.63	204.552	261.649		28.002	29.228	26.0397	24.7875
59819		270.683	265.667	266.957	203.955	200.518	251.203				0	0	0	0	0	0		0	0	0	0	0	0		0	0	0	0	0	0		1.00454	1.00656	1.00318	1.00572	1.00286	1.0049		305.055	291.167	266.957	235.645	214.631	251.203		28.1655	29.228	26.207	24.6928
59899		280.894	265.091	244.729	223.071	187.799	232.584				0	0	0	0	0	0		0	0	0	0	0	0		0	0	0	0	0	0		1.00474	1.00642	1.00323	1.00515	1.00274	1.00443		305.176	291.174	244.729	223.071	214.678	261.701		28.2622	29.041	26.207	24.6928
60039		280.722	270.632	217.026	214.547	201.914	237.549				0	0	0	0	0	0		0	0	0	0	0	0		0	0	0	0	0	0		1.00502	1.00665	1.00321	1.00497	1.0027	1.00459		305.176	291.275	248.539	235.753	215.018	261.698		28.2622	29.3185	26.0397	24.7347
60119		321.445	282.769	218.221	233.025	193.154	238.768				0	0	0	0	0	0		0	0	0	0	0	0		0	0	0	0	0	0		1.00523	1.00691	1.00316	1.0047	1.00278	1.00442		321.445	282.769	248.54	233.025	215.011	261.762		28.5243	29.3618	26.0397	24.7347
60199		275.186	314.453	276.027	196.437	203.889	251.998				0	0	0	0	0	0		0	0	0	0	0	0		0	0	0	0	0	0		1.00528	1.00708	1.00354	1.00444	1.00326	1.00412		305.382	314.453	276.027	235.846	214.971	251.998		28.8365	29.1958	25.9277	24.7502
60299		273.612	316.828	259.796	232.615	195.283	245.404				0	0	0	0	0	0		0	0	0	0	0	0		0	0	0	0	0	0		1.00511	1.00723	1.00345	1.00452	1.00344	1.00402		305.388	316.828	259.796	232.615	214.956	262.12		28.8365	29.1958	25.7995	24.6155
60379		259.188	289.713	242.745	215.524	181.197	254.415				0	0	0	0	0	0		0	0	0	0	0	0		0	0	0	0	0	0		1.00536	1.00664	1.00339	1.00462	1.00365	1.00401		305.447	289.713	242.745	235.831	214.939	254.415		28.6795	29.2485	25.7995	24.4358
60459		273.073	314.717	247.134	224.492	211.989	255.972				0	0	0	0	0	0		0	0	0	0	0	0		0	0	0	0	0	0		1.00547	1.00671	1.00361	1.00439	1.00375	1.00425		305.651	314.717	247.134	224.492	211.989	255.972		28.7912	29.2298	25.5462	24.3685
60539		316.725	278.183	244.432	220.585	204.158	231.61				0	0	0	0	0	0		0	0	0	0	0	0		0	0	0	0	0	0		1.00557	1.00603	1.00362	1.00456	1.00364	1.00378		316.725	278.183	244.432	235.836	214.328	262.259		28.7912	29.2033	25.4637	24.3685
60619		322.315	275.458	256.03	226.356	178.959	244.994				0	0	0	0	0	0		0	0	0	0	0	0		0	0	0	0	0	0		1.00619	1.00582	1.00386	1.0046	1.00377	1.00348		322.315	275.458	256.03	226.356	214.277	262.288		29.0227	29.282	25.5462	24.3577
60699		295.021	292.469	222.691	235.536	195.293	249.102				0	0	0	0	0	0		0	0	0	0	0	0		0	0	0	0	0	0		1.00634	1.00556	1.0038	1.00491	1.00377	1.00343		295.021	292.469	248.532	235.536	214.929	249.102		28.7912	29.5988	25.6297	24.3777
60779		302.246	256.248	250.754	215.697	180.785	258.9				0	0	0	0	0	0		0	0	0	0	0	0		0	0	0	0	0	0		1.0064	1.00556	1.00384	1.00486	1.00314	1.00362		302.246	292.314	250.754	236.074	214.982	258.9		28.6795	29.5725	25.5805	24.5882
60879		298.208	291.406	259.281	253.878	222.25	289.867				0	0	0	0	0	0		0	0	0	0	0	0		0	0	0	0	0	0		1.00671	1.00582	1.00391	1.00508	1.00313	1.00363		298.208	291.406	259.281	253.878	222.25	289.867		28.8585	29.5725	25.5595	24.4595
61039		298.902	277.811	219.857	246.672	224.946	225.974				0	0	0	0	0	0		0	0	0	0	0	0		0	0	0	0	0	0		1.00659	1.00584	1.00397	1.00516	1.00309	1.00327		298.902	277.811	248.528	246.672	224.946	262.397		28.8585	29.5725	25.4165	24.3397
61119		277.156	288.446	247.256	279.794	216.771	243.875				0	0	0	0	0	0		0	0	0	0	0	0		0	0	0	0	0	0		1.00615	1.00584	1.00384	1.00504	1.00307	1.00286		305.563	288.446	247.256	279.794	216.771	262.407		28.725	29.5725	25.2713	24.1312
61199		269.535	268.921	218.039	244.18	182.576	255.187				0	0	0	0	0	0		0	0	0	0	0	0		0	0	0	0	0	0		1.00591	1.00561	1.00396	1.00501	1.00304	1.0029		305.594	292.314	248.529	244.18	215.173	255.187		28.725	29.5725	25.4165	24.1312
61299		285.029	276.104	224.421	214.941	196.13	267.936				0	0	0	0	0	0		0	0	0	0	0	0		0	0	0	0	0	0		1.00645	1.00565	1.00406	1.00473	1.00315	1.00285		305.526	276.104	248.549	236.08	215.157	267.936		28.725	29.889	25.4385	24.1312
61379		296.413	250.656	224.98	216.281	200.864	262.972				0	0	0	0	0	0		0	0	0	0	0	0		0	0	0	0	0	0		1.00657	1.00587	1.00418	1.00422	1.00328	1.00272		296.413	292.521	248.548	236.102	215.14	262.972		29.1685	29.7443	25.2253	24.1312
61479		304.502	303.912	242.269	232.356	198.704	288.522				0	0	0	0	0	0		0	0	0	0	0	0		0	0	0	0	0	0		1.00674	1.00561	1.00418	1.00418	1.00335	1.00297		304.502	303.912	242.269	232.356	215.13	288.522		29.2432	29.5602	24.971	24.1723
61579		312.448	278.944	245.269	250.972	207.661	268.82				0	0	0	0	0	0		0	0	0	0	0	0		0	0	0	0	0	0		1.00653	1.00552	1.00424	1.00423	1.0035	1.00294		312.448	278.944	245.269	250.972	207.661	268.82		29.5172	29.3835	24.971	24.1723
61659		301.345	271.275	253.577	240.882	202.884	246.917				0	0	0	0	0	0		0	0	0	0	0	0		0	0	0	0	0	0		1.0063	1.00564	1.00428	1.00433	1.00364	1.0032		301.345	293.222	253.577	240.882	215.332	262.592		29.75	29.2885	24.971	24.1723
61739		307.938	279.881	239.624	264.024	206.68	243.715				0	0	0	0	0	0		0	0	0	0	0	0		0	0	0	0	0	0		1.00627	1.00561	1.0046	1.00432	1.0036	1.00313		307.938	279.881	248.691	264.024	206.68	262.609		29.75	29.2885	24.971	23.9908
61819		275.493	285.164	229.888	236.762	208.403	238.896				0	0	0	0	0	0		0	0	0	0	0	0		0	0	0	0	0	0		1.00609	1.00585	1.0046	1.00421	1.00379	1.00305		306.681	285.164	248.69	236.762	208.403	262.629		29.6547	29.2885	24.971	23.9908
61899		298.194	293.597	248.82	229.162	200.324	279.564				0	0	0	0	0	0		0	0	0	0	0	0		0	0	0	0	0	0		1.00627	1.00605	1.00423	1.00445	1.00373	1.00319		298.194	293.597	248.82	229.162	215.632	279.564		29.6547	29.3422	24.8185	23.8547
62019		290.253	287.451	225.752	214.66	191.704	253.409				0	0	0	0	0	0		0	0	0	0	0	0		0	0	0	0	0	0		1.00625	1.00624	1.00426	1.00445	1.00359	1.00327		307.212	287.451	248.744	236.214	215.634	253.409		29.5132	29.391	24.807	23.8255
62119		320.526	268.206	250.68	231.136	213.152	229.247				0	0	0	0	0	0		0	0	0	0	0	0		0	0	0	0	0	0		1.0066	1.00619	1.00433	1.00472	1.00345	1.00263		320.526	293.437	250.68	231.136	213.152	263.124		29.4488	29.361	24.807	23.9982
62219		337.659	302.134	224.554	254.307	229.053	293.801				0	0	0	0	0	0		0	0	0	0	0	0		0	0	0	0	0	0		1.00667	1.00629	1.0043	1.00488	1.00361	1.0027		337.659	302.134	248.738	254.307	229.053	293.801		29.4715	29.333	24.807	23.9663
62319		334.033	296.604	247.377	209.852	195.215	275.897				0	0	0	0	0	0		0	0	0	0	0	0		0	0	0	0	0	0		1.00667	1.00626	1.00399	1.00498	1.00347	1.00237		334.033	296.604	247.377	236.345	215.635	275.897		29.4715	29.333	25.2707	23.941
62399		331.269	283.96	276.214	216.351	205.986	233.794				0	0	0	0	0	0		0	0	0	0	0	0		0	0	0	0	0	0		1.00677	1.00631	1.00392	1.00471	1.00354	1.00273		331.269	283.96	276.214	236.385	215.634	263.123		29.4715	29.221	25.2707	23.941
62479		291.536	271.203	259.272	211.428	219.054	261.679				0	0	0	0	0	0		0	0	0	0	0	0		0	0	0	0	0	0		1.00694	1.00647	1.00399	1.00379	1.00378	1.00244		307.812	293.504	259.272	236.519	219.054	261.679		29.5285	29.3137	25.2707	23.941
62559		298.155	306.975	242.917	228.568	196.159	266.88				0	0	0	0	0	0		0	0	0	0	0	0		0	0	0	0	0	0		1.0068	1.00575	1.00404	1.00394	1.00386	1.00246		298.155	306.975	242.917	228.568	215.653	266.88		29.3553	29.3137	25.227	23.941
62659		285.276	288.145	222.049	222.83	187.769	266.872				0	0	0	0	0	0		0	0	0	0	0	0		0	0	0	0	0	0		1.00641	1.00535	1.00421	1.00348	1.00331	1.00254		307.958	288.145	249.057	236.71	215.674	266.872		29.6193	29.3137	25.4625	24.2918
62739		289.027	284.775	267.557	210.931	191.901	236.803				0	0	0	0	0	0		0	0	0	0	0	0		0	0	0	0	0	0		1.00652	1.00533	1.00429	1.00206	1.00281	1.00253		307.955	284.775	267.557	236.777	215.694	263.241		29.8558	29.0462	25.4197	24.2918
62819		303.762	264.825	269.092	222.979	212.555	250.852				0	0	0	0	0	0		0	0	0	0	0	0		0	0	0	0	0	0		1.0061	1.00483	1.00476	1.00076	1.00267	1.00198		303.762	293.53	269.092	237.282	212.555	250.852		29.8558	28.932	25.3295	24.2208
62899		303.098	341.044	273.734	239.738	210.259	260.082				0	0	0	0	0	0		0	0	0	0	0	0		0	0	0	0	0	0		1.00609	1.00539	1.00497	1.00209	1.00254	1.00269		303.098	341.044	273.734	239.738	210.259	260.082		29.6193	28.9085	25.3295	24.2208
63019		310.208	310.744	224.383	258.519	197.973	248.347				0	0	0	0	0	0		0	0	0	0	0	0		0	0	0	0	0	0		1.00609	1.00535	1.00486	1.00208	1.00216	1.00295		310.208	310.744	249.044	258.519	215.721	263.205		29.6193	28.9085	25.3295	24.2208
63099		321.185	295.415	208.206	250.121	188.432	270.836				0	0	0	0	0	0		0	0	0	0	0	0		0	0	0	0	0	0		1.00632	1.00503	1.00466	1.00057	1.0023	1.00279		321.185	295.415	249.377	250.121	215.725	270.836		30.195	28.9465	25.2823	24.1312
63179		322.098	275.425	231.037	229.627	227.603	263.773				0	0	0	0	0	0		0	0	0	0	0	0		0	0	0	0	0	0		1.0062	1.00496	1.00433	1.0003	1.00231	1.0027		322.098	293.63	249.502	229.627	227.603	263.773		30.195	28.9977	25.2227	23.9228
63259		315.144	292.308	234.203	242.649	198.92	255.619				0	0	0	0	0	0		0	0	0	0	0	0		0	0	0	0	0	0		1.00629	1.00411	1.00464	1.00151	1.00234	1.00279		315.144	292.308	249.384	242.649	215.725	255.619		29.926	28.795	25.2227	23.8128
63339		313.739	276.443	240.598	224.949	186.528	267.592				0	0	0	0	0	0		0	0	0	0	0	0		0	0	0	0	0	0		1.0063	1.00367	1.00429	1.00156	1.00248	1.00264		313.739	293.756	249.933	236.971	215.76	267.592		30.195	28.884	25.266	23.773
63419		293.62	259.02	242.617	228.423	172.576	267.818				0	0	0	0	0	0		0	0	0	0	0	0		0	0	0	0	0	0		1.00641	1.0036	1.0042	1.0016	1.00251	1.00282		307.958	293.759	242.617	228.423	215.76	267.818		29.8558	28.5962	24.9063	23.773
63519		299.581	268.97	234.182	220.377	190.14	243.564				0	0	0	0	0	0		0	0	0	0	0	0		0	0	0	0	0	0		1.00644	1.00364	1.00435	1.00144	1.00239	1.00207		299.581	293.758	249.921	237.016	215.763	263.334		29.8558	28.3477	24.5878	23.7465
63619		304.808	307.926	261.517	249.332	212.931	265.7				0	0	0	0	0	0		0	0	0	0	0	0		0	0	0	0	0	0		1.00627	1.00367	1.00444	1.00275	1.00231	1.00206		304.808	307.926	261.517	249.332	212.931	265.7		29.8558	28.2535	24.9063	23.7465
63699		315.554	303.07	252.979	239.546	193.597	272.359				0	0	0	0	0	0		0	0	0	0	0	0		0	0	0	0	0	0		1.00616	1.00363	1.0043	1.00265	1.00233	1.0011		315.554	303.07	252.979	239.546	215.765	272.359		30.4315	28.2535	24.9063	23.253
63819		310.208	280.94	212.995	212.258	231.095	239.731				0	0	0	0	0	0		0	0	0	0	0	0		0	0	0	0	0	0		1.00645	1.00362	1.00453	1.00274	1.00264	1.00127		310.208	280.94	249.888	236.426	231.095	263.444		30.7995	28.2535	25.266	23.042
63899		320.708	245.109	230.551	254.142	231.344	294.043				0	0	0	0	0	0		0	0	0	0	0	0		0	0	0	0	0	0		1.00643	1.00355	1.00426	1.00245	1.00277	1.00121		320.708	293.761	249.528	254.142	231.344	294.043		30.9575	27.982	25.1358	23.042
64019		329.441	260.753	251.727	214.679	210.758	253.252				0	0	0	0	0	0		0	0	0	0	0	0		0	0	0	0	0	0		1.00617	1.00349	1.00416	1.00294	1.00284	1.00125		329.441	293.763	251.727	236.397	210.758	253.252		31.025	27.982	24.776	23.042
64099		306.049	271.595	236.072	213.828	209.487	256.875				0	0	0	0	0	0		0	0	0	0	0	0		0	0	0	0	0	0		1.00627	1.00343	1.00422	1.00371	1.00326	1.00113		306.049	293.765	249.545	236.283	209.487	256.875		30.675	27.8903	24.4575	23.042
64199		284.428	250.902	221.13	230.219	188.821	234.583				0	0	0	0	0	0		0	0	0	0	0	0		0	0	0	0	0	0		1.00646	1.00328	1.00417	1.00379	1.00326	1.00099		309.019	293.771	249.564	230.219	215.835	263.455		30.6965	27.7513	24.351	23.0685
64279		309.227	282.714	279.379	234.846	218.048	277.308				0	0	0	0	0	0		0	0	0	0	0	0		0	0	0	0	0	0		1.00647	1.00342	1.00447	1.00369	1.00352	1.00106		309.227	282.714	279.379	234.846	218.048	277.308		30.3653	27.7513	24.351	23.0685
64379		295.08	311.104	242.724	231.942	198.13	287.865				0	0	0	0	0	0		0	0	0	0	0	0		0	0	0	0	0	0		1.00631	1.00333	1.00447	1.00363	1.00404	1.00097		295.08	311.104	242.724	231.942	215.788	287.865		30.3967	27.6485	24.2177	23.042
64479		286.957	264.298	218.306	221.344	182.72	285.223				0	0	0	0	0	0		0	0	0	0	0	0		0	0	0	0	0	0		1.00645	1.00329	1.00437	1.00369	1.00406	1.00107		310.086	293.719	249.488	236.287	215.788	285.223		30.211	27.5595	24.351	23.042
64559		277.221	301.323	213.631	246.317	220.5	264.574				0	0	0	0	0	0		0	0	0	0	0	0		0	0	0	0	0	0		1.00646	1.00333	1.00449	1.00373	1.00348	1.00052		310.193	301.323	249.442	246.317	220.5	264.574		30.233	27.5595	24.4575	23.042
64639		299.421	275.366	233.091	238.675	205.115	248.756				0	0	0	0	0	0		0	0	0	0	0	0		0	0	0	0	0	0		1.00641	1.00346	1.00456	1.00438	1.00309	1.00056		299.421	293.764	249.415	238.675	215.85	263.473		30.223	27.6485	24.3912	22.924
64719		307.781	304.816	240.25	221.498	192.801	251.12				0	0	0	0	0	0		0	0	0	0	0	0		0	0	0	0	0	0		1.00591	1.00331	1.00454	1.00466	1.00311	1.00042		307.781	304.816	249.423	236.264	215.848	251.12		30.2142	27.6485	24.4657	22.924
64799		265.838	258.109	237.109	229.469	187.299	237.152				0	0	0	0	0	0		0	0	0	0	0	0		0	0	0	0	0	0		1.00583	1.00345	1.00443	1.00462	1.00279	1.00065		310.208	293.765	249.464	229.469	215.875	263.469		30.2142	27.6485	24.776	22.924
64899		298.875	263.353	232.171	241.302	191.072	227.918				0	0	0	0	0	0		0	0	0	0	0	0		0	0	0	0	0	0		1.00575	1.00358	1.00431	1.0045	1.00294	1.00102		298.875	293.76	249.511	241.302	215.954	263.454		30.1033	27.6485	24.776	22.924
65019		292.692	275.769	242.467	230.551	204.58	241.348				0	0	0	0	0	0		0	0	0	0	0	0		0	0	0	0	0	0		1.00584	1.00357	1.00415	1.00409	1.00304	1.001		310.307	293.818	242.467	230.551	216.023	263.455		30.1873	27.9825	24.4657	22.7638
65099		308.084	320.858	245.978	230.844	227.731	267.333				0	0	0	0	0	0		0	0	0	0	0	0		0	0	0	0	0	0		1.00596	1.00345	1.00428	1.00449	1.00304	1.00102		308.084	320.858	245.978	230.844	227.731	267.333		30.1873	27.9825	24.4657	22.7638
65199		274.678	271.888	254.409	216.648	202.904	260.524				0	0	0	0	0	0		0	0	0	0	0	0		0	0	0	0	0	0		1.00604	1.0035	1.0042	1.00444	1.00312	1.0016		310.346	293.819	254.409	236.266	216.018	260.524		30.256	27.9825	24.4657	22.5053
65279		300.934	285.494	241.245	224.98	196.445	241.538				0	0	0	0	0	0		0	0	0	0	0	0		0	0	0	0	0	0		1.00611	1.00348	1.00448	1.00439	1.00305	1.00253		300.934	285.494	249.446	236.267	216.023	263.389		30.256	27.9825	24.776	22.7638
65359		288.169	227.414	268.977	257.511	206.162	249.364				0	0	0	0	0	0		0	0	0	0	0	0		0	0	0	0	0	0		1.00614	1.00352	1.00449	1.00427	1.00313	1.00274		310.345	293.762	268.977	257.511	216.017	263.38		30.256	27.6485	24.9063	22.924
65459		272.737	260.374	229.577	219.171	195.688	258.705				0	0	0	0	0	0		0	0	0	0	0	0		0	0	0	0	0	0		1.00649	1.00354	1.00435	1.00417	1.00306	1.00261		310.341	293.712	249.922	236.269	215.951	258.705		30.256	27.5595	25.266	22.9303
65559		291.063	291.216	245.354	229.492	227.158	249.97				0	0	0	0	0	0		0	0	0	0	0	0		0	0	0	0	0	0		1.0063	1.00357	1.00443	1.0043	1.00319	1.00277		310.534	291.216	245.354	229.492	227.158	263.378		30.6335	27.6128	24.9063	22.9303
65639		278.042	287.804	239.534	250.669	221.312	299.846				0	0	0	0	0	0		0	0	0	0	0	0		0	0	0	0	0	0		1.00613	1.00339	1.00428	1.00433	1.00336	1.00196		310.803	287.804	249.935	250.669	221.312	299.846		30.6832	27.6128	24.596	22.9303
65719		278.534	296.629	223.294	245.277	222.309	257.333				0	0	0	0	0	0		0	0	0	0	0	0		0	0	0	0	0	0		1.00626	1.00356	1.00416	1.00436	1.00329	1.00194		310.791	296.629	249.957	245.277	222.309	257.333		30.6242	27.7903	24.596	22.9303
65799		288.813	305.634	210.181	220.742	209.853	249.499				0	0	0	0	0	0		0	0	0	0	0	0		0	0	0	0	0	0		1.00636	1.0037	1.00373	1.00424	1.00345	1.00281		310.782	305.634	250.062	236.268	209.853	263.377		30.6242	27.9005	24.7283	22.7638
65879		262.201	289.363	224.568	223.518	201.2	247.194				0	0	0	0	0	0		0	0	0	0	0	0		0	0	0	0	0	0		1.00625	1.00376	1.00432	1.00426	1.00339	1.00332		310.792	289.363	250.049	236.268	216	263.354		30.6832	27.9005	24.7283	22.5053
66019		304.551	277.024	232.714	242.008	192.238	265.556				0	0	0	0	0	0		0	0	0	0	0	0		0	0	0	0	0	0		1.00627	1.00371	1.00396	1.00417	1.00327	1.00326		304.551	293.569	250.172	242.008	216.008	265.556		30.6832	27.7405	24.7312	22.5053
66098		268.158	276.103	237.717	229.063	196.8	238.835				0	0	0	0	0	0		0	0	0	0	0	0		0	0	0	0	0	0		1.00635	1.00389	1.00445	1.00402	1.00325	1.00281		310.783	293.564	250.135	229.063	216.009	263.377		30.6832	27.7405	24.7312	22.7638
66179		291.297	264.242	221.96	236.521	181.345	223.413				0	0	0	0	0	0		0	0	0	0	0	0		0	0	0	0	0	0		1.00641	1.00396	1.00446	1.00406	1.00326	1.00295		310.777	293.562	250.135	236.521	216.009	263.37		30.6832	27.5613	24.7312	22.5053
66299		302.45	289.412	226.029	227.19	217.515	267.97				0	0	0	0	0	0		0	0	0	0	0	0		0	0	0	0	0	0		1.00668	1.00409	1.00443	1.00422	1.00289	1.00216		302.45	289.412	250.136	227.19	217.515	267.97		30.7407	27.6128	24.691	22.3023
66379		296.724	276.918	227.778	238.161	204.516	294.493				0	0	0	0	0	0		0	0	0	0	0	0		0	0	0	0	0	0		1.00674	1.0038	1.00429	1.00363	1.00289	1.0015		311.11	293.597	250.147	238.161	216.033	294.493		30.9985	27.5083	24.5577	22.3023
66479		282.175	264.438	230.393	230.012	231.871	245.11				0	0	0	0	0	0		0	0	0	0	0	0		0	0	0	0	0	0		1.00693	1.00405	1.00428	1.00368	1.00322	1.00161		311.542	293.558	250.05	230.012	231.871	263.429		31.2052	27.5613	24.691	22.255
66559		289.26	269.677	207.222	224.146	218.227	264.62				0	0	0	0	0	0		0	0	0	0	0	0		0	0	0	0	0	0		1.0068	1.00389	1.00444	1.00419	1.00328	1.00124		311.546	293.564	249.904	236.269	218.227	264.62		31.2643	27.7405	24.6538	22.255
66639		269.095	293.506	227.859	221.995	208.012	265.494				0	0	0	0	0	0		0	0	0	0	0	0		0	0	0	0	0	0		1.00687	1.00378	1.00453	1.00399	1.00337	1.00101		311.544	293.506	249.428	236.271	208.012	265.494		31.3268	27.7405	24.4698	22.3023
66719		288.888	247.154	220.546	211.033	186.85	245.654				0	0	0	0	0	0		0	0	0	0	0	0		0	0	0	0	0	0		1.00739	1.00379	1.00467	1.00387	1.00323	1.00094		311.575	293.568	249.371	236.272	215.947	263.457		31.4613	27.9005	24.605	22.3023
66799		303.28	293.752	217.788	239.201	219.394	219.367				0	0	0	0	0	0		0	0	0	0	0	0		0	0	0	0	0	0		1.00753	1.00396	1.00473	1.0038	1.00334	1.00109		303.28	293.752	249.046	239.201	219.394	263.451		31.3988	27.9005	24.7205	22.3023
66899		276.908	261.239	250.438	226.163	197.827	234.535				0	0	0	0	0	0		0	0	0	0	0	0		0	0	0	0	0	0		1.00779	1.00421	1.00481	1.00343	1.00294	1.00057		311.564	293.59	250.438	236.325	216.03	263.473		31.3988	27.792	24.7205	22.3023
67019		320.948	285.197	242.873	248.507	237.724	276.209				0	0	0	0	0	0		0	0	0	0	0	0		0	0	0	0	0	0		1.0077	1.00422	1.00489	1.00343	1.00268	0.999224		320.948	285.197	242.873	248.507	237.724	276.209		31.3397	27.952	24.5137	22.5053
67099		298.711	303.957	248.457	238.184	213.827	262.267				0	0	0	0	0	0		0	0	0	0	0	0		0	0	0	0	0	0		1.00781	1.00413	1.00484	1.00349	1.00217	1.00042		298.711	303.957	248.457	238.184	213.827	262.267		31.3397	27.952	24.5137	22.5053
67179		284.796	270.463	231.973	218.455	219.197	285.84				0	0	0	0	0	0		0	0	0	0	0	0		0	0	0	0	0	0		1.00802	1.00427	1.00484	1.00351	1.00194	1.00109		311.558	293.55	248.93	236.313	219.197	285.84		31.3397	28.0618	24.2702	22.7638
67259		303.79	290.734	238.383	223.147	180.878	250.18				0	0	0	0	0	0		0	0	0	0	0	0		0	0	0	0	0	0		1.00832	1.00412	1.00476	1.00358	1.002	1.00048		303.79	290.734	248.937	236.302	216.324	263.476		31.495	28.0618	24.2702	22.9303
67339		283.992	257.308	228.802	214.779	208.033	259.853				0	0	0	0	0	0		0	0	0	0	0	0		0	0	0	0	0	0		1.00857	1.0044	1.00491	1.00293	1.00246	1.00051		311.696	293.545	248.923	236.398	208.033	259.853		31.418	28.2297	24.477	22.9303
67419		278.009	287.506	251.073	234.698	193.107	260.478				0	0	0	0	0	0		0	0	0	0	0	0		0	0	0	0	0	0		1.00873	1.00428	1.0052	1.0029	1.00232	0.999197		311.933	287.506	251.073	234.698	216.325	260.478		31.7395	28.2812	24.7205	22.7638
67539		264.928	281.382	244.804	214.822	198.914	220.9				0	0	0	0	0	0		0	0	0	0	0	0		0	0	0	0	0	0		1.00851	1.00386	1.00526	1.00205	1.00187	0.999389		312.174	293.596	244.804	236.526	216.334	263.543		31.6985	28.1133	24.7205	22.5053
67619		287.061	336.12	256.829	244.342	237.308	269.208				0	0	0	0	0	0		0	0	0	0	0	0		0	0	0	0	0	0		1.00846	1.00402	1.00527	1.00158	1.00204	0.999535		312.312	336.12	256.829	244.342	237.308	269.208		31.4777	28.2812	24.8118	22.4443
67719		303.641	308.721	263.393	231.545	212.639	254.257				0	0	0	0	0	0		0	0	0	0	0	0		0	0	0	0	0	0		1.00855	1.00407	1.0055	1.00176	1.00194	0.99958		303.641	308.721	263.393	231.545	212.639	254.257		31.625	28.2812	24.7205	22.4443
67799		302.464	278.043	263.346	243.162	184.996	284.895				0	0	0	0	0	0		0	0	0	0	0	0		0	0	0	0	0	0		1.0084	1.0041	1.00539	1.00161	1.00216	1.00092		302.464	293.592	263.346	243.162	216.388	284.895		31.6535	28.1133	24.477	22.5053
67899		290.506	291.732	257.778	242.593	193.721	256.412				0	0	0	0	0	0		0	0	0	0	0	0		0	0	0	0	0	0		1.00858	1.00405	1.00536	1.00228	1.00211	1.00154		313.306	291.732	257.778	242.593	216.39	256.412		31.5855	28.2297	24.2478	22.356
68019		276.16	268.388	268.621	222.458	213.234	263.699				0	0	0	0	0	0		0	0	0	0	0	0		0	0	0	0	0	0		1.00864	1.00368	1.00525	1.00237	1.00204	1.00148		313.296	293.57	268.621	236.27	213.234	263.699		31.2527	28.0618	24.2745	22.153
68099		279.096	271.03	248.532	237.458	228.006	223.535				0	0	0	0	0	0		0	0	0	0	0	0		0	0	0	0	0	0		1.00857	1.00393	1.00514	1.00182	1.00216	1.00166		313.307	293.506	248.532	237.458	228.006	263.171		30.972	27.969	24.0878	22.153
68199		316.618	241.306	255.24	234.358	199.62	244.887				0	0	0	0	0	0		0	0	0	0	0	0		0	0	0	0	0	0		1.00868	1.00403	1.00508	1.00196	1.00201	1.00161		316.618	293.505	255.24	234.358	216.405	263.176		31.324	27.969	24.061	22.153
68279		321.475	298.311	247.696	263.753	212.371	262.024				0	0	0	0	0	0		0	0	0	0	0	0		0	0	0	0	0	0		1.00896	1.00465	1.00504	1.00197	1.00191	1.00164		321.475	298.311	247.696	263.753	212.371	262.024		31.8175	28.137	23.7258	22.153
68359		317.889	289.682	238.85	236.699	214.127	253.235				0	0	0	0	0	0		0	0	0	0	0	0		0	0	0	0	0	0		1.00929	1.00486	1.0051	1.00209	1.00206	1.0011		317.889	289.682	248.596	236.699	214.127	263.22		31.5885	28.5995	23.7258	22.356
68439		299.022	263.722	252.31	252.82	218.96	264.883				0	0	0	0	0	0		0	0	0	0	0	0		0	0	0	0	0	0		1.00943	1.00462	1.00532	1.00197	1.00191	1.00166		299.022	293.426	252.31	252.82	218.96	264.883		31.6385	28.7572	24.061	22.384
68519		330.349	296.698	256.325	234.962	192.967	259.32				0	0	0	0	0	0		0	0	0	0	0	0		0	0	0	0	0	0		1.00922	1.00402	1.00533	1.00181	1.00197	1.00174		330.349	296.698	256.325	234.962	216.697	259.32		31.5885	28.7572	24.061	22.5505
68639		266.119	274.844	218.69	227.251	196.149	227.091				0	0	0	0	0	0		0	0	0	0	0	0		0	0	0	0	0	0		1.00871	1.00405	1.00531	1.00184	1.0017	1.00181		313.722	293.477	248.559	236.142	216.71	262.882		31.488	28.7905	24.061	22.6132
68739		318.448	269.519	241.254	232.868	204.376	240.879				0	0	0	0	0	0		0	0	0	0	0	0		0	0	0	0	0	0		1.00855	1.00421	1.0051	1.00189	1.00186	1.00195		318.448	293.462	248.507	232.868	216.702	262.485		31.488	28.7572	23.9305	22.509
68819		316.884	282.381	232.977	229.273	243.085	220.037				0	0	0	0	0	0		0	0	0	0	0	0		0	0	0	0	0	0		1.00876	1.00413	1.00508	1.00199	1.00192	1.00215		316.884	293.47	248.507	229.273	243.085	262.447		31.2393	28.5507	23.9305	22.509
68899		294.504	290.805	233.397	232.913	225.417	227.415				0	0	0	0	0	0		0	0	0	0	0	0		0	0	0	0	0	0		1.00881	1.00392	1.00524	1.00216	1.00193	1.00205		313.539	290.805	248.504	232.913	225.417	262.427		31.5688	28.5507	23.9573	22.5488
69019		319.653	289.877	250.513	237.569	222.313	249.541				0	0	0	0	0	0		0	0	0	0	0	0		0	0	0	0	0	0		1.00811	1.00387	1.00528	1.00215	1.00199	1.00207		319.653	289.877	250.513	237.569	222.313	262.386		31.0995	28.7572	23.9573	22.6588
69099		299.243	292.537	230.814	236.047	224.756	248.576				0	0	0	0	0	0		0	0	0	0	0	0		0	0	0	0	0	0		1.00774	1.00417	1.00551	1.00221	1.00194	1.00219		299.243	292.537	248.499	236.047	224.756	262.267		31.0995	28.7905	24.042	22.6588
69199		276.866	277.388	247.831	237.426	219.264	279.711				0	0	0	0	0	0		0	0	0	0	0	0		0	0	0	0	0	0		1.00741	1.0041	1.00533	1.00212	1.00196	1.00205		313.477	293.473	247.831	237.426	219.264	279.711		30.8192	28.9047	24.0787	22.7777
69279		294.788	311.326	236.107	230.345	212.187	271.474				0	0	0	0	0	0		0	0	0	0	0	0		0	0	0	0	0	0		1.0073	1.00415	1.00526	1.00228	1.00192	1.00196		313.493	311.326	248.504	230.345	212.187	271.474		30.8192	29.1185	24.0787	22.7848
69359		316.722	262.266	253.415	224.537	193.895	255.679				0	0	0	0	0	0		0	0	0	0	0	0		0	0	0	0	0	0		1.00752	1.00392	1.00511	1.00228	1.00198	1.0022		316.722	293.34	253.415	235.883	216.696	255.679		30.8192	29.1185	24.0787	22.7848
69439		284.357	263.251	211.951	209.06	192.46	226.641				0	0	0	0	0	0		0	0	0	0	0	0		0	0	0	0	0	0		1.0076	1.00396	1.00512	1.00109	1.0019	1.0023		313.525	293.338	248.592	236.013	216.783	261.987		30.77	28.851	24.2092	22.7777
69519		298.138	254.401	232.591	223.341	227.195	270.787				0	0	0	0	0	0		0	0	0	0	0	0		0	0	0	0	0	0		1.00757	1.00414	1.00512	1.0013	1.00189	1.00243		313.676	293.329	248.593	236.002	227.195	270.787		31.2393	28.7367	24.2092	22.7777
69619		340.397	303.839	266.825	235.749	222.073	281.82				0	0	0	0	0	0		0	0	0	0	0	0		0	0	0	0	0	0		1.00723	1.00408	1.00521	1.00105	1.00199	1.00232		340.397	303.839	266.825	235.749	222.073	281.82		31.2393	28.851	24.2665	22.7777
69719		287.424	302.97	253.723	222.885	225.908	257.349				0	0	0	0	0	0		0	0	0	0	0	0		0	0	0	0	0	0		1.00705	1.00361	1.00532	1.00226	1.00211	1.00181		313.743	302.97	253.723	235.956	225.908	257.349		31.488	28.7367	24.2945	22.8673
69819		286.315	258.876	227.995	231.071	206.028	263.279				0	0	0	0	0	0		0	0	0	0	0	0		0	0	0	0	0	0		1.00657	1.00359	1.00534	1.00202	1.0021	1.00178		313.866	293.27	248.46	231.071	216.691	263.279		31.246	28.851	24.2597	22.8212
69899		281.392	269.867	254.778	240.524	183.114	257.36				0	0	0	0	0	0		0	0	0	0	0	0		0	0	0	0	0	0		1.00607	1.00346	1.00537	1.00192	1.00214	1.00153		314.339	293.004	254.778	240.524	216.388	257.36		31.0553	28.9837	24.2597	22.833
70019		316.511	287.613	228.434	233.563	183.94	234.663				0	0	0	0	0	0		0	0	0	0	0	0		0	0	0	0	0	0		1.00598	1.00307	1.00546	1.002	1.00235	1.00038		316.511	287.613	248.5	233.563	216.645	262.139		30.9185	28.9625	24.2945	22.833
70098		274.354	254.431	261.437	199.878	185.195	241.396				0	0	0	0	0	0		0	0	0	0	0	0		0	0	0	0	0	0		1.00578	1.00333	1.00561	1.00206	1.00235	0.999302		314.758	293.028	261.437	235.752	216.645	262.099		30.9185	29.0745	24.2597	22.833
70198		286.787	293.26	222.267	216.412	207.898	240.293				0	0	0	0	0	0		0	0	0	0	0	0		0	0	0	0	0	0		1.00592	1.00353	1.00558	1.00073	1.00243	0.999479		314.735	293.26	248.4	235.871	216.631	262.087		30.9185	29.1025	24.0395	22.7527
70299		297.315	296.989	247.674	267.241	226.139	267.369				0	0	0	0	0	0		0	0	0	0	0	0		0	0	0	0	0	0		1.00607	1.00324	1.00533	1.00061	1.00273	0.999567		314.709	296.989	247.674	267.241	226.139	267.369		30.9185	29.1793	24.0395	22.833
70399		323.951	295.01	233.495	240.59	201.137	278.571				0	0	0	0	0	0		0	0	0	0	0	0		0	0	0	0	0	0		1.00596	1.00303	1.00539	1.00062	1.00278	0.999544		323.951	295.01	248.303	240.59	216.568	278.571		30.9185	29.1793	23.9873	22.859
70479		346.592	295.637	250.742	237.94	222.918	233.58				0	0	0	0	0	0		0	0	0	0	0	0		0	0	0	0	0	0		1.00621	1.00297	1.0054	1.00047	1.0026	0.99935		346.592	295.637	250.742	237.94	222.918	262.096		31.2455	29.1325	23.947	22.7953
70559		290.472	296.329	244.575	224.958	215.791	251.614				0	0	0	0	0	0		0	0	0	0	0	0		0	0	0	0	0	0		1.00636	1.00284	1.00545	1.00167	1.00253	0.999339		314.246	296.329	244.575	235.526	215.791	262.096		31.4863	29.2027	23.8988	22.7077
70639		314.81	306.264	255.624	210.842	197.663	236.736				0	0	0	0	0	0		0	0	0	0	0	0		0	0	0	0	0	0		1.00598	1.00295	1.00543	1.00171	1.00252	0.999358		314.81	306.264	255.624	235.158	216.235	262.095		31.4863	29.3265	23.8045	22.8023
70719		295.787	248.17	225.913	208.778	211.014	245.935				0	0	0	0	0	0		0	0	0	0	0	0		0	0	0	0	0	0		1.00584	1.003	1.00533	1.00185	1.00281	0.999462		314.408	292.903	247.863	235.119	211.014	262.088		31.2455	29.3265	23.8045	22.8023
70798		266.453	287.468	213.705	220.923	200.338	233.723				0	0	0	0	0	0		0	0	0	0	0	0		0	0	0	0	0	0		1.00605	1.00295	1.00553	1.00194	1.00291	0.999633		314.345	287.468	247.827	235.093	216.154	262.077		31.2455	29.3045	23.9045	22.9838
70879		301.801	283.529	219.749	210.552	191.114	229.704				0	0	0	0	0	0		0	0	0	0	0	0		0	0	0	0	0	0		1.00601	1.00317	1.00561	1.00189	1.00292	0.999505		301.801	292.494	247.82	235.107	216.152	261.871		30.9185	29.1673	23.916	23.0348
71019		289.036	275.513	235.28	235.523	240.359	266.27				0	0	0	0	0	0		0	0	0	0	0	0		0	0	0	0	0	0		1.00608	1.00315	1.00569	1.00192	1.00319	0.999478		314.335	292.494	247.814	235.523	240.359	266.27		30.822	29.265	23.916	22.721
71098		267.12	278.734	235.508	223	223.396	251.889				0	0	0	0	0	0		0	0	0	0	0	0		0	0	0	0	0	0		1.00608	1.00327	1.00572	1.00167	1.00298	1.00001		314.335	292.49	247.693	234.875	223.396	261.77		30.822	29.5573	23.9167	22.6735
71178		303.885	298.085	222.294	211.262	203.447	242.748				0	0	0	0	0	0		0	0	0	0	0	0		0	0	0	0	0	0		1.00603	1.00311	1.00569	1.00171	1.00329	0.999828		303.885	298.085	247.693	234.732	216.046	261.806		30.822	29.2903	24.045	22.6492
71259		315.831	286.664	243.1	234.649	224.862	245.282				0	0	0	0	0	0		0	0	0	0	0	0		0	0	0	0	0	0		1.00614	1.00305	1.00563	1.00181	1.00345	0.999666		315.831	286.664	247.659	234.649	224.862	261.839		30.7723	29.3633	24.0975	22.6492
71338		288.253	290.753	255.566	240.6	216.39	251.308				0	0	0	0	0	0		0	0	0	0	0	0		0	0	0	0	0	0		1.00633	1.00303	1.00576	1.00201	1.00344	0.999606		314.666	290.753	255.566	240.6	216.39	261.851		30.611	29.3633	24.0975	22.769
71418		315.386	246.953	212.239	231.27	219.457	250.708				0	0	0	0	0	0		0	0	0	0	0	0		0	0	0	0	0	0		1.0065	1.00333	1.00592	1.00206	1.00341	0.999593		315.386	292.356	247.631	231.27	219.457	261.853		30.903	29.3633	24.0975	22.6492
71519		278.839	268.74	245.057	225.662	219.372	222.816				0	0	0	0	0	0		0	0	0	0	0	0		0	0	0	0	0	0		1.00654	1.00335	1.00587	1.00213	1.00366	0.999696		314.631	292.353	245.057	234.697	219.372	261.833		30.903	29.3633	24.0975	22.769
71618		310.182	303.442	244.209	266.309	236.551	269.785				0	0	0	0	0	0		0	0	0	0	0	0		0	0	0	0	0	0		1.00659	1.0031	1.00591	1.00199	1.00386	1.00024		310.182	303.442	244.209	266.309	236.551	269.785		30.903	29.3633	24.2922	22.9515
71698		314.944	309.04	253.415	250.274	208.607	271.359				0	0	0	0	0	0		0	0	0	0	0	0		0	0	0	0	0	0		1.00691	1.0034	1.00597	1.00194	1.00399	1.00021		314.944	309.04	253.415	250.274	215.765	271.359		30.6415	29.2975	24.1593	23.1908
71818		289.974	278.56	240.694	225.901	215.069	242.225				0	0	0	0	0	0		0	0	0	0	0	0		0	0	0	0	0	0		1.0068	1.00343	1.00617	1.00182	1.00404	1.00006		314.587	291.907	247.327	234.675	215.069	261.758		30.611	29.3738	23.9638	23.317
71899		279.958	291.14	241.416	224.327	214.098	270.36				0	0	0	0	0	0		0	0	0	0	0	0		0	0	0	0	0	0		1.00673	1.00335	1.00599	1.00157	1.00409	0.999933		314.597	291.14	247.34	234.679	214.098	270.36		30.903	29.4115	24.327	23.3675
72019		283.455	271.003	250.328	210.453	205.316	250.539				0	0	0	0	0	0		0	0	0	0	0	0		0	0	0	0	0	0		1.00666	1.00352	1.00603	1.00153	1.00408	1.00001		314.609	291.457	250.328	234.656	215.532	261.768		30.611	29.0305	24.4372	23.382
72100		284.859	263.258	233.869	221.038	182.234	227.514				0	0	0	0	0	0		0	0	0	0	0	0		0	0	0	0	0	0		1.00667	1.00332	1.00586	1.0016	1.00425	1.00008		314.609	291.494	247.478	234.655	215.03	261.755		30.4717	29.0305	24.5225	23.382
72179		323.968	245.482	211.569	249.443	200.778	235.981				0	0	0	0	0	0		0	0	0	0	0	0		0	0	0	0	0	0		1.00683	1.00312	1.00581	1.0018	1.00443	0.999978		323.968	291.533	247.482	249.443	215.415	261.776		30.3822	29.0305	24.6327	23.4315
72259		333.197	311.408	267.464	243.517	229.335	241.378				0	0	0	0	0	0		0	0	0	0	0	0		0	0	0	0	0	0		1.00691	1.00309	1.00608	1.00193	1.00435	0.999836		333.197	311.408	267.464	243.517	229.335	261.804		30.3517	29.1245	24.6327	23.3592
72379		326.55	325.338	228.748	222.103	200.706	262.136				0	0	0	0	0	0		0	0	0	0	0	0		0	0	0	0	0	0		1.00676	1.00311	1.00616	1.00193	1.00422	0.999638		326.55	325.338	247.455	234.386	215.486	262.136		30.2937	29.1245	24.649	23.4315
72459		294.253	301.135	253.553	236.273	199.902	260.813				0	0	0	0	0	0		0	0	0	0	0	0		0	0	0	0	0	0		1.00669	1.0029	1.0063	1.00179	1.00445	0.999634		314.605	301.135	253.553	236.273	215.408	260.813		30.2937	29.0305	24.649	23.5588
72539		352.191	312.578	250.769	203.233	189.281	243.834				0	0	0	0	0	0		0	0	0	0	0	0		0	0	0	0	0	0		1.00693	1.0029	1.0065	1.00153	1.00436	0.999447		352.191	312.578	250.769	234.312	215.021	261.66		30.2937	28.9455	24.4535	23.3722
72619		292.425	288.654	243.486	230.267	209.276	239.39				0	0	0	0	0	0		0	0	0	0	0	0		0	0	0	0	0	0		1.00691	1.00281	1.00643	1.00135	1.0046	0.999274		314.568	288.654	247.219	234.198	215.001	261.533		30.3517	29.1902	24.4443	23.2987
72699		306.972	290.834	241.854	244.616	219.787	245.17				0	0	0	0	0	0		0	0	0	0	0	0		0	0	0	0	0	0		1.007	1.00302	1.0064	1.00126	1.00479	0.999228		306.972	290.834	247.16	244.616	219.787	261.219		30.4717	29.1902	24.3803	23.3975
72799		307.982	274.344	222.88	233.783	205.277	265.242				0	0	0	0	0	0		0	0	0	0	0	0		0	0	0	0	0	0		1.00697	1.00266	1.00641	1.0013	1.00459	0.999201		307.982	291.19	247.159	233.783	215.002	265.242		30.4717	28.9282	24.3803	23.2588
72899		319.526	270.991	255.923	269.431	219.078	262.448				0	0	0	0	0	0		0	0	0	0	0	0		0	0	0	0	0	0		1.00706	1.00273	1.00624	1.0013	1.00445	0.999098		319.526	291.188	255.923	269.431	219.078	262.448		30.611	28.9282	24.3803	23.0497
73019		323.392	311.119	278.641	247.884	217.795	257.104				0	0	0	0	0	0		0	0	0	0	0	0		0	0	0	0	0	0		1.00708	1.00275	1.00639	1.0012	1.00463	0.999083		323.392	311.119	278.641	247.884	217.795	261.248		30.4717	29.2365	24.3803	23.121
73118		324.272	299.392	245.794	216.222	196.611	288.172				0	0	0	0	0	0		0	0	0	0	0	0		0	0	0	0	0	0		1.00718	1.00271	1.00659	1.0013	1.00478	0.998696		324.272	299.392	245.794	233.795	214.986	288.172		30.4717	29.2365	24.3803	23.121
73198		301.595	308.768	264.722	231.515	223.628	267.982				0	0	0	0	0	0		0	0	0	0	0	0		0	0	0	0	0	0		1.00744	1.00274	1.00636	1.00105	1.00487	0.998624		301.595	308.768	264.722	233.799	223.628	267.982		30.4717	29.2875	24.5395	23.308
73278		307.936	273.985	241.641	217.525	246.704	259				0	0	0	0	0	0		0	0	0	0	0	0		0	0	0	0	0	0		1.0079	1.00296	1.00676	1.00108	1.00505	0.998607		307.936	291.177	247.148	233.798	246.704	259		30.5023	29.3258	24.5395	23.3605
73358		302.671	277.623	257.846	238.875	186.32	234.212				0	0	0	0	0	0		0	0	0	0	0	0		0	0	0	0	0	0		1.00782	1.00285	1.00685	1.00083	1.00511	0.998358		302.671	291.182	257.846	238.875	214.818	260.852		30.3935	29.4137	24.5395	23.5222
73438		299.012	279.858	229.07	205.447	204.257	231.778				0	0	0	0	0	0		0	0	0	0	0	0		0	0	0	0	0	0		1.00799	1.00279	1.00683	1.00061	1.00485	0.997695		314.88	291.185	247.145	233.805	214.84	260.812		30.5135	29.6012	24.5395	23.5222
73518		315.345	322.321	218.883	243.59	219.546	262.426				0	0	0	0	0	0		0	0	0	0	0	0		0	0	0	0	0	0		1.00774	1.00268	1.00655	1.00053	1.00473	0.9977		315.345	322.321	247.214	243.59	219.546	262.426		30.5135	29.3773	24.5928	23.5222
73618		329.478	310.886	259.877	252.198	210.909	269.583				0	0	0	0	0	0		0	0	0	0	0	0		0	0	0	0	0	0		1.00771	1.00274	1.00683	1.00052	1.00476	0.997866		329.478	310.886	259.877	252.198	214.653	269.583		30.5135	29.7357	24.6328	23.5222
73698		305.177	313.801	246.002	234.67	233.154	281.125				0	0	0	0	0	0		0	0	0	0	0	0		0	0	0	0	0	0		1.00781	1.00292	1.00714	1.0005	1.00476	0.997836		305.177	313.801	246.002	234.67	233.154	281.125		30.5135	29.6312	24.5928	23.5222
73778		289.703	274.873	208.426	226.546	219.337	260.078				0	0	0	0	0	0		0	0	0	0	0	0		0	0	0	0	0	0		1.00788	1.00269	1.00719	1.00048	1.00471	0.997923		314.691	290.964	247.189	233.775	219.337	260.078		30.5135	29.2727	24.6328	23.7242
73878		286.81	321.03	231.459	238.373	203.76	254.489				0	0	0	0	0	0		0	0	0	0	0	0		0	0	0	0	0	0		1.00761	1.00263	1.00711	1.00053	1.00487	0.998124		314.738	321.03	247.136	238.373	214.429	260.811		30.5135	29.5305	24.5658	23.863
74018		284.364	275.828	239.311	230.187	198.415	245.059				0	0	0	0	0	0		0	0	0	0	0	0		0	0	0	0	0	0		1.00756	1.00251	1.00707	1.00017	1.00489	0.998153		314.745	290.839	247.138	233.787	214.328	260.626		30.6527	29.6555	24.6015	23.863
74118		313.26	299.708	237.405	244.525	210.485	266.605				0	0	0	0	0	0		0	0	0	0	0	0		0	0	0	0	0	0		1.00751	1.0025	1.00719	1.00082	1.00505	0.998775		313.26	299.708	247.134	244.525	214.323	266.605		30.9447	29.6555	24.6015	23.9492
74198		318.091	293.817	264.88	249.415	224.065	276.209				0	0	0	0	0	0		0	0	0	0	0	0		0	0	0	0	0	0		1.00733	1.00132	1.00723	1.00083	1.0052	0.998148		318.091	293.817	264.88	249.415	224.065	276.209		30.9447	29.4858	24.6853	24.0685
74278		285.628	298.913	249.713	247.352	208.515	255.044				0	0	0	0	0	0		0	0	0	0	0	0		0	0	0	0	0	0		1.00727	1.00018	1.00734	1.00087	1.00527	0.997571		314.795	298.913	249.713	247.352	214.149	260.812		30.9447	29.6555	24.8115	24.0685
74378		297.543	276.596	271.991	231.135	217.874	252.61				0	0	0	0	0	0		0	0	0	0	0	0		0	0	0	0	0	0		1.00698	1.00029	1.00733	1.00077	1.00515	0.997617		314.826	291.039	271.991	233.742	217.874	260.812		30.9447	29.6555	24.8115	24.379
74458		323.353	283.909	254.511	233.808	222.077	263.134				0	0	0	0	0	0		0	0	0	0	0	0		0	0	0	0	0	0		1.00631	1.00054	1.00727	1.00067	1.00523	0.99765		323.353	291.018	254.511	233.808	222.077	263.134		30.6527	29.6555	24.8115	24.379
74538		310.015	264.748	244.096	239.131	202.443	252.649				0	0	0	0	0	0		0	0	0	0	0	0		0	0	0	0	0	0		1.00654	1.00063	1.00729	1.00083	1.00466	0.997562		310.015	291.007	247.083	239.131	214.111	260.812		30.9447	29.6993	24.729	24.4385
74618		285.633	280.105	263.145	248.627	210.049	247.927				0	0	0	0	0	0		0	0	0	0	0	0		0	0	0	0	0	0		1.00657	1.00044	1.0072	1.00054	1.00455	0.997481		314.857	291.028	263.145	248.627	214.113	260.812		30.9945	29.9408	24.704	24.4765
74739		289.08	276.971	240.197	276.841	190.863	234.699				0	0	0	0	0	0		0	0	0	0	0	0		0	0	0	0	0	0		1.00655	1.00038	1.00736	1.0005	1.0045	0.997559		314.859	291.033	245.999	276.841	214.114	260.812		30.9945	29.6993	24.9285	24.5793
74818		303.592	290.841	238.091	252.984	221.776	242.515				0	0	0	0	0	0		0	0	0	0	0	0		0	0	0	0	0	0		1.00661	1.00041	1.00732	1.0005	1.00371	0.997303		303.592	290.841	246	252.984	221.776	261.007		30.9945	29.6993	24.999	24.5793
74898		294.497	334.547	238.031	244.476	217.039	284.785				0	0	0	0	0	0		0	0	0	0	0	0		0	0	0	0	0	0		1.00729	1.0005	1.00731	1.00059	1.00378	0.997146		314.791	334.547	246	244.476	217.039	284.785		30.9447	29.6993	24.999	24.8175
75039		303.976	279.953	249.032	257.758	201.636	261.315				0	0	0	0	0	0		0	0	0	0	0	0		0	0	0	0	0	0		1.00677	1.00065	1.00731	1.00084	1.00312	0.997225		303.976	291.004	249.032	257.758	214.088	261.315		30.6527	29.6993	25.0495	24.8175
75118		273.296	248.599	275.179	232.799	226.021	246.911				0	0	0	0	0	0		0	0	0	0	0	0		0	0	0	0	0	0		1.00691	1.00096	1.0074	1.00104	1.00322	0.99737		314.831	290.969	275.179	233.556	226.021	260.998		30.9447	29.6993	25.0495	24.8175
75198		308.22	264.27	237.137	229.258	194.595	258.979				0	0	0	0	0	0		0	0	0	0	0	0		0	0	0	0	0	0		1.00708	1.00097	1.00743	1.00103	1.00345	0.997629		308.22	290.968	245.999	233.556	214.085	260.963		30.9447	29.6993	25.0495	24.9765
75278		319.576	284.246	234.737	205.302	223.624	271.258				0	0	0	0	0	0		0	0	0	0	0	0		0	0	0	0	0	0		1.00706	1.00101	1.00741	1.00083	1.00345	0.997719		319.576	290.964	245.999	233.559	223.624	271.258		30.9447	29.6993	25.0495	25.2353
75378		307.412	281.191	261.074	274.446	219.366	260.011				0	0	0	0	0	0		0	0	0	0	0	0		0	0	0	0	0	0		1.00692	1.00102	1.00737	1.00083	1.00343	0.997595		307.412	290.962	261.074	274.446	219.366	260.011		30.9958	29.6993	24.9277	25.2353
75458		320.869	306.279	260.354	258.102	206.611	269.656				0	0	0	0	0	0		0	0	0	0	0	0		0	0	0	0	0	0		1.00697	1.00099	1.00758	1.00158	1.00357	0.99753		320.869	306.279	260.354	258.102	214.084	269.656		30.7038	29.6993	24.8772	25.2353
75538		319.518	322.844	253.513	270.945	185.425	274.623				0	0	0	0	0	0		0	0	0	0	0	0		0	0	0	0	0	0		1.00688	1.001	1.00758	1.0017	1.00376	0.997558		319.518	322.844	253.513	270.945	214.082	274.623		30.65	29.8	24.8772	25.2353
75618		292.899	278.327	273.109	232.213	200.727	267.319				0	0	0	0	0	0		0	0	0	0	0	0		0	0	0	0	0	0		1.00711	1.00102	1.00755	1.0018	1.00367	0.997656		315.345	290.962	273.109	233.548	214.083	267.319		30.66	29.6993	24.8067	25.3035
75698		432.839	293.568	260.988	213.623	202.556	275.302				0	0	0	0	0	0		0	0	0	0	0	0		0	0	0	0	0	0		1.00719	1.00054	1.00777	1.00212	1.00363	0.997835		432.839	293.568	260.988	233.543	214.083	275.302		30.66	29.6993	24.8067	25.2353
75798		386.624	280.783	265.791	218.073	208.325	267.322				0	0	0	0	0	0		0	0	0	0	0	0		0	0	0	0	0	0		1.00736	1.00066	1.00789	1.002	1.00359	0.997312		386.624	291.004	265.791	233.546	214.084	267.322		30.602	29.6993	24.8772	25.2353
75878		327.083	267.299	226.921	226.097	209.392	241.802				0	0	0	0	0	0		0	0	0	0	0	0		0	0	0	0	0	0		1.00745	1.00085	1.00784	1.00217	1.0038	0.997452		327.083	290.982	245.907	233.538	214.081	261.254		30.602	29.6555	24.9277	25.2353
76038		362.061	305.643	248.208	249.517	228.857	239.94				0	0	0	0	0	0		0	0	0	0	0	0		0	0	0	0	0	0		1.00775	1.00085	1.00771	1.00234	1.00458	0.997594		362.061	305.643	248.208	249.517	228.857	261.23		30.8632	29.5305	24.9277	25.2843
76138		333.423	314.383	238.181	223.314	201.9	277.107				0	0	0	0	0	0		0	0	0	0	0	0		0	0	0	0	0	0		1.00745	1.00021	1.00774	1.00231	1.0039	0.997697		333.423	314.383	245.994	233.356	214.097	277.107		31.0763	29.5305	25.0495	25.2885
76218		338.085	272.437	226.029	243.996	207.875	263.651				0	0	0	0	0	0		0	0	0	0	0	0		0	0	0	0	0	0		1.00712	1.00016	1.00793	1.00244	1.00364	0.997064		338.085	291.048	245.991	243.996	214.126	263.651		31.3152	29.5305	25.0495	25.2885
76298		299.815	281.861	248.5	214.456	196.221	265.97				0	0	0	0	0	0		0	0	0	0	0	0		0	0	0	0	0	0		1.00723	1.00022	1.00802	1.00253	1.00342	0.997301		315.551	291.149	248.5	233.307	214.126	265.97		31.495	29.2727	25.0495	25.308
76398		332.129	301.236	212.506	234.289	213.364	245.639				0	0	0	0	0	0		0	0	0	0	0	0		0	0	0	0	0	0		1.00727	1.00026	1.00801	1.00256	1.00345	0.997189		332.129	301.236	245.99	233.299	213.364	261.298		31.3847	29.3773	25.142	25.308
76478		310.352	264.206	231.488	226.489	191.931	275.125				0	0	0	0	0	0		0	0	0	0	0	0		0	0	0	0	0	0		1.00724	1.00018	1.00812	1.00264	1.00344	0.997397		310.352	291.243	245.989	233.283	214.165	275.125		31.2835	29.3773	25.1697	25.308
76558		316.307	278.999	228.984	215.787	210.245	245.313				0	0	0	0	0	0		0	0	0	0	0	0		0	0	0	0	0	0		1.00728	1.00006	1.00809	1.00231	1.00361	0.997495		316.307	291.256	245.989	233.527	214.146	261.247		31.104	29.1898	25.1697	25.3077
76658		373.31	298.685	266.368	237.417	226.914	271.134				0	0	0	0	0	0		0	0	0	0	0	0		0	0	0	0	0	0		1.00753	1.00024	1.00805	1.00188	1.00373	0.99749		373.31	298.685	266.368	237.417	226.914	271.134		31.091	29.3773	25.1697	25.3743
76738		282.288	305.974	250.059	256.278	215.631	253.324				0	0	0	0	0	0		0	0	0	0	0	0		0	0	0	0	0	0		1.0076	1.0003	1.008	1.00198	1.00356	0.9974		315.992	305.974	250.059	256.278	215.631	261.263		31.091	29.3773	25.142	25.3743
76818		292.361	286.609	231.397	202.375	199.87	263.479				0	0	0	0	0	0		0	0	0	0	0	0		0	0	0	0	0	0		1.00779	1.00018	1.00803	1.00072	1.00352	0.997434		315.968	291.243	245.99	233.747	214.126	263.479		30.9188	29.3773	25.1697	25.5282
76898		327.076	253.955	239.421	212.129	222.831	257.206				0	0	0	0	0	0		0	0	0	0	0	0		0	0	0	0	0	0		1.00789	1.0002	1.00813	1.00073	1.0035	0.997575		327.076	291.24	245.989	233.746	222.831	261.233		30.9188	29.7357	25.1697	25.524
77018		313.993	263.001	243.191	213.557	199.123	249.342				0	0	0	0	0	0		0	0	0	0	0	0		0	0	0	0	0	0		1.00807	1.00038	1.00782	1.00074	1.00355	0.997674		313.993	291.22	245.993	233.582	214.126	261.217		30.9188	29.7357	25.1697	25.3743
77098		298.534	260.397	248.249	224.074	181.12	247.47				0	0	0	0	0	0		0	0	0	0	0	0		0	0	0	0	0	0		1.00835	1.00056	1.00782	1.00084	1.00369	0.997881		315.898	291.21	248.249	233.58	214.126	261.182		30.9188	29.7357	25.2595	25.3938
77178		289.052	279.547	223.023	221.494	203.895	253.575				0	0	0	0	0	0		0	0	0	0	0	0		0	0	0	0	0	0		1.00833	1.00082	1.00784	1.00101	1.00376	0.997973		315.901	291.198	245.993	233.578	214.126	261.166		30.9188	29.8608	25.368	25.3938
77258		352.681	293.705	264.351	222.671	195.107	257.432				0	0	0	0	0	0		0	0	0	0	0	0		0	0	0	0	0	0		1.00849	1.00101	1.00782	1.00102	1.00384	0.997993		352.681	293.705	264.351	233.578	214.125	261.163		30.6995	29.7357	25.368	25.4693
77338		311.912	318.987	241.455	231.198	206.391	253.344				0	0	0	0	0	0		0	0	0	0	0	0		0	0	0	0	0	0		1.00842	1.00095	1.00767	1.00244	1.00382	0.99805		311.912	318.987	245.995	233.559	214.098	260.907		30.6995	29.7563	25.5292	25.4693
77438		316.045	284.518	269.815	239.092	209.212	268.528				0	0	0	0	0	0		0	0	0	0	0	0		0	0	0	0	0	0		1.00843	1.00092	1.00772	1.00112	1.00383	0.997931		316.045	291.107	269.815	239.092	214.078	268.528		30.4735	29.7563	25.5292	25.4095
77518		361.366	295.951	227.086	209.471	214.788	272.588				0	0	0	0	0	0		0	0	0	0	0	0		0	0	0	0	0	0		1.00841	1.00103	1.00807	1.00132	1.0037	0.997761		361.366	295.951	245.99	233.596	214.788	272.588		30.4735	29.6312	25.5292	25.39
77618		321.797	296.942	219.76	212.487	221.218	235.41				0	0	0	0	0	0		0	0	0	0	0	0		0	0	0	0	0	0		1.00858	1.00112	1.00798	0.99988	1.00365	0.997906		321.797	296.942	245.991	233.664	221.218	260.811		30.4735	29.6555	25.767	25.39
77698		294.814	256.863	213.162	213.654	215.771	235.606				0	0	0	0	0	0		0	0	0	0	0	0		0	0	0	0	0	0		1.00857	1.00098	1.00805	0.999999	1.00364	0.997643		316.345	290.967	245.99	233.651	215.771	260.714		30.5278	29.6555	25.5292	25.3858
77798		318.528	292.945	229.12	196.418	192.773	226.011				0	0	0	0	0	0		0	0	0	0	0	0		0	0	0	0	0	0		1.00859	1.00115	1.00804	0.999925	1.00367	0.997839		318.528	292.945	245.99	233.659	214.083	260.68		30.3313	29.7563	25.767	25.3858
77898		325.085	308.17	244.158	213.207	182.93	274.932				0	0	0	0	0	0		0	0	0	0	0	0		0	0	0	0	0	0		1.00872	1.00135	1.00797	1.00012	1.00369	0.997816		325.085	308.17	245.991	233.638	214.083	274.932		30.5278	29.8	26.1573	25.3858
78018		335.165	328.157	246.885	233.405	210.089	286.256				0	0	0	0	0	0		0	0	0	0	0	0		0	0	0	0	0	0		1.00874	1.0013	1.00785	1.00028	1.0037	0.997668		335.165	328.157	245.905	233.621	214.083	286.256		30.5278	29.9408	26.071	25.3858
78098		339.536	284.705	224.879	256.908	210.824	266.264				0	0	0	0	0	0		0	0	0	0	0	0		0	0	0	0	0	0		1.00872	1.0014	1.00782	1.00033	1.0038	0.997633		339.536	291.076	245.65	256.908	214.081	266.264		30.5278	30.0415	26.0127	25.3858
78198		323.687	285.981	215.337	214.461	212.872	234.333				0	0	0	0	0	0		0	0	0	0	0	0		0	0	0	0	0	0		1.00861	1.00153	1.00768	1.00051	1.00344	0.997693		323.687	291.068	245.394	233.774	214.085	260.507		30.3313	29.8	25.8445	25.524
78278		269.549	260.262	250.027	213.173	212.715	241.708				0	0	0	0	0	0		0	0	0	0	0	0		0	0	0	0	0	0		1.00863	1.00134	1.00756	1.00058	1.00338	0.997917		316.338	291.08	250.027	233.766	214.086	260.501		30.3313	29.8	25.8445	25.4557
78358		307.415	287.334	209.487	180.888	189.227	235.464				0	0	0	0	0	0		0	0	0	0	0	0		0	0	0	0	0	0		1.00862	1.00153	1.00777	1.00071	1.00339	0.998127		307.415	290.905	245.391	233.752	213.987	260.495		30.175	29.9408	25.8445	25.4557
78458		324.388	314.573	224.834	222.64	233.573	260.809				0	0	0	0	0	0		0	0	0	0	0	0		0	0	0	0	0	0		1.00893	1.00147	1.00803	1.00087	1.00264	0.99839		324.388	314.573	245.383	233.736	233.573	260.488		30.309	30.3075	25.809	25.524
78538		317.297	273.652	242.166	208.061	212.113	267.677				0	0	0	0	0	0		0	0	0	0	0	0		0	0	0	0	0	0		1.00922	1.00175	1.00807	1.00112	1.00253	0.998511		317.297	290.88	245.381	233.709	214.094	267.677		30.4852	30.3075	25.8445	25.524
78618		313.796	343.717	267.138	245.702	202.453	255.671				0	0	0	0	0	0		0	0	0	0	0	0		0	0	0	0	0	0		1.00953	1.0019	1.00775	1.00123	1.00237	0.998645		313.796	343.717	267.138	245.702	214.095	260.078		30.8335	30.3075	25.9472	25.524
78718		275.311	288.098	227.353	234.127	213.959	256.611				0	0	0	0	0	0		0	0	0	0	0	0		0	0	0	0	0	0		1.00977	1.00204	1.00777	1.00121	1.0023	0.998772		316.723	290.847	245.66	233.699	214.123	260.077		31.1873	30.3075	26.0127	25.524
78798		292.179	276.484	230.967	235.962	210.639	250.189				0	0	0	0	0	0		0	0	0	0	0	0		0	0	0	0	0	0		1.01007	1.00203	1.00777	1.00126	1.00224	0.998984		316.734	290.849	245.662	233.73	214.127	260.069		31.3495	30.3617	26.0127	25.524
78878		294.405	268.014	226.631	207.923	203.684	237.613				0	0	0	0	0	0		0	0	0	0	0	0		0	0	0	0	0	0		1.01015	1.00215	1.00775	1.00136	1.00226	0.998975		316.789	290.833	245.665	233.724	214.127	259.99		31.5642	30.192	26.1155	25.524
79018		294.352	261.404	211.513	206.343	207.996	238.092				0	0	0	0	0	0		0	0	0	0	0	0		0	0	0	0	0	0		1.01019	1.0022	1.0079	1.00125	1.00234	0.999016		316.786	290.832	245.9	233.731	214.127	259.986		31.458	30.192	26.1737	25.5282
79098		317.03	308.426	260.673	219.578	241.915	258.628				0	0	0	0	0	0		0	0	0	0	0	0		0	0	0	0	0	0		1.0101	1.00243	1.00802	1.001	1.00174	0.999249		317.03	308.426	260.673	233.747	241.915	259.964		31.458	30.192	26.1737	25.5282
79178		280.215	304.34	244.123	219.127	214.312	265.693				0	0	0	0	0	0		0	0	0	0	0	0		0	0	0	0	0	0		1.01027	1.0025	1.00826	1.00035	1.00149	0.999424		316.913	304.34	245.862	233.784	214.193	265.693		31.513	30.192	26.071	25.5282
79278		286.944	290.359	222.379	218.416	190.699	213.189				0	0	0	0	0	0		0	0	0	0	0	0		0	0	0	0	0	0		1.01045	1.00283	1.00833	1.00048	1.00158	0.999476		316.766	290.821	245.536	233.676	214.126	259.621		31.4147	30.192	26.1155	25.4627
79358		276.026	311.146	251.573	216.274	218.544	248.469				0	0	0	0	0	0		0	0	0	0	0	0		0	0	0	0	0	0		1.01022	1.00248	1.00824	1.00049	1.00154	0.999477		316.917	311.146	251.573	233.605	218.544	259.62		31.513	30.192	26.1825	25.3833
79438		275.706	275.07	248.869	211.067	198.41	241.203				0	0	0	0	0	0		0	0	0	0	0	0		0	0	0	0	0	0		1.01052	1.00198	1.00826	1.00009	1.00142	0.999411		316.892	290.834	248.869	233.698	214.109	259.193		31.4318	30.1378	26.1155	25.4627
79518		290.473	279.946	230.214	224.702	201.022	242.832				0	0	0	0	0	0		0	0	0	0	0	0		0	0	0	0	0	0		1.01026	1.0021	1.00841	1.00009	1.00138	0.999394		317.084	290.805	245.518	233.699	214.126	259.196		31.191	30.085	26.1155	25.4627
79598		291.357	275.663	210.748	197.766	190.725	227.273				0	0	0	0	0	0		0	0	0	0	0	0		0	0	0	0	0	0		1.01016	1.00217	1.00848	1.00044	1.00133	0.999485		317.1	290.805	245.502	233.782	214.126	259.179		31.191	30.1393	26.1825	25.5477
79718		310.705	284.58	241.912	219.649	210.123	255.89				0	0	0	0	0	0		0	0	0	0	0	0		0	0	0	0	0	0		1.01025	1.00231	1.00837	1.00071	1.00134	0.999549		310.705	290.804	245.527	233.765	214.111	259.166		31.0148	30.085	26.3472	25.5282
79798		342.853	290.184	218.601	236.255	238.226	268.879				0	0	0	0	0	0		0	0	0	0	0	0		0	0	0	0	0	0		1.01033	1.00235	1.00845	1.00097	1.00152	0.999758		342.853	290.804	245.509	233.749	238.226	268.879		31.191	30.085	26.4082	25.5282
79878		370.611	267.657	248.407	206.265	196.947	217.599				0	0	0	0	0	0		0	0	0	0	0	0		0	0	0	0	0	0		1.01035	1.00255	1.00847	1.00119	1.00151	0.999936		370.611	290.786	245.368	233.735	214.088	259.092		31.4893	30.1157	26.3365	25.5827
80018		324.211	251.796	232.843	197.587	215.934	230.185				0	0	0	0	0	0		0	0	0	0	0	0		0	0	0	0	0	0		1.01027	1.00254	1.00838	1.00131	1.00161	0.999992		324.211	290.786	245.294	233.64	215.934	259.082		31.191	30.1157	25.6633	25.4977
80098		306.812	279.863	226.979	197.193	195.427	210.98				0	0	0	0	0	0		0	0	0	0	0	0		0	0	0	0	0	0		1.01058	1.00224	1.00845	1.00126	1.00173	0.999955		306.812	290.794	245.369	233.642	214.086	259.089		31.0373	30.1157	26.3785	25.4433
80178		358.034	278.814	234.162	207.173	182.957	213.686				0	0	0	0	0	0		0	0	0	0	0	0		0	0	0	0	0	0		1.0106	1.00227	1.00849	1.00042	1.00185	1		358.034	290.804	245.289	233.678	214.102	259.079		30.5355	30.1393	25.6633	25.439
80258		313.511	260.021	224.18	184.575	184.409	232.563				0	0	0	0	0	0		0	0	0	0	0	0		0	0	0	0	0	0		1.01087	1.00224	1.00852	0.999416	1.00163	1.00005		313.511	290.804	245.287	233.741	214.126	259.436		30.3148	30.321	25.7003	25.439
80358		348.588	286.898	245.411	223.175	192.254	255.166				0	0	0	0	0	0		0	0	0	0	0	0		0	0	0	0	0	0		1.01108	1.00233	1.0087	0.998731	1.00166	0.999994		348.588	290.804	245.278	233.783	214.175	259.455		30.5525	30.321	25.6633	25.439
80478		359.499	274.714	220.726	217.556	203.215	266.793				0	0	0	0	0	0		0	0	0	0	0	0		0	0	0	0	0	0		1.01121	1.00246	1.0088	0.998415	1.00183	1.00001		359.499	290.804	245.273	233.788	214.156	266.793		30.2675	30.321	25.6213	25.439
80558		312.526	258.55	216.814	211.105	208.075	258.344				0	0	0	0	0	0		0	0	0	0	0	0		0	0	0	0	0	0		1.01127	1.00256	1.00877	0.998078	1.00191	1.00014		312.526	290.786	245.072	233.937	214.147	259.407		30.1358	30.421	25.4245	25.4557
80641		296.144	299.934	225.691	213.992	206.374	241.377				0	0	0	0	0	0		0	0	0	0	0	0		0	0	0	0	0	0		1.01125	1.00232	1.00865	0.998431	1.00188	1.00025		317.198	299.934	244.972	233.869	214.15	259.374		30.1358	30.4538	25.3175	25.524
80718		326.819	281.167	222.65	201.289	188.188	254.883				0	0	0	0	0	0		0	0	0	0	0	0		0	0	0	0	0	0		1.01141	1.00227	1.00866	0.998471	1.00157	1.00016		326.819	290.753	244.972	233.861	214.185	259.878		29.824	30.598	25.3175	25.524
80798		273.798	255.96	213.815	210.826	201.432	236.231				0	0	0	0	0	0		0	0	0	0	0	0		0	0	0	0	0	0		1.0115	1.00238	1.00861	0.998161	1.00162	1.00009		317.584	290.752	244.829	234.184	214.18	260.024		29.9625	30.598	25.0878	25.6225
80898		295.333	262.206	211.363	195.757	219.888	232.019				0	0	0	0	0	0		0	0	0	0	0	0		0	0	0	0	0	0		1.01181	1.00251	1.0083	0.997561	1.0016	0.999952		317.951	290.752	244.857	234.338	219.888	260.079		30.6508	30.8515	25.0878	25.9023
81018		318.342	296.875	235.307	230.772	220.98	249.784				0	0	0	0	0	0		0	0	0	0	0	0		0	0	0	0	0	0		1.01172	1.0025	1.00828	0.99705	1.00161	1.00001		318.342	296.875	244.72	234.359	220.98	260.079		30.109	31.0885	25.0485	25.9023
81141		309.032	271.858	223.241	214.282	193.103	221.84				0	0	0	0	0	0		0	0	0	0	0	0		0	0	0	0	0	0		1.01188	1.00257	1.00818	0.997079	1.0017	1.0001		309.032	290.752	244.728	234.289	214.17	260.157		30.4207	31.0885	25.0518	25.6267
81218		313.72	255.012	242.232	221.581	182.587	213.121				0	0	0	0	0	0		0	0	0	0	0	0		0	0	0	0	0	0		1.01186	1.00275	1.00812	0.996981	1.00164	1.00017		313.72	290.751	244.619	234.293	214.177	260.141		30.4207	30.8515	25.0943	25.6812
81298		305.961	261.399	222.939	191.889	207.117	222.532				0	0	0	0	0	0		0	0	0	0	0	0		0	0	0	0	0	0		1.01175	1.00262	1.00812	0.997057	1.00173	1.00019		317.5	290.744	244.372	234.13	214.126	260.079		30.5525	31.053	25.2627	25.7627
81378		288.288	249.229	256.904	199.303	193.117	209.038				0	0	0	0	0	0		0	0	0	0	0	0		0	0	0	0	0	0		1.01173	1.00258	1.00805	0.997062	1.00166	1.00009		317.504	290.752	256.904	233.813	214.105	260.079		30.5998	31.0885	25.3065	25.8
81458		273.569	279.348	200.997	202.229	181.818	209.482				0	0	0	0	0	0		0	0	0	0	0	0		0	0	0	0	0	0		1.0119	1.00259	1.00762	0.996802	1.00168	0.999967		317.447	290.752	244.201	233.787	214.086	260.079		30.5525	31.0885	25.18	25.7205
81578		338.994	248.482	227.811	215.604	195.081	235.469				0	0	0	0	0	0		0	0	0	0	0	0		0	0	0	0	0	0		1.01149	1.00261	1.00763	0.996717	1.00169	1.00018		338.994	290.752	244.201	233.702	214.105	260.079		30.4207	31.0885	24.7972	25.6697
81658		326.208	296.137	244.959	227.417	208.273	247.917				0	0	0	0	0	0		0	0	0	0	0	0		0	0	0	0	0	0		1.01165	1.0027	1.00711	0.996907	1.00167	1.00027		326.208	296.137	244.223	233.786	214.126	260.017		30.7972	31.0885	24.7972	25.7205
81738		286.09	253.407	240.164	240.64	202.131	237.376				0	0	0	0	0	0		0	0	0	0	0	0		0	0	0	0	0	0		1.01113	1.00267	1.00717	0.996984	1.00192	1.00035		318.03	290.752	244.21	240.64	214.146	259.859		30.7972	30.8515	24.7972	25.7205
81818		286.502	265.866	265.474	223.604	228.452	221.432				0	0	0	0	0	0		0	0	0	0	0	0		0	0	0	0	0	0		1.01116	1.00259	1.00668	0.997073	1.0016	1.0002		318.027	290.745	265.474	233.783	228.452	259.874		30.9165	30.816	24.9237	25.7205
81898		264.219	266.862	220.452	215.948	203.658	212.406				0	0	0	0	0	0		0	0	0	0	0	0		0	0	0	0	0	0		1.01112	1.00294	1.00718	0.996972	1.00107	1.00043		318.032	290.741	244.209	233.685	214.34	259.317		31.109	30.816	24.7972	25.6697
82018		291.049	285.577	260.439	202.908	176.775	223.2				0	0	0	0	0	0		0	0	0	0	0	0		0	0	0	0	0	0		1.01115	1.00329	1.00731	0.996874	1.00114	1.00048		318.027	290.738	260.439	233.616	214.338	259.308		31.2407	30.816	24.7972	25.5403
82118		277.909	251.909	215.894	182.75	176.114	253.416				0	0	0	0	0	0		0	0	0	0	0	0		0	0	0	0	0	0		1.01115	1.00317	1.00737	0.997074	1.00124	1.00044		318.263	290.75	244.535	233.608	214.458	259.846		31.2593	30.8515	24.945	25.5403
82198		302.247	266.467	225.553	223.481	190.215	234.884				0	0	0	0	0	0		0	0	0	0	0	0		0	0	0	0	0	0		1.01145	1.00303	1.00684	0.997217	1.00123	1.00031		318.219	290.773	244.595	233.551	214.46	259.863		31.1275	30.864	24.945	25.476
82278		342.66	312.971	236.62	216.28	209.708	264.117				0	0	0	0	0	0		0	0	0	0	0	0		0	0	0	0	0	0		1.01157	1.0031	1.00668	0.99703	1.00118	0.999975		342.66	312.971	244.317	233.565	214.466	264.117		31.2593	30.864	24.7972	25.476
82358		323.505	276.115	238.512	225.137	197.461	254.313				0	0	0	0	0	0		0	0	0	0	0	0		0	0	0	0	0	0		1.01152	1.00329	1.00678	0.99718	1.00125	1.00007		323.505	290.766	244.294	233.554	214.457	259.886		31.2593	30.864	25.18	25.565
82438		336.396	260.744	213.381	226.182	185.986	261.687				0	0	0	0	0	0		0	0	0	0	0	0		0	0	0	0	0	0		1.01176	1.00377	1.00706	0.997097	1.00124	1		336.396	290.798	244.18	233.562	214.459	260.028		31.2407	30.8875	25.0392	25.565
82518		262.81	237.065	224.822	202.077	187.23	247.854				0	0	0	0	0	0		0	0	0	0	0	0		0	0	0	0	0	0		1.01168	1.00381	1.00711	0.996806	1.00188	0.999511		317.521	290.753	244.179	233.432	214.318	259.939		30.5998	31.101	25.0392	25.2125
82598		273.696	241.356	220.32	187.716	190.008	251.079				0	0	0	0	0	0		0	0	0	0	0	0		0	0	0	0	0	0		1.01174	1.00357	1.00707	0.996581	1.00178	0.99998		317.122	290.75	244.159	233.453	214.321	259.46		30.4635	31.0885	24.9493	25.2125
82698		402.055	248.165	211.836	200.961	177.604	209.152				0	0	0	0	0	0		0	0	0	0	0	0		0	0	0	0	0	0		1.01199	1.0037	1.0071	0.996724	1.00168	0.999986		402.055	290.749	244.125	233.573	214.323	259.458		30.4635	31.0885	24.8425	25.565
82778		311.05	258.571	217.355	204.734	216.869	236.641				0	0	0	0	0	0		0	0	0	0	0	0		0	0	0	0	0	0		1.01212	1.00378	1.00702	0.997008	1.00113	1.00026		311.05	290.753	244.111	233.61	216.869	259.03		30.4635	31.101	24.5433	25.6292
82867		308.104	332.498	224.977	226.573	213.116	249.618				0	0	0	0	0	0		0	0	0	0	0	0		0	0	0	0	0	0		1.01233	1.00381	1.007	0.997237	1.00069	1.00026		317.032	332.498	244.127	233.672	214.351	259.03		30.4635	31.0885	24.8425	25.7587
83018		293.12	259.39	226.173	199.892	212.374	246.585				0	0	0	0	0	0		0	0	0	0	0	0		0	0	0	0	0	0		1.0124	1.00388	1.00695	0.997243	1.00117	1.00005		317.025	290.748	244.128	233.773	214.337	259.07		30.3148	31.0885	24.885	25.8095
83098		308.24	250.059	228.101	227.435	200.739	213.052				0	0	0	0	0	0		0	0	0	0	0	0		0	0	0	0	0	0		1.01211	1.00392	1.00708	0.997009	1.00182	0.999988		317.066	290.748	244.111	233.784	214.319	259.082		30.3148	31.1818	24.5858	25.8095
83178		307.211	248.443	231.269	204.835	224.214	234.714				0	0	0	0	0	0		0	0	0	0	0	0		0	0	0	0	0	0		1.01213	1.00398	1.0071	0.997232	1.0017	0.999925		317.062	290.747	244.097	233.774	224.214	259.094		30.4635	31.1818	24.471	25.9298
83278		327.032	273.575	234.925	208.263	211.454	248.946				0	0	0	0	0	0		0	0	0	0	0	0		0	0	0	0	0	0		1.01224	1.00406	1.00693	0.997064	1.00205	0.999952		327.032	290.747	243.982	233.68	214.313	258.985		30.7485	31.1818	24.5542	25.9535
83378		334.082	262.913	219.612	226.066	199.748	229.977				0	0	0	0	0	0		0	0	0	0	0	0		0	0	0	0	0	0		1.012	1.00414	1.00688	0.997094	1.00192	0.999495		334.082	290.746	243.985	233.607	214.317	258.991		30.7485	31.1818	24.5542	25.824
83458		368.008	299.525	292.61	235.05	239.486	245.752				0	0	0	0	0	0		0	0	0	0	0	0		0	0	0	0	0	0		1.01184	1.00382	1.00684	0.99654	1.00187	0.999571		368.008	299.525	292.61	233.631	239.486	258.972		30.7485	31.1463	24.4483	25.824
83558		320.889	272.344	238.855	223.732	200.555	233.167				0	0	0	0	0	0		0	0	0	0	0	0		0	0	0	0	0	0		1.01187	1.00338	1.00683	0.996297	1.0019	0.999718		320.889	290.75	243.989	233.728	214.148	258.971		30.4635	31.1818	24.4483	25.9535
83638		318.603	264.033	262.358	237.141	221.109	224.525				0	0	0	0	0	0		0	0	0	0	0	0		0	0	0	0	0	0		1.01201	1.00365	1.00692	0.99615	1.00216	0.999785		318.603	290.735	262.358	233.647	221.109	258.987		30.4635	31.1463	24.4483	25.824
83718		322.223	257.885	231.104	231.368	207.016	217.452				0	0	0	0	0	0		0	0	0	0	0	0		0	0	0	0	0	0		1.01202	1.00351	1.00709	0.996078	1.00193	0.999994		322.223	290.736	243.969	233.65	214.317	258.984		30.7928	31.1463	24.5542	25.824
83798		320.482	268.804	244.11	205.315	200.285	229.858				0	0	0	0	0	0		0	0	0	0	0	0		0	0	0	0	0	0		1.01209	1.00325	1.00702	0.996303	1.0019	1.00012		320.482	290.739	243.974	233.641	214.317	258.983		30.7928	31.053	24.5695	25.824
83878		329.112	261.569	222.971	218.111	185.356	229.498				0	0	0	0	0	0		0	0	0	0	0	0		0	0	0	0	0	0		1.0116	1.00315	1.00715	0.99656	1.00206	0.99966		329.112	290.74	243.964	233.63	214.313	258.989		30.7928	31.053	24.6612	25.824
84038		306.533	275.784	216.203	217.782	188.59	224.498				0	0	0	0	0	0		0	0	0	0	0	0		0	0	0	0	0	0		1.01164	1.00315	1.00698	0.996577	1.00235	1.00003		317.137	290.498	243.588	233.577	214.284	258.968		30.7928	31.0387	24.8652	25.7598
84118		311.939	268.553	240.637	230.664	214.555	234.91				0	0	0	0	0	0		0	0	0	0	0	0		0	0	0	0	0	0		1.01125	1.00317	1.00692	0.996332	1.00232	1.00004		311.939	290.328	243.605	233.477	214.287	258.763		31.0777	31.0265	24.8652	25.6128
84218		342.973	270.349	232.796	210.589	216.691	232.71				0	0	0	0	0	0		0	0	0	0	0	0		0	0	0	0	0	0		1.0108	1.00323	1.00694	0.996409	1.00265	1.00007		342.973	290.327	243.598	233.581	216.691	258.758		31.0777	31.0265	24.63	25.7598
84298		335.522	263.711	247.508	194.282	214.358	237.211				0	0	0	0	0	0		0	0	0	0	0	0		0	0	0	0	0	0		1.01081	1.00325	1.00712	0.996368	1.00229	0.999984		335.522	290.326	243.555	233.474	214.123	258.648		31.0373	30.7895	24.63	25.6128
84398		341.515	250.196	220.319	207.595	218.369	247.019				0	0	0	0	0	0		0	0	0	0	0	0		0	0	0	0	0	0		1.01085	1.00318	1.00707	0.996477	1.00238	1.00003		341.515	290.328	243.489	233.463	218.369	258.646		31.0148	31.0265	24.6115	25.6128
84478		331.591	226.303	215.175	196.075	167.671	219.452				0	0	0	0	0	0		0	0	0	0	0	0		0	0	0	0	0	0		1.01049	1.00321	1.00714	0.996614	1.00251	1.00049		331.591	290.327	243.487	233.45	214.119	258.617		31.0148	31.0265	24.6115	25.6128
84578		310.222	274.7	242.85	178.712	210.072	225.891				0	0	0	0	0	0		0	0	0	0	0	0		0	0	0	0	0	0		1.01099	1.00336	1.00725	0.99664	1.0026	1.00093		316.998	290.451	243.479	233.448	214.127	258.541		31.0148	30.8017	24.6115	25.6128
84659		314.523	257.884	232.711	212.328	200.552	224.864				0	0	0	0	0	0		0	0	0	0	0	0		0	0	0	0	0	0		1.01097	1.00317	1.00719	0.996564	1.00248	1.00083		314.523	290.494	243.308	233.382	214.12	258.122		31.0148	30.8017	24.5977	25.492
84738		306.271	283.618	240.511	215.781	213.035	235.846				0	0	0	0	0	0		0	0	0	0	0	0		0	0	0	0	0	0		1.0112	1.00318	1.00722	0.996481	1.0024	1.00121		317.206	290.328	243.306	233.384	214.121	257.441		31.0373	30.7895	24.5977	25.8345
84818		303.167	280.834	244.674	223.962	199.49	232.121				0	0	0	0	0	0		0	0	0	0	0	0		0	0	0	0	0	0		1.01066	1.00335	1.00756	0.996534	1.00199	1.00083		317.87	290.454	243.283	233.383	214.126	257.414		31.0777	30.8017	24.506	25.8345
84898		271.263	280.004	224.228	213.129	195.373	218.582				0	0	0	0	0	0		0	0	0	0	0	0		0	0	0	0	0	0		1.01039	1.00337	1.00697	0.996268	1.00215	1.00122		318.123	290.323	243.331	233.279	214.097	257.398		31.4367	30.7895	24.4908	25.7323
85018		291.954	255.48	212.661	178.775	218.053	235.455				0	0	0	0	0	0		0	0	0	0	0	0		0	0	0	0	0	0		1.01032	1.00319	1.00736	0.996388	1.0021	1.00066		318.134	290.49	243.297	233.265	218.053	257.447		31.4367	30.8017	24.506	25.7323
85098		290.744	261.992	216.706	207.717	204.882	241.338				0	0	0	0	0	0		0	0	0	0	0	0		0	0	0	0	0	0		1.00987	1.00292	1.00696	0.996307	1.00215	1.00076		318.199	290.549	243.493	233.274	214.097	257.445		31.4367	30.8017	24.5197	25.7323
85178		295.643	253.489	202.065	196.226	187.671	204.326				0	0	0	0	0	0		0	0	0	0	0	0		0	0	0	0	0	0		1.00979	1.00291	1.00683	0.996403	1.00202	1.00052		318.211	290.553	243.497	233.386	214.099	258.291		31.288	30.5482	24.5197	25.8345
85258		294.436	250.915	214.701	206.959	213.104	222.839				0	0	0	0	0	0		0	0	0	0	0	0		0	0	0	0	0	0		1.00981	1.00302	1.00703	0.996246	1.0021	1.00021		318.207	290.527	243.491	233.281	214.098	258.638		31.288	30.5482	24.5197	25.8378
85338		309.942	282.228	254.775	221.179	211.743	240.984				0	0	0	0	0	0		0	0	0	0	0	0		0	0	0	0	0	0		1.00972	1.00295	1.00706	0.996233	1.00231	1.00028		318.221	290.544	254.775	233.283	214.096	258.634		31.288	30.5482	24.5382	25.8378
85418		315.347	283.838	251.707	241.984	217.938	231.797				0	0	0	0	0	0		0	0	0	0	0	0		0	0	0	0	0	0		1.00955	1.00257	1.00714	0.996416	1.00234	1.0003		315.347	290.627	251.707	241.984	217.938	258.364		31.3065	30.5482	24.5382	25.94
85538		321.211	269.725	232.503	208.671	204.83	219.819				0	0	0	0	0	0		0	0	0	0	0	0		0	0	0	0	0	0		1.00937	1.00306	1.00707	0.996429	1.0023	1.00046		321.211	290.519	243.489	233.385	214.077	258.322		31.316	30.5482	24.6115	25.94
85618		309.609	253.475	217.79	182.629	199.025	219.345				0	0	0	0	0	0		0	0	0	0	0	0		0	0	0	0	0	0		1.00951	1.00308	1.00698	0.996413	1.00208	1.00084		318.496	290.515	243.492	233.385	214.082	258.116		31.316	30.5482	24.6115	25.94
85698		330.251	277.038	214.681	183.627	178.864	264.529				0	0	0	0	0	0		0	0	0	0	0	0		0	0	0	0	0	0		1.00966	1.00318	1.00699	0.996414	1.00219	1.00087		330.251	290.493	243.329	233.262	214.08	264.529		31.1843	30.4205	24.5977	25.8378
85778		337.621	254.109	218.065	184.924	194.585	224.594				0	0	0	0	0	0		0	0	0	0	0	0		0	0	0	0	0	0		1.00966	1.00314	1.00697	0.996386	1.00199	1.00089		337.621	290.501	243.33	233.266	214.083	257.444		31.2568	30.4205	24.5977	25.8378
85878		323.763	243.945	220.564	184.218	194.808	201.51				0	0	0	0	0	0		0	0	0	0	0	0		0	0	0	0	0	0		1.0096	1.00319	1.00727	0.995962	1.00209	1.00114		323.763	290.328	243.186	233.313	214.039	257.442		31.2568	30.4083	24.729	25.8378
86018		329.267	293.421	257.447	209.103	226.566	262.854				0	0	0	0	0	0		0	0	0	0	0	0		0	0	0	0	0	0		1.0097	1.00336	1.00703	0.995908	1.002	1.00131		329.267	290.323	257.447	233.17	226.566	257.394		31.737	30.4083	24.833	25.8378
86098		293.846	259.655	222.146	210.103	188.774	243.995				0	0	0	0	0	0		0	0	0	0	0	0		0	0	0	0	0	0		1.00964	1.00355	1.00696	0.995846	1.00228	1.00146		319.12	290.202	243.331	233.074	213.944	257.438		31.7538	30.251	24.833	25.7748
86218		286.648	255.942	222.139	219.786	192.303	232.643				0	0	0	0	0	0		0	0	0	0	0	0		0	0	0	0	0	0		1.00964	1.00362	1.00745	0.99536	1.00227	1.00139		319.523	289.907	243.29	233.13	213.945	257.826		31.7485	30.3747	24.833	25.7748
86298		282.053	295.525	242.698	192.964	212.744	242.597				0	0	0	0	0	0		0	0	0	0	0	0		0	0	0	0	0	0		1.00968	1.00368	1.0073	0.995853	1.00223	1.00144		319.522	295.525	243.3	233.073	213.949	258.455		31.6995	30.5045	24.833	26.009
86378		293.847	286.868	222.722	211.388	194.339	231.503				0	0	0	0	0	0		0	0	0	0	0	0		0	0	0	0	0	0		1.00973	1.0036	1.00688	0.995831	1.0024	1.00123		319.522	290.198	243.34	232.902	214.025	257.909		31.6995	30.5045	24.833	25.8732
86458		270.525	244.284	237.863	175.24	182.022	211.173				0	0	0	0	0	0		0	0	0	0	0	0		0	0	0	0	0	0		1.0098	1.00398	1.00654	0.995435	1.00226	1.00168		319.522	290.148	243.506	233.127	214.031	257.67		31.6745	30.5045	24.8467	26.009
86558		277.472	223.648	226.651	181.027	176.703	204.551				0	0	0	0	0	0		0	0	0	0	0	0		0	0	0	0	0	0		1.00984	1.00392	1.00663	0.995403	1.00242	1.00105		319.522	290.158	243.503	232.917	214.074	258.009		31.6745	30.5045	24.878	25.8732
86658		295.012	257.887	224.553	199.833	177.983	233.472				0	0	0	0	0	0		0	0	0	0	0	0		0	0	0	0	0	0		1.00992	1.00379	1.00664	0.995303	1.00239	1.00086		319.521	290.182	243.503	232.93	214.025	257.445		31.6745	30.5045	24.878	25.8732
86738		302.653	262.101	234.864	213.422	222.712	243.341				0	0	0	0	0	0		0	0	0	0	0	0		0	0	0	0	0	0		1.0095	1.00374	1.00678	0.995517	1.00241	1.00051		319.558	290.187	243.638	232.911	222.712	257.448		31.801	30.5045	24.8965	25.8732
86818		280.227	230.896	223.943	192.684	194.89	237.899				0	0	0	0	0	0		0	0	0	0	0	0		0	0	0	0	0	0		1.00934	1.00384	1.0069	0.995511	1.00262	1.00042		319.563	290.307	243.983	233.117	213.918	257.45		31.801	30.7895	24.9277	26.009
86898		299.968	270.439	211.6	197.39	229.107	220.214				0	0	0	0	0	0		0	0	0	0	0	0		0	0	0	0	0	0		1.00935	1.0041	1.00681	0.995885	1.00277	1.00018		319.563	290.35	244.099	233.069	229.107	257.434		31.801	30.8017	24.9192	26.009
87018		289.706	240.079	223.439	190.678	200.585	228.668				0	0	0	0	0	0		0	0	0	0	0	0		0	0	0	0	0	0		1.00919	1.00419	1.00663	0.996298	1.0026	1.00006		319.567	290.28	244.101	233.015	213.767	257.376		31.801	30.7895	24.9505	26.009
87118		309.476	256.708	214.876	185.017	209.492	211.224				0	0	0	0	0	0		0	0	0	0	0	0		0	0	0	0	0	0		1.0094	1.00419	1.00663	0.996499	1.00212	0.999808		319.63	290.28	244.101	232.989	213.957	257.438		31.8087	30.536	24.9505	26.009
87218		298.237	291.802	223.218	206.352	194.135	208.012				0	0	0	0	0	0		0	0	0	0	0	0		0	0	0	0	0	0		1.00944	1.00414	1.00652	0.996367	1.00219	0.999618		320.215	290.119	244.101	232.888	213.815	257.44		31.9187	30.251	24.9505	26.3307
87318		294.391	247.937	216.911	203.321	192.747	211.923				0	0	0	0	0	0		0	0	0	0	0	0		0	0	0	0	0	0		1.00939	1.00414	1.00672	0.996597	1.00224	0.999462		320.24	290.284	244.1	232.977	213.81	257.442		31.9187	30.536	24.9505	26.4665
87398		315.473	254.073	243.962	211.306	212.065	207.013				0	0	0	0	0	0		0	0	0	0	0	0		0	0	0	0	0	0		1.00925	1.00416	1.00673	0.996503	1.00229	0.999358		315.473	290.282	244.113	232.989	213.604	257.406		32.182	30.536	25.0652	26.4665
87478		278.983	254.438	247.097	232.039	203.062	217.436				0	0	0	0	0	0		0	0	0	0	0	0		0	0	0	0	0	0		1.00951	1.00407	1.0066	0.996414	1.00266	0.998814		320.181	290.131	244.101	233	213.397	257.36		32.204	30.251	24.9505	26.4665
87558		272.673	257.561	224.299	204.658	199.569	223.361				0	0	0	0	0	0		0	0	0	0	0	0		0	0	0	0	0	0		1.00975	1.0039	1.00644	0.996281	1.00268	0.998668		320.539	290.162	244.102	233.017	213.397	257.35		32.4585	30.5045	24.9505	26.4928
87638		276.355	284.218	212.212	196.16	196.106	209.357				0	0	0	0	0	0		0	0	0	0	0	0		0	0	0	0	0	0		1.00988	1.00357	1.00637	0.996192	1.00255	0.998722		320.53	289.915	244.103	233.16	213.4	257.349		32.4585	30.3747	24.9505	26.5558
87718		321.789	257.212	218.653	203.812	199.812	233.08				0	0	0	0	0	0		0	0	0	0	0	0		0	0	0	0	0	0		1.00987	1.0035	1.00647	0.995874	1.00232	0.998863		321.789	290.205	244.115	233.323	213.599	257.302		32.0013	30.2548	25.0652	26.643
87798		293.662	248.538	226.918	189.774	202.714	200.777				0	0	0	0	0	0		0	0	0	0	0	0		0	0	0	0	0	0		1.00984	1.00356	1.00637	0.995995	1.00256	0.998748		320.532	290.201	244.103	233.167	213.568	257.206		31.8483	30.2548	25.0447	26.5558
87898		256.98	253.036	204.614	181.744	192.164	204.582				0	0	0	0	0	0		0	0	0	0	0	0		0	0	0	0	0	0		1.0102	1.00362	1.00641	0.995978	1.0026	0.999026		320.509	290.196	244.022	233.167	213.564	257.189		31.8483	30.5082	25.022	26.5558
88018		295.656	271.244	215.647	197.511	177.527	217.508				0	0	0	0	0	0		0	0	0	0	0	0		0	0	0	0	0	0		1.0099	1.00344	1.00635	0.995938	1.00262	0.998996		320.528	289.939	243.745	233.062	213.561	257.191		31.744	30.3747	24.9907	26.4928
88098		313.967	286.219	249.884	211.865	183.528	209.669				0	0	0	0	0	0		0	0	0	0	0	0		0	0	0	0	0	0		1.00971	1.00368	1.00639	0.99575	1.00247	0.999007		313.967	289.895	249.884	233.086	213.581	257.19		31.744	30.3747	24.9907	26.4928
88198		324.281	290.749	214.758	206.112	227.77	221.709				0	0	0	0	0	0		0	0	0	0	0	0		0	0	0	0	0	0		1.00985	1.00357	1.00649	0.995841	1.0027	0.999458		324.281	289.916	243.711	232.902	227.77	257.017		31.744	30.3747	24.9907	26.3578
88278		285.861	234.729	226.583	225.326	205.615	215.179				0	0	0	0	0	0		0	0	0	0	0	0		0	0	0	0	0	0		1.00985	1.00363	1.00637	0.995641	1.0029	0.999379		320.593	289.841	243.74	232.907	213.526	257.027		31.744	30.2675	24.9907	26.3578
88358		295.948	250.044	217.566	202.964	214.126	194.723				0	0	0	0	0	0		0	0	0	0	0	0		0	0	0	0	0	0		1.00989	1.00315	1.0062	0.995591	1.0026	0.99948		320.593	289.852	243.517	232.909	213.564	256.866		31.612	30.2675	24.9722	26.419
88438		301.933	285.793	221.126	184.86	194.955	216.84				0	0	0	0	0	0		0	0	0	0	0	0		0	0	0	0	0	0		1.0101	1.00313	1.00621	0.996059	1.00277	0.999315		320.628	289.852	243.41	232.842	213.394	256.873		31.766	30.2675	24.9585	26.4227
88518		356.004	249.336	229.957	173.816	203.901	198.419				0	0	0	0	0	0		0	0	0	0	0	0		0	0	0	0	0	0		1.01006	1.00356	1.00615	0.996222	1.00278	0.99882		356.004	289.842	243.262	232.724	213.394	256.896		31.766	30.014	24.8545	26.4297
88618		273.451	244.353	220.614	169.092	187.374	203.882				0	0	0	0	0	0		0	0	0	0	0	0		0	0	0	0	0	0		1.01019	1.00339	1.00618	0.996055	1.00301	0.998605		320.622	289.756	243.26	232.74	213.387	256.917		31.8785	29.752	24.8545	26.4297
88738		272.528	271.903	214.558	183.453	179.499	210.482				0	0	0	0	0	0		0	0	0	0	0	0		0	0	0	0	0	0		1.0104	1.00337	1.00624	0.996032	1.00305	0.998593		320.727	289.757	243.406	232.742	213.386	256.918		32.3153	29.752	24.9585	26.4297
88818		313.947	279.083	225.886	215.623	204.519	235.259				0	0	0	0	0	0		0	0	0	0	0	0		0	0	0	0	0	0		1.01041	1.00333	1.00628	0.996162	1.00305	0.998958		313.947	289.848	243.402	232.642	213.386	256.796		32.3153	30.014	24.9585	26.2857
88898		281.948	267.742	195.713	198.281	201.934	209.484				0	0	0	0	0	0		0	0	0	0	0	0		0	0	0	0	0	0		1.01043	1.00342	1.00634	0.996189	1.00314	0.999325		320.607	289.755	243.396	232.479	213.383	256.521		31.8785	29.752	24.9585	26.1367
89018		295.032	257.105	230.217	195.355	187.922	206.86				0	0	0	0	0	0		0	0	0	0	0	0		0	0	0	0	0	0		1.01053	1.00348	1.00646	0.99615	1.00313	0.998912		320.715	289.751	243.509	232.488	213.497	256.586		32.2457	29.752	24.878	26.1367
89098		284.35	255.744	194.493	208.266	196.866	180.54				0	0	0	0	0	0		0	0	0	0	0	0		0	0	0	0	0	0		1.01054	1.00363	1.00649	0.996048	1.00318	0.999154		320.714	289.742	243.508	232.51	213.746	256.548		32.2457	30.0055	24.878	26.1367
89178		306.824	247.545	192.566	181.431	192.813	229.661				0	0	0	0	0	0		0	0	0	0	0	0		0	0	0	0	0	0		1.01055	1.00375	1.00641	0.996219	1.0033	0.999102		320.713	289.734	243.51	232.473	213.722	256.556		32.3153	30.0055	24.9722	26.1367
89258		377.791	257.396	213.262	184.557	190.56	220.978				0	0	0	0	0	0		0	0	0	0	0	0		0	0	0	0	0	0		1.01065	1.00373	1.00629	0.996131	1.00333	0.999094		377.791	289.631	243.514	232.256	213.471	256.557		32.3153	29.8987	24.9722	25.8982
89378		324.641	233.339	220.996	173.86	177.732	203.524				0	0	0	0	0	0		0	0	0	0	0	0		0	0	0	0	0	0		1.0109	1.00342	1.00653	0.996025	1.00332	0.999346		324.641	289.65	243.506	232.261	213.473	256.747		32.8323	29.9755	24.9722	25.8982
89458		279.362	257.987	232.335	193.018	202.89	256.352				0	0	0	0	0	0		0	0	0	0	0	0		0	0	0	0	0	0		1.01113	1.00342	1.00643	0.996013	1.00313	0.998921		320.883	289.42	243.726	232.261	213.383	256.891		32.8323	29.81	24.9907	25.8982
89538		298.55	291.031	247.579	186.973	174.654	237.187				0	0	0	0	0	0		0	0	0	0	0	0		0	0	0	0	0	0		1.01107	1.00352	1.0065	0.996285	1.00306	0.998902		320.884	289.405	247.579	232.124	213.221	256.804		32.7627	29.81	25.2712	25.6352
89618		294.203	253.333	213.899	191.255	185.27	233.389				0	0	0	0	0	0		0	0	0	0	0	0		0	0	0	0	0	0		1.01093	1.00363	1.00706	0.996169	1.00322	0.998934		320.885	289.201	243.49	232.136	213.198	256.582		32.7627	29.7057	25.2712	25.6352
89698		284.328	271.036	223.315	201.425	207.217	227.499				0	0	0	0	0	0		0	0	0	0	0	0		0	0	0	0	0	0		1.01094	1.00352	1.00659	0.996318	1.00327	0.998672		320.885	289.213	243.504	232.12	213.379	256.621		32.7627	29.7057	25.2712	25.6352
89778		288.452	273.597	213.839	183.515	185.571	223.513				0	0	0	0	0	0		0	0	0	0	0	0		0	0	0	0	0	0		1.01096	1.00347	1.00655	0.996155	1.00304	0.998787		320.885	289.218	243.506	232.137	213.386	256.818		32.4753	29.7057	24.9722	25.6352
89858		297.453	242.939	208.108	195.007	183.853	224.108				0	0	0	0	0	0		0	0	0	0	0	0		0	0	0	0	0	0		1.01105	1.00343	1.00644	0.996177	1.00301	0.998762		321.129	289.222	243.509	232.135	213.229	256.609		32.9808	29.4522	24.9722	26.167
90018		276.428	217.678	208.988	170.412	190.123	218.766				0	0	0	0	0	0		0	0	0	0	0	0		0	0	0	0	0	0		1.01096	1.00317	1.00641	0.996147	1.00292	0.998637		320.885	288.847	243.51	231.927	213.11	256.369		32.4753	29.2282	24.9722	26.0605
90098		280.907	273.281	227.392	208.356	199.275	208.572				0	0	0	0	0	0		0	0	0	0	0	0		0	0	0	0	0	0		1.01117	1.0032	1.00643	0.996305	1.00293	0.998858		321.106	288.836	243.387	232.121	213.11	256.172		32.89	29.2282	24.9585	26.167
90178		297.737	277.874	220.309	203.319	200.911	261.036				0	0	0	0	0	0		0	0	0	0	0	0		0	0	0	0	0	0		1.01127	1.00323	1.00633	0.996133	1.00308	0.998863		321.088	289.243	243.397	232.14	213.219	256.031		32.7713	29.3245	24.9585	26.167
90258		306.993	294.477	217.778	211.05	189.655	244.618				0	0	0	0	0	0		0	0	0	0	0	0		0	0	0	0	0	0		1.01105	1.00321	1.00639	0.996083	1.00282	0.998762		321.129	294.477	243.246	231.937	213.257	255.915		32.7205	29.3245	24.8545	26.0605
90378		307.679	287.734	219.577	182.818	203.073	231.695				0	0	0	0	0	0		0	0	0	0	0	0		0	0	0	0	0	0		1.01066	1.00324	1.00685	0.995987	1.00298	0.998738		321.772	289.242	243.214	231.691	213.233	255.916		32.7695	29.3245	25.1535	26.0312
90458		295.991	259.507	202.147	192.519	201.053	218.626				0	0	0	0	0	0		0	0	0	0	0	0		0	0	0	0	0	0		1.01053	1.00338	1.00684	0.995795	1.00299	0.998563		321.789	289.228	243.118	231.722	213.387	255.929		32.6922	29.296	24.8035	25.4995
90538		281.863	240.247	213.423	200.672	205.965	199.018				0	0	0	0	0	0		0	0	0	0	0	0		0	0	0	0	0	0		1.01042	1.00329	1.00705	0.995856	1.00313	0.998831		321.844	288.809	243.107	231.712	213.383	255.914		32.5068	29.072	24.9423	25.4995
90618		270.407	231.804	205.176	174.635	185.697	191.448				0	0	0	0	0	0		0	0	0	0	0	0		0	0	0	0	0	0		1.01028	1.00328	1.00719	0.995856	1.00303	0.998986		321.876	288.654	242.849	231.501	213.386	255.859		32.5068	28.9002	24.7962	25.474
90738		284.272	278.294	218.719	208.255	207.358	241.456				0	0	0	0	0	0		0	0	0	0	0	0		0	0	0	0	0	0		1.01044	1.00309	1.00697	0.995795	1.00313	0.998962		321.79	288.327	242.881	231.456	213.383	255.615		32.439	28.585	24.8442	25.4335
90818		275.963	258.747	220.975	224.625	214.082	262.277				0	0	0	0	0	0		0	0	0	0	0	0		0	0	0	0	0	0		1.01046	1.00307	1.00701	0.99581	1.00314	0.99875		321.262	288.331	242.874	231.456	213.21	262.277		32.39	28.585	24.8442	25.4335
90898		287.538	263.499	224.703	203.987	212.871	249.623				0	0	0	0	0	0		0	0	0	0	0	0		0	0	0	0	0	0		1.01068	1.00316	1.00694	0.99588	1.00317	0.99875		321.766	288.302	242.719	231.5	213.135	255.915		32.275	28.585	24.7133	25.474
91018		296.48	263.522	215.649	216.122	206.645	216.828				0	0	0	0	0	0		0	0	0	0	0	0		0	0	0	0	0	0		1.01112	1.00307	1.00731	0.995722	1.00321	0.998713		321.619	288.281	242.52	231.506	213.234	255.918		32.439	28.4522	24.5805	26.0058
91118		276.736	257.993	230.093	214.71	189.77	228.214				0	0	0	0	0	0		0	0	0	0	0	0		0	0	0	0	0	0		1.01162	1.00301	1.00748	0.995587	1.00318	0.998644		321.45	288.298	242.506	231.51	213.382	255.923		32.6922	28.3245	24.5805	26.0058
91198		277.663	234.56	208.664	196.151	193.433	247.431				0	0	0	0	0	0		0	0	0	0	0	0		0	0	0	0	0	0		1.01177	1.00299	1.00789	0.995434	1.0029	0.998849		321.401	288.303	242.474	231.515	213.39	255.913		32.6922	28.3245	24.5653	26.108
91298		298.47	245.95	228.43	188.095	208.533	266.405				0	0	0	0	0	0		0	0	0	0	0	0		0	0	0	0	0	0		1.01205	1.003	1.00795	0.995428	1.00299	0.998848		321.307	288.301	242.469	231.516	213.387	266.405		32.6922	28.3245	24.5805	26.1853
91398		330.58	260.554	243.54	221.219	195.826	258.965				0	0	0	0	0	0		0	0	0	0	0	0		0	0	0	0	0	0		1.01204	1.00308	1.00799	0.995274	1.00279	0.998837		330.58	288.584	242.465	231.466	213.283	255.878		32.6922	28.4572	24.5805	26.3965
91498		306.535	280.395	227.54	215.48	179.043	254.031				0	0	0	0	0	0		0	0	0	0	0	0		0	0	0	0	0	0		1.0117	1.00328	1.00795	0.995027	1.00288	0.998648		321.792	288.654	242.468	231.581	213.273	255.892		32.5068	28.9002	24.5805	26.437
91578		327.777	303.652	244.178	215.619	198.004	214.593				0	0	0	0	0	0		0	0	0	0	0	0		0	0	0	0	0	0		1.01155	1.00332	1.00797	0.995133	1.00304	0.99889		327.777	303.652	242.467	231.827	213.386	255.872		32.5777	28.4572	24.6803	26.4625
91658		334.94	274.138	232.149	202.462	184.059	226.258				0	0	0	0	0	0		0	0	0	0	0	0		0	0	0	0	0	0		1.01162	1.00349	1.00784	0.995217	1.00298	0.998841		334.94	288.654	242.331	231.55	213.261	255.878		32.5777	28.9002	24.9023	26.437
91738		313.001	276.711	229.248	215.137	186.435	224.717				0	0	0	0	0	0		0	0	0	0	0	0		0	0	0	0	0	0		1.01155	1.00339	1.00782	0.994878	1.00307	0.998816		321.987	288.562	242.207	231.605	213.25	255.881		32.5777	28.4572	24.7435	26.437
91818		290.631	257.604	212.657	193.725	177.199	244.81				0	0	0	0	0	0		0	0	0	0	0	0		0	0	0	0	0	0		1.01149	1.00331	1.00794	0.994962	1.00321	0.998809		322	288.567	242.203	231.591	213.235	255.882		32.5777	28.4287	24.7435	26.437
91898		282.971	262.918	211.107	211.159	197.237	205.526				0	0	0	0	0	0		0	0	0	0	0	0		0	0	0	0	0	0		1.0115	1.00307	1.00799	0.995076	1.00316	0.998844		321.997	288.584	242.045	231.573	213.135	255.878		32.47	28.4572	24.5923	26.437
92018		337.996	274.688	241.455	203.253	200.226	231.492				0	0	0	0	0	0		0	0	0	0	0	0		0	0	0	0	0	0		1.01169	1.00305	1.00814	0.995373	1.00338	0.998823		337.996	288.286	241.879	231.463	213.107	255.652		32.47	28.4522	24.429	26.5695
92118		339.037	285.99	256.821	207.848	220.602	235.624				0	0	0	0	0	0		0	0	0	0	0	0		0	0	0	0	0	0		1.01208	1.00294	1.00808	0.995684	1.00321	0.998865		339.037	288.315	256.821	231.436	220.602	255.228		32.5777	28.4522	24.429	26.4307
92198		324.547	279.477	231.151	226.682	216.997	245.158				0	0	0	0	0	0		0	0	0	0	0	0		0	0	0	0	0	0		1.01178	1.00303	1.00823	0.995557	1.00305	0.998881		324.547	288.587	242.01	231.438	216.997	255.636		32.6255	28.585	24.5923	26.4307
92278		353.02	296.226	219.818	203.564	203.737	234.852				0	0	0	0	0	0		0	0	0	0	0	0		0	0	0	0	0	0		1.0118	1.00297	1.00843	0.995561	1.00309	0.998822		353.02	296.226	242.184	231.438	212.966	255.23		32.6662	28.585	24.7915	26.4307
92358		307.617	310.597	217.781	211.07	217.93	250.124				0	0	0	0	0	0		0	0	0	0	0	0		0	0	0	0	0	0		1.01148	1.00301	1.00838	0.9951	1.00324	0.998777		322.457	310.597	241.987	231.444	217.93	255.232		32.619	29.028	24.5923	26.4307
92478		306.798	238.952	219.238	218.1	191.031	235.858				0	0	0	0	0	0		0	0	0	0	0	0		0	0	0	0	0	0		1.0112	1.00295	1.00839	0.994632	1.00331	0.998842		323.125	288.654	241.985	231.45	212.951	255.229		32.647	29.2815	24.5923	26.4307
92558		316.754	280.349	209.36	244.431	201.365	237.028				0	0	0	0	0	0		0	0	0	0	0	0		0	0	0	0	0	0		1.01107	1.00276	1.0084	0.994534	1.00339	0.998849		316.754	288.654	241.985	244.431	213.051	255.229		32.6925	29.2815	24.5923	26.344
92638		337.606	248.771	234.265	238.577	191.892	227.122				0	0	0	0	0	0		0	0	0	0	0	0		0	0	0	0	0	0		1.01091	1.00288	1.00835	0.994641	1.00343	0.99883		337.606	288.598	241.872	238.577	212.943	255.23		32.6925	29.0755	24.429	26.3262
92718		311.163	289.185	236.278	229.4	210.043	225.954				0	0	0	0	0	0		0	0	0	0	0	0		0	0	0	0	0	0		1.01115	1.00292	1.00828	0.99487	1.00318	0.998839		323.146	288.321	242.003	231.383	212.96	255.229		32.6925	28.9427	24.5923	26.3262
92818		292.229	279.492	221.649	237.078	182.818	218.392				0	0	0	0	0	0		0	0	0	0	0	0		0	0	0	0	0	0		1.01043	1.00282	1.00833	0.994769	1.00329	0.998925		323.357	288.346	241.994	237.078	213.055	255.226		32.6925	28.9427	24.5923	26.3262
92898		289.844	227.396	225.076	210.183	197.619	222.769				0	0	0	0	0	0		0	0	0	0	0	0		0	0	0	0	0	0		1.01004	1.00284	1.00839	0.99468	1.00326	0.9989		323.366	288.072	241.986	231.389	213.056	255.227		32.6925	28.946	24.5923	26.1532
93018		312.479	256.284	240.675	194.406	188.575	229.917				0	0	0	0	0	0		0	0	0	0	0	0		0	0	0	0	0	0		1.00976	1.00274	1.00863	0.99462	1.00314	0.998582		323.431	287.966	241.95	231.39	213.109	255.277		32.8362	28.589	24.5923	26.1532
93098		284.912	264.873	210.702	201.221	194.112	233.944				0	0	0	0	0	0		0	0	0	0	0	0		0	0	0	0	0	0		1.00918	1.00263	1.00862	0.99408	1.00311	0.998899		323.458	287.826	241.951	231.338	213.109	255.227		32.8362	28.5568	24.5923	26.0225
93178		270.266	258.345	215.526	214.295	180.825	218.351				0	0	0	0	0	0		0	0	0	0	0	0		0	0	0	0	0	0		1.00867	1.00265	1.00859	0.994841	1.00317	0.998856		323.475	287.825	241.957	231.16	213.108	255.161		32.8362	28.5568	24.5923	25.9432
93258		318.523	269.712	220.77	190.209	190.711	212.543				0	0	0	0	0	0		0	0	0	0	0	0		0	0	0	0	0	0		1.00858	1.00268	1.00859	0.994713	1.0034	0.999059		318.523	287.824	241.857	231.137	213.051	255.079		32.9605	28.6045	24.429	26.0232
93338		301.424	246.426	209.257	208.835	207.284	229.453				0	0	0	0	0	0		0	0	0	0	0	0		0	0	0	0	0	0		1.00873	1.00278	1.00854	0.994579	1.00321	0.998997		323.474	287.771	241.683	231.052	212.958	255.02		33.0077	28.4467	24.381	26.0655
93478		312.471	299.31	260.202	233.607	210.599	249.558				0	0	0	0	0	0		0	0	0	0	0	0		0	0	0	0	0	0		1.0086	1.00279	1.00837	0.994576	1.00299	0.999042		323.477	299.31	260.202	231.053	212.973	254.833		33.0077	28.345	24.381	26.0655
93558		273.263	267.611	224.601	215.323	182.238	257.449				0	0	0	0	0	0		0	0	0	0	0	0		0	0	0	0	0	0		1.00832	1.00309	1.00848	0.994634	1.00327	0.999106		323.482	287.745	241.69	231.046	212.954	254.822		33.0077	28.345	24.381	26.0655
93638		293.437	253.158	213.025	222.171	215.463	241.544				0	0	0	0	0	0		0	0	0	0	0	0		0	0	0	0	0	0		1.00843	1.00332	1.0085	0.994673	1.00322	0.998875		323.48	287.766	241.861	231.137	215.463	254.862		33.0745	28.4467	24.4455	26.118
93718		323.965	277.741	223.865	223.21	177.359	247.195				0	0	0	0	0	0		0	0	0	0	0	0		0	0	0	0	0	0		1.00857	1.00338	1.00802	0.994003	1.0032	0.998827		323.965	287.794	241.69	231.113	212.888	255.036		33.1822	28.6045	24.368	26.0655
93798		297.754	304.708	203.216	194.613	205.806	225.331				0	0	0	0	0	0		0	0	0	0	0	0		0	0	0	0	0	0		1.00819	1.00314	1.00811	0.994103	1.00322	0.998954		323.579	304.708	241.673	231.138	212.888	255.082		33.2075	28.6045	24.368	26.118
93878		283.793	249.847	209.651	213.681	191.249	217.716				0	0	0	0	0	0		0	0	0	0	0	0		0	0	0	0	0	0		1.00781	1.00313	1.00858	0.993964	1.00317	0.998982		323.619	287.768	241.585	231.117	212.871	255.022		33.2075	28.4467	24.368	26.0655
94018		284.709	258.21	201.038	212.539	208.093	219.484				0	0	0	0	0	0		0	0	0	0	0	0		0	0	0	0	0	0		1.0079	1.00327	1.00863	0.994331	1.00305	0.99908		323.491	287.742	241.467	231.078	212.871	254.827		33.4355	28.345	24.2257	26.0655
94098		281.099	297.684	235.326	218.606	210.8	267.538				0	0	0	0	0	0		0	0	0	0	0	0		0	0	0	0	0	0		1.00816	1.00333	1.00827	0.994366	1.00315	0.999204		323.583	297.684	241.482	230.945	212.791	267.538		33.4607	28.3157	24.2257	26.0555
94178		308.328	262.43	234.149	252.363	206.363	250.015				0	0	0	0	0	0		0	0	0	0	0	0		0	0	0	0	0	0		1.00766	1.00323	1.00839	0.994375	1.00321	0.999346		323.742	287.743	241.622	252.363	212.787	254.558		33.2557	28.345	24.2708	26.0655
94258		292.334	275.219	236.845	230.202	190.089	241.024				0	0	0	0	0	0		0	0	0	0	0	0		0	0	0	0	0	0		1.00767	1.00315	1.00782	0.994373	1.00304	0.999205		323.741	287.61	241.726	230.945	212.8	254.519		33.2557	28.3157	24.2708	26.0555
94358		294.503	259.47	223.883	219.086	189.396	243.812				0	0	0	0	0	0		0	0	0	0	0	0		0	0	0	0	0	0		1.00738	1.00264	1.0078	0.994606	1.00295	0.999416		323.754	287.67	241.731	231.049	212.871	254.483		33.148	28.3157	24.2708	26.0655
94438		358.411	255.529	227.38	201.001	218.873	240.687				0	0	0	0	0	0		0	0	0	0	0	0		0	0	0	0	0	0		1.008	1.00263	1.00786	0.994656	1.00288	0.999351		358.411	287.671	241.719	231.044	218.873	254.211		33.2272	28.3157	24.2708	26.0655
94518		345.5	278.165	196.683	218.982	189.471	230.218				0	0	0	0	0	0		0	0	0	0	0	0		0	0	0	0	0	0		1.00809	1.00258	1.00837	0.994623	1.00289	0.999354		345.5	287.477	241.478	231.047	212.811	253.937		33.335	28.291	24.2257	26.0655
94618		342.068	279.89	182.257	211.649	170.555	221.74				0	0	0	0	0	0		0	0	0	0	0	0		0	0	0	0	0	0		1.00832	1.00264	1.00827	0.994597	1.00293	0.99928		342.068	287.47	241.455	230.938	212.808	253.726		33.2272	28.291	24.2417	26.2218
94698		370.861	264.719	254.564	213.362	215.688	257.309				0	0	0	0	0	0		0	0	0	0	0	0		0	0	0	0	0	0		1.00839	1.0027	1.00841	0.99469	1.00301	0.999181		370.861	287.463	254.564	230.855	215.688	253.735		33.2272	28.291	24.0348	26.1418
94798		351.242	259.305	229.184	233.678	216.498	240.974				0	0	0	0	0	0		0	0	0	0	0	0		0	0	0	0	0	0		1.0084	1.00285	1.00827	0.994637	1.00301	0.999181		351.242	287.446	241.324	230.789	216.498	253.614		33.316	28.291	24.0748	25.7935
94898		326.018	261.575	219.276	216.208	195.335	225.248				0	0	0	0	0	0		0	0	0	0	0	0		0	0	0	0	0	0		1.00856	1.00285	1.00788	0.994609	1.00295	0.999133		326.018	287.645	241.371	230.771	212.729	253.616		33.3727	28.3157	23.8588	25.6615
95018		314.297	278.565	247.829	197.802	201.396	216.07				0	0	0	0	0	0		0	0	0	0	0	0		0	0	0	0	0	0		1.00852	1.00286	1.00788	0.994526	1.00318	0.999196		324.179	287.749	247.829	230.723	212.725	253.733		33.4233	28.345	23.754	25.4327
95098		312.681	273.433	211.551	232.287	205.878	239.975				0	0	0	0	0	0		0	0	0	0	0	0		0	0	0	0	0	0		1.0085	1.00282	1.00825	0.99465	1.00331	0.999139		324.179	287.75	240.949	230.715	212.723	253.738		33.4233	28.345	23.7615	25.4327
95178		338.245	287.849	224.799	223.122	169.783	228.512				0	0	0	0	0	0		0	0	0	0	0	0		0	0	0	0	0	0		1.00829	1.00272	1.00856	0.994508	1.00308	0.998968		338.245	287.66	240.863	230.477	212.727	253.753		33.4233	28.3157	23.8168	25.4793
95258		289.1	302.925	217.021	204.011	199.326	227.526				0	0	0	0	0	0		0	0	0	0	0	0		0	0	0	0	0	0		1.00832	1.00279	1.00845	0.994503	1.00327	0.998989		324.184	302.925	240.894	230.221	212.655	253.62		33.49	28.291	24.0285	25.4483
95358		331.442	275.833	203.084	227.581	188.191	251.981				0	0	0	0	0	0		0	0	0	0	0	0		0	0	0	0	0	0		1.00859	1.00279	1.00844	0.994361	1.00281	0.999355		331.442	287.453	240.702	230.1	212.679	253.517		33.49	28.291	24.1377	25.612
95458		292.939	290.798	223.607	234.396	211.184	256.899				0	0	0	0	0	0		0	0	0	0	0	0		0	0	0	0	0	0		1.00825	1.00283	1.00865	0.994365	1.00206	0.999276		324.185	287.448	240.675	234.396	212.632	253.525		33.4233	28.2432	24.1188	25.5122
95538		323.471	263.504	223.724	236.403	214.615	228.655				0	0	0	0	0	0		0	0	0	0	0	0		0	0	0	0	0	0		1.00841	1.00272	1.0086	0.994397	1.00272	0.999012		323.471	287.661	240.693	236.403	214.615	253.407		33.5198	28.268	24.1377	25.5415
95618		306.741	247.904	212.074	235.107	211.853	232.95				0	0	0	0	0	0		0	0	0	0	0	0		0	0	0	0	0	0		1.00791	1.00259	1.00845	0.994454	1.00317	0.998968		324.251	287.676	240.701	235.107	212.207	253.409		33.5198	28.268	24.1377	25.5415
95698		311.03	264.935	209.113	215.808	213.628	238.282				0	0	0	0	0	0		0	0	0	0	0	0		0	0	0	0	0	0		1.00767	1.00268	1.00855	0.994541	1.00304	0.998819		324.261	287.752	240.696	229.895	212.086	253.414		33.5198	28.2972	24.1377	25.5415
95778		286.505	244.052	201.925	216.301	194.456	267.336				0	0	0	0	0	0		0	0	0	0	0	0		0	0	0	0	0	0		1.00762	1.00259	1.00853	0.994535	1.00306	0.998785		324.263	287.676	240.675	229.866	212.171	267.336		33.5865	28.268	24.1188	25.4963
95858		270.725	259.73	219.599	203.146	212.919	248.993				0	0	0	0	0	0		0	0	0	0	0	0		0	0	0	0	0	0		1.00755	1.0026	1.00848	0.994708	1.00314	0.998673		324.266	287.476	240.646	229.862	212.164	253.345		33.5865	28.2432	24.201	25.4963
96018		297.338	267.869	218.656	213.988	193.206	254.6				0	0	0	0	0	0		0	0	0	0	0	0		0	0	0	0	0	0		1.00755	1.00272	1.00847	0.994734	1.00285	0.998717		324.266	287.461	240.57	229.796	212.188	253.324		33.5865	28.2432	24.0472	25.4565
96118		368.721	285.659	252.892	233.372	233.337	252.094				0	0	0	0	0	0		0	0	0	0	0	0		0	0	0	0	0	0		1.00754	1.00279	1.00842	0.994663	1.00299	0.998672		368.721	287.154	252.892	229.8	233.337	253.28		33.49	28.1355	23.6367	25.4565
96198		316.244	317.968	226.899	227.128	218.586	242.376				0	0	0	0	0	0		0	0	0	0	0	0		0	0	0	0	0	0		1.00744	1.00276	1.00824	0.994711	1.00302	0.99864		324.167	317.968	240.349	229.862	218.586	252.95		33.4805	28.291	23.5655	25.4963
96278		314.068	250.781	218.17	231.139	239.852	273.153				0	0	0	0	0	0		0	0	0	0	0	0		0	0	0	0	0	0		1.00703	1.00275	1.00839	0.994752	1.00238	0.99871		324.152	287.457	240.326	229.892	239.852	273.153		33.4237	28.291	23.5655	25.5415
96358		320.707	271.913	231.023	224.481	230.709	232.607				0	0	0	0	0	0		0	0	0	0	0	0		0	0	0	0	0	0		1.00717	1.00282	1.00845	0.994523	1.00258	0.998721		320.707	287.145	240.186	229.866	230.709	253.279		33.335	28.1355	23.5405	25.4963
96438		306.085	262.621	236.878	227.244	214.039	253.278				0	0	0	0	0	0		0	0	0	0	0	0		0	0	0	0	0	0		1.00711	1.00286	1.00874	0.994644	1.00235	0.998739		323.771	286.884	240.172	229.893	212.702	252.929		33.509	27.9345	23.5405	25.5415
96518		292.423	254.536	209.022	235.579	205.737	230.334				0	0	0	0	0	0		0	0	0	0	0	0		0	0	0	0	0	0		1.00688	1.00298	1.00901	0.994642	1.00267	0.998614		323.799	286.882	240.151	235.579	212.686	252.956		33.509	27.9345	23.5405	25.4963
96598		269.259	228.249	211.804	207.069	193.163	228.991				0	0	0	0	0	0		0	0	0	0	0	0		0	0	0	0	0	0		1.0067	1.00294	1.00901	0.994724	1.00336	0.998668		323.82	286.883	239.93	229.862	212.651	252.866		33.509	28.0158	23.653	25.6598
96678		291.362	256.721	220.815	212.108	160.807	261.064				0	0	0	0	0	0		0	0	0	0	0	0		0	0	0	0	0	0		1.00675	1.00332	1.00893	0.994754	1.00335	0.998659		323.706	286.839	239.956	229.861	212.439	261.064		33.538	27.7903	23.653	25.6598
96778		337.823	319.491	213.446	239.896	198.847	303.822				0	0	0	0	0	0		0	0	0	0	0	0		0	0	0	0	0	0		1.00656	1.00321	1.00901	0.994956	1.0038	0.998448		337.823	319.491	239.931	239.896	212.373	303.822		33.585	28.0855	23.7597	25.6598
96908		340.641	253.98	241.25	237.253	189.611	283.811				0	0	0	0	0	0		0	0	0	0	0	0		0	0	0	0	0	0		1.00669	1.00348	1.0091	0.994886	1.00376	0.99847		340.641	286.835	239.901	237.253	212.376	283.811		33.696	28.0855	23.7597	25.6598
97018		267.223	247.097	214.956	228.927	198.56	238.953				0	0	0	0	0	0		0	0	0	0	0	0		0	0	0	0	0	0		1.00676	1.00346	1.00897	0.994949	1.00379	0.998469		323.706	286.651	239.416	229.785	212.248	252.343		33.696	27.954	23.6835	25.62
97098		282.989	291.442	201.626	192.804	197.78	266.516				0	0	0	0	0	0		0	0	0	0	0	0		0	0	0	0	0	0		1.00644	1.00353	1.00897	0.994899	1.00403	0.998425		323.72	291.442	239.302	229.715	212.229	266.516		33.696	27.9165	23.6335	25.4488
97178		291.204	265.617	214.504	184.229	184.211	215.041				0	0	0	0	0	0		0	0	0	0	0	0		0	0	0	0	0	0		1.00646	1.00338	1.0089	0.994749	1.0041	0.998527		323.719	286.227	239.308	229.721	212.263	252.205		33.696	27.9165	23.7295	25.4488
97278		261.003	236.293	213.622	206.254	200.533	223.289				0	0	0	0	0	0		0	0	0	0	0	0		0	0	0	0	0	0		1.00635	1.00362	1.00871	0.994729	1.00407	0.99862		323.649	286.31	239.377	229.722	212.226	252.102		33.7005	27.6587	23.7795	25.4488
97378		280.417	293.323	209.314	195.123	192.251	210.232				0	0	0	0	0	0		0	0	0	0	0	0		0	0	0	0	0	0		1.0064	1.00356	1.00846	0.994915	1.0041	0.998599		323.647	293.323	239.476	229.714	212.223	252.103		33.8262	27.6587	23.7795	25.4488
97458		300.793	260.516	243.309	231.779	206.139	252.863				0	0	0	0	0	0		0	0	0	0	0	0		0	0	0	0	0	0		1.00638	1.00336	1.00874	0.995339	1.00421	0.998189		323.648	286.398	239.183	229.698	212.215	252.127		34.0385	27.954	23.7295	25.5105
97538		311.68	286.828	221.636	229.848	232.18	242.744				0	0	0	0	0	0		0	0	0	0	0	0		0	0	0	0	0	0		1.00635	1.00333	1.00897	0.995732	1.00421	0.998148		323.649	286.407	239.168	229.687	232.18	252.022		34.0385	27.954	23.7295	25.5105
97658		349.216	289.364	236.762	252.371	235.644	237.131				0	0	0	0	0	0		0	0	0	0	0	0		0	0	0	0	0	0		1.00637	1.00342	1.00882	0.99589	1.00413	0.998063		349.216	286.226	239.176	252.371	235.644	251.93		34.0385	27.9165	23.7295	25.6817
97738		304.279	282.812	225.835	214.895	214.982	237.821				0	0	0	0	0	0		0	0	0	0	0	0		0	0	0	0	0	0		1.00641	1.00328	1.00879	0.995867	1.0042	0.998198		323.646	286.201	239.109	229.684	214.982	251.923		34.0385	27.476	23.5252	25.5105
97818		288.654	290.311	247.138	220.801	206.647	263.137				0	0	0	0	0	0		0	0	0	0	0	0		0	0	0	0	0	0		1.00641	1.00334	1.00833	0.995748	1.00417	0.998136		323.646	286.201	247.138	229.647	212.349	263.137		34.0385	27.5883	23.395	25.3413
97898		275.63	260.83	223.076	224.873	239.842	238.735				0	0	0	0	0	0		0	0	0	0	0	0		0	0	0	0	0	0		1.00626	1.00334	1.00833	0.995691	1.00399	0.998136		323.563	286.201	239.058	229.649	239.842	251.597		33.8947	27.5883	23.395	25.5345
98018		287.826	274.239	251.573	209.538	192.008	239.609				0	0	0	0	0	0		0	0	0	0	0	0		0	0	0	0	0	0		1.0062	1.00351	1.00864	0.995173	1.00399	0.998217		323.567	286.064	251.573	229.704	212.232	251.576		33.9167	27.4185	23.4685	25.7038
98098		324.422	296.656	263.043	243.684	220.133	274.87				0	0	0	0	0	0		0	0	0	0	0	0		0	0	0	0	0	0		1.00643	1.00356	1.00866	0.995694	1.00375	0.998117		324.422	296.656	263.043	243.684	220.133	274.87		33.9167	27.476	23.395	25.7038
98178		295.356	293.007	234.689	213.917	205.308	224.896				0	0	0	0	0	0		0	0	0	0	0	0		0	0	0	0	0	0		1.00651	1.00366	1.00852	0.995586	1.00388	0.998117		323.547	293.007	239.119	229.69	212.11	251.602		33.9167	27.476	23.5252	25.5105
98258		277.676	297.946	236.966	223.042	192.245	250.482				0	0	0	0	0	0		0	0	0	0	0	0		0	0	0	0	0	0		1.0064	1.0037	1.00851	0.995183	1.00411	0.998202		323.487	297.946	239.05	229.772	212.104	251.58		33.719	27.476	23.395	25.6817
98338		311.302	271.778	217.991	198.471	199.513	262.539				0	0	0	0	0	0		0	0	0	0	0	0		0	0	0	0	0	0		1.00616	1.0035	1.0083	0.994652	1.00378	0.998243		323.491	286.198	238.917	229.725	212.113	262.539		33.719	27.476	23.3012	25.5105
98418		310.064	313.344	229.982	225.711	195.96	266.183				0	0	0	0	0	0		0	0	0	0	0	0		0	0	0	0	0	0		1.00622	1.00305	1.00828	0.995267	1.00356	0.998305		323.133	313.344	239.06	229.659	212.131	266.183		33.6115	27.9165	23.4685	25.3413
98518		270.405	256.129	223.634	225.653	182.696	247.687				0	0	0	0	0	0		0	0	0	0	0	0		0	0	0	0	0	0		1.00621	1.00303	1.00835	0.995217	1.00355	0.99828		322.698	286.235	239.126	229.66	212.072	251.473		33.658	27.9165	23.5252	25.3413
98618		286.02	260.352	207.363	230.806	182.449	236.139				0	0	0	0	0	0		0	0	0	0	0	0		0	0	0	0	0	0		1.0067	1.00339	1.00835	0.995162	1.00348	0.998311		322.695	286.227	239.057	229.662	212.031	251.471		33.556	28.0287	23.395	25.3413
98698		334.278	289.837	240.771	243.427	171.579	226.656				0	0	0	0	0	0		0	0	0	0	0	0		0	0	0	0	0	0		1.00671	1.00318	1.00802	0.994689	1.00359	0.998291		334.278	286.203	239.071	243.427	212.029	251.472		33.658	27.5883	23.395	25.2795
98798		314.55	298.034	241.846	243.804	215.32	237.171				0	0	0	0	0	0		0	0	0	0	0	0		0	0	0	0	0	0		1.00675	1.00315	1.00769	0.995259	1.0035	0.998284		322.341	298.034	239.084	243.804	215.32	251.179		33.6975	27.5883	23.4685	25.2795
98909		290.112	272.884	249.049	246.608	205.266	284.149				0	0	0	0	0	0		0	0	0	0	0	0		0	0	0	0	0	0		1.00642	1.00311	1.00762	0.994637	1.00337	0.998285		322.431	286.204	249.049	246.608	211.81	284.149		33.6975	27.5883	23.3012	25.2795
99018		291.938	266.846	211.021	244.884	199.627	290.286				0	0	0	0	0	0		0	0	0	0	0	0		0	0	0	0	0	0		1.00651	1.00297	1.00757	0.995241	1.00339	0.998307		322.405	286.206	238.993	244.884	211.892	290.286		33.7005	27.5883	23.216	25.0715
99098		298.32	257.819	241.456	229.88	185.085	228.653				0	0	0	0	0	0		0	0	0	0	0	0		0	0	0	0	0	0		1.00707	1.00318	1.00747	0.995099	1.00342	0.998341		322.252	286.094	239.004	229.444	211.808	250.672		33.689	27.5247	23.216	25.007
99178		270.49	274.556	222.66	207.629	171.069	219.995				0	0	0	0	0	0		0	0	0	0	0	0		0	0	0	0	0	0		1.00699	1.00314	1.00749	0.995157	1.0035	0.998269		322.274	286.098	239.092	229.437	211.805	250.677		33.689	27.5247	23.3012	25.007
99258		320.595	296.468	197.879	197.212	201.3	245.936				0	0	0	0	0	0		0	0	0	0	0	0		0	0	0	0	0	0		1.00641	1.00295	1.00765	0.995685	1.00349	0.998322		320.595	296.468	239.153	229.377	211.806	250.851		33.689	27.5247	23.4685	25.007
99338		298.31	291.466	222.758	211.349	185.719	247.495				0	0	0	0	0	0		0	0	0	0	0	0		0	0	0	0	0	0		1.006	1.00319	1.00761	0.995728	1.00347	0.998284		322.699	291.466	239.274	229.373	211.807	250.858		33.8075	27.6945	23.5252	25.007
99418		325.703	287.762	239.171	243.77	206.137	235.526				0	0	0	0	0	0		0	0	0	0	0	0		0	0	0	0	0	0		1.00587	1.00308	1.00739	0.995608	1.00342	0.998104		325.703	286.103	239.163	243.77	211.808	250.891		33.819	27.5247	23.4235	25.1333
99538		295.449	293.846	234.892	241.862	196.966	269.655				0	0	0	0	0	0		0	0	0	0	0	0		0	0	0	0	0	0		1.0058	1.00326	1.00745	0.995633	1.00352	0.998212		322.7	293.846	239.161	241.862	211.76	269.655		33.819	27.4972	23.2562	25.1333
99618		290.042	266.132	228.341	233.187	200.952	265.881				0	0	0	0	0	0		0	0	0	0	0	0		0	0	0	0	0	0		1.00588	1.00342	1.00734	0.995346	1.0037	0.99818		322.7	286.001	239.165	229.617	211.755	265.881		33.8075	27.4972	23.2562	25.1333
99698		252.208	287.777	219.227	222.219	214.857	277.954				0	0	0	0	0	0		0	0	0	0	0	0		0	0	0	0	0	0		1.00593	1.00335	1.00735	0.995466	1.00357	0.99812		322.699	286.002	239.098	229.611	214.857	277.954		33.8075	27.4972	23.171	25.1333
99778		293.403	278.016	202.991	217.542	205.365	277.067				0	0	0	0	0	0		0	0	0	0	0	0		0	0	0	0	0	0		1.00591	1.00337	1.00726	0.995343	1.00329	0.998119		322.699	286.002	239.026	229.617	211.765	277.067		33.8075	27.4972	22.8107	25.3265
99858		308.249	267.695	214.265	215.374	183.55	252.59				0	0	0	0	0	0		0	0	0	0	0	0		0	0	0	0	0	0		1.00579	1.00335	1.00731	0.995156	1.0032	0.998072		322.7	286.079	239.1	229.662	211.768	251.692		33.8075	27.5247	23.171	25.5345
100018		293.426	287.536	205.162	215.204	201.67	231.736				0	0	0	0	0	0		0	0	0	0	0	0		0	0	0	0	0	0		1.00585	1.00335	1.00728	0.995273	1.00314	0.997796		322.7	286.079	239.101	229.659	211.769	251.742		33.819	27.662	23.171	25.3413
100118		324.809	281.918	251.098	226.436	194.733	245.967				0	0	0	0	0	0		0	0	0	0	0	0		0	0	0	0	0	0		1.00621	1.00349	1.00717	0.99513	1.00318	0.997689		324.809	286.065	251.098	229.706	211.768	251.762		33.8667	27.662	22.8557	25.5105
100218		297.842	274.611	220.435	249.945	191.298	239.93				0	0	0	0	0	0		0	0	0	0	0	0		0	0	0	0	0	0		1.00581	1.00347	1.00706	0.9952	1.00318	0.997689		322.7	286.067	239.04	249.945	211.747	251.52		33.8667	27.662	22.8557	25.5105
100298		281.496	267.018	229.916	212.936	203.017	219.457				0	0	0	0	0	0		0	0	0	0	0	0		0	0	0	0	0	0		1.00608	1.00352	1.0072	0.995313	1.00329	0.997688		322.698	286.198	239.033	229.699	211.765	251.762		33.8667	27.8317	22.8557	25.5105
100378		316.362	253.588	234.184	210.074	201.688	255.915				0	0	0	0	0	0		0	0	0	0	0	0		0	0	0	0	0	0		1.00618	1.00368	1.00718	0.995307	1.00329	0.997693		322.698	286.196	239.035	229.765	211.746	251.761		33.7482	27.6945	22.8557	25.62
100458		301.846	271.65	227.982	213.291	202.002	233.321				0	0	0	0	0	0		0	0	0	0	0	0		0	0	0	0	0	0		1.00601	1.00364	1.00721	0.995524	1.00329	0.997559		323.19	286.222	239.104	229.755	211.746	251.786		33.8667	28.135	23.216	25.4565
100538		261.375	303.26	228.02	232.641	214.813	220.995				0	0	0	0	0	0		0	0	0	0	0	0		0	0	0	0	0	0		1.00584	1.00367	1.0072	0.995283	1.00328	0.997471		323.262	303.26	239.104	229.766	214.813	251.802		33.8667	28.1725	23.216	25.4565
100618		291.166	280.299	220.72	201.603	184.141	252.192				0	0	0	0	0	0		0	0	0	0	0	0		0	0	0	0	0	0		1.00615	1.0036	1.00723	0.995508	1.00339	0.997498		323.131	286.314	239.169	229.755	211.745	251.797		33.8667	28.3097	23.3012	25.2173
100698		345.807	269.981	222.785	200.248	170.433	236.602				0	0	0	0	0	0		0	0	0	0	0	0		0	0	0	0	0	0		1.0063	1.00347	1.00711	0.995751	1.00352	0.997267		345.807	286.225	239.107	229.746	211.745	251.553		33.7482	28.2722	23.3257	25.2173
100778		322.692	300.014	224.594	229.655	206.107	250.436				0	0	0	0	0	0		0	0	0	0	0	0		0	0	0	0	0	0		1.00621	1.00345	1.00737	0.995786	1.00323	0.997423		322.692	300.014	239.164	229.744	211.746	251.364		33.6958	28.4692	23.411	25.2173
100858		328.346	288.04	232.585	222.681	211.796	304.634				0	0	0	0	0	0		0	0	0	0	0	0		0	0	0	0	0	0		1.00621	1.00375	1.0072	0.995347	1.00353	0.997088		328.346	286.829	239.307	229.85	211.745	304.634		33.7482	28.8825	23.5782	25.257
101018		302.243	307.757	215.356	246.999	195.299	259.304				0	0	0	0	0	0		0	0	0	0	0	0		0	0	0	0	0	0		1.00596	1.00356	1.00715	0.995159	1.0035	0.997326		322.699	307.757	239.465	246.999	211.745	251.035		33.7482	28.332	23.7085	25.3022
101118		301.223	300.954	245.227	222.79	201.561	246.084				0	0	0	0	0	0		0	0	0	0	0	0		0	0	0	0	0	0		1.00596	1.00359	1.00709	0.995169	1.00354	0.997598		322.558	300.954	245.227	229.913	211.744	250.731		33.6958	28.8825	23.7085	25.1695
101238		302.923	263.453	233.176	235.595	208.087	267.997				0	0	0	0	0	0		0	0	0	0	0	0		0	0	0	0	0	0		1.00577	1.00356	1.00713	0.995167	1.00366	0.997843		322.7	286.833	239.922	235.595	211.744	267.997		33.7125	28.7763	23.803	25.1695
101338		295.198	286.254	226.481	192.665	195.702	268.005				0	0	0	0	0	0		0	0	0	0	0	0		0	0	0	0	0	0		1.00578	1.00373	1.00699	0.995119	1.00373	0.997508		323.286	286.829	239.926	229.913	211.639	268.005		33.831	28.7763	23.758	25.1588
101418		308.108	288.654	263.172	225.042	190.95	256.823				0	0	0	0	0	0		0	0	0	0	0	0		0	0	0	0	0	0		1.00569	1.00371	1.00662	0.995347	1.00381	0.997843		323.324	286.277	263.172	229.882	211.451	250.712		33.8667	28.2257	23.803	25.0882
101498		324.17	304.034	254.04	251.375	191.614	235.786				0	0	0	0	0	0		0	0	0	0	0	0		0	0	0	0	0	0		1.00565	1.00336	1.00648	0.995255	1.004	0.997941		324.17	304.034	254.04	251.375	211.434	250.921		34.0115	28.2257	23.853	25.0882
101578		327.464	264.528	217.173	221.23	195.156	279.654				0	0	0	0	0	0		0	0	0	0	0	0		0	0	0	0	0	0		1.0058	1.00317	1.00645	0.995096	1.00397	0.997954		327.464	286.462	239.942	229.914	211.436	279.654		34.1265	28.1892	23.803	25.1588
101658		294.074	269.677	233.94	210.841	172.923	244.241				0	0	0	0	0	0		0	0	0	0	0	0		0	0	0	0	0	0		1.00586	1.00309	1.00653	0.99494	1.00409	0.998013		323.497	286.49	240.043	229.916	211.425	251.237		34.1265	28.1892	23.803	25.0655
101738		296.939	270.101	234.189	222.607	195.021	255.233				0	0	0	0	0	0		0	0	0	0	0	0		0	0	0	0	0	0		1.00578	1.00287	1.00645	0.995156	1.00404	0.998073		323.499	286.564	240.053	229.938	211.431	251.224		34.0908	28.1082	23.803	25.0462
101818		329.561	271.43	224.516	225.325	212.63	244.11				0	0	0	0	0	0		0	0	0	0	0	0		0	0	0	0	0	0		1.00591	1.00278	1.00645	0.995477	1.00395	0.998165		329.561	286.595	240.053	229.935	211.438	251.482		34.0743	28.1082	23.758	24.8732
101898		300.034	264.47	211.716	230.77	194.493	226.481				0	0	0	0	0	0		0	0	0	0	0	0		0	0	0	0	0	0		1.00617	1.00298	1.00641	0.995524	1.00408	0.998122		323.447	286.526	240.057	229.947	211.427	251.485		33.9758	27.8182	23.758	24.9042
102018		338.6	272.838	251.742	233.127	188.027	224.088				0	0	0	0	0	0		0	0	0	0	0	0		0	0	0	0	0	0		1.00619	1.00297	1.00634	0.995531	1.00422	0.997969		338.6	286.236	251.742	229.947	211.414	251.497		33.831	27.9112	23.6993	24.9042
102098		358.182	257.362	242.393	231.461	230.844	290.14				0	0	0	0	0	0		0	0	0	0	0	0		0	0	0	0	0	0		1.00584	1.00293	1.00648	0.995017	1.00405	0.99775		358.182	286.545	239.941	229.939	230.844	290.14		33.8145	27.8182	23.758	24.8732
102178		336.307	258.83	218.199	229.02	191.735	279.443				0	0	0	0	0	0		0	0	0	0	0	0		0	0	0	0	0	0		1.00603	1.00289	1.0064	0.994946	1.00408	0.99766		336.307	286.849	239.943	230.024	211.427	279.443		33.9523	28.3688	23.758	24.9042
102278		300.541	306.703	241.529	205.032	211.753	260.491				0	0	0	0	0	0		0	0	0	0	0	0		0	0	0	0	0	0		1.00608	1.00293	1.00639	0.995039	1.00392	0.997694		323.493	306.703	240.099	230.21	211.441	260.491		33.9178	28.5242	23.808	24.9322
102358		294.224	260.49	232.762	208.291	229.283	250.188				0	0	0	0	0	0		0	0	0	0	0	0		0	0	0	0	0	0		1.00614	1.00293	1.00625	0.99478	1.00376	0.997402		323.492	287.204	240.123	230.215	229.283	252.073		33.9178	28.5242	23.808	24.6707
102438		306.893	269.287	252.718	234.883	178.384	216.582				0	0	0	0	0	0		0	0	0	0	0	0		0	0	0	0	0	0		1.00635	1.00281	1.00581	0.994819	1.00363	0.997304		323.557	287.65	252.718	234.883	211.645	252.079		33.9167	28.397	23.7692	24.0023
102518		298.511	266.099	209.369	231.413	219.028	249.185				0	0	0	0	0	0		0	0	0	0	0	0		0	0	0	0	0	0		1.00659	1.00282	1.00568	0.994594	1.00369	0.997549		323.542	287.648	240.422	230.219	219.028	252.063		33.9167	28.397	23.7692	24.0023
102638		313.856	262.369	231.811	228.413	193.939	249.614				0	0	0	0	0	0		0	0	0	0	0	0		0	0	0	0	0	0		1.0069	1.0023	1.00578	0.994377	1.00381	0.997682		323.477	287.71	240.499	230.247	211.741	251.95		33.9178	28.397	23.7982	24.0263
102718		333.723	264.259	259.897	254.151	200.08	260.898				0	0	0	0	0	0		0	0	0	0	0	0		0	0	0	0	0	0		1.00676	1.00213	1.00551	0.994355	1.00383	0.997724		333.723	287.761	259.897	254.151	211.74	260.898		34.0188	28.4262	23.8232	24.0263
102798		280.129	295.319	254.499	237.927	208.168	251.436				0	0	0	0	0	0		0	0	0	0	0	0		0	0	0	0	0	0		1.00681	1.00227	1.0054	0.994392	1.00385	0.997543		323.426	295.319	254.499	237.927	211.753	251.789		33.9178	28.5143	23.856	24.0988
102878		312.174	317.912	254.675	212.697	202.46	252.293				0	0	0	0	0	0		0	0	0	0	0	0		0	0	0	0	0	0		1.0065	1.0024	1.00537	0.994485	1.00379	0.997877		323.436	317.912	254.675	230.578	211.796	251.728		33.8157	28.5487	23.856	23.9917
103018		276.436	289.628	204.112	217.753	213.414	228.07				0	0	0	0	0	0		0	0	0	0	0	0		0	0	0	0	0	0		1.00649	1.00235	1.0054	0.994441	1.00395	0.998387		323.528	287.838	240.639	230.584	211.792	251.634		33.8947	28.501	23.856	23.8828
103098		342.511	272.34	227.781	211.181	240.466	259.659				0	0	0	0	0	0		0	0	0	0	0	0		0	0	0	0	0	0		1.00661	1.00236	1.00545	0.994609	1.00397	0.998308		342.511	287.838	240.675	230.717	240.466	259.659		33.7938	28.3808	23.9913	23.8755
103178		324.745	280.01	205.49	193.599	202.527	240.594				0	0	0	0	0	0		0	0	0	0	0	0		0	0	0	0	0	0		1.0065	1.00227	1.0055	0.994938	1.00402	0.998746		324.745	287.841	240.677	230.696	211.752	251.873		33.8157	28.2875	23.9913	23.5198
103278		286.136	293.228	264.177	246.326	203.241	247.06				0	0	0	0	0	0		0	0	0	0	0	0		0	0	0	0	0	0		1.00654	1.00255	1.00557	0.994601	1.00396	0.998762		323.435	293.228	264.177	246.326	211.732	251.894		33.9178	28.1717	23.9913	23.5853
103358		327.783	289.732	250.58	247.587	193.452	245.296				0	0	0	0	0	0		0	0	0	0	0	0		0	0	0	0	0	0		1.00666	1.00263	1.00554	0.994991	1.00407	0.998768		327.783	287.772	250.58	247.587	211.605	251.894		34.0188	27.6865	23.9913	23.3765
103478		261.661	284.804	240.677	245.79	203.22	256.181				0	0	0	0	0	0		0	0	0	0	0	0		0	0	0	0	0	0		1.0066	1.00269	1.00554	0.994931	1.00414	0.998466		323.519	287.772	240.677	245.79	211.597	252		34.0188	27.525	23.9913	23.5833
103558		344.365	245.052	239.309	201.949	223.706	249.245				0	0	0	0	0	0		0	0	0	0	0	0		0	0	0	0	0	0		1.00666	1.00231	1.00552	0.995128	1.00422	0.99776		344.365	287.84	240.677	230.826	223.706	252.152		34.0188	27.5855	23.9913	23.4703
103638		294.333	281.993	234.972	238.133	187.985	256.039				0	0	0	0	0	0		0	0	0	0	0	0		0	0	0	0	0	0		1.0068	1.0021	1.00578	0.995528	1.00419	0.997605		323.503	287.849	240.677	238.133	211.555	252.161		34.0188	27.5855	23.9913	23.4703
103738		302.25	311.805	253.472	236.405	220.5	223.644				0	0	0	0	0	0		0	0	0	0	0	0		0	0	0	0	0	0		1.00687	1.00198	1.00574	0.995463	1.00408	0.998331		323.423	311.805	253.472	236.405	220.5	252.119		34.0673	27.5855	24.1663	23.4703
103818		290.646	282.435	212.131	216.977	174.469	231.324				0	0	0	0	0	0		0	0	0	0	0	0		0	0	0	0	0	0		1.00678	1.00193	1.00571	0.995843	1.00387	0.997514		322.868	287.784	240.677	230.744	211.293	252.211		33.9592	27.4697	23.9913	23.2635
103898		281.857	254.236	221.601	219.702	202.95	233.245				0	0	0	0	0	0		0	0	0	0	0	0		0	0	0	0	0	0		1.00678	1.0022	1.00597	0.99556	1.00391	0.997557		322.869	287.776	240.676	230.762	211.29	252.272		33.9758	27.4697	23.9913	23.3765
104018		305.391	260.431	242.531	232.642	220.109	278.24				0	0	0	0	0	0		0	0	0	0	0	0		0	0	0	0	0	0		1.00689	1.00244	1.00548	0.99551	1.00397	0.997519		323.423	287.834	240.675	230.765	220.109	278.24		34.0908	27.5855	23.8503	23.3765
104098		320.592	334.454	264.258	228.416	208.623	253.772				0	0	0	0	0	0		0	0	0	0	0	0		0	0	0	0	0	0		1.00689	1.00267	1.00541	0.995496	1.00385	0.99824		320.592	334.454	264.258	230.657	211.294	252.315		34.0908	27.6653	23.8503	23.311
104178		317.851	276.572	254.858	217.261	200.241	245.413				0	0	0	0	0	0		0	0	0	0	0	0		0	0	0	0	0	0		1.00694	1.00262	1.00542	0.995273	1.0037	0.998039		323.421	287.943	254.858	230.675	211.314	252.401		34.1265	27.6653	23.6813	23.311
104258		303.208	283.198	259.832	244.825	194.154	251.873				0	0	0	0	0	0		0	0	0	0	0	0		0	0	0	0	0	0		1.00705	1.00258	1.00544	0.995195	1.00364	0.998094		322.755	288.024	259.832	244.825	211.326	252.505		34.0115	27.8835	23.6813	23.5198
104338		306.118	286.194	232.53	196.29	205.141	228.664				0	0	0	0	0	0		0	0	0	0	0	0		0	0	0	0	0	0		1.00709	1.00248	1.00555	0.994921	1.00364	0.998122		322.739	288.248	240.633	230.697	211.327	252.693		34.0115	27.971	23.5622	23.5198
104418		349.318	269.418	233.432	200.954	200.912	250.208				0	0	0	0	0	0		0	0	0	0	0	0		0	0	0	0	0	0		1.00723	1.00221	1.00552	0.995192	1.00333	0.998103		349.318	288.292	240.547	230.507	211.215	252.696		34.081	28	23.5622	23.4905
104538		304.879	260.446	223.016	200.444	194.76	250.435				0	0	0	0	0	0		0	0	0	0	0	0		0	0	0	0	0	0		1.00714	1.00224	1.00601	0.995366	1.00326	0.998288		322.692	288.287	240.536	230.474	210.985	252.666		33.9947	28.0553	23.5622	23.8462
104618		337.26	270.832	263.46	232.906	202.818	259.125				0	0	0	0	0	0		0	0	0	0	0	0		0	0	0	0	0	0		1.0067	1.00209	1.00612	0.995368	1.00316	0.99794		337.26	288.31	263.46	230.474	211.001	259.125		33.8508	28.0553	23.5622	23.4905
104698		343.392	285.64	260.479	243.179	217.21	254.597				0	0	0	0	0	0		0	0	0	0	0	0		0	0	0	0	0	0		1.00662	1.00218	1.00584	0.995347	1.00331	0.997724		343.392	288.297	260.479	243.179	217.21	252.937		34.0238	28	23.7312	23.5198
104778		315.083	302.575	270.823	220.232	217.982	245.458				0	0	0	0	0	0		0	0	0	0	0	0		0	0	0	0	0	0		1.00653	1.00211	1.00556	0.995552	1.00335	0.997591		321.651	302.575	270.823	230.748	217.982	252.939		33.8145	27.971	23.7635	23.5198
104898		316.36	275.966	256.84	221.331	197.443	231.533				0	0	0	0	0	0		0	0	0	0	0	0		0	0	0	0	0	0		1.00651	1.00214	1.0054	0.995471	1.00337	0.997297		321.654	288.303	256.84	230.764	211.212	252.942		33.8145	27.971	23.6225	23.311
105018		356.405	269.064	255.196	216.196	224.572	253.628				0	0	0	0	0	0		0	0	0	0	0	0		0	0	0	0	0	0		1.00652	1.00221	1.00533	0.995449	1.00324	0.997699		356.405	288.292	255.196	230.768	224.572	252.938		33.9915	27.9342	23.6225	23.311
105098		304.378	245.555	226.565	239.066	223.139	218.843				0	0	0	0	0	0		0	0	0	0	0	0		0	0	0	0	0	0		1.00603	1.00222	1.00513	0.995573	1.00322	0.997671		321.716	288.291	240.675	239.066	223.139	253.02		33.9915	27.9342	23.6225	23.5198
105178		280.285	260.36	212.853	218.596	221.289	231.022				0	0	0	0	0	0		0	0	0	0	0	0		0	0	0	0	0	0		1.00592	1.0021	1.00472	0.995688	1.00342	0.997931		321.732	288.31	240.605	230.801	221.289	253.002		33.9915	27.9342	23.4535	23.5853
105298		298.183	271.593	232.36	224.416	207.145	250.639				0	0	0	0	0	0		0	0	0	0	0	0		0	0	0	0	0	0		1.00545	1.00236	1.00474	0.995591	1.00354	0.998143		321.796	288.363	240.676	230.904	211.2	253.074		33.8145	28.064	23.6225	23.8185
105398		357.502	291.367	280.741	236.456	214.091	283.741				0	0	0	0	0	0		0	0	0	0	0	0		0	0	0	0	0	0		1.00511	1.00228	1.0048	0.99555	1.00346	0.997931		357.502	291.367	280.741	236.456	214.091	283.741		33.8145	28.0455	23.6043	23.8505
105478		322.213	272.25	248.869	250.022	190.496	266.395				0	0	0	0	0	0		0	0	0	0	0	0		0	0	0	0	0	0		1.00508	1.00233	1.00477	0.995708	1.00331	0.997552		322.213	288.512	248.869	250.022	210.976	266.395		33.9915	28.0935	23.5763	23.8505
105558		312.367	276.316	208.307	220.897	184.087	247.451				0	0	0	0	0	0		0	0	0	0	0	0		0	0	0	0	0	0		1.00535	1.00245	1.00475	0.995672	1.00313	0.997348		321.82	288.562	240.849	230.955	211.006	253.348		33.9915	28.2382	23.521	23.7375
105638		313.863	273.724	229.963	231.44	201.545	233.369				0	0	0	0	0	0		0	0	0	0	0	0		0	0	0	0	0	0		1.00531	1.00248	1.0048	0.99555	1.0031	0.997675		321.831	288.562	240.843	230.959	210.839	253.332		33.9915	28.2058	23.5135	23.29
105718		312.279	277.136	244.462	210.577	222.303	250.508				0	0	0	0	0	0		0	0	0	0	0	0		0	0	0	0	0	0		1.00536	1.00237	1.00506	0.995393	1.00314	0.997811		321.818	288.564	244.462	230.967	222.303	253.325		33.9915	28.2382	23.3385	23.29
105818		313.644	279.53	221.347	230.962	205.457	269.885				0	0	0	0	0	0		0	0	0	0	0	0		0	0	0	0	0	0		1.00521	1.00228	1.00542	0.995535	1.00329	0.997845		321.856	288.566	240.675	230.959	210.591	269.885		34.2138	28.2382	23.1975	23.29
105898		333.873	260.713	237.618	202.283	185.629	250.367				0	0	0	0	0	0		0	0	0	0	0	0		0	0	0	0	0	0		1.00501	1.00259	1.00523	0.995439	1.00332	0.998163		333.873	288.629	240.691	231.139	210.654	253.532		34.7615	28.5635	23.3385	23.344
106018		317.371	266.732	247.542	226.876	210.444	224.842				0	0	0	0	0	0		0	0	0	0	0	0		0	0	0	0	0	0		1.00499	1.00261	1.0053	0.995531	1.00339	0.998139		322.348	288.921	247.542	231.129	210.645	253.623		34.7615	28.663	23.3628	23.0397
106118		344.223	303.489	237.446	247.972	220.512	232.912				0	0	0	0	0	0		0	0	0	0	0	0		0	0	0	0	0	0		1.00475	1.00279	1.00532	0.995534	1.00337	0.998249		344.223	303.489	240.964	247.972	220.512	253.524		34.2138	28.7527	23.4087	22.928
106198		317.169	298.646	232.597	219.644	236.91	248.896				0	0	0	0	0	0		0	0	0	0	0	0		0	0	0	0	0	0		1.00429	1.00243	1.00522	0.995424	1.00298	0.99858		321.722	298.646	241.11	231.139	236.91	253.497		34.0285	28.624	23.349	22.928
106278		312.876	281.257	229.437	225.074	197.677	226.947				0	0	0	0	0	0		0	0	0	0	0	0		0	0	0	0	0	0		1.00419	1.00227	1.00504	0.995351	1.00289	0.998592		321.49	289.17	241.127	231.141	210.706	253.622		33.7215	28.5415	23.349	22.8183
106358		324.15	265.02	217.281	229.758	200.388	230.678				0	0	0	0	0	0		0	0	0	0	0	0		0	0	0	0	0	0		1.00398	1.0023	1.005	0.99509	1.00304	0.998461		324.15	288.992	241.131	231.146	210.687	253.622		33.4197	28.4518	23.349	22.928
106437		310.146	273.585	239.97	229.246	224.789	245.859				0	0	0	0	0	0		0	0	0	0	0	0		0	0	0	0	0	0		1.00397	1.00232	1.00486	0.995081	1.00333	0.99838		321.53	289.166	241.145	231.171	224.789	253.622		33.8575	28.4822	23.349	23.021
106518		329.427	275.983	205.124	220.752	207.38	244.683				0	0	0	0	0	0		0	0	0	0	0	0		0	0	0	0	0	0		1.00416	1.00266	1.00485	0.995119	1.0033	0.998529		329.427	289.245	241.326	231.171	210.827	253.627		34.0833	28.3647	23.4165	23.021
106598		310.447	252.292	231.696	230.235	226.151	223.936				0	0	0	0	0	0		0	0	0	0	0	0		0	0	0	0	0	0		1.00425	1.00281	1.005	0.995022	1.00305	0.998122		321.727	289.237	241.308	231.172	226.151	253.627		34.0285	28.3647	23.4165	22.9112
106678		298.455	256.254	214.004	230.914	188.386	237.701				0	0	0	0	0	0		0	0	0	0	0	0		0	0	0	0	0	0		1.00423	1.00299	1.00488	0.995068	1.00294	0.998583		321.73	289.227	241.322	231.189	210.699	253.627		34.0285	28.3647	23.4165	22.9915
106778		308.259	307.883	259.86	240.634	192.361	261.792				0	0	0	0	0	0		0	0	0	0	0	0		0	0	0	0	0	0		1.00427	1.00295	1.00494	0.994682	1.00295	0.998464		321.725	307.883	259.86	240.634	210.697	261.792		33.8062	28.402	23.4655	22.9915
106898		341.099	290.837	214.116	240.183	213.168	264.213				0	0	0	0	0	0		0	0	0	0	0	0		0	0	0	0	0	0		1.0044	1.003	1.00494	0.994613	1.00289	0.998583		341.099	290.837	241.455	240.183	210.705	264.213		33.6293	28.4235	23.4655	22.8038
107018		289.717	288.534	223.68	190.813	215.346	246.198				0	0	0	0	0	0		0	0	0	0	0	0		0	0	0	0	0	0		1.00421	1.00302	1.00514	0.994424	1.00301	0.998672		321.733	289.441	241.455	231.216	215.346	253.635		33.6293	28.3662	23.6523	22.743
107117		277.278	279.005	230.41	229.908	220.236	247.335				0	0	0	0	0	0		0	0	0	0	0	0		0	0	0	0	0	0		1.00422	1.00306	1.00527	0.994524	1.0028	0.998661		321.731	289.574	241.465	231.291	220.236	253.786		33.8062	28.4705	23.708	22.8837
107198		288.241	281.913	221.487	198.837	203.955	225.975				0	0	0	0	0	0		0	0	0	0	0	0		0	0	0	0	0	0		1.00427	1.00303	1.00507	0.994512	1.00279	0.998461		322.09	289.674	241.541	231.291	210.718	253.817		33.6525	28.5437	23.8108	22.8675
107278		291.091	261.3	212.815	193.729	203.631	237.476				0	0	0	0	0	0		0	0	0	0	0	0		0	0	0	0	0	0		1.00432	1.00242	1.00519	0.994527	1.003	0.997988		322.077	289.712	241.587	231.375	210.593	254.125		33.8295	28.5437	23.7295	22.8822
107358		290.488	290.159	220.105	196.912	188.272	249.558				0	0	0	0	0	0		0	0	0	0	0	0		0	0	0	0	0	0		1.00466	1.00307	1.00519	0.994545	1.00329	0.998056		321.992	290.159	241.587	231.428	210.59	254.116		34.0518	28.357	23.7295	22.8508
107458		359.273	318.81	238.595	233.412	221.702	249.369				0	0	0	0	0	0		0	0	0	0	0	0		0	0	0	0	0	0		1.00467	1.00318	1.00531	0.994575	1.00314	0.998002		359.273	318.81	241.632	233.412	221.702	254.123		34.0518	27.8197	23.8173	22.7038
107538		334.135	270.482	218.358	237.929	230.543	229.473				0	0	0	0	0	0		0	0	0	0	0	0		0	0	0	0	0	0		1.005	1.00317	1.00526	0.994696	1.00327	0.998368		334.135	289.666	241.734	237.929	230.543	254.078		34.1065	28.357	24.2227	22.6333
107638		298.596	308.847	205.565	221.183	191.5	237.703				0	0	0	0	0	0		0	0	0	0	0	0		0	0	0	0	0	0		1.00479	1.00293	1.00502	0.995099	1.00314	0.998681		321.961	308.847	241.752	231.444	210.592	254.039		34.2425	28.357	24.0962	22.4802
107717		273.478	283.228	209.987	235.35	232.254	247.454				0	0	0	0	0	0		0	0	0	0	0	0		0	0	0	0	0	0		1.00486	1.00293	1.00496	0.995264	1.00318	0.998502		321.943	289.681	241.652	235.35	232.254	254.062		34.2425	27.7025	23.6908	22.4802
107798		305.6	276.597	215.486	220.194	214.462	252.927				0	0	0	0	0	0		0	0	0	0	0	0		0	0	0	0	0	0		1.00492	1.00292	1.00525	0.995261	1.00315	0.998379		321.928	289.786	241.635	231.416	214.462	254.077		34.1065	27.5755	23.6908	22.4062
107878		321.567	250.633	210.896	209.291	194.796	236.816				0	0	0	0	0	0		0	0	0	0	0	0		0	0	0	0	0	0		1.00503	1.00309	1.0051	0.995342	1.00316	0.998398		321.9	289.896	241.644	231.441	210.505	254.27		34.0518	27.48	23.6908	22.2533
108038		296.074	254.913	223.497	204.221	188.63	225.604				0	0	0	0	0	0		0	0	0	0	0	0		0	0	0	0	0	0		1.00494	1.00318	1.00518	0.995379	1.00321	0.998509		321.923	289.889	241.74	231.441	210.501	254.259		34.0518	27.48	23.974	22.0288
108118		290.399	306.594	251.975	222.124	206.306	255.087				0	0	0	0	0	0		0	0	0	0	0	0		0	0	0	0	0	0		1.00478	1.00329	1.00547	0.995471	1.00312	0.998453		321.832	306.594	251.975	231.461	210.508	254.433		34.0518	27.4053	24.0515	21.9773
108198		328.469	300.177	252.804	225.582	208.406	271.102				0	0	0	0	0	0		0	0	0	0	0	0		0	0	0	0	0	0		1.00473	1.00327	1.00541	0.995392	1.00294	0.99913		328.469	300.177	252.804	231.468	210.522	271.102		34.0518	27.3927	24.0515	21.8473
108278		343.097	304.135	270.2	217	199.583	251.894				0	0	0	0	0	0		0	0	0	0	0	0		0	0	0	0	0	0		1.00467	1.00299	1.00538	0.995602	1.00274	1.00016		343.097	304.135	270.2	231.459	210.537	254.261		34.0518	27.3927	24.0515	21.8123
108358		311.811	302.901	240.251	222.579	189.429	233.091				0	0	0	0	0	0		0	0	0	0	0	0		0	0	0	0	0	0		1.00465	1.00302	1.0052	0.99572	1.00277	1.00004		321.882	302.901	241.852	231.668	210.535	254.273		34.0518	27.3927	23.883	21.8285
108437		368.08	252.728	240.548	226.419	195.229	239.38				0	0	0	0	0	0		0	0	0	0	0	0		0	0	0	0	0	0		1.00443	1.00326	1.00509	0.99591	1.00301	0.99996		368.08	290.061	241.746	231.759	210.592	254.28		34.261	27.4313	23.8055	21.854
108518		330.306	235.2	215.618	208.632	224.161	241.572				0	0	0	0	0	0		0	0	0	0	0	0		0	0	0	0	0	0		1.00466	1.00336	1.00501	0.995877	1.00314	0.998983		330.306	290.053	241.856	231.761	224.161	254.569		34.1065	27.4313	23.7888	21.6727
108598		340.812	253.376	238.464	221.845	207.297	223.136				0	0	0	0	0	0		0	0	0	0	0	0		0	0	0	0	0	0		1.00482	1.00337	1.00497	0.995867	1.00319	0.998845		340.812	290.159	242.032	231.831	210.503	254.586		34.0518	27.522	23.8692	21.751
108678		345.763	284.603	247.117	214.399	187.021	259.716				0	0	0	0	0	0		0	0	0	0	0	0		0	0	0	0	0	0		1.00483	1.00328	1.00492	0.995586	1.00315	0.998806		345.763	290.159	247.117	231.843	210.449	259.716		34.0518	27.092	23.4725	21.5113
108782		320.044	304.533	259.175	236.162	220.33	266.62				0	0	0	0	0	0		0	0	0	0	0	0		0	0	0	0	0	0		1.00487	1.00329	1.0049	0.995371	1.00297	0.999795		321.796	304.533	259.175	236.162	220.33	266.62		34.0518	27.092	23.8692	21.5722
108858		348.471	257.301	254.476	209.609	207.147	249.968				0	0	0	0	0	0		0	0	0	0	0	0		0	0	0	0	0	0		1.0048	1.00317	1.00486	0.995414	1.00295	0.999594		348.471	290.159	254.476	231.948	210.45	254.496		34.0285	26.9237	23.9635	21.5722
109018		326.547	278.887	276.657	222.584	214.732	250.772				0	0	0	0	0	0		0	0	0	0	0	0		0	0	0	0	0	0		1.00468	1.00331	1.00475	0.995504	1.00278	0.998516		326.547	290.202	276.657	231.939	214.732	254.597		33.9173	27.2308	23.9635	21.4243
109097		304.68	250.88	235.29	227.551	215.065	227.804				0	0	0	0	0	0		0	0	0	0	0	0		0	0	0	0	0	0		1.00473	1.00339	1.00491	0.995631	1.00266	0.998485		321.387	290.403	242.378	232.246	215.065	254.597		33.7705	27.2973	23.8692	21.2777
109177		313.343	266.27	219.833	221.898	181.681	238.828				0	0	0	0	0	0		0	0	0	0	0	0		0	0	0	0	0	0		1.00475	1.00327	1.0049	0.995609	1.00265	0.998312		321.384	290.433	242.422	232.604	210.544	254.598		33.7705	27.2973	24.0563	21.3537
109277		278.827	246.354	230.969	200.923	198.504	239.851				0	0	0	0	0	0		0	0	0	0	0	0		0	0	0	0	0	0		1.00479	1.00348	1.0048	0.99561	1.00269	0.998348		321.376	290.383	242.5	232.604	210.541	254.598		33.6293	27.2973	23.9355	21.3537
109358		287.361	272.55	213.751	195.003	210.01	230.815				0	0	0	0	0	0		0	0	0	0	0	0		0	0	0	0	0	0		1.00496	1.00342	1.00471	0.995464	1.00267	0.997462		321.345	290.397	242.502	232.642	210.543	254.599		33.6293	27.2825	23.9355	21.332
109458		329.445	278.535	251.152	227.771	207.867	253.361				0	0	0	0	0	0		0	0	0	0	0	0		0	0	0	0	0	0		1.00483	1.00332	1.00466	0.994914	1.00273	0.99731		329.445	290.419	251.152	232.71	210.538	254.623		33.2908	27.032	23.8048	21.214
109538		314.455	312.788	263.487	239.509	246.628	262.449				0	0	0	0	0	0		0	0	0	0	0	0		0	0	0	0	0	0		1.00482	1.00337	1.00473	0.994853	1.00242	0.997507		321.371	312.788	263.487	239.509	246.628	262.449		33.6293	26.7955	23.8048	21.17
109617		284.573	317.381	242.479	236.631	205.751	259.497				0	0	0	0	0	0		0	0	0	0	0	0		0	0	0	0	0	0		1.00492	1.00337	1.00472	0.995454	1.00235	0.997481		320.885	317.381	242.502	236.631	210.567	259.497		33.4088	26.5917	23.799	21.1542
109737		290.118	289.039	234.039	227.172	204.324	285.588				0	0	0	0	0	0		0	0	0	0	0	0		0	0	0	0	0	0		1.00491	1.0034	1.0049	0.995011	1.00239	0.997293		320.632	289.039	242.588	232.869	210.564	285.588		32.8045	26.3965	24.0665	21.4232
109817		328.332	264.689	228.335	243.223	198.68	272.239				0	0	0	0	0	0		0	0	0	0	0	0		0	0	0	0	0	0		1.00486	1.00357	1.00483	0.995034	1.00227	0.997384		328.332	290.799	242.594	243.223	210.574	272.239		32.6633	26.3692	24.0665	21.6095
109898		304.738	262.803	228.189	222.858	188.76	249.805				0	0	0	0	0	0		0	0	0	0	0	0		0	0	0	0	0	0		1.00487	1.00335	1.00485	0.994987	1.00249	0.997408		320.635	290.734	242.498	233.143	210.557	255.028		32.7382	26.3965	23.799	21.6305
110017		289.505	285.351	229.355	245.677	177.741	239.229				0	0	0	0	0	0		0	0	0	0	0	0		0	0	0	0	0	0		1.00487	1.00366	1.00498	0.995088	1.00244	0.99769		320.635	290.799	242.58	245.677	210.56	254.976		32.7382	26.3692	24.0365	21.7317
110118		355.512	268.766	252.224	229.615	195.72	239.578				0	0	0	0	0	0		0	0	0	0	0	0		0	0	0	0	0	0		1.00488	1.00366	1.00494	0.995093	1.00269	0.997807		355.512	290.799	252.224	233.196	210.541	254.955		32.7382	26.3692	24.0365	21.693
110198		326.663	295.496	250.657	244.053	217.06	221.147				0	0	0	0	0	0		0	0	0	0	0	0		0	0	0	0	0	0		1.00488	1.00341	1.00498	0.994758	1.00265	0.998535		326.663	295.496	250.657	244.053	217.06	254.82		32.6535	26.4655	23.9077	21.5615
110298		283.013	261.169	239.105	214.278	210.587	209.883				0	0	0	0	0	0		0	0	0	0	0	0		0	0	0	0	0	0		1.00511	1.00322	1.00486	0.994676	1.0026	0.998418		320.823	290.801	242.591	233.281	210.548	254.842		33.2577	26.3692	23.7615	21.3872
110378		311.094	279.634	233.492	252.822	225.995	241.324				0	0	0	0	0	0		0	0	0	0	0	0		0	0	0	0	0	0		1.00514	1.00332	1.00483	0.99478	1.00259	0.99756		320.812	290.815	242.594	252.822	225.995	255.112		32.929	26.458	23.7095	21.4787
110457		402.534	306.323	231.063	233.232	182.68	226.195				0	0	0	0	0	0		0	0	0	0	0	0		0	0	0	0	0	0		1.00528	1.00335	1.00501	0.994893	1.00261	0.997385		402.534	306.323	242.765	233.232	210.595	255.116		32.6688	26.7315	23.739	21.348
110538		288.483	260.5	216.721	231.171	185.894	227.95				0	0	0	0	0	0		0	0	0	0	0	0		0	0	0	0	0	0		1.00526	1.00348	1.00497	0.994745	1.00274	0.998227		320.776	291.082	242.771	233.418	210.594	254.877		32.929	26.7767	23.791	21.34
110618		311.887	302.459	215.559	201.945	194.371	224.611				0	0	0	0	0	0		0	0	0	0	0	0		0	0	0	0	0	0		1.0053	1.00343	1.00499	0.994697	1.00278	0.997539		320.763	302.459	242.768	233.418	210.594	255.112		32.929	26.8668	23.739	21.3105
110718		322.702	260.77	222.572	219.001	183.426	220.38				0	0	0	0	0	0		0	0	0	0	0	0		0	0	0	0	0	0		1.00536	1.00375	1.00506	0.994569	1.00266	0.997455		320.743	291.026	242.758	233.419	210.595	255.114		32.929	26.912	23.5692	21.1883
110798		339.018	273.584	209.842	223.426	180.196	247.148				0	0	0	0	0	0		0	0	0	0	0	0		0	0	0	0	0	0		1.00537	1.00373	1.00497	0.994957	1.00245	0.997404		339.018	291.031	243.053	233.416	210.596	255.115		32.929	26.7767	23.608	21.1883
110898		342.546	289.981	241.58	212.2	213.725	247.761				0	0	0	0	0	0		0	0	0	0	0	0		0	0	0	0	0	0		1.00535	1.00342	1.00483	0.9951	1.00243	0.997312		342.546	289.981	243.304	233.463	213.725	255.117		32.6688	26.714	23.5183	21.198
111018		334.353	290.16	229.596	209.07	195.698	259.097				0	0	0	0	0	0		0	0	0	0	0	0		0	0	0	0	0	0		1.00538	1.00335	1.00492	0.995067	1.00235	0.998124		334.353	290.16	243.34	233.467	210.769	259.097		32.9108	26.591	23.62	21.156
111097		288.67	276.589	198.305	241.251	183.265	228.527				0	0	0	0	0	0		0	0	0	0	0	0		0	0	0	0	0	0		1.00526	1.00304	1.00485	0.994577	1.00204	0.998135		321.65	291.172	243.343	241.251	210.803	255.1		32.8983	26.714	23.6065	20.8922
111177		313.473	283.994	212.568	204.47	214.646	211.574				0	0	0	0	0	0		0	0	0	0	0	0		0	0	0	0	0	0		1.00514	1.00314	1.00496	0.994535	1.00241	0.996917		321.693	291.153	243.338	233.525	214.646	255.133		32.8983	26.591	23.6065	20.8922
111258		279.491	274.125	207.566	216.565	206.768	249.179				0	0	0	0	0	0		0	0	0	0	0	0		0	0	0	0	0	0		1.00521	1.00341	1.00491	0.994376	1.0025	0.998195		321.669	291.097	243.34	233.543	210.556	255.099		32.8818	26.506	23.6065	20.689
111337		294.738	273.382	207.463	202.213	205.835	233.166				0	0	0	0	0	0		0	0	0	0	0	0		0	0	0	0	0	0		1.00539	1.00308	1.00492	0.994422	1.00248	0.998056		322.236	291.164	243.34	233.651	210.557	255.102		33.091	26.4268	23.5607	20.7245
111438		306.174	265.349	220.141	216.828	206.068	232.167				0	0	0	0	0	0		0	0	0	0	0	0		0	0	0	0	0	0		1.00568	1.00295	1.00493	0.994117	1.00237	0.999025		322.635	291.192	243.339	233.664	210.566	255.036		33.5845	26.4268	23.5607	20.7245
111517		336.406	295.835	246.975	229.694	194.833	226.978				0	0	0	0	0	0		0	0	0	0	0	0		0	0	0	0	0	0		1.00578	1.00277	1.00464	0.993995	1.0023	0.999676		336.406	295.835	246.975	233.669	210.571	254.917		33.435	26.3177	23.3692	20.5058
111617		323.613	278.94	235.777	226.979	202.224	253.627				0	0	0	0	0	0		0	0	0	0	0	0		0	0	0	0	0	0		1.00599	1.00273	1.00461	0.994083	1.00235	0.999481		322.548	291.4	243.357	233.694	210.568	254.953		33.435	26.251	23.3692	20.4248
111717		304.299	304.528	247.411	230.253	200.827	267.621				0	0	0	0	0	0		0	0	0	0	0	0		0	0	0	0	0	0		1.00592	1.00267	1.00446	0.994256	1.00226	1.00009		322.045	304.528	247.411	233.722	210.575	267.621		33.084	26.1805	23.769	20.4805
111797		286.309	286.039	239.035	215.917	212.249	248.41				0	0	0	0	0	0		0	0	0	0	0	0		0	0	0	0	0	0		1.00605	1.00261	1.00441	0.994203	1.00191	1.00034		321.995	291.435	243.368	233.723	210.588	254.634		33.084	26.2995	23.769	20.4805
111897		311.774	274.786	212.45	230.461	183.612	246.81				0	0	0	0	0	0		0	0	0	0	0	0		0	0	0	0	0	0		1.00593	1.00263	1.00462	0.994156	1.00193	1.00003		321.481	291.403	243.305	233.724	210.588	254.663		32.8748	26.251	23.3582	20.4805
112017		305.725	267.303	225.655	226.569	212.024	230.887				0	0	0	0	0	0		0	0	0	0	0	0		0	0	0	0	0	0		1.00572	1.00287	1.00454	0.994261	1.00187	0.999362		321.194	291.395	243.305	233.722	210.589	254.724		32.8585	26.3232	23.5497	20.424
112117		304.638	255.304	237.365	210.977	201.887	225.528				0	0	0	0	0	0		0	0	0	0	0	0		0	0	0	0	0	0		1.00562	1.00274	1.00454	0.994171	1.00174	0.999963		321.215	291.434	243.305	233.723	210.59	254.669		32.875	26.3718	23.5955	20.424
112197		266.851	292.145	216.312	234.257	213.824	236.71				0	0	0	0	0	0		0	0	0	0	0	0		0	0	0	0	0	0		1.00563	1.00267	1.00443	0.994189	1.00181	0.999825		321.214	292.145	243.367	234.257	213.824	254.682		32.875	26.5303	23.9832	20.4567
112277		308.055	284.345	227.672	231.943	231.856	240.811				0	0	0	0	0	0		0	0	0	0	0	0		0	0	0	0	0	0		1.00606	1.00246	1.00456	0.99442	1.00202	0.999888		321.118	291.461	243.509	231.943	231.856	254.676		32.8585	26.4113	23.9135	20.4137
112357		296.706	271.798	219.435	225.938	232.042	263.966				0	0	0	0	0	0		0	0	0	0	0	0		0	0	0	0	0	0		1.00603	1.00213	1.00471	0.994427	1.00234	0.999866		320.817	291.465	243.492	233.856	232.042	263.966		32.5133	26.4113	23.9135	20.3388
112437		281.554	283.544	224.625	233.921	223.938	242.19				0	0	0	0	0	0		0	0	0	0	0	0		0	0	0	0	0	0		1.00606	1.00213	1.00432	0.994434	1.00239	0.999919		320.668	291.466	243.373	233.921	223.938	255.097		31.909	26.5303	23.7917	20.3345
112517		332.342	261.112	224.195	213.009	193.847	254.627				0	0	0	0	0	0		0	0	0	0	0	0		0	0	0	0	0	0		1.00598	1.00179	1.00442	0.994484	1.00229	1.00035		332.342	291.488	243.526	234.057	210.455	254.627		31.544	26.5303	23.9135	20.365
112597		312.135	258.952	214.124	196.525	170.738	238.474				0	0	0	0	0	0		0	0	0	0	0	0		0	0	0	0	0	0		1.00676	1.00172	1.00478	0.994394	1.00233	1.00026		320.184	291.447	243.484	234.059	210.455	255.09		31.1815	26.2995	23.8448	20.319
112678		270.354	249.832	210.547	232.856	198.616	232.157				0	0	0	0	0	0		0	0	0	0	0	0		0	0	0	0	0	0		1.0069	1.00162	1.00501	0.99419	1.00218	1.00043		320.138	291.426	243.458	232.856	210.424	255.086		31.3012	26.251	23.777	20.2935
112757		252.04	249.547	215.585	214.635	198.4	239.024				0	0	0	0	0	0		0	0	0	0	0	0		0	0	0	0	0	0		1.00669	1.0015	1.00491	0.994124	1.00214	1.00066		320.204	291.428	243.469	234.163	210.432	255.043		31.3012	26.132	23.646	20.3525
112838		282.988	268.804	225.96	211.911	193.347	245.099				0	0	0	0	0	0		0	0	0	0	0	0		0	0	0	0	0	0		1.00669	1.00183	1.00469	0.994225	1.00223	1.00123		320.205	291.423	243.495	234.156	210.456	254.938		31.3012	26.251	23.5795	20.3525
113017		330.749	275.82	236.712	215.621	208.62	240.3				0	0	0	0	0	0		0	0	0	0	0	0		0	0	0	0	0	0		1.0069	1.00189	1.00465	0.994148	1.00202	1.00115		330.749	291.445	243.861	234.066	210.463	254.953		31.084	26.1805	23.6687	20.2935
113098		239.693	268.636	229.272	206.368	220.805	259.296				0	0	0	0	0	0		0	0	0	0	0	0		0	0	0	0	0	0		1.0068	1.00173	1.00461	0.994132	1.00205	1.00221		320.045	291.492	243.872	234.162	220.805	259.296		31.332	26.4113	23.6687	20.3525
113177		317.893	283.65	214.678	201.126	212.266	229.963				0	0	0	0	0	0		0	0	0	0	0	0		0	0	0	0	0	0		1.00685	1.00183	1.00441	0.993966	1.00184	1.00275		320.045	291.675	243.936	234.07	210.477	254.721		31.332	26.836	23.6687	20.2935
113257		277.909	308.341	241.717	209.827	204.737	234.273				0	0	0	0	0	0		0	0	0	0	0	0		0	0	0	0	0	0		1.00693	1.00222	1.00476	0.994162	1.00188	1.00268		320.045	308.341	241.717	234.065	210.474	254.727		31.332	26.602	23.6687	20.2395
113337		289.806	280.13	244.269	215.111	201.564	228.309				0	0	0	0	0	0		0	0	0	0	0	0		0	0	0	0	0	0		1.00682	1.00236	1.00522	0.993945	1.00178	1.00269		320.045	291.569	244.269	234.071	210.481	254.727		31.6112	26.602	23.6687	20.0975
113437		276.677	254.79	228.262	201.135	202.023	211.212				0	0	0	0	0	0		0	0	0	0	0	0		0	0	0	0	0	0		1.00676	1.00205	1.0054	0.993855	1.00184	1.00245		320.045	291.602	244.14	234.073	210.477	254.749		31.332	26.1735	23.729	19.9185
113517		283.072	267.544	217.39	206.837	225.129	231.697				0	0	0	0	0	0		0	0	0	0	0	0		0	0	0	0	0	0		1.00647	1.00208	1.00531	0.99383	1.00184	1.00242		320.046	291.591	244.147	234.182	225.129	255.028		31.084	26.0283	23.6827	19.9775
113617		331.975	267.809	242.947	249.178	223.734	250.329				0	0	0	0	0	0		0	0	0	0	0	0		0	0	0	0	0	0		1.00661	1.00216	1.005	0.994258	1.00192	1.00241		331.975	292.124	242.947	249.178	223.734	255.03		31.084	26.1663	23.2725	19.892
113697		308.362	282.728	223.868	213.447	209.988	275.296				0	0	0	0	0	0		0	0	0	0	0	0		0	0	0	0	0	0		1.0066	1.00217	1.0051	0.994265	1.00192	1.0024		320.046	292.119	244.287	234.153	210.471	275.296		31.084	26.0545	23.2748	19.8255
113777		293.098	249.813	236.476	222.535	197.653	223.775				0	0	0	0	0	0		0	0	0	0	0	0		0	0	0	0	0	0		1.00679	1.00238	1.00529	0.993787	1.00176	1.00225		320.045	291.567	244.278	234.185	210.447	255.119		31.084	25.9165	23.2748	19.8255
113857		313.609	296.727	231.636	200.527	205.474	231.843				0	0	0	0	0	0		0	0	0	0	0	0		0	0	0	0	0	0		1.0069	1.00266	1.00537	0.993438	1.00175	1.00211		320.045	296.727	244.274	234.201	210.447	255.085		30.9642	26.0283	23.2748	19.8255
114017		288.961	272.91	212.926	234.032	199.355	237.768				0	0	0	0	0	0		0	0	0	0	0	0		0	0	0	0	0	0		1.00718	1.00265	1.00527	0.993315	1.00188	1.00216		320.049	291.961	244.365	234.032	210.446	255.121		31.1815	26.0545	23.76	19.9785
114137		296.593	325.641	220.199	214.025	199.323	234.7				0	0	0	0	0	0		0	0	0	0	0	0		0	0	0	0	0	0		1.0074	1.00246	1.00516	0.993287	1.00201	1.00214		320.048	325.641	244.371	234.333	210.464	255.23		31.1815	26.0545	23.76	20.0725
114217		298.367	294.761	254.752	224.051	189.459	231.09				0	0	0	0	0	0		0	0	0	0	0	0		0	0	0	0	0	0		1.00737	1.00274	1.00489	0.993826	1.00195	1.00199		320.048	294.761	254.752	234.304	210.468	255.267		31.3012	26.0283	23.7155	20.027
114297		306.92	288.57	237.622	236.26	186.97	268.738				0	0	0	0	0	0		0	0	0	0	0	0		0	0	0	0	0	0		1.0067	1.00285	1.0047	0.993307	1.00195	1.0018		320.2	288.57	244.401	236.26	210.468	268.738		31.1815	26.0545	23.7155	19.828
114397		345.453	296.675	210.301	227.403	206.873	257.254				0	0	0	0	0	0		0	0	0	0	0	0		0	0	0	0	0	0		1.00673	1.00288	1.00463	0.993316	1.00205	1.00182		345.453	296.675	244.406	234.331	210.46	257.254		31.1457	25.9623	23.6795	19.7333
114505		292.811	288.31	241.623	210.865	204.959	241.707				0	0	0	0	0	0		0	0	0	0	0	0		0	0	0	0	0	0		1.00711	1.0028	1.00466	0.993781	1.002	1.00192		320.07	288.31	241.623	234.306	210.445	255.289		31.1292	25.9165	23.8208	19.828
114577		278.967	268.289	253.601	207.924	199.869	251.567				0	0	0	0	0	0		0	0	0	0	0	0		0	0	0	0	0	0		1.00693	1.00274	1.00457	0.993811	1.00179	1.0018		320.129	291.931	253.601	234.256	210.446	255.329		31.1292	25.9623	23.8208	19.933
114657		291.665	244.055	219.232	225.605	185.002	243.228				0	0	0	0	0	0		0	0	0	0	0	0		0	0	0	0	0	0		1.00719	1.00274	1.00468	0.99394	1.0019	1.0017		320.049	291.933	244.874	234.301	210.472	255.361		31.1292	25.9623	23.8942	20.027
114737		276.42	279.683	202.961	227.662	172.903	249.116				0	0	0	0	0	0		0	0	0	0	0	0		0	0	0	0	0	0		1.00705	1.00271	1.00479	0.993803	1.00199	1.0016		320.09	292.163	245.301	234.305	210.606	255.393		31.1292	26.0967	24.1267	20.027
114817		281.375	312.123	194.446	214.417	184.559	226.761				0	0	0	0	0	0		0	0	0	0	0	0		0	0	0	0	0	0		1.00671	1.00271	1.00468	0.993941	1.002	1.00163		320.045	312.123	245.313	234.388	210.465	255.813		30.912	25.915	24.1267	19.8878
114897		318.387	281.505	233.179	226.711	209.802	239.282				0	0	0	0	0	0		0	0	0	0	0	0		0	0	0	0	0	0		1.0069	1.00257	1.00464	0.993981	1.00198	1.0017		320.045	292.165	245.418	234.78	210.609	255.807		30.912	25.915	24.5295	19.9883
115017		289.84	292.173	239.921	210.878	214.833	259.123				0	0	0	0	0	0		0	0	0	0	0	0		0	0	0	0	0	0		1.00693	1.00264	1.00477	0.994102	1.00198	1.00151		319.736	292.173	245.526	234.873	214.833	259.123		30.787	25.915	25.28	19.9595
115117		299.653	249.835	218.468	201.571	207.738	236.656				0	0	0	0	0	0		0	0	0	0	0	0		0	0	0	0	0	0		1.00703	1.00281	1.00466	0.993996	1.00192	1.00149		319.714	292.161	245.418	234.876	210.619	255.427		30.787	25.915	24.5295	19.9595
115197		307.405	267.648	257.815	234.075	188.627	249.629				0	0	0	0	0	0		0	0	0	0	0	0		0	0	0	0	0	0		1.00668	1.00283	1.00445	0.993928	1.0018	1.00147		319.322	292.161	257.815	234.075	210.48	255.436		30.7568	25.915	24.5295	19.9595
115277		308.675	258.851	257.812	220.321	193.277	256.882				0	0	0	0	0	0		0	0	0	0	0	0		0	0	0	0	0	0		1.00671	1.00268	1.00444	0.993802	1.00176	1.00172		319.032	292.163	257.812	234.978	210.483	256.882		30.3487	25.8055	25.28	20.0183
115357		323.892	299.508	245.409	221.379	178.455	238.105				0	0	0	0	0	0		0	0	0	0	0	0		0	0	0	0	0	0		1.00642	1.00289	1.0046	0.993345	1.00174	1.00167		323.892	299.508	245.409	235.014	210.485	255.809		30.7568	26.13	25.28	19.9485
115437		274.557	269.357	216.776	237.899	216.896	263.375				0	0	0	0	0	0		0	0	0	0	0	0		0	0	0	0	0	0		1.00653	1.00302	1.00466	0.993076	1.00157	1.00167		319.819	292.806	245.77	237.899	216.896	263.375		30.787	26.2852	25.0917	20.1252
115517		285.737	270.999	239.457	221.633	192.209	257.203				0	0	0	0	0	0		0	0	0	0	0	0		0	0	0	0	0	0		1.00698	1.0031	1.00492	0.993114	1.00156	1.00175		319.233	292.789	245.737	235.177	210.499	257.203		30.7568	26.2852	25.0917	20.1252
115617		293.151	313.907	231.758	221.243	192.526	256.734				0	0	0	0	0	0		0	0	0	0	0	0		0	0	0	0	0	0		1.00654	1.00304	1.00491	0.993101	1.00164	1.00201		319.818	313.907	246.246	235.179	210.671	256.734		30.6315	26.2395	24.7473	20.092
115717		278.544	294.976	220.132	221.644	212.573	246.394				0	0	0	0	0	0		0	0	0	0	0	0		0	0	0	0	0	0		1.00614	1.00303	1.00471	0.993475	1.00154	1.00211		319.483	294.976	246.378	235.14	212.573	255.913		30.6013	26.2395	24.5683	20.1252
115801		279.932	282.365	232.273	198.539	206.888	267.757				0	0	0	0	0	0		0	0	0	0	0	0		0	0	0	0	0	0		1.00595	1.00303	1.00481	0.993995	1.00149	1.00208		319.541	292.803	246.312	235.091	210.504	267.757		30.6013	26.3947	24.5683	20.1268
115877		305.26	310.706	258.006	229.936	189.536	256.155				0	0	0	0	0	0		0	0	0	0	0	0		0	0	0	0	0	0		1.00603	1.00299	1.00485	0.994212	1.0016	1.00201		319.517	310.706	258.006	229.936	210.495	256.155		30.6013	26.3247	24.5683	19.9595
116017		286.309	239.798	211.941	209.4	192.263	247.908				0	0	0	0	0	0		0	0	0	0	0	0		0	0	0	0	0	0		1.00613	1.00303	1.00473	0.994268	1.0017	1.00191		319.904	293.096	247.038	234.951	210.487	255.789		30.6315	26.2498	24.6885	19.9595
116117		279.946	263.85	209.889	231.849	211.636	253.096				0	0	0	0	0	0		0	0	0	0	0	0		0	0	0	0	0	0		1.00604	1.00309	1.00444	0.994108	1.00164	1.00179		320.047	293.216	247.061	231.849	210.448	253.096		30.7565	26.3577	24.659	19.9595
116217		324.925	306.945	226.422	250.308	211.299	246.8				0	0	0	0	0	0		0	0	0	0	0	0		0	0	0	0	0	0		1.00643	1.00298	1.00367	0.994124	1.00176	1.00193		324.925	306.945	247.157	250.308	210.483	255.788		30.8497	26.179	24.676	19.9595
116297		358.51	287.985	258.644	217.776	219.966	261.57				0	0	0	0	0	0		0	0	0	0	0	0		0	0	0	0	0	0		1.00635	1.0029	1.00299	0.993612	1.00176	1.0018		358.51	287.985	258.644	235.012	219.966	261.57		30.8278	26.179	24.496	19.8897
116377		323.413	271.291	227.102	236.071	200.949	239.717				0	0	0	0	0	0		0	0	0	0	0	0		0	0	0	0	0	0		1.00635	1.00306	1.00279	0.993365	1.00168	1.00177		320.313	293.216	247.299	236.071	210.663	255.801		30.8497	26.179	24.3933	19.8565
116477		342.54	288.373	252.854	213.204	199.498	241.795				0	0	0	0	0	0		0	0	0	0	0	0		0	0	0	0	0	0		1.00668	1.00307	1.0029	0.99339	1.00162	1.00159		342.54	288.373	252.854	235.052	210.494	255.816		30.6535	26.3577	24.4563	19.8565
116557		337.194	291.02	236.476	227.377	190.714	222.904				0	0	0	0	0	0		0	0	0	0	0	0		0	0	0	0	0	0		1.00655	1.00278	1.00279	0.99374	1.00174	1.00154		337.194	291.02	247.134	234.989	210.447	255.82		30.6535	26.1812	24.4563	19.8897
116637		299.464	258.104	254.716	216.347	181.844	233.127				0	0	0	0	0	0		0	0	0	0	0	0		0	0	0	0	0	0		1.00648	1.00306	1.0026	0.993789	1.00191	1.00162		320.272	293.216	254.716	235.277	210.059	255.814		30.8497	26.179	24.3535	20.057
116717		289.824	279.669	208.599	210.737	199.074	244.546				0	0	0	0	0	0		0	0	0	0	0	0		0	0	0	0	0	0		1.00648	1.00323	1.00261	0.99349	1.00187	1.00146		320.27	293.214	247.327	235.392	210.005	255.827		31.0905	26.179	24.3933	20.464
116797		317.027	293.207	282.634	214.499	206.81	235.46				0	0	0	0	0	0		0	0	0	0	0	0		0	0	0	0	0	0		1.00641	1.00324	1.00272	0.993605	1.00194	1.00148		320.593	293.207	282.634	235.581	209.99	255.826		31.2332	26.179	24.485	20.5277
116877		331.049	333.891	253.213	233.754	195.37	248.021				0	0	0	0	0	0		0	0	0	0	0	0		0	0	0	0	0	0		1.00663	1.00321	1.00289	0.993823	1.00201	1.00136		331.049	333.891	253.213	233.754	209.989	255.836		31.634	25.9445	24.6368	20.464
117017		321.248	279.9	251.945	231.173	198.92	233.245				0	0	0	0	0	0		0	0	0	0	0	0		0	0	0	0	0	0		1.00658	1.00298	1.00294	0.993821	1.00173	1.00143		320.691	293.217	251.945	231.173	209.991	255.83		31.612	25.9445	24.5782	20.464
117097		298.974	311.247	234.156	229.948	201.52	232.323				0	0	0	0	0	0		0	0	0	0	0	0		0	0	0	0	0	0		1.00657	1.00284	1.00305	0.993833	1.00174	1.00174		320.693	311.247	247.549	229.948	210.005	255.49		31.612	25.9445	25.1595	20.4308
117177		328.567	283.435	248.321	222.529	202.358	241.794				0	0	0	0	0	0		0	0	0	0	0	0		0	0	0	0	0	0		1.00659	1.00249	1.00293	0.993672	1.00199	1.00165		328.567	293.159	248.321	235.282	210.038	255.281		31.2113	25.768	25.3592	20.057
117257		329.773	273.724	228.312	204.513	200.533	248.567				0	0	0	0	0	0		0	0	0	0	0	0		0	0	0	0	0	0		1.00696	1.00258	1.00282	0.99365	1.00212	1.00169		329.773	293.222	247.993	235.005	210.438	255.277		31.2113	25.8062	25.3592	19.8897
117377		287.298	261.339	204.703	208.629	187.967	239.045				0	0	0	0	0	0		0	0	0	0	0	0		0	0	0	0	0	0		1.00691	1.00276	1.00302	0.993699	1.0021	1.00178		320.638	293.285	248.466	235.281	210.443	255.482		31.3997	26.0863	25.2425	20.057
117457		326.585	282.684	255.079	227.487	199.843	274.437				0	0	0	0	0	0		0	0	0	0	0	0		0	0	0	0	0	0		1.00692	1.00286	1.00298	0.993782	1.00227	1.00179		326.585	293.552	255.079	235.277	210.456	274.437		31.2627	26.175	25.2425	20.0238
117537		337.403	279.255	231.851	237.308	194.565	250.279				0	0	0	0	0	0		0	0	0	0	0	0		0	0	0	0	0	0		1.00631	1.00275	1.0027	0.993981	1.00217	1.00173		337.403	293.58	248.528	237.308	210.456	255.272		31.867	26.0777	25.0905	20.3648
117657		302.457	281.57	240.445	229.338	202.878	279.56				0	0	0	0	0	0		0	0	0	0	0	0		0	0	0	0	0	0		1.00648	1.00259	1.00295	0.993969	1.00185	1.00166		321.198	293.621	240.445	235.342	210.476	279.56		32.1503	25.888	25.0217	20.3383
117737		307.111	279.135	245.428	258.374	202.553	215.121				0	0	0	0	0	0		0	0	0	0	0	0		0	0	0	0	0	0		1.00609	1.00264	1.00299	0.994049	1.00246	1.00151		321.451	293.578	245.428	258.374	210.454	255.296		32.0925	25.888	24.8692	20.2403
117817		299.327	277.455	234.685	209.537	206.564	269.116				0	0	0	0	0	0		0	0	0	0	0	0		0	0	0	0	0	0		1.00607	1.00256	1.00304	0.993991	1.00187	1.00162		321.588	293.602	248.463	235.341	210.475	269.116		32.0925	25.888	24.8692	20.3383
117897		283.178	270.098	235.064	231.243	202.356	220.168				0	0	0	0	0	0		0	0	0	0	0	0		0	0	0	0	0	0		1.00591	1.0025	1.00298	0.994021	1.00199	1.00168		321.592	293.821	248.475	231.243	210.465	255.504		32.0925	25.9612	24.715	20.3383
118017		296.611	257.989	233.009	229.382	189.467	245.45				0	0	0	0	0	0		0	0	0	0	0	0		0	0	0	0	0	0		1.00605	1.00251	1.00306	0.994318	1.00202	1.00151		321.459	293.821	248.459	235.327	210.463	255.539		32.0693	25.9612	24.715	20.3383
118117		313.992	300.679	253.826	227.763	203.133	252.449				0	0	0	0	0	0		0	0	0	0	0	0		0	0	0	0	0	0		1.00589	1.00253	1.00303	0.994295	1.00195	1.00155		321.488	300.679	253.826	235.328	210.445	252.449		32.0693	25.9612	24.715	20.3383
118197		341.192	301.582	250.203	239.95	216.805	252.366				0	0	0	0	0	0		0	0	0	0	0	0		0	0	0	0	0	0		1.00618	1.00229	1.00312	0.994384	1.00208	1.00101		341.192	301.582	250.203	239.95	216.805	252.366		31.8843	25.9612	24.8692	20.3648
118277		324.698	310.638	252.083	251.924	208.59	277.385				0	0	0	0	0	0		0	0	0	0	0	0		0	0	0	0	0	0		1.00624	1.00231	1.00307	0.994401	1.00198	1.0015		324.698	310.638	252.083	251.924	210.445	277.385		31.6755	25.7087	24.715	20.3648
118357		320.049	280.672	242.697	222.547	210.896	254.398				0	0	0	0	0	0		0	0	0	0	0	0		0	0	0	0	0	0		1.00624	1.00241	1.00294	0.994146	1.00179	1.00145		322.272	293.827	242.697	235.334	210.446	254.398		31.7798	25.9612	24.6743	20.3648
118437		359.647	289.275	243.403	214.507	216.178	279.6				0	0	0	0	0	0		0	0	0	0	0	0		0	0	0	0	0	0		1.00601	1.00232	1.00292	0.994155	1.00167	1.00097		359.647	289.275	243.403	235.211	216.178	279.6		31.5705	25.9612	24.5807	20.0238
118517		294.466	262.657	234.17	229.518	218.029	231.764				0	0	0	0	0	0		0	0	0	0	0	0		0	0	0	0	0	0		1.00607	1.0024	1.00299	0.994341	1.00158	1.0011		322.282	293.886	247.55	235.177	218.029	255.627		31.7798	26.1892	24.5807	19.9578
118597		286.908	296.136	249.506	246.098	190.068	235.426				0	0	0	0	0	0		0	0	0	0	0	0		0	0	0	0	0	0		1.00631	1.00244	1.00298	0.994353	1.00152	1.00124		322.509	296.136	249.506	246.098	210.157	255.597		32.2303	25.9612	24.5807	19.9578
118697		333.838	299.185	241.085	227.251	191.252	240.659				0	0	0	0	0	0		0	0	0	0	0	0		0	0	0	0	0	0		1.00613	1.00268	1.00298	0.994445	1.00176	1.00147		333.838	299.185	241.085	235.159	210.447	255.549		32.45	25.9612	24.4265	19.9313
118777		318.978	306.195	264.833	239.833	220.99	250.752				0	0	0	0	0	0		0	0	0	0	0	0		0	0	0	0	0	0		1.00617	1.00254	1.003	0.99461	1.00212	1.00118		322.698	306.195	264.833	239.833	220.99	255.331		32.45	25.888	24.4265	19.9578
118857		316.603	333.229	237.595	244.31	223.764	224.005				0	0	0	0	0	0		0	0	0	0	0	0		0	0	0	0	0	0		1.00619	1.00262	1.00306	0.994652	1.0024	1.0012		322.698	333.229	247.885	244.31	223.764	255.606		32.1202	25.888	24.5537	20.0238
119017		324.81	287.553	223.186	215.429	202.956	229.504				0	0	0	0	0	0		0	0	0	0	0	0		0	0	0	0	0	0		1.00626	1.00257	1.00293	0.994525	1.0024	1.00124		324.81	287.553	247.945	235.144	210.564	255.598		31.942	25.888	24.4723	20.0238
119097		298.885	270.777	247.425	268.742	190.526	252.944				0	0	0	0	0	0		0	0	0	0	0	0		0	0	0	0	0	0		1.00637	1.00258	1.00288	0.994405	1.00245	1.00117		322.497	293.817	247.425	268.742	210.831	252.944		31.8297	25.9612	24.4723	19.8565
119177		279.759	261.251	240.952	221.261	190.978	239.297				0	0	0	0	0	0		0	0	0	0	0	0		0	0	0	0	0	0		1.00623	1.0026	1.00264	0.994197	1.00259	1.00085		322.526	293.816	240.952	234.955	210.806	255.68		31.8297	25.9612	24.513	19.8565
119277		276.753	273.429	222.12	237.794	205.525	253.483				0	0	0	0	0	0		0	0	0	0	0	0		0	0	0	0	0	0		1.00632	1.00276	1.00211	0.994142	1.00259	1.00096		322.697	293.876	248.316	237.794	210.804	253.483		31.942	26.1892	24.4723	19.8565
119357		325.401	271.254	232.566	220.215	200.544	237.978				0	0	0	0	0	0		0	0	0	0	0	0		0	0	0	0	0	0		1.00612	1.00281	1.00207	0.993987	1.00262	1.00079		325.401	293.874	248.326	234.877	210.799	255.373		31.942	26.1892	24.2138	19.7905
119477		318.917	273.814	231.936	233.338	200.025	257.316				0	0	0	0	0	0		0	0	0	0	0	0		0	0	0	0	0	0		1.00613	1.00266	1.00209	0.994065	1.00254	1.0008		322.741	293.878	248.321	233.338	210.815	257.316		32.2157	25.9367	24.2138	19.7905
119557		303.159	290.018	240.069	211.957	194.088	268.431				0	0	0	0	0	0		0	0	0	0	0	0		0	0	0	0	0	0		1.00616	1.00265	1.00223	0.994008	1.00244	1.00076		323.15	290.018	248.261	234.876	210.833	268.431		32.033	26.3537	24.1312	19.7245
119637		333.563	285.458	225.543	208.284	223.607	244.631				0	0	0	0	0	0		0	0	0	0	0	0		0	0	0	0	0	0		1.00632	1.00241	1.00229	0.993771	1.00245	1.00066		333.563	293.886	248.607	234.983	223.607	255.612		32.2157	25.9367	24.115	19.764
119717		288.289	283.105	248.797	208.045	210.004	236.488				0	0	0	0	0	0		0	0	0	0	0	0		0	0	0	0	0	0		1.00634	1.0025	1.00238	0.993636	1.00258	1.00083		323.081	293.883	248.797	235.008	210.806	255.588		32.2157	25.9367	24.1542	19.764
119797		283.983	277.189	236.148	212.162	203.108	252.217				0	0	0	0	0	0		0	0	0	0	0	0		0	0	0	0	0	0		1.00661	1.00258	1.00243	0.993857	1.00249	1.00087		322.98	293.881	248.662	234.881	210.823	252.217		32.2157	25.9367	24.1542	19.698
119877		287.67	280.591	230.561	201.084	210.457	255.774				0	0	0	0	0	0		0	0	0	0	0	0		0	0	0	0	0	0		1.00649	1.00258	1.00241	0.994018	1.00253	1.00107		323.025	293.999	248.745	234.758	210.815	255.774		32.2157	26.3537	24.1977	19.5975
120017		352.957	301.744	236.974	231.329	202.867	253.061				0	0	0	0	0	0		0	0	0	0	0	0		0	0	0	0	0	0		1.00669	1.00289	1.00264	0.993839	1.00261	1.0013		352.957	301.744	248.786	231.329	210.802	253.061		32.2315	26.1427	24.2572	19.698
120097		291.766	329.991	235.601	227.622	213.44	225.148				0	0	0	0	0	0		0	0	0	0	0	0		0	0	0	0	0	0		1.00663	1.00287	1.00261	0.993821	1.00269	1.00125		323.409	329.991	248.787	234.829	213.44	255.324		32.176	26.3483	24.2413	19.698
120197		286.809	276.137	240.258	202.177	203.209	270.422				0	0	0	0	0	0		0	0	0	0	0	0		0	0	0	0	0	0		1.00672	1.00279	1.00261	0.993834	1.00259	1.00124		323.466	294.32	240.258	234.828	210.788	270.422		32.2547	26.3483	24.162	19.698
120277		298.632	290.806	226.203	193.371	182.967	265.32				0	0	0	0	0	0		0	0	0	0	0	0		0	0	0	0	0	0		1.00681	1.00266	1.00262	0.993727	1.00263	1.00118		323.456	290.806	248.786	234.832	210.782	265.32		32.2547	26.2802	23.9663	19.698
120357		296.102	289.533	224.965	225.807	189.244	253.621				0	0	0	0	0	0		0	0	0	0	0	0		0	0	0	0	0	0		1.00697	1.00266	1.00244	0.993748	1.00247	1.00112		323.648	289.533	248.79	234.831	210.809	253.621		32.492	26.444	23.476	19.698
120437		287.995	236.357	220.448	218.17	163.478	244.367				0	0	0	0	0	0		0	0	0	0	0	0		0	0	0	0	0	0		1.00726	1.00229	1.00248	0.993744	1.0031	1.00116		323.603	294.733	248.741	234.832	210.701	255.334		32.492	26.444	23.4165	19.698
120517		288.287	250.155	227.418	204.712	203.673	219.072				0	0	0	0	0	0		0	0	0	0	0	0		0	0	0	0	0	0		1.0074	1.00253	1.00249	0.993913	1.00271	1.00112		323.856	294.823	248.789	234.731	210.887	255.338		32.6522	26.5427	23.252	19.698
120617		319.173	283.226	252.19	229.395	217.219	261.555				0	0	0	0	0	0		0	0	0	0	0	0		0	0	0	0	0	0		1.00753	1.00234	1.00285	0.994363	1.0029	1.00105		323.835	294.833	252.19	234.805	217.219	261.555		32.6062	26.379	23.4007	19.666
120697		276.874	285.759	258.181	233.731	216.028	268.602				0	0	0	0	0	0		0	0	0	0	0	0		0	0	0	0	0	0		1.00753	1.00258	1.00261	0.994416	1.00299	1.00032		324.097	294.938	258.181	233.731	216.028	268.602		32.6847	26.2907	23.4007	19.616
120777		287.169	278.108	243.301	205.775	222.212	248.496				0	0	0	0	0	0		0	0	0	0	0	0		0	0	0	0	0	0		1.00742	1.0025	1.00288	0.994455	1.00301	1.0004		324.114	294.978	243.301	234.862	222.212	255.416		32.6847	26.4685	23.4007	19.3238
120877		292.985	281.845	233.242	227.348	207.504	251.47				0	0	0	0	0	0		0	0	0	0	0	0		0	0	0	0	0	0		1.00736	1.00242	1.00288	0.994469	1.00298	1.00042		324.122	294.978	248.835	234.861	210.883	255.645		32.492	26.4685	23.4007	19.3238
121017		284.219	278.796	221.521	227.084	215.468	227.078				0	0	0	0	0	0		0	0	0	0	0	0		0	0	0	0	0	0		1.00724	1.00246	1.00294	0.994512	1.00301	1.00095		324.14	294.978	248.833	234.86	215.468	255.572		32.492	26.578	23.4007	19.1688
121117		314.441	270.767	232.808	205.339	198.412	260.447				0	0	0	0	0	0		0	0	0	0	0	0		0	0	0	0	0	0		1.00741	1.00265	1.00276	0.994613	1.00302	1.00093		323.855	294.977	248.84	234.857	210.883	260.447		32.4135	26.578	23.3697	19.0115
121217		312.072	271.066	232.972	237.32	200.709	230.012				0	0	0	0	0	0		0	0	0	0	0	0		0	0	0	0	0	0		1.00748	1.00246	1.00255	0.994806	1.00309	1.001		323.843	294.978	248.85	237.32	210.882	255.565		32.4135	26.425	23.2152	19.1688
121297		305.645	294.041	260.637	233.426	202.219	276.699				0	0	0	0	0	0		0	0	0	0	0	0		0	0	0	0	0	0		1.00708	1.00248	1.00267	0.994719	1.00327	1.00119		323.629	294.041	260.637	233.426	210.879	276.699		32.2532	26.4875	23.2152	19.3238
121377		318.588	280.157	260.806	233.698	209.829	261.961				0	0	0	0	0	0		0	0	0	0	0	0		0	0	0	0	0	0		1.00713	1.00209	1.00275	0.994755	1.00318	1.0011		323.621	294.976	260.806	233.698	210.88	261.961		32.2532	26.4248	23.0885	19.616
121477		270.79	303.269	245.665	211.921	179.388	255.922				0	0	0	0	0	0		0	0	0	0	0	0		0	0	0	0	0	0		1.00725	1.00199	1.00279	0.994716	1.00303	1.00114		323.88	303.269	245.665	234.79	210.883	255.922		32.4135	26.4248	23.0885	19.616
121557		293.837	305.968	240.066	217.433	195.666	246.295				0	0	0	0	0	0		0	0	0	0	0	0		0	0	0	0	0	0		1.00722	1.00186	1.00273	0.994841	1.00345	1.00116		323.884	305.968	248.842	234.512	210.877	255.107		32.4135	26.3623	23.2152	19.55
121637		290.896	273.641	221.569	221.982	189.568	233.303				0	0	0	0	0	0		0	0	0	0	0	0		0	0	0	0	0	0		1.00729	1.00195	1.00254	0.994824	1.00298	1.00128		323.873	294.976	248.85	234.516	210.883	255.104		32.6062	26.4248	23.3697	19.4922
121717		294.088	252.12	230.802	223.962	202.437	232.079				0	0	0	0	0	0		0	0	0	0	0	0		0	0	0	0	0	0		1.00737	1.00188	1.0023	0.994986	1.00281	1.00128		323.86	294.976	248.793	234.478	210.886	255.014		32.6062	26.4248	23.221	19.4922
121797		276.107	274.638	226.071	241.976	198.97	255.122				0	0	0	0	0	0		0	0	0	0	0	0		0	0	0	0	0	0		1.00736	1.00182	1.00243	0.994992	1.00273	1.00142		323.592	294.867	248.79	241.976	210.887	255.122		32.6062	26.5427	23.221	19.3917
121897		324.609	309.897	264.511	237.251	211.898	306.45				0	0	0	0	0	0		0	0	0	0	0	0		0	0	0	0	0	0		1.00733	1.00189	1.00223	0.995096	1.00264	1.00139		324.609	309.897	264.511	237.251	211.898	306.45		32.6062	26.415	23.0665	19.4922
122017		312.98	291.588	260.536	211.668	202.033	257.038				0	0	0	0	0	0		0	0	0	0	0	0		0	0	0	0	0	0		1.00713	1.00199	1.00187	0.995031	1.00231	1.00153		323.62	291.588	260.536	234.467	210.893	257.038		32.6522	26.415	23.0665	19.4922
122097		314.904	311.278	248.666	215.167	196.497	236.967				0	0	0	0	0	0		0	0	0	0	0	0		0	0	0	0	0	0		1.00738	1.00189	1.00217	0.994991	1.00208	1.00151		323.589	311.278	248.666	234.477	210.896	254.681		32.6522	26.4248	23.0665	19.55
122177		312.188	274.506	241.881	203.526	182.729	234.977				0	0	0	0	0	0		0	0	0	0	0	0		0	0	0	0	0	0		1.00735	1.00174	1.00213	0.994883	1.00245	1.00136		323.412	294.976	241.881	234.502	210.82	254.694		32.5475	26.5525	23.0665	19.6
122257		284.356	274.381	238.796	221.815	183.023	255.94				0	0	0	0	0	0		0	0	0	0	0	0		0	0	0	0	0	0		1.00727	1.00174	1.00187	0.994985	1.00286	1.00143		323.413	294.976	248.807	234.478	210.758	255.94		32.5475	26.5525	22.9398	19.698
122377		264.51	282.679	257.697	199.338	221.663	265.73				0	0	0	0	0	0		0	0	0	0	0	0		0	0	0	0	0	0		1.00736	1.00178	1.00195	0.994845	1.00234	1.00135		323.412	294.984	257.697	234.784	221.663	265.73		32.5475	26.6153	22.9398	19.764
122477		336.443	294.845	237.705	241.367	236.509	244.573				0	0	0	0	0	0		0	0	0	0	0	0		0	0	0	0	0	0		1.00737	1.00151	1.00173	0.994934	1.00209	1.00136		336.443	294.845	248.813	241.367	236.509	254.61		32.5475	26.4875	22.9398	19.8168
122557		337.309	332.086	267.241	227.474	209.447	285.605				0	0	0	0	0	0		0	0	0	0	0	0		0	0	0	0	0	0		1.00753	1.00152	1.00173	0.994845	1.00204	1.00142		337.309	332.086	267.241	234.849	210.897	285.605		32.2953	26.425	22.8313	19.8433
122657		295.586	298.732	269.688	224.572	189.899	246.6				0	0	0	0	0	0		0	0	0	0	0	0		0	0	0	0	0	0		1.00764	1.00112	1.00188	0.994743	1.00205	1.00138		323.411	298.732	269.688	234.852	210.873	254.469		32.5475	26.3623	22.98	19.8433
122737		312.621	271.854	238.398	240.46	187.112	229.675				0	0	0	0	0	0		0	0	0	0	0	0		0	0	0	0	0	0		1.00773	1.00103	1.00204	0.994686	1.00202	1.00132		323.548	294.977	248.87	240.46	210.873	254.475		32.7077	26.3623	22.98	19.8433
122817		301.949	291.42	256.434	205.337	195.78	244.669				0	0	0	0	0	0		0	0	0	0	0	0		0	0	0	0	0	0		1.00764	1.00065	1.00223	0.994858	1.00243	1.00122		323.559	291.42	256.434	234.784	210.823	254.485		32.8905	26.3623	22.9398	19.7905
122897		293.892	297.448	239.368	213.514	205.942	270.594				0	0	0	0	0	0		0	0	0	0	0	0		0	0	0	0	0	0		1.00793	1.00076	1.00213	0.994964	1.00232	1.00135		323.525	297.448	248.867	234.779	210.618	270.594		32.8905	26.3623	22.98	19.7905
123037		312.181	266.347	216.838	215.814	188.405	223.003				0	0	0	0	0	0		0	0	0	0	0	0		0	0	0	0	0	0		1.00843	1.00064	1.00219	0.995217	1.00212	1.00144		323.466	294.978	248.89	234.85	210.623	254.463		32.8905	26.348	23.392	19.8433
123157		284.818	303.962	274.584	248.23	213.181	257.841				0	0	0	0	0	0		0	0	0	0	0	0		0	0	0	0	0	0		1.00847	1.00064	1.00234	0.995724	1.00258	1.00153		323.408	303.962	274.584	248.23	213.181	257.841		32.7302	26.252	23.392	19.8433
123237		322.765	303.96	253.076	225.718	194.075	252.604				0	0	0	0	0	0		0	0	0	0	0	0		0	0	0	0	0	0		1.00843	1.00064	1.00208	0.995634	1.0025	1.00094		322.765	303.96	253.076	234.713	210.614	254.587		32.5475	26.3382	23.0885	19.8565
123317		280.419	281.985	258.695	234.83	184.385	254.236				0	0	0	0	0	0		0	0	0	0	0	0		0	0	0	0	0	0		1.00855	1.00091	1.00208	0.995614	1.00299	0.999892		323.453	294.937	258.695	234.83	210.604	254.236		32.7077	26.3382	22.9398	19.7905
123397		271.014	276.351	232.352	231.711	199.807	230.074				0	0	0	0	0	0		0	0	0	0	0	0		0	0	0	0	0	0		1.00811	1.00128	1.00203	0.995629	1.00295	0.999847		323.74	294.908	248.8	231.711	210.582	254.68		32.7307	26.3525	22.8313	19.7905
123477		295.634	310.126	249.898	236.859	207.491	219.467				0	0	0	0	0	0		0	0	0	0	0	0		0	0	0	0	0	0		1.00824	1.00172	1.00209	0.995576	1.00243	0.999874		323.488	310.126	249.898	236.859	210.554	254.607		32.6522	26.415	22.8313	19.7905
123557		285.495	253.279	243.601	210.344	189.395	220.495				0	0	0	0	0	0		0	0	0	0	0	0		0	0	0	0	0	0		1.00793	1.00145	1.00221	0.995855	1.0029	0.999894		323.525	294.977	243.601	234.661	210.52	254.606		32.6522	26.4248	22.7045	19.764
123637		259.539	249.734	234.538	213.06	199.949	239.58				0	0	0	0	0	0		0	0	0	0	0	0		0	0	0	0	0	0		1.00829	1.00121	1.00197	0.996151	1.00287	0.99984		323.711	294.995	248.765	234.591	210.522	254.607		32.701	26.4875	22.645	19.764
123717		290.563	270.136	239.248	217.25	195.996	253.409				0	0	0	0	0	0		0	0	0	0	0	0		0	0	0	0	0	0		1.00833	1.00147	1.00186	0.996309	1.00297	1.00002		323.704	295.068	248.679	234.554	210.515	253.409		32.701	26.6525	22.6015	19.764
123797		305.277	310.127	277.458	229.954	208.53	253.566				0	0	0	0	0	0		0	0	0	0	0	0		0	0	0	0	0	0		1.00822	1.00142	1.00192	0.996401	1.00325	0.999953		323.721	310.127	277.458	234.333	210.495	253.566		32.5082	26.6525	22.7283	19.698
123897		299.646	297.649	232.317	235.277	195.683	258.425				0	0	0	0	0	0		0	0	0	0	0	0		0	0	0	0	0	0		1.00834	1.00151	1.00211	0.996404	1.00324	0.999203		323.477	297.649	248.666	235.277	210.448	258.425		32.4817	26.6525	22.8367	19.6
124017		267.806	280.078	256.811	213.864	198.033	242.929				0	0	0	0	0	0		0	0	0	0	0	0		0	0	0	0	0	0		1.00837	1.00149	1.00231	0.996229	1.00301	0.99917		323.474	295.065	256.811	234.282	210.45	254.523		32.6062	26.7802	22.9635	19.5975
124097		306.329	273.998	273.99	235.652	193.804	262.498				0	0	0	0	0	0		0	0	0	0	0	0		0	0	0	0	0	0		1.00834	1.00147	1.00228	0.996177	1.00285	0.999295		323.477	295.068	273.99	235.652	210.248	262.498		32.6522	26.7802	22.8822	19.5643
124177		293.544	300.542	223.3	225.208	194.817	233.19				0	0	0	0	0	0		0	0	0	0	0	0		0	0	0	0	0	0		1.00879	1.00139	1.00207	0.996299	1.00276	0.999323		323.424	300.542	248.668	234.219	210.274	254.508		32.6062	26.7802	22.8367	19.6303
124257		276.866	253.865	213.179	214.32	197.118	232.004				0	0	0	0	0	0		0	0	0	0	0	0		0	0	0	0	0	0		1.00929	1.00113	1.00181	0.996509	1.00293	0.999904		323.412	295.28	248.682	234.21	210.23	254.449		32.4817	26.8377	22.7283	19.6635
124339		319.683	264.056	239.016	246.743	209.374	246.216				0	0	0	0	0	0		0	0	0	0	0	0		0	0	0	0	0	0		1.00941	1.00116	1.00152	0.996601	1.00282	0.9999		323.411	295.276	248.699	246.743	210.007	254.299		32.4817	26.8377	22.7283	19.6635
124497		336.594	312.295	239.553	265.699	217.824	245.858				0	0	0	0	0	0		0	0	0	0	0	0		0	0	0	0	0	0		1.00943	1.00097	1.00144	0.996656	1.00287	0.999364		336.594	312.295	248.653	265.699	217.824	254.345		32.4817	26.6525	22.7555	19.7333
124577		262.988	304.179	252.579	229.172	204.199	267.048				0	0	0	0	0	0		0	0	0	0	0	0		0	0	0	0	0	0		1.0097	1.00122	1.00165	0.996601	1.00262	0.999825		323.41	304.179	252.579	234.206	210.008	267.048		32.6062	26.7802	22.7147	19.828
124657		303.947	290.712	255.996	234.979	191.139	221.176				0	0	0	0	0	0		0	0	0	0	0	0		0	0	0	0	0	0		1.00963	1.00127	1.00171	0.996491	1.00271	1.00079		323.41	290.712	255.996	234.979	210.008	254.251		32.6522	26.9388	22.467	19.9627
124737		288.813	276.883	242.37	221.232	197.962	234.708				0	0	0	0	0	0		0	0	0	0	0	0		0	0	0	0	0	0		1.00971	1.00134	1.00163	0.996295	1.00267	1.00061		323.41	295.08	242.37	234.128	210.008	254.253		32.6522	27.0325	22.5938	19.9627
124817		305.509	265.137	217.985	238.738	204.373	236.638				0	0	0	0	0	0		0	0	0	0	0	0		0	0	0	0	0	0		1.00974	1.0016	1.00193	0.996276	1.00301	1.00134		323.089	295.056	248.28	238.738	210.007	254.245		32.5475	27.2437	22.7482	19.9627
124897		305.711	272.376	193.205	204.282	199.65	249.242				0	0	0	0	0	0		0	0	0	0	0	0		0	0	0	0	0	0		1.00969	1.00166	1.00193	0.996275	1.0027	1.00132		323.109	295.216	248.28	234.129	210.008	254.245		32.7302	27.2178	22.7482	19.9627
125017		291.976	319.437	235.107	213.375	196.419	251.132				0	0	0	0	0	0		0	0	0	0	0	0		0	0	0	0	0	0		1.0094	1.00175	1.00221	0.996439	1.00279	1.00139		322.746	319.437	247.572	234.118	210.008	254.084		32.478	27.429	22.664	20.081
125117		300.089	309.618	229.541	241.79	176.266	247.14				0	0	0	0	0	0		0	0	0	0	0	0		0	0	0	0	0	0		1.00938	1.00196	1.00205	0.996503	1.00285	1.00146		322.593	309.618	247.558	241.79	209.997	253.781		32.3232	27.6275	22.35	20.0192
125197		317.685	285.307	255.089	244.348	221.524	211.529				0	0	0	0	0	0		0	0	0	0	0	0		0	0	0	0	0	0		1.00933	1.00205	1.00197	0.996527	1.00294	1.00137		322.604	295.015	255.089	244.348	221.524	253.798		32.4892	27.4423	22.6535	20.2985
125297		303.744	285.726	248.763	208.924	190.255	251.19				0	0	0	0	0	0		0	0	0	0	0	0		0	0	0	0	0	0		1.00928	1.00184	1.00228	0.996314	1.00293	1.0012		322.615	295.034	248.763	234.052	209.909	253.83		32.4892	27.557	22.8335	20.3525
125377		296.472	277.67	235.902	235.885	197.961	251.748				0	0	0	0	0	0		0	0	0	0	0	0		0	0	0	0	0	0		1.0092	1.00185	1.0023	0.996167	1.00264	1.00089		322.3	295.033	247.376	235.885	209.82	253.888		32.4645	27.592	22.7417	20.3773
125457		311.602	265.217	240.607	221.833	199.046	262.235				0	0	0	0	0	0		0	0	0	0	0	0		0	0	0	0	0	0		1.00917	1.00184	1.0021	0.996146	1.00264	1.00085		322.302	295.034	247.411	233.984	209.747	262.235		32.4645	27.557	22.7417	20.3595
125537		287.791	285.223	216.862	227.413	178.498	240.297				0	0	0	0	0	0		0	0	0	0	0	0		0	0	0	0	0	0		1.0092	1.00203	1.00207	0.99633	1.00258	1.00084		322.633	295.017	247.411	233.972	209.578	253.897		32.4892	27.4423	22.7417	20.3595
125617		284.5	279.78	233.252	218.505	174.726	247.997				0	0	0	0	0	0		0	0	0	0	0	0		0	0	0	0	0	0		1.00932	1.00212	1.00212	0.996447	1.00253	1.00085		322.605	295.011	247.407	233.964	209.584	253.895		32.4892	27.4423	22.821	20.4045
125737		303.372	302.997	275.368	236.786	207.882	270.063				0	0	0	0	0	0		0	0	0	0	0	0		0	0	0	0	0	0		1.00932	1.00201	1.00213	0.996323	1.0025	1.00071		322.292	302.997	275.368	236.786	209.43	270.063		32.2155	27.557	22.7812	20.5383
125817		306.797	313.763	233.587	237.68	209.632	258.59				0	0	0	0	0	0		0	0	0	0	0	0		0	0	0	0	0	0		1.00927	1.0021	1.00222	0.996269	1.00234	1.00053		322.233	313.763	247.106	237.68	209.436	258.59		32.4645	27.592	22.5662	20.5083
125897		289	252.11	230.417	234.305	201.954	254.781				0	0	0	0	0	0		0	0	0	0	0	0		0	0	0	0	0	0		1.00941	1.00203	1.00243	0.99615	1.0024	1.00042		322.2	295.017	247.089	234.305	209.434	254.781		32.579	27.6943	22.5662	20.7488
126017		316.407	300.321	258.071	244.75	186.319	237.24				0	0	0	0	0	0		0	0	0	0	0	0		0	0	0	0	0	0		1.00936	1.00181	1.00239	0.995848	1.00226	1.00014		322.212	300.321	258.071	244.75	209.44	253.633		32.6405	27.803	22.601	21.365
126097		279.512	269.442	240.727	226.29	193.775	239.881				0	0	0	0	0	0		0	0	0	0	0	0		0	0	0	0	0	0		1.0094	1.00144	1.00227	0.995474	1.00193	0.99983		322.204	295.07	247.102	233.753	209.381	253.64		32.87	27.925	22.7615	21.365
126177		310.91	258.905	221.762	221.899	199.038	228.734				0	0	0	0	0	0		0	0	0	0	0	0		0	0	0	0	0	0		1.00952	1.00141	1.00215	0.995584	1.00185	0.999806		322.177	295.073	247.129	233.752	209.385	253.623		32.87	28.0067	22.816	21.4447
126297		357.164	278.739	236.47	239.358	193.552	254.255				0	0	0	0	0	0		0	0	0	0	0	0		0	0	0	0	0	0		1.00991	1.00142	1.00221	0.995458	1.00167	0.999662		357.164	295.072	247.128	239.358	209.392	253.624		32.6503	28.0067	22.816	21.4447
126377		296.003	293.895	236.287	239.684	212.738	264.348				0	0	0	0	0	0		0	0	0	0	0	0		0	0	0	0	0	0		1.00984	1.00151	1.00203	0.995436	1.00148	0.999674		321.747	293.895	247.117	239.684	212.738	264.348		32.9188	28.0067	22.7615	21.6075
126477		304.036	296.275	266.978	239.251	195.876	244.668				0	0	0	0	0	0		0	0	0	0	0	0		0	0	0	0	0	0		1.00999	1.00146	1.00219	0.995315	1.00137	0.999696		321.579	296.275	266.978	239.251	209.142	253.624		32.9427	27.9945	22.7615	21.528
126557		280.137	295.367	209.343	234.185	200.559	226.141				0	0	0	0	0	0		0	0	0	0	0	0		0	0	0	0	0	0		1.00977	1.00128	1.00213	0.995258	1.00126	0.99953		321.583	295.367	247.114	234.185	208.968	253.624		33.0797	28.1463	23.0223	21.554
126637		292.277	254.597	237.35	226.628	208.277	274.491				0	0	0	0	0	0		0	0	0	0	0	0		0	0	0	0	0	0		1.00962	1.00148	1.00225	0.994907	1.00112	0.999408		321.586	294.977	247.104	233.738	208.977	274.491		33.36	28.526	23.1037	21.6505
126717		302.418	333.867	220.68	220.446	206.157	223.754				0	0	0	0	0	0		0	0	0	0	0	0		0	0	0	0	0	0		1.00926	1.00167	1.00212	0.994689	1.0007	0.999151		321.499	333.867	247.115	233.741	209.006	253.626		33.0895	28.526	23.1037	21.7747
126797		305.548	272.918	254.515	209.631	204.649	233.889				0	0	0	0	0	0		0	0	0	0	0	0		0	0	0	0	0	0		1.0091	1.00171	1.0019	0.994343	1.00057	0.999032		321.527	294.976	254.515	233.746	208.883	253.626		33.106	28.6585	23.1965	21.8582
126877		295.508	272.015	244.56	241.132	207.295	248.595				0	0	0	0	0	0		0	0	0	0	0	0		0	0	0	0	0	0		1.00913	1.0017	1.00172	0.994225	1.00044	0.999122		321.236	294.976	244.56	241.132	208.905	253.626		32.8983	28.7908	23.1037	22.1905
127017		326.61	288.752	266.372	231.878	223.196	231.992				0	0	0	0	0	0		0	0	0	0	0	0		0	0	0	0	0	0		1.00906	1.00197	1.00179	0.994329	1.00035	0.999126		326.61	294.976	266.372	233.746	223.196	253.626		32.934	28.7908	23.1037	22.4942
127117		329.973	254.374	241.214	223.594	207.29	245.465				0	0	0	0	0	0		0	0	0	0	0	0		0	0	0	0	0	0		1.00859	1.0019	1.00179	0.994327	1.00037	0.99907		329.973	294.976	247.119	233.747	208.628	253.626		33.0238	28.7908	23.0223	22.5717
127197		271.427	272.887	223.124	224.677	198.245	257.051				0	0	0	0	0	0		0	0	0	0	0	0		0	0	0	0	0	0		1.0087	1.00198	1.00169	0.994482	1.00022	0.998998		321.283	294.854	247.01	233.717	208.654	257.051		33.0238	29.052	23.0242	22.5618
127297		291.255	269.423	235.347	223.505	198.378	236.339				0	0	0	0	0	0		0	0	0	0	0	0		0	0	0	0	0	0		1.00874	1.00183	1.00168	0.994447	1.00012	0.998745		321.171	294.866	247.01	233.622	208.596	253.584		32.8197	29.2655	23.0242	22.6068
127377		342.399	286.622	224.124	239.838	202.624	244.901				0	0	0	0	0	0		0	0	0	0	0	0		0	0	0	0	0	0		1.00878	1.00196	1.00154	0.994106	1.0005	0.998456		342.399	294.855	247.022	239.838	208.587	253.591		32.9308	29.5158	23.0242	22.6068
127477		371.007	248.685	220.534	228.964	196.19	229.022				0	0	0	0	0	0		0	0	0	0	0	0		0	0	0	0	0	0		1.00863	1.00169	1.00155	0.993965	1.00056	0.998342		371.007	294.876	247.021	233.678	208.527	253.593		32.9308	29.6605	23.117	22.657
127557		295.054	282.269	238.152	231.718	189.351	228.497				0	0	0	0	0	0		0	0	0	0	0	0		0	0	0	0	0	0		1.00866	1.00169	1.00117	0.993989	1.00064	0.998245		321.175	294.877	247.053	233.675	208.526	253.595		32.8197	29.7795	23.0242	22.657
127637		291.98	292.641	241.592	239.85	201.509	259.862				0	0	0	0	0	0		0	0	0	0	0	0		0	0	0	0	0	0		1.00851	1.0017	1.00139	0.993911	1.00059	0.998342		321.183	292.641	247.035	239.85	208.527	259.862		32.9308	29.7795	22.9428	22.657
127717		289.149	297.914	244.134	254.454	192.29	237.84				0	0	0	0	0	0		0	0	0	0	0	0		0	0	0	0	0	0		1.00877	1.00156	1.00161	0.993902	1.0003	0.998323		321.17	297.914	244.134	254.454	208.534	253.593		33.0618	29.8517	22.9428	22.657
127797		292.542	265.088	234.347	224.494	188.022	239.665				0	0	0	0	0	0		0	0	0	0	0	0		0	0	0	0	0	0		1.00859	1.00164	1.00155	0.993917	1.00025	0.998254		320.922	294.784	247.021	233.684	208.503	253.595		32.9155	29.753	23.0242	22.737
127877		320.871	280.333	224.011	218.585	205.353	245.193				0	0	0	0	0	0		0	0	0	0	0	0		0	0	0	0	0	0		1.00931	1.00175	1.00161	0.994007	1.00021	0.998176		320.871	294.778	247.016	233.497	208.418	253.597		32.6923	29.8597	22.9428	22.9157
128037		260.077	254.108	218.087	233.412	181.351	252.811				0	0	0	0	0	0		0	0	0	0	0	0		0	0	0	0	0	0		1.00932	1.00162	1.00137	0.993964	1.00004	0.997932		320.691	294.585	247.036	233.412	208.427	253.602		32.7585	30.0038	22.9428	23.0422
128117		258.204	300.682	219.601	231.751	188.923	231.26				0	0	0	0	0	0		0	0	0	0	0	0		0	0	0	0	0	0		1.00918	1.00173	1.00148	0.993877	1.00001	0.997566		320.723	300.682	247.027	233.425	208.308	253.61		32.7585	30.096	22.9428	23.0885
128217		300.287	298.075	244.351	254.537	219.427	249.537				0	0	0	0	0	0		0	0	0	0	0	0		0	0	0	0	0	0		1.0091	1.00158	1.00124	0.994036	1.00001	0.99758		320.739	298.075	244.351	254.537	219.427	253.61		32.873	30.096	22.682	23.0885
128317		294.191	278.942	264.714	265.353	195.79	234.81				0	0	0	0	0	0		0	0	0	0	0	0		0	0	0	0	0	0		1.00898	1.00146	1.00107	0.99403	0.99986	0.997507		320.404	294.608	264.714	265.353	208.102	253.612		32.9158	30.096	22.682	23.0885
128397		284.692	287.881	228.804	213.432	192.223	256.894				0	0	0	0	0	0		0	0	0	0	0	0		0	0	0	0	0	0		1.00896	1.00132	1.00099	0.994077	0.999733	0.997389		320.405	294.628	247.069	233.424	208.122	256.894		33.0593	30.096	22.682	23.0885
128477		292.04	253.496	239.595	239.323	193.932	262.262				0	0	0	0	0	0		0	0	0	0	0	0		0	0	0	0	0	0		1.00875	1.00138	1.001	0.994024	0.999783	0.997046		320.439	294.242	246.832	239.323	208.114	262.262		33.248	29.9667	22.8332	23.2845
128557		269.693	286.004	253.16	236.841	186.555	237.829				0	0	0	0	0	0		0	0	0	0	0	0		0	0	0	0	0	0		1.00874	1.00157	1.00113	0.994079	0.99969	0.996771		320.347	293.941	253.16	236.841	207.939	253.569		33.0475	29.8365	22.491	23.4805
128637		297.172	288.246	224.519	220.66	183.693	252.729				0	0	0	0	0	0		0	0	0	0	0	0		0	0	0	0	0	0		1.0086	1.00128	1.00111	0.99397	0.999548	0.996703		320.098	293.817	246.091	233.424	207.951	253.57		32.9015	29.8665	22.0678	23.6308
128717		284.368	277.365	224.738	222.269	182.86	231.818				0	0	0	0	0	0		0	0	0	0	0	0		0	0	0	0	0	0		1.00838	1.00136	1.0009	0.993768	0.999227	0.996151		320.136	293.595	246.105	233.427	207.976	253.576		32.94	29.7558	22.1492	23.6428
128797		307.366	279.53	236.76	238.575	204.451	222.502				0	0	0	0	0	0		0	0	0	0	0	0		0	0	0	0	0	0		1.00916	1.00162	1.00095	0.993689	0.99911	0.996233		319.986	293.555	246.101	238.575	207.985	253.575		32.7948	29.7558	22.1492	23.6497
128877		297.415	264.068	240.771	244.579	227.775	238.646				0	0	0	0	0	0		0	0	0	0	0	0		0	0	0	0	0	0		1.00938	1.00156	1.00085	0.993757	0.999285	0.996292		319.537	293.563	246.108	244.579	227.775	253.575		32.7222	29.7167	22.1492	23.6497
129017		301.279	293.744	248.644	223.521	191.111	251.056				0	0	0	0	0	0		0	0	0	0	0	0		0	0	0	0	0	0		1.00932	1.0016	1.00099	0.993746	0.999399	0.996165		319.124	293.744	248.644	233.428	207.876	253.576		32.5325	29.4588	22.242	23.6683
129097		262.483	305.511	239.669	237.017	193.838	233.69				0	0	0	0	0	0		0	0	0	0	0	0		0	0	0	0	0	0		1.00928	1.00159	1.00107	0.99359	0.999311	0.996287		318.964	305.511	245.978	237.017	207.877	253.523		32.4888	29.7167	22.0488	23.7558
129177		294.639	296.93	234.826	226.602	174.309	207.52				0	0	0	0	0	0		0	0	0	0	0	0		0	0	0	0	0	0		1.00925	1.00177	1.00117	0.993774	0.999306	0.996402		318.848	296.93	245.897	233.412	207.824	253.44		32.597	29.52	21.9855	23.6467
129257		302.614	274.603	223.261	217.564	206.024	225.027				0	0	0	0	0	0		0	0	0	0	0	0		0	0	0	0	0	0		1.00918	1.00212	1.00115	0.993483	0.999346	0.995946		318.862	293.198	245.856	233.415	207.821	253.46		32.597	29.52	22.0312	23.7352
129337		283.554	263.18	227.712	224.306	199.439	243.61				0	0	0	0	0	0		0	0	0	0	0	0		0	0	0	0	0	0		1.00929	1.00192	1.00112	0.993243	0.999083	0.995784		318.542	293.235	245.756	233.417	207.691	253.467		32.3612	29.6315	22.0575	24.0102
129437		314.435	283.962	262.305	232.537	197.389	249.601				0	0	0	0	0	0		0	0	0	0	0	0		0	0	0	0	0	0		1.00931	1.00192	1.00112	0.993227	0.998993	0.995926		318.539	293.235	262.305	233.417	207.502	253.461		32.3612	29.6315	22.0575	24.1935
129557		311.539	285.249	237.228	254.39	202.215	257.532				0	0	0	0	0	0		0	0	0	0	0	0		0	0	0	0	0	0		1.00848	1.00157	1.00082	0.993144	0.999235	0.996073		318.666	293.292	245.783	254.39	207.5	257.532		32.3612	29.6315	21.978	24.4638
129637		298.048	311.326	232.243	220.949	201.364	245.305				0	0	0	0	0	0		0	0	0	0	0	0		0	0	0	0	0	0		1.00849	1.0015	1.00073	0.992842	0.999226	0.996001		318.664	311.326	245.792	233.42	207.5	253.458		32.3612	29.7558	22.0575	24.4638
129717		306.905	266.954	250.939	230.151	194.058	257.219				0	0	0	0	0	0		0	0	0	0	0	0		0	0	0	0	0	0		1.00856	1.00166	1.00077	0.99278	0.999055	0.996088		318.652	293.548	250.939	233.421	207.46	257.219		32.253	29.8673	22.0575	24.4638
129797		294.905	268.024	260.565	226.033	204.297	250.574				0	0	0	0	0	0		0	0	0	0	0	0		0	0	0	0	0	0		1.00841	1.00171	1.00068	0.992732	0.999207	0.995934		318.444	293.54	260.565	233.421	207.317	253.461		32.0137	29.9515	22.14	24.648
129877		295.643	262.194	222.748	228.214	198.633	236.145				0	0	0	0	0	0		0	0	0	0	0	0		0	0	0	0	0	0		1.00894	1.00168	1.00085	0.992497	0.998913	0.996144		318.375	293.275	245.423	233.411	207.295	253.275		32.1737	29.9013	22.1242	24.62
130017		372.855	305.431	245.884	241.779	222.131	277.604				0	0	0	0	0	0		0	0	0	0	0	0		0	0	0	0	0	0		1.00899	1.00166	1.00082	0.992318	0.999066	0.996629		372.855	305.431	245.884	241.779	222.131	277.604		32.0137	29.6305	22.197	24.4427
130097		359.469	290.821	239.271	267.179	221.089	271.724				0	0	0	0	0	0		0	0	0	0	0	0		0	0	0	0	0	0		1.00896	1.00151	1.00075	0.992296	0.998849	0.996233		359.469	292.838	245.424	267.179	221.089	271.724		32.3612	29.6305	22.197	24.4427
130197		288.273	264.808	234.483	219.644	194.131	245.329				0	0	0	0	0	0		0	0	0	0	0	0		0	0	0	0	0	0		1.00904	1.00146	1.00054	0.992368	0.99885	0.996201		318.353	292.855	245.427	233.324	207.295	252.882		32.1737	29.6305	22.245	24.2407
130297		310.338	311.209	209.247	228.839	202.363	247.569				0	0	0	0	0	0		0	0	0	0	0	0		0	0	0	0	0	0		1.00934	1.00141	1.00053	0.992212	0.998733	0.99613		318.287	311.209	245.427	233.334	207.327	252.888		32.4	29.445	22.245	24.4
130377		299.674	286.95	230.97	219.317	200.604	269.865				0	0	0	0	0	0		0	0	0	0	0	0		0	0	0	0	0	0		1.00931	1.00138	1.00061	0.99226	0.998785	0.996572		318.295	292.882	245.426	233.216	207.324	269.865		32.4607	29.6305	22.2967	24.2043
130457		294.993	254.178	254.926	203.63	202.538	231.133				0	0	0	0	0	0		0	0	0	0	0	0		0	0	0	0	0	0		1.00933	1.00135	1.00055	0.992285	0.998677	0.996642		317.998	292.893	254.926	233.212	207.332	252.847		32.0302	30.0308	22.2432	24.2043
130537		298.286	295.163	235.806	209.388	194.492	247.911				0	0	0	0	0	0		0	0	0	0	0	0		0	0	0	0	0	0		1.00926	1.00134	1.00076	0.992335	0.998723	0.996495		317.999	295.163	245.223	232.967	207.295	252.859		32.0302	29.538	22.2448	24.0478
130637		302.279	267.088	253.514	240.453	215.049	236.809				0	0	0	0	0	0		0	0	0	0	0	0		0	0	0	0	0	0		1.00989	1.00131	1.00086	0.992247	0.998628	0.996392		317.984	292.392	253.514	240.453	215.049	252.867		32.0302	29.1377	22.4563	24.339
130717		312.438	315.159	267.685	225.856	218.492	248.872				0	0	0	0	0	0		0	0	0	0	0	0		0	0	0	0	0	0		1.00995	1.00137	1.00087	0.992296	0.998526	0.996403		318.152	315.159	267.685	232.97	218.492	252.866		32.5042	29.1377	22.4563	24.339
130797		316.888	280.881	233.56	276.781	206.498	270.832				0	0	0	0	0	0		0	0	0	0	0	0		0	0	0	0	0	0		1.01019	1.00164	1.0008	0.992224	0.998569	0.996429		317.977	292.153	245.216	276.781	207.291	270.832		32.0302	28.6452	22.5678	24.6128
130877		367.907	279.198	257.152	239.626	210.943	229.492				0	0	0	0	0	0		0	0	0	0	0	0		0	0	0	0	0	0		1.01014	1.00153	1.00069	0.992145	0.99844	0.996505		367.907	292.154	257.152	239.626	210.943	252.985		32.118	28.4597	22.5678	25.1215
131017		314.828	275.11	249.42	242.542	212.478	247.519				0	0	0	0	0	0		0	0	0	0	0	0		0	0	0	0	0	0		1.01021	1.00134	1.00068	0.991988	0.998394	0.996479		317.977	292.024	249.42	242.542	212.478	252.987		32.1315	28.3217	22.5678	24.6128
131097		334.918	261.06	213.133	201.792	203.501	243.025				0	0	0	0	0	0		0	0	0	0	0	0		0	0	0	0	0	0		1.01023	1.00165	1.0007	0.991753	0.998492	0.996498		334.918	291.984	245.232	232.887	207.291	252.986		31.923	28.3217	22.5678	25.1215
131177		309.442	256.516	237.12	228.384	191.423	226.223				0	0	0	0	0	0		0	0	0	0	0	0		0	0	0	0	0	0		1.01015	1.0018	1.00063	0.991491	0.998407	0.996566		317.741	291.965	245.244	232.907	207.291	252.981		32.049	28.3217	22.5678	25.4432
131257		317.17	281.274	249.481	239.493	201.346	241.029				0	0	0	0	0	0		0	0	0	0	0	0		0	0	0	0	0	0		1.01032	1.00227	1.00056	0.991301	0.998337	0.996474		317.669	291.924	249.481	239.493	206.996	252.987		31.787	28.5072	22.5998	25.5812
131337		343.053	322.007	252.977	225.883	197.694	257.164				0	0	0	0	0	0		0	0	0	0	0	0		0	0	0	0	0	0		1.01023	1.00273	1.00059	0.991179	0.998395	0.996589		343.053	322.007	252.977	232.931	207.291	257.164		31.787	28.5072	22.5998	25.5812
131417		346.824	319.858	248.891	246.109	202.663	256.25				0	0	0	0	0	0		0	0	0	0	0	0		0	0	0	0	0	0		1.01026	1.00291	1.00064	0.991209	0.998427	0.996706		346.824	319.858	248.891	246.109	207.301	256.25		31.787	28.9075	22.5678	25.5005
131537		292.866	275.611	228.394	218.718	206.693	226.402				0	0	0	0	0	0		0	0	0	0	0	0		0	0	0	0	0	0		1.01041	1.00298	1.00091	0.99136	0.998272	0.996644		317.668	291.914	245.198	232.693	207.291	252.975		31.787	28.9075	22.5678	25.3625
131617		321.164	251.894	247.558	222.3	211.171	235.057				0	0	0	0	0	0		0	0	0	0	0	0		0	0	0	0	0	0		1.01045	1.00299	1.00064	0.991343	0.998261	0.996542		321.164	291.914	247.558	232.696	211.171	252.983		31.5665	28.9075	22.4563	25.5005
131697		307.283	276.99	244.235	201.333	172.571	233.069				0	0	0	0	0	0		0	0	0	0	0	0		0	0	0	0	0	0		1.01053	1.00295	1.00073	0.991223	0.998252	0.996537		317.667	291.915	245.227	232.72	207.291	252.983		31.787	28.9845	22.2448	25.5005
131777		317.155	294.515	228.831	207.614	208.91	236.361				0	0	0	0	0	0		0	0	0	0	0	0		0	0	0	0	0	0		1.01035	1.00281	1.00076	0.991163	0.998041	0.9966		317.669	294.515	245.223	232.732	207.292	252.979		31.895	29.033	22.1395	25.8082
131897		326.758	311.806	246.566	215.867	219.574	242.596				0	0	0	0	0	0		0	0	0	0	0	0		0	0	0	0	0	0		1.0102	1.00278	1.00079	0.991	0.998203	0.996446		326.758	311.806	246.566	232.764	219.574	252.989		31.8545	28.931	22.01	25.921
132017		334.975	291.345	253.278	246.494	221.494	255.414				0	0	0	0	0	0		0	0	0	0	0	0		0	0	0	0	0	0		1.01028	1.00269	1.00072	0.990968	0.998169	0.996424		334.975	291.825	253.278	246.494	221.494	252.864		31.8545	28.931	22.2448	25.921
132097		344.021	304.814	237.673	232.374	207.325	254.946				0	0	0	0	0	0		0	0	0	0	0	0		0	0	0	0	0	0		1.0104	1.00234	1.00064	0.990984	0.998047	0.996352		344.021	304.814	244.971	232.767	207.308	252.766		31.8545	28.931	22.2215	25.921
132177		392.852	278.932	257.824	214.659	235.112	271.417				0	0	0	0	0	0		0	0	0	0	0	0		0	0	0	0	0	0		1.01029	1.0023	1.00073	0.990981	0.998254	0.996423		392.852	291.876	257.824	232.767	235.112	271.417		31.8545	29.1107	22.2215	25.921
132277		311.647	244.519	247.129	229.735	216.832	217.076				0	0	0	0	0	0		0	0	0	0	0	0		0	0	0	0	0	0		1.01011	1.0023	1.00067	0.991132	0.998412	0.996433		317.315	291.877	247.129	232.935	216.832	252.762		32.2378	29.1107	22.2215	26.0017
132357		287.393	274.189	238.333	233.406	216.493	221.057				0	0	0	0	0	0		0	0	0	0	0	0		0	0	0	0	0	0		1.01003	1.0025	1.00078	0.991175	0.998386	0.996447		317.337	291.85	244.948	232.931	216.493	252.761		32.5878	29.3673	22.333	26.1902
132457		294.736	264.408	222.438	216.563	201.942	233.454				0	0	0	0	0	0		0	0	0	0	0	0		0	0	0	0	0	0		1.00997	1.00249	1.00083	0.991031	0.998367	0.996537		317.353	291.852	244.939	232.942	206.989	252.756		32.6547	29.3673	22.333	26.5177
132557		310.462	280.595	231.923	210.023	197.814	238.289				0	0	0	0	0	0		0	0	0	0	0	0		0	0	0	0	0	0		1.01001	1.00243	1.00101	0.990974	0.99823	0.996605		317.343	291.662	244.911	232.769	206.891	252.753		32.5878	29.4987	22.2215	26.474
132637		327.227	330.82	236.174	263.496	197.342	277.164				0	0	0	0	0	0		0	0	0	0	0	0		0	0	0	0	0	0		1.0103	1.00229	1.00105	0.990908	0.998216	0.996545		327.227	330.82	244.903	263.496	206.892	277.164		32.8208	29.4987	22.2215	26.4248
132737		324.425	269.846	251.017	244.492	209.025	252.532				0	0	0	0	0	0		0	0	0	0	0	0		0	0	0	0	0	0		1.01031	1.00236	1.00112	0.990721	0.998184	0.996698		324.425	291.666	251.017	244.492	206.878	252.748		32.8208	29.4987	22.01	26.4248
132817		346.919	263.086	264.963	240.36	200.108	243.804				0	0	0	0	0	0		0	0	0	0	0	0		0	0	0	0	0	0		1.01045	1.00236	1.0011	0.990668	0.998168	0.996732		346.919	291.666	264.963	240.36	206.832	252.747		32.7327	29.4987	22.01	26.4113
132897		349.131	281.231	260.583	223.817	197.909	217.83				0	0	0	0	0	0		0	0	0	0	0	0		0	0	0	0	0	0		1.01035	1.00232	1.00092	0.990578	0.998093	0.997195		349.131	291.668	260.583	232.532	206.835	252.599		32.7327	29.4987	22.2215	26.4113
133017		315.071	261.561	231.803	208.433	190.909	231.028				0	0	0	0	0	0		0	0	0	0	0	0		0	0	0	0	0	0		1.01016	1.0024	1.00078	0.990666	0.99782	0.996641		317.912	291.664	244.948	232.523	206.845	252.638		32.8272	29.296	22.2215	26.3742
133097		314.979	251.714	258.583	223.676	212.829	223.763				0	0	0	0	0	0		0	0	0	0	0	0		0	0	0	0	0	0		1.01004	1.00242	1.00077	0.990599	0.997777	0.996701		317.917	291.663	258.583	232.352	212.829	252.633		32.8272	29.0395	22.2215	26.086
133177		318.008	286.025	250.417	210.219	232.047	243.2				0	0	0	0	0	0		0	0	0	0	0	0		0	0	0	0	0	0		1.00995	1.00282	1.00102	0.990505	0.997903	0.996793		317.983	291.641	250.417	232.376	232.047	252.626		32.7178	28.8597	22.01	26.123
133257		371.915	301.709	245.008	219.336	229.852	261.856				0	0	0	0	0	0		0	0	0	0	0	0		0	0	0	0	0	0		1.00959	1.00251	1.00097	0.990531	0.998063	0.996719		371.915	301.709	244.917	232.374	229.852	261.856		32.5252	28.8597	22.01	26.123
133337		343.87	307.38	284.812	242.475	208.5	263.162				0	0	0	0	0	0		0	0	0	0	0	0		0	0	0	0	0	0		1.00933	1.00276	1.00094	0.990376	0.998042	0.996776		343.87	307.38	284.812	242.475	206.879	263.162		32.2515	28.938	22.01	26.2998
133457		295.341	299.178	220.902	230.906	224.519	240.02				0	0	0	0	0	0		0	0	0	0	0	0		0	0	0	0	0	0		1.00933	1.00241	1.00092	0.990337	0.998024	0.995962		317.998	299.178	244.926	232.393	224.519	252.785		32.4172	28.938	22.2215	26.2998
133537		341.198	286.869	240.605	246.744	189.952	229.08				0	0	0	0	0	0		0	0	0	0	0	0		0	0	0	0	0	0		1.00928	1.00284	1.00109	0.990392	0.998095	0.995454		341.198	291.86	244.898	246.744	206.835	252.81		32.4172	29.1178	22.2215	26.2603
133617		348.28	281.151	227.432	218.034	184.177	247.7				0	0	0	0	0	0		0	0	0	0	0	0		0	0	0	0	0	0		1.00954	1.00281	1.00114	0.990283	0.997945	0.995457		348.28	291.752	244.89	232.399	206.84	252.81		32.1968	29.0395	22.333	26.392
133697		329.381	268.482	224.636	233.508	200.202	244.921				0	0	0	0	0	0		0	0	0	0	0	0		0	0	0	0	0	0		1.00964	1.0028	1.00113	0.99041	0.998311	0.995429		329.381	291.753	244.89	232.386	206.877	252.812		32.4172	29.0395	22.333	26.561
133797		321.6	262.941	228.613	210.761	206.899	227.925				0	0	0	0	0	0		0	0	0	0	0	0		0	0	0	0	0	0		1.00926	1.00265	1.00105	0.990164	0.998201	0.995355		321.6	291.764	244.904	232.411	206.892	252.818		32.1968	28.8597	22.333	26.392
133897		317.666	301.868	242.732	220.282	233.081	257.376				0	0	0	0	0	0		0	0	0	0	0	0		0	0	0	0	0	0		1.00917	1.00218	1.00125	0.990262	0.99827	0.995471		318.001	301.868	244.871	232.61	233.081	257.376		32.1315	28.8597	22.2215	26.6803
134017		300.939	291.208	227.028	254.411	221.488	253.974				0	0	0	0	0	0		0	0	0	0	0	0		0	0	0	0	0	0		1.00892	1.00259	1.00121	0.990488	0.998185	0.995392		317.962	291.769	245.15	254.411	221.488	252.947		31.8578	28.8597	22.4563	26.392
134097		309.396	282.326	225.649	221.527	192.007	248.028				0	0	0	0	0	0		0	0	0	0	0	0		0	0	0	0	0	0		1.00889	1.00232	1.00117	0.990673	0.998123	0.99539		318.008	291.891	245.157	232.33	206.879	252.815		31.8578	28.938	22.5678	26.392
134177		370.645	280.425	223.624	209.608	212.354	242.599				0	0	0	0	0	0		0	0	0	0	0	0		0	0	0	0	0	0		1.00893	1.00184	1.00107	0.990608	0.998152	0.995322		370.645	291.907	245.172	232.35	212.354	252.82		31.8578	28.8687	22.5998	26.392
134257		322.319	288.243	235.359	230.532	192.285	233.482				0	0	0	0	0	0		0	0	0	0	0	0		0	0	0	0	0	0		1.0092	1.00182	1.00121	0.99058	0.998123	0.995274		322.319	291.821	245.15	232.358	206.892	252.824		31.8578	28.8597	22.5998	26.2603
134337		341.963	263.13	233.462	193.867	196.864	261.007				0	0	0	0	0	0		0	0	0	0	0	0		0	0	0	0	0	0		1.00927	1.00185	1.0013	0.990321	0.998123	0.99505		341.963	291.907	245.135	231.942	206.892	261.007		31.8578	28.938	22.5998	26.1003
134457		302.03	296.493	212.58	207.379	181.927	241.362				0	0	0	0	0	0		0	0	0	0	0	0		0	0	0	0	0	0		1.00938	1.00176	1.00129	0.990366	0.998093	0.995604		318.212	296.493	245.137	231.928	206.892	252.803		32.1315	29.0395	22.5998	26.1003
134537		334.113	309.982	227.178	231.018	205.408	260.641				0	0	0	0	0	0		0	0	0	0	0	0		0	0	0	0	0	0		1.0095	1.00177	1.00137	0.990079	0.998237	0.995554		334.113	309.982	244.852	232.016	207.013	260.641		32.6055	29.0395	22.365	26.1003
134637		351.072	287.099	225.859	224.993	188.513	243.255				0	0	0	0	0	0		0	0	0	0	0	0		0	0	0	0	0	0		1.00919	1.00188	1.00145	0.990006	0.997979	0.995653		351.072	291.907	244.839	231.858	207.07	252.8		32.6055	29.1178	22.365	26.0263
134717		326.166	271.981	234.375	219.398	229.978	274.289				0	0	0	0	0	0		0	0	0	0	0	0		0	0	0	0	0	0		1.00924	1.00187	1.00124	0.990163	0.99792	0.995647		326.166	291.818	244.873	231.856	229.978	274.289		32.6055	29.0395	22.365	26.158
134797		320.341	283.248	240.806	206.428	234.105	241.703				0	0	0	0	0	0		0	0	0	0	0	0		0	0	0	0	0	0		1.0091	1.002	1.00119	0.990177	0.997725	0.996477		320.341	291.811	244.881	231.986	234.105	252.65		32.6707	29.0395	22.4663	26.232
134897		305.177	255.049	253.946	202.472	235.61	257.287				0	0	0	0	0	0		0	0	0	0	0	0		0	0	0	0	0	0		1.00902	1.00194	1.00117	0.990455	0.997489	0.996502		318.38	291.814	253.946	231.901	235.61	257.287		32.6055	29.296	22.192	26.232
135017		302.612	266.498	236.177	226.958	203.22	222.589				0	0	0	0	0	0		0	0	0	0	0	0		0	0	0	0	0	0		1.0093	1.00181	1.0012	0.990596	0.997372	0.996508		318.365	291.822	244.652	231.877	207.286	252.758		32.6055	29.0395	22.192	26.232
135097		291.538	304.477	236.182	230.428	213.955	247.927				0	0	0	0	0	0		0	0	0	0	0	0		0	0	0	0	0	0		1.00932	1.00179	1.00112	0.990606	0.997749	0.996553		318.363	304.477	244.893	232.35	213.955	252.756		32.592	29.296	22.365	26.392
135217		311.172	302.963	259.49	244.877	223.225	246.237				0	0	0	0	0	0		0	0	0	0	0	0		0	0	0	0	0	0		1.00925	1.00196	1.00102	0.990651	0.997793	0.995646		318.546	302.963	259.49	244.877	223.225	252.801		32.8517	29.296	22.333	26.392
135297		342.233	308.349	241.376	254.166	209.296	269.969				0	0	0	0	0	0		0	0	0	0	0	0		0	0	0	0	0	0		1.00928	1.00167	1.00102	0.990515	0.997906	0.99643		342.233	308.349	244.908	254.166	207.31	269.969		32.8517	29.296	22.333	26.392
135377		307.43	264.677	246.138	221.855	184.737	247.286				0	0	0	0	0	0		0	0	0	0	0	0		0	0	0	0	0	0		1.00914	1.00165	1.00111	0.99045	0.99788	0.996186		318.544	291.831	244.893	232.382	207.293	252.774		32.8517	29.296	22.333	26.392
135457		344.644	281.85	236.675	224.915	200.004	233.033				0	0	0	0	0	0		0	0	0	0	0	0		0	0	0	0	0	0		1.00896	1.00173	1.00092	0.990345	0.99788	0.996566		344.644	291.826	244.926	232.392	207.293	252.755		32.8517	29.0395	22.333	26.2603
135537		323.407	294.978	231.75	223.2	208.591	243.663				0	0	0	0	0	0		0	0	0	0	0	0		0	0	0	0	0	0		1.00907	1.00162	1.00101	0.990433	0.997956	0.995834		323.407	294.978	244.671	231.907	207.309	252.791		32.8517	29.2347	22.0588	26.1003
135617		291.108	278.532	253.891	237.036	195.103	255.646				0	0	0	0	0	0		0	0	0	0	0	0		0	0	0	0	0	0		1.00906	1.00194	1.00101	0.990394	0.997918	0.995714		318.558	291.906	253.891	237.036	207.31	252.708		32.9395	29.055	21.8928	26.1003
135697		317.967	270.316	254.601	203.522	198.539	238.03				0	0	0	0	0	0		0	0	0	0	0	0		0	0	0	0	0	0		1.00901	1.00155	1.00109	0.990569	0.997982	0.995038		318.274	291.837	254.601	231.877	207.402	252.843		32.6055	28.8597	21.693	26.1003
135777		354.911	273.494	231.041	221.303	190.227	268.843				0	0	0	0	0	0		0	0	0	0	0	0		0	0	0	0	0	0		1.00928	1.00174	1.00098	0.990617	0.998229	0.994724		354.911	291.909	244.49	231.844	207.377	268.843		32.9395	29.055	21.8608	26.0743
135857		313.605	309.393	252.853	220.81	198.314	237.244				0	0	0	0	0	0		0	0	0	0	0	0		0	0	0	0	0	0		1.00938	1.00166	1.00107	0.990565	0.998264	0.995026		318.504	309.393	252.853	231.877	207.373	252.844		32.8517	29.055	21.8928	26.1003
136017		337.957	270.907	252.655	234.759	190.324	270.623				0	0	0	0	0	0		0	0	0	0	0	0		0	0	0	0	0	0		1.00938	1.00168	1.00104	0.990779	0.998254	0.995109		337.957	291.829	252.655	231.874	207.374	270.623		33.0875	28.8597	21.8928	26.1003
136097		300.402	305.207	233.644	222.152	210.872	228.211				0	0	0	0	0	0		0	0	0	0	0	0		0	0	0	0	0	0		1.00936	1.00177	1.00104	0.990963	0.998317	0.995751		318.827	305.207	244.482	231.87	207.368	252.705		33.044	28.78	21.8928	26.1003
136177		343.585	283.081	244.732	220.115	190.945	218.658				0	0	0	0	0	0		0	0	0	0	0	0		0	0	0	0	0	0		1.00918	1.00208	1.00132	0.991034	0.998304	0.995178		343.585	291.682	244.448	231.869	207.494	252.742		32.9832	28.78	21.994	25.963
136277		301.865	296.953	231.631	226.458	206.192	256.121				0	0	0	0	0	0		0	0	0	0	0	0		0	0	0	0	0	0		1.00937	1.00214	1.00132	0.991	0.998448	0.995114		318.825	296.953	244.292	231.87	207.572	256.121		32.9832	28.6622	21.7943	25.963
136377		343.101	265.972	239.589	226.392	190.113	212.489				0	0	0	0	0	0		0	0	0	0	0	0		0	0	0	0	0	0		1.00938	1.00231	1.00123	0.990727	0.99852	0.995064		343.101	291.585	244.297	231.874	207.9	252.841		32.871	28.6622	21.693	25.963
136477		348.243	281.224	236.545	215.358	192.161	218.211				0	0	0	0	0	0		0	0	0	0	0	0		0	0	0	0	0	0		1.00933	1.00232	1.00128	0.990856	0.998447	0.995012		348.243	291.585	244.294	232.274	207.906	252.845		32.7258	28.842	21.661	25.963
136557		349.382	326.524	262.946	234.372	217.864	243.797				0	0	0	0	0	0		0	0	0	0	0	0		0	0	0	0	0	0		1.00931	1.00228	1.00128	0.990756	0.998586	0.994935		349.382	326.524	262.946	231.86	217.864	252.852		32.6352	28.7413	21.8608	25.937
136637		301.031	291.926	273.379	249.23	198.57	244.153				0	0	0	0	0	0		0	0	0	0	0	0		0	0	0	0	0	0		1.00926	1.00236	1.00112	0.990597	0.998465	0.994852		318.524	291.541	273.379	249.23	207.568	252.858		32.2878	28.9978	21.661	25.937
136717		326.535	313.652	236.941	230.594	201.122	247.151				0	0	0	0	0	0		0	0	0	0	0	0		0	0	0	0	0	0		1.00902	1.00248	1.00124	0.990648	0.998548	0.994728		326.535	313.652	244.458	231.749	207.898	252.994		31.8138	28.9978	21.8608	25.8875
136797		298.575	298.809	228.565	237.164	212.818	276.01				0	0	0	0	0	0		0	0	0	0	0	0		0	0	0	0	0	0		1.00913	1.00239	1.00124	0.990685	0.998561	0.99497		318.253	298.809	244.297	237.164	212.818	276.01		31.8138	28.9978	21.693	25.8875
136877		313.396	299.616	239.263	227.09	193.126	257.683				0	0	0	0	0	0		0	0	0	0	0	0		0	0	0	0	0	0		1.0091	1.00218	1.00132	0.990564	0.998299	0.99488		318.003	299.616	244.292	231.75	207.918	257.683		31.5798	28.9978	21.693	25.8875
137017		281.23	268.588	222.011	216.016	189.892	218.946				0	0	0	0	0	0		0	0	0	0	0	0		0	0	0	0	0	0		1.00917	1.00198	1.00143	0.990564	0.998121	0.994875		318.001	291.565	244.285	231.75	208.038	253.18		31.692	28.7413	21.693	25.8875
137097		292.372	268.639	245.277	215.539	188.108	244.886				0	0	0	0	0	0		0	0	0	0	0	0		0	0	0	0	0	0		1.0091	1.00192	1.00152	0.990785	0.998211	0.994894		318.003	291.566	244.423	231.858	208.035	253.176		31.692	28.9978	21.8608	25.937
137177		320.786	295.011	241.193	213.378	198.713	235.457				0	0	0	0	0	0		0	0	0	0	0	0		0	0	0	0	0	0		1.009	1.00176	1.00133	0.990873	0.998341	0.994637		318.005	295.011	244.291	232.269	208.127	253.23		31.692	28.9558	21.661	25.963
137257		295.247	251.769	248.275	189.404	218.344	236.799				0	0	0	0	0	0		0	0	0	0	0	0		0	0	0	0	0	0		1.00885	1.00192	1.00161	0.990915	0.998239	0.994451		317.968	291.353	244.237	231.848	218.344	253.453		31.6168	28.8423	21.5263	26.0743
137337		320.408	277.777	244.241	209.618	206.546	223.588				0	0	0	0	0	0		0	0	0	0	0	0		0	0	0	0	0	0		1.00886	1.00181	1.0016	0.990845	0.998134	0.994218		317.69	291.358	244.164	232.277	208.152	253.464		31.6185	28.8423	21.4943	26.1003
137417		329.904	316.036	240.023	214.728	175.974	226.993				0	0	0	0	0	0		0	0	0	0	0	0		0	0	0	0	0	0		1.00868	1.00176	1.00143	0.990714	0.998352	0.994124		329.904	316.036	244.174	232.317	208.125	253.468		31.6185	28.8423	21.5263	26.1003
137537		321.93	283.798	218.442	223.178	195.328	249.498				0	0	0	0	0	0		0	0	0	0	0	0		0	0	0	0	0	0		1.00869	1.00145	1.00147	0.990566	0.998158	0.994173		317.668	291.374	243.8	232.363	208.149	253.466		31.3565	28.8423	21.5503	26.1003
137617		287.187	265.782	201.416	218.563	210.623	258.562				0	0	0	0	0	0		0	0	0	0	0	0		0	0	0	0	0	0		1.00868	1.00151	1.00161	0.990734	0.998193	0.9941		317.461	291.371	244.163	232.311	208.145	258.562		31.0537	28.8423	21.6275	25.963
137737		292.586	279.785	235.069	232.981	204.334	234.831				0	0	0	0	0	0		0	0	0	0	0	0		0	0	0	0	0	0		1.00881	1.0012	1.00168	0.990779	0.99824	0.994032		317.442	291.496	244.159	232.298	208.139	253.554		30.993	28.6993	21.5263	25.963
137817		296.884	263.771	253.175	224.802	201.447	241.409				0	0	0	0	0	0		0	0	0	0	0	0		0	0	0	0	0	0		1.00873	1.00126	1.00194	0.990849	0.998347	0.994071		317.194	291.575	253.175	232.276	208.312	253.47		30.705	28.7413	21.449	25.963
137897		328.108	275.467	241.491	240.035	208.014	253.584				0	0	0	0	0	0		0	0	0	0	0	0		0	0	0	0	0	0		1.00829	1.00129	1.00193	0.990853	0.998326	0.994125		328.108	291.633	243.655	240.035	208.314	253.549		30.6027	28.842	21.5503	25.937
138017		285.555	271.752	242.204	210.471	180.435	237.782				0	0	0	0	0	0		0	0	0	0	0	0		0	0	0	0	0	0		1.00854	1.00129	1.00189	0.990716	0.998753	0.994296		317.158	291.633	243.665	231.863	208.423	253.541		30.6912	28.842	21.5503	25.937
138097		296.489	299.439	230.98	211.837	173.459	230.224				0	0	0	0	0	0		0	0	0	0	0	0		0	0	0	0	0	0		1.00857	1.0013	1.0019	0.990647	0.998436	0.994135		317.158	299.439	243.591	231.869	208.437	253.549		30.6912	28.9597	21.1253	25.937
138197		273.03	239.384	219.201	213.869	197.778	203.946				0	0	0	0	0	0		0	0	0	0	0	0		0	0	0	0	0	0		1.0083	1.00126	1.00181	0.990669	0.99869	0.994092		317.26	291.742	243.592	231.867	208.426	253.47		30.7935	29.2163	21.3128	26.0743
138277		307.39	257.861	233.22	188.48	182.913	254.565				0	0	0	0	0	0		0	0	0	0	0	0		0	0	0	0	0	0		1.00788	1.00126	1.00188	0.990865	0.998683	0.993979		317.569	291.743	243.591	231.852	208.426	253.557		30.993	29.2163	21.3128	25.9258
138357		337.387	320.139	255.228	243.171	211.038	244.981				0	0	0	0	0	0		0	0	0	0	0	0		0	0	0	0	0	0		1.00757	1.00131	1.00198	0.990771	0.998809	0.99377		337.387	320.139	255.228	243.171	211.038	253.566		31.2957	28.9597	21.3667	26.0958
138477		330.182	286.637	241.386	238.895	223.084	230.649				0	0	0	0	0	0		0	0	0	0	0	0		0	0	0	0	0	0		1.00769	1.0013	1.00186	0.990582	0.99891	0.993825		330.182	291.74	243.592	238.895	223.084	253.584		31.5577	28.9597	21.3667	26.0958
138557		305.164	276.061	241.211	205.881	201.759	232.418				0	0	0	0	0	0		0	0	0	0	0	0		0	0	0	0	0	0		1.00767	1.00135	1.00192	0.990431	0.998949	0.993866		317.68	291.629	243.422	231.908	208.491	253.619		31.2957	28.842	21.297	25.9258
138637		332.661	281.92	262.611	208.217	196.679	229.534				0	0	0	0	0	0		0	0	0	0	0	0		0	0	0	0	0	0		1.00761	1.00176	1.00188	0.99043	0.99867	0.993922		332.661	291.568	262.611	231.759	208.427	253.618		30.993	28.7413	21.297	25.8595
138717		360.267	255.623	229.435	202.931	212.29	223.961				0	0	0	0	0	0		0	0	0	0	0	0		0	0	0	0	0	0		1.00763	1.00157	1.00157	0.990233	0.998078	0.993892		360.267	291.571	243.462	231.774	212.29	253.583		30.993	28.9978	21.297	25.8595
138797		288.799	291.904	223.979	217.185	196.576	222.53				0	0	0	0	0	0		0	0	0	0	0	0		0	0	0	0	0	0		1.00762	1.00151	1.0015	0.990139	0.998172	0.994093		317.364	291.572	243.403	231.781	208.328	253.581		30.7935	29.1488	21.472	25.9913
138897		304.262	268.234	256.457	221.783	205.166	239.94				0	0	0	0	0	0		0	0	0	0	0	0		0	0	0	0	0	0		1.00772	1.00134	1.00184	0.9902	0.998219	0.994037		317.592	291.63	256.457	231.777	208.141	253.581		31.0815	29.2495	21.4822	25.9913
139017		295.535	293.48	252.731	238.605	210.578	241.737				0	0	0	0	0	0		0	0	0	0	0	0		0	0	0	0	0	0		1.007	1.00144	1.00145	0.990013	0.998272	0.99409		317.714	291.624	252.731	238.605	208.319	253.581		31.2957	29.2495	21.2627	25.9913
139097		316.76	273.702	262.949	252.781	198.397	256.477				0	0	0	0	0	0		0	0	0	0	0	0		0	0	0	0	0	0		1.00717	1.00154	1.00108	0.990128	0.99824	0.994114		317.666	291.618	262.949	252.781	208.442	256.477		30.993	29.2495	21.2627	26.1603
139177		307.589	258.293	197.203	200.324	190.716	257.277				0	0	0	0	0	0		0	0	0	0	0	0		0	0	0	0	0	0		1.00721	1.00156	1.00103	0.990031	0.998263	0.994048		317.427	291.571	242.987	231.79	208.32	257.277		30.705	29.1488	21.1115	26.1603
139277		327.228	328.931	239.625	228.948	197.909	258.277				0	0	0	0	0	0		0	0	0	0	0	0		0	0	0	0	0	0		1.00718	1.00131	1.00079	0.989956	0.99827	0.994046		327.228	328.931	243.264	231.796	208.319	258.277		30.993	29.1488	21.309	26.1603
139357		352.68	256.579	238.709	226.015	195.444	225.579				0	0	0	0	0	0		0	0	0	0	0	0		0	0	0	0	0	0		1.00786	1.00123	1.00045	0.990081	0.998251	0.994014		352.68	291.576	243.298	232.015	208.321	253.616		30.7935	29.1488	21.309	26.2265
139437		295.23	261.234	231.763	205.996	206.257	222.503				0	0	0	0	0	0		0	0	0	0	0	0		0	0	0	0	0	0		1.00797	1.00117	1.00029	0.990202	0.998435	0.993605		317.558	291.577	243.146	231.978	208.305	253.626		31.0815	29.1488	21.227	26.2265
139537		325.429	302.101	230.537	215.95	200.603	238.466				0	0	0	0	0	0		0	0	0	0	0	0		0	0	0	0	0	0		1.00723	1.00124	1.00032	0.990039	0.998347	0.993513		325.429	302.101	243.144	232.028	208.312	253.628		31.2957	29.1488	21.4437	26.2265
139617		384.961	308.218	245.908	260.345	201.408	233.418				0	0	0	0	0	0		0	0	0	0	0	0		0	0	0	0	0	0		1.00687	1.0011	1.00038	0.990172	0.99843	0.99362		384.961	308.218	243.307	260.345	208.435	253.662		31.4588	29.1488	21.6412	26.2265
139737		333.219	328.449	247.573	242.331	200.248	229.922				0	0	0	0	0	0		0	0	0	0	0	0		0	0	0	0	0	0		1.00676	1.00094	1.00044	0.990177	0.998454	0.993462		333.219	328.449	243.299	242.331	208.488	253.663		31.4588	29.2495	21.6412	26.3965
139817		314.899	282.69	222.082	219.236	195.699	213.729				0	0	0	0	0	0		0	0	0	0	0	0		0	0	0	0	0	0		1.00662	1.00091	1.00043	0.990305	0.998122	0.993466		317.777	291.654	243.3	231.946	208.491	253.663		31.3243	29.2495	21.6412	26.2265
139897		292.186	257.941	220.998	221.497	179.446	253.665				0	0	0	0	0	0		0	0	0	0	0	0		0	0	0	0	0	0		1.00672	1.00121	1.0003	0.990577	0.998233	0.99338		317.978	291.637	243.591	231.874	208.509	253.631		31.692	29.2495	21.8607	26.2265
140017		289.421	248.579	216.075	193.586	177.856	226.91				0	0	0	0	0	0		0	0	0	0	0	0		0	0	0	0	0	0		1.00677	1.00121	1.00046	0.990645	0.998175	0.993403		317.977	291.637	243.582	231.869	208.49	253.663		31.692	29.2495	21.968	26.2265
140097		287.895	297.781	229.551	201.82	174.307	238				0	0	0	0	0	0		0	0	0	0	0	0		0	0	0	0	0	0		1.0069	1.00106	1.00043	0.990345	0.998201	0.993191		317.974	297.781	243.299	231.934	208.443	253.663		31.692	29.3628	21.8012	26.2265
140177		301.151	280.405	250.675	198.803	187.276	223.389				0	0	0	0	0	0		0	0	0	0	0	0		0	0	0	0	0	0		1.00687	1.00101	1.00085	0.990111	0.998342	0.993281		317.974	291.648	250.675	232.006	208.438	253.663		31.5798	29.3628	21.8012	26.2265
140257		292.897	306.053	239.487	211.673	199.436	227.387				0	0	0	0	0	0		0	0	0	0	0	0		0	0	0	0	0	0		1.00666	1.00079	1.00112	0.990252	0.998299	0.993311		318.095	306.053	243.469	232.402	208.317	253.663		31.8138	29.4805	22.0207	26.2275
140337		299.765	259.062	238.573	222.26	181.495	223.947				0	0	0	0	0	0		0	0	0	0	0	0		0	0	0	0	0	0		1.00685	1.00048	1.00077	0.990362	0.998411	0.993412		317.975	291.8	243.53	232.544	208.436	253.681		31.5798	29.4805	22.0207	26.323
140417		295.894	281.514	209.119	191.485	200.657	245.264				0	0	0	0	0	0		0	0	0	0	0	0		0	0	0	0	0	0		1.00665	1.00037	1.00085	0.9903	0.998363	0.993411		317.98	291.685	243.515	232.547	208.437	253.681		31.5798	29.3628	22.0207	26.323
140497		288.115	265.498	226.065	201.806	170.797	208.157				0	0	0	0	0	0		0	0	0	0	0	0		0	0	0	0	0	0		1.00665	1.00042	1.00084	0.990509	0.998235	0.993458		317.98	291.681	243.598	232.538	208.49	253.663		31.3438	29.3628	22.1623	26.1913
140577		280.022	267.247	230.741	195.429	199.774	209.456				0	0	0	0	0	0		0	0	0	0	0	0		0	0	0	0	0	0		1.00645	1.00013	1.00078	0.990758	0.998303	0.993412		318.13	291.702	243.599	232.514	208.489	253.663		31.5777	29.3628	22.1623	26.054
140657		301.473	267.66	210.613	193.698	187.863	207.347				0	0	0	0	0	0		0	0	0	0	0	0		0	0	0	0	0	0		1.00646	0.999879	1.00065	0.990955	0.998273	0.993295		318.417	291.837	243.599	232.494	208.489	253.663		32.1247	29.4805	22.1773	26.054
140737		288.161	267.447	223.384	190.403	192.329	228.99				0	0	0	0	0	0		0	0	0	0	0	0		0	0	0	0	0	0		1.00627	1.00017	1.00082	0.990984	0.998211	0.993111		318.45	291.82	243.598	232.491	208.49	253.663		32.1247	29.3673	22.1773	26.054
140857		283.622	296.201	222.889	211.349	200.854	228.832				0	0	0	0	0	0		0	0	0	0	0	0		0	0	0	0	0	0		1.00619	0.999869	1.00056	0.99095	0.99823	0.993082		318.464	296.201	244.087	232.59	208.509	253.663		32.1247	29.083	22.6022	26.3742
141037		310.199	259.732	213.839	197.027	193.559	221.59				0	0	0	0	0	0		0	0	0	0	0	0		0	0	0	0	0	0		1.00635	1.00009	1.00057	0.990917	0.998274	0.993208		318.436	292.067	244.087	232.592	208.489	253.612		32.635	29.2782	22.6022	26.3742
141117		273.026	258.157	204.398	189.602	183.221	214.778				0	0	0	0	0	0		0	0	0	0	0	0		0	0	0	0	0	0		1.00626	1.00007	1.00036	0.991048	0.998273	0.993134		318.827	292.817	243.621	232.485	208.489	253.573		32.6335	30.0242	22.1773	26.017
141197		285.871	273.958	214.124	203.032	189.442	220.408				0	0	0	0	0	0		0	0	0	0	0	0		0	0	0	0	0	0		1.00639	0.999581	1.00015	0.991071	0.997939	0.993323		318.793	293.508	244.15	232.483	208.453	253.571		32.4425	30.6673	22.6022	26.2113
141277		293.398	226.046	214.646	185.044	177.26	200.715				0	0	0	0	0	0		0	0	0	0	0	0		0	0	0	0	0	0		1.00637	0.999283	1	0.990903	0.997653	0.993459		319.339	293.677	244.159	232.499	208.495	253.57		32.7473	30.7608	22.6022	26.3742
141377		266.004	233.572	226.881	173.061	160.061	192.587				0	0	0	0	0	0		0	0	0	0	0	0		0	0	0	0	0	0		1.00626	0.999337	1.00027	0.99088	0.997909	0.993574		319.381	293.758	244.143	232.593	208.454	253.568		32.666	30.923	22.5872	26.3877
141477		294.073	268.04	246.023	194.664	178.199	215.204				0	0	0	0	0	0		0	0	0	0	0	0		0	0	0	0	0	0		1.00648	0.999571	1.00021	0.990658	0.99827	0.993549		319.299	293.755	244.236	232.603	208.441	253.432		32.666	30.923	22.6645	26.4248
141557		325.341	271.704	219.119	215.125	193.9	226.372				0	0	0	0	0	0		0	0	0	0	0	0		0	0	0	0	0	0		1.00651	1.00018	1.00034	0.990656	0.998475	0.99341		325.341	293.747	244.246	232.603	208.487	253.446		32.7532	30.923	22.6965	26.4248
141657		302.567	271.63	222.725	200.542	171.106	212.658				0	0	0	0	0	0		0	0	0	0	0	0		0	0	0	0	0	0		1.00655	0.99975	1.00145	0.990544	0.99837	0.993289		320.366	293.753	244.237	232.608	208.507	252.995		32.8735	30.923	22.6965	26.4248
141737		297.389	234.438	225.021	189.84	190.309	188.937				0	0	0	0	0	0		0	0	0	0	0	0		0	0	0	0	0	0		1.00661	0.999752	1.00185	0.990571	0.998551	0.993264		320.533	293.753	244.236	232.607	208.487	252.755		33.1318	30.923	22.6965	26.4248
141817		285.292	262.483	229.398	196.145	205.506	185.737				0	0	0	0	0	150		0	0	0	0	0	50.6227		0	0	0	0	0	1		1.00669	1.00026	1.00188	0.990505	0.998657	0.993441		320.515	293.555	244.236	232.774	208.502	252.631		33.1148	31.1248	22.6965	26.4615
141897		250.306	242.704	208.983	195.503	187.437	190.367				0	0	0	150	0	150		0	0	0	46.5981	0	52.0491		0	0	0	1	0	1		1.00675	1.00042	1.00191	0.990374	0.99865	0.993544		320.502	293.48	244.253	232.782	208.502	252.741		33.1148	31.0313	22.8313	26.4615
142017		269.478	218.027	188.484	166.778	170.439	177.009				0	0	0	150	0	150		0	0	0	47.0837	0	52.6531		0	0	0	1	0	1		1.00697	1.00046	1.00227	0.990392	0.998718	0.993537		320.453	293.459	244.34	232.888	208.501	252.904		33.1148	31.0313	22.9783	26.5173
142096		279.258	195.16	208.153	154.762	159.116	178.413				0	0	0	150	0	150		0	0	0	46.6746	0	52.4785		0	0	0	1	0	1		1.00682	1.00062	1.00258	0.990525	0.998664	0.993547		320.488	293.38	244.5	232.981	208.533	252.9		33.1318	30.6673	23.1762	26.7005
142197		298.143	247.046	248.385	210.82	187.14	205.835				0	0	0	150	0	150		0	0	0	48.1035	0	53.8647		0	0	0	1	0	1		1.00673	1.00063	1.00259	0.99048	0.998755	0.993464		320.506	293.372	244.498	232.882	208.53	252.745		33.1318	30.6673	23.1762	26.5173
142277		291.159	258.826	226.653	187.04	178.372	212.262				0	0	0	150	0	150		0	0	0	47.9028	0	54.1633		0	0	0	1	0	1		1.00664	1.00054	1.00262	0.990518	0.998596	0.993402		320.362	293.419	244.495	232.88	208.503	252.749		32.8735	30.6673	23.1762	26.5173
142377		281.426	263.936	202.669	186.859	165.92	202.429				0	0	0	150	0	150		0	0	0	47.655	0	55.0093		0	0	0	1	0	1		1.00647	1.00061	1.00262	0.990616	0.998691	0.993427		320.369	293.529	244.495	232.976	208.501	252.747		32.8735	30.7608	23.1762	26.7005
142457		284.507	244.437	226.147	165.676	179.131	207.783				0	0	0	150	0	150		0	0	0	48.84	0	56.0079		0	0	0	1	0	1		1.00632	1.0007	1.00253	0.990591	0.998768	0.993107		320.375	293.338	244.506	232.977	208.5	252.763		32.8735	30.6673	23.1762	26.7005
142537		254.257	241.914	207.934	189.937	163.568	193.428				0	0	0	150	0	150		0	0	0	50.5493	0	57.5296		0	0	0	1	0	1		1.00636	1.00052	1.0026	0.990601	0.99899	0.992968		320.373	293.427	244.68	233.051	208.526	253.112		32.8735	30.6673	23.3863	26.6697
142617		256.281	232.47	212.68	165.115	167.073	192.039				0	0	0	150	0	150		0	0	0	50.6614	0	58.4178		0	0	0	1	0	1		1.00639	1.00041	1.00257	0.99054	0.998981	0.993227		320.582	293.48	244.93	233.054	208.526	252.757		33.1148	30.6673	23.4062	26.6697
142697		247.297	231.686	196.659	177.039	159.744	184.427				0	0	0	150	0	150		0	0	0	50.2925	0	58.0983		0	0	0	1	0	1		1.00632	1.00035	1.00242	0.990553	0.998976	0.993205		320.597	293.482	244.699	233.053	208.498	252.649		33.028	30.6673	23.3863	26.5285
142797		257.98	241.215	195.496	166.187	182.672	197.849				0	0	0	150	0	150		0	0	0	51.0539	0	56.1022		0	0	0	1	0	1		1.00607	1.00039	1.00247	0.990382	0.99891	0.993383		320.654	292.657	244.946	232.988	208.479	252.635		33.028	30.0242	23.4062	26.1157
142877		311.829	248.577	245.821	187.222	195.221	207.851				0	0	0	150	0	150		0	0	0	51.4846	0	55.0787		0	0	0	1	0	1		1.0061	1.00041	1.00249	0.99047	0.998952	0.993212		320.384	291.931	244.944	232.984	208.477	252.558		32.7697	29.2782	23.4062	26.1157
143017		289.625	250.334	230.833	198.754	183.052	217.419				0	0	0	150	0	150		0	0	0	50.5817	0	54.3157		0	0	0	1	0	1		1.00602	1.0004	1.00245	0.99071	0.999035	0.993462		320.665	291.904	244.696	233.046	208.474	252.547		33.028	29.083	23.3863	26.5285
143097		257.971	237.833	229.779	173.499	163.327	190.272				0	0	0	150	0	150		0	0	0	49.0344	0	53.5064		0	0	0	1	0	1		1.00612	1.00048	1.00268	0.990908	0.998953	0.993448		320.839	291.925	244.912	232.957	208.477	252.547		33.4	29.2782	23.4062	26.1157
143177		294.065	257.352	206.778	189.795	169.238	193.426				0	0	0	150	0	150		0	0	0	50.7264	0	54.5149		0	0	0	1	0	1		1.00619	1.0005	1.00281	0.990922	0.999022	0.993356		320.835	291.925	244.89	233.036	208.498	252.551		33.4867	29.2782	23.4062	26.4458
143257		279.555	246.621	213.856	178.713	167.357	173.74				0	0	0	150	0	150		0	0	0	49.526	0	53.3678		0	0	0	1	0	1		1.0061	1.0006	1.00287	0.990793	0.99903	0.993518		320.93	291.893	245.014	233.042	208.497	252.486		33.6592	29.447	23.4575	26.4458
143337		248.581	232.625	205.799	170.22	164.918	193.288				0	0	0	150	0	150		0	0	0	48.8664	0	52.6272		0	0	0	1	0	1		1.00623	1.00058	1.00294	0.990761	0.998909	0.993516		320.923	291.924	245.042	233.044	208.499	252.486		33.6762	29.6422	23.44	26.4458
143417		254.068	222.925	196.968	179.591	165.126	192.991				0	0	0	150	0	150		0	0	0	47.7183	0	52.6366		0	0	0	1	0	1		1.00642	1.00058	1.00291	0.990777	0.998868	0.993519		320.913	291.894	245.014	232.965	208.481	252.022		33.6592	29.447	23.3502	26.033
143537		301.271	256.138	240.705	198.555	197.187	192.799				0	0	0	150	0	150		0	0	0	47.8071	0	53.4579		0	0	0	1	0	1		1.00627	1.00036	1.00311	0.990644	0.998767	0.993441		320.921	291.808	245.013	232.974	208.5	251.787		33.6592	29.3673	23.3502	26.1157
143637		255.553	257.744	225.406	197.861	190.725	194.677				0	0	0	150	0	150		0	0	0	47.2031	0	54.0211		0	0	0	1	0	1		1.0064	0.999814	1.00314	0.990479	0.998306	0.993451		320.914	291.841	245.013	232.882	208.508	251.786		33.5725	29.3673	23.3502	25.9325
143717		260.436	225.324	223.831	180.262	158.79	226.84				0	0	0	0	0	150		0	0	0	0	0	53.2819		0	0	0	0	0	1		1.00642	0.999457	1.00326	0.990505	0.998194	0.993198		320.913	291.917	245.034	232.88	208.51	251.814		33.4125	29.447	23.44	25.9325
143797		255.986	270.835	204.436	186.542	184.189	210.916				0	0	0	0	0	150		0	0	0	0	0	54.5066		0	0	0	0	0	1		1.00629	0.999152	1.00332	0.990753	0.998293	0.993346		321.068	291.88	245.032	232.864	208.547	251.798		33.5322	29.3673	23.44	25.9325
143877		281.463	250.644	229.602	185.808	172.44	192.24				0	0	0	0	0	150		0	0	0	0	0	54.0545		0	0	0	0	0	1		1.00607	0.999119	1.00334	0.990897	0.998426	0.993251		321.094	291.882	245.083	232.958	208.542	252.112		33.486	29.0032	23.681	26.1157
144017		281.4	236.386	198.764	187.25	176.31	195.004				0	0	0	0	0	150		0	0	0	0	0	52.9028		0	0	0	0	0	1		1.00608	0.99871	1.00344	0.990607	0.998465	0.993185		321.444	291.905	245.165	232.976	208.54	252.497		33.2525	28.8152	24.1047	26.1157
144097		272.242	249.398	199.697	175.382	171.302	184.037				0	0	0	0	0	150		0	0	0	0	0	52.3665		0	0	0	0	0	1		1.00616	0.998661	1.00326	0.990603	0.998525	0.99321		321.424	291.905	245.18	232.976	208.538	252.125		33.5135	28.8152	24.1047	26.1157
144197		281.28	288.795	243.59	212.418	184.522	235.412				0	0	0	0	0	150		0	0	0	0	0	51.1884		0	0	0	0	0	1		1.00621	0.998618	1.00328	0.990659	0.998777	0.993245		321.411	291.813	245.086	233.048	208.589	251.809		33.5135	28.6975	23.681	26.5285
144277		262.076	250.506	200.005	200.702	177.884	216.876				0	0	0	0	0	0		0	0	0	0	0	0		0	0	0	0	0	0		1.00624	0.998586	1.00355	0.990736	0.998829	0.993227		321.405	291.693	245.156	232.968	208.847	251.642		33.5135	28.578	24.1047	26.1157
144357		284.913	250.717	201.794	189.791	170.284	206.478				0	0	0	0	0	0		0	0	0	0	0	0		0	0	0	0	0	0		1.00631	0.998753	1.00331	0.990519	0.999017	0.993074		321.386	291.805	245.176	232.981	208.902	251.657		33.5135	28.6975	24.1047	26.2925
144437		258.721	253.045	210.287	187.889	201.589	174.388				0	0	0	0	0	150		0	0	0	0	0	50.3627		0	0	0	0	0	1		1.00691	0.999026	1.00363	0.990704	0.998792	0.993262		321.232	291.888	245.149	232.867	208.909	251.318		33.5135	28.8152	24.1047	26.1093
144517		275.418	248.616	226.576	177.703	178.974	178.809				0	0	0	0	0	0		0	0	0	0	0	0		0	0	0	0	0	0		1.00687	0.998939	1.00376	0.990896	0.99892	0.99311		321.244	291.791	245.283	232.958	208.905	251.355		33.5135	28.6975	24.158	26.2925
144597		254.728	226.084	224.309	193.926	182.22	198.721				0	0	0	0	0	0		0	0	0	0	0	0		0	0	0	0	0	0		1.00667	0.998887	1.00418	0.990705	0.998963	0.992843		321.294	291.896	245.244	232.97	209.01	251.42		33.2525	28.7555	23.9412	26.2925
144676		257.577	231.367	191.034	176.354	150.629	170.861				0	0	0	0	0	0		0	0	0	0	0	0		0	0	0	0	0	0		1.00668	0.998784	1.00387	0.99067	0.999096	0.99307		321.29	291.902	245.794	232.87	209.001	251.365		33.2525	28.7555	23.988	26.1093
144777		287.319	260.722	225.258	200.51	175.545	216.198				0	0	0	0	0	0		0	0	0	0	0	0		0	0	0	0	0	0		1.0067	0.998778	1.00376	0.990569	0.99882	0.99288		321.02	291.803	245.884	232.768	208.908	251.411		33.225	28.6377	24.103	26.0535
144857		282.475	278.795	205.146	191.924	188.829	240.222				0	0	0	0	0	0		0	0	0	0	0	0		0	0	0	0	0	0		1.00748	0.99881	1.00388	0.990549	0.998791	0.992921		320.948	291.8	245.791	232.77	208.909	251.163		33.148	28.6377	23.988	26.0535
145017		285.193	264.851	221.573	191.045	178.079	200.14				0	0	0	0	0	0		0	0	0	0	0	0		0	0	0	0	0	0		1.00754	0.998953	1.00403	0.99053	0.998663	0.993212		320.945	291.892	245.257	232.609	208.916	251.153		33.148	28.7555	24.158	26.0168
145096		274.15	238.842	224.665	179.863	170.511	216.76				0	0	0	0	0	0		0	0	0	0	0	0		0	0	0	0	0	0		1.00815	0.999025	1.004	0.990474	0.999289	0.993404		320.911	291.922	245.751	232.614	208.894	251.147		33.148	28.8352	24.2047	26.0168
145176		264.95	261.834	219.582	199.239	185.188	208.072				0	0	0	0	0	0		0	0	0	0	0	0		0	0	0	0	0	0		1.00828	0.999226	1.00398	0.990464	0.99937	0.993333		321.036	291.92	245.877	232.54	208.982	251.301		33.1755	28.8352	24.103	25.842
145257		336.019	253.244	216.303	169.42	189.367	175.358				0	0	0	0	0	0		0	0	0	0	0	0		0	0	0	0	0	0		1.00783	0.999374	1.00419	0.990515	0.99879	0.993025		336.019	292.373	245.902	232.61	209.022	251.376		33.2535	29.0305	24.1565	25.84
145377		295.608	225.854	216.403	176.858	159.714	191.272				0	0	0	0	0	0		0	0	0	0	0	0		0	0	0	0	0	0		1.00796	0.9993	1.00406	0.990607	0.998895	0.993046		321.697	291.919	245.904	232.764	209.055	251.66		33.4593	28.8352	24.1565	25.8767
145457		291.119	263.266	224.065	201.855	202.042	221.562				0	0	0	0	0	0		0	0	0	0	0	0		0	0	0	0	0	0		1.00787	0.999102	1.00412	0.990494	0.998926	0.993206		321.869	291.883	245.903	232.613	209.06	251.644		33.7568	28.8152	24.1565	25.84
145537		309.294	288.73	237.778	205.195	195.23	238.067				0	0	0	0	0	0		0	0	0	0	0	0		0	0	0	0	0	0		1.00703	0.999071	1.00433	0.990689	0.998711	0.993176		321.932	291.885	245.9	232.521	209.058	251.647		33.7568	28.8152	24.1565	25.6652
145617		278.022	322.251	216.493	174.422	188.685	217.816				0	0	0	0	0	0		0	0	0	0	0	0		0	0	0	0	0	0		1.00668	0.999075	1.0043	0.990564	0.998549	0.993271		321.966	322.251	245.865	232.533	209.058	251.806		34.4767	28.8152	23.9875	25.842
145737		289.233	261.414	215.562	187.903	172.975	205.652				0	0	0	0	0	0		0	0	0	0	0	0		0	0	0	0	0	0		1.00657	0.998981	1.00437	0.99058	0.999145	0.993049		321.967	291.89	245.862	232.358	209.05	251.743		34.583	29.0032	23.9875	26.1375
145817		271.391	254.793	215.163	181.739	194.914	218.634				0	0	0	0	0	0		0	0	0	0	0	0		0	0	0	0	0	0		1.00642	0.999007	1.00451	0.990721	0.999717	0.992766		321.969	291.889	245.857	232.315	209.039	251.802		34.8147	29.0032	23.9875	26.1375
145897		266.129	254.145	204.628	189.929	160.618	189.875				0	0	0	0	0	0		0	0	0	0	0	0		0	0	0	0	0	0		1.00633	0.999155	1.00473	0.990939	0.999805	0.992749		321.97	291.921	245.895	232.496	209.037	251.806		34.583	29.083	24.1095	26.3873
146057		315.025	278.047	222.666	191.71	197.386	234.52				0	0	0	0	0	0		0	0	0	0	0	0		0	0	0	0	0	0		1.00605	0.999148	1.00483	0.990899	0.999712	0.992906		321.974	292.47	245.952	232.5	209.039	252.226		34.4767	29.2782	24.382	26.3873
146137		321.959	278.803	234.403	228.375	203.669	247.07				0	0	0	0	0	0		0	0	0	0	0	0		0	0	0	0	0	0		1.00607	0.999196	1.00482	0.990805	0.99948	0.992906		321.959	291.92	245.893	232.29	209.044	252.226		34.4767	29.083	24.1565	26.1375
146216		285.775	265.41	203.231	212.095	184.179	221.535				0	0	0	0	0	0		0	0	0	0	0	0		0	0	0	0	0	0		1.00605	0.999191	1.00477	0.990939	0.999488	0.992941		321.974	291.878	245.956	232.249	208.974	252.215		34.4767	29.0032	24.429	26.1375
146297		281.097	268.904	228.059	194.416	212.878	214.446				0	0	0	0	0	0		0	0	0	0	0	0		0	0	0	0	0	0		1.00606	0.99928	1.00471	0.990989	0.999233	0.993097		321.974	291.872	245.96	232.234	212.878	252.163		34.583	28.8152	24.429	26.1375
146397		284.514	252.094	223.192	200.051	183.42	219.186				0	0	0	0	0	0		0	0	0	0	0	0		0	0	0	0	0	0		1.00672	0.99919	1.00484	0.991074	0.999172	0.993197		321.965	291.772	245.893	232.208	208.996	252.497		34.8147	28.8855	24.1565	26.1375
146477		286.674	257.69	202.651	214.524	184.331	215.577				0	0	0	0	0	0		0	0	0	0	0	0		0	0	0	0	0	0		1.00758	0.999351	1.00496	0.991105	0.999086	0.993178		321.952	291.76	245.891	232.198	209.002	252.498		34.583	28.8855	24.1565	26.1375
146557		326.368	273.739	207.273	222.92	165.276	210.303				0	0	0	0	0	0		0	0	0	0	0	0		0	0	0	0	0	0		1.00671	0.999379	1.00488	0.991319	0.999175	0.993291		326.368	291.758	245.948	232.458	209.05	252.592		34.583	28.6975	24.382	26.3873
146637		287.169	280.289	218.481	196.232	177.477	220.649				0	0	0	0	0	0		0	0	0	0	0	0		0	0	0	0	0	0		1.00677	0.999332	1.00493	0.991437	0.999353	0.993225		321.937	291.869	246.06	232.446	209.046	252.496		33.863	28.8152	24.5955	26.3873
146737		336.943	289.036	231.823	233.176	204.765	230.387				0	0	0	0	0	0		0	0	0	0	0	0		0	0	0	0	0	0		1.0067	0.999221	1.00504	0.991616	0.999411	0.993034		336.943	291.77	246.053	232.428	209.045	252.184		33.863	28.6975	24.5955	26.3873
146817		301.252	266.662	209.988	193.963	208.86	238.603				0	0	0	0	0	0		0	0	0	0	0	0		0	0	0	0	0	0		1.00665	0.999131	1.00485	0.99167	0.999192	0.992986		321.966	291.654	245.951	232.423	208.86	252.2		34.583	28.578	24.382	26.3873
146897		284.646	291.681	203.001	200.615	202.502	261.077				0	0	0	0	0	0		0	0	0	0	0	0		0	0	0	0	0	0		1.00664	0.999116	1.00482	0.991711	0.999278	0.993037		321.966	291.515	245.952	232.013	209.059	261.077		34.4767	28.385	24.1975	26.1375
147017		272.086	283.442	217.923	222.119	185.445	232.027				0	0	0	0	0	0		0	0	0	0	0	0		0	0	0	0	0	0		1.00633	0.998976	1.00481	0.991818	0.999286	0.992953		321.97	291.533	245.953	231.981	209.059	251.763		34.4767	28.385	24.1975	26.1375
147096		274.814	255.798	211.835	188.207	194.558	239.894				0	0	0	0	0	0		0	0	0	0	0	0		0	0	0	0	0	0		1.007	0.999076	1.00466	0.991883	0.999106	0.992928		321.961	291.318	245.963	231.961	209.06	251.768		34.583	28.2278	24.1975	26.1375
147177		269.358	272.876	214.713	190.548	181.738	236.901				0	0	0	0	0	0		0	0	0	0	0	0		0	0	0	0	0	0		1.00685	0.999067	1.00482	0.991821	0.999273	0.993286		321.963	291.319	245.952	232.408	209.222	252.1		34.583	28.2278	24.1975	26.3873
147297		291.949	249.325	210.527	188.373	180.983	212.648				0	0	0	0	0	0		0	0	0	0	0	0		0	0	0	0	0	0		1.00687	0.999397	1.00488	0.991479	0.999687	0.993368		322.026	291.478	246.063	232.084	209.322	252.491		34.706	28.385	24.411	26.1375
147377		327.067	267.889	226.658	214.276	210.482	234.964				0	0	0	0	0	0		0	0	0	0	0	0		0	0	0	0	0	0		1.00714	0.999758	1.00496	0.991497	0.999712	0.993305		327.067	291.61	245.943	232.44	210.482	252.591		34.706	28.578	24.1975	26.1375
147476		294.612	257.872	230.883	214.147	220.006	256.221				0	0	0	0	0	0		0	0	0	0	0	0		0	0	0	0	0	0		1.00704	0.999822	1.00504	0.991545	0.999597	0.993386		322.002	291.605	246.053	232.435	220.006	256.221		34.706	28.5182	24.411	26.1375
147557		289.41	266.906	216.776	214.6	201.762	220.907				0	0	0	0	0	0		0	0	0	0	0	0		0	0	0	0	0	0		1.00696	0.999807	1.00493	0.991925	0.999617	0.993442		322.013	291.606	246.245	232.397	209.324	252.747		34.5998	28.5182	24.9405	26.1375
147636		291.414	267.4	234.832	198.925	192.687	219.166				0	0	0	0	0	0		0	0	0	0	0	0		0	0	0	0	0	0		1.00772	1.00017	1.00525	0.992122	0.999573	0.993721		321.975	291.7	246.182	232.539	209.613	252.813		34.5998	28.6377	24.9405	26.3873
147717		285.785	252.013	228.077	198.26	179.853	217.636				0	0	0	0	0	0		0	0	0	0	0	0		0	0	0	0	0	0		1.00857	1.00033	1.00522	0.992074	0.999561	0.993672		321.935	291.81	246.188	232.382	209.617	252.815		34.4767	28.7555	25.125	26.1375
147817		273.418	246.345	224.548	182.199	205.762	221.638				0	0	0	0	0	0		0	0	0	0	0	0		0	0	0	0	0	0		1.00793	1.0003	1.00507	0.992193	0.999546	0.993552		321.946	291.812	246.217	232.361	209.622	252.819		34.4767	28.7107	25.125	26.1375
147897		274.179	240.596	214.057	187.146	186.355	207.216				0	0	0	0	0	0		0	0	0	0	0	0		0	0	0	0	0	0		1.00747	1.00036	1.00499	0.992108	0.999518	0.993135		321.978	291.905	246.497	232.539	209.63	252.832		34.5998	28.7905	25.4505	26.1375
148017		327.493	285.288	250.039	220.417	206.466	246.382				0	0	0	0	0	0		0	0	0	0	0	0		0	0	0	0	0	0		1.00767	1.00043	1.00511	0.992136	0.999485	0.993542		327.493	291.903	250.039	232.376	209.64	252.742		34.636	28.7905	25.5262	26.1375
148096		306.915	298.012	214.202	226.384	208.078	246.992				0	0	0	0	0	0		0	0	0	0	0	0		0	0	0	0	0	0		1.00776	1.00036	1.00504	0.992058	0.999157	0.993555		322.287	298.012	247.239	231.834	208.078	252.741		34.8518	28.7107	25.8082	26.015
148217		272.918	246.334	225.776	221.848	199.858	251.931				0	0	0	0	0	0		0	0	0	0	0	0		0	0	0	0	0	0		1.00694	1.00036	1.00506	0.991998	0.999225	0.993698		322.447	291.808	247.234	231.855	209.936	252.814		34.8518	28.7555	25.8082	26.015
148297		279.624	277.029	214.88	243.227	196.328	232.09				0	0	0	0	0	0		0	0	0	0	0	0		0	0	0	0	0	0		1.00628	1.0005	1.00487	0.992331	0.999252	0.993586		322.799	291.799	247.282	243.227	209.934	252.955		34.8518	28.7555	25.8082	26.015
148377		283.918	249.909	218.547	200.331	175.375	227.391				0	0	0	0	0	0		0	0	0	0	0	0		0	0	0	0	0	0		1.00622	1.00035	1.00471	0.99239	0.999223	0.993537		322.83	291.809	247.323	231.719	209.936	253.596		34.6972	28.7107	25.6238	25.9065
148477		273.359	247.67	233.948	194.585	188.922	230.806				0	0	0	0	0	0		0	0	0	0	0	0		0	0	0	0	0	0		1.00628	1.0004	1.00465	0.992445	0.999208	0.99357		322.797	291.806	247.338	231.523	209.937	253.662		34.4975	28.7107	25.6238	25.8595
148557		291.393	249.111	234.502	204.914	183.958	229.315				0	0	0	0	0	0		0	0	0	0	0	0		0	0	0	0	0	0		1.00631	1.00075	1.00431	0.992386	0.998713	0.993456		322.78	291.78	247.423	231.524	209.967	253.663		34.4975	28.7107	25.6238	25.8595
148636		345.11	266.557	232.294	209.799	209.06	258.729				0	0	0	0	0	0		0	0	0	0	0	0		0	0	0	0	0	0		1.00609	1.00087	1.0044	0.992582	0.998197	0.993083		345.11	291.877	247.4	231.52	209.06	258.729		34.4975	28.7905	25.6238	25.8595
148716		299.607	274.048	226.848	218.596	202.607	208.45				0	0	0	0	0	0		0	0	0	0	0	0		0	0	0	0	0	0		1.00655	1.00086	1.00456	0.992628	0.998321	0.99277		322.655	291.92	247.359	231.721	210.507	253.664		34.4975	29.1955	25.8082	25.9065
148797		327.663	275.757	233.989	223.142	188.152	245.963				0	0	0	0	0	0		0	0	0	0	0	0		0	0	0	0	0	0		1.00655	1.0009	1.00455	0.992679	0.998495	0.992769		327.663	291.92	247.364	231.518	210.585	253.633		34.6972	29.147	25.8082	25.8595
148897		326.616	252.675	199.048	207.098	180.365	224.915				0	0	0	0	0	0		0	0	0	0	0	0		0	0	0	0	0	0		1.00678	1.00099	1.00431	0.992431	0.998618	0.992683		326.616	292.949	247.423	231.453	210.639	253.637		35.045	30.3263	25.8082	25.9015
149017		324.124	268.418	207.813	212.761	170.842	246.442				0	0	0	0	0	0		0	0	0	0	0	0		0	0	0	0	0	0		1.00631	1.00089	1.00422	0.992348	0.99868	0.992646		324.124	293.038	247.445	231.466	210.632	253.639		35.045	30.3263	25.8082	25.9015
149096		273.678	280.709	194.635	210.091	184.327	238.938				0	0	0	0	0	0		0	0	0	0	0	0		0	0	0	0	0	0		1.00595	1.00088	1.00431	0.992299	0.998801	0.992601		323.4	293.047	247.423	231.473	210.622	253.664		35.1695	30.3748	25.8082	25.9015
149177		326.447	275.547	233.995	199.076	200.908	235.022				0	0	0	0	0	0		0	0	0	0	0	0		0	0	0	0	0	0		1.00611	1.00089	1.00438	0.992529	0.998771	0.992601		326.447	293.038	247.568	231.437	210.622	253.664		35.2365	30.3748	26.0962	25.9015
149257		304.795	284.889	231.052	216.773	234.939	246.56				0	0	0	0	0	0		0	0	0	0	0	0		0	0	0	0	0	0		1.00619	1.001	1.00459	0.992565	0.998924	0.992251		323.854	293.516	247.708	231.431	234.939	253.665		35.356	30.4683	26.1912	25.9015
149337		304.405	308.536	225.879	198.194	213.995	265.738				0	0	0	0	0	0		0	0	0	0	0	0		0	0	0	0	0	0		1.00621	1.00101	1.00481	0.992614	0.99925	0.992323		324.271	308.536	247.675	231.423	213.995	265.738		35.4475	30.3748	26.1912	25.9015
149437		324.808	291.805	215.619	225.985	200.914	260.851				0	0	0	0	0	0		0	0	0	0	0	0		0	0	0	0	0	0		1.00644	1.00106	1.00484	0.992616	0.999163	0.992439		324.808	291.918	247.67	231.215	210.612	260.851		35.5452	29.1955	26.1912	25.689
149517		294.448	261.215	209.648	205.072	209.964	242.052				0	0	0	0	0	0		0	0	0	0	0	0		0	0	0	0	0	0		1.00648	1.00099	1.00465	0.992592	0.999309	0.99238		324.482	291.87	248.002	231.427	209.964	253.821		35.8845	28.7905	26.4002	25.9015
149597		294.159	268.082	218.129	202.994	180.061	240.382				0	0	0	0	0	0		0	0	0	0	0	0		0	0	0	0	0	0		1.00641	1.00085	1.0043	0.992591	0.99947	0.992187		324.488	291.878	248.075	231.427	210.855	253.971		35.8845	28.7905	26.4002	26.0938
149716		266.972	285.583	224.444	189.154	221.448	224.408				0	0	0	0	0	0		0	0	0	0	0	0		0	0	0	0	0	0		1.00656	1.00096	1.00418	0.992674	0.999415	0.992404		324.586	291.919	248.1	231.414	221.448	253.953		35.9447	29.1955	26.4002	26.0938
149797		309.061	278.907	232.449	222.084	213.448	242.191				0	0	0	0	0	0		0	0	0	0	0	0		0	0	0	0	0	0		1.00668	1.00095	1.00434	0.992536	0.999499	0.992592		324.582	291.919	247.746	231.436	213.448	254.004		35.9447	29.1955	26.1912	26.0938
149877		315.824	286.8	231.021	240.611	236.807	268.734				0	0	0	0	0	0		0	0	0	0	0	0		0	0	0	0	0	0		1.00687	1.00098	1.00446	0.992308	0.999465	0.992447		324.658	292.959	248.043	240.611	236.807	268.734		36.195	30.3748	26.4002	25.8812
150016		314.207	269.548	252.799	213.672	200.985	220.072				0	0	0	0	0	0		0	0	0	0	0	0		0	0	0	0	0	0		1.00709	1.00101	1.0044	0.992049	0.999639	0.992074		324.828	291.918	252.799	231.254	210.893	254.097		36.7982	29.1955	26.8112	25.8812
150096		318.294	307.27	217.825	216.483	207.269	228.407				0	0	0	0	0	0		0	0	0	0	0	0		0	0	0	0	0	0		1.00699	1.00102	1.00449	0.99207	0.999639	0.992132		318.294	307.27	248.237	231.498	207.269	254.016		36.7982	30.3748	26.8112	26.0938
150176		313.695	286.296	198.605	226.441	215.34	248.491				0	0	0	0	0	0		0	0	0	0	0	0		0	0	0	0	0	0		1.0069	1.00102	1.0048	0.992089	0.999682	0.992122		324.875	293.515	248.221	231.497	215.34	254.017		36.8507	30.4737	26.8112	26.0938
150256		293.668	261.208	228.509	212.052	169.718	231.28				0	0	0	0	0	0		0	0	0	0	0	0		0	0	0	0	0	0		1.00697	1.00112	1.00477	0.992069	0.999785	0.991983		324.857	293.669	248.223	231.498	210.949	254.024		36.9932	30.5823	26.8112	26.0938
150336		297.763	293.766	214.645	226.404	194.406	209.582				0	0	0	0	0	0		0	0	0	0	0	0		0	0	0	0	0	0		1.00699	1.0011	1.00518	0.992062	0.999701	0.992004		324.645	293.766	248.201	231.498	210.928	253.978		36.39	30.3833	26.8112	26.0938
150416		357.786	245.141	218.225	209.207	182.04	229.809				0	0	0	0	0	0		0	0	0	0	0	0		0	0	0	0	0	0		1.00736	1.00101	1.00507	0.992015	0.999748	0.992304		357.786	293.516	248.207	231.259	210.89	253.961		36.2195	30.4737	26.8582	25.8812
150516		330.918	313.338	229.045	226.546	237.787	247.262				0	0	0	0	0	0		0	0	0	0	0	0		0	0	0	0	0	0		1.00737	1.00088	1.0048	0.992101	0.999768	0.992006		330.918	313.338	248.319	231.497	237.787	253.978		36.1397	30.4737	27.0535	26.0938
150616		311.149	303.931	229.166	223.656	202.351	266.423				0	0	0	0	0	0		0	0	0	0	0	0		0	0	0	0	0	0		1.00743	1.00076	1.00497	0.992279	1.00016	0.992077		324.543	303.931	248.534	231.527	210.945	266.423		36.1397	30.4737	27.315	26.1835
150696		326.856	271.734	197.504	197.289	211.472	241.497				0	0	0	0	0	0		0	0	0	0	0	0		0	0	0	0	0	0		1.00761	1.00108	1.00503	0.992327	1.00022	0.992005		326.856	293.674	248.924	231.771	211.472	254.023		36.1397	30.6728	27.3427	26.2305
150777		277.332	272.542	211.9	232.879	189.299	239.962				0	0	0	0	0	0		0	0	0	0	0	0		0	0	0	0	0	0		1.00848	1.00106	1.00532	0.992541	1.00002	0.991906		324.458	293.678	248.902	232.879	210.978	254.027		36.1397	30.5823	27.3427	26.0383
150856		304.978	261.678	227.664	216.931	202.372	236.209				0	0	0	0	0	0		0	0	0	0	0	0		0	0	0	0	0	0		1.00756	1.0009	1.00511	0.992716	0.999756	0.99198		324.533	293.699	248.918	232.177	210.99	254.024		36.1397	30.5823	27.3427	26.1467
151037		291.259	285.607	189.906	211.281	200.012	254.121				0	0	0	0	0	0		0	0	0	0	0	0		0	0	0	0	0	0		1.00706	1.0012	1.00472	0.992864	0.999604	0.991805		324.568	293.659	248.61	232.125	210.951	254.121		36.1397	30.5823	27.315	26.1467
151116		296.604	250.011	249.017	236.896	250.96	236.883				0	0	0	0	0	0		0	0	0	0	0	0		0	0	0	0	0	0		1.00693	1.00122	1.00462	0.992927	0.999599	0.991869		324.573	293.509	249.017	236.896	250.96	254.1		36.1397	30.3833	27.0065	26.1467
151216		321.78	304.937	233.792	213.036	225.668	251.133				0	0	0	0	0	0		0	0	0	0	0	0		0	0	0	0	0	0		1.00696	1.00105	1.00459	0.992915	1.00003	0.991555		321.78	304.937	248.648	232.107	225.668	254.045		36.1397	30.3833	27.315	26.1467
151297		296.762	277.448	237.42	228.8	214.837	221.142				0	0	0	0	0	0		0	0	0	0	0	0		0	0	0	0	0	0		1.00698	1.00117	1.00501	0.993046	0.999932	0.991573		324.441	293.51	248.523	232.061	214.837	254.105		36.027	30.3833	27.315	26.1467
151376		313.951	316.108	235.236	231.237	195.662	268.553				0	0	0	0	0	0		0	0	0	0	0	0		0	0	0	0	0	0		1.00727	1.00112	1.00513	0.993074	1.0001	0.991777		324.423	316.108	248.487	231.647	210.925	268.553		36.027	30.3833	27.3427	26.0383
151456		306.938	268.34	204.777	223.292	208.423	228.069				0	0	0	0	0	0		0	0	0	0	0	0		0	0	0	0	0	0		1.00728	1.00108	1.00466	0.993048	1.00003	0.991941		324.385	293.675	248.952	232.06	208.423	254.567		35.6877	30.5333	27.3045	26.015
151536		288.15	306.037	227.495	205.888	213.986	243.786				0	0	0	0	0	0		0	0	0	0	0	0		0	0	0	0	0	0		1.0073	1.00099	1.00475	0.993188	0.999941	0.991324		324.422	306.037	249.081	232.429	213.986	254.746		36.027	30.483	27.3045	26.1375
151616		281.31	266.786	201.215	222.411	193.29	249.186				0	0	0	0	0	0		0	0	0	0	0	0		0	0	0	0	0	0		1.00763	1.00109	1.00444	0.993421	0.999856	0.991343		324.414	294.044	249.109	232.408	210.931	254.925		36.027	30.7015	27.6825	26.1375
151696		280.78	278.061	234.959	207.503	212.266	270.521				0	0	0	0	0	0		0	0	0	0	0	0		0	0	0	0	0	0		1.00761	1.00119	1.00449	0.993496	0.999836	0.99077		324.384	293.822	249.104	232.539	212.266	270.521		35.7675	30.483	27.6825	26.34
151796		322.225	294.689	251.882	212.615	230.162	277.105				0	0	0	0	0	0		0	0	0	0	0	0		0	0	0	0	0	0		1.00772	1.0011	1.00466	0.99347	0.999865	0.990784		322.225	294.689	251.882	232.404	230.162	277.105		35.5272	30.5333	27.7802	26.1375
151896		297.796	281.183	222.372	232.772	196.485	279.378				0	0	0	0	0	0		0	0	0	0	0	0		0	0	0	0	0	0		1.00777	1.00138	1.00477	0.99351	1.00003	0.991023		324.293	293.81	249.658	232.772	210.978	279.378		35.5272	30.6832	27.9035	26.34
152016		351.898	263.236	238.573	215.702	204.914	239.474				0	0	0	0	0	0		0	0	0	0	0	0		0	0	0	0	0	0		1.0078	1.00137	1.00436	0.993647	1.00004	0.991167		351.898	293.81	250.011	232.623	210.926	255.033		35.5272	30.483	27.963	26.4323
152096		307.167	274.33	222.121	219.452	239.648	236.241				0	0	0	0	0	0		0	0	0	0	0	0		0	0	0	0	0	0		1.00773	1.00136	1.00407	0.993764	0.999952	0.991081		324.298	293.811	250.162	232.774	239.648	255.275		35.5272	30.483	28.0538	26.2332
152176		317.432	264.267	222.354	221.416	234.108	253.662				0	0	0	0	0	0		0	0	0	0	0	0		0	0	0	0	0	0		1.00759	1.00128	1.00416	0.993579	0.999862	0.991087		324.32	293.647	250.225	232.786	234.108	253.662		35.5272	30.333	28.16	26.2332
152256		287.518	291.563	226.389	210.403	232.298	254.015				0	0	0	0	0	0		0	0	0	0	0	0		0	0	0	0	0	0		1.00778	1.00141	1.00433	0.993688	0.999887	0.991126		323.897	293.629	250.297	232.885	232.298	254.015		35.4357	30.333	28.302	26.702
152336		289.723	249.724	225.258	224.862	215.339	255.802				0	0	0	0	0	0		0	0	0	0	0	0		0	0	0	0	0	0		1.00768	1.00152	1.00445	0.993651	0.999922	0.991089		323.933	293.801	250.291	232.781	215.339	255.802		35.3162	30.483	28.302	26.2332
152456		319.031	262.401	239.521	242.072	231.027	271.456				0	0	0	0	0	0		0	0	0	0	0	0		0	0	0	0	0	0		1.00786	1.00152	1.0047	0.993797	0.999899	0.991177		319.031	293.615	250.368	242.072	231.027	271.456		35.2515	30.5333	28.4062	25.887
152536		284.121	268.559	251.674	231.041	233.607	228.497				0	0	0	0	0	0		0	0	0	0	0	0		0	0	0	0	0	0		1.00776	1.00137	1.0049	0.994127	0.999873	0.991223		323.399	293.635	251.674	232.857	233.607	255.01		35.2392	30.5333	28.4062	26.2708
152616		314.73	261.183	230.966	222.469	205.608	262.872				0	0	0	0	0	0		0	0	0	0	0	0		0	0	0	0	0	0		1.00752	1.00129	1.00479	0.994114	0.999943	0.990921		323.402	293.816	250.48	232.858	210.929	262.872		35.2392	30.483	28.5457	26.2708
152696		305.31	269.879	250.572	220.72	215.23	255.621				0	0	0	0	0	0		0	0	0	0	0	0		0	0	0	0	0	0		1.00744	1.00132	1.00469	0.994115	1.00002	0.990972		323.403	294.004	250.572	232.74	215.23	255.621		35.2392	30.7015	28.5457	25.887
152776		343.811	282.398	221.642	228.001	193.846	236.914				0	0	0	0	0	0		0	0	0	0	0	0		0	0	0	0	0	0		1.00745	1.00132	1.00473	0.994141	1.00007	0.99088		343.811	294.003	250.485	232.856	210.926	255.257		35.2392	30.7015	28.5457	26.2708
152856		304.631	281.283	228.211	226.939	204.524	249.448				0	0	0	0	0	0		0	0	0	0	0	0		0	0	0	0	0	0		1.00723	1.00135	1.00498	0.994258	1.00018	0.990867		323.406	294.16	250.602	232.952	210.97	255.293		35.2392	30.7242	28.7233	26.8358
153016		277.872	279.961	262.209	225.643	214.454	265.458				0	0	0	0	0	0		0	0	0	0	0	0		0	0	0	0	0	0		1.00722	1.00149	1.00517	0.993653	1.00032	0.990817		323.379	293.974	262.209	232.987	214.454	265.458		35.1612	30.7015	28.765	26.8358
153096		303.848	246.213	245.137	255.102	193.531	250.393				0	0	0	0	0	0		0	0	0	0	0	0		0	0	0	0	0	0		1.00736	1.00149	1.00525	0.993289	1.00029	0.990952		323.131	293.974	245.137	255.102	210.965	255.29		35.0192	30.7015	28.765	26.8358
153196		313.394	281.046	234.289	242.582	211.78	247.54				0	0	0	0	0	0		0	0	0	0	0	0		0	0	0	0	0	0		1.00708	1.00164	1.00535	0.993681	1.00041	0.990367		322.373	293.947	250.579	242.582	211.78	255.395		34.4975	30.4513	28.765	26.8358
153296		307.025	269.564	226.263	204.364	203.319	261.131				0	0	0	0	0	0		0	0	0	0	0	0		0	0	0	0	0	0		1.00713	1.0018	1.00537	0.993889	1.00057	0.990506		322.227	294.16	250.426	233.05	211.031	261.131		34.4815	30.474	28.5478	26.9403
153376		269.54	279.543	241.418	234.554	202.786	243.796				0	0	0	0	0	0		0	0	0	0	0	0		0	0	0	0	0	0		1.00688	1.00189	1.00562	0.993778	1.00073	0.990094		322.242	294.172	250.409	234.554	211.075	255.688		34.4815	30.3665	28.5478	27.0892
153456		304.135	311.98	215.452	229.18	187.461	230.258				0	0	0	0	0	0		0	0	0	0	0	0		0	0	0	0	0	0		1.00687	1.0022	1.0055	0.994003	1.00074	0.989916		322.242	311.98	250.326	233.241	211.074	255.923		34.4815	30.1683	28.4062	27.195
153556		308.288	284.996	216.468	225.174	176.227	235.871				0	0	0	0	0	0		0	0	0	0	0	0		0	0	0	0	0	0		1.00638	1.00223	1.00558	0.993903	1.0007	0.990104		322.269	294.294	250.321	233.491	211.025	255.885		34.4815	30.3392	28.5478	27.2897
153656		296.462	266.916	261.828	217.379	189.326	279.486				0	0	0	0	0	0		0	0	0	0	0	0		0	0	0	0	0	0		1.00636	1.00235	1.00569	0.993989	1.00078	0.990099		322.139	294.291	261.828	233.88	211.021	279.486		34.4452	30.3392	28.5478	27.375
153736		295.326	300.354	232.345	213.629	176.702	250.438				0	0	0	0	0	0		0	0	0	0	0	0		0	0	0	0	0	0		1.00683	1.00222	1.00567	0.993909	1.00052	0.990641		321.998	300.354	250.23	233.49	211.033	255.604		34.4767	30.3392	28.4062	27.2897
153816		305.728	307.282	243.134	206.584	214.212	251.586				0	0	0	0	0	0		0	0	0	0	0	0		0	0	0	0	0	0		1.00714	1.00211	1.00561	0.993976	1.0003	0.990599		321.984	307.282	250.232	233.884	214.212	255.61		34.583	30.3392	28.3345	27.375
153896		311.652	296.119	220.642	211.824	183.13	255.37				0	0	0	0	0	0		0	0	0	0	0	0		0	0	0	0	0	0		1.00705	1.00232	1.00561	0.994044	1.00058	0.990132		321.961	296.119	250.232	233.866	211.079	255.37		33.863	30.3975	28.3345	27.375
154016		277.008	287.82	225.357	225.59	257.49	270.458				0	0	0	0	0	0		0	0	0	0	0	0		0	0	0	0	0	0		1.00684	1.00236	1.00561	0.994152	1.00047	0.990158		321.936	294.541	250.232	234.275	257.49	270.458		33.5655	30.5163	28.3345	27.485
154096		301.77	295.059	236.39	232.609	202.885	236.167				0	0	0	0	0	0		0	0	0	0	0	0		0	0	0	0	0	0		1.00636	1.00239	1.00565	0.993965	1.00051	0.990094		321.852	295.059	250.231	232.609	211.08	255.887		33.419	30.6115	28.4062	27.375
154196		334.677	260.647	215.723	195.737	187.448	219.293				0	0	0	0	0	0		0	0	0	0	0	0		0	0	0	0	0	0		1.00601	1.00238	1.00564	0.994011	1.00047	0.99027		334.677	294.665	250.231	234.472	211.082	256.137		33.5655	30.222	28.4062	27.485
154276		341.109	286.546	237.468	215.243	200.196	261.561				0	0	0	0	0	0		0	0	0	0	0	0		0	0	0	0	0	0		1.00588	1.00238	1.00552	0.993887	1.00048	0.99042		341.109	294.664	250.235	234.48	211.035	261.561		33.5655	30.222	28.5907	28.028
154396		323.48	286.127	216.855	238.034	220.589	246.785				0	0	0	0	0	0		0	0	0	0	0	0		0	0	0	0	0	0		1.00593	1.00271	1.00539	0.994065	1.00048	0.990333		323.48	294.637	250.241	238.034	220.589	256.133		33.723	30.222	28.6378	27.918
154477		329.571	293.535	251.168	230.66	209.355	260.542				0	0	0	0	0	0		0	0	0	0	0	0		0	0	0	0	0	0		1.006	1.00279	1.00531	0.994132	1.0005	0.990346		329.571	293.535	251.168	234.281	209.355	260.542		33.723	30.4125	28.6378	27.918
154556		289.194	268.739	213.48	229.989	206.378	277.956				0	0	0	0	0	0		0	0	0	0	0	0		0	0	0	0	0	0		1.00584	1.00294	1.00556	0.994193	1.00068	0.9904		321.898	294.856	250.322	234.264	210.952	277.956		33.5765	30.4493	28.7793	27.918
154636		313.496	271.868	245.064	226.3	205.329	254.096				0	0	0	0	0	0		0	0	0	0	0	0		0	0	0	0	0	0		1.00589	1.00295	1.00585	0.994311	1.00063	0.990542		321.581	294.994	245.064	234.451	210.954	254.096		33.4762	30.6322	28.9965	28.028
154716		365.932	243.713	240.323	223.745	205.421	235.666				0	0	0	0	0	0		0	0	0	0	0	0		0	0	0	0	0	0		1.006	1.00295	1.00583	0.994335	1.00055	0.990797		365.932	295.035	250.653	234.52	210.956	256.413		33.4392	31.0322	29.1523	27.7108
154796		280.993	256.827	221.405	200.445	214.305	258.63				0	0	0	0	0	0		0	0	0	0	0	0		0	0	0	0	0	0		1.00572	1.0031	1.00576	0.994273	1.00055	0.990931		320.945	294.991	250.658	234.522	214.305	258.63		33.4392	30.5292	29.1052	27.7108
154896		333.076	303.053	217.933	218.086	207.324	237.752				0	0	0	0	0	0		0	0	0	0	0	0		0	0	0	0	0	0		1.00576	1.00309	1.00576	0.994187	1.00063	0.990597		333.076	303.053	250.765	234.524	211.028	256.441		33.4392	30.5292	29.3235	27.7108
155036		334.351	316.109	236.59	233.054	208.485	251.093				0	0	0	0	0	0		0	0	0	0	0	0		0	0	0	0	0	0		1.00562	1.00324	1.0058	0.994209	1.00051	0.990596		334.351	316.109	250.762	233.054	208.485	256.441		33.4117	30.5292	29.3235	27.7108
155116		291.435	320.148	239.711	203.362	210.959	250.398				0	0	0	0	0	0		0	0	0	0	0	0		0	0	0	0	0	0		1.00555	1.0033	1.00579	0.99434	1.00058	0.9907		320.825	320.148	250.981	234.52	210.959	256.21		33.4117	31.0322	29.547	27.7108
155196		298.582	283.436	213.407	233.25	186.854	242.6				0	0	0	0	0	0		0	0	0	0	0	0		0	0	0	0	0	0		1.00557	1.00335	1.00588	0.99425	1.00072	0.990756		320.825	295.21	251.134	233.25	210.951	256.207		33.4117	31.2742	29.578	28.3318
155276		339.78	294.161	249.445	241.118	218.025	253.733				0	0	0	0	0	0		0	0	0	0	0	0		0	0	0	0	0	0		1.00552	1.00348	1.00608	0.994309	1.00037	0.99094		339.78	294.161	249.445	241.118	218.025	253.733		33.4392	31.332	29.547	28.5145
155356		284.659	287.212	238.584	246.19	203.786	245.723				0	0	0	0	0	0		0	0	0	0	0	0		0	0	0	0	0	0		1.0055	1.00368	1.00611	0.994028	1.00061	0.990833		320.963	295.908	251.115	246.19	210.912	256.408		33.4392	31.5815	29.578	28.5145
155436		347.867	277.782	210.572	238.809	187.201	228.015				0	0	0	0	0	0		0	0	0	0	0	0		0	0	0	0	0	0		1.0054	1.00351	1.00602	0.993959	1.00057	0.991013		347.867	295.931	251.122	238.809	210.868	256.382		33.4392	31.5815	29.578	28.5145
155536		330.879	253.477	218.583	225.269	184.705	245.948				0	0	0	0	0	0		0	0	0	0	0	0		0	0	0	0	0	0		1.00559	1.0037	1.00609	0.994301	1.00021	0.990765		330.879	295.906	251.116	234.548	210.837	256.473		33.4392	31.5815	29.578	28.155
155636		378.944	277.758	254.29	240.526	211.584	261.576				0	0	0	0	0	0		0	0	0	0	0	0		0	0	0	0	0	0		1.0056	1.00411	1.0061	0.994456	1.00053	0.990835		378.944	295.847	254.29	240.526	211.584	261.576		33.4117	31.5815	29.578	28.155
155716		343.952	302.647	242.649	236.303	210.917	245.075				0	0	0	0	0	0		0	0	0	0	0	0		0	0	0	0	0	0		1.00569	1.00417	1.00602	0.994439	1.00068	0.990851		343.952	302.647	251.122	236.303	210.917	256.405		33.486	31.2403	29.578	28.155
155796		270.35	281.461	224.89	209.677	202.576	268.677				0	0	0	0	0	0		0	0	0	0	0	0		0	0	0	0	0	0		1.00611	1.00413	1.00597	0.99416	1.00059	0.990898		320.645	296.072	251.127	234.55	210.832	268.677		33.3662	31.8042	29.625	28.155
155896		325.22	272.264	245.02	210.374	212.069	244.319				0	0	0	0	0	0		0	0	0	0	0	0		0	0	0	0	0	0		1.0057	1.00436	1.00613	0.994021	1.00073	0.990674		325.22	296.173	245.02	234.706	212.069	256.43		33.3662	31.8132	29.625	28.5145
156016		334.722	277.278	214.625	215.85	202.295	256.451				0	0	0	0	0	0		0	0	0	0	0	0		0	0	0	0	0	0		1.00583	1.00454	1.00607	0.994107	1.00049	0.990473		334.722	296.616	250.94	234.697	210.915	256.451		33.486	31.9732	29.594	28.5145
156096		288.449	239.16	213.143	225.96	198.313	248.842				0	0	0	0	0	0		0	0	0	0	0	0		0	0	0	0	0	0		1.00578	1.00462	1.00598	0.99406	1.00023	0.990728		320.94	296.953	250.953	234.702	210.922	256.423		33.5135	32.3915	29.594	28.4318
156196		288.452	288.234	231.634	230.518	203.285	239.951				0	0	0	0	0	0		0	0	0	0	0	0		0	0	0	0	0	0		1.00563	1.00463	1.00605	0.994051	1.00025	0.990518		320.952	296.953	250.943	234.703	210.921	256.222		33.5135	32.3915	29.594	28.4318
156296		320.965	299.198	271.87	241.346	206.002	259.65				0	0	0	0	0	0		0	0	0	0	0	0		0	0	0	0	0	0		1.00563	1.00464	1.00604	0.993851	1.00028	0.990493		320.965	299.198	271.87	241.346	210.92	259.65		33.5135	31.9732	29.3705	28.4318
156376		302.511	311.388	235.485	240.025	226.108	258.776				0	0	0	0	0	0		0	0	0	0	0	0		0	0	0	0	0	0		1.00556	1.00457	1.00592	0.993905	1.00055	0.99057		320.825	311.388	250.669	240.025	226.108	258.776		33.5602	31.9732	29.2978	28.0723
156476		303.875	278.222	223.676	222.505	220.178	226.365				0	0	0	0	0	0		0	0	0	0	0	0		0	0	0	0	0	0		1.00563	1.00434	1.00589	0.994233	1.00093	0.990648		320.823	296.174	250.67	234.549	220.178	256.214		33.5602	31.8132	29.2978	28.0723
156556		297.755	288.987	249.958	210.096	223.571	230.835				0	0	0	0	0	0		0	0	0	0	0	0		0	0	0	0	0	0		1.00538	1.00424	1.00569	0.994204	1.00084	0.990951		320.788	296.179	249.958	234.549	223.571	256.195		33.4405	31.8132	29.516	28.0723
156636		321.982	289.652	233.853	219.996	188.111	283.515				0	0	0	0	0	0		0	0	0	0	0	0		0	0	0	0	0	0		1.00555	1.00447	1.00611	0.994294	1.0009	0.991098		321.982	296.168	250.742	234.677	210.947	283.515		33.4405	31.9732	29.516	28.4318
156716		339.18	300.557	201.006	220.47	188.076	236.495				0	0	0	0	0	0		0	0	0	0	0	0		0	0	0	0	0	0		1.00575	1.00443	1.00621	0.994364	1.00083	0.991154		339.18	300.557	250.736	234.763	210.949	256.363		33.4405	31.9732	29.516	28.5302
156796		305.344	271.002	203.678	208.805	204.285	223.687				0	0	0	0	0	0		0	0	0	0	0	0		0	0	0	0	0	0		1.00581	1.00444	1.00595	0.994241	1.00089	0.990985		320.711	296.662	250.753	234.84	211.016	256.386		33.4405	32.3915	29.81	28.5715
156896		309.814	294.516	257.903	238.6	231.6	246.025				0	0	0	0	0	0		0	0	0	0	0	0		0	0	0	0	0	0		1.00594	1.00473	1.00594	0.994076	1.00115	0.990993		320.683	294.516	257.903	238.6	231.6	256.385		33.4405	31.9732	29.5917	28.6542
157016		335.687	324.375	252.929	230.425	183.661	244.923				0	0	0	0	0	0		0	0	0	0	0	0		0	0	0	0	0	0		1.00565	1.00468	1.0059	0.993799	1.00104	0.991046		335.687	324.375	252.929	234.78	210.943	256.378		33.4405	31.9732	29.5298	28.613
157096		330.034	310.782	242.182	214.1	218.99	228.401				0	0	0	0	0	0		0	0	0	0	0	0		0	0	0	0	0	0		1.00547	1.00453	1.00583	0.994074	1.0009	0.990977		330.034	310.782	250.637	234.772	218.99	256.388		32.7917	31.8132	29.5298	28.613
157176		288.992	308.238	265.703	231.496	204.589	236.729				0	0	0	0	0	0		0	0	0	0	0	0		0	0	0	0	0	0		1.00535	1.00448	1.00591	0.99428	1.00096	0.990965		320.436	308.238	265.703	234.678	210.889	256.109		33.0105	31.5817	29.5298	28.1837
157256		330.69	308.341	239.707	231.799	209.058	219.181				0	0	0	0	0	0		0	0	0	0	0	0		0	0	0	0	0	0		1.0053	1.00453	1.00607	0.994304	1.00092	0.990736		330.69	308.341	250.668	231.799	209.058	255.797		33.6592	31.5817	29.6855	28.1837
157336		308.579	304.442	228.928	234.887	195.594	219.569				0	0	0	0	0	0		0	0	0	0	0	0		0	0	0	0	0	0		1.00553	1.00463	1.00593	0.994454	1.0008	0.990962		320.775	304.442	250.669	234.887	210.898	255.792		33.4405	32.1547	29.6855	28.613
157436		302.906	263.039	246.469	183.197	195.044	208.429				0	0	0	0	0	0		0	0	0	0	0	0		0	0	0	0	0	0		1.00561	1.0044	1.0062	0.994404	1.00075	0.991015		320.824	296.037	246.469	234.831	210.951	255.79		33.5602	32.1547	29.6855	28.6542
157536		330.652	263.523	285.612	252.207	238.112	248.156				0	0	0	0	0	0		0	0	0	0	0	0		0	0	0	0	0	0		1.0058	1.00463	1.00618	0.994325	1.00074	0.990933		330.652	296.007	285.612	252.207	238.112	255.792		33.5602	32.1547	29.9038	28.831
157616		350.63	328.478	401.45	240.83	227.814	242.137				0	0	0	0	0	0		0	0	0	0	0	0		0	0	0	0	0	0		1.00565	1.00468	1.00621	0.994059	1.00054	0.991058		350.63	328.478	401.45	240.83	227.814	255.789		33.5877	31.8132	30.1273	28.6542
157736		335.617	280.279	271.476	248.087	192.856	236.932				0	0	0	0	0	0		0	0	0	0	0	0		0	0	0	0	0	0		1.00552	1.00477	1.00624	0.994014	1.00036	0.991067		335.617	295.989	271.476	248.087	210.962	255.789		33.5877	31.8132	30.1273	28.6542
157816		301.04	250.331	267.936	237.462	215.989	232.484				0	0	0	0	0	0		0	0	0	0	0	0		0	0	0	0	0	0		1.00558	1.00453	1.00622	0.994076	1.00049	0.991008		320.777	295.786	267.936	237.462	215.989	255.791		33.779	31.2403	30.355	28.6542
157896		289.733	268.169	255.065	230.208	192.645	260.258				0	0	0	0	0	0		0	0	0	0	0	0		0	0	0	0	0	0		1.00551	1.00458	1.00621	0.99408	1.00002	0.990854		320.033	295.778	255.065	234.848	211.175	260.258		33.6665	31.2403	30.1273	28.6542
158016		301.989	273.464	291.138	248.225	195.227	255.089				0	0	0	0	0	0		0	0	0	0	0	0		0	0	0	0	0	0		1.00559	1.00434	1.00601	0.994208	0.999652	0.990859		320.772	295.813	291.138	248.225	211.523	255.089		33.5877	31.2403	30.0335	28.6542
158096		286.084	289.891	282.368	234.487	217.097	250.799				0	0	0	0	0	0		0	0	0	0	0	0		0	0	0	0	0	0		1.0052	1.00457	1.00603	0.994098	0.999832	0.990722		321.096	295.78	282.368	234.487	217.097	256.171		33.6248	31.2403	30.0335	28.6542
158176		279.039	284.69	236.947	217.282	199.041	243.993				0	0	0	0	0	0		0	0	0	0	0	0		0	0	0	0	0	0		1.00552	1.00468	1.00605	0.994008	0.999713	0.990891		320.961	296	250.746	234.851	211.667	256.128		33.6248	31.6848	29.81	28.831
158256		314.428	295.895	257.666	241.424	201.348	254.905				0	0	0	0	0	0		0	0	0	0	0	0		0	0	0	0	0	0		1.00511	1.00473	1.00613	0.994017	0.999854	0.990834		320.857	295.895	257.666	241.424	211.791	254.905		33.5877	31.6848	29.81	28.831
158376		309.119	294.16	268.61	244.842	201.99	283.495				0	0	0	0	0	0		0	0	0	0	0	0		0	0	0	0	0	0		1.00515	1.00468	1.00602	0.993989	1.00005	0.991085		320.853	294.16	268.61	244.842	211.87	283.495		33.5135	31.6848	29.9038	28.831
158456		311.179	269.453	271.952	225.39	196.145	248.218				0	0	0	0	0	0		0	0	0	0	0	0		0	0	0	0	0	0		1.00524	1.00491	1.00588	0.994141	0.999992	0.991044		320.846	295.73	271.952	234.845	211.878	256.088		33.5135	31.2403	29.9038	28.831
158536		312.67	279.193	253.093	233.931	246.818	258.16				0	0	0	0	0	0		0	0	0	0	0	0		0	0	0	0	0	0		1.00546	1.00479	1.0059	0.9942	0.999976	0.991604		320.828	295.747	253.093	233.931	246.818	258.16		33.4392	31.1118	29.81	28.831
158616		326.371	267.11	259.565	211.331	193.96	229.848				0	0	0	0	0	0		0	0	0	0	0	0		0	0	0	0	0	0		1.00522	1.00471	1.00594	0.994294	1	0.99115		326.371	295.996	259.565	234.837	212.118	256.363		33.4762	31.5827	30.0335	28.6542
158696		305.502	267.047	233.515	219.043	199.71	242.29				0	0	0	0	0	0		0	0	0	0	0	0		0	0	0	0	0	0		1.00513	1.00483	1.00597	0.994261	1.00045	0.991663		321.13	295.979	250.751	234.766	212.063	256.291		33.4762	31.5827	29.81	28.613
158816		324.564	288.919	267.553	207.217	186.231	229.024				0	0	0	0	0	0		0	0	0	0	0	0		0	0	0	0	0	0		1.0051	1.00479	1.00596	0.994327	1.00009	0.991553		324.564	295.986	267.553	234.673	211.863	256.306		33.4762	31.5827	29.81	28.3605
158896		311.346	271.05	252.963	222.884	210.122	252.477				0	0	0	0	0	0		0	0	0	0	0	0		0	0	0	0	0	0		1.00506	1.00485	1.00597	0.994321	1.0001	0.991822		321.165	295.977	252.963	234.674	210.122	256.268		33.4762	31.5827	29.81	28.3552
159016		335.026	286.27	244.087	241.819	193.228	237.888				0	0	0	0	0	0		0	0	0	0	0	0		0	0	0	0	0	0		1.00507	1.00501	1.006	0.994297	1.00051	0.99186		335.026	295.956	244.087	241.819	212.054	256.263		33.4392	31.6848	29.5917	28.3552
159096		323.227	322.637	276.181	231.16	202.618	248.373				0	0	0	0	0	0		0	0	0	0	0	0		0	0	0	0	0	0		1.00499	1.00517	1.00597	0.994359	1.00053	0.991974		323.227	322.637	276.181	234.67	211.811	256.247		33.3735	31.5827	29.5917	28.101
159176		281.518	273.741	281.484	234.78	211.083	245.874				0	0	0	0	0	0		0	0	0	0	0	0		0	0	0	0	0	0		1.00508	1.00534	1.00587	0.994423	1.00089	0.991856		320.859	296.125	281.484	234.78	211.083	256.263		33.5135	31.7427	29.5917	28.101
159256		328.434	254.097	268.651	226.087	200.511	237.782				0	0	0	0	0	0		0	0	0	0	0	0		0	0	0	0	0	0		1.00519	1.00554	1.00584	0.994465	1.00084	0.991697		328.434	296.198	268.651	234.76	211.805	256.286		33.5135	32.161	29.5917	28.5302
159336		281.742	299.167	280.427	215.946	203.377	245.201				0	0	0	0	0	0		0	0	0	0	0	0		0	0	0	0	0	0		1.00529	1.00564	1.00582	0.994576	1.00111	0.9917		320.842	299.167	280.427	234.647	211.799	256.285		33.5135	32.2645	29.436	28.101
159416		301.593	276.487	232.039	226.47	192.583	231.896				0	0	0	0	0	0		0	0	0	0	0	0		0	0	0	0	0	0		1.00534	1.0057	1.00582	0.994728	1.00136	0.991584		320.838	296.851	250.563	234.544	211.794	255.949		33.5135	32.2645	29.2188	27.8713
159500		328.433	281.168	283.109	198.496	212.34	242.337				0	0	0	0	0	0		0	0	0	0	0	0		0	0	0	0	0	0		1.00546	1.00572	1.00584	0.994891	1.00128	0.991761		328.433	296.845	283.109	234.542	212.34	255.772		33.5135	32.1678	28.8715	27.6785
159596		299.69	281.034	252.263	214.03	159.875	260.558				0	0	0	0	0	0		0	0	0	0	0	0		0	0	0	0	0	0		1.00555	1.00576	1.00575	0.994844	1.00123	0.991578		320.022	296.187	252.263	234.542	211.797	260.558		33.3735	32.0643	29.2188	27.6785
159696		312.425	294.546	250.236	225.096	197.983	242.975				0	0	0	0	0	0		0	0	0	0	0	0		0	0	0	0	0	0		1.00553	1.00578	1.00561	0.99482	1.00114	0.99163		319.552	294.546	250.236	234.543	211.799	255.667		32.7175	31.9493	29.3125	27.8713
159796		324.382	282.757	265.969	257.376	219.092	223.542				0	0	0	0	0	0		0	0	0	0	0	0		0	0	0	0	0	0		1.00572	1.00573	1.00553	0.994663	1.00132	0.991591		324.382	296.189	265.969	257.376	219.092	255.777		32.7175	31.3798	29.3125	28.1255
159876		317.76	285.835	284.016	255.673	186.681	269.87				0	0	0	0	0	0		0	0	0	0	0	0		0	0	0	0	0	0		1.00573	1.00597	1.00549	0.994747	1.00144	0.991442		319.498	296.177	284.016	255.673	211.793	269.87		32.4102	31.3798	29.3125	28.3552
160016		323.383	281.687	262.684	208.461	195.082	256.913				0	0	0	0	0	0		0	0	0	0	0	0		0	0	0	0	0	0		1.00574	1.00599	1.00561	0.994757	1.00153	0.991624		323.383	296.176	262.684	234.543	211.9	256.913		31.8845	31.3798	29.3125	28.1255
160116		278.279	285.216	244.642	223.346	191.388	250.996				0	0	0	0	0	0		0	0	0	0	0	0		0	0	0	0	0	0		1.00569	1.00591	1.00582	0.994654	1.00117	0.991633		318.968	296.062	244.642	234.51	211.955	255.776		31.6982	30.9615	29.3125	28.2235
160196		293.035	266.522	232.578	238.819	231.835	238.53				0	0	0	0	0	0		0	0	0	0	0	0		0	0	0	0	0	0		1.00564	1.00579	1.00587	0.994559	1.00092	0.991548		318.982	296.078	250.561	238.819	231.835	255.778		31.6982	31.531	29.3125	28.2235
160296		316.937	271.792	282.771	220.916	228.489	247.843				0	0	0	0	0	0		0	0	0	0	0	0		0	0	0	0	0	0		1.00566	1.00592	1.00581	0.994521	1.00092	0.991493		318.977	296.06	282.771	234.514	228.489	255.779		31.6982	30.9615	29.2188	28.3113
160376		287.586	307.499	250.783	199.071	228.178	247.789				0	0	0	0	0	0		0	0	0	0	0	0		0	0	0	0	0	0		1.00582	1.00591	1.00562	0.994395	1.00093	0.991496		319.087	307.499	250.783	234.518	228.178	255.779		31.9588	30.6455	28.8423	28.3113
160476		299.599	308.801	282.536	229.927	201.929	237.278				0	0	0	0	0	0		0	0	0	0	0	0		0	0	0	0	0	0		1.00581	1.00579	1.00548	0.9943	1.00089	0.991084		319.475	308.801	282.536	234.521	211.997	255.789		32.4102	30.4855	28.8423	28.2235
160576		309.023	279.472	265.879	252.356	182.443	243.088				0	0	0	0	0	0		0	0	0	0	0	0		0	0	0	0	0	0		1.00577	1.00587	1.00535	0.994427	1.00107	0.991078		319.485	296.066	265.879	252.356	212.189	255.789		32.4102	30.6455	28.8423	28.1255
160656		308.434	294.735	233.38	219.523	225.627	242.776				0	0	0	0	0	0		0	0	0	0	0	0		0	0	0	0	0	0		1.0058	1.00578	1.00528	0.99446	1.00077	0.991072		319.95	294.735	250.531	234.659	225.627	255.789		32.5587	30.4855	28.8423	28.3552
160736		320.043	281.437	251.362	215.076	252.952	233.192				0	0	0	0	0	0		0	0	0	0	0	0		0	0	0	0	0	0		1.00579	1.00551	1.0055	0.994365	1.00082	0.990891		319.954	295.932	251.362	234.669	252.952	255.793		32.5587	30.4137	28.8423	28.3552
160816		316.556	280.274	261.62	207.14	207.906	247.975				0	0	0	0	0	0		0	0	0	0	0	0		0	0	0	0	0	0		1.00588	1.00552	1.0056	0.994219	1.0009	0.991074		319.928	295.932	261.62	234.767	212.209	255.789		32.5587	30.4137	28.7398	28.3645
160896		288.76	301.47	233.429	227.099	206.804	236.606				0	0	0	0	0	0		0	0	0	0	0	0		0	0	0	0	0	0		1.00602	1.00582	1.00549	0.994295	1.00105	0.991071		319.89	301.47	250.525	234.765	212.192	256.081		32.4845	30.3263	28.894	28.2027
161016		320.827	311.008	214.062	217.792	199.508	239.55				0	0	0	0	0	0		0	0	0	0	0	0		0	0	0	0	0	0		1.00594	1.00561	1.0057	0.994271	1.00106	0.991092		320.827	311.008	250.519	234.766	212.191	256.076		32.3678	30.4137	29.2188	27.9805
161096		300.408	298.02	248.185	222.28	197.272	232.218				0	0	0	0	0	0		0	0	0	0	0	0		0	0	0	0	0	0		1.00579	1.00536	1.00562	0.994346	1.00103	0.990849		319.954	298.02	248.185	234.834	212.193	256.138		32.3678	30.4137	28.894	27.571
161176		332.45	288.868	270.178	219.952	235.831	253.835				0	0	0	0	0	0		0	0	0	0	0	0		0	0	0	0	0	0		1.00614	1.00531	1.00568	0.994367	1.00112	0.990879		332.45	295.951	270.178	234.833	235.831	253.835		32.5135	30.4137	29.1113	27.411
161256		358.637	300.533	257.836	237.657	204.1	241.739				0	0	0	0	0	0		0	0	0	0	0	0		0	0	0	0	0	0		1.00623	1.00538	1.00577	0.994252	1.00096	0.991004		358.637	300.533	257.836	237.657	212.202	256.384		32.69	30.4137	29.267	27.411
161336		332.312	276.049	226.956	252.874	214.823	264.79				0	0	0	0	0	0		0	0	0	0	0	0		0	0	0	0	0	0		1.00615	1.00545	1.00578	0.994307	1.00098	0.991085		332.312	295.936	250.76	252.874	214.823	264.79		32.8858	30.4862	29.331	27.3427
161416		324.625	254.621	222.978	225.122	216.914	238.81				0	0	0	0	0	0		0	0	0	0	0	0		0	0	0	0	0	0		1.0064	1.0055	1.00581	0.994073	1.00094	0.991014		324.625	296.116	250.758	234.883	216.914	256.779		32.8907	30.7853	29.139	27.1668
161516		313.293	283.362	266.898	225.712	179.569	241.892				0	0	0	0	0	0		0	0	0	0	0	0		0	0	0	0	0	0		1.00649	1.00555	1.00584	0.993753	1.0007	0.990884		321.037	296.111	266.898	234.896	212.232	256.815		32.9067	30.7853	29.2908	26.3768
161596		356.506	269.777	226.989	204.431	200.736	261.052				0	0	0	0	0	0		0	0	0	0	0	0		0	0	0	0	0	0		1.0066	1.00556	1.00558	0.99385	1.00061	0.990819		356.506	296.912	251.01	234.886	212.243	261.052		32.9067	30.815	29.0867	25.9843
161676		268.138	252.723	231.374	200.894	190.267	242.387				0	0	0	0	0	0		0	0	0	0	0	0		0	0	0	0	0	0		1.00659	1.00571	1.00559	0.993893	1.0004	0.990813		321.027	296.984	251.008	234.885	212.343	256.834		32.7992	31.067	29.2908	25.8282
161776		264.867	265.622	231.579	212.53	179.743	257.788				0	0	0	0	0	0		0	0	0	0	0	0		0	0	0	0	0	0		1.00672	1.00596	1.00545	0.994027	1.00032	0.990896		321.014	297.37	251.027	235.202	212.354	257.788		32.7992	31.1005	29.2908	25.7072
161856		313.212	314.938	266.257	234.862	198.903	247.192				0	0	0	0	0	0		0	0	0	0	0	0		0	0	0	0	0	0		1.00672	1.00573	1.00542	0.993973	1.0003	0.990902		320.864	314.938	266.257	234.862	212.358	257.602		32.6592	31.1005	29.0867	25.7072
162016		307.761	317.587	253.01	228.105	194.85	272.152				0	0	0	0	0	0		0	0	0	0	0	0		0	0	0	0	0	0		1.00651	1.00588	1.00573	0.994167	1.00035	0.990843		320.881	317.587	253.01	235.17	212.595	272.152		32.6592	31.1005	29.2908	25.7072
162096		297.877	278.554	216.156	225.341	202.767	269.692				0	0	0	0	0	0		0	0	0	0	0	0		0	0	0	0	0	0		1.00661	1.00579	1.00582	0.994104	1.0005	0.990944		320.873	297.422	251.139	235.184	212.572	269.692		32.6592	30.9998	29.3218	25.7072
162196		294.871	276.854	247.831	243.498	192.45	252.864				0	0	0	0	0	0		0	0	0	0	0	0		0	0	0	0	0	0		1.00689	1.00557	1.00569	0.994162	1.00061	0.990898		320.995	297.52	247.831	243.498	212.845	252.864		32.7415	30.9198	29.3935	25.5598
162276		275.513	270.868	241.287	241.967	201.57	269.993				0	0	0	0	0	0		0	0	0	0	0	0		0	0	0	0	0	0		1.00697	1.00517	1.00623	0.994192	1.00065	0.991019		320.987	297.535	251.104	241.967	212.838	269.993		32.6327	30.6865	29.3218	25.495
162376		281.882	261.475	233.218	234.536	178.92	267.437				0	0	0	0	0	0		0	0	0	0	0	0		0	0	0	0	0	0		1.00665	1.00501	1.00615	0.994237	1.00067	0.991015		321.021	297.542	251.285	234.536	212.833	267.437		32.5735	30.587	29.164	25.4207
162476		302.206	277.514	227.974	228.308	184.568	243.637				0	0	0	0	0	0		0	0	0	0	0	0		0	0	0	0	0	0		1.00656	1.00514	1.00579	0.994285	1.00064	0.99113		321.299	297.671	251.599	235.769	212.84	257.736		32.5942	30.2542	29.1142	25.2557
162556		313.495	286.903	252.467	245.712	227.414	258.922				0	0	0	0	0	0		0	0	0	0	0	0		0	0	0	0	0	0		1.00628	1.00475	1.00576	0.994169	1.00061	0.991099		321.37	297.988	252.467	245.712	227.414	258.922		32.5942	30.2448	29.2343	25.3662
162656		302.522	298.796	259.267	237.873	199.525	245.617				0	0	0	0	0	0		0	0	0	0	0	0		0	0	0	0	0	0		1.00653	1.00464	1.00578	0.994183	1.00064	0.990991		321.651	298.796	259.267	237.873	212.839	257.748		32.6945	30.7348	29.347	25.5362
162736		314.653	281.561	227.547	249.465	215.332	226.38				0	0	0	0	0	0		0	0	0	0	0	0		0	0	0	0	0	0		1.00606	1.00459	1.00537	0.994461	1.00069	0.990915		321.708	298.016	251.735	249.465	215.332	257.883		32.6305	30.658	29.106	25.5362
162816		334.113	289.14	243.159	249.187	201.485	235.425				0	0	0	0	0	0		0	0	0	0	0	0		0	0	0	0	0	0		1.00615	1.00488	1.0055	0.994454	1.00056	0.991007		334.113	298.034	251.734	249.187	212.852	257.876		32.5102	30.6418	29.106	25.2867
162896		310.625	273.049	236.367	228.058	215.33	240.521				0	0	0	0	0	0		0	0	0	0	0	0		0	0	0	0	0	0		1.00611	1.00496	1.00559	0.994288	1.0006	0.991007		321.703	298.032	251.731	236.002	215.33	257.876		32.4035	30.584	28.9942	25.21
163016		312.425	229.383	238.628	215.559	196.262	227.123				0	0	0	0	0	0		0	0	0	0	0	0		0	0	0	0	0	0		1.00618	1.00498	1.00591	0.994092	1.00057	0.991009		321.884	298.273	251.736	236.112	213.159	257.876		32.745	30.7762	29.0982	25.264
163096		275.664	279.09	195.806	217.342	186.941	237.904				0	0	0	0	0	0		0	0	0	0	0	0		0	0	0	0	0	0		1.00623	1.00505	1.00635	0.994079	1.00075	0.991058		321.88	298.805	251.736	236.113	213.293	257.872		32.4237	30.8327	28.8445	25.1728
163217		312.517	283.112	260.714	238.519	227.295	284.64				0	0	0	0	0	0		0	0	0	0	0	0		0	0	0	0	0	0		1.00594	1.00499	1.00678	0.994078	1.0008	0.991003		321.976	298.807	260.714	238.519	227.295	284.64		32.9775	30.8327	28.7545	24.7028
163296		349.136	339.843	255.18	223.903	252.403	271.678				0	0	0	0	0	0		0	0	0	0	0	0		0	0	0	0	0	0		1.00564	1.00492	1.0069	0.993897	1.00079	0.991051		349.136	339.843	255.18	236.127	252.403	271.678		32.9775	30.6625	28.7845	24.7028
163376		369.623	364.94	230.65	238.562	223.287	257.446				0	0	0	0	0	0		0	0	0	0	0	0		0	0	0	0	0	0		1.00552	1.00491	1.0065	0.993898	1.00078	0.991139		369.623	364.94	251.795	238.562	223.287	257.446		32.9775	30.6625	28.7845	24.3527
163456		329.625	281.455	265.706	216.041	177.707	261.643				0	0	0	0	0	0		0	0	0	0	0	0		0	0	0	0	0	0		1.00558	1.00496	1.00631	0.993943	1.0007	0.991132		329.625	298.807	265.706	236.123	213.297	261.643		33.0085	30.4937	28.7845	24.3527
163536		313.042	276.497	261.046	218.168	188.952	258.998				0	0	0	0	0	0		0	0	0	0	0	0		0	0	0	0	0	0		1.00519	1.00484	1.00625	0.993845	1.00055	0.991236		322.088	298.958	261.046	236.131	213.31	258.998		33.0085	30.5623	28.646	24.3527
163616		301.889	321.175	232.139	253.822	209.866	285.235				0	0	0	0	0	0		0	0	0	0	0	0		0	0	0	0	0	0		1.00476	1.00473	1.00643	0.993848	1.00073	0.99157		322.65	321.175	251.902	253.822	209.866	285.235		33.1225	30.3537	28.5668	24.6052
163696		302.26	296.953	215.214	215.445	208.442	248.347				0	0	0	0	0	0		0	0	0	0	0	0		0	0	0	0	0	0		1.0047	1.00505	1.00645	0.993991	1.00062	0.991789		322.683	296.953	252.061	236.763	213.304	258.018		32.9963	30.467	28.5908	24.291
163776		327.071	286.544	210.574	216.848	196.609	251.765				0	0	0	0	0	0		0	0	0	0	0	0		0	0	0	0	0	0		1.0047	1.00529	1.00645	0.994064	1.00055	0.991801		327.071	299.17	252.062	236.739	213.31	258.017		32.6327	30.4023	28.5008	23.9967
163856		344.733	338.901	250.187	238.676	206.745	246.792				0	0	0	0	0	0		0	0	0	0	0	0		0	0	0	0	0	0		1.00461	1.00511	1.00624	0.994063	1.0005	0.992106		344.733	338.901	250.187	238.676	213.398	258.096		32.6327	30.283	28.5008	23.9075
164016		367.081	321.865	267.906	231.529	203.876	235.899				0	0	0	0	0	0		0	0	0	0	0	0		0	0	0	0	0	0		1.0047	1.00517	1.00622	0.99409	1.00054	0.991924		367.081	321.865	267.906	236.883	213.445	258.099		32.9387	30.175	28.5008	23.908
164096		329.308	269.877	254.484	229.032	207.149	235.082				0	0	0	0	0	0		0	0	0	0	0	0		0	0	0	0	0	0		1.00469	1.0054	1.00606	0.994236	1.00058	0.991909		329.308	299.168	254.484	236.899	213.444	258.099		32.9387	30.1485	28.302	23.8272
164176		312.385	260.639	245.094	228.714	214.016	280.249				0	0	0	0	0	0		0	0	0	0	0	0		0	0	0	0	0	0		1.00469	1.00515	1.00597	0.994264	1.00076	0.991853		323.299	299.173	252.151	236.899	214.016	280.249		32.9387	30.1485	28.302	23.675
164256		313.549	266.34	246.998	216.426	207.477	269.405				0	0	0	0	0	0		0	0	0	0	0	0		0	0	0	0	0	0		1.0046	1.00531	1.00574	0.994211	1.00082	0.991817		323.308	299.17	246.998	236.899	213.437	269.405		32.8033	30.0715	28.302	23.5832
164336		317.662	284.693	245.686	213.315	195.226	265.066				0	0	0	0	0	0		0	0	0	0	0	0		0	0	0	0	0	0		1.00457	1.00524	1.00569	0.994332	1.00102	0.99177		323.31	299.286	252.261	236.999	213.575	265.066		32.754	30.1427	28.4213	23.7092
164416		303.807	329.82	219.579	230.149	202.596	254.579				0	0	0	0	0	0		0	0	0	0	0	0		0	0	0	0	0	0		1.00469	1.00539	1.00565	0.994369	1.00124	0.991895		323.428	329.82	252.317	237.316	213.819	254.579		32.875	29.484	28.4897	23.8762
164516		295.088	343.651	235.5	237.807	210.832	251.93				0	0	0	0	0	0		0	0	0	0	0	0		0	0	0	0	0	0		1.00465	1.00552	1.00568	0.994372	1.00142	0.991677		323.43	343.651	252.45	237.807	210.832	258.132		32.4842	29.484	28.527	23.8762
164636		314.28	319.886	264.972	255.709	218.986	262.04				0	0	0	0	0	0		0	0	0	0	0	0		0	0	0	0	0	0		1.00463	1.00542	1.00573	0.994473	1.00141	0.991807		323.431	319.886	264.972	255.709	218.986	262.04		32.4842	29.4303	28.4688	23.6517
164716		279.456	293.869	220.121	250.241	232.065	248.694				0	0	0	0	0	0		0	0	0	0	0	0		0	0	0	0	0	0		1.00463	1.00535	1.00577	0.99451	1.00131	0.991965		323.431	293.869	252.442	250.241	232.065	258.215		32.3392	29.3607	28.4325	23.5813
164796		284.126	287.009	236.625	220.991	231.461	250.746				0	0	0	0	0	0		0	0	0	0	0	0		0	0	0	0	0	0		1.00447	1.0054	1.0059	0.994635	1.00118	0.991997		323.441	300.018	252.431	237.54	231.461	258.626		32.1545	29.3893	28.4325	23.45
164896		352.413	294.249	253.701	204.619	240.862	244.974				0	0	0	0	0	0		0	0	0	0	0	0		0	0	0	0	0	0		1.0045	1.00535	1.00584	0.994643	1.00117	0.992151		352.413	294.249	253.701	237.587	240.862	258.63		31.476	29.3893	28.4325	23.5475
165016		317.42	271.24	244.76	215.676	190.117	250.639				0	0	0	0	0	0		0	0	0	0	0	0		0	0	0	0	0	0		1.00468	1.00554	1.00562	0.994756	1.00113	0.992235		323.78	300.008	252.454	237.586	214.128	258.63		30.873	29.3132	28.339	23.4895
165096		353.275	258.919	246.112	224.644	210.315	264.778				0	0	0	0	0	0		0	0	0	0	0	0		0	0	0	0	0	0		1.00518	1.0056	1.00581	0.994896	1.00097	0.992035		353.275	300.057	246.112	237.618	210.315	264.778		30.7393	28.9882	28.1875	23.7155
165176		341.331	273.154	258.018	239.158	190.765	253.521				0	0	0	0	0	0		0	0	0	0	0	0		0	0	0	0	0	0		1.00523	1.00564	1.00611	0.994968	1.00114	0.991873		341.331	300.326	258.018	239.158	214.128	253.521		30.5355	28.949	28.339	23.504
165276		337.231	309.104	281.246	238.96	209.555	246.597				0	0	0	0	0	0		0	0	0	0	0	0		0	0	0	0	0	0		1.00517	1.0056	1.0059	0.99474	1.00131	0.99157		337.231	309.104	281.246	238.96	209.555	258.689		30.328	28.949	28.2435	23.3905
165356		341.977	275.288	256.89	214.718	237.224	257.648				0	0	0	0	0	0		0	0	0	0	0	0		0	0	0	0	0	0		1.00518	1.00544	1.00614	0.994677	1.00139	0.991439		341.977	300.358	256.89	237.626	237.224	257.648		30.1728	28.9345	28.1562	23.3377
165436		385.337	267.436	246.407	227.698	185.505	264.598				0	0	0	0	0	0		0	0	0	0	0	0		0	0	0	0	0	0		1.0054	1.00544	1.00612	0.994758	1.00142	0.991529		385.337	300.358	246.407	237.623	214.094	264.598		30.0997	28.8775	28.08	23.2915
165536		341.766	279.347	258.527	243.6	230.964	250.521				0	0	0	0	0	0		0	0	0	0	0	0		0	0	0	0	0	0		1.0059	1.00552	1.00621	0.994867	1.0015	0.991334		341.766	300.346	258.527	243.6	230.964	258.85		30.058	28.8775	28.08	23.2915
165616		306.824	284.184	235.885	203.358	216.163	263.487				0	0	0	0	0	0		0	0	0	0	0	0		0	0	0	0	0	0		1.00599	1.00563	1.00619	0.994914	1.00148	0.991453		324.384	300.327	252.659	237.617	216.163	263.487		30.058	28.6395	28.0582	23.2915
165696		341.847	301.969	240.023	215.56	194.555	244.357				0	0	0	0	0	0		0	0	0	0	0	0		0	0	0	0	0	0		1.00604	1.00545	1.00592	0.995056	1.00126	0.991393		341.847	301.969	252.713	237.612	214.114	258.941		30.2568	28.5582	27.844	23.2177
165796		300.925	271.792	229.49	235.986	199.171	276.617				0	0	0	0	0	0		0	0	0	0	0	0		0	0	0	0	0	0		1.00598	1.00564	1.00556	0.995119	1.00116	0.991333		324.511	300.516	252.783	235.986	214.125	276.617		30.0292	28.5403	27.6985	23.011
165896		349.131	297.598	263.985	226.955	201.657	264.762				0	0	0	0	0	0		0	0	0	0	0	0		0	0	0	0	0	0		1.006	1.00573	1.00538	0.995338	1.00137	0.991521		349.131	297.598	263.985	237.666	214.252	264.762		30.1233	28.7945	27.6985	22.9425
166016		347.601	271.183	282.245	223.077	227.039	275.694				0	0	0	0	0	0		0	0	0	0	0	0		0	0	0	0	0	0		1.00598	1.00576	1.00509	0.995369	1.0013	0.99157		347.601	300.503	282.245	237.663	227.039	275.694		29.9152	28.5403	27.3992	22.835
166096		316.752	296.989	259.31	232.524	212.584	235.525				0	0	0	0	0	0		0	0	0	0	0	0		0	0	0	0	0	0		1.00593	1.00588	1.00511	0.995425	1.00117	0.991492		324.759	296.989	259.31	232.524	212.584	259.264		29.7942	28.5628	27.268	22.7805
166176		287.545	297.521	279.387	229.501	207.368	252.151				0	0	0	0	0	0		0	0	0	0	0	0		0	0	0	0	0	0		1.0059	1.00591	1.00544	0.995451	1.00113	0.991638		324.762	297.521	279.387	237.872	214.265	259.688		28.9832	28.5628	27.194	22.6937
166256		286.079	321.195	242.951	227.547	213.18	247.366				0	0	0	0	0	0		0	0	0	0	0	0		0	0	0	0	0	0		1.00589	1.00588	1.0056	0.995336	1.00106	0.991591		324.763	321.195	252.774	237.881	213.18	259.692		28.9832	28.446	27.194	22.569
166336		289.365	282.642	227.411	235.254	202.171	251.523				0	0	0	0	0	0		0	0	0	0	0	0		0	0	0	0	0	0		1.00592	1.00585	1.00539	0.99544	1.00106	0.99095		324.76	300.552	252.931	235.254	214.269	259.901		28.9832	28.446	27.2828	22.5023
166436		246.832	259.557	196.393	224.219	189.241	290.471				0	0	0	0	0	0		0	0	0	0	0	0		0	0	0	0	0	0		1.00602	1.00587	1.0051	0.99544	1.00122	0.991059		324.96	300.685	252.937	238.004	214.261	290.471		29.0553	28.8088	27.2828	22.6312
166516		308.968	290.682	257.848	238.004	214.406	246.704				0	0	0	0	0	0		0	0	0	0	0	0		0	0	0	0	0	0		1.00652	1.00593	1.00518	0.99544	1.0014	0.991084		325.079	300.679	257.848	238.004	214.406	260.152		29.0473	28.8088	26.9892	22.5835
166616		315.773	300.06	262.015	276.625	249.702	264.49				0	0	0	0	0	0		0	0	0	0	0	0		0	0	0	0	0	0		1.00675	1.00595	1.00518	0.995559	1.00138	0.990587		325.063	300.06	262.015	276.625	249.702	264.49		29.0068	28.661	27.2828	22.5018
166696		298.757	346.111	257.855	240.646	220.745	259.771				0	0	0	0	0	0		0	0	0	0	0	0		0	0	0	0	0	0		1.00668	1.00595	1.0054	0.995492	1.00129	0.990804		325.068	346.111	257.855	240.646	220.745	259.771		29.0068	28.5923	27.2828	22.445
166816		290.421	280.406	281.548	218.584	190.294	226.38				0	0	0	0	0	0		0	0	0	0	0	0		0	0	0	0	0	0		1.00653	1.00592	1.00525	0.99533	1.00129	0.990679		325.078	300.731	281.548	238.425	214.337	260.291		28.8858	28.5363	26.9892	22.4517
166896		304.824	300.724	239.055	249.21	191.993	241.133				0	0	0	0	0	0		0	0	0	0	0	0		0	0	0	0	0	0		1.00632	1.00591	1.00521	0.995335	1.00123	0.990639		324.921	300.724	252.934	249.21	214.34	260.292		28.5313	28.5923	26.9892	22.481
167016		322.061	277.629	242.663	253.609	205.632	250.279				0	0	0	0	0	0		0	0	0	0	0	0		0	0	0	0	0	0		1.00613	1.00605	1.0055	0.995315	1.00121	0.990556		324.946	300.731	252.927	253.609	214.34	260.293		28.4738	28.5923	26.8745	22.4517
167096		308.764	264.676	247.429	221.43	193.256	263.969				0	0	0	0	0	0		0	0	0	0	0	0		0	0	0	0	0	0		1.00625	1.00619	1.00551	0.995396	1.00139	0.990585		324.724	300.842	247.429	238.52	214.386	263.969		28.4592	28.7193	27.0665	22.53
167176		317.329	286.601	251.735	236.9	230.574	244.764				0	0	0	0	0	0		0	0	0	0	0	0		0	0	0	0	0	0		1.00629	1.00631	1.00547	0.995381	1.00144	0.990564		324.72	300.829	251.735	236.9	230.574	260.293		28.4592	28.6633	27.0777	22.4427
167276		306.716	290.332	312.095	250.384	204.345	276.371				0	0	0	0	0	0		0	0	0	0	0	0		0	0	0	0	0	0		1.00629	1.00629	1.00544	0.995453	1.00157	0.990558		324.925	300.832	312.095	250.384	214.421	276.371		28.4738	28.6633	27.0777	22.602
167356		324.385	283.92	267.642	218.345	231.769	285.159				0	0	0	0	0	0		0	0	0	0	0	0		0	0	0	0	0	0		1.00627	1.00614	1.00548	0.995361	1.00157	0.990727		324.385	300.848	267.642	238.564	231.769	285.159		28.3132	28.6633	26.904	22.602
167436		314.563	302.924	251.025	243.289	201.681	269.054				0	0	0	0	0	0		0	0	0	0	0	0		0	0	0	0	0	0		1.00546	1.00601	1.00562	0.995288	1.00146	0.99074		325.034	302.924	251.025	243.289	214.424	269.054		27.8965	28.6633	26.904	22.602
167516		335.684	294.298	249.167	240.236	181.501	263.909				0	0	0	0	0	0		0	0	0	0	0	0		0	0	0	0	0	0		1.00542	1.00599	1.00578	0.995421	1.00141	0.990758		335.684	294.298	249.167	240.236	214.426	263.909		27.8965	28.6638	26.904	22.4845
167636		298.756	315.59	270.894	246.716	197.07	261.97				0	0	0	0	0	0		0	0	0	0	0	0		0	0	0	0	0	0		1.00557	1.00582	1.00586	0.995237	1.0013	0.990654		325.02	315.59	270.894	246.716	214.429	261.97		27.8965	28.6638	26.904	22.4845
167716		284.11	269.645	251.653	250.195	209.842	259.947				0	0	0	0	0	0		0	0	0	0	0	0		0	0	0	0	0	0		1.0056	1.006	1.00586	0.995262	1.00152	0.990745		324.794	300.864	251.653	250.195	214.422	259.947		27.8245	28.5705	26.904	22.3755
167796		297.783	261.162	265.98	206.323	208.205	236.189				0	0	0	0	0	0		0	0	0	0	0	0		0	0	0	0	0	0		1.00554	1.00596	1.00559	0.995294	1.00152	0.990885		324.801	300.868	265.98	238.565	214.384	260.286		27.8245	28.5705	26.904	22.2803
167896		299.646	325.986	259.187	270.807	220.972	279.067				0	0	0	0	0	0		0	0	0	0	0	0		0	0	0	0	0	0		1.00561	1.00595	1.0055	0.99539	1.00138	0.990942		324.793	325.986	259.187	270.807	220.972	279.067		27.7842	28.5705	26.904	22.2243
168016		312.218	287.786	250.327	247.453	203.88	276.526				0	0	0	0	0	0		0	0	0	0	0	0		0	0	0	0	0	0		1.00561	1.00612	1.00552	0.995404	1.00135	0.990967		324.793	300.851	250.327	247.453	214.387	276.526		27.4957	28.5705	27.0777	22.2243
168096		319.102	265.248	257.594	240.394	214.372	258.666				0	0	0	0	0	0		0	0	0	0	0	0		0	0	0	0	0	0		1.00637	1.0061	1.0054	0.995178	1.00127	0.990726		324.712	300.853	257.594	240.394	214.372	258.666		27.4957	28.467	27.1597	22.2243
168176		306.081	285.072	256.384	224.361	195.252	251.252				0	0	0	0	0	0		0	0	0	0	0	0		0	0	0	0	0	0		1.00628	1.00604	1.00534	0.995023	1.00106	0.990742		324.722	300.859	256.384	238.572	214.393	260.509		27.4957	28.467	27.1597	22.2243
168256		294.282	304.722	256.098	237.047	212.948	241.411				0	0	0	0	0	0		0	0	0	0	0	0		0	0	0	0	0	0		1.00627	1.00593	1.00572	0.994865	1.00111	0.990666		324.722	304.722	256.098	237.047	212.948	260.521		27.4267	28.467	27.1597	22.2243
168336		324.279	303.898	253.346	208.665	219.538	257.913				0	0	0	0	0	0		0	0	0	0	0	0		0	0	0	0	0	0		1.0063	1.00581	1.00628	0.99503	1.00111	0.99084		324.595	303.898	253.346	238.571	219.538	257.913		27.402	28.467	27.1597	22.2803
168416		296.594	260.094	269.25	219.913	202.758	247.945				0	0	0	0	0	0		0	0	0	0	0	0		0	0	0	0	0	0		1.0063	1.00591	1.00634	0.99509	1.00113	0.990692		324.595	300.874	269.25	238.57	214.391	260.517		27.471	28.467	27.0777	22.2803
168536		319.566	283.868	274.765	278.176	209.68	246.926				0	0	0	0	0	0		0	0	0	0	0	0		0	0	0	0	0	0		1.00596	1.00605	1.00638	0.995038	1.00107	0.990482		324.608	300.858	274.765	278.176	214.393	260.542		27.471	28.4198	26.904	22.2803
168616		310.113	312.186	259.66	224.803	224.025	248.846				0	0	0	0	0	0		0	0	0	0	0	0		0	0	0	0	0	0		1.00577	1.0064	1.00703	0.995191	1.00075	0.990538		324.615	312.186	259.66	238.525	224.025	260.541		27.471	28.467	26.904	22.1677
168716		284.264	299.832	241.571	224.208	198.719	238.533				0	0	0	0	0	0		0	0	0	0	0	0		0	0	0	0	0	0		1.00578	1.00601	1.00683	0.995108	1.00055	0.990534		324.614	299.832	252.973	238.528	214.403	260.541		27.471	28.4198	26.904	22.1677
168796		308.601	289.609	242.448	239.642	223.909	255.303				0	0	0	0	0	0		0	0	0	0	0	0		0	0	0	0	0	0		1.00589	1.00617	1.0069	0.995385	1.00064	0.99108		324.61	300.845	252.971	239.642	223.909	255.303		27.471	28.4198	27.0777	22.1677
168876		305.34	302.07	276.631	243.088	220.342	255.254				0	0	0	0	0	0		0	0	0	0	0	0		0	0	0	0	0	0		1.00573	1.00659	1.00679	0.995268	1.00046	0.991619		324.616	302.07	276.631	243.088	220.342	255.254		27.471	28.4198	27.1597	22.1677
169016		290.676	274.656	268.85	235.903	190.885	234.493				0	0	0	0	0	0		0	0	0	0	0	0		0	0	0	0	0	0		1.00571	1.00667	1.00728	0.995282	1.0005	0.991632		324.539	300.79	268.85	235.903	214.404	260.374		27.6655	28.4198	27.1597	22.1677
169116		303.928	268.31	234.117	270.475	196.542	271.256				0	0	0	0	0	0		0	0	0	0	0	0		0	0	0	0	0	0		1.00565	1.00684	1.00737	0.99528	1.00039	0.991629		324.546	300.771	252.959	270.475	214.407	271.256		27.9502	28.467	27.2745	22.2767
169196		308.686	269.981	265.231	277.939	199.028	261.325				0	0	0	0	0	0		0	0	0	0	0	0		0	0	0	0	0	0		1.00557	1.00691	1.0075	0.995194	1.00046	0.991677		324.385	300.763	265.231	277.939	214.405	261.325		27.9237	28.467	27.2745	22.2767
169276		286.7	342.437	236.634	255.526	223.174	269.517				0	0	0	0	0	0		0	0	0	0	0	0		0	0	0	0	0	0		1.00565	1.00673	1.00734	0.995138	1.00043	0.991579		324.372	342.437	252.96	255.526	223.174	269.517		27.8908	28.4198	27.2745	22.2767
169356		316.365	327.64	229.748	257.109	227.7	263.279				0	0	0	0	0	0		0	0	0	0	0	0		0	0	0	0	0	0		1.00563	1.00677	1.00719	0.9947	1.00042	0.991675		324.373	327.64	252.963	257.109	227.7	263.279		27.8908	28.2785	27.2745	22.2767
169456		316.728	332.284	241.244	256.816	211.813	273.692				0	0	0	0	0	0		0	0	0	0	0	0		0	0	0	0	0	0		1.00525	1.00669	1.00747	0.994486	1.00021	0.991606		324.382	332.284	252.957	256.816	211.813	273.692		27.8908	28.4198	27.2745	22.2767
169536		312.114	298.06	251.927	263.692	209.861	226.138				0	0	0	0	0	0		0	0	0	0	0	0		0	0	0	0	0	0		1.00516	1.00647	1.00741	0.994328	1.00008	0.99179		324.298	298.06	251.927	263.692	214.416	260.35		27.8568	28.4198	27.568	22.2767
169616		296.786	321.862	234.486	243.189	216.692	235.884				0	0	0	0	0	0		0	0	0	0	0	0		0	0	0	0	0	0		1.00506	1.00649	1.00736	0.994306	1	0.991612		324.304	321.862	252.959	243.189	216.692	260.377		27.8568	28.467	27.618	22.3942
169696		281.087	300.734	228.465	223.314	201.078	232.155				0	0	0	0	0	0		0	0	0	0	0	0		0	0	0	0	0	0		1.00506	1.00655	1.00751	0.994361	0.999942	0.99162		324.304	300.734	252.956	238.547	214.382	260.27		27.9778	28.4435	27.618	22.2767
169776		284.411	297.97	249.948	246.672	218.744	250.754				0	0	0	0	0	0		0	0	0	0	0	0		0	0	0	0	0	0		1.00492	1.00683	1.00756	0.99405	0.999835	0.991401		323.743	297.97	249.948	246.672	218.744	260.091		27.8688	28.5368	27.28	22.3942
169876		307.015	336.138	244.471	264.487	229.769	266.548				0	0	0	0	0	0		0	0	0	0	0	0		0	0	0	0	0	0		1.005	1.00647	1.00762	0.993845	0.999765	0.991634		323.705	336.138	252.954	264.487	229.769	266.548		27.8688	28.5368	27.28	22.3942
170036		318.172	334.183	243.501	252.324	203.687	267.156				0	0	0	0	0	0		0	0	0	0	0	0		0	0	0	0	0	0		1.00477	1.00628	1.00839	0.993779	0.99979	0.991965		323.811	334.183	252.939	252.324	214.385	267.156		27.8688	28.4435	27.1597	22.3942
170116		308.306	313.38	219.225	230.589	209.925	247.889				0	0	0	0	0	0		0	0	0	0	0	0		0	0	0	0	0	0		1.00449	1.00631	1.00822	0.993563	0.999676	0.991876		323.943	313.38	252.942	238.567	214.335	260		27.8688	28.4435	27.1597	22.3942
170196		347.523	275.238	229.458	243.482	208.443	282.512				0	0	0	0	0	0		0	0	0	0	0	0		0	0	0	0	0	0		1.00408	1.00625	1.00859	0.993686	0.999548	0.991839		347.523	300.729	252.935	243.482	214.34	282.512		28.2313	28.5368	27.28	22.4427
170276		313.375	295.647	203.235	205.081	192.213	268.332				0	0	0	0	0	0		0	0	0	0	0	0		0	0	0	0	0	0		1.004	1.00625	1.00838	0.993706	0.99964	0.991723		324.174	295.647	252.939	238.521	214.255	268.332		29.0422	28.5368	27.618	22.463
170356		288.55	278.283	214.235	222.399	194.686	255.046				0	0	0	0	0	0		0	0	0	0	0	0		0	0	0	0	0	0		1.00399	1.00618	1.0083	0.993593	0.999725	0.991147		324.178	300.73	252.941	238.524	214.251	259.88		29.1633	28.4435	27.81	22.463
170476		318.536	324.01	247.044	222.697	191.644	258.12				0	0	0	0	0	0		0	0	0	0	0	0		0	0	0	0	0	0		1.00399	1.00593	1.00822	0.993504	0.999527	0.991082		324.182	324.01	252.942	238.527	214.262	258.12		29.1633	28.467	27.81	22.4923
170556		311.525	324.078	273.064	217.686	226.519	255.763				0	0	0	0	0	0		0	0	0	0	0	0		0	0	0	0	0	0		1.00384	1.00604	1.00817	0.993337	0.999161	0.991615		324.253	324.078	273.064	238.531	226.519	255.763		29.1633	28.467	27.81	22.6283
170656		289.08	302.938	273.555	247.58	192.973	273.925				0	0	0	0	0	0		0	0	0	0	0	0		0	0	0	0	0	0		1.00352	1.00596	1.00813	0.993146	0.999117	0.991768		324.295	302.938	273.555	247.58	214.169	273.925		29.1633	28.467	28.1093	22.6283
170736		290.551	306.041	258.23	253.617	202.679	284.202				0	0	0	0	0	0		0	0	0	0	0	0		0	0	0	0	0	0		1.00303	1.00595	1.0083	0.993052	0.99868	0.991281		324.325	306.041	258.23	253.617	214.216	284.202		29.373	28.467	28.1093	22.7827
170816		306.023	276.776	247.887	209.419	219.024	281.182				0	0	0	0	0	0		0	0	0	0	0	0		0	0	0	0	0	0		1.00339	1.00599	1.00819	0.993007	0.998431	0.991264		323.664	300.674	252.943	238.54	219.024	281.182		29.4427	28.467	28.1093	22.7827
170896		331.382	305.359	252.243	224.549	210.828	251.331				0	0	0	0	0	0		0	0	0	0	0	0		0	0	0	0	0	0		1.00334	1.00581	1.00834	0.99298	0.998385	0.991238		331.382	305.359	252.243	238.54	214.059	259.87		29.581	28.1043	28.2547	22.7827
171036		317.149	278.307	233.884	216.084	185.781	241.707				0	0	0	0	0	0		0	0	0	0	0	0		0	0	0	0	0	0		1.0032	1.00573	1.00831	0.992787	0.998547	0.9911		323.416	300.506	252.94	238.545	214.04	259.728		30.1688	27.85	28.469	22.8305
171116		325.033	300.922	258.667	211.02	198.586	238.081				0	0	0	0	0	0		0	0	0	0	0	0		0	0	0	0	0	0		1.00343	1.00575	1.00815	0.992657	0.998524	0.991136		325.033	300.922	258.667	238.549	214.042	259.726		30.1475	27.85	28.469	22.8305
171196		302.129	302.459	268.035	238.257	221.811	255.618				0	0	0	0	0	0		0	0	0	0	0	0		0	0	0	0	0	0		1.00313	1.00562	1.00817	0.992389	0.998451	0.990842		323.287	302.459	268.035	238.257	221.811	255.618		30.1475	27.85	28.469	22.9783
171276		335.873	306.598	250.473	234.731	205.875	271.522				0	0	0	0	0	0		0	0	0	0	0	0		0	0	0	0	0	0		1.00323	1.00566	1.00784	0.992214	0.998623	0.990715		335.873	306.598	250.473	234.731	214.031	271.522		30.7385	27.7568	28.4907	23.103
171376		313.386	326.973	286.272	233.81	186.477	283.975				0	0	0	0	0	0		0	0	0	0	0	0		0	0	0	0	0	0		1.00309	1.00562	1.00746	0.991877	0.998272	0.99077		323.291	326.973	286.272	233.81	214.072	283.975		30.7385	27.7568	28.4907	23.103
171456		312.855	304.201	241.294	224.546	190.492	244.472				0	0	0	0	0	0		0	0	0	0	0	0		0	0	0	0	0	0		1.00287	1.00569	1.00722	0.99173	0.998215	0.990608		323.311	304.201	252.962	238.572	213.996	259.765		31.091	27.7568	28.567	23.2215
171536		300.689	328.532	261.448	219.958	204.842	257.995				0	0	0	0	0	0		0	0	0	0	0	0		0	0	0	0	0	0		1.003	1.00563	1.00712	0.99183	0.998261	0.99084		323.299	328.532	261.448	238.57	213.954	257.995		31.091	27.7022	28.6892	23.103
171616		300.158	379.875	250.654	250.828	190.755	242.614				0	0	0	0	0	0		0	0	0	0	0	0		0	0	0	0	0	0		1.00334	1.00578	1.00677	0.99183	0.998421	0.990948		323.267	379.875	250.654	250.828	213.704	259.902		31.346	27.7022	28.9355	23.103
171696		287.358	294.511	237.641	220.18	197.392	244.199				0	0	0	0	0	0		0	0	0	0	0	0		0	0	0	0	0	0		1.00399	1.00579	1.00659	0.991657	0.998301	0.990639		323.104	294.511	252.979	238.574	213.725	259.763		31.5295	27.6678	29.075	23.2215
171776		289.4	302.374	220.214	224.166	189.504	255.447				0	0	0	0	0	0		0	0	0	0	0	0		0	0	0	0	0	0		1.00402	1.00561	1.00682	0.991384	0.998143	0.990615		323.086	302.374	252.973	238.58	213.753	259.765		31.8428	27.6678	29.075	23.436
171876		330.421	320.424	227.123	242.16	228.654	253.464				0	0	0	0	0	0		0	0	0	0	0	0		0	0	0	0	0	0		1.00378	1.00575	1.00659	0.991281	0.998083	0.990777		330.421	320.424	252.979	242.16	228.654	259.753		31.8428	27.7322	29.3517	23.436
172016		350.311	313.771	247.272	239.012	220.002	244.927				0	0	0	0	0	0		0	0	0	0	0	0		0	0	0	0	0	0		1.00362	1.00598	1.00648	0.991057	0.997941	0.99056		350.311	313.771	252.982	239.012	220.002	259.769		31.8428	27.7322	29.3517	23.8392
172116		328.381	298.833	257.522	231.008	204.87	240.365				0	0	0	0	0	0		0	0	0	0	0	0		0	0	0	0	0	0		1.00327	1.00606	1.00653	0.991216	0.997858	0.99049		328.381	298.833	257.522	238.584	213.533	259.653		31.8428	28.0192	29.3517	23.8392
172196		333.114	277.889	250.526	228.143	204.693	248.877				0	0	0	0	0	0		0	0	0	0	0	0		0	0	0	0	0	0		1.00322	1.00614	1.00652	0.990931	0.99787	0.990381		333.114	299.944	250.526	238.591	213.531	259.409		32.2633	28.0192	29.3517	23.8392
172276		306.398	286.579	243.965	231.566	206.193	258.626				0	0	0	0	0	0		0	0	0	0	0	0		0	0	0	0	0	0		1.00329	1.00621	1.00656	0.991229	0.997793	0.990387		323.411	299.937	252.98	238.584	213.542	258.626		32.8883	28.0192	29.075	23.8815
172356		286.879	265.287	217.48	216.713	198.508	233.179				0	0	0	0	0	0		0	0	0	0	0	0		0	0	0	0	0	0		1.00323	1.00614	1.00644	0.991103	0.997939	0.990281		323.278	299.944	252.983	238.587	213.521	259.057		32.2633	28.0192	29.3517	23.9403
172476		295.408	286.452	229.938	223.007	198.167	231.672				0	0	0	0	0	0		0	0	0	0	0	0		0	0	0	0	0	0		1.0035	1.00591	1.00665	0.990855	0.997705	0.990166		323.399	299.969	252.978	238.592	213.372	259.085		32.8883	28.2927	29.3517	24.0538
172560		306.447	292.347	284.634	225.558	228.725	228.559				0	0	0	0	0	0		0	0	0	0	0	0		0	0	0	0	0	0		1.00335	1.00584	1.00659	0.990626	0.997433	0.989946		323.408	299.976	284.634	238.598	228.725	259.137		32.957	28.2927	29.3517	24.276
172636		290.158	339.384	234.528	239.841	209.828	239.793				0	0	0	0	0	0		0	0	0	0	0	0		0	0	0	0	0	0		1.00324	1.00592	1.00644	0.990593	0.997252	0.989809		323.414	339.384	252.983	239.841	213.157	259.17		32.957	28.3515	29.521	24.276
172716		377.222	295.043	225.857	249.256	208.543	260.583				0	0	0	0	0	0		0	0	0	0	0	0		0	0	0	0	0	0		1.00268	1.00602	1.00632	0.990394	0.996993	0.989741		377.222	295.043	252.987	249.256	212.961	260.583		32.957	28.3515	29.776	24.4195
172816		336.576	312.059	200.509	235.457	215.009	238.447				0	0	0	0	0	0		0	0	0	0	0	0		0	0	0	0	0	0		1.00269	1.00608	1.00649	0.990371	0.996904	0.989656		336.576	312.059	253.043	235.457	215.009	258.981		32.9735	28.3515	30.1678	24.4045
172896		342.931	278.359	228.113	200.403	193.296	255.514				0	0	0	0	0	0		0	0	0	0	0	0		0	0	0	0	0	0		1.00249	1.00609	1.00622	0.990491	0.996846	0.989763		342.931	300.044	253.056	238.563	212.523	258.979		32.9493	28.3525	30.1678	24.521
173016		306.422	281.095	212.598	229.617	203.644	240.457				0	0	0	0	0	0		0	0	0	0	0	0		0	0	0	0	0	0		1.00232	1.00601	1.00615	0.990449	0.996915	0.989707		323.467	300.046	253.06	238.564	212.52	258.942		32.9735	28.079	30.2308	24.6522
173096		316.433	288.838	224.828	214.193	201.308	221.53				0	0	0	0	0	0		0	0	0	0	0	0		0	0	0	0	0	0		1.00221	1.00606	1.00606	0.99023	0.996939	0.989627		323.473	300.045	253.065	238.569	212.356	258.944		33.0288	27.792	30.3272	24.881
173176		265.774	236.093	224.525	216.753	196.684	233.738				0	0	0	0	0	0		0	0	0	0	0	0		0	0	0	0	0	0		1.00193	1.00601	1.00594	0.990168	0.99685	0.989387		323.393	300.046	253.07	238.57	212.365	258.95		32.599	28.079	30.3272	25.4537
173256		325.153	308.678	263.707	230.425	186.315	254.12				0	0	0	0	0	0		0	0	0	0	0	0		0	0	0	0	0	0		1.00192	1.006	1.00609	0.989873	0.996575	0.989128		325.153	308.678	263.707	238.577	212.394	258.957		32.9235	28.3525	30.3398	25.4955
173336		304.477	322.795	245.082	259.939	206.208	236.892				0	0	0	0	0	0		0	0	0	0	0	0		0	0	0	0	0	0		1.00197	1.00608	1.00623	0.989802	0.996435	0.988984		323.39	322.795	252.989	259.939	212.176	258.915		32.9235	28.4112	30.001	25.6272
173416		332.926	294.52	229.163	237.576	218.569	231.661				0	0	0	0	0	0		0	0	0	0	0	0		0	0	0	0	0	0		1.00216	1.00617	1.00633	0.989743	0.99618	0.988797		332.926	300.042	252.986	237.576	218.569	258.925		32.9235	28.4112	30.001	25.8515
173496		300.312	269.994	266.223	204.908	201.848	217.501				0	0	0	0	0	0		0	0	0	0	0	0		0	0	0	0	0	0		1.00199	1.00623	1.00645	0.989773	0.996226	0.988781		323.389	300.04	266.223	238.466	212.21	258.925		32.9235	28.4112	30.001	25.8945
173576		330.727	279.921	251.737	216.993	215.002	221.939				0	0	0	0	0	0		0	0	0	0	0	0		0	0	0	0	0	0		1.00184	1.00613	1.00644	0.990421	0.996033	0.988764		330.727	300.043	251.737	238.426	215.002	258.789		33.035	28.3525	30.001	25.8945
173656		311.022	275.294	245.711	215.231	210.665	240.603				0	0	0	0	0	0		0	0	0	0	0	0		0	0	0	0	0	0		1.00177	1.00611	1.00636	0.990826	0.995926	0.989139		323.402	300.044	252.985	238.389	212.26	258.76		33.035	28.3525	30.001	26.124
173736		287.47	288.854	219.523	212.145	220.723	244.812				0	0	0	0	0	0		0	0	0	0	0	0		0	0	0	0	0	0		1.00179	1.00602	1.00669	0.990536	0.996008	0.990037		323.401	299.957	252.976	238.418	220.723	258.699		33.035	28.2927	29.948	26.3508
173876		311.993	279.622	230.907	220.637	213.321	264.798				0	0	0	0	0	0		0	0	0	0	0	0		0	0	0	0	0	0		1.00175	1.00606	1.00682	0.990595	0.995992	0.990757		323.403	300.045	252.973	238.412	213.321	264.798		33.154	28.3525	29.948	26.6275
174016		334.663	285.063	239.708	216.55	222.676	258.095				0	0	0	0	0	0		0	0	0	0	0	0		0	0	0	0	0	0		1.00164	1.0061	1.00743	0.990589	0.995939	0.990645		334.663	300.044	252.909	238.413	222.676	258.095		33.237	28.079	29.9078	26.8298
174096		333.866	276.998	242.841	231.172	227.821	248.257				0	0	0	0	0	0		0	0	0	0	0	0		0	0	0	0	0	0		1.00162	1.00612	1.00675	0.990638	0.995814	0.990735		333.866	299.946	252.938	238.408	227.821	258.629		33.237	28.079	29.9078	27.0378
174176		289.492	303.996	228.69	196.31	209.166	220.115				0	0	0	0	0	0		0	0	0	0	0	0		0	0	0	0	0	0		1.00155	1.00616	1.00666	0.990538	0.995735	0.990958		323.738	303.996	252.939	238.418	212.291	258.629		33.862	28.079	29.9078	26.8298
174256		314.943	292.732	224.002	243.269	227.045	228.205				0	0	0	0	0	0		0	0	0	0	0	0		0	0	0	0	0	0		1.00161	1.00604	1.00659	0.990525	0.99577	0.990675		323.712	299.954	252.941	243.269	227.045	258.63		33.906	28.079	29.8548	27.0378
174336		292.21	268.036	220.042	224.423	226.441	227.663				0	0	0	0	0	0		0	0	0	0	0	0		0	0	0	0	0	0		1.00164	1.00605	1.00637	0.990863	0.99577	0.99085		323.696	299.954	252.945	238.386	226.441	258.558		33.862	28.079	29.9078	27.0378
174416		303.103	263.642	246.788	221.44	203.833	249.722				0	0	0	0	0	0		0	0	0	0	0	0		0	0	0	0	0	0		1.00185	1.00601	1.00694	0.991053	0.995637	0.990774		323.595	299.958	252.934	238.367	212.307	258.574		33.906	28.3525	30.0375	27.0378
174516		291.971	276.286	239.612	223.102	188.936	231.31				0	0	0	0	0	0		0	0	0	0	0	0		0	0	0	0	0	0		1.00193	1.00606	1.00817	0.991262	0.995631	0.990797		323.392	299.953	252.848	238.346	212.308	258.57		33.3913	28.079	29.9078	26.8298
174616		349.435	316.302	265.826	206.217	216.77	262.511				0	0	0	0	0	0		0	0	0	0	0	0		0	0	0	0	0	0		1.00173	1.00599	1.00888	0.991425	0.995532	0.990603		349.435	316.302	265.826	238.33	216.77	262.511		33.3555	28.079	30.0375	27.0378
174736		330.802	302.706	245.236	231.867	190.425	241.762				0	0	0	0	0	0		0	0	0	0	0	0		0	0	0	0	0	0		1.00204	1.00594	1.00921	0.991197	0.995449	0.990616		330.802	302.706	252.729	238.352	212.068	258.608		33.2142	28.3525	30.0375	27.479
174816		326.93	276.457	238.224	202.224	206.067	249.151				0	0	0	0	0	0		0	0	0	0	0	0		0	0	0	0	0	0		1.00202	1.00597	1.00904	0.991258	0.995298	0.990859		326.93	300.047	252.761	238.346	212.092	258.28		32.3007	28.4802	30.1753	27.479
174896		288.673	279.063	225.723	225.002	190.261	234.709				0	0	0	0	0	0		0	0	0	0	0	0		0	0	0	0	0	0		1.0019	1.00614	1.00921	0.991723	0.995243	0.99093		322.089	300.347	252.729	238.3	212.101	258.279		32.247	28.2612	30.1753	27.6075
175016		290.332	263.186	224.973	214.95	225.704	249.865				0	0	0	0	0	0		0	0	0	0	0	0		0	0	0	0	0	0		1.002	1.00618	1.00945	0.991634	0.99523	0.991099		322.074	300.336	252.685	238.309	225.704	258.277		32.4837	28.2612	30.3365	27.794
175116		273.694	276.559	222.638	229.098	193.515	235.713				0	0	0	0	0	0		0	0	0	0	0	0		0	0	0	0	0	0		1.00183	1.00602	1.00957	0.99234	0.995013	0.991397		321.995	300.383	252.662	238.23	212.139	258.274		32.0702	28.2612	30.4553	28.0317
175216		334.505	312.256	237.639	221.774	193.599	244.376				0	0	0	0	0	0		0	0	0	0	0	0		0	0	0	0	0	0		1.00171	1.006	1.00982	0.992576	0.994947	0.991455		334.505	312.256	252.615	238.196	211.953	258.205		32.0702	27.9742	30.4553	27.794
175296		297.755	319.64	254.585	239.418	210.577	245.342				0	0	0	0	0	0		0	0	0	0	0	0		0	0	0	0	0	0		1.0015	1.00585	1.01026	0.992766	0.995024	0.991527		321.718	319.64	254.585	239.418	211.945	258.201		32.329	27.9197	30.4553	27.8667
175376		304.981	315.647	226.997	220.603	185.539	248.985				0	0	0	0	0	0		0	0	0	0	0	0		0	0	0	0	0	0		1.0012	1.00573	1.01012	0.992671	0.995234	0.991357		321.372	315.647	252.559	238.368	211.924	258.212		32.2055	27.792	30.748	27.8667
175456		303.327	293.3	233.894	213.786	196.421	232.064				0	0	0	0	0	0		0	0	0	0	0	0		0	0	0	0	0	0		1.00126	1.00567	1.01045	0.992589	0.995171	0.991552		321.356	299.811	252.497	238.376	211.931	258.199		32.2055	27.7322	30.748	27.8667
175536		305.052	287.276	224.449	214.829	205.362	255.302				0	0	0	0	0	0		0	0	0	0	0	0		0	0	0	0	0	0		1.00128	1.00567	1.01033	0.992665	0.994799	0.991545		321.353	299.811	252.813	238.488	212.174	258.272		32.2833	28.0192	30.5485	27.946
175616		297.479	277.432	219.634	233.101	192.561	231.309				0	0	0	0	0	0		0	0	0	0	0	0		0	0	0	0	0	0		1.00105	1.00555	1.01039	0.992648	0.994741	0.991824		321.078	299.824	252.808	238.37	211.974	258.269		31.958	28.0192	30.8412	27.8667
175696		307.679	274.9	213.406	200.066	189.641	237.711				0	0	0	0	0	0		0	0	0	0	0	0		0	0	0	0	0	0		1.00102	1.00552	1.01047	0.9923	0.994708	0.991793		321.081	299.827	252.801	238.236	211.977	258.269		31.958	28.0192	31.0633	27.794
175776		302.741	278.811	249.021	195.15	174.921	270.936				0	0	0	0	0	0		0	0	0	0	0	0		0	0	0	0	0	0		1.00077	1.00558	1.01041	0.992498	0.994626	0.991732		320.936	299.821	252.806	238.016	211.985	270.936		31.9368	28.0192	30.9715	27.665
175856		320.172	327.902	230.635	244.929	200.59	236.907				0	0	0	0	0	0		0	0	0	0	0	0		0	0	0	0	0	0		1.00081	1.00551	1.01082	0.99244	0.995002	0.991755		320.695	327.902	252.751	244.929	211.948	258.27		31.7883	28.0192	30.8412	27.9027
176016		311.431	305.056	226.288	230.527	213.402	243.021				0	0	0	0	0	0		0	0	0	0	0	0		0	0	0	0	0	0		1.00062	1.00541	1.01124	0.992332	0.994937	0.991575		320.258	305.056	252.414	238	213.402	258.197		31.3338	28.0192	30.8783	28.001
176096		284.373	293.427	223.474	203.644	201.635	247.49				0	0	0	0	0	0		0	0	0	0	0	0		0	0	0	0	0	0		1.00077	1.00559	1.01119	0.992713	0.994969	0.991701		320.252	299.617	252.419	237.991	211.951	258.189		31.3338	27.6585	31.021	28.2337
176176		316.632	252.893	228.318	209.262	201.218	220.935				0	0	0	0	0	0		0	0	0	0	0	0		0	0	0	0	0	0		1.00086	1.00551	1.01115	0.992696	0.994897	0.991626		320.248	299.637	252.422	237.991	211.958	258.133		31.1132	27.6585	31.021	28.2337
176256		296.992	275.118	223.023	201.505	202.295	223.957				0	0	0	0	0	0		0	0	0	0	0	0		0	0	0	0	0	0		1.00077	1.00568	1.01114	0.992604	0.995437	0.991558		320.189	299.595	252.422	237.994	211.813	258.135		30.9185	27.6762	31.021	28.3887
176336		346.347	272.171	245.118	202.545	199.461	211.262				0	0	0	0	0	0		0	0	0	0	0	0		0	0	0	0	0	0		1.00067	1.00557	1.01118	0.992429	0.995527	0.991367		346.347	299.622	252.42	237.998	211.808	258.211		31.1043	27.6762	30.8783	28.5023
176456		321.572	290.465	244.943	224.484	207.866	246.284				0	0	0	0	0	0		0	0	0	0	0	0		0	0	0	0	0	0		1.00056	1.00555	1.0114	0.992871	0.995932	0.991576		320.161	299.629	252.401	237.987	211.784	258.197		31.1043	27.6762	30.8057	28.5827
176536		306.172	304.992	242.724	251.358	223.662	240.387				0	0	0	0	0	0		0	0	0	0	0	0		0	0	0	0	0	0		1.00057	1.00555	1.01155	0.992881	0.996017	0.991531		320.16	304.992	252.388	251.358	223.662	258.2		31.1043	27.6762	30.8783	28.5827
176656		321.145	295.933	237.486	236.826	202.016	251.837				0	0	0	0	0	0		0	0	0	0	0	0		0	0	0	0	0	0		1.00042	1.0056	1.01153	0.992881	0.996103	0.991315		320.043	295.933	252.291	236.826	211.774	258.141		31.0375	27.6807	30.6863	28.551
176736		310.188	285.909	226.779	224.924	188.53	252.815				0	0	0	0	0	0		0	0	0	0	0	0		0	0	0	0	0	0		1.00036	1.00553	1.01138	0.992787	0.996047	0.991307		320.047	299.157	252.296	237.848	211.632	258.108		31.1412	27.8395	30.829	28.7535
176816		300.986	275.652	222.052	236.135	193.275	238.476				0	0	0	0	0	0		0	0	0	0	0	0		0	0	0	0	0	0		1.00036	1.00546	1.01149	0.992993	0.996159	0.991513		320.047	299.17	252.292	236.135	211.476	258.105		31.1412	27.8395	30.829	28.7535
176896		308.594	276.823	211.391	225.751	197.656	265.192				0	0	0	0	0	0		0	0	0	0	0	0		0	0	0	0	0	0		1.00026	1.00525	1.01147	0.993433	0.996382	0.991861		320.055	299.23	252.293	237.821	211.364	265.192		31.1412	27.8395	30.829	28.7535
177016		303.194	252.608	210.939	221.988	195.971	231.943				0	0	0	0	0	0		0	0	0	0	0	0		0	0	0	0	0	0		1.00013	1.00532	1.01177	0.993387	0.996334	0.991927		319.648	299.211	252.283	237.823	211.368	258.009		30.7512	27.8588	30.829	28.861
177100		309.643	291.103	223.5	237.506	206.902	250.076				0	0	0	0	0	0		0	0	0	0	0	0		0	0	0	0	0	0		1.0002	1.00523	1.01178	0.993265	0.996521	0.991984		319.163	298.882	252.282	237.506	211.35	258.006		30.284	27.7345	30.6863	28.8923
177176		377.591	290.312	277.192	227.416	200.51	250.917				0	0	0	0	0	0		0	0	0	0	0	0		0	0	0	0	0	0		1.00053	1.00543	1.01166	0.993276	0.996527	0.991611		377.591	298.843	277.192	237.828	211.349	258.028		30.284	27.7345	30.6863	28.8923
177256		328.85	288.855	252.323	225.08	208.548	263.734				0	0	0	0	0	0		0	0	0	0	0	0		0	0	0	0	0	0		1.00096	1.00547	1.01152	0.993311	0.996633	0.991733		328.85	298.834	252.323	237.701	211.141	263.734		30.284	27.8263	30.5607	28.9377
177336		288.285	303.518	256.731	228.733	198.505	256.463				0	0	0	0	0	0		0	0	0	0	0	0		0	0	0	0	0	0		1.00097	1.00548	1.01145	0.99327	0.99647	0.991722		318.929	303.518	256.731	237.705	211.162	256.463		30.1635	27.8023	30.7035	28.9377
177416		349.59	305.866	243.87	239.132	201.333	260.294				0	0	0	0	0	0		0	0	0	0	0	0		0	0	0	0	0	0		1.00126	1.0055	1.01144	0.99342	0.99649	0.991654		349.59	305.866	252.125	239.132	211.082	260.294		29.7847	27.4952	30.7035	28.9882
177496		329.207	274.316	254.368	225.087	201.409	248.24				0	0	0	0	0	0		0	0	0	0	0	0		0	0	0	0	0	0		1.00107	1.00546	1.01131	0.993417	0.99671	0.991585		329.207	298.513	254.368	237.894	211.081	258.03		29.9805	27.1245	30.6475	29.0465
177576		305.117	305.512	238.437	209.113	201.859	248.33				0	0	0	0	0	0		0	0	0	0	0	0		0	0	0	0	0	0		1.00107	1.00528	1.01122	0.993443	0.996709	0.991866		318.485	305.512	251.974	237.893	211.081	258.013		29.908	27.0133	31.067	29.3005
177696		320.194	330.326	221.301	231.392	224.579	251.83				0	0	0	0	0	0		0	0	0	0	0	0		0	0	0	0	0	0		1.00114	1.00524	1.01141	0.993543	0.996483	0.992243		318.48	330.326	251.965	237.887	224.579	257.991		30.0565	27.0797	31.067	29.3005
177816		303.762	322.873	235.39	252.825	209.205	266.344				0	0	0	0	0	0		0	0	0	0	0	0		0	0	0	0	0	0		1.00103	1.00498	1.01149	0.994025	0.996485	0.992307		318.488	322.873	251.962	252.825	211.082	266.344		30.2353	27.0797	31.067	29.3005
177896		320.267	294.268	229.029	224.541	208.312	270.516				0	0	0	0	0	0		0	0	0	0	0	0		0	0	0	0	0	0		1.00097	1.00511	1.01155	0.994754	0.996218	0.992349		318.329	298.304	251.877	237.719	211.082	270.516		30.2705	26.9733	30.9255	29.848
178016		307.277	278.299	211.268	205.902	214.664	210.726				0	0	0	0	0	0		0	0	0	0	0	0		0	0	0	0	0	0		1.0009	1.00507	1.01169	0.99393	0.996512	0.992421		318.08	298.114	251.774	237.652	214.664	258.079		30.4513	26.8865	31.1163	29.7975
178096		303.666	296.079	255.09	201.824	211.294	235.3				0	0	0	0	0	0		0	0	0	0	0	0		0	0	0	0	0	0		1.00087	1.00498	1.01146	0.993938	0.996673	0.991934		318.086	298.125	255.09	237.597	210.894	258.098		30.4513	26.8865	30.9275	29.5443
178176		325.355	297.503	216.048	220.814	218.422	232.882				0	0	0	0	0	0		0	0	0	0	0	0		0	0	0	0	0	0		1.0006	1.00489	1.0114	0.99453	0.996898	0.991606		325.355	297.503	251.697	237.589	218.422	258.103		30.5845	26.78	30.8465	29.3945
178256		304.677	289.634	229.375	221.344	200.908	231.505				0	0	0	0	0	0		0	0	0	0	0	0		0	0	0	0	0	0		1.00046	1.00459	1.01129	0.995484	0.997304	0.991458		318.165	298.176	251.591	237.574	210.81	258.038		30.5845	26.6803	30.8165	29.6205
178376		307.044	283.252	265.326	236.009	211.49	253.092				0	0	0	0	0	0		0	0	0	0	0	0		0	0	0	0	0	0		1.00067	1.00482	1.01133	0.996417	0.996909	0.991371		318.124	298.146	265.326	236.009	210.828	258.043		30.5845	26.78	30.6285	29.4873
178456		339.105	319.766	268.838	241.672	209.448	275.113				0	0	0	0	0	0		0	0	0	0	0	0		0	0	0	0	0	0		1.00058	1.00481	1.01148	0.996473	0.996944	0.991424		339.105	319.766	268.838	241.672	210.703	275.113		30.5845	26.8865	30.6285	29.4873
178576		309.684	312.752	253.355	255.232	208.732	238.51				0	0	0	0	0	0		0	0	0	0	0	0		0	0	0	0	0	0		1.00043	1.00474	1.01141	0.995694	0.996893	0.991233		318.17	312.752	253.355	255.232	210.707	258.052		30.5845	27.2375	30.8462	29.4873
178656		352.442	304.665	276.681	237.599	208.414	246.601				0	0	0	0	0	0		0	0	0	0	0	0		0	0	0	0	0	0		1.00044	1.00478	1.01135	0.995624	0.996903	0.991269		352.442	304.665	276.681	237.599	210.706	258.049		30.5845	27.3462	30.9443	29.5127
178736		313.751	292.337	248.234	205.459	200.662	261.654				0	0	0	0	0	0		0	0	0	0	0	0		0	0	0	0	0	0		1.0003	1.00491	1.01112	0.995475	0.996892	0.99133		318.189	298.134	251.232	237.044	210.707	261.654		30.6547	27.4048	31.0145	29.221
178816		293.698	320.993	231.257	213.369	205.298	248.815				0	0	0	0	0	0		0	0	0	0	0	0		0	0	0	0	0	0		1.00013	1.00479	1.0111	0.993809	0.996847	0.991307		318.212	320.993	250.956	237.138	210.711	257.956		30.6547	27.3462	30.9175	29.221
178896		311.284	278.229	251.319	224.576	213.646	242.822				0	0	0	0	0	0		0	0	0	0	0	0		0	0	0	0	0	0		1.00002	1.00473	1.01116	0.993932	0.996834	0.991335		318.227	298.158	251.319	237.475	213.646	257.851		30.6898	27.4048	30.8913	29.6467
179016		351.036	315.618	284.754	239.418	214.534	246.271				0	0	0	0	0	0		0	0	0	0	0	0		0	0	0	0	0	0		0.9998	1.00479	1.01131	0.993094	0.997022	0.991421		351.036	315.618	284.754	239.418	214.534	257.844		30.3942	27.3462	30.8293	29.6467
179096		316.271	315.577	232.842	227.387	225.68	234.569				0	0	0	0	0	0		0	0	0	0	0	0		0	0	0	0	0	0		0.999798	1.00478	1.01116	0.99282	0.997082	0.991526		317.973	315.577	250.613	237.548	225.68	257.836		30.3942	27.3462	31.2293	29.6467
179216		346.738	262.299	229.841	234.823	197.644	252.664				0	0	0	0	0	0		0	0	0	0	0	0		0	0	0	0	0	0		0.999761	1.00477	1.01105	0.992745	0.99744	0.991728		346.738	298.152	250.513	237.551	210.646	257.821		30.2602	27.4048	31.3445	29.532
179296		309.544	282.425	259.397	197.002	195.754	241.709				0	0	0	0	0	0		0	0	0	0	0	0		0	0	0	0	0	0		0.999726	1.00474	1.01113	0.992886	0.99745	0.991861		317.8	298.156	259.397	237.545	210.646	257.811		30.2602	27.4048	31.2047	29.532
179376		282.913	263.337	247.94	222.832	203.535	252.907				0	0	0	0	0	0		0	0	0	0	0	0		0	0	0	0	0	0		0.999701	1.00476	1.01113	0.993095	0.997472	0.99161		317.708	298.153	250.438	237.295	210.645	257.83		30.1847	27.4048	31.2047	29.1062
179456		331.395	280.872	248.956	210.256	209.274	248.199				0	0	0	0	0	0		0	0	0	0	0	0		0	0	0	0	0	0		0.999495	1.00475	1.01113	0.992754	0.997877	0.991365		331.395	298.037	250.349	237.55	210.623	257.849		30.1567	27.247	31.139	29.532
179576		309.301	300.016	226.587	200.188	202.884	266.381				0	0	0	0	0	0		0	0	0	0	0	0		0	0	0	0	0	0		0.999566	1.00494	1.01125	0.99291	0.997504	0.991417		317.666	300.016	250.293	237.544	210.542	266.381		30.1567	27.4048	30.9077	29.532
179656		325.169	272.605	257.954	242.24	197.917	295.914				0	0	0	0	0	0		0	0	0	0	0	0		0	0	0	0	0	0		0.999394	1.00489	1.01135	0.992935	0.997491	0.991528		325.169	298.137	257.954	242.24	210.544	295.914		29.9735	27.3462	30.7423	29.7852
179736		307.467	338.693	258.278	263.562	208.652	245.907				0	0	0	0	0	0		0	0	0	0	0	0		0	0	0	0	0	0		0.99926	1.00453	1.01133	0.992542	0.997125	0.991683		317.588	338.693	258.278	263.562	210.574	258.024		29.9735	27.1885	30.7297	29.7852
179816		304.596	276.32	248.507	234.773	182.093	253.003				0	0	0	0	0	0		0	0	0	0	0	0		0	0	0	0	0	0		0.999238	1.00484	1.01137	0.992734	0.997238	0.991918		317.591	298.035	250.081	237.551	210.565	258.01		29.9735	27.1885	30.7297	29.7852
179896		311.039	297.015	238.515	219.644	215.209	296.342				0	0	0	0	0	0		0	0	0	0	0	0		0	0	0	0	0	0		0.999313	1.00495	1.01121	0.99298	0.99756	0.992177		317.419	298.032	249.675	237.541	215.209	296.342		29.9298	27.247	30.8745	29.7852
180016		327.875	275.972	238.915	241.564	223.424	233.236				0	0	0	0	0	0		0	0	0	0	0	0		0	0	0	0	0	0		0.999339	1.0048	1.01119	0.993169	0.997416	0.992339		327.875	298.036	249.161	241.564	223.424	257.899		29.9298	27.247	30.8028	29.7852
180096		287.528	274.209	249.149	246.931	203.576	238.084				0	0	0	0	0	0		0	0	0	0	0	0		0	0	0	0	0	0		0.999235	1.00495	1.01095	0.993156	0.99698	0.991812		317.419	298.129	249.124	246.931	210.583	257.93		29.9298	27.4048	30.866	29.7852
180196		284.404	287.506	220.952	222.323	211.457	236.578				0	0	0	0	0	0		0	0	0	0	0	0		0	0	0	0	0	0		0.998968	1.00487	1.01093	0.993283	0.996985	0.991966		317.408	298.14	249.009	237.253	210.583	257.923		29.9012	27.515	30.7665	29.3595
180276		318.406	279.587	242.124	213.526	200.722	225.194				0	0	0	0	0	0		0	0	0	0	0	0		0	0	0	0	0	0		0.998971	1.00498	1.01091	0.993138	0.997049	0.99144		317.339	298.125	248.955	237.084	210.579	257.949		29.8735	27.515	30.7145	29.3508
180356		301.587	302.517	257.681	253.893	233.467	251.784				0	0	0	0	0	0		0	0	0	0	0	0		0	0	0	0	0	0		0.999034	1.00485	1.01082	0.992397	0.99729	0.991744		317.298	302.517	257.681	253.893	233.467	257.934		29.7357	27.515	30.6018	29.3508
180436		339.08	278.107	255.967	239.322	229.326	272.946				0	0	0	0	0	0		0	0	0	0	0	0		0	0	0	0	0	0		0.999127	1.00479	1.01088	0.992523	0.997323	0.992083		339.08	298.15	255.967	239.322	229.326	272.946		29.7053	27.7605	30.657	29.3508
180516		307.826	272.16	262.255	211.082	221.062	244.955				0	0	0	0	0	0		0	0	0	0	0	0		0	0	0	0	0	0		0.999304	1.00496	1.01106	0.992807	0.997498	0.99208		317.269	298.128	262.255	236.989	221.062	257.917		29.7053	27.7605	30.7735	29.4065
180596		277.463	301.375	248.257	239.839	223.825	262.225				0	0	0	0	0	0		0	0	0	0	0	0		0	0	0	0	0	0		0.999253	1.00536	1.01122	0.993295	0.997739	0.992523		317.275	301.375	248.432	239.839	223.825	262.225		29.7357	27.7605	30.5593	29.4065
180716		310.627	298.283	227.22	260.851	186.661	254.188				0	0	0	0	0	0		0	0	0	0	0	0		0	0	0	0	0	0		0.999065	1.00549	1.01139	0.992917	0.997751	0.992634		317.295	298.283	248.411	260.851	210.066	258.066		29.7357	27.6028	30.5593	29.3508
180796		299.158	304.346	224.119	222.035	201.948	258.962				0	0	0	0	0	0		0	0	0	0	0	0		0	0	0	0	0	0		0.999	1.00548	1.0117	0.99324	0.997603	0.992848		317.302	304.346	248.374	237.263	210.081	258.962		29.7873	27.4962	30.5593	29.7405
180896		306.839	267.033	227.324	240.761	211.904	286.879				0	0	0	0	0	0		0	0	0	0	0	0		0	0	0	0	0	0		0.999046	1.00544	1.01186	0.993474	0.997845	0.99304		317.297	297.971	248.353	240.761	210.056	286.879		29.7873	27.6795	30.5593	29.3508
181016		360.437	279.719	236.626	220.481	218.289	256.969				0	0	0	0	0	0		0	0	0	0	0	0		0	0	0	0	0	0		0.999086	1.00557	1.01166	0.993827	0.997933	0.99319		360.437	297.95	248.378	237.044	218.289	258.032		29.7873	27.869	30.5593	29.3508
181098		381.359	305.397	235.057	252.89	210.133	255.176				0	0	0	0	0	0		0	0	0	0	0	0		0	0	0	0	0	0		0.999152	1.00558	1.0118	0.994055	0.998165	0.993394		381.359	305.397	248.269	252.89	209.887	258.019		29.757	28.317	29.9138	29.3508
181176		332.665	309.921	217.615	236.283	198.948	250.745				0	0	0	0	0	0		0	0	0	0	0	0		0	0	0	0	0	0		0.999271	1.00566	1.01181	0.994188	0.998317	0.993622		332.665	309.921	248.241	236.283	209.881	258.005		29.922	28.3528	29.947	29.6175
181256		317.418	277.921	254.23	223.896	200.847	283.307				0	0	0	0	0	0		0	0	0	0	0	0		0	0	0	0	0	0		0.999494	1.0058	1.01207	0.994388	0.998435	0.994044		317.249	297.614	254.23	237.106	209.877	283.307		29.922	28.2638	30.1558	30.0072
181336		315.893	295.113	224.971	235.191	189.38	275.882				0	0	0	0	0	0		0	0	0	0	0	0		0	0	0	0	0	0		0.999594	1.00591	1.01213	0.99452	0.998165	0.994357		317.068	297.578	248.32	237.098	209.887	275.882		30.0487	28.286	30.5593	30.0072
181416		378.663	272.874	242.094	218.016	211.716	261.896				0	0	0	0	0	0		0	0	0	0	0	0		0	0	0	0	0	0		0.999559	1.00593	1.01209	0.994678	0.998117	0.994647		378.663	297.516	248.325	237.308	209.888	261.896		30.1947	28.2485	30.5593	30.052
181516		418.801	252.495	222.487	212.459	201.273	252.727				0	0	0	0	0	0		0	0	0	0	0	0		0	0	0	0	0	0		0.999684	1.00602	1.01208	0.994453	0.997962	0.994951		418.801	297.515	248.263	237.358	209.894	258.024		30.1947	28.4888	29.9138	30.052
181596		345.528	272.95	237.884	212.562	205.245	262.989				0	0	0	0	0	0		0	0	0	0	0	0		0	0	0	0	0	0		0.999645	1.0062	1.01167	0.994725	0.997726	0.995213		345.528	297.296	248.243	237.087	209.902	262.989		30.1947	28.7208	29.705	30.0072
[truncated: 12,344 more rows]
[truncated: 8 more columns]
