# Supplementary material for: Data on microcirculatory perfusion dips in the resting nail bed
Source: Data Brief. 2018 Oct 27;21:1232–5. doi: 10.1016/j.dib.2018.10.077 (PMC6231364; doi:10.1016/j.dib.2018.10.077)
Supplement: Supplementary file 12 — Supplementary material [file mmc12.xlsx]

## Sheet: Del1
Time lapsed (ms)		Dig II dx	Dig II sin	Dig III dx	Dig III sin	Dig IV dx	Dig IV sin
0		254.696	228.648	255.02	221.934	203.878	234.113		Session_1 for testsubject_10
100		287.671	238.462	207.251	222.295	220.627	229.395
180		273.041	248.045	227.094	208.977	221.224	237.252
280		283.464	252.932	271.114	267.224	220.288	239.619
360		295.884	256.485	257.613	231.455	204.271	246.509
460		320.045	234.227	260.268	226.441	238.344	224.23
540		281.255	288.525	241.506	257.906	208.885	231.265
620		280.216	255.648	268.247	232.479	202.37	233.545
700		271.846	237.465	221.445	209.35	210.587	227.102
800		287.327	233.024	279.371	216.437	193.165	234.929
880		287.697	263.993	244.679	236.229	210.148	214.754
1000		294.718	222.276	266.076	228.573	226.635	206.203
1100		313.646	290.89	285.31	279.093	227.795	256.729
1180		321.842	243.922	243.545	235.377	218.352	225.823
1260		290.39	258.985	238.459	228.661	202.908	241.093
1380		281.965	238.552	243.596	246.381	227.954	232.041
1460		309.057	270.513	238.807	233.011	222.405	255.94
1560		256.53	254.717	231.05	267.442	204.981	209.979
1640		300.102	242.095	237.904	246.239	197.289	211.144
1720		278.017	269.509	217.821	205.649	209.992	214.034
1800		282.518	258.922	233.773	219.623	218.675	219.992
1880		314.3	316.005	279.504	258.038	247.936	219.023
2020		270.704	258.084	241.099	271.639	223.543	237.727
2120		287.719	294.697	287.237	290.952	241.659	239.876
2220		320.067	290.223	259.922	265.561	225.29	259.099
2320		298.578	264.712	238.128	247.15	215.557	227.241
2400		266.647	297.815	243.5	264.211	217.977	229.752
2480		286.5	230.87	260.387	256.368	221.164	193.206
2560		317.708	264.22	244.651	227.024	216.561	217.185
2640		292.529	204.605	235.217	214.202	193.117	214.55
2720		328.165	281.46	246.659	279.374	261.454	247.765
2820		298.219	265.053	269.147	265.701	237.256	246.235
2900		288.746	243.343	244.157	266.12	244.147	244.013
2923		288.15	228.949	244.406	234.586	224.265	232.002
3023		291.082	281.039	247.424	252.278	220.88	237.535
3123		275.574	288.831	251.672	259.121	227.83	261.884
3223		311.614	311.279	272.999	295.687	218.439	272.851
3303		309.959	306.398	264.294	284.958	246.781	268.089
3383		323.938	303.682	288.258	269.786	229.264	282.582
3463		324.749	280.276	257.962	297.64	227.335	239.112
3543		285.425	292.256	262.942	306.128	235.822	251.745
3623		304.186	278.324	240.05	258.935	219.009	232.713
3723		306.191	270.104	261.617	207.401	235.329	255.854
3803		322.953	244.445	257.459	269.017	214.714	226.297
3923		306.639	258.348	257.197	242.33	232.676	241.316
4003		278.829	295.905	248.746	249.426	211.018	245.604
4143		377.299	286.488	302.936	277.322	263.754	271.505
4223		316.521	282.507	298.923	291.1	227.603	287.79
4303		281.85	288.446	260.16	222.034	236.793	250.051
4383		291.772	297.54	257.88	278.683	227.321	239.196
4463		285.972	269.554	261.82	275.191	218.322	258.193
4543		314.954	268.806	280.841	235.392	216.886	261.428
4623		279.872	248.863	265.112	255.385	235.041	258.933
4703		335.692	293.177	272.214	277.666	244.582	231.181
4803		304.987	288.663	256.302	254.461	221.314	233.217
4923		305.392	311.182	252.653	217.995	229.746	244.084
5003		310.913	328.739	260.06	301.144	252.888	244.478
5103		311.099	283.068	263.047	260.689	242.279	247.072
5183		302.173	261.6	262.945	249.689	252.932	222.294
5263		317.131	244.577	272.681	289.338	248.106	258.542
5343		304.381	265.108	256.864	264.678	245.501	281.894
5423		280.301	266.779	245.056	263.609	221.587	254.865
5503		307.332	303.257	270.524	288.15	238.803	234.779
5583		283.983	257.792	280.082	253.217	232.256	241.549
5663		317.172	286.882	276.158	253.902	232.392	232.509
5743		288.82	265.331	242.774	236.415	228.598	236.807
5923		341.784	322.702	300.424	288.233	260.339	273.334
6003		324.332	300.747	246.807	274.416	236.516	280.833
6123		312.439	316.334	252.222	282.919	223.846	283.358
6203		334.157	309.596	277.146	281.153	238.797	281.517
6283		288.771	279.767	281.551	243.174	232.573	256.095
6383		301.923	272.727	246.955	251.846	223.647	246.822
6463		301.584	306.69	232.95	211.528	218.508	244.963
6543		299.811	259.244	244.645	224.381	220.926	216.577
6623		279.533	281.04	271.813	278.35	219.618	254.748
6703		281.425	279.2	230.512	261.931	225.725	275.73
6783		351.132	316.806	281.288	263.655	270.04	277.967
6922		359.655	271.117	278.041	232.034	247.658	260.386
7002		278.947	294.151	253.4	251.874	215.584	217.801
7083		289.229	294.234	256.712	250.098	229.935	235.723
7203		310.536	319.358	285.054	326.006	232.01	237.661
7303		274.423	268.027	226.823	251.557	254.623	241.931
7383		277.711	271.366	230.972	292.832	246.789	248.451
7463		309.857	256.225	269.698	260.493	244.559	232.361
7543		301.724	262.993	237.285	271.885	243.289	248.989
7643		290.323	263.85	268.258	302.499	240.85	251.587
7723		369.815	299.183	311.282	291.265	264.972	301.564
7803		303.057	306.738	303.62	292.858	224.355	222.629
7943		303.094	310.877	258.078	263.372	244.273	244.969
8023		301.708	313.498	240.796	255.711	239.816	246.272
8103		302.823	324.648	280.241	275.32	226.94	222.134
8183		329.929	264.943	256.547	268.359	231.632	260.946
8263		266.593	255.61	248.899	224.499	235.153	253.574
8343		290.749	263.474	289.068	250.441	229.86	226.998
8443		289.013	257.906	245.472	234.686	230.448	241.716
8543		301.719	296.352	258.163	257.244	237.513	223.814
8623		326.424	305.11	295.032	290.176	250.138	282.652
8703		318.201	326.819	252.225	311.708	250.085	266.126
8783		304.678	291.078	253.092	253.165	240.21	259.053
8923		307.859	280.015	259.6	248.699	244.174	282.705
9003		340.94	269.706	272.93	261.009	228.258	265.888
9083		310.673	285.781	271.368	253.14	236.896	233.51
9163		258.198	271.44	263.315	239.589	241.308	250.769
9262		270.305	279.792	279.276	268.953	227.342	237.543
9342		271.376	279.177	223.025	279.44	223.234	269.893
9423		341.189	274.228	247.716	289.928	243.354	225.055
9542		345.037	292.692	278.569	284.928	234.766	251.048
9643		285.992	265.66	260.767	263.494	242.158	255.466
9723		332.931	258.445	281.284	245.063	247.965	276.383
9802		263.63	259.55	266.461	244.332	244.527	234.609
9922		309.445	256.603	280.118	263.987	228.991	269.944
10022		278.004	305.405	264.059	242.309	222.503	245.517
10103		317.807	289.404	239.948	261.39	219.433	240.57
10183		310.397	279.836	253.153	251.369	213.351	232.469
10263		319.614	260.475	263.342	212.632	239.676	253.703
10343		305.176	284.807	242.996	228.508	229.07	230.472
10423		286.037	323.225	289.958	265.026	224.187	261.841
10523		327.567	291.58	280.354	271.047	222.275	264.749
10623		290.839	307.998	265.591	265.339	237.172	248.74
10703		301.455	318.569	243.34	225.751	227.03	240.955
10802		331.351	245.844	264.754	257.302	238.709	259.21
10922		342.187	264.716	266.05	239.332	252.673	253.765
11002		351.425	268.342	299.517	253.06	273.732	240.412
11082		314.072	263.817	255.718	250.075	239.01	287.925
11182		318.137	295.687	249.795	245.67	221.589	252.894
11282		372.096	305.618	314.017	268.223	275.713	271.541
11362		321.283	286.734	295.786	244.135	230.659	255.652
11442		350.594	288.697	295.007	279.633	226.363	244.758
11522		326.716	299.728	243.301	268.237	230.178	255.455
11602		381.649	316.058	281.427	283.912	240.796	245.795
11703		378.57	326.055	304.728	273.404	267.614	245.04
11783		341.77	297.146	290.98	265.664	210.847	234.38
11922		283.079	274.002	249.977	208.664	219.542	243.933
12022		287.971	280.509	251.558	259.403	211.601	245.66
12102		260.87	275.747	252.442	246.326	196.352	259.537
12202		319.973	305.724	285.799	323.315	213.474	295.959
12282		340.377	300.994	262.263	288.477	225.769	259.099
12362		337.088	333.989	290.596	268.902	234.621	251.109
12442		318.827	308.426	273.801	309.983	225.698	310.43
12522		377.377	351.82	285.556	359.523	244.082	313.385
12602		387.309	392.203	291.203	390.23	271.761	419.487
12722		285.811	328.936	235.085	314.918	221.765	328.055
12802		301.108	327.923	255.325	315.796	236.393	383.134
12922		291.799	305.379	238.152	335.823	206.978	288.706
13002		292.35	301.773	230.896	271.68	216.617	218.692
13142		317.071	319.732	259.724	298.977	243.822	247.287
13222		366.383	314.635	300.826	280.094	263.06	266.871
13302		308.843	334.568	302.435	260.632	224.935	265.968
13382		327.102	283.22	243.997	253.88	239.327	254.21
13482		297.691	281.611	242.491	262.417	242.848	253.372
13562		364.863	304.208	262.454	283.849	229.902	232.432
13642		316.578	274.983	237.567	241.553	225.75	259.539
13722		296.326	279.986	243.484	243.885	207.564	259.078
13802		285.419	235.968	249.47	262.7	204.263	216.121
13922		222.495	280.499	195.714	235.314	193.59	242.065
14002		260.149	253.867	214.357	251.131	195.93	220.676
14082		235.717	236.479	201.04	229.341	181.808	223.543
14182		290.029	393.339	226.783	267.264	219.5	276.161
14262		314.516	317.045	253.781	281.259	234.832	264.387
14362		271.246	284.966	224.67	242.122	209.521	225.623
14462		259.051	287.787	215.893	243.817	207.749	251.053
14542		304.741	267.7	246.377	248.391	207.279	234.45
14622		258.353	263.557	200.785	278.878	204.194	214.382
14702		251.646	250.215	206.642	272.229	197.664	229.628
14802		246.505	246.094	208.185	242.327	177.922	214.893
14922		269.769	239.449	198.594	230.876	201.613	235.585
15002		222.772	247.621	206.527	238.229	169.743	248.378
15082		289.142	282.809	205.264	247.658	194.339	284.163
15162		328.193	353.014	251.362	295.443	226.91	243.683
15262		270.566	317.895	218.632	229.628	232.895	238.99
15342		278.252	216.573	217.735	230.938	182.723	238.363
15422		227.273	252.672	216.556	238.057	192.07	233.713
15502		251.893	262.58	193.348	268.659	186.231	251.406
15582		228.535	212.986	206.869	270.369	191.014	219.139
15682		243.777	267.931	198.578	232.043	186.81	234.884
15762		256.096	245.094	273.53	224.013	189.938	243.109
15962		285.084	266.843	411.006	259.888	237.604	238.143
16042		321.647	304.273	339.161	272.864	266.442	281.26
16122		285.145	304.901	291.271	239.401	208.902	234.12
16202		312.185	237.275	279.2	229.049	216.245	243.303
16282		287.136	256.132	250.356	258.91	240.11	245.279
16362		303.111	264.561	261.561	279.616	211.33	265.875
16442		238.052	265.463	232.693	233.913	201.192	248.982
16522		245.88	246.97	239.642	229.167	203.61	228.119
16602		217.247	233.792	244.304	216.039	179.304	220.583
16682		269.408	225.846	255.56	228.324	191.746	225.719
16782		257.787	232.621	218.995	207.045	199.38	213.813
16922		267.561	309.747	233.178	294.456	223.873	277.662
17002		309.504	328.006	264.852	264.623	244.52	253.889
17122		286.501	273.749	260.026	243.374	221.58	223.303
17202		278.787	252.582	266.303	239.059	218.721	223.597
17282		264.544	283.732	262.862	242.962	225.05	233.837
17362		222.718	278.525	237.313	255.813	225.363	252.831
17442		265.117	232.719	250.511	221.872	201.362	243.141
17522		257.985	257.956	240.651	240.434	214.265	219.692
17602		266.824	242.412	231.479	284.904	197.012	251.164
17682		236.409	258.918	237.411	232.973	200.407	249.484
17782		229.936	244.317	236.851	239.284	190.348	220.548
17922		314.454	302.222	272.934	307.612	248.022	307.373
18002		318.702	269.182	259.057	303.61	240.124	264.432
18082		278.623	268.108	271.693	284.488	232.868	255.392
18162		277.977	293.163	291.323	239.65	216.585	229.418
18242		281.833	325.54	237.272	424.67	233.334	277.071
18322		291.85	302.621	259.762	400.695	217.277	295.335
18442		264.643	390.662	237.404	348.526	209.376	299.067
18522		238.791	282.615	240.517	265.308	188.78	212.018
18622		250.628	235.197	238.66	292.746	203.504	248.392
18702		270.004	285.782	252.701	280.542	190.503	276.672
18802		299.062	326.531	270.11	257.599	232.563	282.587
18922		304.78	292.967	256.159	263.998	227.761	259.961
19002		266.642	251.872	255.663	295.402	211.912	292.324
19082		308.129	275.615	222.172	264.864	228.549	259.569
19162		275.58	269.474	238.903	262.848	211.749	226.154
19242		290.014	287.199	258.675	251.198	213.145	226.75
19322		257.774	287.469	246.849	227.9	220.359	219.614
19422		311.98	280.368	253.835	240.817	220.177	215.794
19522		282.452	226.708	223.72	244.42	208.749	221.065
19602		275.945	203.216	240.207	231.429	200.529	232.037
19682		323.447	324.841	290.588	266.177	249.622	276.029
19782		328.341	324.719	271.347	284.847	226.379	241.919
19922		292.784	235.555	242.618	256.997	201.332	222.721
20002		319.165	276.74	263.299	261.271	230.668	235.617
20102		299.626	296.253	268.309	242.895	228.835	258.2
20182		251.321	287.003	230.357	268.534	191.683	258.176
20262		298.094	285.54	244.357	246.283	208.936	245.228
20342		269.397	268.919	252.917	225.756	213.953	236.182
20422		258.821	291.203	243.033	235.971	204.927	231.224
20502		287.86	277.095	269.864	264.64	197.791	213.742
20602		308.188	283.119	263.168	241.245	206.058	248.703
20702		365.803	295.968	305.401	276.229	265.821	287.629
20782		292.985	276.428	285.392	284.97	236.803	323.646
20922		285.442	319.614	265.212	269.58	223.764	240.754
21022		277.77	274.333	256.025	241.734	217.024	249.284
21102		286.799	297.662	248.428	237.606	214.592	263.664
21182		271.097	295.752	270.431	267.836	218.203	246.037
21262		263.736	255.577	254.303	276.116	200.618	253.175
21342		307.471	259.926	233.683	253.218	216.362	206.712
21422		270.782	251.812	243.638	220.424	222.546	187.274
21522		272.293	259.67	246.978	252.822	212.021	227.89
21622		297.791	323.911	277.459	292.549	231.637	273.608
21702		317.632	276.539	248.509	286.034	232.61	267.937
21782		290.766	261.484	243.089	243.882	203.813	218.383
21922		273.805	269.38	291.537	282.257	234.975	217.022
22002		293.261	266.835	305.143	243.908	255.754	224.988
22082		293.554	282.641	272.351	271.59	228.716	221.593
22162		278.15	239.853	228.704	247.319	204.187	234.023
22242		334.177	283.543	242.894	241.905	218.938	198.689
22362		318.601	330.767	228.513	267.365	216.274	243.092
22453		307.361	283.663	258.903	301.459	219.23	242.674
22522		359.867	301.976	287.669	288.228	268.3	253.609
22642		288.192	262.85	273.413	251.099	228.573	279.79
22722		339.995	290.381	238.363	244.323	215.415	232.48
22802		308.848	268.046	270.352	233.214	250.456	245.761
22922		299.36	297.799	277.607	249.351	248.5	248.947
23002		271.338	254.545	251.485	224.398	229.76	232.647
23082		285.559	284.88	259.263	252.342	211.166	226.818
23182		281.146	237.883	231.044	235.244	213.975	229.197
23282		240.606	266.286	238.215	278.099	214.886	220.803
23362		277.097	292.445	267.063	230.991	209.474	239.315
23442		310.456	330.918	293.645	289.121	256.035	244.543
23522		300.453	312.927	288.579	273.667	244.176	250.254
23622		291.426	322.337	229.741	225.423	212.227	269.147
23702		301.144	284.501	248.128	258.007	258.042	214.114
23782		313.747	318.297	278.878	266.3	257.239	241.321
23922		284.497	280.165	302.978	276.582	220.197	225.428
24002		327.086	281.94	304.254	261.824	244.236	238.08
24122		287.007	296.871	259.551	245.197	201.086	217.01
24222		294.654	241.209	272.393	271.57	235.358	237.887
24302		279.579	279.461	270.942	246.711	209.388	221.15
24382		347.235	306.56	286.61	302.531	249.459	297.073
24462		322.793	268.624	266.029	282.967	224.287	249.723
24562		283.374	309.611	239.593	284.332	214.762	246.389
24642		294.446	307.465	253.984	283.951	234.129	240.228
24722		293.892	290.578	259.802	302.658	227.64	229.57
24802		289.68	256.805	267.887	283.224	243.052	232.559
24922		304.715	261.373	254.582	242.877	214.894	255.507
25002		305.936	221.572	248.718	262.853	243.945	211.906
25102		275.862	271.784	258.035	257.016	233.266	242.687
25182		314.585	257.563	252.877	248.3	225.026	244.059
25282		317.183	294.296	278.661	328.71	257.611	247.593
25382		330.903	293.685	302.55	287.085	210.341	235.926
25482		277.093	250.628	259.849	271.606	216.393	241.699
25562		329.999	285.117	271.731	259.689	227.043	243.7
25642		321.546	229.247	286.137	224.098	233.943	208.802
25722		311.775	258.905	274.353	243.147	204.473	244.912
25802		262.987	258.624	247.486	251.123	227.355	225.589
25922		286.307	276.467	266.29	249.201	235.128	204.567
26022		300.669	287.343	239.46	252.267	213.069	239.008
26102		373.451	285.317	302.248	354.886	261.072	271.854
26222		337.003	293.76	299.544	276.565	245.547	265.581
26302		291.245	274.629	227.915	235.31	251.444	249.205
26382		288.967	260.153	283.32	245.862	244.943	267.925
26462		313.333	334.853	253.141	259.572	263.259	224.908
26542		323.927	304.608	256.913	267.406	240.429	273.706
26622		352.13	300.531	282.183	289.886	238.048	244.067
26722		339.924	266.701	252.201	266.479	229.076	224.906
26802		301.014	238.434	265.969	226.476	232.692	232.404
26922		326.938	271.717	256.833	236.629	239.569	234.299
27002		343.679	349.811	298.366	328.837	240.707	272.118
27102		360.399	329.253	277.305	287.322	259.353	255.968
27202		305.598	293.596	289.018	271.447	244.936	247.37
27282		307.5	292.151	306.514	244.36	241.596	243.097
27362		388.01	291.248	304.505	259.379	280.852	245.493
27442		330.22	289.85	308.148	262.209	253.219	241.432
27522		290.535	251.35	269.177	237.552	234.762	232.643
27602		285.951	267.867	269.747	229.193	208.569	188.885
27682		296.38	251.178	268	256.001	239.811	221.349
27782		303.129	296.55	263.748	224.362	253.629	210.101
27922		293.334	286.652	289.239	272.102	260.045	286.535
28002		316.383	342.162	295.202	310.171	243.922	275.015
28082		327.958	292.382	312.934	265.748	246.997	234.065
28162		324.275	279.033	248.789	274.018	259.701	237.431
28242		311.401	319.438	293.803	239.98	240.811	252.013
28322		281.228	242.331	264.292	252.294	226.488	251.086
28422		284.391	275.952	266.052	246.146	247.351	235.547
28522		294.434	295.243	256.391	247.032	242.536	251.622
28622		296.724	265.361	241.708	243.736	221.624	222.113
28722		292.023	282.828	255.416	237.209	213.028	203.728
28802		320.024	286.748	282.969	269.319	244.892	241.714
28922		341.235	308.747	261.93	283.103	218.501	260.365
29002		313.243	241.775	292.665	235.319	219.942	254.23
29082		292.957	235.341	262.041	233.431	214.491	241.854
29162		298.068	308.17	250.399	255.699	220.545	232.182
29242		282.507	326.05	246.645	289.22	255.03	231.074
29322		292.058	262.548	229.436	262.683	224.857	238.153
29402		277.865	285.492	252.822	277.4	223.846	193.328
29482		307.376	280.364	287.946	273.061	234.854	211.191
29582		290.796	278.239	258.792	246.817	227.229	237.54
29662		313.1	273.493	279.259	270.734	230.445	230.395
29782		344.351	326.143	281.737	280.275	251.055	290.483
29922		333.79	328.043	258.253	293.314	255.612	241.184
30002		300.432	293.23	281.429	260.593	238.898	233.665
30082		310.982	286.096	280.199	281.862	241.472	238.774
30162		294.893	291.668	267.825	245.974	224.74	228.667
30242		285.904	295.481	277.945	241.097	211.047	198.904
30342		284.818	277.169	245.688	242.944	219.899	238.042
30422		294.965	261.606	248.174	236.597	228.602	207.914
30522		297.263	266.577	259.127	259.775	230.699	245.667
30602		313.355	321.767	269.823	280.971	222.014	225.672
30682		312.501	325.588	296.545	266.255	264.994	272.809
30762		321.059	297.828	293.226	278.757	252.006	250.322
30922		281.268	308.584	252.282	238.247	236.503	232.941
31002		302.553	319.453	271.359	286.582	211.749	228.675
31082		310.251	257.355	257.809	275.394	231.62	237.434
31162		314.717	246.926	260.44	242.171	228.677	228.213
31242		283.62	263.393	235.936	219.118	222.605	224.185
31322		274.764	272.255	254.091	237.532	241.192	204.253
31402		287.419	235.685	267.729	269.429	230.195	220.599
31542		329.431	321.385	294.482	314.577	220.352	251.43
31622		368.881	321.434	332.691	303.457	257.891	261.816
31702		323.105	273.327	281.991	259.443	217.745	253.451
31802		299.61	299.075	253.181	285.779	227.215	294.108
31942		301.974	336.621	250.424	278.876	255.476	238.286
32022		301.29	342.572	259.501	256.503	230.825	241.094
32102		273.353	277.699	260.785	286.873	226.662	225.978
32202		300.597	239.573	264.699	276.96	221.284	242.368
32282		299.061	240.449	256.973	285.531	233.593	236.958
32362		307.032	284.155	292.965	233.139	231.72	227.03
32442		258.599	294.336	241.472	279.611	221.452	214.497
32522		329.02	302	285.315	259.22	257.281	288.879
32602		286.285	299.613	272.167	262.966	259.303	265.952
32682		318.54	290.58	272.354	255.596	244.051	245.978
32802		298.029	276.315	298.984	277.556	235.927	275.373
32922		290.668	293.416	241.842	261.649	235.03	250.983
33002		259.861	274.539	255.991	261.838	226.965	242.944
33082		322.681	265.825	237.342	243.669	248.06	221.704
33162		246.408	268.141	238.028	258.987	220.107	247.85
33242		343.406	287.658	264.664	269.103	237.175	236.41
33362		349.564	366.191	290.461	309.25	247.646	275.051
33442		357.884	338.751	287.402	279.539	247.79	256.593
33522		318.093	301.974	336.541	249.597	254.309	253.28
33622		382.279	292.303	318.845	267.997	250.791	231.454
33702		319.199	260.037	279.99	250.541	232.252	258.337
33802		293.24	324.935	273.156	263.775	239.083	237.981
33922		290.951	233.799	277.806	249.959	223.1	261.03
34022		291.884	263.726	284.127	255.847	210.786	224.837
34122		311.608	258.588	259.484	270.401	209.303	236.978
34202		337.783	338.192	299.202	282.879	245.044	263.059
34302		340.306	318.806	289.15	275.563	237.522	258.417
34402		347.8	289.416	271.797	261.348	245.165	249.202
34482		312.971	276.495	291.074	266.679	237.804	219.566
34561		295.16	285.272	255.344	218.4	255.78	235.795
34642		301.062	288.092	284.264	252.592	230.251	242.558
34722		298.664	275.309	264.681	273.188	223.529	251.741
34802		334.517	292.967	257.768	252.78	211.947	256.436
34942		300.575	297.299	252.754	214.266	220.075	223.878
35022		318.449	256.36	254.495	215.669	223.007	218.837
35122		298.346	315.746	273.198	270.944	249.527	227.057
35202		307.97	358.23	277.702	272.007	256.941	276.841
35282		298.738	306.664	261.272	257.012	233.674	255.895
35362		321.698	285.228	250.743	278.109	247.481	252.606
35442		300.66	297.08	251.974	239.844	235.271	246.86
35542		307.121	285.797	270.452	227.67	227.236	223.327
35642		297.861	275.095	303.682	280.412	218.433	228.445
35722		318.434	264.637	310.543	264.881	243.267	229.085
35802		309.221	225.139	254.584	252.384	231.236	217.302
35922		321.99	266.032	279.736	262.594	231.477	188.284
36022		337.466	270.096	284.26	241.386	251.632	267.816
36121		312.662	353.696	270.29	308.079	266.108	287.598
36202		343.562	375.03	251.076	304.089	253.926	285.453
36282		296.255	320.663	254.223	264.95	221.792	233.858
36362		325.939	303.105	285.366	265.377	213.95	256.578
36442		299.541	287.548	254.431	265.226	212.158	269.336
36522		317.294	285.713	283.608	280.446	218.624	247.13
36601		274.291	287.545	281.377	378.815	237.446	242.345
36682		260.87	260.762	278.507	379.255	230.371	301.91
36762		288.676	337.153	260.64	322.336	251.568	297.596
36962		352.873	353.742	477.272	266.637	395.195	263.268
37041		396.397	411.312	403.65	334.081	279.313	267.741
37122		332.614	302.764	306.186	269.077	256.454	243.996
37201		356.483	327.318	334.257	258.931	238.556	263.431
37282		302.351	301.063	315.013	268.678	265.212	273.68
37362		329.705	262.254	359.159	279.197	284.173	271.77
37442		312.86	266.959	286.404	261.275	235.136	242.613
37522		316.969	284.772	244.399	279.84	243.142	242.246
37602		320.612	275.871	273.973	260.711	255.191	244.485
37702		381.27	264.433	286.067	291.642	242.1	222.071
37802		334.616	275.424	261.098	283.912	217.941	243.825
37922		345.725	305.941	289.74	264.08	266.786	257.989
38002		390.257	301.777	334.552	283.287	272.815	258.334				Peak detection							AUC							Time							a							PU(a)							Perfusion variability
38081		381.519	288.751	300.095	287.255	253.481	259.706
38162		381.405	329.92	298.814	242.65	254.357	247.107				Dig II dx	Dig II sin	Dig III dx	Dig III sin	Dig IV dx	Dig IV sin		Dig II dx	Dig II sin	Dig III dx	Dig III sin	Dig IV dx	Dig IV sin		Dig II dx	Dig II sin	Dig III dx	Dig III sin	Dig IV dx	Dig IV sin		Dig II dx	Dig II sin	Dig III dx	Dig III sin	Dig IV dx	Dig IV sin		Dig II dx	Dig II sin	Dig III dx	Dig III sin	Dig IV dx	Dig IV sin		Dig II dx	Dig II sin	Dig III dx	Dig III sin
38262		298.73	310.739	285.117	269.414	239.145	288.086
38362		314.24	286.135	294.579	258.483	247.112	232.927				0	0	0	0	0	0		0	0	0	0	0	0		0	0	0	0	0	0		1.00661	1.0036	1.01117	1.00614	1.00257	1.01099		320.885	300.932	294.579	277.659	247.112	258.159		34.3415	34.408	31.422	33.4767
38442		275.737	264.899	290.092	225.291	270.068	240.219				0	0	0	0	0	0		0	0	0	0	0	0		0	0	0	0	0	0		1.00648	1.00391	1.01108	1.00605	1.00271	1.01091		320.896	300.888	290.092	277.503	270.068	258.163		34.3075	34.408	31.4735	33.6987
38522		313.293	263.527	298.942	231.349	235.582	223.33				0	0	0	0	0	0		0	0	0	0	0	0		0	0	0	0	0	0		1.00655	1.0041	1.01132	1.00629	1.00278	1.01095		320.89	300.849	298.942	277.481	252.159	258.161		34.006	34.408	31.5202	33.3095
38621		353.431	254.919	268.226	269.118	245.065	212.628				0	0	0	0	0	0		0	0	0	0	0	0		0	0	0	0	0	0		1.00666	1.00416	1.01096	1.00648	1.00256	1.01097		353.431	300.837	282.951	277.14	245.065	258.078		33.576	34.408	31.456	33.6947
38722		302.835	289.069	264.458	275.61	243.251	210.557				0	0	0	0	0	0		0	0	0	0	0	0		0	0	0	0	0	0		1.00678	1.00417	1.01099	1.00671	1.00156	1.01061		320.997	300.836	282.95	277.081	243.251	257.989		33.644	34.408	31.456	33.6947
38802		305.382	280.027	256.065	226.481	224.012	237.578				0	0	0	0	0	0		0	0	0	0	0	0		0	0	0	0	0	0		1.00702	1.00381	1.01053	1.00668	1.00079	1.0109		321.068	300.564	283.327	277.088	253.422	257.919		33.475	34.2853	31.422	33.6947
38921		369.248	374.458	309.793	315.371	283.958	272.065				0	0	0	0	0	0		0	0	0	0	0	0		0	0	0	0	0	0		1.00697	1.00394	1.01047	1.00666	1.00196	1.01095		369.248	374.458	309.793	315.371	283.958	272.065		33.475	34.2853	31.4038	33.749
39001		311.866	305.893	289.691	310.954	241.133	247.072				0	0	0	0	0	0		0	0	0	0	0	0		0	0	0	0	0	0		1.00699	1.00401	1.01063	1.00644	1.00213	1.01095		321.07	305.893	289.691	310.954	253.211	257.905		33.475	34.2853	31.3738	33.5118
39101		297.494	285.21	276.449	255.763	238.536	266.642				0	0	0	0	0	0		0	0	0	0	0	0		0	0	0	0	0	0		1.00703	1.00408	1.01063	1.00651	1.00229	1.01098		321.067	300.559	283.315	276.572	253.169	266.642		33.1362	34.2853	31.3623	33.4278
39181		340.714	308.078	307.781	284.083	268.38	245.803				0	0	0	0	0	0		0	0	0	0	0	0		0	0	0	0	0	0		1.00713	1.00417	1.01087	1.00638	1.00231	1.01078		340.714	308.078	307.781	284.083	268.38	256.796		33.1362	34.1513	31.3623	33.648
39261		295.433	313.785	261.227	286.545	247.362	262.665				0	0	0	0	0	0		0	0	0	0	0	0		0	0	0	0	0	0		1.00718	1.00438	1.01089	1.00662	1.00258	1.01084		321.155	313.785	283.263	286.545	247.362	262.665		33.267	34.1513	31.3623	33.648
39341		278.938	296.112	309.817	225.608	260.709	226.46				0	0	0	0	0	0		0	0	0	0	0	0		0	0	0	0	0	0		1.00718	1.00439	1.01097	1.00656	1.00267	1.01097		321.155	300.477	309.817	276.571	260.709	256.623		33.267	34.1513	31.3623	33.6968
39421		284.793	294.422	263.272	263.547	237.893	248.922				0	0	0	0	0	0		0	0	0	0	0	0		0	0	0	0	0	0		1.0072	1.00449	1.01101	1.00676	1.00158	1.01113		321.154	300.468	283.239	276.674	253.3	256.588		33.267	34.1513	31.2595	33.917
39501		300.495	273.022	282.824	240.86	256.936	258.524				0	0	0	0	0	0		0	0	0	0	0	0		0	0	0	0	0	0		1.00731	1.00476	1.011	1.00694	1.00181	1.01129		321.307	300.545	282.824	277.021	256.936	258.524		33.1558	34.2853	31.1595	34.1982
39581		311.874	271.685	256.183	226.78	253.906	234.855				0	0	0	0	0	0		0	0	0	0	0	0		0	0	0	0	0	0		1.00731	1.00494	1.01101	1.00666	1.00195	1.01154		321.307	300.542	283.439	277.094	253.906	256.687		33.1558	34.2853	31.1595	34.1982
39701		300.098	281.191	277.496	263.064	242.869	239.335				0	0	0	0	0	0		0	0	0	0	0	0		0	0	0	0	0	0		1.00729	1.00494	1.011	1.00685	1.00219	1.01153		321.309	300.676	283.578	277.044	242.869	256.687		33.1558	34.408	31.2995	33.9292
39781		318.435	299.217	282.455	264.752	237.534	227.46				0	0	0	0	0	0		0	0	0	0	0	0		0	0	0	0	0	0		1.00731	1.00512	1.01078	1.00675	1.00228	1.01155		318.435	300.638	282.455	277.071	253.663	256.686		33.3482	34.408	31.2995	33.9292
39921		334.748	324.024	285.26	235.787	272.304	264.208				0	0	0	0	0	0		0	0	0	0	0	0		0	0	0	0	0	0		1.00731	1.00516	1.01081	1.00648	1.0024	1.01153		334.748	324.024	285.26	277.139	272.304	264.208		33.3482	34.3115	31.2995	33.9292
40021		295.734	262.578	262.543	262.568	257.212	264.134				0	0	0	0	0	0		0	0	0	0	0	0		0	0	0	0	0	0		1.00742	1.00509	1.01091	1.00652	1.00255	1.01191		321.297	300.645	283.585	277.13	257.212	264.134		33.1558	34.2605	30.9535	33.793
40102		347.405	288.426	279.129	250.487	231.891	253.001				0	0	0	0	0	0		0	0	0	0	0	0		0	0	0	0	0	0		1.00733	1.00522	1.01107	1.00645	1.00281	1.01131		347.405	300.536	279.129	277.149	253.804	256.703		33.267	34.1888	30.9535	33.9292
40181		295.539	270.912	285.24	272.376	253.667	245.646				0	0	0	0	0	0		0	0	0	0	0	0		0	0	0	0	0	0		1.00734	1.00519	1.01131	1.0066	1.00278	1.01145		321.051	300.406	285.24	276.71	253.667	256.693		33.475	34.1513	30.9535	33.917
40262		335.707	303.239	257.206	261.818	223.906	232.211				0	0	0	0	0	0		0	0	0	0	0	0		0	0	0	0	0	0		1.00763	1.00525	1.01144	1.00668	1.00269	1.01152		335.707	303.239	283.544	276.692	253.822	256.688		33.6057	34.0548	30.5753	33.9563
40342		340.1	243.706	255.715	293.088	222.706	245.854				0	0	0	0	0	0		0	0	0	0	0	0		0	0	0	0	0	0		1.00786	1.00516	1.01141	1.00679	1.00289	1.01105		340.1	300.537	283.546	293.088	253.917	256.788		33.687	34.1873	30.5753	34.2375
40441		335.539	295.106	265.246	241.612	219.23	232.155				0	0	0	0	0	0		0	0	0	0	0	0		0	0	0	0	0	0		1.00795	1.00524	1.01171	1.00693	1.00287	1.011		335.539	300.536	283.643	277.423	253.917	256.724		33.8053	34.1873	31.071	34.2022
40542		315.326	300.916	269.904	233.116	232.133	248.444				0	0	0	0	0	0		0	0	0	0	0	0		0	0	0	0	0	0		1.00764	1.00524	1.0117	1.0068	1.00295	1.01062		321.491	300.536	283.721	277.435	253.916	256.751		33.6127	34.1873	31.1473	34.2022
40641		318.199	273.868	271.416	283.139	283.265	244.812				0	0	0	0	0	0		0	0	0	0	0	0		0	0	0	0	0	0		1.008	1.00547	1.01125	1.00664	1.00294	1.01065		321.448	300.531	283.985	283.139	283.265	256.8		33.6127	34.1873	31.1925	34.2415
40721		366.019	345.744	318.116	300.211	287.284	332.701				0	0	0	0	0	0		0	0	0	0	0	0		0	0	0	0	0	0		1.0076	1.0053	1.01074	1.00672	1.00306	1.01073		366.019	345.744	318.116	300.211	287.284	332.701		33.4203	34.1873	31.1598	34.2022
40801		316.572	284.357	277.874	260.291	278.926	259.194				0	0	0	0	0	0		0	0	0	0	0	0		0	0	0	0	0	0		1.00738	1.00543	1.01019	1.00677	1.00311	1.01035		321.522	300.575	284.261	277.438	278.926	259.194		33.1662	34.2555	31.055	33.9332
40921		308.053	266.637	265.26	256.259	259.324	250.739				0	0	0	0	0	0		0	0	0	0	0	0		0	0	0	0	0	0		1.00737	1.00562	1.00977	1.00648	1.00318	1.0106		321.524	300.562	284.262	277.464	259.324	256.805		33.1662	34.352	31.055	34.2022
41001		340.295	353.411	269.159	258.148	282.79	269.254				0	0	0	0	0	0		0	0	0	0	0	0		0	0	0	0	0	0		1.00741	1.00554	1.00979	1.0065	1.00314	1.01074		340.295	353.411	284.262	277.462	282.79	269.254		33.4203	34.4685	31.1598	34.2022
41081		327.054	277.574	313.945	281.446	284.584	273.163				0	0	0	0	0	0		0	0	0	0	0	0		0	0	0	0	0	0		1.00732	1.00586	1.00987	1.00676	1.00326	1.01085		327.054	300.557	313.945	281.446	284.584	273.163		33.4665	34.5315	31.0953	34.2022
41161		337.478	286.263	303.954	266.471	260.343	242.173				0	0	0	0	0	0		0	0	0	0	0	0		0	0	0	0	0	0		1.00764	1.00584	1.00996	1.00676	1.00316	1.01086		337.478	300.841	303.954	277.438	260.343	256.625		33.4665	34.5875	31.0637	34.2022
41241		302.737	267.65	255.526	227.528	249.133	223.774				0	0	0	0	0	0		0	0	0	0	0	0		0	0	0	0	0	0		1.00721	1.00581	1.01019	1.00704	1.00346	1.01107		321.343	300.848	284.159	277.57	249.133	256.72		33.274	34.5875	31.0953	34.3695
41321		323.081	294.538	276.068	251.804	243.575	231.682				0	0	0	0	0	0		0	0	0	0	0	0		0	0	0	0	0	0		1.00684	1.00601	1.00975	1.00737	1.00354	1.01104		323.081	300.805	284.193	277.539	243.575	256.722		33.02	34.5875	31.0953	34.1005
41441		345.378	334.122	317.541	293.688	278.242	266.045				0	0	0	0	0	0		0	0	0	0	0	0		0	0	0	0	0	0		1.00672	1.00579	1.00944	1.00715	1.00362	1.01083		345.378	334.122	317.541	293.688	278.242	266.045		33.02	34.5875	31.0625	33.9642
41541		314.422	332.88	349.654	277.725	287.335	250.326				0	0	0	0	0	0		0	0	0	0	0	0		0	0	0	0	0	0		1.00664	1.00523	1.00931	1.00736	1.00386	1.01073		321.407	332.88	349.654	277.707	287.335	256.628		33.02	34.5875	31.0625	34.48
41635		320.978	300.565	294.503	245.974	257.157	288.973				0	0	0	0	0	0		0	0	0	0	0	0		0	0	0	0	0	0		1.00639	1.00525	1.0093	1.00725	1.00396	1.01084		320.978	300.936	294.503	277.718	257.157	288.973		32.7688	34.5245	31.0953	34.6162
41721		327.003	282.823	273.622	261.036	241.682	242.63				0	0	0	0	0	0		0	0	0	0	0	0		0	0	0	0	0	0		1.00639	1.00546	1.00943	1.00686	1.00396	1.01066		327.003	300.918	284.263	277.795	254.352	256.748		32.7688	34.5245	31.1598	34.8852
41801		308.103	262.721	281.855	241.793	270.322	268.582				0	0	0	0	0	0		0	0	0	0	0	0		0	0	0	0	0	0		1.00661	1.00587	1.00873	1.00703	1.00394	1.01071		321.411	300.835	281.855	277.756	270.322	268.582		32.7688	34.408	31.055	34.8852
41921		336.279	286.053	295.979	248.301	265.605	234.903				0	0	0	0	0	0		0	0	0	0	0	0		0	0	0	0	0	0		1.00659	1.00603	1.00875	1.00725	1.00393	1.01061		336.279	300.801	295.979	277.718	265.605	256.802		32.6995	34.408	30.9487	34.9245
42021		343.241	277.173	271.995	259.521	245.316	270.068				0	0	0	0	0	0		0	0	0	0	0	0		0	0	0	0	0	0		1.00648	1.00611	1.0084	1.00716	1.00405	1.01041		343.241	300.784	284.492	277.729	245.316	270.068		32.6995	34.408	30.9487	34.9245
42121		286.356	289.999	247.476	241.547	230.167	248.309				0	0	0	0	0	0		0	0	0	0	0	0		0	0	0	0	0	0		1.00637	1.00647	1.00856	1.0072	1.00436	1.01096		321.618	300.977	284.954	277.723	254.942	256.73		32.8458	34.6658	30.9312	34.9245
42201		353.132	328.39	265	247.517	257.087	274.4				0	0	0	0	0	0		0	0	0	0	0	0		0	0	0	0	0	0		1.00653	1.00611	1.00885	1.00683	1.00436	1.01083		353.132	328.39	285.116	278.1	257.087	274.4		33.1218	34.9282	30.9925	34.905
42281		323.341	307.306	295.283	266.526	272.983	261.369				0	0	0	0	0	0		0	0	0	0	0	0		0	0	0	0	0	0		1.00658	1.00582	1.00888	1.00681	1.00434	1.01081		323.341	307.306	295.283	277.805	272.983	261.369		32.772	35.0765	30.9925	34.8348
42361		319.751	351.472	293.536	298.402	268.462	256.631				0	0	0	0	0	0		0	0	0	0	0	0		0	0	0	0	0	0		1.00667	1.00597	1.00846	1.00694	1.00427	1.01088		319.751	351.472	293.536	298.402	268.462	256.735		32.9825	35.033	30.9022	34.6425
42441		297.973	324.609	265.941	239.364	269.546	252.249				0	0	0	0	0	0		0	0	0	0	0	0		0	0	0	0	0	0		1.00681	1.00571	1.00815	1.00704	1.00343	1.01089		321.911	324.609	285.002	278.099	269.546	256.793		33.0542	35.033	30.9022	34.6425
42541		307.809	288.446	324.867	244.258	261.845	209.432				0	0	0	0	0	0		0	0	0	0	0	0		0	0	0	0	0	0		1.0069	1.00595	1.00814	1.00708	1.00351	1.01107		321.905	301.306	324.867	278.099	261.845	257.363		32.6552	35.033	30.9022	34.6425
42641		351.278	291.819	296.641	247.65	263.454	240.154				0	0	0	0	0	0		0	0	0	0	0	0		0	0	0	0	0	0		1.0068	1.00605	1.00813	1.00721	1.00333	1.01091		351.278	301.294	296.641	278.102	263.454	257.434		32.9825	35.1175	30.9022	34.6157
42721		291.096	304.316	283.705	257.563	278.805	222.988				0	0	0	0	0	0		0	0	0	0	0	0		0	0	0	0	0	0		1.00678	1.00595	1.00796	1.00704	1.00273	1.01056		321.794	304.316	283.705	278.103	278.805	257.57		32.9825	35.1175	30.8922	34.6157
42801		268.543	300.381	247.647	271.055	260.025	243.107				0	0	0	0	0	0		0	0	0	0	0	0		0	0	0	0	0	0		1.00655	1.00604	1.00793	1.00715	1.00353	1.01049		321.811	301.296	285.027	278.099	260.025	257.574		32.9825	35.297	30.8922	34.48
42923		294.352	296.575	259.689	228.163	232.713	258.985				0	0	0	0	0	0		0	0	0	0	0	0		0	0	0	0	0	0		1.00652	1.00622	1.00775	1.00717	1.00287	1.01068		321.813	301.274	285.049	278.099	255.539	258.985		32.9825	35.506	30.8922	34.48
43001		281.314	262.188	262.176	244.919	239.17	229.095				0	0	0	0	0	0		0	0	0	0	0	0		0	0	0	0	0	0		1.00648	1.00624	1.00763	1.00725	1.00295	1.01063		321.816	301.271	285.063	278.102	255.533	257.558		32.9825	35.3265	30.8922	34.6157
43101		313.451	299.67	298.511	250.998	243.578	263.526				0	0	0	0	0	0		0	0	0	0	0	0		0	0	0	0	0	0		1.00653	1.00629	1.00766	1.00739	1.0023	1.01055		321.723	301.265	298.511	278.108	255.61	263.526		33.1218	35.3265	30.8922	34.7612
43181		318.493	310.004	288.472	289.724	282.139	280.574				0	0	0	0	0	0		0	0	0	0	0	0		0	0	0	0	0	0		1.00651	1.00641	1.00783	1.00715	1.00135	1.01094		321.724	310.004	288.472	289.724	282.139	280.574		33.1218	35.9212	30.9825	34.5012
43261		321.32	293.527	289.757	260.895	293.174	258.184				0	0	0	0	0	0		0	0	0	0	0	0		0	0	0	0	0	0		1.00657	1.00638	1.00823	1.00708	1.0013	1.01109		321.32	301.557	289.757	278.706	293.174	257.896		33.3322	35.9212	30.9825	34.5012
43361		302.713	281.276	269.726	233.18	248.087	258.687				0	0	0	0	0	0		0	0	0	0	0	0		0	0	0	0	0	0		1.00672	1.00655	1.00799	1.00666	1.00119	1.01119		321.798	301.517	285.182	278.719	248.087	258.687		32.9825	35.8367	31.2167	34.2355
43461		309.365	274.223	285.574	274.236	260.937	227.113				0	0	0	0	0	0		0	0	0	0	0	0		0	0	0	0	0	0		1.00676	1.00687	1.00775	1.00688	1.00102	1.01115		321.795	301.438	285.574	278.712	260.937	258.067		32.5835	35.9212	31.2167	34.2355
43541		320.839	252.062	296.396	232.848	274.791	259.828				0	0	0	0	0	0		0	0	0	0	0	0		0	0	0	0	0	0		1.00706	1.0071	1.00762	1.00668	1.00113	1.011		320.839	301.383	296.396	278.719	274.791	259.828		32.5835	35.8367	31.5242	34.111
43621		328.752	316.755	289.6	249.277	277.323	257.568				0	0	0	0	0	0		0	0	0	0	0	0		0	0	0	0	0	0		1.00722	1.00667	1.0078	1.00652	1.00123	1.01124		328.752	316.755	289.6	278.803	277.323	258.154		32.2495	35.8137	31.5763	34.3635
43701		286.707	259.592	275.846	260.422	247.49	238.466				0	0	0	0	0	0		0	0	0	0	0	0		0	0	0	0	0	0		1.00738	1.0067	1.0078	1.00639	1.00118	1.01124		321.978	301.833	285.295	278.812	247.49	258.279		32.1895	35.9655	31.5763	33.9723
43781		321.765	272.184	271.107	247.613	239.885	227.508				0	0	0	0	0	0		0	0	0	0	0	0		0	0	0	0	0	0		1.00734	1.00655	1.0079	1.0064	1.00114	1.01135		321.765	301.85	285.292	278.728	255.908	258.336		32.1895	35.9655	31.5763	33.7198
43928		291.604	286.188	290.175	267.111	237.189	236.694				0	0	0	0	0	0		0	0	0	0	0	0		0	0	0	0	0	0		1.00742	1.00686	1.0075	1.00648	1.00126	1.01131		321.976	301.814	290.175	278.725	256.228	258.384		32.1895	35.9655	31.5763	33.7198
44001		263.571	267.148	269.127	226.522	219.955	234.916				0	0	0	0	0	0		0	0	0	0	0	0		0	0	0	0	0	0		1.00714	1.0065	1.00717	1.0068	1.00103	1.01151		321.997	301.529	285.315	278.783	256.674	258.375		32.1895	35.8367	31.5338	33.716
44081		321.155	295.072	291.61	242.418	258.061	204.192				0	0	0	0	0	0		0	0	0	0	0	0		0	0	0	0	0	0		1.00747	1.00663	1.00757	1.00693	1.00114	1.01132		321.155	301.84	291.61	278.903	258.061	258.48		32.2897	35.9655	31.5338	33.74
44181		342.267	324.229	282.63	266.336	265.882	272.136				0	0	0	0	0	0		0	0	0	0	0	0		0	0	0	0	0	0		1.00746	1.0063	1.00757	1.00689	1.00074	1.0111		342.267	324.229	282.63	278.907	265.882	272.136		32.501	35.8367	31.5338	33.74
44261		310.369	302.851	263.638	296.745	267.171	269.483				0	0	0	0	0	0		0	0	0	0	0	0		0	0	0	0	0	0		1.00746	1.00678	1.00768	1.0069	1.00005	1.01112		321.974	302.851	285.299	296.745	267.171	269.483		32.2897	35.8367	31.5338	33.8502
44341		298.613	275.544	258.897	258.638	238.743	237.904				0	0	0	0	0	0		0	0	0	0	0	0		0	0	0	0	0	0		1.00747	1.00641	1.00739	1.00708	0.999733	1.01092		321.868	301.55	285.258	279.07	256.595	258.505		32.1995	35.8367	31.4585	33.8502
44421		296.364	284.025	284.322	266.053	235.964	253.905				0	0	0	0	0	0		0	0	0	0	0	0		0	0	0	0	0	0		1.00746	1.0064	1.00728	1.00729	0.99987	1.01081		321.973	301.867	284.322	279.188	256.813	258.512		32.1895	35.9655	31.4585	33.891
44501		329.447	291.246	271.889	256.738	267.613	270.021				0	0	0	0	0	0		0	0	0	0	0	0		0	0	0	0	0	0		1.00773	1.00643	1.00721	1.0073	1.00002	1.01061		329.447	301.985	285.26	279.188	267.613	270.021		32.2897	36.0378	31.4585	33.891
44601		279.853	292.063	256.909	286.595	237.223	223.766				0	0	0	0	0	0		0	0	0	0	0	0		0	0	0	0	0	0		1.00815	1.00627	1.00729	1.00725	1.00006	1.01057		321.933	301.988	285.259	286.595	256.863	258.528		32.1895	36.0378	31.4585	33.891
44701		287.022	255.995	271.845	243.146	235.406	255.711				0	0	0	0	0	0		0	0	0	0	0	0		0	0	0	0	0	0		1.00807	1.00615	1.00741	1.00715	1.0003	1.01041		321.824	301.895	285.257	279.064	256.936	258.542		32.0992	35.8137	31.4585	33.7212
44781		316.724	283.922	268.876	243.101	234.964	243.199				0	0	0	0	0	0		0	0	0	0	0	0		0	0	0	0	0	0		1.00764	1.00632	1.00745	1.0071	1.0001	1.01072		321.747	301.987	285.306	278.884	256.937	258.517		32.0275	36.0378	31.5338	33.611
44941		290.058	261.494	270.689	238.199	243.591	226.205				0	0	0	0	0	0		0	0	0	0	0	0		0	0	0	0	0	0		1.00769	1.00616	1.00692	1.00701	0.999756	1.01095		321.745	301.895	285.323	278.769	256.938	258.503		31.9122	35.8137	31.1995	33.716
45021		323.744	334.084	308.307	313.096	287.859	283.537				0	0	0	0	0	0		0	0	0	0	0	0		0	0	0	0	0	0		1.0082	1.00628	1.0068	1.00731	0.999605	1.01088		323.744	334.084	308.307	313.096	287.859	283.537		31.9122	35.8137	30.9718	33.4635
45101		295.151	307.842	322.386	278.102	257.507	268.28				0	0	0	0	0	0		0	0	0	0	0	0		0	0	0	0	0	0		1.00774	1.00621	1.00688	1.00744	0.999587	1.01081		321.743	307.842	322.386	278.102	257.507	268.28		31.9122	36.0378	30.9718	33.5625
45201		304.583	292.074	271.015	261.262	248.665	268.407				0	0	0	0	0	0		0	0	0	0	0	0		0	0	0	0	0	0		1.00747	1.00637	1.00712	1.0075	0.999992	1.01111		321.868	302.362	285.591	278.108	248.665	268.407		31.8547	35.996	31.0405	33.5625
45301		316.151	331.796	245.78	253.606	273.691	253.7				0	0	0	0	0	0		0	0	0	0	0	0		0	0	0	0	0	0		1.00742	1.00638	1.00735	1.0073	1.00021	1.01123		321.975	331.796	286.017	278.662	273.691	258.629		32.017	36.4627	30.9857	33.4635
45381		277.516	309.984	276.15	262.776	257.817	239.934				0	0	0	0	0	0		0	0	0	0	0	0		0	0	0	0	0	0		1.00723	1.00637	1.00758	1.00737	1.00032	1.01132		321.987	309.984	286.121	278.636	257.817	258.797		32.017	36.6865	31.1712	33.4635
45461		311.844	259.198	297.157	229.99	241.452	221.571				0	0	0	0	0	0		0	0	0	0	0	0		0	0	0	0	0	0		1.00701	1.00658	1.00759	1.00754	1.00053	1.01141		322.018	303.152	297.157	278.576	257.208	258.877		31.9085	37.0788	31.1712	33.4635
45541		322.272	281.847	253.053	258.855	243.273	227.191				0	0	0	0	0	0		0	0	0	0	0	0		0	0	0	0	0	0		1.00728	1.00686	1.00749	1.007	1.00068	1.01131		322.272	303.38	286.124	278.769	257.204	258.877		32.2145	37.6187	31.1712	33.4635
45621		274.515	285.25	268.936	230.017	235.444	252.726				0	0	0	0	0	0		0	0	0	0	0	0		0	0	0	0	0	0		1.00703	1.00721	1.00754	1.00704	1.00059	1.01135		322.294	303.988	286.122	278.707	257.15	258.877		32.2145	38.069	31.1712	33.2803
45701		306.229	257.792	254.437	239.417	244.4	206.552				0	0	0	0	0	0		0	0	0	0	0	0		0	0	0	0	0	0		1.00709	1.00711	1.00751	1.00711	1.00018	1.01103		322.01	304.017	285.971	278.134	257.165	258.878		31.9085	38.069	30.9567	33.5293
45801		278.779	260.175	243.296	252.307	232.765	256.801				0	0	0	0	0	0		0	0	0	0	0	0		0	0	0	0	0	0		1.00723	1.00712	1.00785	1.00712	1.0001	1.01098		321.996	304.015	286.11	278.128	257.168	258.878		31.8605	37.8268	31.1712	33.5293
45921		277.596	327.202	255.877	263.495	248.141	267.234				0	0	0	0	0	0		0	0	0	0	0	0		0	0	0	0	0	0		1.00665	1.00723	1.00787	1.00731	1.00033	1.01118		322.081	327.202	286.191	278.656	248.141	267.234		31.8605	37.8268	31.7448	33.564
46001		347.492	285.715	282.004	283.823	286.169	262.887				0	0	0	0	0	0		0	0	0	0	0	0		0	0	0	0	0	0		1.00665	1.00778	1.00813	1.00677	1.00044	1.01105		347.492	304.207	286.139	283.823	286.169	262.887		31.8605	37.2435	31.7738	33.4635
46081		306.386	252.565	272.382	291.131	273.316	275.549				0	0	0	0	0	0		0	0	0	0	0	0		0	0	0	0	0	0		1.00591	1.00781	1.00809	1.00677	1.0005	1.01123		322.464	304.501	286.263	291.131	273.316	275.549		32.1665	37.048	31.926	33.3345
46161		300.193	315.433	256.752	249.608	262.182	230.182				0	0	0	0	0	0		0	0	0	0	0	0		0	0	0	0	0	0		1.00557	1.00772	1.0081	1.00714	1.00048	1.01156		322.594	315.433	286.262	278.759	262.182	258.926		32.2188	37.0443	31.897	33.3345
46241		290.898	283.92	260.128	296.073	222.484	262.168				0	0	0	0	0	0		0	0	0	0	0	0		0	0	0	0	0	0		1.0053	1.00775	1.00785	1.00701	1.00078	1.01126		322.607	305.087	286.273	296.073	257.266	262.168		32.1042	37.0443	31.897	33.3345
46321		290.473	268.86	254.359	299.398	272.321	237.334				0	0	0	0	0	0		0	0	0	0	0	0		0	0	0	0	0	0		1.00587	1.0078	1.00773	1.007	1.00083	1.01106		322.582	305.679	286.278	299.398	272.321	258.957		32.1042	37.1852	31.809	33.587
46421		286.916	327.268	244.306	272.738	255.593	252.013				0	0	0	0	0	0		0	0	0	0	0	0		0	0	0	0	0	0		1.0068	1.00796	1.00768	1.00701	1.0009	1.01084		322.329	327.268	286.181	278.768	255.593	258.878		32.0272	37.1852	31.7448	33.3345
46521		328.716	261.81	234.575	249.272	243.307	228.687				0	0	0	0	0	0		0	0	0	0	0	0		0	0	0	0	0	0		1.00674	1.0081	1.00742	1.00698	1.00091	1.01096		328.716	305.572	285.996	278.771	257.196	258.878		31.8358	37.1852	31.1712	33.3345
46621		298.463	279.912	282.883	227.447	259.644	195.128				0	0	0	0	0	0		0	0	0	0	0	0		0	0	0	0	0	0		1.00704	1.0082	1.00763	1.0072	1.00114	1.01093		322.292	305.903	286.185	278.874	259.644	258.965		32.1418	37.3325	31.6568	33.559
46701		336.171	253.227	255.067	256.762	243.754	233.016				0	0	0	0	0	0		0	0	0	0	0	0		0	0	0	0	0	0		1.00704	1.00816	1.00755	1.00732	1.00133	1.01112		336.171	305.928	286.286	279.047	257.346	258.954		32.1042	37.3662	31.809	33.454
46781		308.439	248.803	265.724	239.011	230.595	232.487				0	0	0	0	0	0		0	0	0	0	0	0		0	0	0	0	0	0		1.00648	1.00813	1.00635	1.00688	1.00084	1.01123		322.632	305.928	286.328	279.062	257.264	259.119		32.382	37.3662	31.6397	33.454
46921		306.165	309.363	275.63	269.809	283.994	254.471				0	0	0	0	0	0		0	0	0	0	0	0		0	0	0	0	0	0		1.00613	1.00795	1.00763	1.0068	1.0005	1.01131		322.649	309.363	286.282	279.062	283.994	258.942		32.382	37.3662	31.6397	33.583
47001		314.839	316.58	303.065	301.577	258.981	297.551				0	0	0	0	0	0		0	0	0	0	0	0		0	0	0	0	0	0		1.0062	1.00804	1.00644	1.00655	1.00046	1.01104		322.569	316.58	303.065	301.577	258.981	297.551		32.1042	37.9382	31.6397	33.559
47081		295.181	291.93	276.878	280.161	248.909	248.322				0	0	0	0	0	0		0	0	0	0	0	0		0	0	0	0	0	0		1.00613	1.00827	1.00467	1.00621	1.00007	1.01096		322.572	306.092	286.378	280.161	248.909	259.152		32.1042	37.5945	31.471	33.559
47201		297.526	259.117	236.559	275.656	237.51	230.742				0	0	0	0	0	0		0	0	0	0	0	0		0	0	0	0	0	0		1.00629	1.00843	1.00632	1.00623	1.00005	1.01094		322.565	306.052	286.329	278.979	257.312	259.154		32.1042	37.5945	31.6397	33.559
47281		313.923	294.578	262.949	255.315	244.776	250.23				0	0	0	0	0	0		0	0	0	0	0	0		0	0	0	0	0	0		1.00637	1.00856	1.00617	1.00617	1.00041	1.01113		322.562	306.021	286.333	278.986	257.282	259.131		32.1042	37.5945	31.809	33.559
47361		296.517	277.029	251.113	292.131	246.395	221.117				0	0	0	0	0	0		0	0	0	0	0	0		0	0	0	0	0	0		1.00641	1.0087	1.00624	1.00592	1.00065	1.01131		322.388	305.987	286.269	292.131	257.404	259.109		32.0272	37.5945	31.6568	33.559
47443		282.872	266.363	246.669	255.108	228.04	206.963				0	0	0	0	0	0		0	0	0	0	0	0		0	0	0	0	0	0		1.00669	1.00855	1.00458	1.00582	1.00084	1.01159		322.346	306.022	286.381	279.025	257.388	259.414		32.0272	37.5945	31.809	33.559
47521		271.393	213.553	251.997	233.33	228.988	225.063				0	0	0	0	0	0		0	0	0	0	0	0		0	0	0	0	0	0		1.00703	1.00861	1.00633	1.00553	1.00058	1.01171		322.294	306.008	286.265	279.056	257.499	259.378		32.0272	37.5945	31.7448	33.559
47601		281.735	248.91	217.959	250.212	241.861	239.329				0	0	0	0	0	0		0	0	0	0	0	0		0	0	0	0	0	0		1.00783	1.00871	1.00639	1.00551	1.0006	1.01161		322.167	305.984	286.17	279.058	257.784	259.757		32.1418	37.5945	31.1712	33.43
47701		251.989	249.27	254.409	248.571	185.869	230.101				0	0	0	0	0	0		0	0	0	0	0	0		0	0	0	0	0	0		1.00728	1.00863	1.0046	1.00538	1.00078	1.01172		322.255	306.378	286.176	279.062	257.75	260.021		32.1418	38.0555	30.9567	33.43
47781		264.709	312.661	229.729	262.782	227.744	238.485				0	0	0	0	0	0		0	0	0	0	0	0		0	0	0	0	0	0		1.00699	1.00838	1.00461	1.00558	1.00107	1.0116		322.301	312.661	286.094	279.05	257.832	260.647		32.1418	38.0555	30.9047	33.43
47947		335.734	321.734	273.133	246.525	256.799	245.134				0	0	0	0	0	0		0	0	0	0	0	0		0	0	0	0	0	0		1.00691	1.00817	1.00482	1.00573	1.00109	1.0118		335.734	321.734	286.087	279.034	256.799	260.572		32.1418	38.0555	30.9047	33.1028
48021		339.569	293.799	292.029	256.016	261.026	241.105				0	0	0	0	0	0		0	0	0	0	0	0		0	0	0	0	0	0		1.00719	1.00796	1.00379	1.00583	1.00113	1.01154		339.569	306.428	292.029	279.023	261.026	260.672		32.1418	38.0555	30.9047	33.1028
48101		273.504	301.364	261.128	240.233	221.567	228.24				0	0	0	0	0	0		0	0	0	0	0	0		0	0	0	0	0	0		1.00792	1.00807	1.00475	1.00608	1.00108	1.01192		322.153	306.42	286.09	278.995	257.831	260.527		32.1418	38.0555	30.9337	33.1028
48181		309.331	280.68	254.068	280.367	239.368	264.254				0	0	0	0	0	0		0	0	0	0	0	0		0	0	0	0	0	0		1.00723	1.00827	1.00368	1.0064	1.00113	1.01207		322.522	306.551	286.232	280.367	257.831	264.254		32.2188	38.2555	30.9857	32.8655
48281		321.343	260.679	251.678	279.836	240.739	234.132				0	0	0	0	0	0		0	0	0	0	0	0		0	0	0	0	0	0		1.00737	1.00845	1.00389	1.0063	1.00117	1.01199		321.343	306.679	286.221	279.836	257.677	261.097		32.4965	38.428	30.9857	32.9757
48361		295.653	305.301	224.843	245.087	227.302	231.084				0	0	0	0	0	0		0	0	0	0	0	0		0	0	0	0	0	0		1.00706	1.00849	1.00331	1.00615	1.00132	1.01179		322.604	305.301	286.15	279.144	257.828	261.137		32.4965	38.2555	30.9337	32.9757
48441		278.918	243.765	252.868	234.286	217.421	199.109				0	0	0	0	0	0		0	0	0	0	0	0		0	0	0	0	0	0		1.00753	1.00862	1.00333	1.00654	1.00054	1.01197		322.477	306.515	286.081	279.114	257.839	261.101		32.2435	38.2555	30.865	32.9757
48521		253.625	272.099	249.501	235.322	240.815	229.102				0	0	0	0	0	0		0	0	0	0	0	0		0	0	0	0	0	0		1.00765	1.00855	1.00332	1.00663	0.999857	1.01215		322.196	306.522	286.149	279.107	257.858	261.417		32.1665	38.2555	30.9047	32.9757
48601		269.935	258.963	254.006	272.995	225.298	234.529				0	0	0	0	0	0		0	0	0	0	0	0		0	0	0	0	0	0		1.00842	1.00842	1.00331	1.00655	0.999853	1.01194		322.071	306.393	286.082	279.113	257.858	261.897		32.2145	38.3992	30.836	32.8677
48701		270.33	252.097	242.859	237.224	224.858	226.4				0	0	0	0	0	0		0	0	0	0	0	0		0	0	0	0	0	0		1.00961	1.00832	1.00317	1.00654	0.999992	1.0115		321.993	306.401	286.086	279.114	257.854	261.986		32.2145	38.3992	30.865	32.8677
48801		344.348	306.358	319.141	335.558	262.43	276.644				0	0	0	0	0	0		0	0	0	0	0	0		0	0	0	0	0	0		1.00956	1.00816	1.00288	1.00668	1.00095	1.01192		344.348	306.358	319.141	335.558	262.43	276.644		32.1665	38.555	30.9718	32.8677
48921		296.69	270.231	275.371	253.724	230.371	268.99				0	0	0	0	0	0		0	0	0	0	0	0		0	0	0	0	0	0		1.01025	1.00792	1.00284	1.00653	1.00096	1.01186		321.991	306.431	286.097	279.114	257.833	268.99		32.2145	38.9037	31.2863	32.8677
49001		350.654	256.333	246.011	271.507	238.056	230.214				0	0	0	0	0	0		0	0	0	0	0	0		0	0	0	0	0	0		1.00956	1.00788	1.00284	1.00674	1.00026	1.0121		350.654	306.591	286.18	279.283	257.892	262.237		32.2145	38.755	31.0405	32.495
49081		281.109	273.436	244.634	248.178	244.854	239.468				0	0	0	0	0	0		0	0	0	0	0	0		0	0	0	0	0	0		1.0095	1.00784	1.00293	1.00694	1.00036	1.01206		321.994	306.595	286.174	279.532	257.904	262.247		32.2145	39.1037	31.0405	32.3132
49161		285.436	262.917	244.95	308.821	257.424	227.477				0	0	0	0	0	0		0	0	0	0	0	0		0	0	0	0	0	0		1.0093	1.00789	1.00294	1.00698	1.00039	1.01208		321.995	306.591	286.174	308.821	257.424	262.241		32.323	39.4207	31.0405	32.3132
49241		268.96	289.108	243.175	283.73	224.72	249.541				0	0	0	0	0	0		0	0	0	0	0	0		0	0	0	0	0	0		1.00918	1.00791	1.003	1.0072	1.00019	1.01161		321.973	306.432	286.17	283.73	257.92	262.378		32.1617	39.8652	31.0405	32.248
49321		294.418	283.531	262.266	274.93	239.189	228.056				0	0	0	0	0	0		0	0	0	0	0	0		0	0	0	0	0	0		1.00995	1.00778	1.00297	1.00719	1.00044	1.01202		321.927	306.442	286.092	279.196	257.898	262.26		32.3477	39.8652	30.9718	32.1962
49441		267.761	260.301	267.487	232.683	251.559	219.589				0	0	0	0	0	0		0	0	0	0	0	0		0	0	0	0	0	0		1.01017	1.00776	1.00281	1.0071	1.00023	1.01203		321.915	306.443	286.097	279.212	251.559	262.257		32.481	39.8652	31.2863	32.1962
49521		271.109	236.251	252.256	286.151	225.029	230.212				0	0	0	0	0	0		0	0	0	0	0	0		0	0	0	0	0	0		1.00986	1.00755	1.00272	1.00714	0.999848	1.01201		321.933	306.267	286.1	286.151	257.954	262.262		32.573	39.7375	31.2863	32.1962
49601		293.991	276.08	245.153	249.526	246.337	222.86				0	0	0	0	0	0		0	0	0	0	0	0		0	0	0	0	0	0		1.00968	1.00736	1.00272	1.00694	1.00059	1.01184		321.944	305.939	286.1	279.083	257.897	262.311		32.573	39.248	30.9718	32.0782
49701		291.202	325.266	305.05	291.871	259.334	264.485				0	0	0	0	0	0		0	0	0	0	0	0		0	0	0	0	0	0		1.00948	1.00742	1.0026	1.0068	1.00048	1.01184		321.955	325.266	305.05	291.871	259.334	264.485		32.933	39.248	30.9718	32.3252
49801		319.888	288.358	314.73	263.247	262	249.844				0	0	0	0	0	0		0	0	0	0	0	0		0	0	0	0	0	0		1.00922	1.00752	1.00258	1.00691	1.00104	1.01184		321.995	305.936	314.73	279.25	262	262.712		32.879	39.4335	30.865	32.495
49921		281.246	240.458	246.478	253.352	211.988	223.86				0	0	0	0	0	0		0	0	0	0	0	0		0	0	0	0	0	0		1.00948	1.00731	1.00293	1.00686	1.00109	1.01203		321.994	305.939	286.022	279.259	257.895	262.694		32.879	39.7672	30.8723	33.0375
50001		265.692	280.548	262.144	245.682	231.95	276.563				0	0	0	0	0	0		0	0	0	0	0	0		0	0	0	0	0	0		1.00945	1.00712	1.00349	1.00683	1.00102	1.01173		321.994	305.955	285.992	279.264	257.895	276.563		33.239	39.919	31.1867	33.1455
50081		293.657	291.921	254.64	272.438	227.529	274.497				0	0	0	0	0	0		0	0	0	0	0	0		0	0	0	0	0	0		1.00932	1.007	1.00289	1.00704	1.00092	1.01193		321.994	305.984	286.024	279.224	257.896	274.497		33.8723	39.919	31.1867	33.4497
50161		282.672	276.305	282.479	274.895	249.185	266.315				0	0	0	0	0	0		0	0	0	0	0	0		0	0	0	0	0	0		1.00881	1.00678	1.00351	1.00729	1.00092	1.01212		321.99	305.923	285.991	279.064	257.896	266.315		33.6707	39.83	31.521	33.6932
50241		278.097	295.49	248.223	252.822	238.453	273.938				0	0	0	0	0	0		0	0	0	0	0	0		0	0	0	0	0	0		1.00826	1.00676	1.00402	1.00758	1.00085	1.01213		321.926	305.899	285.92	279.018	257.896	273.938		33.8302	39.9092	31.521	33.656
50321		300.786	261.93	231.45	288.49	240.367	291.443				0	0	0	0	0	0		0	0	0	0	0	0		0	0	0	0	0	0		1.00789	1.00679	1.0055	1.0073	1.00084	1.01202		321.948	305.899	285.571	288.49	257.896	291.443		33.9785	40.0068	31.5852	34.0238
50421		273.295	269.447	251.215	328.279	216.3	346.941				0	0	0	0	0	0		0	0	0	0	0	0		0	0	0	0	0	0		1.00765	1.00639	1.00544	1.00737	1.00085	1.01182		321.962	305.905	285.582	328.279	257.896	346.941		34.258	40.1653	31.6665	34.486
50501		285.691	299.345	253.629	271.334	217.496	258.879				0	0	0	0	0	0		0	0	0	0	0	0		0	0	0	0	0	0		1.00769	1.00613	1.00541	1.00736	1.00091	1.01183		321.96	305.908	285.59	278.863	257.896	258.879		34.258	40.1938	31.7115	34.486
50581		309.292	371.499	278.99	317.892	247.336	271.97				0	0	0	0	0	0		0	0	0	0	0	0		0	0	0	0	0	0		1.00775	1.0061	1.00547	1.00703	1.00093	1.01195		321.956	371.499	285.576	317.892	257.896	271.97		34.258	40.1938	31.7115	34.0238
50661		348.577	272.165	245.644	262.151	255.74	275.755				0	0	0	0	0	0		0	0	0	0	0	0		0	0	0	0	0	0		1.00755	1.00617	1.00667	1.00671	1.00106	1.01177		348.577	305.908	285.428	279.063	255.74	275.755		34.258	40.2875	31.7115	33.656
50761		292.266	283.697	281.815	280.089	224.623	272.415				0	0	0	0	0	0		0	0	0	0	0	0		0	0	0	0	0	0		1.00731	1.00636	1.00653	1.00703	1.00107	1.01235		321.982	305.905	285.445	280.089	257.895	272.415		34.881	40.2875	31.7115	33.656
50921		279.583	251.595	236	256.776	219.778	244.92				0	0	0	0	0	0		0	0	0	0	0	0		0	0	0	0	0	0		1.00725	1.00626	1.00671	1.00702	1.00088	1.01295		321.986	305.906	285.424	279.062	257.896	262.771		34.881	40.366	31.7215	33.656
51001		280.128	265.747	257.394	224.095	239.721	243.054				0	0	0	0	0	0		0	0	0	0	0	0		0	0	0	0	0	0		1.00709	1.006	1.00699	1.00664	1.00085	1.01311		321.99	305.709	285.389	278.935	257.896	262.756		35.299	40.3185	31.7505	33.9998
51101		292.76	279.095	252.914	263.956	224.268	254.421				0	0	0	0	0	0		0	0	0	0	0	0		0	0	0	0	0	0		1.00674	1.00579	1.00679	1.00607	1.00088	1.01317		321.992	305.182	285.327	278.997	257.877	262.426		35.6232	40.065	31.7552	34.486
51181		292.563	272.54	247.221	233.639	211.662	239.996				0	0	0	0	0	0		0	0	0	0	0	0		0	0	0	0	0	0		1.00614	1.00536	1.00674	1.00523	1.00088	1.012		321.994	305.342	285.274	279.062	257.877	262.697		35.755	40.2398	31.6737	34.608
51281		291.313	261.728	261.26	296.071	212.362	238.344				0	0	0	0	0	0		0	0	0	0	0	0		0	0	0	0	0	0		1.00578	1.00497	1.00668	1.00512	1.00069	1.01122		321.995	304.853	285.276	296.071	257.883	262.77		35.755	40.3887	31.6737	34.608
51381		324.187	294.226	278.532	273.42	257.841	243.505				0	0	0	0	0	0		0	0	0	0	0	0		0	0	0	0	0	0		1.00561	1.00475	1.00672	1.00521	1.00058	1.01033		324.187	304.464	285.275	278.905	257.841	262.838		35.987	41.0657	31.6737	34.5267
51461		320.495	300.079	283.475	275.324	252.264	248.569				0	0	0	0	0	0		0	0	0	0	0	0		0	0	0	0	0	0		1.00546	1.00481	1.0068	1.00489	1.00076	1.01012		320.495	304.451	283.475	278.94	252.264	262.845		36.2252	41.0657	31.8087	34.5267
51541		310.565	270.894	273.003	236.391	246.334	227.454				0	0	0	0	0	0		0	0	0	0	0	0		0	0	0	0	0	0		1.00528	1.00487	1.00686	1.0049	1.00069	1.01021		322.028	304.439	285.27	278.939	257.883	262.842		36.2805	41.0657	31.9135	34.3555
51641		305.365	261.316	272.963	259.273	232.463	238.346				0	0	0	0	0	0		0	0	0	0	0	0		0	0	0	0	0	0		1.0052	1.00445	1.00677	1.00466	1.00073	1.01058		322.041	304.524	285.273	278.965	257.882	262.829		36.2805	41.0657	31.9135	34.2335
51721		292.763	279.324	286.302	266.61	217.793	286.075				0	0	0	0	0	0		0	0	0	0	0	0		0	0	0	0	0	0		1.00505	1.00408	1.00681	1.00428	1.0008	1.01103		322.064	304.599	286.302	279.007	257.879	286.075		36.2805	41.2725	31.9462	34.2335
51801		293.569	299.447	278.134	265.885	234.017	235.502				0	0	0	0	0	0		0	0	0	0	0	0		0	0	0	0	0	0		1.00492	1.00362	1.00704	1.00412	1.00078	1.01113		322.087	304.723	285.264	279.025	257.88	262.779		36.4815	41.2725	32.087	34.3555
51921		309.443	238.514	247.706	239.425	211.65	229.874				0	0	0	0	0	0		0	0	0	0	0	0		0	0	0	0	0	0		1.00488	1.00306	1.00683	1.00387	1.00098	1.01101		321.992	304.463	285.244	278.867	257.874	262.791		36.8537	40.8937	32.1575	34.3435
52041		307.384	267.72	225.752	231.966	212.22	238.007				0	0	0	0	0	0		0	0	0	0	0	0		0	0	0	0	0	0		1.0045	1.00249	1.00669	1.00409	1.00072	1.01105		321.947	304.243	285.152	278.594	257.837	262.787		36.673	40.4688	32.269	34.9183
52121		333.95	251.039	274.245	238.492	240.534	241.995				0	0	0	0	0	0		0	0	0	0	0	0		0	0	0	0	0	0		1.00428	1.00266	1.00656	1.00439	1.00067	1.01087		333.95	304.211	285.162	278.49	257.837	262.803		36.5138	40.758	32.3998	35.2647
52201		333.547	337.993	287.276	285.694	246.44	289.833				0	0	0	0	0	0		0	0	0	0	0	0		0	0	0	0	0	0		1.00415	1.00269	1.00667	1.00451	1.00066	1.01096		333.547	337.993	287.276	285.694	257.837	289.833		36.6087	40.758	32.3998	35.1248
52301		332.438	273.532	280.235	243.803	234.71	247.321				0	0	0	0	0	0		0	0	0	0	0	0		0	0	0	0	0	0		1.00405	1.00235	1.00679	1.00397	1.00075	1.01146		332.438	303.89	285.145	278.059	257.836	262.748		36.6267	40.5245	31.933	34.995
52401		279.729	266.192	247.89	276.19	233.968	231.598				0	0	0	0	0	0		0	0	0	0	0	0		0	0	0	0	0	0		1.00376	1.00227	1.00623	1.00453	1.00079	1.01161		321.89	303.249	285.185	277.934	257.836	262.734		36.7122	40.4065	31.933	35.039
52481		265.655	258.261	229.166	267.538	242.287	233.478				0	0	0	0	0	0		0	0	0	0	0	0		0	0	0	0	0	0		1.00395	1.00202	1.00663	1.00456	1.00096	1.01156		321.876	303.283	285.157	277.647	257.833	262.739		36.7122	40.6225	31.933	34.6065
52561		275.187	248.981	270.299	253.288	216.64	235.028				0	0	0	0	0	0		0	0	0	0	0	0		0	0	0	0	0	0		1.00403	1.00201	1.0069	1.00397	1.00103	1.01157		321.871	303.289	285.137	277.706	257.832	262.737		37.0395	40.6225	31.933	34.6065
52641		295.97	305.918	245.828	268.844	258.806	255.958				0	0	0	0	0	0		0	0	0	0	0	0		0	0	0	0	0	0		1.004	1.00175	1.00719	1.00408	1.00117	1.01138		321.873	305.918	285.117	277.55	258.806	262.756		37.3232	40.6225	32.3998	34.4527
52721		261.122	298.859	262.526	219.85	242.705	235.702				0	0	0	0	0	0		0	0	0	0	0	0		0	0	0	0	0	0		1.00363	1.00163	1.00715	1.00442	1.00096	1.01153		321.898	303.458	285.116	277.542	257.833	262.741		37.634	40.837	32.4253	34.4527
52801		289.205	286.327	244.878	237.003	226.551	232.297				0	0	0	0	0	0		0	0	0	0	0	0		0	0	0	0	0	0		1.00366	1.00142	1.00718	1.00462	1.00083	1.01137		321.896	303.555	285.116	277.424	257.835	262.756		37.634	40.893	32.3095	34.335
52921		256	256.507	248.79	243.597	236.677	222.174				0	0	0	0	0	0		0	0	0	0	0	0		0	0	0	0	0	0		1.00344	1.00148	1.00715	1.0044	1.0005	1.01149		321.79	303.529	285.116	277.542	257.84	262.412		37.5605	40.893	32.3998	34.6195
53001		292.908	296.433	248.848	317.333	235.124	245.386				0	0	0	0	0	0		0	0	0	0	0	0		0	0	0	0	0	0		1.00347	1.00154	1.00727	1.00399	1.00052	1.01146		321.788	303.498	285.109	317.333	257.797	261.774		38.061	40.893	32.5155	34.7732
53081		311.944	329.131	308.175	286.382	254.773	268.241				0	0	0	0	0	0		0	0	0	0	0	0		0	0	0	0	0	0		1.00365	1.00138	1.00725	1.0039	1.00059	1.01147		321.775	329.131	308.175	286.382	254.773	268.241		38.1603	40.957	32.5155	35.1227
53161		258.299	306.722	248.333	296.206	243.94	246.253				0	0	0	0	0	0		0	0	0	0	0	0		0	0	0	0	0	0		1.00354	1.00117	1.00747	1.00426	1.00061	1.01145		321.783	306.722	284.973	296.206	257.781	261.203		38.269	41.0365	32.447	35.2078
53261		303.899	234.313	249.35	268.41	259.405	230.005				0	0	0	0	0	0		0	0	0	0	0	0		0	0	0	0	0	0		1.00355	1.00092	1.00768	1.00455	1.00077	1.01145		321.782	303.78	284.965	277.631	259.405	261.205		38.5275	41.084	32.447	35.423
53361		376.498	277.377	315.48	243.782	252.773	248.434				0	0	0	0	0	0		0	0	0	0	0	0		0	0	0	0	0	0		1.00365	1.00073	1.00793	1.00453	1.00101	1.01137		376.498	303.866	315.48	277.633	252.773	261.22		38.5275	41.2147	32.657	35.661
53441		322.53	301.158	273.433	221.759	248.513	242.296				0	0	0	0	0	0		0	0	0	0	0	0		0	0	0	0	0	0		1.00348	1.00055	1.00802	1.00446	1.00099	1.01115		322.53	303.943	284.951	277.642	257.712	261.264		38.546	41.3975	32.657	35.826
53521		305.042	292.138	244.468	251.7	233.981	273.419				0	0	0	0	0	0		0	0	0	0	0	0		0	0	0	0	0	0		1.00369	1.00042	1.00806	1.00431	1.00106	1.0108		321.702	304.005	284.949	277.661	257.698	273.419		38.546	41.5858	32.657	35.9752
53601		252.47	263.203	226.462	240.58	221.799	249.398				0	0	0	0	0	0		0	0	0	0	0	0		0	0	0	0	0	0		1.00374	1.00039	1.00834	1.00385	1.00125	1.0107		321.352	304.321	284.938	277.716	257.663	262.127		38.4278	41.905	33.0952	35.9752
53681		268.216	271.65	219.906	228.662	209.29	219.426				0	0	0	0	0	0		0	0	0	0	0	0		0	0	0	0	0	0		1.00372	1.0001	1.00837	1.00372	1.001	1.01081		321.355	304.064	284.859	277.527	257.709	261.329		38.4278	41.5858	33.0538	35.8215
53761		261.883	274	250.917	248.762	209.927	242.998				0	0	0	0	0	0		0	0	0	0	0	0		0	0	0	0	0	0		1.00365	1.00015	1.00861	1.00385	1.00104	1.01084		321.322	303.37	284.405	277.285	257.703	261.324		38.3895	40.9418	32.9565	35.537
53941		351.397	324.36	284.916	283.329	285.219	296.614				0	0	0	0	0	0		0	0	0	0	0	0		0	0	0	0	0	0		1.00353	1.00024	1.0087	1.00384	1.00134	1.01074		351.397	324.36	284.916	283.329	285.219	296.614		38.5405	41.2013	33.125	35.9648
54041		330.069	367.588	292.308	251.997	277.912	252.506				0	0	0	0	0	0		0	0	0	0	0	0		0	0	0	0	0	0		1.00367	1.00024	1.00901	1.00385	1.00147	1.01051		330.069	367.588	292.308	277.285	277.912	261.413		38.5613	41.3153	33.0265	36.0273
54121		285.581	272.059	247.952	281.561	246.091	242.47				0	0	0	0	0	0		0	0	0	0	0	0		0	0	0	0	0	0		1.00374	0.999978	1.00931	1.00399	1.00161	1.01066		321.159	303.449	284.249	281.561	257.596	261.359		38.6143	41.3153	33.056	36.0745
54201		299.932	298.048	282.759	239.069	228.1	267.478				0	0	0	0	0	0		0	0	0	0	0	0		0	0	0	0	0	0		1.00389	1.00006	1.00947	1.00401	1.00178	1.01071		321.148	303.241	284.245	277.177	257.565	267.478		38.994	41.3417	33.147	36.2235
54281		322.598	294.329	274.042	265.244	232.492	220.971				0	0	0	0	0	0		0	0	0	0	0	0		0	0	0	0	0	0		1.00382	0.999888	1.00981	1.00407	1.00207	1.01051		322.598	303.242	284.236	277.135	257.511	261.413		39.802	41.3417	33.147	36.2235
54361		303.217	278.918	251.925	286.269	241.864	258.102				0	0	0	0	0	0		0	0	0	0	0	0		0	0	0	0	0	0		1.0037	1.00019	1.00984	1.00427	1.00196	1.01036		321.163	303.354	284.235	286.269	257.531	262.24		39.802	41.5388	33.147	36.508
54441		313.657	282.309	240.68	207.907	234.769	222.409				0	0	0	0	0	0		0	0	0	0	0	0		0	0	0	0	0	0		1.00368	1.00022	1.00901	1.00373	1.00165	1.00978		321.165	303.339	284.257	277.525	257.588	262.408		39.802	41.3153	33.147	36.508
54521		300.813	270.544	245.031	260.114	244.943	234.8				0	0	0	0	0	0		0	0	0	0	0	0		0	0	0	0	0	0		1.0039	1.00013	1.00869	1.00402	1.00169	1.01015		321.034	303.241	284.22	277.169	257.581	261.584		39.696	41.3417	33.0625	36.3125
54621		293.521	304.005	272.457	238.211	234.7	240.11				0	0	0	0	0	0		0	0	0	0	0	0		0	0	0	0	0	0		1.00395	1.00002	1.00873	1.00392	1.00181	1.01007		320.964	304.005	284.219	277.232	257.559	261.62		39.5665	41.2385	33.0625	36.5648
54721		334.035	377.484	274.937	302.99	261.124	256.752				0	0	0	0	0	0		0	0	0	0	0	0		0	0	0	0	0	0		1.00445	1.00011	1.00881	1.00399	1.0019	1.0098		334.035	377.484	284.26	302.99	261.124	262.402		39.7702	41.349	33.147	37.0292
54801		364.047	293.523	306.985	289.604	268.291	289.027				0	0	0	0	0	0		0	0	0	0	0	0		0	0	0	0	0	0		1.00428	0.99995	1.00886	1.0038	1.00238	1.01044		364.047	303.143	306.985	289.604	268.291	289.027		39.8555	41.467	33.0625	37.2985
54941		284.588	296.257	274.783	223.049	231.651	231.515				0	0	0	0	0	0		0	0	0	0	0	0		0	0	0	0	0	0		1.00438	0.999633	1.00877	1.00384	1.00246	1.0103		320.84	303.168	284.218	277.291	257.489	262.258		40.037	41.6385	33.0625	37.2985
55021		285.103	260.655	269.563	223.197	231.609	232.489				0	0	0	0	0	0		0	0	0	0	0	0		0	0	0	0	0	0		1.00444	0.999372	1.00876	1.00383	1.00234	1.01007		320.84	303.189	284.135	277.298	257.495	262.324		40.4398	41.689	33.2327	37.4948
55101		288.533	266.919	268.626	242.896	224.792	237.544				0	0	0	0	0	0		0	0	0	0	0	0		0	0	0	0	0	0		1.00456	0.99956	1.00847	1.00374	1.00208	1.01017		320.84	303.174	284.15	277.332	257.51	262.294		41.008	41.689	33.2327	37.4948
55181		289.218	291.942	258.457	279.062	213.541	249.486				0	0	0	0	0	0		0	0	0	0	0	0		0	0	0	0	0	0		1.00453	0.999522	1.00815	1.00403	1.00223	1.01026		320.739	303.177	284.166	279.062	257.501	262.27		40.9337	41.689	33.2327	37.4948
55281		321.889	270.434	282.684	255.242	231.032	243.644				0	0	0	0	0	0		0	0	0	0	0	0		0	0	0	0	0	0		1.00439	0.999715	1.00703	1.00414	1.00237	1.01026		321.889	303.161	284.219	277.089	257.493	262.267		41.1463	41.8383	33.2327	37.2985
55361		287.844	264.107	257.105	226.174	223.899	234.476				0	0	0	0	0	0		0	0	0	0	0	0		0	0	0	0	0	0		1.00383	0.999672	1.00606	1.00431	1.00247	1.01013		320.832	303.165	284.244	276.972	257.489	262.305		41.1463	41.8383	33.2327	37.2985
55461		297.905	286.019	272.506	303.051	243.926	252.905				0	0	0	0	0	0		0	0	0	0	0	0		0	0	0	0	0	0		1.00387	0.999673	1.00615	1.0042	1.00249	1.00994		320.827	303.078	284.242	303.051	257.487	262.361		41.1898	41.9388	33.268	37.4948
55561		333.721	337.383	283.747	306.624	287.837	280.027				0	0	0	0	0	0		0	0	0	0	0	0		0	0	0	0	0	0		1.00444	0.999591	1.00613	1.00437	1.0025	1.00989		333.721	337.383	283.747	306.624	287.837	280.027		41.265	42.1613	33.268	37.4948
55641		297.117	294.881	276.652	267.563	255.686	281.847				0	0	0	0	0	0		0	0	0	0	0	0		0	0	0	0	0	0		1.00438	0.999402	1.0061	1.00445	1.00245	1.00987		320.758	302.817	284.243	276.879	255.686	281.847		41.3035	42.1128	33.268	37.4948
55721		285.694	325.906	302.483	259.011	254.295	256.354				0	0	0	0	0	0		0	0	0	0	0	0		0	0	0	0	0	0		1.0043	0.999397	1.00601	1.00435	1.00257	1.00975		320.576	325.906	302.483	276.009	254.295	261.769		41.2953	42.203	33.2327	37.3105
55801		286.406	269.954	277.134	230.441	242.319	234.955				0	0	0	0	0	0		0	0	0	0	0	0		0	0	0	0	0	0		1.00428	0.999745	1.00587	1.00434	1.00244	1.0096		320.578	302.799	284.307	276.015	257.49	261.838		41.339	42.436	33.2327	37.3105
55921		279.568	277.566	243.587	262.376	259.906	253.529				0	0	0	0	0	0		0	0	0	0	0	0		0	0	0	0	0	0		1.004	0.999704	1.00584	1.00421	1.00278	1.00956		320.597	302.801	284.55	276.054	259.906	261.856		41.339	42.436	33.3172	37.3105
56001		305.526	299.422	263.221	272.694	251.318	272.071				0	0	0	0	0	0		0	0	0	0	0	0		0	0	0	0	0	0		1.00418	0.999788	1.00528	1.00431	1.00297	1.00947		320.585	302.797	284.636	275.642	257.655	272.071		41.339	42.5163	33.3172	37.1622
56101		283.377	264.596	287.115	235.099	234.407	248.803				0	0	0	0	0	0		0	0	0	0	0	0		0	0	0	0	0	0		1.00419	0.999768	1.00464	1.00428	1.00229	1.00944		320.584	302.798	287.115	275.642	257.781	261.913		41.5615	42.7565	33.2327	37.356
56181		279.725	263.928	268.262	229.525	244.495	234.337				0	0	0	0	0	0		0	0	0	0	0	0		0	0	0	0	0	0		1.00401	0.999887	1.0048	1.00451	1.00254	1.00955		320.596	302.792	284.436	275.636	257.735	261.86		41.5615	42.5163	33.2327	37.356
56261		359.66	269.043	267.932	232.815	242.674	229.52				0	0	0	0	0	0		0	0	0	0	0	0		0	0	0	0	0	0		1.00413	0.99985	1.00471	1.00461	1.00273	1.00942		359.66	302.794	284.452	275.633	257.7	261.921		41.9062	42.7565	33.268	37.356
56381		356.18	301.152	261.535	279.531	276.703	272.694				0	0	0	0	0	0		0	0	0	0	0	0		0	0	0	0	0	0		1.00425	0.999714	1.00485	1.00452	1.0029	1.00916		356.18	302.801	284.428	279.531	276.703	272.694		41.7855	43.243	33.268	37.7852
56461		342.31	271.329	300.803	292.322	239.503	250.332				0	0	0	0	0	0		0	0	0	0	0	0		0	0	0	0	0	0		1.00432	1.00044	1.0053	1.0043	1.00349	1.00841		342.31	301.884	300.803	292.322	257.438	260.94		41.9933	42.7482	33.3275	36.9782
56541		325.372	295.822	286.228	271.168	233.093	265.87				0	0	0	0	0	0		0	0	0	0	0	0		0	0	0	0	0	0		1.00468	1.00015	1.00535	1.00374	1.00332	1.00795		325.372	301.794	286.228	275.458	257.447	265.87		42.2262	42.5738	33.268	36.3665
56621		292.105	271.127	287.741	236.001	244.007	263.406				0	0	0	0	0	0		0	0	0	0	0	0		0	0	0	0	0	0		1.00454	0.999938	1.00587	1.00355	1.00314	1.00776		320.115	301.483	287.741	275.476	257.455	263.406		42.4595	42.2895	33.268	36.3857
56701		320.299	293.339	279.148	260.404	233.224	239.77				0	0	0	0	0	0		0	0	0	0	0	0		0	0	0	0	0	0		1.00389	0.999948	1.00574	1.00369	1.00345	1.00806		319.879	301.216	284.201	275.612	257.567	261.063		42.3987	42.0317	33.1893	37.0707
56781		315.188	319.261	285.116	271.191	243.879	254.594				0	0	0	0	0	0		0	0	0	0	0	0		0	0	0	0	0	0		1.00398	1.00044	1.00544	1.00282	1.00346	1.00779		319.872	319.261	285.116	275.636	257.566	260.591		42.3987	42.0317	33.1893	37.0707
56921		283.96	263.15	263.98	212.069	232.281	230.759				0	0	0	0	0	0		0	0	0	0	0	0		0	0	0	0	0	0		1.00392	1.00037	1.00481	1.00198	1.00343	1.00738		319.877	301.164	284.436	275.613	257.572	260.713		42.3987	42.1072	33.268	36.4302
57001		237.049	251.132	247.026	229.103	210.032	237.735				0	0	0	0	0	0		0	0	0	0	0	0		0	0	0	0	0	0		1.00375	1.00062	1.00494	1.00145	1.00283	1.0071		319.896	301.157	284.413	275.514	257.681	260.8		42.1655	42.1072	33.268	36.2623
57081		276.64	258.967	248.375	255.016	238.542	229.957				0	0	0	0	0	0		0	0	0	0	0	0		0	0	0	0	0	0		1.00396	1.00138	1.00493	1.00146	1.00312	1.00713		319.873	301.155	284.414	275.373	257.628	260.278		42.1655	42.1742	33.3275	36.1337
57161		292.036	309.85	260.688	280.353	248.001	249.794				0	0	0	0	0	0		0	0	0	0	0	0		0	0	0	0	0	0		1.00397	1.00153	1.00496	1.00126	1.00321	1.00767		319.872	309.85	284.41	280.353	257.612	259.793		42.3987	42.1182	33.4325	36.0713
57241		313.047	329.929	306.121	308.871	279.531	276.993				0	0	0	0	0	0		0	0	0	0	0	0		0	0	0	0	0	0		1.00399	1.00234	1.00492	1.00175	1.00339	1.00767		319.699	329.929	306.121	308.871	279.531	276.993		42.4092	42.1192	33.514	36.2583
57321		311.962	278.579	269.098	246.747	254.527	240.167				0	0	0	0	0	0		0	0	0	0	0	0		0	0	0	0	0	0		1.00358	1.0029	1.00542	1.00146	1.0031	1.00708		319.374	300.477	284.151	275.31	254.527	259.287		42.235	42.0092	33.4397	36.2698
57421		265.493	291.784	265.588	271.477	262.196	247.487				0	0	0	0	0	0		0	0	0	0	0	0		0	0	0	0	0	0		1.00388	1.00278	1.0047	1.00205	1.00299	1.00679		319.188	300.258	284.138	275.303	262.196	259.362		42.0295	41.8365	33.1672	36.3257
57501		276.806	284.487	277.067	288.858	258.263	222.633				0	0	0	0	0	0		0	0	0	0	0	0		0	0	0	0	0	0		1.00368	1.00275	1.00469	1.00209	1.00315	1.00664		318.538	300.067	284.015	288.858	258.263	259.4		41.6742	41.6107	33.0147	36.3257
57601		307.599	292.25	251.377	241.789	248.842	278.005				0	0	0	0	0	0		0	0	0	0	0	0		0	0	0	0	0	0		1.00378	1.0018	1.00497	1.00237	1.00246	1.00667		319.23	300.132	283.91	275.24	257.377	278.005		42.0295	41.6107	32.9385	36.3257
57701		311.595	246.791	292.541	230.474	259.079	246.647				0	0	0	0	0	0		0	0	0	0	0	0		0	0	0	0	0	0		1.00365	1.00187	1.00503	1.00241	1.00254	1.00654		318.551	300.12	292.541	274.924	259.079	259.219		41.854	41.6107	32.9445	36.4638
57781		271.827	275.996	265.085	241.875	244.11	228.68				0	0	0	0	0	0		0	0	0	0	0	0		0	0	0	0	0	0		1.00365	1.00268	1.00446	1.00236	1.00268	1.00663		318.549	300.068	283.8	274.925	257.193	259.215		41.854	41.9042	32.7797	36.4638
57941		320.453	261.502	292.22	227.398	280.813	267.571				0	0	0	0	0	0		0	0	0	0	0	0		0	0	0	0	0	0		1.00383	1.00261	1.00444	1.00236	1.00275	1.00662		318.491	300.069	292.22	274.846	280.813	267.571		41.854	42.2832	32.7797	36.6013
58021		305.326	364.755	269.536	283.247	270.678	256.643				0	0	0	0	0	0		0	0	0	0	0	0		0	0	0	0	0	0		1.00385	1.00231	1.00451	1.00223	1.00267	1.00667		318.425	364.755	283.798	283.247	270.678	259.214		41.678	42.6367	32.7797	36.815
58121		341.417	352.914	299.089	311.797	279.787	332.498				0	0	0	0	0	0		0	0	0	0	0	0		0	0	0	0	0	0		1.00362	1.00231	1.0045	1.00226	1.00268	1.00652		341.417	352.914	299.089	311.797	279.787	332.498		41.339	42.8815	32.7197	36.6957
58221		334.208	316.75	308.616	278.703	241.835	246.212				0	0	0	0	0	0		0	0	0	0	0	0		0	0	0	0	0	0		1.00351	1.00241	1.00453	1.00225	1.00274	1.00635		334.208	316.75	308.616	278.703	257.191	259.226		41.685	43.68	32.8115	36.5952
58301		314.36	321.048	312.729	274.577	259.544	253.387				0	0	0	0	0	0		0	0	0	0	0	0		0	0	0	0	0	0		1.00355	1.00223	1.00463	1.00228	1.00352	1.00593		317.45	321.048	312.729	274.212	259.544	259.242		41.8405	43.691	32.756	37.078
58381		339.746	313.503	265.318	289.241	256.843	252.424				0	0	0	0	0	0		0	0	0	0	0	0		0	0	0	0	0	0		1.00348	1.00213	1.00462	1.00227	1.00275	1.00605		339.746	313.503	283.615	289.241	256.843	259.556		41.2647	43.691	32.6715	37.078
58461		332.408	300.047	277.377	261.687	259.54	257.655				0	0	0	0	0	0		0	0	0	0	0	0		0	0	0	0	0	0		1.00339	1.00206	1.0046	1.00208	1.00299	1.00642		332.408	300.048	283.617	274.023	259.54	259.512		41.04	43.691	32.6715	36.7427
58541		294.513	251.178	247.498	255.392	221.91	271.694				0	0	0	0	0	0		0	0	0	0	0	0		0	0	0	0	0	0		1.00399	1.00185	1.00455	1.00209	1.00301	1.0063		316.705	299.725	283.501	274.022	257.119	271.694		40.7487	43.5915	32.6238	36.7427
58621		283.799	260.366	230.769	298.905	238.859	247.934				0	0	0	0	0	0		0	0	0	0	0	0		0	0	0	0	0	0		1.00448	1.0019	1.00457	1.00207	1.00299	1.00621		316.661	299.472	283.229	298.905	257.12	259.231		41.123	43.3007	32.6093	36.7427
58701		312.399	308.865	272.695	263.333	257.898	222.088				0	0	0	0	0	0		0	0	0	0	0	0		0	0	0	0	0	0		1.00442	1.00208	1.00464	1.0021	1.00324	1.00612		316.666	308.865	282.915	274.02	257.898	259.235		41.4195	43.5157	32.4708	36.7427
58801		315.417	259.241	255.394	262.556	234.388	223.664				0	0	0	0	0	0		0	0	0	0	0	0		0	0	0	0	0	0		1.00422	1.00248	1.00474	1.00213	1.00336	1.00601		316.684	299.441	282.85	274.016	256.974	259.239		41.557	43.5157	32.3893	36.26
58921		328.549	328.482	298.647	281.707	249.531	283.107				0	0	0	0	0	0		0	0	0	0	0	0		0	0	0	0	0	0		1.00402	1.00216	1.00471	1.00215	1.00345	1.00588		328.549	328.482	298.647	281.707	256.966	283.107		42.0922	43.7805	32.0473	36.26
59041		277.968	273.798	277.161	288.003	230.175	250.702				0	0	0	0	0	0		0	0	0	0	0	0		0	0	0	0	0	0		1.00395	1.00226	1.00461	1.00203	1.00344	1.00574		316.563	299.445	282.792	288.003	256.966	259.25		42.1535	43.7805	32.1185	36.7427
59141		283.342	277.604	251.627	292.964	264.14	249.556				0	0	0	0	0	0		0	0	0	0	0	0		0	0	0	0	0	0		1.00394	1.00227	1.00462	1.00217	1.00361	1.00606		316.563	299.444	282.792	292.964	264.14	259.632		42.1535	43.7805	32.1185	36.4963
59221		317.075	312.84	292.507	308.701	262.348	316.69				0	0	0	0	0	0		0	0	0	0	0	0		0	0	0	0	0	0		1.00404	1.0025	1.00455	1.00207	1.00394	1.00583		316.7	312.84	292.507	308.701	262.348	316.69		42.4862	43.8675	32.1185	36.0135
59301		345.728	287.344	264.172	266.813	237.362	267.338				0	0	0	0	0	0		0	0	0	0	0	0		0	0	0	0	0	0		1.00405	1.00266	1.00444	1.00213	1.00371	1.00555		345.728	299.396	282.733	273.41	256.943	267.338		42.3195	44.0553	31.9375	35.7693
59381		292.471	273.613	289.136	277.519	242.623	271.51				0	0	0	0	0	0		0	0	0	0	0	0		0	0	0	0	0	0		1.00392	1.00236	1.00441	1.00208	1.00356	1.00508		316.564	299.325	289.136	272.999	256.956	271.51		42.5155	45.0468	31.8768	35.9283
59481		312.538	266.367	279.211	252.62	258.532	237.327				0	0	0	0	0	0		0	0	0	0	0	0		0	0	0	0	0	0		1.0039	1.00215	1.00424	1.00212	1.00356	1.00489		316.566	299.341	282.69	272.991	258.532	259.217		42.5155	45.0468	31.8768	36.1458
59561		288.826	267.53	287.721	270.018	268.408	222.964				0	0	0	0	0	0		0	0	0	0	0	0		0	0	0	0	0	0		1.00399	1.00214	1.00426	1.00201	1.00365	1.00492		316.475	299.208	287.721	272.751	268.408	259.216		42.4133	44.9828	31.8133	35.7947
59641		339.693	309.932	306.044	286.807	256.004	282.908				0	0	0	0	0	0		0	0	0	0	0	0		0	0	0	0	0	0		1.00384	1.0023	1.00417	1.00197	1.00375	1.00489		339.693	309.932	306.044	286.807	256.004	282.908		43.051	45.4938	31.9825	35.5918
59721		330.764	266.261	284.215	269.848	245.336	272.359				0	0	0	0	0	0		0	0	0	0	0	0		0	0	0	0	0	0		1.0037	1.00211	1.00425	1.00222	1.00375	1.00513		330.764	298.852	282.588	272.675	256.8	272.359		43.2795	45.7018	31.916	35.4958
59801		311.123	319.383	289.795	250.32	242.687	274.894				0	0	0	0	0	0		0	0	0	0	0	0		0	0	0	0	0	0		1.00373	1.00206	1.00417	1.00249	1.00399	1.00522		316.484	319.383	289.795	272.633	256.702	274.894		43.5855	45.7018	31.916	35.4958
59921		317.51	361.741	292.016	277.328	263.062	275.709				0	0	0	0	0	0		0	0	0	0	0	0		0	0	0	0	0	0		1.00378	1.0018	1.00427	1.00229	1.00381	1.00533		316.482	361.741	292.016	272.733	263.062	275.709		43.5855	45.7018	31.916	35.7947
60001		306.294	291.061	274.753	313.737	274.414	284.426				0	0	0	0	0	0		0	0	0	0	0	0		0	0	0	0	0	0		1.00351	1.00159	1.0044	1.0022	1.00359	1.00566		316.496	298.966	282.574	313.737	274.414	284.426		43.5855	45.7018	31.916	35.7403
60081		290.258	326.193	251.542	307.614	254.658	262.828				0	0	0	0	0	0		0	0	0	0	0	0		0	0	0	0	0	0		1.00305	1.00166	1.00403	1.0022	1.00377	1.00561		316.521	326.193	282.608	307.614	254.658	262.828		43.5855	45.7018	31.916	35.7403
60161		283.493	293.376	280.92	248.077	240.91	209.763				0	0	0	0	0	0		0	0	0	0	0	0		0	0	0	0	0	0		1.00293	1.00172	1.00413	1.00217	1.00373	1.00561		316.452	298.406	282.673	272.736	256.8	259.177		43.4642	45.4333	31.9973	35.7947
60241		315.925	276.832	292.165	295.577	245.835	235.513				0	0	0	0	0	0		0	0	0	0	0	0		0	0	0	0	0	0		1.00312	1.00168	1.00407	1.00237	1.0036	1.00549		316.343	298.105	292.165	295.577	256.087	258.984		43.8553	44.876	32.3435	35.7403
60321		290.928	294.544	279.468	270.937	267.121	250.851				0	0	0	0	0	0		0	0	0	0	0	0		0	0	0	0	0	0		1.00289	1.00171	1.00397	1.00228	1.00371	1.00549		316.36	298.1	282.613	272.733	267.121	258.879		44.1705	44.876	32.5675	35.7947
60441		339.898	320.925	283.523	321.601	279.756	257.625				0	0	0	0	0	0		0	0	0	0	0	0		0	0	0	0	0	0		1.00294	1.00153	1.00399	1.00201	1.00353	1.00558		339.898	320.925	282.611	321.601	279.756	258.879		44.103	45.292	32.862	35.8907
60521		285.439	306.487	276.98	275.454	262.486	251.53				0	0	0	0	0	0		0	0	0	0	0	0		0	0	0	0	0	0		1.00271	1.00147	1.00368	1.00202	1.00334	1.00555		316.24	306.487	282.488	272.749	262.486	258.879		44.7185	45.292	33.2228	35.8907
60621		293.073	287.604	265.128	275.325	244.976	232.998				0	0	0	0	0	0		0	0	0	0	0	0		0	0	0	0	0	0		1.00221	1.00165	1.00387	1.00231	1.00347	1.00562		316.149	298.109	282.622	272.962	256.149	258.976		44.606	45.292	33.2455	36.2963
60701		320.84	290.403	295.065	265.436	272.251	258.874				0	0	0	0	0	0		0	0	0	0	0	0		0	0	0	0	0	0		1.00226	1.00151	1.00408	1.00207	1.00366	1.00565		316.109	298.128	295.065	272.742	272.251	258.874		44.4677	44.876	33.2455	35.8907
60781		305.159	341.419	287.898	268.708	255.971	244.208				0	0	0	0	0	0		0	0	0	0	0	0		0	0	0	0	0	0		1.00244	1.00183	1.00403	1.00211	1.00366	1.00573		315.914	341.419	287.898	272.738	255.971	258.969		44.7455	44.876	33.2455	35.8907
60921		309.593	292.547	269.492	237.17	241.794	230.445				0	0	0	0	0	0		0	0	0	0	0	0		0	0	0	0	0	0		1.00256	1.00155	1.00426	1.00243	1.00373	1.00588		315.911	297.053	282.587	272.729	256.026	259.144		44.8245	44.5583	33.2455	35.7947
61002		300.257	327.661	286.355	257.799	241.319	235.448				0	0	0	0	0	0		0	0	0	0	0	0		0	0	0	0	0	0		1.00283	1.00186	1.00384	1.00217	1.00372	1.0061		315.687	327.661	286.355	272.685	255.972	259.117		44.666	44.5583	33.2455	35.4958
61081		311.472	319.089	284.834	244.927	218.453	254.992				0	0	0	0	0	0		0	0	0	0	0	0		0	0	0	0	0	0		1.00217	1.00179	1.00404	1.00188	1.0035	1.00623		315.443	319.089	282.407	272.513	255.825	258.938		44.9717	43.812	33.4615	35.4945
61161		357.106	381.486	310.03	287.725	297.359	299.309				0	0	0	0	0	0		0	0	0	0	0	0		0	0	0	0	0	0		1.00178	1.00177	1.00407	1.00181	1.00332	1.00617		357.106	381.486	310.03	287.725	297.359	299.309		45.2328	43.812	33.8525	35.4945
61251		352.175	313.837	291.763	297.128	260.302	243.095				0	0	0	0	0	0		0	0	0	0	0	0		0	0	0	0	0	0		1.00156	1.0022	1.00408	1.00186	1.00322	1.00621		352.175	313.837	291.763	297.128	260.302	258.877		45.2328	43.812	33.9828	35.4945
61321		315.873	315.12	317.359	275.302	286.511	291.983				0	0	0	0	0	0		0	0	0	0	0	0		0	0	0	0	0	0		1.00166	1.00183	1.0042	1.00215	1.00322	1.00621		315.278	315.12	317.359	272.688	286.511	291.983		45.1053	43.812	33.9828	35.5918
61421		319.231	319.994	280.038	259.07	276.475	273.543				0	0	0	0	0	0		0	0	0	0	0	0		0	0	0	0	0	0		1.00191	1.00219	1.00427	1.00215	1.00345	1.00622		315.192	319.994	281.961	272.485	276.475	273.543		44.9575	43.812	34.2175	35.4945
61501		333.058	342.528	237.533	279.064	243.05	252.525				0	0	0	0	0	0		0	0	0	0	0	0		0	0	0	0	0	0		1.00166	1.0021	1.00418	1.00222	1.00332	1.0062		333.058	342.528	281.846	279.064	254.944	258.473		44.9535	44.1357	34.1523	35.5558
61601		321.996	354.322	264.346	256.622	241.767	241.867				0	0	0	0	0	0		0	0	0	0	0	0		0	0	0	0	0	0		1.00141	1.00245	1.00392	1.00217	1.00326	1.00616		314.982	354.322	281.852	272.485	254.963	258.485		45.0952	44.2785	34.2113	35.4945
61681		321.038	301.885	280.474	223.611	255.795	247.444				0	0	0	0	0	0		0	0	0	0	0	0		0	0	0	0	0	0		1.00136	1.00247	1.00401	1.00217	1.00325	1.00601		314.605	296.394	281.85	272.485	255.795	258.53		44.8232	44.4225	34.3388	35.5558
61781		299.888	269.52	288.097	254.076	242.288	234.99				0	0	0	0	0	0		0	0	0	0	0	0		0	0	0	0	0	0		1.00138	1.00227	1.00393	1.00214	1.00315	1.00614		314.386	296.213	288.097	272.435	254.701	258.152		44.5192	44.1533	34.1025	35.3895
61921		362.232	303.25	306.497	322.618	280.262	277.607				0	0	0	0	0	0		0	0	0	0	0	0		0	0	0	0	0	0		1.00111	1.00258	1.00364	1.00193	1.00302	1.00593		362.232	303.25	306.497	322.618	280.262	277.607		44.6848	44.2127	33.9557	35.3843
62001		308.932	369.931	238.601	287.244	259.897	256.696				0	0	0	0	0	0		0	0	0	0	0	0		0	0	0	0	0	0		1.00125	1.0027	1.00402	1.00178	1.00317	1.00592		313.79	369.931	281.193	287.244	259.897	258.009		44.761	43.8425	33.8885	35.3843
62081		342.216	334.532	303.79	271.89	252.046	232.645				0	0	0	0	0	0		0	0	0	0	0	0		0	0	0	0	0	0		1.00132	1.00247	1.00398	1.00181	1.003	1.00619		342.216	334.532	303.79	272.446	254.45	257.954		44.8678	43.8425	33.9557	35.4728
62161		338.877	315.813	269.333	249.243	238.043	243.071				0	0	0	0	0	0		0	0	0	0	0	0		0	0	0	0	0	0		1.00103	1.00227	1.0036	1.00181	1.00297	1.0061		338.877	315.813	281.242	272.446	254.338	257.714		45.2018	43.9357	33.9258	35.6543
62261		319.323	304.66	271.917	269.947	226.749	256.561				0	0	0	0	0	0		0	0	0	0	0	0		0	0	0	0	0	0		1.00125	1.00222	1.00345	1.00176	1.00288	1.00624		313.249	304.66	280.982	272.448	253.674	257.707		45.105	44.163	33.4712	35.6543
62341		298.24	314.978	283.916	291.218	230.549	251.098				0	0	0	0	0	0		0	0	0	0	0	0		0	0	0	0	0	0		1.0012	1.00228	1.0035	1.00165	1.00351	1.0061		312.911	314.978	280.973	291.218	253.176	257.644		45.0457	44.2652	33.5637	35.6543
62441		296.59	271.661	250.977	266.025	230.913	255.772				0	0	0	0	0	0		0	0	0	0	0	0		0	0	0	0	0	0		1.00094	1.00297	1.00366	1.00156	1.00336	1.00617		312.956	295.273	280.942	272.454	253.293	257.643		45.3888	44.359	33.5637	35.6543
62541		290.314	271.543	275.523	250.054	234.593	264.607				0	0	0	0	0	0		0	0	0	0	0	0		0	0	0	0	0	0		1.00055	1.00421	1.00376	1.00148	1.00371	1.00602		312.738	294.977	280.923	272.456	252.781	264.607		45.095	44.094	33.7165	36.0238
62621		358.927	341.259	313.143	310.165	265.561	265.221				0	0	0	0	0	0		0	0	0	0	0	0		0	0	0	0	0	0		1.00017	1.00504	1.00348	1.00141	1.0035	1.00612		358.927	341.259	313.143	310.165	265.561	265.221		45.2	43.8245	33.6367	36.0863
62721		328.397	323.957	295.872	287.039	283.24	289.281				0	0	0	0	0	0		0	0	0	0	0	0		0	0	0	0	0	0		0.999838	1.00508	1.00358	1.00134	1.00318	1.00613		328.397	323.957	295.872	287.039	283.24	289.281		46.0915	43.8583	33.5295	35.9977
62801		340.755	319.292	286.12	267.367	246.808	269.87				0	0	0	0	0	0		0	0	0	0	0	0		0	0	0	0	0	0		0.999933	1.00533	1.00399	1.00153	1.00256	1.0061		340.755	319.292	286.12	272.455	252.105	269.87		46.0915	43.8583	33.5295	36.0863
62921		335.672	298.278	264.576	237.648	237.792	238.469				0	0	0	0	0	0		0	0	0	0	0	0		0	0	0	0	0	0		0.999789	1.00509	1.00424	1.00128	1.00308	1.00582		335.672	294.616	280.22	272.462	251.913	257.41		46.0915	43.916	33.1155	36.0863
63001		301.47	326.38	283.907	264.304	255.394	266.145				0	0	0	0	0	0		0	0	0	0	0	0		0	0	0	0	0	0		0.999635	1.00482	1.00406	1.00122	1.00295	1.00564		312.167	326.38	280.157	272.463	251.688	266.145		46.3885	44.371	33.0172	36.0863
63081		346.114	282.911	284.985	266.174	252.958	251.896				0	0	0	0	0	0		0	0	0	0	0	0		0	0	0	0	0	0		0.999517	1.0043	1.00408	1.00112	1.00285	1.00555		346.114	294.567	279.982	272.466	251.45	257.533		46.4567	45.472	32.9397	36.0863
63161		298.991	266.085	249.962	231.128	247.666	239.965				0	0	0	0	0	0		0	0	0	0	0	0		0	0	0	0	0	0		0.99926	1.00422	1.00388	1.00139	1.00253	1.00547		312.265	294.489	280.019	272.459	251.07	257.568		46.6565	45.582	33.0727	36.0863
63281		332.848	281.732	228.499	233.391	229.626	230.154				0	0	0	0	0	0		0	0	0	0	0	0		0	0	0	0	0	0		0.998931	1.00451	1.00363	1.00161	1.00218	1.00543		332.848	294.284	280.051	272.452	251.272	256.819		46.914	45.6568	33.17	36.0863
63361		312.755	314.584	263.313	281.553	274.698	284.914				0	0	0	0	0	0		0	0	0	0	0	0		0	0	0	0	0	0		0.99865	1.00439	1.00393	1.00228	1.00184	1.00534		312.407	314.584	280.01	281.553	274.698	284.914		46.9832	45.7368	33.3037	36.0863
63461		357.143	322.682	303.895	295.579	270.29	324.806				0	0	0	0	0	0		0	0	0	0	0	0		0	0	0	0	0	0		0.998591	1.00435	1.00393	1.00224	1.00189	1.00522		357.143	322.682	303.895	295.579	270.29	324.806		46.8605	45.6693	33.2287	36.0863
63541		295.002	279.788	243.42	270.5	263.495	235.593				0	0	0	0	0	0		0	0	0	0	0	0		0	0	0	0	0	0		0.998556	1.00416	1.00386	1.00229	1.00191	1.00545		311.946	294.13	279.456	272.288	263.495	256.753		46.781	45.6693	33.3178	35.9977
63641		279.438	303.057	280.373	250.044	285.942	266.137				0	0	0	0	0	0		0	0	0	0	0	0		0	0	0	0	0	0		0.998406	1.00389	1.00381	1.00137	1.00173	1.00546		311.865	294.198	279.21	272.37	285.942	266.137		46.603	45.6693	33.0435	35.9977
63725		334.102	323.323	285.976	264.404	267.544	266.414				0	0	0	0	0	0		0	0	0	0	0	0		0	0	0	0	0	0		0.998504	1.0039	1.00371	1.00125	1.00152	1.00522		334.102	323.323	279.221	272.378	267.544	266.414		46.7585	45.6693	33.1783	35.9977
63801		326.04	290.923	281.272	254.828	271.879	285.761				0	0	0	0	0	0		0	0	0	0	0	0		0	0	0	0	0	0		0.998621	1.00383	1.00366	1.00166	1.00157	1.00533		326.04	294.214	279.152	272.131	271.879	285.761		47.039	45.8367	32.9098	35.8948
63921		257.431	242.044	256.918	248.784	226.214	233.889				0	0	0	0	0	0		0	0	0	0	0	0		0	0	0	0	0	0		0.998417	1.00427	1.00472	1.0026	1.00146	1.00516		311.645	294.102	278.893	272.014	249.414	256.576		47.3123	45.8367	32.654	35.8948
64000		283.842	239.044	282.692	242.436	248.959	251.485				0	0	0	0	0	0		0	0	0	0	0	0		0	0	0	0	0	0		0.998325	1.0042	1.00456	1.00349	1.00119	1.00488		311.594	293.73	278.686	271.92	249.27	256.426		47.5423	46.0107	32.7473	36.0538
64080		300.735	257.785	232.754	257.249	228.569	241.742				0	0	0	0	0	0		0	0	0	0	0	0		0	0	0	0	0	0		0.997864	1.00414	1.00591	1.00425	1.00097	1.00484		311.595	293.74	278.431	271.879	249.29	256.432		47.9857	46.3317	32.987	36.4433
64161		336.748	353.878	289.496	313.329	248.597	278.315				0	0	0	0	0	0		0	0	0	0	0	0		0	0	0	0	0	0		0.997947	1.00418	1.00616	1.00431	1.00081	1.00498		336.748	353.878	289.496	313.329	249.305	278.315		47.6935	46.6957	33.1985	36.7645
64261		358.168	309.715	314.478	296.675	254.384	265.08				0	0	0	0	0	0		0	0	0	0	0	0		0	0	0	0	0	0		0.998397	1.00421	1.00615	1.0042	1.00102	1.00548		358.168	309.715	314.478	296.675	249.285	265.08		47.6935	46.6957	33.0642	36.858
64361		316.129	290.823	274.719	284.238	265.517	269.435				0	0	0	0	0	0		0	0	0	0	0	0		0	0	0	0	0	0		0.99841	1.00415	1.00613	1.00415	1.00094	1.00553		311.497	293.739	278.061	284.238	265.517	269.435		47.3043	46.6957	33.0642	36.7645
64441		285.462	279.069	283.713	261.78	239.303	232.082				0	0	0	0	0	0		0	0	0	0	0	0		0	0	0	0	0	0		0.998327	1.00388	1.00614	1.00405	1.00072	1.00572		311.212	293.514	277.723	271.884	249.144	256.351		47.1675	47.065	33.0435	36.858
64521		300.289	293.234	310.691	256.651	268.752	272.011				0	0	0	0	0	0		0	0	0	0	0	0		0	0	0	0	0	0		0.998926	1.00389	1.00624	1.00401	1.00061	1.00556		311.005	293.374	310.691	271.885	268.752	272.011		47.6087	47.0052	32.787	36.858
64600		283.275	242.628	270.711	250.084	218.894	274.215				0	0	0	0	0	0		0	0	0	0	0	0		0	0	0	0	0	0		0.99903	1.00421	1.00613	1.00444	1.00089	1.00541		310.974	293.313	277.293	271.716	248.935	274.215		47.6087	46.9675	32.787	36.6395
64680		257.759	263.053	229.76	249.213	233.161	246.71				0	0	0	0	0	0		0	0	0	0	0	0		0	0	0	0	0	0		0.998707	1.0043	1.00609	1.00498	1.00085	1.00573		311.059	293.307	277.299	271.607	248.937	255.93		48.439	47.5817	32.8322	36.6875
64781		311.594	233.581	216.682	234.659	233.364	236.432				0	0	0	0	0	0		0	0	0	0	0	0		0	0	0	0	0	0		0.998522	1.00401	1.00608	1.0051	1.0011	1.00573		311.066	293.325	277.151	271.583	248.931	255.93		48.52	48.1432	32.5048	36.6875
64921		272.698	243.62	236.38	268.24	230.508	221.325				0	0	0	0	0	0		0	0	0	0	0	0		0	0	0	0	0	0		0.998289	1.00364	1.00608	1.00496	1.00127	1.00577		310.701	293.342	277.151	271.612	248.875	255.762		47.881	48.9117	32.558	36.8325
65001		317.44	316.395	290.098	297.439	266.832	297.261				0	0	0	0	0	0		0	0	0	0	0	0		0	0	0	0	0	0		0.998209	1.0034	1.00575	1.00528	1.0011	1.006		310.725	316.395	290.098	297.439	266.832	297.261		47.881	49.2255	32.558	36.745
65080		316.753	263.26	263.45	301.886	263.801	259.26				0	0	0	0	0	0		0	0	0	0	0	0		0	0	0	0	0	0		0.998221	1.00331	1.00573	1.00524	1.0012	1.00585		310.721	293.417	277.157	301.886	263.801	255.917		47.881	49.2255	32.558	36.745
65161		255.216	263.026	267.286	272.317	247.001	251.886				0	0	0	0	0	0		0	0	0	0	0	0		0	0	0	0	0	0		0.997919	1.00367	1.00566	1.00511	1.00122	1.00596		310.079	293.386	277.158	271.484	248.877	255.905		47.5255	49.2255	32.558	36.745
65261		279.828	255.737	284.129	260.457	248.946	249.931				0	0	0	0	0	0		0	0	0	0	0	0		0	0	0	0	0	0		0.997732	1.00354	1.00574	1.00518	1.00108	1.00599		310.188	293.397	277.157	271.566	248.882	255.902		47.6688	49.2255	32.558	36.9397
65341		264.09	223.272	260.562	255.932	224.006	240.428				0	0	0	0	0	0		0	0	0	0	0	0		0	0	0	0	0	0		0.997799	1.00353	1.00597	1.00537	1.00106	1.00594		309.529	293.345	277.114	271.479	248.774	255.711		47.5473	49.3685	32.4565	36.745
65421		282.866	261.253	240.557	225.042	216.992	255.55				0	0	0	0	0	0		0	0	0	0	0	0		0	0	0	0	0	0		0.997628	1.00326	1.00588	1.00549	1.00102	1.00595		309.544	293.267	277.046	271.333	248.641	255.394		47.88	49.5187	32.3245	36.671
65501		239.341	233.115	251.708	259.008	192.488	237.944				0	0	0	0	0	0		0	0	0	0	0	0		0	0	0	0	0	0		0.997893	1.00333	1.00596	1.00521	1.00122	1.00576		309.52	293.262	277.042	271.356	248.557	254.994		47.88	49.5735	32.3245	36.671
65581		257.367	230.464	257.049	218.513	201.098	197.83				0	0	0	0	0	0		0	0	0	0	0	0		0	0	0	0	0	0		0.998165	1.00311	1.00622	1.00511	1.00107	1.00552		309.37	293.088	277.029	271.364	248.369	254.994		48.2765	49.6195	32.3963	36.871
65681		252.881	238.672	230.699	223.468	205.563	205.079				0	0	0	0	0	0		0	0	0	0	0	0		0	0	0	0	0	0		0.998472	1.00322	1.00658	1.00567	1.00083	1.00599		309.35	292.934	277.01	271.318	248.106	254.993		48.2765	49.68	32.3963	36.871
65781		325.899	256.827	262.981	285.22	234.496	270.603				0	0	0	0	0	0		0	0	0	0	0	0		0	0	0	0	0	0		0.998433	1.00337	1.00657	1.00559	1.00063	1.00689		325.899	292.926	276.914	285.22	248.123	270.603		48.287	49.8695	32.0925	36.871
65921		293.67	230.581	250.201	237.37	237.104	239.633				0	0	0	0	0	0		0	0	0	0	0	0		0	0	0	0	0	0		0.998058	1.00342	1.00639	1.00567	1.00036	1.00706		309.308	293.043	276.925	271.46	248.153	255.033		48.287	49.9575	32.0925	36.871
66000		274.735	242.916	251.052	212.323	216.82	201.923				0	0	0	0	0	0		0	0	0	0	0	0		0	0	0	0	0	0		0.997916	1.00337	1.00619	1.00564	1.00075	1.00771		309.312	293.05	276.937	271.463	248.113	254.993		48.287	50.118	32.2043	36.671
66080		280.794	267.021	281.238	232.762	216.286	226.974				0	0	0	0	0	0		0	0	0	0	0	0		0	0	0	0	0	0		0.997731	1.00336	1.00633	1.00572	1.0006	1.00763		309.316	293.053	276.928	271.456	248.126	254.993		48.287	50.118	32.2763	36.671
66160		254.319	243.864	247.124	211.674	236.746	208.307				0	0	0	0	0	0		0	0	0	0	0	0		0	0	0	0	0	0		0.997755	1.0031	1.00638	1.00531	1.00076	1.00784		309.315	293.09	276.926	271.524	248.112	254.895		48.287	50.2343	32.2043	36.745
66240		256.628	249.498	258.098	220.091	211.519	208.857				0	0	0	0	0	0		0	0	0	0	0	0		0	0	0	0	0	0		0.997914	1.00322	1.00637	1.00522	1.00138	1.00674		309.312	292.934	276.926	271.533	247.808	254.807		48.287	50.1462	32.2043	36.745
66320		252.253	231.075	231.565	214.412	209.156	217.374				0	0	0	0	0	0		0	0	0	0	0	0		0	0	0	0	0	0		0.997639	1.00311	1.00622	1.00521	1.00136	1.00673		309.172	292.94	276.779	271.482	247.481	254.633		48.1632	50.4162	32.202	36.871
66401		240.28	204.708	241.402	219.785	221.259	215.051				0	0	0	0	0	0		0	0	0	0	0	0		0	0	0	0	0	0		0.997621	1.00363	1.00612	1.00559	1.00157	1.0074		309.177	292.913	276.792	271.324	247.105	254.469		48.1632	50.4162	32.202	37.0762
66501		295.577	235.947	246.232	265.102	219.591	214.291				0	0	0	0	0	0		0	0	0	0	0	0		0	0	0	0	0	0		0.997426	1.00382	1.00609	1.00591	1.00284	1.00709		309.219	292.54	276.796	271.297	246.814	254.477		48.3125	50.5705	32.2363	37.0762
66600		271.377	271.76	261.914	292.904	246.493	277.477				0	0	0	0	0	0		0	0	0	0	0	0		0	0	0	0	0	0		0.997624	1.00367	1.00617	1.006	1.00378	1.00671		309.176	292.571	276.786	292.904	246.808	277.477		48.515	51.1012	32.244	36.9555
66725		257.961	259.395	244.104	272.066	231.74	268.768				0	0	0	0	0	0		0	0	0	0	0	0		0	0	0	0	0	0		0.997629	1.00397	1.00602	1.00585	1.00402	1.00642		309.175	292.514	276.805	271.128	246.606	268.768		48.6608	51.3803	32.3238	37.0035
66800		266.559	217.731	240.071	240.343	226.943	232.979				0	0	0	0	0	0		0	0	0	0	0	0		0	0	0	0	0	0		0.997416	1.00396	1.00597	1.00586	1.004	1.00612		309.221	292.238	276.812	270.976	246.486	254.465		48.6608	51.2545	32.3238	36.8888
66920		289.328	231.836	243.176	261.399	207.576	239.205				0	0	0	0	0	0		0	0	0	0	0	0		0	0	0	0	0	0		0.997373	1.00398	1.00592	1.00569	1.00396	1.00609		308.917	292.237	276.819	270.981	246.487	254.466		48.3335	51.2545	32.244	36.8888
67000		270.127	220.728	240.88	237.087	220.539	231.906				0	150	0	0	0	0		0	60.8032	0	0	0	0		0	1	0	0	0	0		0.997316	1.00484	1.00594	1.00532	1.00453	1.006		308.92	292.18	276.373	271.004	246.42	254.466		48.3335	51.2545	32.187	36.7743
67080		265.085	215.379	227.344	230.314	203.172	195.706				0	150	0	0	0	0		0	64.6269	0	0	0	0		0	1	0	0	0	0		0.997223	1.00607	1.00578	1.00532	1.00485	1.00626		308.814	292.07	276.47	271.004	246.412	254.464		48.1363	51.4237	32.2668	36.7743
67160		226.142	218.201	257.047	218.529	198.629	201.914				0	150	0	0	0	0		0	66.3523	0	0	0	0		0	1	0	0	0	0		0.997269	1.00594	1.00587	1.00518	1.00479	1.00632		308.789	292.084	276.414	271.018	246.413	254.464		47.5697	51.4237	32.2668	36.8888
67260		220.834	191.973	225.551	211.414	195.114	193.395				0	150	0	0	0	0		0	64.7782	0	0	0	0		0	1	0	0	0	0		0.997104	1.0067	1.00587	1.00528	1.00481	1.00625		308.842	291.933	276.388	271.008	246.36	254.531		47.5697	51.1335	32.2668	36.8888
67360		242.742	259.058	262.414	239.52	220.849	252.317				0	150	0	0	0	0		0	65.1282	0	0	0	0		0	1	0	0	0	0		0.99708	1.00662	1.00586	1.00541	1.00494	1.00627		308.315	291.924	275.489	270.939	246.335	254.44		47.2303	50.8213	32.1848	36.907
67441		263.354	258.885	251.231	247.654	232.089	257.749				0	150	0	0	0	0		0	64.1598	0	0	0	0		0	1	0	0	0	0		0.996889	1.00696	1.00577	1.00541	1.00485	1.00648		308.377	291.801	275.295	270.517	246.3	254.435		47.3173	50.8213	32.1848	36.854
67560		260.735	244.797	239.132	250.068	207.328	231.944				0	150	0	0	0	0		0	63.9423	0	0	0	0		0	1	0	0	0	0		0.996822	1.00692	1.00578	1.00548	1.00483	1.00765		308.398	291.805	275.292	270.396	246.301	254.175		47.3173	51.4582	32.1848	36.7125
67640		253.75	226.996	245.686	261.397	219.345	230.83				0	150	0	0	0	0		0	64.7749	0	0	0	0		0	1	0	0	0	0		0.996597	1.00686	1.00547	1.00538	1.00476	1.00869		307.811	291.196	275.371	270.402	246.303	253.632		47.4605	51.8423	32.1848	36.7763
67720		262.231	205.913	234.283	216.466	213.356	242.401				0	150	0	0	0	0		0	67.8776	0	0	0	0		0	1	0	0	0	0		0.996799	1.00677	1.00553	1.00537	1.00486	1.00875		307.724	291.235	275.358	270.277	246.222	253.604		47.4605	52.253	32.1848	36.6935
67800		220.876	215.577	232.364	235.492	222.194	238.32				0	150	0	0	0	0		0	69.198	0	0	0	0		0	1	0	0	0	0		0.996792	1.00689	1.00549	1.00526	1.00477	1.00749		307.727	291.185	275.368	270.285	246.226	254.45		47.4605	52.253	32.1848	36.6935
67920		227.449	188.564	209.837	214.959	189.507	218.603				0	150	0	0	0	0		0	70.9049	0	0	0	0		0	1	0	0	0	0		0.996668	1.00654	1.00537	1.00541	1.00468	1.00731		307.78	291.332	275.38	270.274	246.231	254.453		47.4605	51.8423	32.4093	36.6298
68020		230.778	184.929	220.68	226.268	180.933	205.204				0	150	0	0	0	0		0	67.2357	0	0	0	0		0	1	0	0	0	0		0.996579	1.00671	1.00534	1.00537	1.00468	1.00749		308.477	291.26	275.383	270.277	246.231	254.45		47.5722	52.253	32.1848	36.6935
68100		240.216	205.696	240.548	219.437	223.425	207.186				0	150	0	0	0	0		0	64.3599	0	0	0	0		0	1	0	0	0	0		0.996802	1.00696	1.00523	1.00528	1.00461	1.00742		308.405	291.154	275.393	270.284	246.236	254.451		47.3173	52.253	32.4093	36.6935
68220		268.458	280.564	255.574	260.749	249.342	272				0	150	0	0	0	0		0	63.2234	0	0	0	0		0	1	0	0	0	0		0.996683	1.00691	1.00516	1.0053	1.00449	1.00725		308.443	290.944	275.4	270.282	246.242	272		47.3173	52.1685	32.1848	36.6935
68300		278.365	221.628	262.561	270.396	220.27	228.65				0	150	0	0	0	0		0	61.3144	0	0	0	0		0	1	0	0	0	0		0.996413	1.00684	1.00518	1.00563	1.00443	1.0071		307.89	290.843	275.397	270.246	246.151	254.462		47.4605	52.1037	32.4093	36.6935
68400		233.989	222.628	266.916	240.269	210.06	237.784				0	150	0	0	0	0		0	63.5946	0	0	0	0		0	1	0	0	0	0		0.996677	1.0068	1.00512	1.00557	1.00468	1.00803		307.525	290.497	275.028	270.254	246.031	254.439		46.9395	51.9957	32.33	36.9153
68480		255.981	238.012	259.622	239.109	217.294	234.726				0	150	0	0	0	0		0	65.5859	0	0	0	0		0	1	0	0	0	0		0.997111	1.00701	1.00508	1.00527	1.00483	1.00819		307.498	290.038	275.037	270.284	246.021	254.435		46.9395	51.7152	32.33	36.9153
68560		273.739	251.502	258.234	268.833	206.175	223.436				0	150	0	0	0	0		0	67.0907	0	0	0	0		0	1	0	0	0	0		0.997316	1.00756	1.00508	1.00535	1.005	1.00792		307.267	289.797	275.407	270.279	246.01	254.441		46.549	51.7152	32.5978	36.9153
68640		230.883	191.994	245.743	246.597	201.059	194.721				0	150	0	0	0	0		0	67.1355	0	0	0	0		0	1	0	0	0	0		0.997256	1.00774	1.0052	1.00523	1.00515	1.00656		306.506	290.269	275.396	270.054	246	254.506		46.157	52.2917	32.5978	36.575
68720		223.448	187.485	220.532	210.666	189.269	206.202				0	150	0	0	0	0		0	63.0725	0	0	0	0		0	1	0	0	0	0		0.997759	1.00771	1.00531	1.00524	1.00516	1.00649		306.435	289.721	275.633	270.053	245.999	254.511		46.157	51.7152	32.4913	36.575
68800		245.463	193.216	258.981	225.933	217.224	191.714				0	150	0	0	0	0		0	60.1294	0	0	0	0		0	1	0	0	0	0		0.99731	1.00821	1.00567	1.00506	1.00526	1.00668		307.27	289.462	275.506	270.079	245.992	254.496		46.549	51.7152	32.4913	37.0322
68920		305.85	294.746	294.608	294.845	239.057	242.612				0	0	0	0	0	0		0	0	0	0	0	0		0	0	0	0	0	0		0.997185	1.00882	1.00578	1.00507	1.00515	1.00663		307.493	289.144	294.608	294.845	246	254.5		46.791	51.7152	32.4913	37.0322
69000		265.18	272.896	235.023	288.903	211.782	219.739				0	0	0	0	0	0		0	0	0	0	0	0		0	0	0	0	0	0		0.997435	1.00872	1.00583	1.005	1.0051	1.00673		307.476	289.195	275.491	288.903	246.003	254.492		46.791	51.7152	32.4913	37.175
69100		260.615	239.219	268.851	235.613	216.922	236.144				0	0	0	0	0	0		0	0	0	0	0	0		0	0	0	0	0	0		0.997893	1.00864	1.00567	1.0049	1.00492	1.00784		307.444	289.237	275.505	269.971	246.015	254.442		46.791	51.7152	32.4913	37.6203
69180		238.984	228.47	235.687	224.381	207.261	211.498				0	0	0	0	0	0		0	0	0	0	0	0		0	0	0	0	0	0		0.998305	1.00897	1.00616	1.00489	1.00481	1.00782		306.758	288.341	275.196	269.882	245.891	254.085		46.4005	51.431	32.5978	37.5515
69260		253.698	207.576	240.231	231.397	220.438	228.372				0	0	0	0	0	0		0	0	0	0	0	0		0	0	0	0	0	0		0.998829	1.00904	1.00668	1.00483	1.0047	1.00803		306.519	288.327	274.828	269.886	245.9	253.459		46.4005	51.725	32.8168	37.5515
69340		264.346	213.61	248.443	238.961	211.631	203.974				0	0	0	0	0	0		0	0	0	0	0	0		0	0	0	0	0	0		0.998808	1.00897	1.0068	1.00476	1.00464	1.00805		306.522	288.342	275.068	269.493	245.905	253.456		46.4005	51.725	32.8988	37.3315
69420		240.113	210.313	212.913	219.698	198.344	202.875				0	0	0	0	0	0		0	0	0	0	0	0		0	0	0	0	0	0		0.998467	1.00931	1.00614	1.00456	1.00491	1.0082		307.404	288.922	276.211	269.564	246.015	253.888		46.791	52.0092	32.9558	37.3315
69545		259.993	224.661	212.817	214.454	180.303	188.24				0	0	0	0	0	0		0	0	0	0	0	0		0	0	0	0	0	0		0.998655	1.00927	1.00625	1.00442	1.00491	1.00785		307.506	289.801	276.831	269.116	245.882	254.068		47.4605	52.5857	33.03	37.2155
69620		297.621	305.089	250.42	262.751	221.082	268.522				0	0	0	0	0	0		0	0	0	0	0	0		0	0	0	0	0	0		0.999155	1.00885	1.00569	1.00459	1.00479	1.00778		307.472	305.089	277.056	268.885	246.023	268.522		47.4605	52.6937	33.1148	37.1235
69700		325.338	276.755	255.334	274.021	252.127	260.263				0	0	0	0	0	0		0	0	0	0	0	0		0	0	0	0	0	0		0.999171	1.00826	1.00563	1.00466	1.00481	1.00661		325.338	290.557	277.059	268.838	246.022	254.502		47.5722	52.6937	33.1148	36.6382
69780		257.402	270.597	282.949	249.738	237.412	252.97				0	0	0	0	0	0		0	0	0	0	0	0		0	0	0	0	0	0		0.998849	1.00816	1.00544	1.00484	1.00489	1.00666		308.269	290.581	277.134	268.837	245.884	254.498		47.8247	52.6937	33.5875	36.5857
69920		257.752	230.828	232.365	229.367	225.809	251.425				0	0	0	0	0	0		0	0	0	0	0	0		0	0	0	0	0	0		0.99856	1.00802	1.00542	1.00476	1.00492	1.00553		308.857	290.762	277.135	268.761	245.882	254.59		48.4932	52.3997	33.5875	36.2515
70000		251.611	252.388	265.78	239.614	241.957	250.202				0	0	0	0	0	0		0	0	0	0	0	0		0	0	0	0	0	0		0.99858	1.0082	1.00579	1.00507	1.00474	1.00526		308.856	290.748	277.122	268.738	245.775	254.613		48.4932	52.3997	33.8065	36.2515
70080		264.962	218.864	241.403	205.451	206.056	223.576				0	0	0	0	0	0		0	0	0	0	0	0		0	0	0	0	0	0		0.99856	1.00803	1.00573	1.00533	1.00465	1.0064		308.973	290.76	277.124	268.719	245.526	254.519		48.9158	52.3997	33.8065	36.2515
70160		254.219	226.687	232.053	216.817	214.833	225.98				0	0	0	0	0	0		0	0	0	0	0	0		0	0	0	0	0	0		0.998336	1.00808	1.00562	1.00643	1.00472	1.00795		309.022	290.87	277.128	268.762	245.232	254.531		48.9158	52.4645	33.8065	36.6382
70260		232.707	239.091	252.642	241.655	228.45	206.736				0	0	0	0	0	0		0	0	0	0	0	0		0	0	0	0	0	0		0.998556	1.00849	1.00574	1.00722	1.00505	1.009		309.309	290.955	277.157	268.83	245.435	254.585		49.0695	52.6395	34.0485	37.1235
70360		308.312	351.922	278.816	311.211	246.188	269.736				0	0	0	0	0	0		0	0	0	0	0	0		0	0	0	0	0	0		0.999117	1.00865	1.00586	1.00757	1.00517	1.00891		309.41	351.922	277.329	311.211	245.747	269.736		49.3773	52.7978	34.418	37.2155
70460		282.267	272.66	277.944	262.002	240.16	245.782				0	0	0	0	0	0		0	0	0	0	0	0		0	0	0	0	0	0		0.999368	1.00841	1.00628	1.0079	1.00526	1.00892		309.537	290.961	277.677	268.839	245.853	254.455		49.528	52.7978	34.6745	37.2155
70560		286.275	233.21	263.369	231.258	225.648	242.335				0	0	0	0	0	0		0	0	0	0	0	0		0	0	0	0	0	0		0.999381	1.00812	1.00636	1.00889	1.00529	1.00959		309.536	291.387	277.649	268.833	245.85	254.442		49.528	53.11	34.6745	37.2155
70640		294.066	286.296	297.909	224.703	226.047	222.549				0	0	0	0	0	0		0	0	0	0	0	0		0	0	0	0	0	0		0.999173	1.00827	1.00679	1.0093	1.0052	1.00891		310.318	291.324	297.909	268.841	245.996	254.456		49.8835	53.11	34.8445	37.3315
70720		258.089	251.41	291.465	239.345	228.225	265.354				0	0	0	0	0	0		0	0	0	0	0	0		0	0	0	0	0	0		0.999319	1.00858	1.00723	1.01036	1.00501	1.00936		310.728	291.812	291.465	268.835	246.117	265.354		50.6745	53.4002	34.7598	37.3315
70800		256.785	229.501	258.069	229.052	236.881	229.062				0	0	0	0	0	0		0	0	0	0	0	0		0	0	0	0	0	0		0.999529	1.00845	1.00719	1.01076	1.00449	1.00823		310.943	291.825	278.529	268.822	246.242	254.509		50.9215	53.4002	34.8713	37.3315
70920		230.073	210.708	272.261	229.975	222.43	216.497				0	0	0	0	0	0		0	0	0	0	0	0		0	0	0	0	0	0		0.999589	1.00853	1.00713	1.01082	1.00391	1.00828		311.09	291.817	278.82	268.672	246.274	254.434		51.121	53.4002	35.127	37.2155
71000		249.189	221.187	232.148	232.408	184.207	202.545				0	0	0	0	0	0		0	0	0	0	0	0		0	0	0	0	0	0		0.999773	1.00841	1.00709	1.01087	1.00393	1.00853		311.258	291.262	278.834	268.385	246.179	254.428		51.2577	53.11	35.3955	37.1235
71080		267.754	278.874	271.678	271.85	238.83	256.332				0	0	0	0	0	0		0	0	0	0	0	0		0	0	0	0	0	0		0.999808	1.00864	1.00701	1.01118	1.0044	1.00888		311.081	291.165	278.848	268.354	246.05	254.421		51.121	53.11	35.3955	37.1235
71160		300.821	283.523	268.373	260.223	246.624	260.774				0	0	0	0	0	0		0	0	0	0	0	0		0	0	0	0	0	0		0.999789	1.00879	1.00718	1.01134	1.00448	1.00905		311.254	291.793	278.815	268.338	246.148	254.335		51.2577	53.4002	35.3955	37.1235
71240		244.597	258.61	267.032	245.376	212.54	227.011				0	0	0	0	0	0		0	0	0	0	0	0		0	0	0	0	0	0		0.999804	1.00882	1.00718	1.0118	1.00468	1.00929		311.517	291.95	278.816	268.503	246.231	254.448		51.55	53.526	35.024	37.2155
71340		301.951	225.299	283.836	234.166	213.339	194.568				0	0	0	0	0	0		0	0	0	0	0	0		0	0	0	0	0	0		0.999967	1.00895	1.00707	1.01178	1.00477	1.00915		311.594	292.131	279.152	268.749	246.303	254.573		51.6418	53.7337	35.2983	37.279
71420		274.511	253.789	246.785	221.991	227.387	221.735				0	0	0	0	0	0		0	0	0	0	0	0		0	0	0	0	0	0		0.999246	1.0089	1.00796	1.01217	1.00279	1.00924		311.84	292.137	279.182	268.72	246.471	254.566		51.7298	53.7337	35.419	37.279
71500		267.67	251.794	261.441	243.59	245.728	246.148				0	0	0	0	0	0		0	0	0	0	0	0		0	0	0	0	0	0		0.998728	1.00916	1.00889	1.01267	1.00136	1.00931		311.964	292.233	279.212	268.65	246.704	254.56		51.996	53.8218	35.4685	37.279
71580		275.75	241.67	256.477	256.1	214.708	220.311				0	0	0	0	0	0		0	0	0	0	0	0		0	0	0	0	0	0		0.998833	1.00892	1.01043	1.01229	1.00144	1.00935		312.101	292.541	279.237	268.711	246.812	254.557		52.046	53.8862	35.502	37.279
71660		265.089	251.689	251.765	224.396	234.493	205.993				0	0	0	0	0	0		0	0	0	0	0	0		0	0	0	0	0	0		0.998996	1.00838	1.01061	1.01229	1.00129	1.00943		312.086	292.337	279.468	268.419	246.813	254.55		52.046	53.8218	35.5405	37.163
71760		259.723	243.18	284.611	240.155	206.529	212.28				0	0	0	0	0	0		0	0	0	0	0	0		0	0	0	0	0	0		0.998784	1.00866	1.01074	1.01272	1.00166	1.00946		311.962	292.153	279.449	268.199	246.671	254.548		51.996	54.0277	35.5405	37.071
71920		316.422	271.615	308.142	236.529	277.889	247.184				0	0	0	0	0	0		0	0	0	0	0	0		0	0	0	0	0	0		0.998489	1.00836	1.01063	1.01299	1.00314	1.01022		311.985	292.173	308.142	268.171	277.889	254.487		51.996	54.0277	35.5405	37.071
72020		297.492	246.937	289.772	237.334	229.606	216.55				0	0	0	0	0	0		0	0	0	0	0	0		0	0	0	0	0	0		0.998167	1.00802	1.01137	1.01285	1.0031	1.01027		312.013	292.195	289.772	268.186	246.546	254.623		51.996	54.0277	35.6227	37.071
72100		259.831	254.579	270.92	235.219	238.738	246.019				0	0	0	0	0	0		0	0	0	0	0	0		0	0	0	0	0	0		0.998549	1.00809	1.01101	1.01257	1.00346	1.01051		312.143	292.389	279.456	268.388	246.658	254.602		52.046	54.1158	35.5405	37.163
72180		311.057	262.572	257.898	245.14	232.717	236.798				0	0	0	0	0	0		0	0	0	0	0	0		0	0	0	0	0	0		0.998384	1.00825	1.01095	1.0128	1.00353	1.00985		312.43	292.361	279.67	268.628	246.81	254.817		52.2283	54.1158	35.6227	37.279
72260		256.721	252.698	222.382	248.612	227.105	226.896				0	0	0	0	0	0		0	0	0	0	0	0		0	0	0	0	0	0		0.998607	1.00826	1.01113	1.01244	1.00227	1.00977		312.557	292.678	279.942	268.826	246.982	254.825		52.4813	53.8862	35.81	37.499
72340		251.882	221.112	259.134	223.976	214.221	183.091				0	0	0	0	0	0		0	0	0	0	0	0		0	0	0	0	0	0		0.998864	1.00818	1.01153	1.01242	1.00246	1.00981		312.74	292.941	280.105	268.827	247.523	254.949		52.6398	54.1125	36.096	37.0538
72440		251.802	222.745	211.257	221.969	211.259	196.053				0	0	0	0	0	0		0	0	0	0	0	0		0	0	0	0	0	0		0.998503	1.0078	1.01196	1.0124	1.00228	1.00977		312.57	292.96	280.193	268.829	247.964	254.951		52.4813	54.1125	36.321	37.0538
72520		238.839	220.522	267.171	200.931	211.418	190.213				0	0	0	0	0	0		0	0	0	0	0	0		0	0	0	0	0	0		0.998132	1.00702	1.01206	1.01248	1.00204	1.00972		312.618	293.015	280.19	268.684	248.516	254.829		52.4813	54.1125	36.321	36.8337
72620		253.629	231.735	260.698	214.407	207.688	215.445				0	0	0	0	0	0		0	0	0	0	0	0		0	0	0	0	0	0		0.998511	1.0063	1.01238	1.01242	1.00177	1.00969		312.419	293.288	280.177	268.695	248.645	254.833		52.2283	54.546	36.3497	36.8337
72700		306.53	295.009	270.548	301.894	264.715	284.829				0	0	0	0	0	0		0	0	0	0	0	0		0	0	0	0	0	0		0.998654	1.00673	1.01236	1.0124	1.00172	1.00979		312.407	293.261	280.27	301.894	264.715	284.829		52.2283	54.546	36.671	36.8337
72800		297.833	270.736	284.149	249.14	234.81	226.516				0	0	0	0	0	0		0	0	0	0	0	0		0	0	0	0	0	0		0.998393	1.00654	1.01218	1.01236	1.00232	1.01013		312.429	293.273	284.149	268.765	248.586	254.993		52.2283	54.546	36.6633	36.8337
72920		280.266	227.995	291.064	215.134	212.611	213.537				0	0	0	0	0	0		0	0	0	0	0	0		0	0	0	0	0	0		0.998321	1.00678	1.01228	1.01232	1.00294	1.01155		312.435	293.348	291.064	268.767	248.555	254.993		52.2283	54.8562	36.6633	36.8337
73000		308.847	261.381	259.289	266.105	246.281	225.529				0	0	0	0	0	0		0	0	0	0	0	0		0	0	0	0	0	0		0.999196	1.00681	1.01221	1.01298	1.00318	1.01202		312.321	293.256	280.302	268.744	248.183	254.992		52.2283	54.546	36.6633	37.0538
73080		277.809	247.826	239.06	267.029	229.505	215.306				0	0	0	0	0	0		0	0	0	0	0	0		0	0	0	0	0	0		0.999444	1.00732	1.0125	1.01354	1.00338	1.01251		312.48	293.213	280.366	268.786	248.533	254.994		52.4813	54.546	37.577	36.428
73160		252.231	260.783	242.643	207.962	216.583	233.565				0	0	0	0	0	0		0	0	0	0	0	0		0	0	0	0	0	0		0.999669	1.00748	1.01259	1.01349	1.00328	1.0133		312.635	293.32	280.46	268.863	248.67	255.002		52.6398	54.8562	37.5922	36.4625
73240		272.503	243.461	247.386	222.203	215.455	195.213				0	0	0	0	0	0		0	0	0	0	0	0		0	0	0	0	0	0		0.999686	1.00774	1.01255	1.01362	1.00279	1.01424		312.633	293.364	280.461	269.004	248.903	255.011		52.3848	55.0255	37.5922	36.637
73360		226.038	232.679	215.778	211.985	191.329	178.717				0	0	0	0	0	0		0	0	0	0	0	0		0	0	0	0	0	0		0.999791	1.00859	1.01241	1.01372	1.00238	1.01441		312.864	293.252	280.901	268.986	248.928	255.398		52.6205	54.8562	37.6865	36.637
73440		283.28	232.578	273.832	227.995	211.804	199.513				0	0	0	0	0	0		0	0	0	0	0	0		0	0	0	0	0	0		0.999968	1.00855	1.01227	1.0136	1.00234	1.0143		313.211	293.04	280.492	268.857	248.931	255.011		52.992	54.546	37.5922	36.4625
73520		305.714	286.569	254.549	240.758	235.654	271.499				0	0	0	0	0	0		0	0	0	0	0	0		0	0	0	0	0	0		0.999933	1.00862	1.01227	1.01357	1.00216	1.01442		313.224	292.919	280.493	268.859	248.958	271.499		52.8462	54.1125	37.5922	36.4625
73640		327.315	304.311	267.429	258.912	274.74	263.138				0	0	0	0	0	0		0	0	0	0	0	0		0	0	0	0	0	0		1.00023	1.00842	1.01229	1.01376	1.00213	1.01435		327.315	304.311	280.486	268.849	274.74	263.138		53.4795	53.8165	37.5922	36.4625
73720		251.294	280.255	248.043	228.962	221.858	208.045				0	0	0	0	0	0		0	0	0	0	0	0		0	0	0	0	0	0		1.00022	1.00843	1.01236	1.01386	1.00221	1.01418		313.119	292.928	280.473	268.961	248.939	255.46		52.8462	53.8165	37.5922	36.5845
73800		290.654	235.51	269.103	243.694	233.812	239.553				0	0	0	0	0	0		0	0	0	0	0	0		0	0	0	0	0	0		1.00105	1.00831	1.01216	1.01416	1.00222	1.01424		312.672	292.667	280.519	269.219	248.938	255.544		52.4747	53.5902	37.6873	36.4897
73920		315.444	236.563	243.979	227.674	230.679	217.12				0	0	0	0	0	0		0	0	0	0	0	0		0	0	0	0	0	0		1.00115	1.00852	1.01197	1.01443	1.00237	1.01436		312.66	292.924	280.57	269.17	248.929	255.54		52.4747	53.8165	37.6873	36.4897
74000		290.404	229.384	264.489	221.013	207.868	223.924				0	0	0	0	0	0		0	0	0	0	0	0		0	0	0	0	0	0		1.00166	1.00842	1.01187	1.01417	1.0023	1.01454		312.594	292.929	280.596	269.502	248.933	255.712		52.2722	53.8165	37.6873	36.4897
74080		241.34	227.665	270.016	249.745	211.103	199.698				0	0	0	0	0	0		0	0	0	0	0	0		0	0	0	0	0	0		1.00177	1.00881	1.01185	1.01419	1.00228	1.01446		312.811	293.004	280.6	269.827	248.958	256.209		52.6438	54.25	37.5922	36.4685
74180		255.124	220.078	244.905	229.912	208.771	206.655				0	0	0	0	0	0		0	0	0	0	0	0		0	0	0	0	0	0		1.0021	1.00913	1.01162	1.01407	1.00232	1.01458		313.047	293.2	280.659	269.848	249.011	256.348		53.277	54.5602	37.5922	36.4685
74262		255.315	233.675	259.912	227.92	217.058	209.629				0	0	0	0	0	0		0	0	0	0	0	0		0	0	0	0	0	0		1.00205	1.00885	1.01148	1.01424	1.00239	1.0146		312.763	293.237	280.694	269.817	249.009	256.347		52.6438	54.5602	37.5922	36.4685
74360		316.482	307.731	269.553	282.626	260.37	264.306				0	0	0	0	0	0		0	0	0	0	0	0		0	0	0	0	0	0		1.00223	1.00829	1.01163	1.01448	1.0025	1.01468		312.738	307.731	280.655	282.626	260.37	264.306		52.6438	54.5602	37.5922	36.5513
74460		276.76	284.418	287.248	270.987	235.228	295.644				0	0	0	0	0	0		0	0	0	0	0	0		0	0	0	0	0	0		1.0021	1.00778	1.01165	1.01462	1.00236	1.01507		312.755	293.363	287.248	269.916	249.01	295.644		52.6438	54.7295	37.6865	36.5513
74560		281.869	280.888	254.312	262.125	234.322	218.063				0	0	0	0	0	0		0	0	0	0	0	0		0	0	0	0	0	0		1.0021	1.00749	1.01165	1.01451	1.00242	1.01511		313.046	293.32	280.971	270	249.28	256.439		53.277	54.5602	37.6865	36.6927
74640		276.141	265.576	272.067	239.714	251.819	226.529				0	0	0	0	0	0		0	0	0	0	0	0		0	0	0	0	0	0		1.00218	1.00716	1.01172	1.01421	1.00229	1.01484		313.032	293.235	280.965	270.013	249.304	256.47		53.277	54.3038	37.6865	36.6927
74720		241.081	255.95	274.18	273.767	228.009	245.467				0	0	0	0	0	0		0	0	0	0	0	0		0	0	0	0	0	0		1.00242	1.0073	1.01169	1.01399	1.00233	1.01468		312.99	293.217	280.968	270.03	249.297	256.49		53.277	54.3038	37.6865	36.6927
74800		261.979	264.939	260.206	250.706	226.213	222.923				0	0	0	0	0	0		0	0	0	0	0	0		0	0	0	0	0	0		1.00258	1.00723	1.01148	1.01427	1.00243	1.01449		312.963	293.336	280.983	270.01	249.277	256.512		54.0113	54.7295	37.5223	36.5782
74920		233.395	216.164	247.366	228.251	226.611	218.017				0	0	0	0	0	0		0	0	0	0	0	0		0	0	0	0	0	0		1.00254	1.00718	1.01168	1.01475	1.00259	1.01453		314.009	293.376	280.969	270.172	249.476	256.621		54.6425	54.7295	37.1195	36.6062
75020		245.603	247.27	227.346	218.216	203.711	209.798				0	0	0	0	0	0		0	0	0	0	0	0		0	0	0	0	0	0		1.00303	1.00766	1.01177	1.01537	1.00295	1.01462		314.73	293.366	281.101	270.302	249.78	256.68		54.7202	54.7295	37.1898	36.6992
75100		287.353	279.775	271.43	243.558	222.386	266.484				0	0	0	0	0	0		0	0	0	0	0	0		0	0	0	0	0	0		1.00316	1.00799	1.01205	1.01564	1.00294	1.01475		314.663	293.359	281.216	270.282	249.783	266.484		54.7202	54.7295	37.3922	36.6992
75220		326.333	252.844	251.817	268.923	258.919	210.095				0	0	0	0	0	0		0	0	0	0	0	0		0	0	0	0	0	0		1.00269	1.00822	1.01219	1.01503	1.00244	1.01464		326.333	293.353	281.213	270.326	258.919	256.679		54.6425	54.7838	37.3922	36.6992
75300		269.375	246.125	255.32	242.918	226.465	230.516				0	0	0	0	0	0		0	0	0	0	0	0		0	0	0	0	0	0		1.00278	1.00821	1.01215	1.01423	1.00229	1.01426		313.822	293.276	281.214	270.385	249.974	256.69		54.6425	54.7295	37.3922	36.6462
75380		270.284	226.419	280.181	225.348	215.676	254.994				0	0	0	0	0	0		0	0	0	0	0	0		0	0	0	0	0	0		1.00235	1.00785	1.01213	1.01382	1.00226	1.01405		315.062	293.297	281.214	270.398	249.984	257.625		54.7202	54.7295	37.3922	36.3057
75460		298.797	284.344	270.32	228.301	223.645	213.411				0	0	0	0	0	0		0	0	0	0	0	0		0	0	0	0	0	0		1.00204	1.00743	1.01095	1.01379	1.00123	1.0141		315.189	293.324	281.233	270.399	250.197	257.655		54.7202	54.7295	37.8265	36.3057
75540		293.68	272.178	259.573	224.89	229.696	253.249				0	0	0	0	0	0		0	0	0	0	0	0		0	0	0	0	0	0		1.00158	1.0066	1.01027	1.01328	1.001	1.01415		315.201	293.352	281.504	270.327	250.24	257.654		54.7202	54.7295	37.9087	36.2127
75620		259.58	253.654	233.643	231.277	229.603	216.313				0	0	0	0	0	0		0	0	0	0	0	0		0	0	0	0	0	0		1.0014	1.0074	1.01005	1.0132	1.00091	1.01422		314.937	293.326	281.249	270.333	250.258	257.652		54.6425	54.7295	37.9087	36.2127
75700		246.747	222.675	251.169	245.427	217.801	233.973				0	0	0	0	0	0		0	0	0	0	0	0		0	0	0	0	0	0		1.00113	1.00723	1.00977	1.01326	1.00099	1.01409		315.005	293.375	281.848	270.329	250.249	257.655		54.6425	54.7838	38.1485	36.0127
75780		270.031	288.009	273.584	255.588	240.717	234.532				0	0	0	0	0	0		0	0	0	0	0	0		0	0	0	0	0	0		1.00139	1.00751	1.00947	1.01343	1.00104	1.01412		315.205	293.869	282.056	270.316	250.401	257.747		54.7202	54.8868	38.1485	36.0127
75920		316.292	287.553	284.059	283.906	250.35	254.743				0	0	0	0	0	0		0	0	0	0	0	0		0	0	0	0	0	0		1.00132	1.00674	1.00898	1.01346	1.00076	1.01415		315.207	294.002	284.059	283.906	250.289	257.745		54.7202	54.8868	37.9087	36.0127
76020		301.073	292.992	265.433	268.055	246.819	282.313				0	0	0	0	0	0		0	0	0	0	0	0		0	0	0	0	0	0		1.00136	1.00607	1.0089	1.01344	1.00059	1.01421		315.311	294.025	281.272	270.316	250.32	282.313		54.868	54.8868	37.9087	36.0127
76100		301.477	272.009	274.731	252.63	265.245	220.062				0	0	0	0	0	0		0	0	0	0	0	0		0	0	0	0	0	0		1.00137	1.00612	1.0091	1.01333	1.0007	1.01404		315.429	293.755	281.268	270.324	265.245	257.657		54.9955	54.7838	37.9087	36.0127
76180		275.995	257.867	294.343	226.578	226.403	227.002				0	0	0	0	0	0		0	0	0	0	0	0		0	0	0	0	0	0		1.00132	1.00621	1.00918	1.0135	1.00074	1.01418		315.43	293.722	294.343	270.402	250.415	257.743		54.9955	54.7838	37.9087	35.8792
76260		240.713	269.42	238.629	254.672	214.739	219.798				0	0	0	0	0	0		0	0	0	0	0	0		0	0	0	0	0	0		1.00087	1.00641	1.00928	1.01322	1.00077	1.01404		315.437	294.013	281.264	270.404	250.288	257.752		54.9955	54.8868	37.4745	36.1057
76340		249.559	266.491	227.013	229.198	218.928	218.063				0	0	0	0	0	0		0	0	0	0	0	0		0	0	0	0	0	0		1.00107	1.00646	1.00915	1.01307	1.00057	1.01428		315.434	293.634	281.267	270.342	250.052	257.651		54.9955	54.7838	37.4745	36.0127
76440		282.831	239.623	206.751	222.847	208.591	229.296				0	0	0	0	0	0		0	0	0	0	0	0		0	0	0	0	0	0		1.00133	1.00652	1.00924	1.01314	1.00069	1.01418		315.429	294.009	281.232	270.405	250.051	257.653		54.9955	54.8868	37.3922	35.8792
76520		251.769	256.438	220.641	263.798	201.739	252.566				0	0	0	0	0	0		0	0	0	0	0	0		0	0	0	0	0	0		1.00078	1.00662	1.00896	1.01314	1.00094	1.01439		315.438	294.006	281.271	270.46	250.048	257.65		54.9955	54.8868	37.4745	36.0393
76620		315.229	312.196	302.463	316.392	275.197	277.87				0	0	0	0	0	0		0	0	0	0	0	0		0	0	0	0	0	0		1.00056	1.00696	1.00902	1.01328	1.00115	1.01445		315.442	312.196	302.463	316.392	275.197	277.87		54.9955	54.9737	37.7142	36.142
76720		286.673	292.905	263.336	272.487	230.546	239.669				0	0	0	0	0	0		0	0	0	0	0	0		0	0	0	0	0	0		1.00022	1.00664	1.00886	1.01329	1.00119	1.01479		315.496	294.005	282.457	272.487	250.213	257.711		54.9955	54.8868	37.7142	35.9458
76800		255.525	261.565	268.708	247.992	219.763	252.467				0	0	0	0	0	0		0	0	0	0	0	0		0	0	0	0	0	0		1.00022	1.00662	1.00878	1.0132	1.00129	1.01467		315.42	294.209	281.348	270.405	250.389	257.85		54.868	54.9737	37.4745	35.712
76920		260.378	283.208	266.018	255.592	226.335	265.291				0	0	0	0	0	0		0	0	0	0	0	0		0	0	0	0	0	0		1.00035	1.00683	1.00865	1.01346	1.00133	1.01464		315.418	294.147	281.243	270.314	251.063	265.291		54.868	54.9737	37.3922	35.712
77020		279.004	264.155	279.72	260.287	217.828	231.676				0	0	0	0	0	0		0	0	0	0	0	0		0	0	0	0	0	0		1.00023	1.0067	1.00863	1.01353	1.00128	1.0144		315.42	294.553	281.215	270.309	251.926	257.649		54.868	55.14	37.624	35.712
77100		221.364	248.126	230.722	224.977	207.991	224.889				0	0	0	0	0	0		0	0	0	0	0	0		0	0	0	0	0	0		1.00024	1.00671	1.00847	1.01357	1.0012	1.01446		315.249	294.553	281.218	270.401	251.937	257.728		54.7202	55.14	37.624	35.9458
77180		219.778	260.406	244.903	240.015	203.422	239.615				0	0	0	0	0	0		0	0	0	0	0	0		0	0	0	0	0	0		1.00051	1.00649	1.00854	1.01351	1.00138	1.01443		315.203	294.557	281.08	270.31	251.913	257.73		54.7202	55.14	37.4615	35.9458
77280		277.807	263.387	239.775	252.214	201.509	239.44				0	0	0	0	0	0		0	0	0	0	0	0		0	0	0	0	0	0		1.00097	1.00665	1.00845	1.01361	1.00143	1.01451		315.074	294.554	281.089	270.303	251.906	257.725		54.7202	55.436	37.4615	35.9458
77380		290.863	304.938	257.078	296.276	250.034	244.674				0	0	0	0	0	0		0	0	0	0	0	0		0	0	0	0	0	0		1.00091	1.00682	1.00837	1.01361	1.00132	1.01429		315.091	304.938	281.096	296.276	252.042	257.737		54.571	55.6935	37.6893	35.5222
77460		285.073	259.568	241.898	250.024	224.826	250.782				0	0	0	0	0	0		0	0	0	0	0	0		0	0	0	0	0	0		1.00047	1.00645	1.00813	1.01359	1.00128	1.01423		315.215	294.628	281.12	270.401	252.042	257.889		54.571	55.6935	37.6893	35.5222
77540		226.331	239.237	236.718	234.331	210.895	229.823				0	0	0	0	0	0		0	0	0	0	0	0		0	0	0	0	0	0		1.00051	1.00629	1.0082	1.01369	1.00149	1.01446		315.204	294.561	281.113	270.297	252.075	257.995		54.571	55.436	37.6893	35.326
77620		240.072	208.593	216.728	244.416	203.582	251.743				150	0	0	0	0	0		63.4488	0	0	0	0	0		1	0	0	0	0	0		1.00082	1.00638	1.00834	1.01395	1.00181	1.01487		315.372	294.559	281.099	270.278	252.06	257.967		54.7187	55.436	37.6893	35.326
77700		272.191	241.002	245.208	236.473	211.887	254.456				150	0	0	0	0	0		66.6895	0	0	0	0	0		1	0	0	0	0	0		1.00069	1.00653	1.00814	1.01414	1.00167	1.01533		315.44	294.622	281.119	270.391	252.041	258.261		54.8462	55.6935	37.6893	35.5222
77780		244.814	232.175	226.635	253.603	200.083	239.915				150	0	0	0	0	0		67.6467	0	0	0	0	0		1	0	0	0	0	0		1.00095	1.00654	1.00808	1.014	1.00175	1.01526		315.738	294.715	281.224	270.275	252.04	258.295		55.181	56.71	37.8518	35.5222
77920		228.829	234.626	220.636	199.232	191.444	209.784				150	0	0	0	0	0		65.9203	0	0	0	0	0		1	0	0	0	0	0		1.00104	1.00669	1.00794	1.01397	1.00176	1.01507		315.906	294.804	281.226	270.277	252.04	258.387		55.271	57.8617	38.026	35.5222
78000		255.516	275.074	252.237	265.303	218.958	242.895				150	0	0	0	0	0		65.6594	0	0	0	0	0		1	0	0	0	0	0		1.001	1.00661	1.00784	1.01396	1.00222	1.01526		315.907	294.813	281.228	270.278	252.023	257.941		55.271	57.8617	38.026	35.5222
78100		245.767	254.519	282.561	278.457	213.273	241.103				150	0	0	0	0	0		63.7523	0	0	0	0	0		1	0	0	0	0	0		1.00116	1.00633	1.00782	1.01368	1.00244	1.01532		316.039	294.846	282.561	278.457	251.759	258.265		55.4647	57.8617	37.8635	35.2702
78200		238.926	244.33	269.527	225.449	208.188	225.921				0	0	0	0	0	0		0	0	0	0	0	0		0	0	0	0	0	0		1.0012	1.00599	1.0078	1.01385	1.00253	1.01531		316.034	294.99	281.151	270.285	251.745	258.269		55.4647	57.8617	37.8635	35.2702
78280		257.977	227.44	272.729	250.035	217.911	234.348				150	0	0	0	0	0		63.1491	0	0	0	0	0		1	0	0	0	0	0		1.00136	1.00629	1.00802	1.01414	1.00255	1.01526		316.015	294.979	280.984	270.391	251.232	257.94		55.4647	57.8617	37.7512	35.345
78360		240.129	226.61	238.659	241.681	202.646	220.99				150	0	0	0	0	0		65.7969	0	0	0	0	0		1	0	0	0	0	0		1.0014	1.00638	1.00831	1.01423	1.00273	1.01519		316.009	294.841	280.963	270.385	250.4	257.945		55.4647	56.716	38.2705	35.345
78440		238.744	205.192	227.572	240.028	199.033	235.556				150	0	0	0	0	0		67.9579	0	0	0	0	0		1	0	0	0	0	0		1.00192	1.00723	1.00818	1.01435	1.00271	1.01514		315.879	294.693	280.779	270.229	250.242	257.809		55.271	56.3285	37.3568	35.2097
78520		228.43	223.412	229.982	226.272	172.619	215.94				150	0	0	0	0	0		65.7443	0	0	0	0	0		1	0	0	0	0	0		1.00191	1.00616	1.00815	1.01452	1.00261	1.015		315.49	294.648	280.561	270.206	250.259	257.821		55.181	55.6935	37.0355	35.2097
78600		219.006	243.904	213.554	235.481	171.377	231.633				0	0	0	0	0	0		0	0	0	0	0	0		0	0	0	0	0	0		1.00176	1.00662	1.00837	1.01446	1.00257	1.01537		315.883	294.616	280.535	270.214	250.266	257.933		55.271	55.6935	37.0355	35.2097
78700		235.439	248.454	228.481	237.822	189.212	240.221				150	0	0	0	0	0		63.7812	0	0	0	0	0		1	0	0	0	0	0		1.00273	1.00654	1.00832	1.01455	1.00256	1.01567		315.434	294.621	280.542	270.2	250.268	258.096		55.181	55.6935	37.0355	35.2097
78800		296.541	321.544	258.392	298.063	242.395	247.381				0	0	0	0	0	0		0	0	0	0	0	0		0	0	0	0	0	0		1.00289	1.00641	1.00809	1.01482	1.0025	1.01542		315.328	321.544	280.791	298.063	250.279	258.22		54.8462	55.436	37.3568	35.345
78920		284.412	228.644	250.288	264.597	202.676	225.837				0	0	0	0	0	0		0	0	0	0	0	0		0	0	0	0	0	0		1.00271	1.00648	1.00808	1.01467	1.00191	1.01552		315.348	294.557	280.792	270.353	250.359	258.167		54.8462	55.436	37.3568	35.345
79020		261.598	223.14	237.579	250.885	204.864	206.635				0	0	0	0	0	0		0	0	0	0	0	0		0	0	0	0	0	0		1.00263	1.00638	1.00815	1.01433	1.00158	1.01537		315.435	294.559	280.783	270.233	250.767	258.244		55.181	55.436	36.8375	35.2097
79100		262.255	212.218	242.425	269.234	201.559	223.178				0	0	0	0	0	0		0	0	0	0	0	0		0	0	0	0	0	0		1.00274	1.00637	1.00815	1.01448	1.00101	1.01541		315.434	294.559	280.782	270.366	250.402	258.221		55.181	55.436	36.8375	35.345
79200		248.505	233.621	222.364	242.269	187.346	227.528				0	0	0	0	0	0		0	0	0	0	0	0		0	0	0	0	0	0		1.00284	1.00641	1.00849	1.01422	1.00126	1.01567		315.349	294.558	280.734	270.386	250.39	258.096		55.181	55.436	36.8375	35.4055
79300		235.176	221.347	219.011	224.972	177.524	225.065				0	0	0	0	0	0		0	0	0	0	0	0		0	0	0	0	0	0		1.00288	1.00625	1.00854	1.01419	1.00147	1.01527		315.009	294.316	280.516	270.252	250.38	257.94		54.8462	55.2697	36.5162	35.5222
79380		239.512	236.234	239.677	240.619	190.976	218.699				0	0	0	0	0	0		0	0	0	0	0	0		0	0	0	0	0	0		1.00279	1.00735	1.00855	1.0142	1.00127	1.01533		315.034	294.039	280.514	270.016	250.39	257.936		54.8462	55.2697	37.0355	35.1438
79480		272.534	255.408	254.367	236.64	222.66	223.174				0	0	0	0	0	0		0	0	0	0	0	0		0	0	0	0	0	0		1.0032	1.00624	1.00863	1.01448	1.00113	1.01544		314.921	294.319	280.505	269.985	250.283	257.928		54.8462	55.2697	37.0645	34.8463
79560		299.652	308.09	238.161	270.269	245.978	260.203				0	0	0	0	0	0		0	0	0	0	0	0		0	0	0	0	0	0		1.00353	1.00589	1.00869	1.01447	1.00088	1.01526		313.056	308.09	280.385	269.925	250.154	260.203		54.5777	55.2697	37.145	34.747
79640		249.093	286.011	250.417	261.211	208.06	243.952				0	0	0	0	0	0		0	0	0	0	0	0		0	0	0	0	0	0		1.00356	1.00625	1.0086	1.01471	1.00101	1.0152		313.013	294.561	280.509	269.978	250.294	257.804		54.5777	55.436	37.1737	34.8463
79720		260.279	258.869	236.666	230.973	194.352	194.854				0	0	0	0	0	0		0	0	0	0	0	0		0	0	0	0	0	0		1.00343	1.00624	1.00843	1.01475	1.00154	1.01512		313.941	294.562	280.4	269.977	250.245	257.811		54.5777	55.436	37.145	34.8463
79800		245.964	223.557	270.484	244.076	219.081	236.036				0	0	0	0	0	0		0	0	0	0	0	0		0	0	0	0	0	0		1.00344	1.00596	1.00823	1.01482	1.00149	1.0151		313.935	294.567	280.412	269.975	250.104	257.813		54.5777	55.436	37.145	34.8463
79920		256.528	248.848	248.937	226.61	193.95	212.316				0	0	0	0	0	0		0	0	0	0	0	0		0	0	0	0	0	0		1.00356	1.00594	1.00822	1.01476	1.00152	1.01491		313.857	294.567	280.326	269.908	250.041	257.829		54.5777	55.436	37.0153	34.8463
80000		260.735	239.18	233.286	234.531	177.79	201.057				0	0	0	0	0	0		0	0	0	0	0	0		0	0	0	0	0	0		1.00409	1.00576	1.0081	1.0145	1.00132	1.01494		312.657	294.571	280.283	269.767	250.004	257.826		54.1707	55.436	36.879	34.747
80080		237.45	212.212	226.895	211.528	196.475	199.676				0	0	0	0	0	0		0	0	0	0	0	0		0	0	0	0	0	0		1.00491	1.00565	1.00767	1.01437	1.00122	1.01495		312.148	294.573	280.245	269.469	250.008	257.687		53.4275	55.436	36.7982	34.747
80160		267.195	235.446	244.212	232.66	211.081	229.994				0	0	0	0	0	0		0	0	0	0	0	0		0	0	0	0	0	0		1.0051	1.00653	1.00777	1.01439	1.00143	1.01487		312.134	294.235	280.131	269.465	250.001	257.692		53.4275	55.2697	36.5847	34.747
80260		279.702	264.802	247.659	226.285	234.57	240.897				0	0	0	0	0	0		0	0	0	0	0	0		0	0	0	0	0	0		1.00491	1.00651	1.00783	1.01456	1.00175	1.01514		311.766	294.01	279.917	269.439	249.471	257.058		52.4418	55.1827	36.583	34.747
80340		265.338	248.012	269.974	243.913	216.025	233.916				0	0	0	0	0	0		0	0	0	0	0	0		0	0	0	0	0	0		1.00492	1.00568	1.00849	1.01463	1.00176	1.01514		311.763	294.485	279.794	269.134	249.082	256.614		52.4418	55.2697	36.7015	34.577
80440		271.557	232.277	242.044	232.711	203.153	230.997				0	0	0	0	0	0		0	0	0	0	0	0		0	0	0	0	0	0		1.00511	1.00593	1.00843	1.01459	1.00181	1.0155		312.134	294.41	280.076	269.143	249.074	256.586		53.4275	55.2697	36.8282	34.577
80540		245.874	245.666	255.83	246.055	198.084	216.708				0	0	0	0	0	0		0	0	0	0	0	0		0	0	0	0	0	0		1.00483	1.00635	1.00846	1.01492	1.00184	1.01583		312.153	294.559	279.8	269.379	249.343	256.695		53.4275	55.436	36.7015	34.747
80620		263.974	235.916	262.21	255.964	229.133	250.131				0	0	0	0	0	0		0	0	0	0	0	0		0	0	0	0	0	0		1.00483	1.0065	1.00767	1.01469	1.00186	1.01596		311.788	294.624	279.704	269.417	249.438	257.554		52.4418	55.6935	36.6193	34.747
80700		239.491	226.032	235.131	216.925	208.453	220.039				0	0	0	0	0	0		0	0	0	0	0	0		0	0	0	0	0	0		1.00448	1.00643	1.0086	1.01455	1.00179	1.01574		311.894	294.719	279.675	269.15	249.344	257.631		52.4418	56.3285	36.6193	34.5895
80780		258.277	227.205	226.512	254.03	206.617	206.145				0	0	0	0	0	0		0	0	0	0	0	0		0	0	0	0	0	0		1.00458	1.00736	1.00845	1.0147	1.00178	1.01575		311.864	294.518	279.479	268.891	249.344	257.756		52.4418	55.6935	36.5808	34.3542
80920		247.476	197.866	217.247	223.571	187.493	235.541				0	0	0	0	0	0		0	0	0	0	0	0		0	0	0	0	0	0		1.00471	1.00692	1.00827	1.01486	1.00176	1.01578		311.825	294.125	279.506	268.803	249.084	257.753		52.4418	55.436	36.5808	34.2323
81000		299.105	294.947	267.309	234.617	231.703	296.158				0	0	0	0	0	0		0	0	0	0	0	0		0	0	0	0	0	0		1.00473	1.00663	1.00836	1.01486	1.00156	1.01576		311.82	294.947	279.591	268.74	249.122	296.158		52.4418	55.436	36.5808	34.1978
81100		281.411	289.997	253.253	248.856	232.327	251.737				0	0	0	0	0	0		0	0	0	0	0	0		0	0	0	0	0	0		1.00471	1.00674	1.00803	1.01453	1.00148	1.01585		311.527	294.607	279.487	268.751	249.138	256.694		51.8032	55.6935	36.5067	34.1978
81180		276.472	258.432	270.511	236.399	211.661	241.806				0	0	0	0	0	0		0	0	0	0	0	0		0	0	0	0	0	0		1.00463	1.00691	1.00882	1.01438	1.00191	1.0157		311.533	294.595	279.064	268.704	248.965	256.767		51.8032	55.6935	36.377	34.1978
81260		258.477	246.648	264.832	278.128	209.512	228.923				0	0	0	0	0	0		0	0	0	0	0	0		0	0	0	0	0	0		1.00487	1.00725	1.00883	1.01469	1.00173	1.01567		311.779	294.692	279.421	278.128	249.089	257.762		52.4418	56.3285	36.5067	34.2323
81340		267.199	235.731	237.677	254.596	230.064	225.901				0	0	0	0	0	0		0	0	0	0	0	0		0	0	0	0	0	0		1.0048	1.00724	1.00815	1.01467	1.0017	1.01586		312.155	294.692	279.477	268.81	249.344	257.898		53.4275	56.3285	36.5067	34.2323
81420		259.179	226.799	242.032	255.548	208.149	235.779				0	0	0	0	0	0		0	0	0	0	0	0		0	0	0	0	0	0		1.00487	1.00712	1.00737	1.0149	1.00111	1.01593		312.15	294.58	279.541	268.88	249.347	258.013		53.4275	55.6935	36.5067	34.3542
81500		272.754	229.851	253.487	251.681	211.713	210.125				0	0	0	0	0	0		0	0	0	0	0	0		0	0	0	0	0	0		1.00482	1.00611	1.00702	1.01497	1.00123	1.01578		312.154	294.376	279.429	268.877	249.347	257.905		53.4275	55.436	36.377	34.3542
81580		252.707	234.975	230.94	227.413	185.98	193.919				0	0	0	0	0	0		0	0	0	0	0	0		0	0	0	0	0	0		1.00495	1.0062	1.0069	1.01508	1.00143	1.01596		312.145	294.351	279.439	268.871	249.346	257.89		53.4275	55.436	36.377	34.3542
81680		265.088	241.673	265.08	247.179	197.387	221.974				0	0	0	0	0	0		0	0	0	0	0	0		0	0	0	0	0	0		1.00481	1.00608	1.00686	1.01497	1.00118	1.01591		311.795	294.024	279.443	268.799	249.195	257.895		52.4418	55.2697	36.377	34.2323
81780		253.574	224.415	253.235	232.697	187.208	213.658				0	0	0	0	0	0		0	0	0	0	0	0		0	0	0	0	0	0		1.00471	1.00631	1.00682	1.01506	1.00136	1.01618		311.299	294.016	279.445	268.795	248.985	257.871		51.8032	55.2697	36.5067	34.2323
81920		321.587	299.179	252.759	271.683	242.855	269.442				0	0	0	0	0	0		0	0	0	0	0	0		0	0	0	0	0	0		1.00473	1.00743	1.00715	1.01509	1.00177	1.01625		321.587	299.179	279.418	271.683	248.971	269.442		51.7845	55.1827	36.3882	34.1978
82020		304.972	243.247	236.752	257.842	220.371	237.015				0	0	0	0	0	0		0	0	0	0	0	0		0	0	0	0	0	0		1.00473	1.00746	1.00794	1.01511	1.00179	1.01607		310.681	292.977	279.252	268.793	249.079	258.004		51.3692	55.0798	36.3882	34.2323
82100		304.745	248.314	243.789	249.814	213.222	221.07				0	0	0	0	0	0		0	0	0	0	0	0		0	0	0	0	0	0		1.00482	1.0069	1.00792	1.01529	1.00174	1.01608		310.667	293.032	279.257	268.86	249.086	258.826		51.3692	55.0798	36.3882	34.1022
82180		290.193	225.02	262.497	274.477	231.885	219.832				0	0	0	0	0	0		0	0	0	0	0	0		0	0	0	0	0	0		1.00478	1.00676	1.00803	1.0153	1.00168	1.01611		310.913	293.418	279.232	274.477	249.344	259.212		51.7845	55.0798	36.3882	34.1022
82260		277.552	271.712	267.223	243.346	220.286	245.694				0	0	0	0	0	0		0	0	0	0	0	0		0	0	0	0	0	0		1.0046	1.00685	1.0089	1.01541	1.00166	1.0159		310.698	293.38	278.812	268.782	249.103	258.921		51.3692	55.0798	36.02	33.9803
82340		220.364	239.921	238.572	222.115	188.43	207.938				0	0	0	0	0	0		0	0	0	0	0	0		0	0	0	0	0	0		1.00465	1.00671	1.00905	1.01542	1.00172	1.01599		310.691	293.439	279.028	268.782	248.972	258.875		51.3692	55.0798	36.2632	33.9803
82420		289.99	250.519	247.985	221.065	217.646	200.145				0	0	0	0	0	0		0	0	0	0	0	0		0	0	0	0	0	0		1.00468	1.00672	1.00904	1.01541	1.00177	1.01598		310.571	293.056	278.774	268.494	248.949	258.879		50.838	54.895	36.02	33.9458
82500		238.759	239.058	216.146	238.553	209.285	206.23				0	0	0	0	0	0		0	0	0	0	0	0		0	0	0	0	0	0		1.00482	1.00637	1.00916	1.01566	1.0015	1.01599		310.57	293.107	279.012	268.772	248.98	258.876		50.838	54.895	36.3882	33.9803
82603		255.988	196.447	234.188	204.942	206.638	177.96				0	0	0	0	0	0		0	0	0	0	0	0		0	0	0	0	0	0		1.00496	1.00635	1.00902	1.01566	1.00138	1.01615		310.569	292.947	279.031	268.443	248.985	258.788		50.838	54.5998	36.3882	33.9803
82700		243.502	229.376	225.942	210.742	200.341	195.914				0	0	0	0	0	0		0	0	0	0	0	0		0	0	0	0	0	0		1.00491	1.00667	1.00899	1.01565	1.00168	1.01601		310.569	292.897	278.789	268.257	248.974	258.861		50.838	54.475	36.02	33.9458
82780		264.608	247.394	239.901	241.439	238.497	205.963				0	0	0	0	0	0		0	0	0	0	0	0		0	0	0	0	0	0		1.00492	1.00678	1.00896	1.01544	1.00151	1.01591		310.655	292.896	278.797	268.277	248.98	258.917		50.838	54.475	36.1385	34.0083
82920		273.589	246.271	255.498	266.507	220.806	246.479				0	0	0	0	0	0		0	0	0	0	0	0		0	0	0	0	0	0		1.00509	1.00722	1.00907	1.01571	1.00192	1.01641		310.86	292.905	279.024	268.434	249.053	258.647		51.3692	54.5998	36.5067	34.0428
83000		274.417	250.339	259.135	262.653	223.767	223.031				0	0	0	0	0	0		0	0	0	0	0	0		0	0	0	0	0	0		1.00539	1.00772	1.009	1.01586	1.00153	1.01665		310.823	292.901	278.785	268.407	249.128	258.52		51.3692	54.5998	36.1385	34.0428
83080		277.882	239.889	230.724	246.997	224.478	226.49				0	0	0	0	0	0		0	0	0	0	0	0		0	0	0	0	0	0		1.00519	1.00779	1.00905	1.01619	1.00151	1.01667		310.617	292.901	278.773	268.375	249.132	258.506		50.838	54.5998	35.9828	34.0428
83160		304.87	245.452	256.569	222.801	213.052	230.695				0	0	0	0	0	0		0	0	0	0	0	0		0	0	0	0	0	0		1.00505	1.00788	1.00898	1.01608	1.00161	1.01667		310.568	292.9	278.325	268.385	249.345	257.964		50.676	54.5998	35.8875	34.0428
83240		262.801	244.145	255.489	252.232	216.56	255.489				0	0	0	0	0	0		0	0	0	0	0	0		0	0	0	0	0	0		1.00417	1.00772	1.00917	1.01621	1.0008	1.01669		310.367	292.901	278.74	268.688	249.61	255.489		50.5115	54.5998	35.9828	34.1647
83320		268.443	274.429	249.453	216.634	209.525	244.132				0	0	0	0	0	0		0	0	0	0	0	0		0	0	0	0	0	0		1.00435	1.00811	1.00915	1.01639	1.00026	1.01705		310.573	292.882	278.283	268.811	249.701	258.305		50.676	54.475	35.8875	34.4
83420		307.5	257.327	247.848	241.526	206.399	229.911				0	0	0	0	0	0		0	0	0	0	0	0		0	0	0	0	0	0		1.00343	1.00771	1.00913	1.01637	1.00036	1.01714		310.626	292.887	277.83	268.812	249.692	259.038		50.676	54.475	35.7545	34.4
83520		301.388	234.91	241.902	246.267	216.613	221.261				0	0	0	0	0	0		0	0	0	0	0	0		0	0	0	0	0	0		1.00432	1.00782	1.00885	1.01605	1.0001	1.0171		310.573	292.885	277.952	268.824	249.856	259.276		50.676	54.475	35.7545	34.3375
83600		253.108	225.08	264.934	218.306	205.207	187.743				0	0	0	0	0	0		0	0	0	0	0	0		0	0	0	0	0	0		1.00463	1.00794	1.00861	1.016	1.00016	1.01707		310.571	292.9	278.01	268.914	249.987	259.573		50.676	54.5998	35.636	34.277
83680		278.138	232.08	259.414	254.11	234.257	240.025				0	0	0	0	0	0		0	0	0	0	0	0		0	0	0	0	0	0		1.00496	1.00839	1.00874	1.01611	1.00042	1.01705		310.569	292.896	278.385	268.822	249.978	259.587		50.676	54.5998	35.769	34.0417
83760		281.335	268.55	272.055	247.096	242.708	254.911				0	0	0	0	0	0		0	0	0	0	0	0		0	0	0	0	0	0		1.00498	1.00812	1.00875	1.0163	1.00036	1.01722		310.569	292.882	277.977	268.815	249.981	254.911		50.676	54.475	35.636	34.0417
83920		270.057	282.516	211.194	250.441	212.092	211.176				0	0	0	0	0	0		0	0	0	0	0	0		0	0	0	0	0	0		1.00398	1.00816	1.00878	1.01641	1.00086	1.01721		310.576	292.882	277.971	268.811	249.79	259.503		50.676	54.475	35.511	34.277
84000		317.689	236.322	248.355	219.544	223.599	219.747				0	0	0	0	0	0		0	0	0	0	0	0		0	0	0	0	0	0		1.00387	1.00818	1.00861	1.01633	1.00091	1.01699		317.689	292.881	277.269	268.813	249.589	259.28		50.676	54.475	35.34	34.277
84080		291.366	241.126	238.659	259.411	223.965	200.868				0	0	0	0	0	0		0	0	0	0	0	0		0	0	0	0	0	0		1.00386	1.00828	1.00861	1.01651	1.0009	1.01681		310.576	292.88	276.842	268.807	249.348	259.286		50.676	54.475	35.1552	34.277
84180		269.673	234.466	246.522	250.306	210.414	213.488				0	0	0	0	0	0		0	0	0	0	0	0		0	0	0	0	0	0		1.00383	1.00831	1.00868	1.01668	1.00086	1.01686		310.541	292.88	276.829	268.879	249.257	259.284		50.5115	54.475	35.1552	34.5338
84260		232.66	244.555	230.99	245.487	222.213	208.851				0	0	0	0	0	0		0	0	0	0	0	0		0	0	0	0	0	0		1.00486	1.00804	1.00866	1.01674	1.00094	1.01696		310.023	292.899	276.833	268.876	249.348	259.281		50.309	54.475	35.1552	34.5338
84360		256.043	256.929	236.017	220.166	234.967	219.562				0	0	0	0	0	0		0	0	0	0	0	0		0	0	0	0	0	0		1.00383	1.00748	1.00863	1.0156	1.0004	1.01743		310.539	292.903	276.507	268.962	249.354	259.265		50.309	54.179	34.934	34.5338
84460		268.349	237.333	252.436	244.123	222.549	201.418				0	0	0	0	0	0		0	0	0	0	0	0		0	0	0	0	0	0		1.00373	1.00742	1.00856	1.01559	1.00081	1.01767		310.584	292.98	276.519	268.964	249.349	259.244		50.4735	54.3038	34.8015	34.5338
84540		288.605	253.956	280.271	272.608	222.347	257.902				0	0	0	0	0	0		0	0	0	0	0	0		0	0	0	0	0	0		1.00372	1.00777	1.00855	1.01589	1.00065	1.01797		310.585	292.962	280.271	272.608	249.641	257.902		50.4735	54.3038	34.8015	34.5338
84640		300.315	315.392	255.941	250.98	231.05	247.317				0	0	0	0	0	0		0	0	0	0	0	0		0	0	0	0	0	0		1.00372	1.00767	1.00856	1.01592	1.00056	1.01798		310.565	315.392	276.259	268.918	249.659	259.193		50.309	54.3038	34.39	34.5338
84720		278.294	286.499	285.867	246.9	226.794	218.533				0	0	0	0	0	0		0	0	0	0	0	0		0	0	0	0	0	0		1.00375	1.00753	1.00853	1.01497	1.00047	1.0178		309.729	292.974	285.867	269.074	249.676	259.222		50.0802	54.3038	34.8015	34.5115
84800		312.108	267.488	248.384	214.43	224.74	226.553				0	0	0	0	0	0		0	0	0	0	0	0		0	0	0	0	0	0		1.00337	1.00783	1.00854	1.01473	1.0001	1.01773		312.108	293.141	276.262	269.117	249.856	259.234		50.0802	54.599	34.39	34.5115
84920		310.813	269.874	263.199	257.382	235.348	230.86				0	0	0	0	0	0		0	0	0	0	0	0		0	0	0	0	0	0		1.00276	1.00716	1.00871	1.01549	1.00046	1.0172		310.813	292.999	276.239	268.982	249.678	259.027		50.0802	54.599	34.39	34.5115
85040		291.006	245.256	256.727	225.542	221.423	222.186				0	0	0	0	0	0		0	0	0	0	0	0		0	0	0	0	0	0		1.00245	1.00703	1.00795	1.01589	1.0004	1.01724		310.574	293.69	276.636	268.919	249.688	258.202		50.309	54.7838	34.8015	34.5115
85120		272.736	253.572	234.34	231.697	205.391	201.271				0	0	0	0	0	0		0	0	0	0	0	0		0	0	0	0	0	0		1.00275	1.00585	1.0069	1.01502	1.00039	1.01708		310.572	293.915	276.843	269.364	249.689	258.289		50.1658	54.7838	34.6922	34.6522
85200		277.956	253.337	236.358	219.317	206.528	222.773				0	0	0	0	0	0		0	0	0	0	0	0		0	0	0	0	0	0		1.00325	1.00702	1.00797	1.0152	1.00124	1.01734		309.98	293.692	276.633	269.334	249.523	258.147		49.937	54.6933	34.6632	34.555
85280		289.28	229.456	216.92	257.813	218.796	239.134				0	0	0	0	0	0		0	0	0	0	0	0		0	0	0	0	0	0		1.00325	1.007	1.00791	1.0159	1.00172	1.01737		309.979	293.695	276.645	269.22	249.427	258.133		49.937	54.6933	34.5632	34.6522
85380		317.405	285.355	312.096	267.504	243.723	238.096				0	0	0	0	0	0		0	0	0	0	0	0		0	0	0	0	0	0		1.00318	1.00694	1.00893	1.01571	1.00164	1.01728		317.405	293.084	312.096	268.943	249.344	257.922		49.869	54.599	34.1518	34.572
85460		336.732	365.456	309.697	267.456	274.766	270.253				0	0	0	0	0	0		0	0	0	0	0	0		0	0	0	0	0	0		1.00344	1.00676	1.00887	1.01572	1.00146	1.01723		336.732	365.456	309.697	268.941	274.766	270.253		49.227	54.599	34.1518	34.4193
85540		335.705	311.574	288.782	265.247	242.787	241.959				0	0	0	0	0	0		0	0	0	0	0	0		0	0	0	0	0	0		1.00353	1.00685	1.0087	1.01553	1.00157	1.01709		335.705	311.574	288.782	268.975	249.455	257.935		49.835	54.7838	34.1518	34.4193
85620		282.762	297.706	280.297	240.935	255.656	226.707				0	0	0	0	0	0		0	0	0	0	0	0		0	0	0	0	0	0		1.00461	1.00719	1.00871	1.01538	1.00152	1.01731		309.151	297.706	280.297	269.002	255.656	258.163		49.835	54.8868	33.7333	34.4193
85720		317.494	272.681	250.929	253.811	231.086	264.081				0	0	0	0	0	0		0	0	0	0	0	0		0	0	0	0	0	0		1.00474	1.00724	1.00878	1.01584	1.00172	1.01674		317.494	293.976	276.229	268.922	249.718	264.081		49.903	54.7962	33.7333	34.4193
85800		342.653	247.422	292.117	247.072	234.07	230.519				0	0	0	0	0	0		0	0	0	0	0	0		0	0	0	0	0	0		1.00551	1.00721	1.00877	1.01527	1.00173	1.01699		342.653	293.98	292.117	269.021	249.718	259.587		49.903	54.7962	33.281	34.3588
85920		331.886	290.698	250.566	225.088	245.149	241.821				0	0	0	0	0	0		0	0	0	0	0	0		0	0	0	0	0	0		1.00568	1.00749	1.00881	1.01505	1.00172	1.01616		331.886	294.034	276.224	269.061	249.719	260.186		49.901	54.4073	33.281	34.3588
86000		290.891	265.183	239.239	246.162	240.322	243.711				0	0	0	0	0	0		0	0	0	0	0	0		0	0	0	0	0	0		1.00563	1.00739	1.00796	1.01494	1.00123	1.01609		309.318	294.038	276.635	269.08	249.759	260.189		49.2537	53.9085	33.6995	34.2615
86120		325.874	294.697	285.265	353.898	208.86	416.642				0	0	0	0	0	0		0	0	0	0	0	0		0	0	0	0	0	0		1.00552	1.00763	1.00802	1.01413	1.00032	1.01621		325.874	294.697	285.265	353.898	249.836	416.642		49.2537	53.7012	33.5583	33.951
86200		329.332	328.831	316.064	473.417	231.178	486.852				0	0	0	0	0	0		0	0	0	0	0	0		0	0	0	0	0	0		1.0055	1.00742	1.00704	1.0141	1.00129	1.01572		329.332	328.831	316.064	473.417	249.754	486.852		49.1857	53.9085	33.5583	33.8315
86320		362.1	341.165	299.688	380.473	299.698	405.196				0	0	0	0	0	0		0	0	0	0	0	0		0	0	0	0	0	0		1.00554	1.00749	1.00692	1.01409	1.00152	1.01568		362.1	341.165	299.688	380.473	299.698	405.196		49.833	53.7012	33.6995	33.8315
86400		398.482	324.476	358.429	338.131	285.998	218.787				0	0	0	0	0	0		0	0	0	0	0	0		0	0	0	0	0	0		1.00562	1.0073	1.00705	1.0148	1.00147	1.01564		398.482	324.476	358.429	338.131	285.998	260.122		49.833	53.7012	33.6995	33.8315
86480		346.339	255.458	360.239	330.274	268.3	301.647				0	0	0	0	0	0		0	0	0	0	0	0		0	0	0	0	0	0		1.00542	1.00707	1.00825	1.01384	1.00183	1.01572		346.339	294.066	360.239	330.274	268.3	301.647		49.833	53.7012	33.281	33.6847
86560		303.656	293.987	308.397	408.237	263.86	341.427				0	0	0	0	0	0		0	0	0	0	0	0		0	0	0	0	0	0		1.0055	1.00746	1.00819	1.01349	1.00194	1.01552		309.348	293.987	308.397	408.237	263.86	341.427		49.2537	53.8675	33.6995	33.6015
86640		342.069	302.028	381.651	349.904	266.72	320.611				0	0	0	0	0	0		0	0	0	0	0	0		0	0	0	0	0	0		1.00554	1.00734	1.00721	1.01337	1.0016	1.01524		342.069	302.028	381.651	349.904	266.72	320.611		48.981	53.8675	34.111	33.5195
86720		326.428	334.424	335.186	438.75	258.172	307.536				0	0	0	0	0	0		0	0	0	0	0	0		0	0	0	0	0	0		1.00568	1.00744	1.00699	1.01346	1.00209	1.01557		326.428	334.424	335.186	438.75	258.172	307.536		48.6967	53.686	33.9697	33.2638
86800		336.181	289.156	282.455	347.097	263.584	285.657				0	0	0	0	0	0		0	0	0	0	0	0		0	0	0	0	0	0		1.00578	1.00748	1.00671	1.01382	1.00215	1.0155		336.181	294.54	282.455	347.097	263.584	285.657		48.6157	53.5478	33.742	33.084
86920		317.661	298.07	283.8	241.5	242.255	233.684				0	0	0	0	0	0		0	0	0	0	0	0		0	0	0	0	0	0		1.00595	1.00735	1.00689	1.01373	1.00218	1.01552		317.661	298.07	283.8	269.29	249.971	260.214		48.6157	52.4168	33.742	33.2638
87000		339.349	274.824	284.611	241.645	224.994	275.094				0	0	0	0	0	0		0	0	0	0	0	0		0	0	0	0	0	0		1.00592	1.0074	1.00676	1.01343	1.00231	1.01542		339.349	294.549	284.611	269.338	249.959	275.094		48.6157	52.4168	33.9697	33.2638
87100		286.927	268.49	273.684	245.104	230.28	339.465				0	0	0	0	0	0		0	0	0	0	0	0		0	0	0	0	0	0		1.0061	1.00727	1.00668	1.0133	1.00224	1.01545		309.581	294.565	277.142	269.061	249.966	339.465		48.2002	52.4168	33.9697	33.1442
87200		331.143	323.483	299.012	287.029	270.027	291.781				0	0	0	0	0	0		0	0	0	0	0	0		0	0	0	0	0	0		1.00617	1.0071	1.0065	1.01346	1.00223	1.01523		331.143	323.483	299.012	287.029	270.027	291.781		48.2002	52.4168	33.9697	33.1442
87280		321.241	295.853	271.694	325.874	273.289	280.32				0	0	0	0	0	0		0	0	0	0	0	0		0	0	0	0	0	0		1.00621	1.00606	1.00654	1.01348	1.0021	1.01521		321.241	295.853	277.144	325.874	273.289	280.32		48.2002	52.6248	33.742	33.1442
87360		326.778	297.392	281.211	274.132	259.578	255.013				0	0	0	0	0	0		0	0	0	0	0	0		0	0	0	0	0	0		1.00625	1.00622	1.00647	1.01307	1.00219	1.01523		326.778	297.392	281.211	274.132	259.578	255.013		48.2002	52.5755	33.808	33.084
87440		338.418	285.54	459.684	253.341	262.907	240.249				0	0	0	0	0	0		0	0	0	0	0	0		0	0	0	0	0	0		1.00629	1.00527	1.00658	1.01317	1.00183	1.01531		338.418	295.111	459.684	269.765	262.907	260.221		48.2002	52.4652	33.897	32.8528
87520		359.439	316.015	454.626	253.937	259.187	252.554				0	0	0	0	0	0		0	0	0	0	0	0		0	0	0	0	0	0		1.00595	1.00488	1.00652	1.01322	1.00235	1.01508		359.439	316.015	454.626	270.131	259.187	260.229		47.649	52.094	34.0217	32.8327
87640		341.208	298.991	527.489	270.413	258.585	251.086				0	0	0	0	0	0		0	0	0	0	0	0		0	0	0	0	0	0		1.00593	1.00455	1.00644	1.01321	1.00244	1.01506		341.208	298.991	527.489	270.413	258.585	260.229		47.0457	52.094	33.7852	32.7957
87720		322.661	283.474	291.946	257.795	260.339	236.519				0	0	0	0	0	0		0	0	0	0	0	0		0	0	0	0	0	0		1.00587	1.00449	1.00645	1.01292	1.00232	1.01518		322.661	295.5	291.946	270.177	260.339	260.225		46.8217	52.094	33.7852	32.7957
87800		305.892	230.319	299.96	250.96	229.19	239.787				0	0	0	0	0	0		0	0	0	0	0	0		0	0	0	0	0	0		1.00579	1.00483	1.0063	1.01302	1.00232	1.01507		305.892	295.332	299.96	270.161	250.174	260.229		46.7532	52.094	34.0217	32.7957
87920		297.151	244.655	257.969	245.266	222.491	241.331				0	0	0	0	0	0		0	0	0	0	0	0		0	0	0	0	0	0		1.00611	1.00579	1.00624	1.01296	1.00235	1.01495		310.247	294.997	278.603	270.171	250.172	260.233		46.4867	52.094	33.7852	32.7957
88020		301.015	282.594	405.699	257.981	241.787	264.399				0	0	0	0	0	0		0	0	0	0	0	0		0	0	0	0	0	0		1.00593	1.00566	1.00625	1.01303	1.00237	1.01506		310.335	295.002	405.699	270.16	250.17	264.399		46.1558	52.094	33.7425	32.7957
88140		385.703	313.666	279.416	310.965	305.743	288.404				0	0	0	0	0	0		0	0	0	0	0	0		0	0	0	0	0	0		1.00598	1.00581	1.00614	1.01338	1.00239	1.01513		385.703	313.666	279.416	310.965	305.743	288.404		45.9727	51.8025	33.7425	32.6577
88220		352.941	319.203	309.175	304.17	259.749	280.015				0	0	0	0	0	0		0	0	0	0	0	0		0	0	0	0	0	0		1.00626	1.00587	1.0061	1.01287	1.00257	1.0152		352.941	319.203	309.175	304.17	259.749	280.015		45.9405	51.6035	33.7425	32.3082
88300		358.827	333.462	308.768	279.635	289.222	245.693				0	0	0	0	0	0		0	0	0	0	0	0		0	0	0	0	0	0		1.00648	1.00597	1.00604	1.01293	1.00266	1.0153		358.827	333.462	308.768	279.635	289.222	260.415		46.1625	51.7775	33.6275	32.2742
88380		347.613	311.787	336.88	261.562	265.455	267.576				0	0	0	0	0	0		0	0	0	0	0	0		0	0	0	0	0	0		1.00651	1.00602	1.00597	1.01306	1.00271	1.01543		347.613	311.787	336.88	270.395	265.455	267.576		46.8662	52.034	33.5942	32.5842
88460		308.937	274.089	346.319	246.461	259.717	231.261				0	0	0	0	0	0		0	0	0	0	0	0		0	0	0	0	0	0		1.00622	1.0062	1.00595	1.0128	1.00285	1.01558		308.937	295.858	346.319	270.395	259.717	260.874		46.8087	51.5582	33.5942	32.4282
88540		333.356	298.979	298.77	268.041	283.865	242.562				0	0	0	0	0	0		0	0	0	0	0	0		0	0	0	0	0	0		1.0063	1.00748	1.00585	1.01285	1.0028	1.01546		333.356	298.979	298.77	270.395	283.865	260.368		46.8087	51.5582	33.6975	32.4282
88620		271.533	294.576	326.465	260.864	263.006	231.678				0	0	0	0	0	0		0	0	0	0	0	0		0	0	0	0	0	0		1.00663	1.00742	1.00575	1.013	1.00265	1.01536		310.653	294.576	326.465	270.347	263.006	260.399		46.8087	51.261	33.7308	32.4282
88700		281.374	255.606	295.587	280.583	237.744	278.776				0	0	0	0	0	0		0	0	0	0	0	0		0	0	0	0	0	0		1.00665	1.00745	1.00577	1.01338	1.00278	1.01521		310.65	295.718	295.587	280.583	250.398	278.776		45.857	51.0515	33.8963	32.4282
88800		285.063	286.365	245.849	268.766	230.348	306.582				0	0	0	0	0	0		0	0	0	0	0	0		0	0	0	0	0	0		1.00667	1.00736	1.00562	1.01285	1.00289	1.01515		310.647	295.765	279.219	268.766	250.721	306.582		45.0927	50.6538	33.8963	32.178
88940		287.593	329.245	261.326	255.838	226.727	456.111				0	0	0	0	0	0		0	0	0	0	0	0		0	0	0	0	0	0		1.00675	1.00734	1.00582	1.0131	1.00297	1.01519		310.865	329.245	279.198	270.339	251.245	456.111		45.5565	50.6538	33.8963	32.178
89020		276.807	282.072	281.047	367.994	210.143	306.225				0	0	0	0	0	0		0	0	0	0	0	0		0	0	0	0	0	0		1.0066	1.00711	1.00588	1.01349	1.00284	1.01483		310.883	295.853	281.047	367.994	251.285	306.225		45.4035	50.6538	33.8168	32.4282
89120		338.985	368.931	326.648	373.01	283.691	347.947				0	0	0	0	0	0		0	0	0	0	0	0		0	0	0	0	0	0		1.0063	1.00768	1.00586	1.01391	1.00293	1.01484		338.985	368.931	326.648	373.01	283.691	347.947		46.264	50.4947	33.6975	32.178
89200		340.876	313.634	297.949	306.765	277.642	357.422				0	0	0	0	0	0		0	0	0	0	0	0		0	0	0	0	0	0		1.00651	1.00758	1.00607	1.0138	1.00309	1.01489		340.876	313.634	297.949	306.765	277.642	357.422		46.524	51.139	33.7113	32.25
89289		301.661	318.041	273.95	294.045	261.268	388.804				0	0	0	0	0	0		0	0	0	0	0	0		0	0	0	0	0	0		1.00624	1.00703	1.00588	1.01383	1.00307	1.01487		311.636	318.041	279.356	294.045	261.268	388.804		46.524	51.2213	33.7113	32.0357
89360		353.094	268.389	284.08	313.534	247.028	280.912				0	0	0	0	0	0		0	0	0	0	0	0		0	0	0	0	0	0		1.00645	1.00712	1.00617	1.01381	1.00309	1.01486		353.094	295.924	284.08	313.534	247.028	280.912		46.6755	51.5213	33.4398	32.0357
89440		331.831	291.423	270.265	267.03	250.431	246.434				0	0	0	0	0	0		0	0	0	0	0	0		0	0	0	0	0	0		1.00645	1.00622	1.00598	1.01399	1.0027	1.01524		331.831	296.963	279.346	270.275	250.431	261.577		46.4563	51.4368	33.4398	31.899
89520		312.227	267.453	253.806	270.727	249.019	236.833				0	0	0	0	0	0		0	0	0	0	0	0		0	0	0	0	0	0		1.00628	1.00512	1.00602	1.0141	1.0032	1.01493		312.227	297.388	279.343	270.727	249.019	261.919		46.1887	51.1257	33.3178	31.8572
89600		350.938	283.62	277.135	239.863	244.433	281.075				0	0	0	0	0	0		0	0	0	0	0	0		0	0	0	0	0	0		1.00649	1.00614	1.00604	1.01428	1.00322	1.01509		350.938	297.009	279.341	270.379	251.892	281.075		46.297	50.8037	33.1105	32.0573
89680		306.055	255.662	289.199	287.54	268.845	253.382				0	0	0	0	0	0		0	0	0	0	0	0		0	0	0	0	0	0		1.00667	1.00592	1.00602	1.01415	1.00285	1.01507		313.833	297.135	289.199	287.54	268.845	253.382		46.297	50.8037	33.3178	32.0573
89780		271.056	288.017	229.458	302.682	235.499	264.539				0	0	0	0	0	0		0	0	0	0	0	0		0	0	0	0	0	0		1.00718	1.00487	1.00604	1.01397	1.00286	1.01472		313.724	297.389	279.342	302.682	251.939	264.539		46.0575	50.6275	33.1105	32.0573
89920		289.794	319.864	219.42	249.41	216.466	269.373				0	0	0	0	0	0		0	0	0	0	0	0		0	0	0	0	0	0		1.0073	1.00571	1.00615	1.01395	1.00325	1.01462		313.617	319.864	279.331	270.395	251.888	269.373		45.7145	50.6275	32.8665	31.9563
90000		285.25	279.655	235.996	269.517	225.195	273.749				0	0	0	0	0	0		0	0	0	0	0	0		0	0	0	0	0	0		1.00735	1.00572	1.00618	1.014	1.0032	1.01491		314.053	297.248	279.328	269.517	251.894	273.749		46.383	50.6275	32.8665	32.2935
90079		326.927	349.387	267.812	290.551	277.37	287.155				0	0	0	0	0	0		0	0	0	0	0	0		0	0	0	0	0	0		1.00745	1.0047	1.0064	1.01416	1.00325	1.01491		326.927	349.387	279.404	290.551	277.37	287.155		46.383	50.6275	32.9137	32.2935
90160		355.122	327.742	267.317	262.212	280.762	284.314				0	0	0	0	0	0		0	0	0	0	0	0		0	0	0	0	0	0		1.00748	1.00428	1.00643	1.01428	1.00332	1.01473		355.122	327.742	279.304	270.69	280.762	284.314		46.274	50.6275	32.8665	32.5345
90240		310.577	321.732	288.865	291.392	252.039	258.021				0	0	0	0	0	0		0	0	0	0	0	0		0	0	0	0	0	0		1.00752	1.00467	1.00662	1.01425	1.00293	1.01448		314.017	321.732	288.865	291.392	252.039	258.021		46.0972	50.5755	32.7883	32.4925
90340		340.825	297.964	300.379	302.178	272.847	244.369				0	0	0	0	0	0		0	0	0	0	0	0		0	0	0	0	0	0		1.00785	1.00555	1.0067	1.01426	1.00198	1.01452		340.825	297.964	300.379	302.178	272.847	262.779		45.574	50.5755	32.8355	32.394
90420		298.756	335.967	282.988	283.764	241.039	264.48				0	0	0	0	0	0		0	0	0	0	0	0		0	0	0	0	0	0		1.00787	1.00568	1.00666	1.01423	1.00215	1.01462		314.487	335.967	282.988	283.764	252.203	264.48		45.0233	50.2655	32.8355	32.394
90500		338.195	276.632	283.2	277.929	260.174	273.734				0	0	0	0	0	0		0	0	0	0	0	0		0	0	0	0	0	0		1.00795	1.00479	1.00689	1.01419	1.00172	1.01451		338.195	297.518	283.2	277.929	260.174	273.734		44.886	50.106	32.6567	32.0143
90580		326.942	246.184	259.99	262.075	248.265	248.857				0	0	0	0	0	0		0	0	0	0	0	0		0	0	0	0	0	0		1.00773	1.00485	1.0072	1.01407	1.00223	1.01432		326.942	297.508	279.392	270.727	248.265	262.827		44.4248	49.974	32.6567	32.0143
90680		276.972	243.305	267.838	271.234	229.13	261.713				0	0	0	0	0	0		0	0	0	0	0	0		0	0	0	0	0	0		1.00754	1.0056	1.00719	1.01402	1.00296	1.01404		314.616	297.354	279.393	271.234	252.121	261.713		44.4248	49.893	32.8355	32.0143
90760		323.885	309.273	273.469	254.502	236.834	206.018				0	0	0	0	0	0		0	0	0	0	0	0		0	0	0	0	0	0		1.0074	1.00457	1.00716	1.01355	1.00294	1.01422		323.885	309.273	279.394	270.76	252.124	262.442		44.4248	49.974	32.8355	32.0143
90920		319.958	294.045	264.128	338.129	265.444	263.565				0	0	0	0	0	0		0	0	0	0	0	0		0	0	0	0	0	0		1.00762	1.00432	1.00696	1.01358	1.00292	1.01426		319.958	294.045	279.397	338.129	265.444	263.565		44.5623	49.8225	32.8355	31.9217
90999		384.672	366.592	321.635	361.202	289.704	281.604				0	0	0	0	0	0		0	0	0	0	0	0		0	0	0	0	0	0		1.00777	1.0044	1.00682	1.014	1.0034	1.01425		384.672	366.592	321.635	361.202	289.704	281.604		44.978	49.8225	32.7883	31.9217
91079		341.322	339.431	327.848	321.938	287.637	265.652				0	0	0	0	0	0		0	0	0	0	0	0		0	0	0	0	0	0		1.00775	1.0044	1.00708	1.01343	1.00305	1.01421		341.322	339.431	327.848	321.938	287.637	265.652		44.9245	49.8225	32.8528	31.7542
91180		300.15	325.64	304.458	285.1	244.54	264.498				0	0	0	0	0	0		0	0	0	0	0	0		0	0	0	0	0	0		1.00773	1.00436	1.00681	1.01353	1.00298	1.01441		315.374	325.64	304.458	285.1	252.119	264.498		44.806	49.7313	32.8528	31.9503
91279		276.762	258.792	271.507	255.605	254.108	247.837				0	0	0	0	0	0		0	0	0	0	0	0		0	0	0	0	0	0		1.00789	1.0047	1.00665	1.01302	1.00333	1.01414		315.355	298.012	279.106	271.199	254.108	262.458		44.6365	49.6895	33.0968	32.2845
91359		318.248	279.411	257.796	260.357	246.949	266.323				0	0	0	0	0	0		0	0	0	0	0	0		0	0	0	0	0	0		1.00778	1.00473	1.00654	1.01259	1.00338	1.01421		318.248	298.01	279.295	271.221	252.079	266.323		44.948	49.5028	32.8665	32.139
91439		297.655	283.88	237.486	261.2	248.124	270.476				0	0	0	0	0	0		0	0	0	0	0	0		0	0	0	0	0	0		1.00744	1.00475	1.00662	1.01231	1.00332	1.0143		316.161	298.009	279.287	271.146	252.085	270.476		44.901	49.5028	32.8665	32.139
91539		314.758	275.758	295.249	255.753	246.777	233.942				0	0	0	0	0	0		0	0	0	0	0	0		0	0	0	0	0	0		1.00744	1.00567	1.0066	1.01208	1.00278	1.01464		314.758	297.935	295.249	271.158	252.14	262.356		44.901	49.5028	32.8665	32.2845
91645		300.902	269.852	271.321	257.271	242.725	222.552				0	0	0	0	0	0		0	0	0	0	0	0		0	0	0	0	0	0		1.00757	1.0054	1.00637	1.01239	1.00266	1.01453		316.392	297.969	279.31	271.141	252.152	262.378		44.8503	49.5028	32.8665	32.2845
91719		309.355	300.195	289.399	268.41	250.054	244.126				0	0	0	0	0	0		0	0	0	0	0	0		0	0	0	0	0	0		1.00726	1.00562	1.00639	1.01247	1.00271	1.01481		316.479	300.195	289.399	271.227	250.054	262.71		44.9825	49.5898	32.8528	32.2553
91799		347.577	346.43	266.725	294.926	272.418	278.157				0	0	0	0	0	0		0	0	0	0	0	0		0	0	0	0	0	0		1.00726	1.00488	1.0063	1.01249	1.00259	1.01466		347.577	346.43	279.145	294.926	272.418	278.157		44.9825	50.1687	32.8528	32.2205
91919		318.075	300.393	260.074	282.918	244.902	276.743				0	0	0	0	0	0		0	0	0	0	0	0		0	0	0	0	0	0		1.00747	1.00598	1.00614	1.01257	1.00303	1.01495		318.075	300.393	279.163	282.918	252.115	276.743		44.9185	50.1687	32.8528	32.2205
92019		320.477	310.781	272.901	258.242	285.823	250.771				0	0	0	0	0	0		0	0	0	0	0	0		0	0	0	0	0	0		1.00792	1.00603	1.00599	1.01224	1.003	1.01495		320.477	310.781	279.178	271.26	285.823	262.678		44.9185	49.2725	33.0968	32.2205
92119		318.392	292.873	298.791	263.005	259.09	249.131				0	0	0	0	0	0		0	0	0	0	0	0		0	0	0	0	0	0		1.00803	1.00609	1.00598	1.01225	1.00298	1.01476		318.392	298.182	298.791	271.256	259.09	262.721		44.9185	49.3322	33.304	32.1248
92200		310.565	290.774	264.632	287.351	261.296	265.528				0	0	0	0	0	0		0	0	0	0	0	0		0	0	0	0	0	0		1.00811	1.0061	1.00616	1.01223	1.00292	1.01477		316.651	298.181	278.767	287.351	261.296	265.528		44.4053	49.0075	33.2007	32.1248
92280		302.386	349.73	262.068	234.899	245.775	242.705				0	0	0	0	0	0		0	0	0	0	0	0		0	0	0	0	0	0		1.00814	1.00597	1.00637	1.01231	1.00303	1.01486		316.643	349.73	277.724	271.242	251.917	262.698		44.4053	49.0075	33.1502	32.1248
92359		264.066	283.806	280.678	262.11	238.084	237.763				0	0	0	0	0	0		0	0	0	0	0	0		0	0	0	0	0	0		1.00826	1.0059	1.00622	1.01216	1.00302	1.01453		316.618	298.191	277.148	271.28	251.918	262.776		44.4053	48.9267	33.0255	32.1248
92440		283.524	316.014	264.356	274.575	234.763	211.567				0	0	0	0	0	0		0	0	0	0	0	0		0	0	0	0	0	0		1.00803	1.00578	1.00624	1.01212	1.00281	1.01447		316.667	316.014	277.809	274.575	252.136	263.023		43.8523	49.0127	33.1502	32.1862
92540		294.125	264.915	289.548	282.915	233.977	239.696				0	0	0	0	0	0		0	0	0	0	0	0		0	0	0	0	0	0		1.00812	1.00534	1.0062	1.01193	1.00277	1.0146		317.101	298.98	289.548	282.915	252.369	263.115		44.146	49.0127	33.2007	32.5462
92620		342.424	344.116	310.125	309.206	283.222	267.814				0	0	0	0	0	0		0	0	0	0	0	0		0	0	0	0	0	0		1.00796	1.00533	1.00604	1.01214	1.00271	1.01444		342.424	344.116	310.125	309.206	283.222	267.814		44.146	49.0127	32.9935	32.5462
92699		320.241	278.204	272.445	243.725	259.998	296.086				0	0	0	0	0	0		0	0	0	0	0	0		0	0	0	0	0	0		1.00814	1.00524	1.00608	1.01221	1.00267	1.01442		320.241	298.981	278.799	272.227	259.998	296.086		43.8243	48.8542	33.2007	32.2778
92799		299.803	306.585	272.511	255.872	252.965	270.756				0	0	0	0	0	0		0	0	0	0	0	0		0	0	0	0	0	0		1.00824	1.00526	1.00621	1.01258	1.00225	1.01448		317.439	306.585	278.746	272.132	252.965	270.756		43.7373	48.7042	32.9935	32.2778
92920		336.514	320.66	273.551	237.693	253.131	229.424				0	0	0	0	0	0		0	0	0	0	0	0		0	0	0	0	0	0		1.00837	1.00528	1.00625	1.0124	1.00266	1.01444		336.514	320.66	278.73	272.186	253.131	263.822		43.8227	48.6392	32.9935	32.0097
92999		295.288	297.387	237.886	237.361	262.723	253.797				0	0	0	0	0	0		0	0	0	0	0	0		0	0	0	0	0	0		1.0083	1.0065	1.00636	1.01254	1.00265	1.01453		317.551	297.387	278.682	272.146	262.723	263.806		43.5433	48.6112	32.9935	32.0097
93079		274.048	265.577	259.904	296.759	224.081	264.393				0	0	0	0	0	0		0	0	0	0	0	0		0	0	0	0	0	0		1.00825	1.00645	1.00639	1.01348	1.00264	1.01463		317.556	298.54	278.669	296.759	252.391	264.393		43.5433	48.6112	32.9935	31.6497
93160		285.884	298.076	279.666	259.585	225.597	249.33				0	0	0	0	0	0		0	0	0	0	0	0		0	0	0	0	0	0		1.00837	1.00638	1.00634	1.01352	1.00249	1.0146		317.545	298.076	277.739	271.377	252.414	263.436		43.5433	48.6112	33.1502	31.6497
93259		287.44	236.135	249.427	232.042	251.531	222.572				0	0	0	0	0	0		0	0	0	0	0	0		0	0	0	0	0	0		1.00813	1.00577	1.00659	1.01362	1.00246	1.01446		317.568	298.846	277.143	271.352	251.531	263.47		43.5433	48.477	33.0255	31.6497
93359		294.661	307.399	243.824	284.614	252.865	205.443				0	0	0	0	0	0		0	0	0	0	0	0		0	0	0	0	0	0		1.00791	1.00611	1.00635	1.01385	1.00255	1.01441		317.677	307.399	277.146	284.614	252.865	263.828		43.7385	48.5188	33.0255	32.0097
93439		284.274	260.32	245.314	253.694	233.711	263.063				0	0	0	0	0	0		0	0	0	0	0	0		0	0	0	0	0	0		1.00789	1.00615	1.0067	1.01361	1.00247	1.01464		317.677	299.019	277.141	272.281	252.548	263.063		43.7385	48.4818	32.8183	32.293
93519		288.92	280.1	256.275	255.202	270.982	280.229				0	0	0	0	0	0		0	0	0	0	0	0		0	0	0	0	0	0		1.00773	1.00618	1.00692	1.01382	1.00247	1.01456		317.68	299.018	277.139	272.248	270.982	280.229		43.1185	48.4818	32.8183	32.213
93600		351.931	299.037	299.553	296.087	283.646	326.207				0	0	0	0	0	0		0	0	0	0	0	0		0	0	0	0	0	0		1.00733	1.0062	1.00751	1.01305	1.00249	1.01437		351.931	299.037	299.553	296.087	283.646	326.207		43.3113	47.3683	33.0255	32.2043
93679		318.092	332.613	275.895	312.554	248.844	313.275				0	0	0	0	0	0		0	0	0	0	0	0		0	0	0	0	0	0		1.00723	1.00618	1.00752	1.01391	1.00255	1.01451		318.092	332.613	277.095	312.554	252.543	313.275		43.3113	46.9795	32.8183	32.0222
93779		340.821	316.627	295.746	264.9	258.574	252.369				0	0	0	0	0	0		0	0	0	0	0	0		0	0	0	0	0	0		1.00751	1.00615	1.0082	1.01375	1.00256	1.01431		340.821	316.627	295.746	272.509	258.574	263.992		43.61	46.845	33.0255	32.0222
93919		326.083	319.671	244.208	292.326	261.766	248.138				0	0	0	0	0	0		0	0	0	0	0	0		0	0	0	0	0	0		1.00745	1.00492	1.00808	1.01293	1.00253	1.01415		326.083	319.671	277.029	292.326	261.766	263.877		43.61	46.845	33.1473	31.9617
93999		276.54	282.343	246.76	261.473	226.064	226.534				0	0	0	0	0	0		0	0	0	0	0	0		0	0	0	0	0	0		1.00751	1.00614	1.00859	1.01264	1.00249	1.01437		317.684	298.986	276.97	272.587	252.415	263.835		43.1185	46.687	33.1473	31.9617
94119		328.989	280.312	279.049	257.929	218.797	268.342				0	0	0	0	0	0		0	0	0	0	0	0		0	0	0	0	0	0		1.00731	1.00599	1.0084	1.01245	1.00221	1.01425		328.989	299.023	276.992	272.747	252.458	268.342		42.8197	46.845	33.416	32.901
94199		288.318	295.861	253.782	266.39	229.213	233.571				0	0	0	0	0	0		0	0	0	0	0	0		0	0	0	0	0	0		1.00743	1.00624	1.00864	1.01245	1.00225	1.01427		318.017	295.861	277.138	272.746	252.559	263.995		43.1838	46.9755	33.5407	32.901
94279		328.33	250.714	261.974	307.542	246.203	231.36				0	0	0	0	0	0		0	0	0	0	0	0		0	0	0	0	0	0		1.00699	1.00614	1.00853	1.01267	1.00224	1.01439		328.33	299.163	277.405	307.542	252.56	264.068		43.1838	47.0535	33.3225	32.8925
94379		286.049	259.258	235.82	278.618	218.765	217.191				0	0	0	0	0	0		0	0	0	0	0	0		0	0	0	0	0	0		1.00694	1.00497	1.00861	1.01281	1.00227	1.0143		318.077	299.192	277.35	278.618	252.559	264.072		43.1838	47.0285	33.3225	32.8518
94459		275.7	272.221	264.857	259.897	211.977	256.427				0	0	0	0	0	0		0	0	0	0	0	0		0	0	0	0	0	0		1.00634	1.00622	1.00862	1.01278	1.0027	1.01429		318.083	299.161	277.347	273.375	252.535	264.072		42.922	46.9748	33.5912	32.8518
94539		295.658	278.991	259.025	287.435	243.686	244.95				0	0	0	0	0	0		0	0	0	0	0	0		0	0	0	0	0	0		1.00637	1.0063	1.00857	1.0128	1.0026	1.01415		318.083	299.202	277.375	287.435	252.541	264.078		42.8415	47.0075	33.3225	32.738
94639		320.147	363.963	313.751	289.996	282.611	305.655				0	0	0	0	0	0		0	0	0	0	0	0		0	0	0	0	0	0		1.00632	1.00524	1.00849	1.0124	1.00255	1.01435		320.147	363.963	313.751	289.996	282.611	305.655		42.8415	47.017	33.3225	32.5785
94719		281.001	311.926	276.786	287.558	252.568	289.728				0	0	0	0	0	0		0	0	0	0	0	0		0	0	0	0	0	0		1.00624	1.00525	1.00849	1.0125	1.00259	1.01428		318.084	311.926	277.435	287.558	252.568	289.728		42.922	46.7313	33.3225	32.5785
94800		272.164	281.428	288.406	303.174	258.987	244.409				0	0	0	0	0	0		0	0	0	0	0	0		0	0	0	0	0	0		1.00593	1.00423	1.00864	1.01214	1.00391	1.01428		318.087	299.591	288.406	303.174	258.987	264.356		42.922	46.7313	33.272	32.5785
94919		308.088	255.187	254.347	269.996	239.017	261.509				0	0	0	0	0	0		0	0	0	0	0	0		0	0	0	0	0	0		1.00625	1.00414	1.00863	1.01237	1.00465	1.01412		318.084	299.616	277.139	273.728	252.122	261.509		42.922	46.7313	33.272	32.738
94999		321.043	278.04	276.213	259.303	257.085	252.63				0	0	0	0	0	0		0	0	0	0	0	0		0	0	0	0	0	0		1.00648	1.00371	1.00842	1.01242	1.0048	1.01414		321.043	299.726	277.141	273.724	257.085	264.382		43.1838	46.7313	33.272	32.738
95079		289.396	299.797	270.719	293.669	240.993	255.334				0	0	0	0	0	0		0	0	0	0	0	0		0	0	0	0	0	0		1.00648	1.00393	1.00829	1.01274	1.00457	1.01455		318.156	299.797	277.143	293.669	252.13	264.397		43.3562	47.017	33.272	32.9185
95179		276.004	279.531	257.428	206.082	228.276	238.71				0	0	0	0	0	0		0	0	0	0	0	0		0	0	0	0	0	0		1.00669	1.00278	1.00821	1.01283	1.00462	1.01497		318.29	300.033	277.144	273.691	252.125	264.399		43.7328	47.017	33.272	32.9185
95259		286.855	266.813	247.37	225.095	233.078	225.679				0	0	0	0	0	0		0	0	0	0	0	0		0	0	0	0	0	0		1.00668	1.00273	1.00806	1.01292	1.00362	1.01461		318.476	300.045	277.146	273.871	252.234	264.407		43.528	46.8967	33.5407	32.759
95359		300.616	272.215	237.431	262.364	250.193	226.586				0	0	0	0	0	0		0	0	0	0	0	0		0	0	0	0	0	0		1.00659	1.0026	1.00796	1.01314	1.00361	1.01466		318.492	300.075	277.147	274.044	252.236	264.406		43.312	46.6497	33.272	33.0025
95439		289.751	277.254	211.196	249.357	238.908	234.193				0	0	0	0	0	0		0	0	0	0	0	0		0	0	0	0	0	0		1.00619	1.00257	1.00815	1.01343	1.00236	1.01435		318.715	300.083	277.673	274.012	252.554	264.408		43.5518	46.6497	33.3225	32.8333
95539		288.158	295.881	234.795	256.814	247.846	243.893				0	0	0	0	0	0		0	0	0	0	0	0		0	0	0	0	0	0		1.006	1.0012	1.00814	1.01356	1.00242	1.01379		318.722	295.881	278.654	273.998	252.425	264.411		43.5518	46.152	33.4258	32.8333
95619		333.377	336.502	299.266	318.873	303.179	263.89				0	0	0	0	0	0		0	0	0	0	0	0		0	0	0	0	0	0		1.00576	1.00129	1.00809	1.01352	1.00385	1.01379		333.377	336.502	299.266	318.873	303.179	263.89		43.467	45.5102	33.4258	32.7573
95699		313.725	285.234	278.345	272.206	235.928	262.884				0	0	0	0	0	0		0	0	0	0	0	0		0	0	0	0	0	0		1.00577	1.00118	1.00785	1.01368	1.00481	1.01419		313.725	300.303	278.381	272.206	252.106	262.884		43.4395	45.1775	33.5912	32.7573
95799		304.385	275.106	266.394	238.291	241.166	220.455				0	0	0	0	0	0		0	0	0	0	0	0		0	0	0	0	0	0		1.00599	1.0024	1.00747	1.01367	1.00467	1.01407		318.722	300.122	278.394	273.986	252.12	264.41		43.4395	45.1775	33.5942	32.7573
95919		276.274	290.55	275.101	242.953	248.383	245.888				0	0	0	0	0	0		0	0	0	0	0	0		0	0	0	0	0	0		1.00645	1.00339	1.00757	1.01365	1.00523	1.01398		318.706	299.889	278.39	273.988	252.063	264.41		43.467	45.5102	33.5942	32.7433
95999		287.043	304.145	254.758	248.543	249.979	270.183				0	0	0	0	0	0		0	0	0	0	0	0		0	0	0	0	0	0		1.00635	1.00364	1.00772	1.01405	1.00549	1.01439		318.709	304.145	278.385	273.944	252.036	270.183		43.467	45.5102	33.5942	32.7433
96079		255.278	262.43	224.974	257.575	228.094	251.989				0	0	0	0	0	0		0	0	0	0	0	0		0	0	0	0	0	0		1.00593	1.00389	1.00798	1.01384	1.00547	1.01402		319.042	300.17	278.376	273.966	252.209	264.41		43.5192	45.8188	33.5942	32.7433
96163		266.595	252.334	245.858	249.375	230.057	277.466				0	0	0	0	0	0		0	0	0	0	0	0		0	0	0	0	0	0		1.00592	1.00399	1.00775	1.01348	1.00547	1.01407		319.042	300.369	278.835	274.251	252.209	277.466		43.418	46.5493	33.6975	32.9913
96259		293.167	279.964	223.646	286.361	236.523	240.689				0	0	0	0	0	0		0	0	0	0	0	0		0	0	0	0	0	0		1.00643	1.00403	1.00789	1.01363	1.0055	1.0141		318.921	300.364	278.379	286.361	252.206	264.418		43.418	46.882	33.5942	32.7433
96359		260.727	317.903	238.517	258.505	236.021	236.461				0	0	0	0	0	0		0	0	0	0	0	0		0	0	0	0	0	0		1.00592	1.00408	1.00816	1.01322	1.00571	1.01404		319.043	317.903	278.37	274.035	252.186	264.41		43.418	46.882	33.5942	32.7433
96439		369.848	327.505	286.721	289.978	271.625	318.9				0	0	0	0	0	0		0	0	0	0	0	0		0	0	0	0	0	0		1.00631	1.004	1.00855	1.01337	1.0058	1.01429		369.848	327.505	286.721	289.978	271.625	318.9		43.5192	47.5238	33.6058	32.7433
96539		295.061	346.7	276.456	311.282	249.351	318.986				0	0	0	0	0	0		0	0	0	0	0	0		0	0	0	0	0	0		1.00669	1.00456	1.00899	1.01346	1.00594	1.01469		318.857	346.7	277.157	311.282	251.957	318.986		43.5192	47.5238	33.604	32.7433
96619		286.308	313.94	271.569	276.797	269.753	266.154				0	0	0	0	0	0		0	0	0	0	0	0		0	0	0	0	0	0		1.00663	1.0052	1.00893	1.01352	1.00569	1.01427		318.873	313.94	277.158	276.797	269.753	266.154		43.4855	47.5238	33.5553	32.7573
96699		291.878	316.202	263.044	261.746	246.379	242.625				0	0	0	0	0	0		0	0	0	0	0	0		0	0	0	0	0	0		1.00637	1.00554	1.00871	1.01395	1.00549	1.01453		318.936	316.202	277.283	273.955	252.036	264.416		43.4855	47.5238	33.5437	32.7433
96799		340.771	269.13	272.734	252.996	272.293	262.471				0	0	0	0	0	0		0	0	0	0	0	0		0	0	0	0	0	0		1.00626	1.00566	1.00837	1.01393	1.00589	1.01474		340.771	300.151	277.521	273.957	272.293	262.471		43.5192	47.5238	33.5437	32.7433
96919		277.155	279.039	264.872	252.365	229.361	229.607				0	0	0	0	0	0		0	0	0	0	0	0		0	0	0	0	0	0		1.00595	1.0055	1.00845	1.0139	1.00628	1.0148		319.035	300.189	277.462	273.96	251.898	264.415		43.5192	47.5238	33.5437	32.7433
96999		300.443	277.559	279.557	239.886	241.33	249.362				0	0	0	0	0	0		0	0	0	0	0	0		0	0	0	0	0	0		1.00608	1.00603	1.00853	1.01369	1.00633	1.01474		319.005	299.773	277.14	273.778	251.717	264.406		43.5192	47.3115	33.4305	32.331
97079		304.912	305.717	272.238	264.28	249.687	222.192				0	0	0	0	0	0		0	0	0	0	0	0		0	0	0	0	0	0		1.00634	1.00539	1.00833	1.01361	1.00633	1.01472		319.4	305.717	277.143	273.787	251.89	264.415		43.6357	47.3115	33.4305	32.407
97179		278.189	319.381	261.435	260.818	233.344	251.2				0	0	0	0	0	0		0	0	0	0	0	0		0	0	0	0	0	0		1.00629	1.00546	1.00839	1.01338	1.0063	1.01473		319.416	319.381	277.142	273.815	251.894	264.415		43.6357	47.3115	33.4793	32.5762
97279		363.96	360.308	285.444	305.285	253.01	258.964				0	0	0	0	0	0		0	0	0	0	0	0		0	0	0	0	0	0		1.00687	1.00595	1.00853	1.01334	1.00614	1.01482		363.96	360.308	285.444	305.285	253.01	258.964		43.6357	47.639	33.656	32.7933
97359		349.985	299.223	300.665	267.955	256.03	271.472				0	0	0	0	0	0		0	0	0	0	0	0		0	0	0	0	0	0		1.00679	1.00601	1.00837	1.01344	1.00613	1.01484		349.985	299.223	300.665	273.807	256.03	271.472		43.6357	47.639	33.7178	33.0255
97439		306.529	276.872	284.092	292.13	241.01	269.184				0	0	0	0	0	0		0	0	0	0	0	0		0	0	0	0	0	0		1.00708	1.00584	1.00822	1.01329	1.00627	1.01458		319.178	300.109	284.092	292.13	251.899	269.184		43.602	47.3115	33.4768	32.7933
97519		322.015	288.893	264.583	283.233	256.291	255.606				0	0	0	0	0	0		0	0	0	0	0	0		0	0	0	0	0	0		1.00671	1.00543	1.00805	1.01321	1.0063	1.01455		322.015	300.2	277.033	283.233	256.291	264.407		43.525	47.3115	33.4768	32.5762
97599		335.8	313.031	280.456	294.382	272.083	240.159				0	0	0	0	0	0		0	0	0	0	0	0		0	0	0	0	0	0		1.00672	1.00552	1.00783	1.01336	1.00622	1.01455		335.8	313.031	277.058	294.382	272.083	264.407		43.525	47.3115	33.4768	32.5762
97699		294.071	291.408	280.667	247.128	246.223	273.702				0	0	0	0	0	0		0	0	0	0	0	0		0	0	0	0	0	0		1.0066	1.00531	1.00795	1.01304	1.00617	1.01405		319.322	299.837	280.667	273.856	251.918	273.702		43.525	46.9995	33.4768	32.3957
97779		303.694	331.078	284.7	246.41	226.235	297.291				0	0	0	0	0	0		0	0	0	0	0	0		0	0	0	0	0	0		1.00681	1.00731	1.0083	1.01295	1.00623	1.01362		319.259	331.078	284.7	273.867	251.907	297.291		43.525	46.9995	33.3	32.6128
97919		256.53	272.73	263.427	237.017	224.696	269.165				0	0	0	0	0	0		0	0	0	0	0	0		0	0	0	0	0	0		1.00701	1.00841	1.00834	1.01261	1.0065	1.0137		319.201	299.363	276.999	273.909	251.86	269.165		43.432	46.4813	33.2513	32.6128
98039		309.713	279.664	262.877	277.217	263.544	249.834				0	0	0	0	0	0		0	0	0	0	0	0		0	0	0	0	0	0		1.00707	1.00668	1.00854	1.01283	1.00642	1.01349		319.68	299.914	277.14	277.217	263.544	264.413		43.4773	46.1515	33.419	32.7933
98139		337.467	351.342	292.952	288.943	268.996	261.499				0	0	0	0	0	0		0	0	0	0	0	0		0	0	0	0	0	0		1.00688	1.0067	1.00842	1.013	1.00627	1.01349		337.467	351.342	292.952	288.943	268.996	261.499		43.4485	45.8188	33.416	33.0025
98239		321.331	294.37	307.634	250.898	267.482	261.498				0	0	0	0	0	0		0	0	0	0	0	0		0	0	0	0	0	0		1.00672	1.0065	1.00831	1.0128	1.00612	1.01336		321.331	299.955	307.634	274.385	267.482	261.498		43.3347	45.726	33.416	33.0025
98319		305.017	327.262	253.297	249.905	244.79	252.12				0	0	0	0	0	0		0	0	0	0	0	0		0	0	0	0	0	0		1.00667	1.00644	1.009	1.01286	1.00617	1.01352		319.749	327.262	277.123	274.546	251.918	264.413		43.281	45.6025	33.1473	33.0813
98399		281.136	330.421	293.387	276.141	248.776	239.968				0	0	0	0	0	0		0	0	0	0	0	0		0	0	0	0	0	0		1.00659	1.00629	1.00954	1.01308	1.00621	1.0134		319.763	330.421	293.387	276.141	251.911	264.413		43.2058	45.6025	33.1473	33.2093
98479		296.336	287.864	225.804	266.468	243.833	235.573				0	0	0	0	0	0		0	0	0	0	0	0		0	0	0	0	0	0		1.0065	1.00784	1.00951	1.0128	1.00619	1.01326		319.778	299.768	276.881	274.549	251.914	264.414		43.2058	45.6025	32.968	33.2505
98559		336.592	325.323	288.518	290.766	264.031	235.686				0	0	0	0	0	0		0	0	0	0	0	0		0	0	0	0	0	0		1.00664	1.00782	1.00977	1.01246	1.00617	1.01309		336.592	325.323	288.518	290.766	264.031	264.415		43.2058	45.5235	33.2368	33.0813
98639		346.102	292.893	244.344	242.295	239.705	247.218				0	0	0	0	0	0		0	0	0	0	0	0		0	0	0	0	0	0		1.00676	1.00778	1.00969	1.01221	1.00607	1.01325		346.102	299.771	276.866	274.638	251.935	264.414		43.2058	45.5235	33.2398	33.0813
98719		284.535	259.413	250.044	238.349	228.344	233.077				0	0	0	0	0	0		0	0	0	0	0	0		0	0	0	0	0	0		1.00673	1.00773	1.00981	1.01199	1.00607	1.01345		319.738	299.773	276.855	274.747	251.936	264.413		43.1145	45.5235	33.2398	33.0813
98799		311.02	240.545	242.055	236.371	242.394	254.461				0	0	0	0	0	0		0	0	0	0	0	0		0	0	0	0	0	0		1.00671	1.00798	1.00962	1.01192	1.00599	1.01323		319.741	300.008	276.871	275.546	251.949	264.448		43.0138	45.7503	33.2368	33.1333
98919		329.245	348.661	293.625	300.057	296.993	330.162				0	0	0	0	0	0		0	0	0	0	0	0		0	0	0	0	0	0		1.00704	1.00805	1.00963	1.0119	1.00597	1.01323		329.245	348.661	293.625	300.057	296.993	330.162		42.8745	45.735	33.1473	33.1193
98999		348.882	364.76	272.956	289.09	261.441	288.366				0	0	0	0	0	0		0	0	0	0	0	0		0	0	0	0	0	0		1.00713	1.00781	1.00957	1.01155	1.00581	1.01348		348.882	364.76	277.056	289.09	261.441	288.366		42.8745	45.341	33.1473	33.0623
99079		294.022	304.057	279.235	307.554	265.045	273.649				0	0	0	0	0	0		0	0	0	0	0	0		0	0	0	0	0	0		1.00672	1.00769	1.00949	1.01153	1.00597	1.01443		319.976	304.057	277.065	307.554	265.045	273.649		42.7772	44.9223	33.0255	33.0623
99159		304.505	306.575	273.102	242.027	252.209	242.678				0	0	0	0	0	0		0	0	0	0	0	0		0	0	0	0	0	0		1.00697	1.00772	1.00984	1.01151	1.00639	1.01432		319.966	306.575	277.025	274.985	252.209	264.417		42.8745	45.0933	33.1473	32.9913
99239		304.751	310.388	302.16	290.669	264.226	259.319				0	0	0	0	0	0		0	0	0	0	0	0		0	0	0	0	0	0		1.00705	1.00817	1.0099	1.01189	1.00618	1.01464		319.963	310.388	302.16	290.669	264.226	259.319		43.0842	45.0933	33.416	33.0053
99319		347.527	266.725	266.899	299.752	249.827	295.445				0	0	0	0	0	0		0	0	0	0	0	0		0	0	0	0	0	0		1.00718	1.00833	1.00993	1.01258	1.00652	1.01464		347.527	299.926	277.014	299.752	249.827	295.445		42.8745	44.6745	33.416	33.0803
99419		330.719	276.619	266.827	260.882	258.48	264.008				0	0	0	0	0	0		0	0	0	0	0	0		0	0	0	0	0	0		1.00752	1.00818	1.01012	1.01259	1.00673	1.01447		330.719	299.961	276.992	274.561	258.48	264.008		42.8745	44.6745	33.416	33.2005
99519		276.947	272.039	264.844	263.464	250.979	277.47				0	0	0	0	0	0		0	0	0	0	0	0		0	0	0	0	0	0		1.00793	1.00815	1.01025	1.01317	1.00731	1.01441		319.826	299.968	276.977	274.528	250.979	277.47		42.8745	44.386	33.416	33.2005
99599		350.406	326.804	255.808	270.394	266.339	264.399				0	0	0	0	0	0		0	0	0	0	0	0		0	0	0	0	0	0		1.00786	1.00821	1.01048	1.01268	1.0074	1.01434		350.406	326.804	276.95	270.394	266.339	264.399		42.7772	44.03	33.416	33.2083
99719		361.299	366.128	292.36	251.936	285.735	264.41				0	0	0	0	0	0		0	0	0	0	0	0		0	0	0	0	0	0		1.00771	1.00761	1.01026	1.01258	1.0071	1.01475		361.299	366.128	292.36	275.31	285.735	264.41		42.8007	43.7508	33.1473	33.1333
99799		319.66	286.928	273.923	308.681	265.025	278.493				0	0	0	0	0	0		0	0	0	0	0	0		0	0	0	0	0	0		1.00743	1.0075	1.01039	1.01301	1.00692	1.01396		319.66	300.355	276.961	308.681	265.025	278.493		42.6695	43.504	33.416	33.1193
99919		304.74	262.707	253.115	279.16	236.062	239.443				0	0	0	0	0	0		0	0	0	0	0	0		0	0	0	0	0	0		1.00731	1.00729	1.01016	1.01338	1.00659	1.01442		320.018	300.169	276.987	279.16	252.301	264.416		42.8007	43.2563	33.1473	33.1333
100019		292.781	316.531	253.308	260.447	248.03	255.462				0	0	0	0	0	0		0	0	0	0	0	0		0	0	0	0	0	0		1.00755	1.00715	1.01019	1.01364	1.00639	1.0151		320.009	316.531	276.984	274.791	252.333	264.413		42.6695	43.503	33.416	33.2083
100099		320.264	298.13	254.209	245.185	242.512	289.897				0	0	0	0	0	0		0	0	0	0	0	0		0	0	0	0	0	0		1.00787	1.00705	1.01006	1.01381	1.00643	1.01511		320.264	298.13	276.999	274.704	252.327	289.897		42.6465	43.7823	33.416	33.1333
100181		269.311	291.185	279.552	297.213	229.376	260.113				0	0	0	0	0	0		0	0	0	0	0	0		0	0	0	0	0	0		1.0078	1.00656	1.01014	1.01383	1.00652	1.0142		319.999	300.267	279.552	297.213	252.512	260.113		42.6217	43.503	33.416	33.173
100259		284.601	293.662	267.766	249.008	255.907	220.988				0	0	0	0	0	0		0	0	0	0	0	0		0	0	0	0	0	0		1.00766	1.00639	1.01039	1.01376	1.00685	1.01497		320.005	293.662	277.138	274.73	255.907	264.414		42.5467	43.2563	33.416	33.173
100359		301.32	284.43	265.84	261.63	248.95	236.778				0	0	0	0	0	0		0	0	0	0	0	0		0	0	0	0	0	0		1.00791	1.00607	1.01025	1.01352	1.00699	1.01499		319.995	300.679	277.14	274.849	248.95	264.414		42.501	43.1288	33.1473	33.173
100459		328.385	317.776	246.26	262.198	214.265	235.724				0	0	0	0	0	0		0	0	0	0	0	0		0	0	0	0	0	0		1.00775	1.00629	1.01018	1.01316	1.00667	1.01478		328.385	317.776	277.226	275.026	252.656	264.415		42.858	43.2693	33.1502	33.1193
100539		345.515	342.552	280.115	329.494	262.508	306.988				0	0	0	0	0	0		0	0	0	0	0	0		0	0	0	0	0	0		1.00817	1.00618	1.01018	1.01322	1.00661	1.01501		345.515	342.552	280.115	329.494	262.508	306.988		42.812	43.426	33.1502	33.1785
100639		305.285	325.257	246.217	295.911	260.248	275.685				0	0	0	0	0	0		0	0	0	0	0	0		0	0	0	0	0	0		1.00807	1.00595	1.01002	1.0135	1.00659	1.01433		320.192	325.257	277.25	295.911	260.248	275.685		42.9162	43.426	33.272	32.7095
100719		306.213	292.512	279.394	271.145	250.236	271.614				0	0	0	0	0	0		0	0	0	0	0	0		0	0	0	0	0	0		1.00791	1.00579	1.01001	1.01341	1.00659	1.01368		320.201	301.512	279.394	271.145	250.236	271.614		42.83	43.2962	33.5407	32.4778
100799		293.454	332.956	262.246	259.315	261.601	251.843				0	0	0	0	0	0		0	0	0	0	0	0		0	0	0	0	0	0		1.00799	1.0059	1.01002	1.01352	1.00679	1.01376		320.253	332.956	277.249	276.173	261.601	264.62		42.9713	43.758	33.272	32.7728
100919		294.344	287.908	304.89	247.799	231.871	249.388				0	0	0	0	0	0		0	0	0	0	0	0		0	0	0	0	0	0		1.00811	1.00575	1.00993	1.01343	1.00616	1.0138		320.251	301.824	304.89	276.272	252.872	264.619		42.6725	43.6893	33.272	32.7728
100999		320.97	306.276	292.091	256.364	247.288	257.525				0	0	0	0	0	0		0	0	0	0	0	0		0	0	0	0	0	0		1.00884	1.00563	1.00997	1.01336	1.00605	1.01498		320.97	306.276	292.091	276.275	252.873	264.576		42.6725	43.4458	33.272	32.7728
101099		292.08	289.668	272.664	273.731	241.603	253.645				0	0	0	0	0	0		0	0	0	0	0	0		0	0	0	0	0	0		1.0089	1.0056	1.01016	1.01324	1.00662	1.01596		320.241	302.015	277.228	273.731	252.869	264.536		42.3815	43.2622	33.272	32.7728
101179		276.519	250.024	247.751	256.058	235.27	256.061				0	0	0	0	0	0		0	0	0	0	0	0		0	0	0	0	0	0		1.0085	1.00542	1.01036	1.01278	1.00641	1.01588		320.246	302.043	277.196	276.303	252.87	264.538		42.2133	42.9265	33.1502	32.8365
101259		280.568	250.543	245.399	205.413	230.818	249.196				0	0	0	0	0	0		0	0	0	0	0	0		0	0	0	0	0	0		1.00847	1.0054	1.0103	1.01258	1.00611	1.01581		320.316	302.478	277.207	276.313	252.873	264.615		42.2267	43.759	33.1502	32.7728
101339		274.829	239.025	260.471	209.461	219.151	218.952				0	0	0	0	0	0		0	0	0	0	0	0		0	0	0	0	0	0		1.00826	1.00514	1.01043	1.01262	1.00626	1.01581		320.343	302.484	277.186	276.311	252.925	264.615		42.2267	43.759	33.272	32.6918
101459		291.135	278.632	264.806	270.836	259.664	246.969				0	0	0	0	0	0		0	0	0	0	0	0		0	0	0	0	0	0		1.00822	1.00506	1.01069	1.01257	1.00636	1.01481		320.67	302.486	277.157	270.836	259.664	264.63		42.432	43.759	33.5407	32.6918
101539		329.53	331.924	277.158	272.756	274.708	277.719				0	0	0	0	0	0		0	0	0	0	0	0		0	0	0	0	0	0		1.00831	1.00476	1.01063	1.01256	1.00628	1.01574		329.53	331.924	277.158	272.756	274.708	277.719		42.3682	43.6683	33.5407	32.6385
101639		282.754	347.253	253.422	256.942	241.325	281.238				0	0	0	0	0	0		0	0	0	0	0	0		0	0	0	0	0	0		1.008	1.0052	1.01054	1.01284	1.00636	1.01576		320.732	347.253	277.169	276.3	252.987	281.238		42.0735	43.359	33.5407	32.6385
101719		321.64	267.513	271.836	253.345	265.712	279.918				0	0	0	0	0	0		0	0	0	0	0	0		0	0	0	0	0	0		1.0081	1.00474	1.01054	1.01295	1.00626	1.0157		321.64	302.493	277.169	276.295	265.712	279.918		41.764	42.9998	33.272	32.6385
101799		277.947	290.737	262.475	260.789	245.957	285.42				0	0	0	0	0	0		0	0	0	0	0	0		0	0	0	0	0	0		1.00829	1.00517	1.01067	1.01278	1.0062	1.01574		320.649	302.483	277.157	276.303	252.991	285.42		41.3045	42.8375	33.1502	32.6385
101919		277.064	322.58	256.739	257.787	244.68	268.133				0	0	0	0	0	0		0	0	0	0	0	0		0	0	0	0	0	0		1.00822	1.00509	1.01075	1.0127	1.00591	1.01558		320.67	322.58	277.156	276.307	252.999	268.133		41.068	42.75	33.1502	32.6385
101999		272.408	250.159	279.597	238.379	239.983	259.204				0	0	0	0	0	0		0	0	0	0	0	0		0	0	0	0	0	0		1.00817	1.00516	1.01051	1.01263	1.00579	1.01525		321.001	302.575	279.597	276.719	253.109	264.717		41.1447	42.6987	32.943	32.6245
102079		252.73	252.937	261.052	268.174	244.27	242.633				0	0	0	0	0	0		0	0	0	0	0	0		0	0	0	0	0	0		1.00815	1.00547	1.01056	1.01278	1.00567	1.01442		321.002	302.847	277.165	276.677	253.117	265.398		41.0852	43.05	32.943	32.7682
102179		278.946	214.647	267.828	245.848	235.234	244.248				0	0	0	0	0	0		0	0	0	0	0	0		0	0	0	0	0	0		1.00818	1.00533	1.01065	1.01252	1.0055	1.01441		321	302.947	277.421	276.747	253.523	265.405		41.0227	42.6965	32.9935	32.6245
102279		259.181	259.472	235.921	245.719	218.954	223.942				0	0	0	0	0	0		0	0	0	0	0	0		0	0	0	0	0	0		1.00834	1.00535	1.01053	1.01271	1.00536	1.01436		320.993	304.064	277.467	276.694	253.528	264.838		41.4655	42.9795	32.9935	32.7682
102359		278.287	282.755	250.127	213.656	220.65	232.523				0	0	0	0	0	0		0	0	0	0	0	0		0	0	0	0	0	0		1.00823	1.00533	1.01051	1.0129	1.00534	1.01414		320.998	304.064	278.314	276.644	253.557	264.867		41.4655	42.848	32.7495	32.7682
102439		301.018	282.751	257.713	257.961	226.673	256.602				0	0	0	0	0	0		0	0	0	0	0	0		0	0	0	0	0	0		1.00822	1.00549	1.01017	1.01291	1.00541	1.01412		320.999	304.046	278.32	276.988	253.543	264.869		41.528	42.4313	32.4988	33.1405
102519		353.619	359.185	283.449	289.46	276.328	284.776				0	0	0	0	0	0		0	0	0	0	0	0		0	0	0	0	0	0		1.00816	1.00536	1.01008	1.01293	1.00539	1.01504		353.619	359.185	283.449	289.46	276.328	284.776		41.5875	41.7255	32.4988	33.1938
102639		328.781	281.583	310.282	268.866	254.853	258.728				0	0	0	0	0	0		0	0	0	0	0	0		0	0	0	0	0	0		1.00824	1.00539	1.01011	1.01309	1.00515	1.01493		328.781	304.061	310.282	276.959	254.853	264.76		41.5875	41.7255	32.7495	33.1405
102719		285.316	295.906	276.935	247.146	227.556	241.671				0	0	0	0	0	0		0	0	0	0	0	0		0	0	0	0	0	0		1.00817	1.00499	1.01001	1.0131	1.00511	1.01506		321	295.906	276.935	277.118	253.599	265.162		41.5875	41.181	32.4988	33.26
102799		285.244	267.333	273.746	247.552	249.317	224.321				0	0	0	0	0	0		0	0	0	0	0	0		0	0	0	0	0	0		1.008	1.0051	1.00972	1.01323	1.00519	1.01525		321.145	304.391	278.329	277.18	249.317	265.568		42.1558	41.179	32.4988	33.3163
102919		265.302	283.997	253.008	231.273	231.442	232.96				0	0	0	0	0	0		0	0	0	0	0	0		0	0	0	0	0	0		1.00818	1.00502	1.0098	1.01311	1.00513	1.01516		321.278	304.439	278.373	277.185	254.056	265.575		42.3817	40.9907	32.272	33.1615
102999		274.324	252.38	232.443	276.241	236.836	256.385				0	0	0	0	0	0		0	0	0	0	0	0		0	0	0	0	0	0		1.00802	1.0051	1.00998	1.01312	1.00512	1.01421		321.287	304.389	278.638	276.241	254.057	265.642		42.3192	40.7407	31.9112	32.9163
103099		285.12	250.065	236.229	262.009	216.851	232.757				0	0	0	0	0	0		0	0	0	0	0	0		0	0	0	0	0	0		1.0082	1.00506	1.00977	1.01328	1.0051	1.01421		321.277	304.413	278.72	277.267	254.17	265.999		42.1505	40.6033	31.7432	32.914
103199		281.425	232.298	226.058	250.978	237.551	202.097				0	0	0	0	0	0		0	0	0	0	0	0		0	0	0	0	0	0		1.00795	1.00513	1.00971	1.01323	1.0052	1.01421		321.29	304.373	278.742	277.271	254.155	266.144		42.0467	40.3547	31.3388	32.8315
103279		277.259	301.86	248.951	239.151	206.703	223.69				0	0	0	0	0	0		0	0	0	0	0	0		0	0	0	0	0	0		1.00802	1.00506	1.00952	1.01297	1.0046	1.01427		321.286	301.86	278.811	277.287	254.255	266.14		41.928	40.2505	31.3388	32.8315
103359		289.639	333.113	308.425	273.588	274.978	280.264				0	0	0	0	0	0		0	0	0	0	0	0		0	0	0	0	0	0		1.0079	1.00521	1.00972	1.01237	1.0045	1.01428		321.293	333.113	308.425	273.588	274.978	280.264		41.799	40.2505	31.7252	32.8315
103439		303.58	308.173	292.846	315.85	259.602	279.797				0	0	0	0	0	0		0	0	0	0	0	0		0	0	0	0	0	0		1.00788	1.0053	1.00976	1.01306	1.00451	1.01429		321.294	308.173	292.846	315.85	259.602	279.797		41.7132	40.2505	31.7252	32.914
103539		291.578	277.172	291.864	278.38	232.16	251.711				0	0	0	0	0	0		0	0	0	0	0	0		0	0	0	0	0	0		1.00802	1.00546	1.00974	1.01303	1.00442	1.01409		321.488	305.253	291.864	278.38	254.473	266.206		41.9635	40.482	31.7575	33.0418
103619		276.668	218.996	274.589	247.1	257.319	237.164				0	0	0	0	0	0		0	0	0	0	0	0		0	0	0	0	0	0		1.00807	1.00574	1.00986	1.01309	1.00449	1.01438		321.82	305.532	279.304	277.726	257.319	266.303		42.3992	40.5525	31.7792	33.4605
103699		275.538	252.544	247.015	264.344	225.487	244.123				0	0	0	0	0	0		0	0	0	0	0	0		0	0	0	0	0	0		1.00818	1.0061	1.01001	1.01329	1.00447	1.01437		321.795	305.668	279.402	277.673	254.718	266.303		42.3512	40.6495	31.9365	33.4317
103799		316.852	259.777	218.817	252.142	225.276	231.35				0	0	0	0	0	0		0	0	0	0	0	0		0	0	0	0	0	0		1.00804	1.00568	1.00991	1.01339	1.00445	1.01542		316.852	305.701	279.403	277.645	254.723	266.233		42.4785	40.3607	31.5563	33.3233
103919		288.235	248.709	253.791	265.372	243.731	211.115				0	0	0	0	0	0		0	0	0	0	0	0		0	0	0	0	0	0		1.00762	1.00527	1.01017	1.01351	1.00426	1.01542		322.494	305.784	279.451	277.615	255.305	266.233		42.4785	40.0302	31.742	33.2492
104019		299.606	238.794	269.474	244.126	227.276	235.138				0	0	0	0	0	0		0	0	0	0	0	0		0	0	0	0	0	0		1.00734	1.00536	1.01013	1.0134	1.00418	1.01569		322.598	306.297	279.454	277.644	255.336	266.215		42.108	40.266	31.742	32.9072
104119		279.085	260.32	233.828	251.515	227.043	240.909				0	0	0	0	0	0		0	0	0	0	0	0		0	0	0	0	0	0		1.00753	1.00554	1.00981	1.01341	1.00407	1.01548		322.528	306.255	279.554	277.641	255.627	266.229		41.9858	40.2418	31.7885	32.9072
104200		280.666	285.91	239.378	259.467	224.522	231.836				0	0	0	0	0	0		0	0	0	0	0	0		0	0	0	0	0	0		1.00742	1.00561	1.00957	1.01304	1.00418	1.01576		322.571	306.232	279.581	277.949	255.615	266.21		41.8828	40.2418	31.9008	33.2692
104279		330.016	342.071	295.335	300.755	272.014	280.239				0	0	0	0	0	0		0	0	0	0	0	0		0	0	0	0	0	0		1.0072	1.00556	1.00972	1.01232	1.00437	1.01503		330.016	342.071	295.335	300.755	272.014	280.239		41.5533	40.2418	31.8658	33.2692
104379		323.723	296.423	259.955	283.389	270.231	268.205				0	0	0	0	0	0		0	0	0	0	0	0		0	0	0	0	0	0		1.00754	1.00532	1.00971	1.01222	1.00491	1.01486		323.723	296.423	279.578	283.389	270.231	268.205		41.8828	39.8533	31.8658	33.1595
104479		294.066	269.179	244.027	259.881	231.825	249.183				0	0	0	0	0	0		0	0	0	0	0	0		0	0	0	0	0	0		1.00763	1.00367	1.00983	1.01215	1.00502	1.01376		322.907	306.609	279.601	278.405	255.531	266.548		41.8828	40.1695	31.876	33.7535
104559		279.621	270.374	289.583	253.799	224.979	259.289				0	0	0	0	0	0		0	0	0	0	0	0		0	0	0	0	0	0		1.00737	1.00193	1.00991	1.01251	1.00508	1.01355		323.118	306.987	289.583	278.595	255.525	266.702		41.758	40.1132	31.9605	33.9365
104639		288.349	281.455	237.927	247.653	252.877	258.961				0	0	0	0	0	0		0	0	0	0	0	0		0	0	0	0	0	0		1.00709	1.00186	1.01004	1.01262	1.00515	1.0136		323.163	307.005	279.816	278.58	252.877	266.667		41.421	40.1132	32.066	33.8075
104719		286.284	281.712	243.451	247.366	220.783	241.117				0	0	0	0	0	0		0	0	0	0	0	0		0	0	0	0	0	0		1.00718	1.00184	1.00995	1.01288	1.00519	1.01364		323.133	307.013	279.838	278.544	255.514	267.466		41.3355	40.1132	32.0392	33.7435
104799		281.902	279.885	267.175	258.464	253.531	266.206				0	0	0	0	0	0		0	0	0	0	0	0		0	0	0	0	0	0		1.00689	1.00149	1.00963	1.01303	1.00481	1.01336		323.231	307.107	279.922	278.523	253.531	266.206		41.2608	40.0857	32.0392	33.7435
104919		314.09	258.717	262.306	239.869	251.534	243.923				0	0	0	0	0	0		0	0	0	0	0	0		0	0	0	0	0	0		1.00675	1.0013	1.00962	1.01323	1.00449	1.01319		314.09	307.158	279.641	278.496	251.534	267.504		41.2608	40.0502	32.0392	33.8075
104999		310.201	232.232	261.819	228.672	246.076	233.8				0	0	0	0	0	0		0	0	0	0	0	0		0	0	0	0	0	0		1.00693	1.00167	1.0099	1.01308	1.00455	1.01334		310.201	306.675	279.851	278.516	255.579	267.491		41.3355	39.5503	32.1042	33.8075
105079		325.654	262.79	250.764	243.421	256.885	242.521				0	0	0	0	0	0		0	0	0	0	0	0		0	0	0	0	0	0		1.0071	1.00126	1.00954	1.01346	1.00443	1.01339		325.654	306.763	279.643	278.465	256.885	267.487		41.841	39.5503	32.0392	33.7435
105159		346.828	355.839	310.977	300.131	269.827	278.468				0	0	0	0	0	0		0	0	0	0	0	0		0	0	0	0	0	0		1.00716	1.00025	1.00961	1.01324	1.00447	1.01341		346.828	355.839	310.977	300.131	269.827	278.468		41.9158	39.5147	31.7975	33.7435
105259		300.506	311.339	283.143	267.21	252.477	272.961				0	0	0	0	0	0		0	0	0	0	0	0		0	0	0	0	0	0		1.00727	1.00015	1.00896	1.01324	1.00429	1.01388		323.69	311.339	283.143	278.494	252.477	272.961		42.0012	39.559	31.7975	33.7435
105359		328.825	298.211	260.29	277.327	242.495	271.194				0	0	0	0	0	0		0	0	0	0	0	0		0	0	0	0	0	0		1.00739	1.00031	1.00897	1.01353	1.00439	1.01359		328.825	298.211	280.095	277.327	255.69	271.194		42.0012	40.0502	31.8625	33.7815
105439		280.931	325.842	273.503	243.377	245.142	235.759				0	0	0	0	0	0		0	0	0	0	0	0		0	0	0	0	0	0		1.00713	0.999459	1.00879	1.01351	1.00444	1.01347		323.751	325.842	280.116	278.728	255.689	267.848		41.9158	39.628	31.5595	33.7815
105519		320.023	278.535	263.212	241.04	229.558	262.115				0	0	0	0	0	0		0	0	0	0	0	0		0	0	0	0	0	0		1.00709	0.997791	1.00835	1.01344	1.00447	1.01349		320.023	308.485	280.12	278.741	255.688	262.115		41.841	39.2752	31.4127	33.7815
105599		328.799	252.876	255.467	291.143	226.943	277.808				0	0	0	0	0	0		0	0	0	0	0	0		0	0	0	0	0	0		1.00693	0.998155	1.00818	1.01369	1.00458	1.01379		328.799	308.366	280.121	291.143	255.773	277.808		41.841	39.13	31.328	33.972
105679		254.973	236.095	243.705	213.991	240.395	254.658				0	0	0	0	0	0		0	0	0	0	0	0		0	0	0	0	0	0		1.00729	0.997086	1.00813	1.0136	1.00479	1.01373		323.745	308.714	279.864	278.979	255.758	267.833		41.841	39.13	31.263	33.972
105779		286.7	282.534	264.419	228.798	213.282	248.684				0	0	0	0	0	0		0	0	0	0	0	0		0	0	0	0	0	0		1.00764	0.997382	1.00819	1.01354	1.00505	1.01405		323.563	308.036	279.63	278.982	255.67	267.579		41.6595	38.7398	31.102	33.972
105919		282.874	238.153	248.636	243.022	233.366	229.469				0	0	0	0	0	0		0	0	0	0	0	0		0	0	0	0	0	0		1.00769	0.997416	1.00825	1.01345	1.00505	1.01419		323.092	307.309	279.6	278.986	255.67	267.566		41.3415	38.71	31.0148	33.972
106019		329.217	302.515	249.25	282.342	230.937	230.052				0	0	0	0	0	0		0	0	0	0	0	0		0	0	0	0	0	0		1.00784	0.996913	1.00809	1.01342	1.005	1.01403		329.217	302.515	279.576	282.342	255.548	267.582		41.745	38.71	31.0362	33.9515
106099		328.698	296.939	307.932	290.46	253.528	288.182				0	0	0	0	0	0		0	0	0	0	0	0		0	0	0	0	0	0		1.00774	0.997031	1.00815	1.01341	1.00514	1.01408		328.698	307.426	307.932	290.46	253.528	288.182		41.745	39.1322	31.281	33.9515
106179		309.659	277.682	255.59	277.083	255.865	264.64				0	0	0	0	0	0		0	0	0	0	0	0		0	0	0	0	0	0		1.00753	0.99752	1.00824	1.01373	1.00506	1.01405		309.659	307.972	279.554	277.083	255.865	264.64		41.3415	39.0925	31.1882	34.2697
106259		299.399	258.3	261.198	261.464	243.658	248.675				0	0	0	0	0	0		0	0	0	0	0	0		0	0	0	0	0	0		1.00693	0.99788	1.00816	1.01423	1.0052	1.01375		323.016	308.456	279.554	279.149	255.521	267.832		41.2163	39.628	31.1882	34.9658
106339		351.08	250.479	289.591	267.772	243.53	242.156				0	0	0	0	0	0		0	0	0	0	0	0		0	0	0	0	0	0		1.00664	0.998182	1.00803	1.0141	1.00521	1.01386		351.08	308.358	289.591	279.158	255.521	267.826		41.2163	39.628	30.9435	34.878
106419		313.779	258.91	241.93	234.486	235.652	243.975				0	0	0	0	0	0		0	0	0	0	0	0		0	0	0	0	0	0		1.00688	0.998104	1.00818	1.01397	1.00552	1.01394		313.779	308.383	279.473	279.045	255.468	267.594		41.3897	39.628	30.8478	33.9875
106519		286.499	316.398	262.594	265.301	243.811	222.811				0	0	0	0	0	0		0	0	0	0	0	0		0	0	0	0	0	0		1.00717	0.998604	1.00832	1.01402	1.00567	1.01402		322.662	316.398	279.401	278.96	255.413	267.434		41.3897	39.0925	30.8102	33.4997
106599		295.732	259.92	257.41	260.497	220.267	213.346				0	0	0	0	0	0		0	0	0	0	0	0		0	0	0	0	0	0		1.00739	0.999007	1.00836	1.01417	1.00542	1.01417		322.363	306.888	279.401	278.605	254.874	266.317		41.3373	38.71	30.8102	33.3093
106699		280.425	267.552	227.92	277.963	205.953	202.733				0	0	0	0	0	0		0	0	0	0	0	0		0	0	0	0	0	0		1.0074	0.999549	1.00832	1.01415	1.00538	1.01406		321.966	306.58	279.288	277.963	254.541	266.334		40.8887	39.0352	30.7885	33.2432
106779		308.127	299.138	274.351	264.26	231.22	221.956				0	0	0	0	0	0		0	0	0	0	0	0		0	0	0	0	0	0		1.00738	0.999814	1.0085	1.014	1.00491	1.0141		321.603	299.138	279.091	277.98	254.501	266.205		40.8255	39.0352	30.9365	33.1385
106919		338.34	308.791	274.794	280.865	231.697	289.658				0	0	0	0	0	0		0	0	0	0	0	0		0	0	0	0	0	0		1.00761	1.00011	1.00882	1.01392	1.00495	1.01407		338.34	308.791	278.805	280.865	254.423	289.658		40.8255	39.0352	30.9228	32.7485
106999		325.597	272.543	272.705	239.691	229.095	232.629				0	0	0	0	0	0		0	0	0	0	0	0		0	0	0	0	0	0		1.00778	0.999843	1.00864	1.01394	1.00459	1.01412		325.597	306.578	278.831	277.498	254.257	266.151		40.54	39.0352	30.9228	32.3865
107099		271.771	248.463	245.83	259.292	248.246	228.492				0	0	0	0	0	0		0	0	0	0	0	0		0	0	0	0	0	0		1.0079	0.999857	1.00842	1.01418	1.00477	1.0145		321.293	306.578	278.675	277.454	254.227	266.123		40.54	39.0352	30.8195	32.3865
107179		293.06	299.723	268.687	284.281	249.017	233.165				0	0	0	0	0	0		0	0	0	0	0	0		0	0	0	0	0	0		1.00821	1.00017	1.0084	1.01432	1.00488	1.01478		321.121	299.723	278.469	284.281	254.066	266.103		40.2688	39.0352	30.769	32.3865
107259		288.381	269.796	237.632	298.989	210.797	248.119				0	0	0	0	0	0		0	0	0	0	0	0		0	0	0	0	0	0		1.00856	1.00069	1.0086	1.01443	1.00497	1.01494		321.081	306.526	278.355	298.989	254.062	266.091		40.2688	39.0352	30.6443	32.192
107339		332.066	291.425	282.392	258.157	234.198	243.341				0	0	0	0	0	0		0	0	0	0	0	0		0	0	0	0	0	0		1.0086	1.00112	1.00849	1.01453	1.00502	1.01519		332.066	306.449	282.392	277.427	254.06	265.788		40.106	39.0795	30.4918	32.192
107419		306.446	259.315	261.119	259.331	227.896	235.36				0	0	0	0	0	0		0	0	0	0	0	0		0	0	0	0	0	0		1.0088	1.00125	1.00837	1.01437	1.00524	1.01517		320.974	306.427	278.322	277.439	254.052	265.574		40.106	39.0795	30.5473	32.192
107499		292.066	252.84	268.251	223.403	239.153	242.342				0	0	0	0	0	0		0	0	0	0	0	0		0	0	0	0	0	0		1.00892	1.00107	1.00848	1.01429	1.00535	1.01532		320.473	306.059	277.64	277.313	253.861	265.195		39.7258	38.8528	30.3102	31.7733
107599		336.175	285.133	272.563	246.132	238.078	252.642				0	0	0	0	0	0		0	0	0	0	0	0		0	0	0	0	0	0		1.00887	1.00119	1.00844	1.01435	1.00526	1.01505		336.175	306.018	277.661	277.206	253.571	264.98		39.8288	38.9278	30.3978	31.7575
107699		336.742	342.965	250.315	309.931	250.79	286.919				0	0	0	0	0	0		0	0	0	0	0	0		0	0	0	0	0	0		1.00898	1.0014	1.00849	1.01448	1.00534	1.01515		336.742	342.965	277.22	309.931	253.528	286.919		39.5863	39.147	30.3997	31.927
107779		303.484	306.943	275.517	270.78	241.656	260.644				0	0	0	0	0	0		0	0	0	0	0	0		0	0	0	0	0	0		1.0089	1.00168	1.0085	1.01459	1.00528	1.01519		320.146	306.943	277.14	270.78	253.294	264.968		39.5722	39.5355	30.6555	31.927
107919		280.726	264.083	249.575	255.938	234.849	238.527				0	0	0	0	0	0		0	0	0	0	0	0		0	0	0	0	0	0		1.00898	1.00196	1.00853	1.01471	1.00548	1.01542		320.141	305.762	277.14	277.287	253.264	264.948		39.5722	39.5355	30.6555	32.1373
107999		290.96	310.458	228.603	257.772	230.073	241.657				0	0	0	0	0	0		0	0	0	0	0	0		0	0	0	0	0	0		1.00878	1.00217	1.00889	1.01486	1.00535	1.0153		320.031	310.458	277.135	277.402	253.283	264.959		39.4455	39.7622	30.6555	32.1373
108079		272.106	300.942	242.918	254.037	245.299	230.829				0	0	0	0	0	0		0	0	0	0	0	0		0	0	0	0	0	0		1.00886	1.0023	1.00914	1.01493	1.00529	1.01563		319.959	300.942	276.913	277.396	253.145	264.931		39.188	39.7622	30.5548	32.1373
108159		318.741	264.554	276.003	237.109	213.089	249.861				0	0	0	0	0	0		0	0	0	0	0	0		0	0	0	0	0	0		1.00889	1.00244	1.00907	1.01508	1.00539	1.0159		318.741	306.162	276.771	277.661	253.138	264.913		39.188	39.3737	30.5152	32.556
108239		274.476	250.917	252.957	240.778	224.815	249.082				0	0	0	0	0	0		0	0	0	0	0	0		0	0	0	0	0	0		1.00875	1.00213	1.00909	1.01505	1.00539	1.01585		319.963	306.265	276.77	277.668	253.138	264.914		39.188	39.1545	30.5152	32.556
108359		282.436	261.847	267.286	225.821	209.45	246.71				0	0	0	0	0	0		0	0	0	0	0	0		0	0	0	0	0	0		1.00839	1.00202	1.00899	1.01489	1.00547	1.01599		319.977	306.29	276.639	277.712	253.131	264.911		39.188	39.3737	29.8433	32.556
108439		311.768	305.251	289.39	277.462	255.71	287.041				0	0	0	0	0	0		0	0	0	0	0	0		0	0	0	0	0	0		1.00838	1.00218	1.00901	1.01497	1.00546	1.01594		319.749	305.251	289.39	277.462	255.71	287.041		38.971	39.5355	29.5695	32.1373
108539		344.639	294.615	286.086	281.015	272.238	272.034				0	0	0	0	0	0		0	0	0	0	0	0		0	0	0	0	0	0		1.00838	1.00215	1.009	1.01464	1.00537	1.01616		344.639	305.572	286.086	281.015	272.238	272.034		38.9005	39.0657	29.8595	31.927
108639		257.433	271.152	269.03	255.448	237.325	264.876				0	0	0	0	0	0		0	0	0	0	0	0		0	0	0	0	0	0		1.00844	1.00243	1.00898	1.01435	1.00566	1.01608		319.22	305.517	276.001	277.206	252.956	264.876		38.8243	39.0657	29.7038	31.8358
108722		279.244	282.105	241.643	249.916	221.576	264.418				0	0	0	0	0	0		0	0	0	0	0	0		0	0	0	0	0	0		1.00857	1.00275	1.00855	1.01401	1.00576	1.01623		318.988	305.455	276.044	277.332	252.875	264.418		38.8228	39.0657	29.7038	31.927
108799		340.113	297.639	254.197	235.313	253.847	230.717				0	0	0	0	0	0		0	0	0	0	0	0		0	0	0	0	0	0		1.00854	1.00283	1.0081	1.01407	1.00568	1.01609		340.113	305.439	275.984	277.327	253.847	264.649		38.8228	39.1552	29.542	31.7575
108919		325.274	283.641	258.148	258.889	219.945	252.1				0	0	0	0	0	0		0	0	0	0	0	0		0	0	0	0	0	0		1.00855	1.00262	1.00806	1.01373	1.00574	1.01596		325.274	305.676	275.93	277.354	252.561	264.65		38.743	39.6492	29.4035	31.7575
108999		302.119	261.266	259.331	228.174	232.28	234.504				0	0	0	0	0	0		0	0	0	0	0	0		0	0	0	0	0	0		1.0081	1.00217	1.00799	1.01392	1.00588	1.0161		318.837	306.25	275.785	277.504	252.558	264.84		38.628	39.8375	29.2235	32.0302
109079		292.605	261.35	249.65	246.262	229.565	253.339				0	0	0	0	0	0		0	0	0	0	0	0		0	0	0	0	0	0		1.00798	1.00242	1.008	1.01318	1.00595	1.01592		318.853	306.17	275.592	277.396	252.556	264.65		38.743	39.748	28.9925	31.7575
109199		290.058	292.046	242.646	245.092	213.827	235.316				0	0	0	0	0	0		0	0	0	0	0	0		0	0	0	0	0	0		1.00822	1.00244	1.00826	1.01337	1.00583	1.01578		318.824	306.162	275.57	277.382	252.559	264.64		38.872	39.748	28.9925	31.7575
109279		291.54	277.705	259.257	224.549	229.464	233.696				0	0	0	0	0	0		0	0	0	0	0	0		0	0	0	0	0	0		1.00835	1.00252	1.00848	1.01328	1.00578	1.0159		318.807	305.683	275.551	277.389	252.56	264.612		38.872	39.6372	29.3225	31.7575
109379		326.917	349.728	269.002	325.516	280.926	281.101				0	0	0	0	0	0		0	0	0	0	0	0		0	0	0	0	0	0		1.00855	1.00209	1.00812	1.0135	1.00593	1.01569		326.917	349.728	275.582	325.516	280.926	281.101		38.743	39.8375	29.3225	31.6663
109459		303.5	302.843	263.743	278.957	248.314	268.426				0	0	0	0	0	0		0	0	0	0	0	0		0	0	0	0	0	0		1.00851	1.00212	1.00812	1.0135	1.00613	1.01591		318.693	302.843	275.448	278.957	252.751	268.426		38.5033	39.6372	29.1043	31.4555
109539		311.1	265.953	245.859	255.019	244.772	245.738				0	0	0	0	0	0		0	0	0	0	0	0		0	0	0	0	0	0		1.00864	1.00194	1.00767	1.01312	1.00638	1.01592		318.433	305.597	275.386	277.118	252.546	264.477		38.3747	39.1552	29.0248	31.3282
109619		327.945	269.035	245.692	283.38	228.048	244.624				0	0	0	0	0	0		0	0	0	0	0	0		0	0	0	0	0	0		1.00867	1.00204	1.00831	1.01357	1.00642	1.01585		327.945	305.262	275.379	283.38	252.499	264.418		38.4935	38.9158	29.0248	31.1285
109719		270.115	289.207	260.744	253.183	222.626	234.57				0	0	0	0	0	0		0	0	0	0	0	0		0	0	0	0	0	0		1.00905	1.00245	1.00834	1.01357	1.00636	1.01603		318.233	305.132	275.189	276.462	252.5	264.409		38.3367	39.0435	28.9618	30.7562
109799		262.637	266.402	230.608	231.016	231.72	249.739				0	0	0	0	0	0		0	0	0	0	0	0		0	0	0	0	0	0		1.00881	1.00219	1.00832	1.01357	1.00647	1.01614		318.099	305.565	275.191	276.463	252.497	264.408		38.121	39.283	28.9618	30.9258
109919		278.076	282.232	237.753	258.008	219.464	259.78				0	0	0	0	0	0		0	0	0	0	0	0		0	0	0	0	0	0		1.00921	1.00245	1.00861	1.01369	1.00657	1.01622		318.089	305.513	275.146	276.429	252.495	264.408		38.121	39.283	29.2173	30.9258
110019		307.914	265.277	257.067	259.367	224.006	236.681				0	0	0	0	0	0		0	0	0	0	0	0		0	0	0	0	0	0		1.00879	1.00247	1.00853	1.01384	1.00647	1.01626		318.076	305.51	275.055	276.388	252.497	264.398		37.9137	39.543	29.278	30.9258
110119		298.291	312.143	229.414	276.324	221.947	227.025				0	0	0	0	0	0		0	0	0	0	0	0		0	0	0	0	0	0		1.00886	1.00252	1.00865	1.01381	1.00647	1.01648		318.075	312.143	275.011	276.324	252.377	264.397		38.0825	39.543	29.111	30.8165
110199		319.15	337.103	314.863	268.458	261.608	284.736				0	0	0	0	0	0		0	0	0	0	0	0		0	0	0	0	0	0		1.00883	1.00248	1.00847	1.01369	1.00649	1.0165		319.15	337.103	314.863	276.231	261.608	284.736		38.0825	39.8317	29.111	30.5288
110279		317.411	309.351	285.024	292.764	251.742	274.525				0	0	0	0	0	0		0	0	0	0	0	0		0	0	0	0	0	0		1.00874	1.00224	1.00804	1.01374	1.00652	1.01665		317.411	309.351	285.024	292.764	251.742	274.525		38.2898	39.5923	29.0245	30.8875
110359		277.986	298.821	262.231	252.088	246.919	256.048				0	0	0	0	0	0		0	0	0	0	0	0		0	0	0	0	0	0		1.0087	1.00239	1.00796	1.01364	1.00668	1.0165		318.109	305.15	275.075	276.444	252.491	264.245		38.3523	39.5923	28.769	31.0172
110439		295.994	261.168	244.276	257.553	227.897	252.97				0	0	0	0	0	0		0	0	0	0	0	0		0	0	0	0	0	0		1.00894	1.00216	1.00812	1.0133	1.0065	1.01701		318.055	304.656	275.069	276.278	252.374	263.964		38.2045	39.3093	29.0245	30.8875
110519		310.62	312.275	256.725	275.428	236.997	250.867				0	0	0	0	0	0		0	0	0	0	0	0		0	0	0	0	0	0		1.00925	1.0022	1.00799	1.01314	1.00642	1.0172		317.294	312.275	275.073	275.428	252.252	263.902		38.1622	38.9417	29.0245	30.8875
110599		274.349	312.23	256.881	260.157	226.544	278.481				0	0	0	0	0	0		0	0	0	0	0	0		0	0	0	0	0	0		1.00926	1.00231	1.00802	1.01307	1.0064	1.01735		317.289	312.23	275.025	276.236	252.254	278.481		38.2825	38.3987	29.111	30.5288
110679		267.004	266.049	268.067	303.896	250.635	272.724				0	0	0	0	0	0		0	0	0	0	0	0		0	0	0	0	0	0		1.00932	1.00185	1.00791	1.0131	1.00631	1.0173		316.825	304.07	274.915	303.896	251.98	272.724		38.207	38.3987	29.1733	30.3107
110759		305.222	294.783	253.707	266.137	224.361	279.078				0	0	0	0	0	0		0	0	0	0	0	0		0	0	0	0	0	0		1.00926	1.0019	1.00802	1.01307	1.00614	1.01729		316.829	303.128	274.693	276.046	252.027	279.078		38.6275	38.4275	29.1812	30.467
110959		288.884	287.015	259.71	226.676	229.672	249.28				0	0	0	0	0	0		0	0	0	0	0	0		0	0	0	0	0	0		1.00934	1.00223	1.00782	1.01308	1.00627	1.01714		316.6	302.996	274.568	275.707	251.744	263.775		38.7572	38.4275	29.0917	30.7908
111039		274.693	284.44	268.138	241.725	220.626	252.318				0	0	0	0	0	0		0	0	0	0	0	0		0	0	0	0	0	0		1.00916	1.00237	1.008	1.01321	1.00636	1.01743		316.15	302.981	274.563	275.672	251.743	263.749		38.899	38.4275	29.274	30.9342
111119		324.729	333.37	265.988	319.862	240.566	326.491				0	0	0	0	0	0		0	0	0	0	0	0		0	0	0	0	0	0		1.0093	1.00226	1.00804	1.01323	1.00644	1.01738		324.729	333.37	274.561	319.862	251.743	326.491		38.899	38.1995	29.274	30.9342
111199		328.444	286.162	275.391	249.713	251.692	324.521				0	0	0	0	0	0		0	0	0	0	0	0		0	0	0	0	0	0		1.00922	1.00189	1.00785	1.01363	1.00637	1.01693		328.444	302.863	274.567	275.974	251.743	324.521		38.8472	37.3915	29.274	31.015
111279		318.679	285.407	221.279	273.941	243.028	264.615				0	0	0	0	0	0		0	0	0	0	0	0		0	0	0	0	0	0		1.00955	1.0018	1.00785	1.01347	1.00628	1.01672		318.679	302.872	274.567	273.941	251.744	264.615		38.345	37.3915	29.3102	31.015
111379		299.357	298.365	269.314	305.665	242.007	262.651				0	0	0	0	0	0		0	0	0	0	0	0		0	0	0	0	0	0		1.0096	1.00164	1.00772	1.01351	1.00617	1.01674		314.784	302.604	274.481	305.665	251.744	263.915		37.7597	37.233	29.1987	30.9342
111459		323.133	257.579	292.626	256.43	260.23	266.028				0	0	0	0	0	0		0	0	0	0	0	0		0	0	0	0	0	0		1.00959	1.00189	1.00762	1.01366	1.00642	1.01682		323.133	302.481	292.626	275.231	260.23	266.028		37.5397	36.9455	29.1987	31.0377
111539		325.598	292.511	280.13	248.904	219.532	254.882				0	0	0	0	0	0		0	0	0	0	0	0		0	0	0	0	0	0		1.00956	1.00124	1.00741	1.01376	1.00636	1.0164		325.598	302.305	280.13	275.217	251.743	263.623		37.5397	36.8342	29.1642	31.0377
111639		299.454	274.169	278.404	248.755	235.551	229.56				0	0	0	0	0	0		0	0	0	0	0	0		0	0	0	0	0	0		1.00943	1.00117	1.00735	1.01374	1.00637	1.01652		314.546	302.32	278.404	275.22	251.716	263.599		37.5397	36.8342	29.2197	31.0377
111719		293.268	290.642	222.817	238.953	232.493	208.633				0	0	0	0	0	0		0	0	0	0	0	0		0	0	0	0	0	0		1.00955	1.00118	1.00722	1.01395	1.00628	1.01653		314.055	302.319	274.366	275.189	251.718	263.259		37.1612	36.8342	29.3965	31.283
111799		288.105	264.719	208.987	227.478	219.003	260.202				0	0	0	0	0	0		0	0	0	0	0	0		0	0	0	0	0	0		1.00956	1.0013	1.00711	1.01415	1.00638	1.01682		314.055	302.292	274.372	275.144	251.715	262.961		37.2792	36.86	29.3965	31.283
111919		269.545	235.851	250.483	244.201	223.645	226.07				0	0	0	0	0	0		0	0	0	0	0	0		0	0	0	0	0	0		1.00979	1.00156	1.0073	1.01436	1.00667	1.01708		313.885	302.489	274.32	275.074	251.707	262.935		37.4315	36.9712	29.4692	31.4505
111999		248.608	248.014	237.813	232.988	215.81	227.679				0	0	0	0	0	0		0	0	0	0	0	0		0	0	0	0	0	0		1.00976	1.00188	1.00738	1.01463	1.00685	1.01733		313.888	302.557	274.299	275.345	251.702	263.109		37.4315	37.2587	29.5347	31.5155
112079		324.817	325.432	253.099	256.976	255.485	249.421				0	0	0	0	0	0		0	0	0	0	0	0		0	0	0	0	0	0		1.00976	1.00202	1.00737	1.01483	1.00685	1.01728		324.817	325.432	273.903	275.704	255.485	263.448		37.4315	37.6452	29.328	31.5963
112159		307.174	308.714	279.606	285.492	249.109	284.573				0	0	0	0	0	0		0	0	0	0	0	0		0	0	0	0	0	0		1.00979	1.00198	1.00751	1.01488	1.00661	1.01732		313.751	308.714	279.606	285.492	251.657	284.573		37.098	37.2783	29.432	31.5155
112279		277.504	253.414	249.346	254.079	232.193	250.849				0	0	0	0	0	0		0	0	0	0	0	0		0	0	0	0	0	0		1.00988	1.00216	1.00754	1.01494	1.00664	1.01751		313.748	302.513	273.885	274.874	251.656	262.891		37.098	37.2783	29.432	31.6942
112359		305.137	284.765	258.04	257.98	226.519	220.02				0	0	0	0	0	0		0	0	0	0	0	0		0	0	0	0	0	0		1.00975	1.0023	1.00759	1.01496	1.00656	1.01739		313.372	302.434	273.88	274.867	251.572	262.903		36.6305	37.034	29.746	31.6942
112439		267.28	247.686	235.485	250.328	232.329	223.547				0	0	0	0	0	0		0	0	0	0	0	0		0	0	0	0	0	0		1.00989	1.0024	1.00762	1.01497	1.00652	1.01743		312.789	302.413	273.745	274.866	251.575	262.899		36.1587	37.034	29.6535	31.82
112519		263.134	263.318	243.007	218.109	222.011	238.634				0	0	0	0	0	0		0	0	0	0	0	0		0	0	0	0	0	0		1.00978	1.00267	1.00761	1.01524	1.00654	1.01758		312.814	302.358	273.745	274.254	251.532	262.884		36.3075	37.034	29.6535	31.5898
112599		276.578	260.813	260.208	220.321	210.338	270.083				0	0	0	0	0	0		0	0	0	0	0	0		0	0	0	0	0	0		1.00978	1.00294	1.0078	1.01522	1.00657	1.01778		312.814	301.993	273.745	274.26	251.532	270.083		36.3075	36.9228	29.831	31.464
112679		265.342	269.558	248.474	251.428	200.779	236.18				0	0	0	0	0	0		0	0	0	0	0	0		0	0	0	0	0	0		1.00994	1.00329	1.00777	1.01521	1.00656	1.01783		312.776	301.938	273.705	274.263	251.532	262.851		36.1587	36.9228	30.081	31.5898
112799		275.598	230.301	233.556	231.397	234.925	234.507				0	0	0	0	0	0		0	0	0	0	0	0		0	0	0	0	0	0		1.01007	1.00345	1.00764	1.01535	1.00605	1.01814		312.747	301.684	273.714	274.087	251.533	263.006		36.3075	36.652	30.149	31.5898
112919		265.742	286.357	227.55	247.607	221.208	225.916				0	0	0	0	0	0		0	0	0	0	0	0		0	0	0	0	0	0		1.00996	1.00348	1.00815	1.01544	1.00605	1.01838		312.772	301.907	273.586	274.086	251.604	263.241		36.3075	36.8795	30.0957	31.5898
112999		283.149	243.465	239.846	219.231	229.692	249.318				0	0	0	0	0	0		0	0	0	0	0	0		0	0	0	0	0	0		1.01005	1.00378	1.0087	1.01538	1.0053	1.01815		312.751	301.86	273.508	273.977	251.545	263.005		35.6787	36.8795	29.771	31.1635
113119		340.165	290.04	266.045	243.32	257.774	267.912				0	0	0	0	0	0		0	0	0	0	0	0		0	0	0	0	0	0		1.01007	1.00385	1.00862	1.01519	1.00523	1.01826		340.165	301.851	273.51	273.993	257.774	267.912		35.4332	36.8795	29.8457	31.1635
113199		274.764	271.278	241.029	243.404	235.448	250.165				0	0	0	0	0	0		0	0	0	0	0	0		0	0	0	0	0	0		1.00991	1.00373	1.00867	1.01532	1.0052	1.01835		312.783	301.649	273.561	274.036	251.427	262.572		35.6787	36.6087	30.1705	31.1635
113299		274.571	246.802	243.654	229.617	235.507	234.391				0	0	0	0	0	0		0	0	0	0	0	0		0	0	0	0	0	0		1.01008	1.00379	1.00935	1.01528	1.005	1.01831		312.503	301.315	273.454	274.037	251.319	262.577		35.76	36.3208	30.2632	31.0377
113379		302.146	268.487	229.662	241.444	232.418	227.31				0	0	0	0	0	0		0	0	0	0	0	0		0	0	0	0	0	0		1.01009	1.00361	1.00926	1.01518	1.00502	1.01828		312.501	301.351	273.463	274.041	251.168	262.58		35.854	36.3208	30.1705	31.0377
113459		276.772	300.832	252.975	257.687	234.16	245.431				0	0	0	0	0	0		0	0	0	0	0	0		0	0	0	0	0	0		1.0102	1.00397	1.00903	1.01528	1.00484	1.01824		312.491	300.832	273.488	273.964	251.184	262.383		35.854	36.3012	30.2632	30.983
113539		315.181	294.671	238.228	275.917	233.674	245.327				0	0	0	0	0	0		0	0	0	0	0	0		0	0	0	0	0	0		1.01041	1.00413	1.00919	1.01549	1.00505	1.01827		312.471	301.241	273.28	275.917	251.164	262.378		35.854	36.3012	29.9385	30.983
113619		285.241	292.246	218.337	245.31	218.583	250.735				0	0	0	0	0	0		0	0	0	0	0	0		0	0	0	0	0	0		1.01021	1.00396	1.00943	1.01537	1.00497	1.01827		312.49	301.277	273.251	273.96	251.023	262.379		35.9232	36.3012	30.0042	30.983
113699		296.612	277.102	260.862	260.034	228.455	218.308				0	0	0	0	0	0		0	0	0	0	0	0		0	0	0	0	0	0		1.01006	1.00421	1.00906	1.01546	1.00491	1.01867		312.505	301.222	273.484	273.957	250.963	262.539		35.9232	36.3012	30.2632	30.983
113799		279.908	256.448	248.573	204.171	180.999	201.327				0	0	0	0	0	0		0	0	0	0	0	0		0	0	0	0	0	0		1.00974	1.00435	1.00827	1.01548	1.00497	1.01861		312.536	301.533	273.55	274.029	251.022	262.334		35.9232	36.5635	30.2632	31.1635
113919		282.042	273.016	248.421	219.291	222.183	237.723				0	0	0	0	0	0		0	0	0	0	0	0		0	0	0	0	0	0		1.00977	1.00462	1.00817	1.0155	1.00495	1.01855		312.533	301.481	273.557	274.029	250.962	262.169		35.969	36.5635	30.2632	31.1635
114019		322.996	342.953	310.289	292.565	246.905	251.243				0	0	0	0	0	0		0	0	0	0	0	0		0	0	0	0	0	0		1.00975	1.00471	1.00815	1.01567	1.00474	1.01829		322.996	342.953	310.289	292.565	250.862	262.032		35.7808	36.5635	29.9385	30.983
114099		300.609	270.699	268.829	296.236	247.664	224.138				0	0	0	0	0	0		0	0	0	0	0	0		0	0	0	0	0	0		1.01017	1.00461	1.00815	1.01598	1.00469	1.01847		311.501	301.133	273.196	296.236	250.866	262.012		35.7623	36.3012	29.6988	30.983
114219		311.409	277.375	242.786	250.364	235.46	217.982				0	0	0	0	0	0		0	0	0	0	0	0		0	0	0	0	0	0		1.01028	1.00449	1.0083	1.01612	1.00396	1.01854		311.228	300.938	273.007	273.92	250.773	262.004		35.4728	36.0707	29.653	30.983
114299		278.107	256.315	248.614	279.038	222.736	242.797				0	0	0	0	0	0		0	0	0	0	0	0		0	0	0	0	0	0		1.01004	1.00468	1.00816	1.0161	1.00402	1.01849		311.128	300.879	273.018	279.038	250.577	262.009		35.1303	35.8068	29.7188	31.0675
114379		297.15	295.772	258.374	288.653	224.955	241.297				0	0	0	0	0	0		0	0	0	0	0	0		0	0	0	0	0	0		1.01	1.00473	1.00809	1.01606	1.00468	1.01845		311.13	300.876	273.024	288.653	250.422	262.014		35.1303	35.939	29.7188	31.0675
114459		265.912	254.438	252.366	229.823	208.226	255.983				0	0	0	0	0	0		0	0	0	0	0	0		0	0	0	0	0	0		1.0103	1.00473	1.00865	1.01588	1.0048	1.01881		311.077	300.876	272.903	273.814	250.395	261.785		34.7445	36.2138	29.6865	31.0675
114539		269.861	288.039	244.022	262.183	199.82	241.659				0	0	0	0	0	0		0	0	0	0	0	0		0	0	0	0	0	0		1.01028	1.0047	1.00886	1.01585	1.00483	1.01883		311.077	300.878	272.895	273.816	250.387	261.784		34.7445	36.2138	29.8373	31.0675
114619		250.098	233.392	239.174	255.486	203.126	221.252				0	0	0	0	0	0		0	0	0	0	0	0		0	0	0	0	0	0		1.01029	1.00474	1.00885	1.01596	1.00477	1.01907		311.03	300.937	272.96	273.81	250.7	261.942		34.517	36.2365	29.8373	30.999
114699		278.69	219.305	237.578	214.26	211.233	238.799				0	0	0	0	0	0		0	0	0	0	0	0		0	0	0	0	0	0		1.01001	1.00485	1.00876	1.01604	1.00475	1.01878		311.082	301.081	273.118	273.731	250.702	261.975		34.7445	36.3348	29.771	30.875
114779		312.451	318.484	262.229	285.143	235.314	269.067				0	0	0	0	0	0		0	0	0	0	0	0		0	0	0	0	0	0		1.01014	1.00491	1.00875	1.01602	1.00453	1.01889		311.08	318.484	273.12	285.143	250.721	269.067		34.7445	36.3348	29.9218	30.875
114939		347.104	305.584	280.905	268.133	264.208	249.942				0	0	0	0	0	0		0	0	0	0	0	0		0	0	0	0	0	0		1.00995	1.00483	1.00861	1.01618	1.00393	1.01883		347.104	305.584	280.905	273.713	264.208	261.969		34.7445	36.467	29.9218	30.4717
115019		275.525	282.025	229.767	268.153	218.589	230.404				0	0	0	0	0	0		0	0	0	0	0	0		0	0	0	0	0	0		1.00982	1.00505	1.00819	1.01636	1.00389	1.01892		311.044	300.935	273.19	273.635	250.608	261.774		34.657	36.2365	29.9218	30.3365
115099		293.918	265.616	264.086	240.589	229.717	221.979				0	0	0	0	0	0		0	0	0	0	0	0		0	0	0	0	0	0		1.00986	1.00509	1.00845	1.01625	1.00397	1.01892		311.042	300.855	272.994	273.605	250.231	261.562		35.033	36.2138	29.8373	30.165
115179		256.884	250.811	241.956	241.388	225.534	216.516				0	0	0	0	0	0		0	0	0	0	0	0		0	0	0	0	0	0		1.0101	1.00524	1.00875	1.01583	1.00446	1.01894		311.035	300.846	272.899	273.588	250.163	261.56		35.033	36.2138	29.7325	29.3978
115259		263.805	230.615	212.33	238.092	243.044	243.504				0	0	0	0	0	0		0	0	0	0	0	0		0	0	0	0	0	0		1.00997	1.00536	1.00887	1.01571	1.00431	1.01888		311.039	300.839	272.895	273.59	250.17	261.56		35.1775	35.939	29.7665	29.562
115339		280.596	269.467	242.465	243.917	223.45	244.221				0	0	0	0	0	0		0	0	0	0	0	0		0	0	0	0	0	0		1.00985	1.00535	1.00885	1.01579	1.00374	1.01927		311.043	300.84	272.852	273.612	250.194	261.508		35.1775	35.939	29.6562	30.4335
115419		262.019	255.136	243.545	239.165	230.336	205.851				0	0	0	0	0	0		0	0	0	0	0	0		0	0	0	0	0	0		1.00998	1.00546	1.00923	1.01578	1.00297	1.01928		311.082	300.933	272.885	273.589	250.428	261.738		35.405	36.2365	29.7665	29.562
115539		277.007	269.329	237.921	232.055	217.355	226.772				0	0	0	0	0	0		0	0	0	0	0	0		0	0	0	0	0	0		1.00957	1.00538	1.00936	1.01585	1.0025	1.0193		311.089	300.964	272.939	273.584	250.538	261.736		35.2605	36.4075	29.8913	29.3978
115619		298.788	329.173	238.725	284.222	231.23	244.477				0	0	0	0	0	0		0	0	0	0	0	0		0	0	0	0	0	0		1.0091	1.00507	1.0092	1.01605	1.00254	1.01911		311.096	329.173	272.945	284.222	250.53	261.755		35.2605	36.4895	29.8913	29.2935
115719		330.677	282.846	275.373	272.181	255.829	234.369				0	0	0	0	0	0		0	0	0	0	0	0		0	0	0	0	0	0		1.00902	1.00479	1.00845	1.01606	1.00255	1.01889		330.677	301.45	272.993	273.545	255.829	261.777		35.6463	36.4895	29.8573	29.3978
115799		303.314	296.478	231.827	249.697	234.393	251.621				0	0	0	0	0	0		0	0	0	0	0	0		0	0	0	0	0	0		1.00846	1.00476	1.00787	1.01593	1.00275	1.0189		311.499	301.733	273.043	273.569	250.73	261.776		35.9887	36.6937	29.8373	29.562
115919		259.99	279.823	257.113	225.557	241.292	227.768				0	0	0	0	0	0		0	0	0	0	0	0		0	0	0	0	0	0		1.00796	1.00463	1.00736	1.01566	1.00287	1.01886		312.139	301.751	273.086	273.59	250.879	261.966		36.2783	36.6937	29.6865	29.562
116018		289.088	246.414	243.265	228.216	248.024	236.443				0	0	0	0	0	0		0	0	0	0	0	0		0	0	0	0	0	0		1.00782	1.00462	1.0073	1.01566	1.0029	1.01891		311.632	301.482	272.951	273.299	250.716	261.775		36.1333	36.7643	29.7125	29.2855
116099		279.196	242.828	217.283	254.501	247.879	254.011				0	0	0	0	0	0		0	0	0	0	0	0		0	0	0	0	0	0		1.00813	1.00484	1.00706	1.01564	1.00307	1.01883		311.285	301.44	272.966	273.302	250.7	261.676		35.7908	36.7643	29.7125	29.4545
116178		311.072	272.803	277.427	230.701	254.393	245.091				0	0	0	0	0	0		0	0	0	0	0	0		0	0	0	0	0	0		1.00809	1.00386	1.00721	1.01565	1.00321	1.0189		311.29	301.85	277.427	273.302	254.393	261.776		35.7908	36.9685	29.8373	29.2855
116279		295.44	274.411	254.203	212.548	209.35	224.016				0	0	0	0	0	0		0	0	0	0	0	0		0	0	0	0	0	0		1.00808	1.00267	1.00726	1.01577	1.00249	1.01896		311.291	301.88	272.953	273.28	250.753	261.955		35.7908	36.9685	29.7125	29.2315
116359		281.906	301.642	266.313	216.902	261.007	238.255				0	0	0	0	0	0		0	0	0	0	0	0		0	0	0	0	0	0		1.00803	1.00294	1.00733	1.01592	1.00192	1.01892		311.297	301.642	273.089	273.571	261.007	261.959		35.7908	36.7643	29.8373	29.508
116439		334.186	339.678	294.476	267.665	236.73	247.191				0	0	0	0	0	0		0	0	0	0	0	0		0	0	0	0	0	0		1.00835	1.00289	1.00735	1.01613	1.00185	1.01916		334.186	339.678	294.476	273.607	250.814	261.931		35.6463	36.4895	29.6865	30.3795
116518		287.624	352.273	238.495	297.147	250.119	290.633				0	0	0	0	0	0		0	0	0	0	0	0		0	0	0	0	0	0		1.00831	1.00313	1.00736	1.01634	1.00172	1.01905		311.261	352.273	273.296	297.147	250.827	290.633		35.2703	36.5615	29.771	30.4335
116599		324.857	296.887	243.828	314.019	250.071	268.61				0	0	0	0	0	0		0	0	0	0	0	0		0	0	0	0	0	0		1.00846	1.0031	1.00726	1.0162	1.0019	1.01828		324.857	301.872	273.308	314.019	250.958	268.61		35.6463	36.6937	29.7188	29.562
116719		311.185	289.343	243.625	264.388	231.733	279.359				0	0	0	0	0	0		0	0	0	0	0	0		0	0	0	0	0	0		1.00868	1.0031	1.00729	1.01619	1.00209	1.01831		311.213	301.73	273.394	273.522	250.955	279.359		35.6463	36.7643	29.653	29.731
116799		332.391	322.562	274.366	287.155	260.417	268.444				0	0	0	0	0	0		0	0	0	0	0	0		0	0	0	0	0	0		1.00884	1.00334	1.00719	1.01599	1.00218	1.01755		332.391	322.562	273.317	287.155	260.417	268.444		35.2605	36.6823	29.6343	29.4795
116919		318.951	291.339	253.908	277.146	236.278	257.74				0	0	0	0	0	0		0	0	0	0	0	0		0	0	0	0	0	0		1.00901	1.00346	1.0073	1.01604	1.00241	1.01747		311.098	301.014	273.091	277.146	250.761	261.742		35.405	36.7885	29.5095	29.426
116999		270.784	302.476	257.058	255.226	216.31	242.703				0	0	0	0	0	0		0	0	0	0	0	0		0	0	0	0	0	0		1.00922	1.00379	1.00746	1.01592	1.00241	1.01707		311.168	302.476	273.078	272.742	250.761	261.675		35.7908	36.7885	29.5095	29.401
117078		300.323	266.816	244.113	232.399	220.437	241.028				0	0	0	0	0	0		0	0	0	0	0	0		0	0	0	0	0	0		1.00933	1.00385	1.00764	1.0161	1.00275	1.0165		311.163	300.942	273.063	272.716	250.891	261.841		35.7908	36.7885	29.5095	29.401
117159		289.625	260.441	259.335	211.436	229.254	254.315				0	0	0	0	0	0		0	0	0	0	0	0		0	0	0	0	0	0		1.0096	1.00398	1.00787	1.01597	1.00255	1.01586		311.088	300.941	273.043	272.735	250.748	261.907		35.449	36.7885	29.5095	29.401
117259		324.658	321.305	243.79	255.249	240.968	279.26				0	0	0	0	0	0		0	0	0	0	0	0		0	0	0	0	0	0		1.00984	1.00401	1.00788	1.01565	1.0024	1.01584		324.658	321.305	273.042	272.784	250.925	279.26		35.405	36.8403	29.5095	29.401
117359		303.221	276.27	243.6	273.817	267.653	269.271				0	0	0	0	0	0		0	0	0	0	0	0		0	0	0	0	0	0		1.00987	1.00401	1.00721	1.01541	1.00239	1.01682		311.084	301.266	272.955	272.821	267.653	269.271		35.405	37.0113	29.4308	29.3527
117438		328.831	284.77	233.287	259.615	252.307	257.787				0	0	0	0	0	0		0	0	0	0	0	0		0	0	0	0	0	0		1.00987	1.00403	1.00668	1.01567	1.00262	1.01614		328.831	300.941	273.165	272.78	250.903	262.078		35.405	36.9955	29.5095	29.401
117519		316.745	277.511	259.366	262.201	244.252	236.393				0	0	0	0	0	0		0	0	0	0	0	0		0	0	0	0	0	0		1.00997	1.00414	1.00674	1.01539	1.00244	1.01594		311.082	300.911	273.158	273.088	250.921	262.101		35.405	36.698	29.5095	29.4743
117599		293.625	271.71	271.053	309.521	263.988	255.048				0	0	0	0	0	0		0	0	0	0	0	0		0	0	0	0	0	0		1.00965	1.00407	1.00682	1.0156	1.00213	1.01595		311.049	300.821	272.986	309.521	263.988	262.227		35.1775	36.335	29.4308	29.572
117679		316.191	272.031	249.988	246.9	233.512	231.515				0	0	0	0	0	0		0	0	0	0	0	0		0	0	0	0	0	0		1.00929	1.00418	1.007	1.01564	1.00245	1.016		310.926	300.818	272.9	272.784	250.552	262.094		34.623	36.4123	29.3837	29.572
117779		288.131	270.077	273.744	258.86	220.716	236.018				0	0	0	0	0	0		0	0	0	0	0	0		0	0	0	0	0	0		1.00943	1.00405	1.00703	1.01573	1.00259	1.01598		310.895	300.822	272.855	272.519	250.518	261.894		34.623	36.4123	29.3655	29.6658
117919		281.263	302.128	251.383	270.47	234.098	261.104				0	0	0	0	0	0		0	0	0	0	0	0		0	0	0	0	0	0		1.00975	1.00429	1.00678	1.01568	1.00287	1.01597		310.49	302.128	272.908	272.526	250.45	262.097		34.183	36.756	29.436	29.6658
117998		348.57	334.261	265.89	283.736	254.043	276.876				0	0	0	0	0	0		0	0	0	0	0	0		0	0	0	0	0	0		1.00985	1.00449	1.00644	1.01532	1.00274	1.01516		348.57	334.261	272.921	283.736	254.043	276.876		33.9253	36.756	29.436	29.6658
118099		291.507	329.585	275.967	241.945	247.377	280.911				0	0	0	0	0	0		0	0	0	0	0	0		0	0	0	0	0	0		1.00988	1.00448	1.00615	1.01583	1.00279	1.01522		310.267	329.585	272.877	272.506	250.471	280.911		33.9253	36.8503	29.3655	29.6658
118199		284.143	280.333	294.028	262.74	261.101	263.39				0	0	0	0	0	0		0	0	0	0	0	0		0	0	0	0	0	0		1.01021	1.00451	1.00627	1.01586	1.00279	1.01393		310.42	300.805	294.028	272.506	261.101	262.245		34.183	36.5065	29.3655	29.6658
118279		362.19	325.905	267.883	242.194	249.067	259.121				0	0	0	0	0	0		0	0	0	0	0	0		0	0	0	0	0	0		1.01037	1.0045	1.00652	1.01552	1.00266	1.01425		362.19	325.905	272.918	272.55	250.502	262.095		34.1675	36.6003	29.436	29.4603
118359		307.928	288.445	278.312	254.334	267.962	254.882				0	0	0	0	0	0		0	0	0	0	0	0		0	0	0	0	0	0		1.01025	1.00463	1.00638	1.01557	1.00275	1.01386		310.414	300.801	278.312	272.495	267.962	262.249		34.1675	36.6003	29.5867	29.3648
118439		255.012	268.102	265.444	279.885	243.075	230.951				0	0	0	0	0	0		0	0	0	0	0	0		0	0	0	0	0	0		1.01033	1.00455	1.0066	1.01537	1.00294	1.01396		310.227	300.804	272.915	279.885	250.095	262.243		33.9253	36.6003	29.5867	29.3648
118518		273.289	299.478	269.492	244.062	246.705	219.125				0	0	0	0	0	0		0	0	0	0	0	0		0	0	0	0	0	0		1.01043	1.00473	1.00678	1.01485	1.00325	1.01409		309.717	300.797	272.861	272.645	249.903	262.235		33.8055	36.6003	29.5163	29.4603
118599		280.373	272.191	236.772	253.423	239.518	226.131				0	0	0	0	0	0		0	0	0	0	0	0		0	0	0	0	0	0		1.01043	1.00524	1.00688	1.01448	1.00283	1.01439		309.715	300.778	272.859	272.699	249.964	262.214		33.8055	36.6003	29.5163	29.4603
118718		276.817	288.698	274.534	315.204	242.64	296.63				0	0	0	0	0	0		0	0	0	0	0	0		0	0	0	0	0	0		1.01017	1.00564	1.00698	1.01463	1.00241	1.01449		310.241	300.759	272.856	315.204	250.026	296.63		33.9253	36.6003	29.5163	29.3648
118799		328.634	326.798	268.701	316.651	266.14	293.596				0	0	0	0	0	0		0	0	0	0	0	0		0	0	0	0	0	0		1.00976	1.00571	1.00684	1.01483	1.00195	1.01371		328.634	326.798	272.906	316.651	266.14	293.596		34.183	36.944	29.436	29.3648
118939		347.159	278.757	286.889	265.684	257.09	255.768				0	0	0	0	0	0		0	0	0	0	0	0		0	0	0	0	0	0		1.00972	1.00588	1.00688	1.01493	1.00188	1.01366		347.159	300.743	286.889	272.5	257.09	262.416		34.183	36.6003	29.436	29.3648
119018		306.102	291.597	313.078	263.42	237.409	259.985				0	0	0	0	0	0		0	0	0	0	0	0		0	0	0	0	0	0		1.0095	1.00616	1.00698	1.01515	1.00205	1.01373		310.527	300.724	313.078	272.602	249.833	262.403		34.183	36.6003	29.436	29.2893
119098		282.859	287.284	276.651	281.327	266.409	271.646				0	0	0	0	0	0		0	0	0	0	0	0		0	0	0	0	0	0		1.00915	1.00617	1.00687	1.01496	1.00232	1.01309		310.96	300.723	272.905	281.327	266.409	271.646		34.5045	36.6003	29.436	29.241
119178		288.859	296.996	261.346	270.581	231.751	274.119				0	0	0	0	0	0		0	0	0	0	0	0		0	0	0	0	0	0		1.00924	1.00635	1.00685	1.01488	1.00235	1.01314		310.566	300.711	272.906	272.641	249.759	274.119		34.5045	36.5065	29.3837	29.241
119258		304.341	298.917	264.391	261.354	242.246	254.697				0	0	0	0	0	0		0	0	0	0	0	0		0	0	0	0	0	0		1.00933	1.00668	1.00697	1.01456	1.00197	1.01314		310.553	300.187	272.856	272.502	249.421	262.508		34.5045	36.4058	29.3133	29.1455
119358		290.812	256.818	247.823	271.808	219.552	238.354				0	0	0	0	0	0		0	0	0	0	0	0		0	0	0	0	0	0		1.00943	1.00687	1.00715	1.01446	1.00182	1.01328		310.309	299.772	272.707	272.442	249.329	262.285		34.227	36.4215	29.3133	29.1715
119459		288.475	258.404	241.734	244.45	232.386	222.857				0	0	0	0	0	0		0	0	0	0	0	0		0	0	0	0	0	0		1.00956	1.00729	1.00729	1.01454	1.00208	1.01321		310.518	299.652	272.663	272.241	249.309	262.176		34.5485	36.3497	29.1827	29.1083
119539		340.785	343.574	287.432	293.476	254.522	268.576				0	0	0	0	0	0		0	0	0	0	0	0		0	0	0	0	0	0		1.00962	1.00742	1.00728	1.01473	1.00209	1.01299		340.785	343.574	287.432	293.476	254.522	268.576		34.5485	36.3497	29.0267	29.1233
119639		325.25	319.904	282.189	311.089	272.873	300.859				0	0	0	0	0	0		0	0	0	0	0	0		0	0	0	0	0	0		1.0092	1.00751	1.00741	1.01474	1.00181	1.01314		325.25	319.904	282.189	311.089	272.873	300.859		34.8238	36.2488	29.0267	29.06
119719		312.62	330.687	290.053	251.236	244.552	251.388				0	0	0	0	0	0		0	0	0	0	0	0		0	0	0	0	0	0		1.00923	1.00747	1.00737	1.01487	1.00184	1.01305		310.568	330.687	290.053	272.036	249.259	262.187		34.5485	36.3825	29.0267	29.0128
119799		323.908	286.32	268.883	276.228	245.183	237.347				0	0	0	0	0	0		0	0	0	0	0	0		0	0	0	0	0	0		1.00898	1.00765	1.00738	1.01482	1.00154	1.01304		323.908	299.612	272.637	276.228	249.268	262.032		34.227	36.4835	29.0267	29.0128
119919		306.932	288.561	301.477	273.029	258.327	239.987				0	0	0	0	0	0		0	0	0	0	0	0		0	0	0	0	0	0		1.00891	1.00791	1.00717	1.01491	1.00156	1.0132		310.617	299.698	301.477	272.223	258.327	262.014		34.5045	36.5553	29.0267	29.06
119998		319.416	316.804	275.662	259.811	246.977	237.341				0	0	0	0	0	0		0	0	0	0	0	0		0	0	0	0	0	0		1.00909	1.00808	1.007	1.01495	1.00096	1.01302		310.34	316.804	272.649	272.221	249.205	262.034		34.183	36.4835	29.0267	29.06
120098		289.924	283.933	287.044	260.799	256.996	264.651				0	0	0	0	0	0		0	0	0	0	0	0		0	0	0	0	0	0		1.00922	1.00812	1.00693	1.01496	1.00069	1.01292		310.181	299.291	287.044	272.221	256.996	262.046		33.9253	36.6318	29.0267	29.06
120179		299.409	278.533	281.668	290.477	217.149	238.471				0	0	0	0	0	0		0	0	0	0	0	0		0	0	0	0	0	0		1.0092	1.00829	1.00711	1.01512	1.00107	1.01315		310.182	299.257	281.668	290.477	249.093	261.826		33.9253	36.6895	28.8883	29.0128
120258		323.747	281.327	269.243	275.17	231.512	264.915				0	0	0	0	0	0		0	0	0	0	0	0		0	0	0	0	0	0		1.00931	1.00853	1.00723	1.0151	1.00109	1.01317		323.747	299.209	272.645	271.83	249.194	261.824		33.9253	36.6207	29.0267	29.035
120338		276.728	281.206	245.907	269.822	231.032	245.37				0	0	0	0	0	0		0	0	0	0	0	0		0	0	0	0	0	0		1.0093	1.00888	1.00729	1.01562	1.00082	1.01299		310.321	299.14	272.663	271.899	249.282	262.038		34.183	36.6207	29.3655	29.061
120439		308.813	319.218	284.388	289.764	251.745	265.062				0	0	0	0	0	0		0	0	0	0	0	0		0	0	0	0	0	0		1.00928	1.00905	1.00726	1.01591	1.00145	1.01315		310.323	319.218	284.388	289.764	249.267	262.02		34.183	36.7217	29.3655	29.1083
120558		337.764	304.678	286.685	280.827	224.934	243.581				0	0	0	0	0	0		0	0	0	0	0	0		0	0	0	0	0	0		1.00929	1.00925	1.00722	1.01589	1.00154	1.01316		337.764	304.678	286.685	280.827	249.265	262.179		34.1675	36.7217	29.3655	29.061
120638		305.557	256.14	300.867	249.226	226.857	243.535				0	0	0	0	0	0		0	0	0	0	0	0		0	0	0	0	0	0		1.0095	1.00927	1.00696	1.01614	1.00111	1.01348		310.527	299.622	300.867	272.124	249.275	262.273		34.489	36.7935	29.436	29.1083
120719		304.707	239.5	269.741	251.651	241.784	267.429				0	0	0	0	0	0		0	0	0	0	0	0		0	0	0	0	0	0		1.00915	1.0097	1.00686	1.01612	1.00114	1.01367		311.003	299.695	272.859	272.16	249.274	267.429		34.7643	36.8715	29.483	29.1083
120798		297.126	289.018	273.319	244.049	238.557	263.943				0	0	0	0	0	0		0	0	0	0	0	0		0	0	0	0	0	0		1.009	1.00962	1.0069	1.01614	1.00082	1.01367		311.044	299.585	272.963	272.159	249.301	262.261		34.7643	36.7935	29.486	29.1083
120918		300.971	278.284	270.658	244.639	242.217	256.442				0	0	0	0	0	0		0	0	0	0	0	0		0	0	0	0	0	0		1.00935	1.00874	1.00703	1.01627	1.00111	1.01372		310.549	299.669	272.855	272.008	249.275	262.139		34.489	36.7935	29.4685	29.232
120998		271.68	265.521	310.771	264.599	229.217	237.098				0	0	0	0	0	0		0	0	0	0	0	0		0	0	0	0	0	0		1.00928	1.00874	1.00694	1.01648	1.00108	1.01376		310.56	299.494	310.771	271.842	249.195	261.947		34.489	36.7905	29.486	29.206
121078		325.131	292.23	270.37	255.024	239.946	220.832				0	0	0	0	0	0		0	0	0	0	0	0		0	0	0	0	0	0		1.00956	1.00887	1.00708	1.01655	1.00124	1.01395		325.131	299.48	272.853	271.84	249.088	261.744		34.489	36.9845	29.6193	29.206
121178		281.582	298.634	272.647	245.436	215.138	216.68				0	0	0	0	0	0		0	0	0	0	0	0		0	0	0	0	0	0		1.00968	1.00932	1.00724	1.01681	1.00146	1.01433		310.5	299.082	272.846	271.832	249.036	261.72		34.489	36.8835	29.6193	29.206
121278		277.329	242.606	265.517	272.506	242.8	242.801				0	0	0	0	0	0		0	0	0	0	0	0		0	0	0	0	0	0		1.00991	1.00855	1.00727	1.01738	1.00149	1.01494		310.804	299.515	272.843	271.884	249.082	261.821		34.7643	36.9845	29.6193	29.232
121358		324.34	328.625	323.787	298.78	268.868	284.789				0	0	0	0	0	0		0	0	0	0	0	0		0	0	0	0	0	0		1.0097	1.00887	1.00668	1.01746	1.00118	1.01519		324.34	328.625	323.787	298.78	268.868	284.789		34.7643	36.9845	29.5867	29.2793
121458		291.782	297.008	265.471	243.663	243.564	285.747				0	0	0	0	0	0		0	0	0	0	0	0		0	0	0	0	0	0		1.00912	1.00906	1.00664	1.01744	1.00096	1.01526		311.096	299.443	272.865	271.878	249.279	285.747		35.162	36.9845	29.5867	29.232
121538		315.931	293.552	264.814	227.101	254.491	253.427				0	0	0	0	0	0		0	0	0	0	0	0		0	0	0	0	0	0		1.00862	1.00912	1.00549	1.01752	1.00061	1.01566		311.114	299.639	273.135	272.061	249.303	262.246		35.1425	36.8623	29.6193	29.2793
121638		294.862	275.606	278.63	282.859	256.15	255.907				0	0	0	0	0	0		0	0	0	0	0	0		0	0	0	0	0	0		1.00856	1.00898	1.00567	1.0174	1.00068	1.01583		311.116	299.654	273.109	282.859	256.15	262.341		35.162	36.7935	29.6193	29.2793
121718		289.004	298.732	249.85	272.262	227.923	244.788				0	0	0	0	0	0		0	0	0	0	0	0		0	0	0	0	0	0		1.00858	1.00907	1.00512	1.01763	1.00082	1.01589		311.116	299.645	273.336	272.051	249.301	262.338		35.1425	36.5553	29.6368	29.1083
121798		282.259	241.153	278.795	273.27	231.357	240.581				0	0	0	0	0	0		0	0	0	0	0	0		0	0	0	0	0	0		1.00866	1.00905	1.0047	1.01739	1.00098	1.0159		311.111	299.647	273.356	272.07	249.278	262.338		35.1425	36.7935	29.6368	29.1083
121918		251.566	264.647	227.288	256.115	221.311	220.847				0	0	0	0	0	0		0	0	0	0	0	0		0	0	0	0	0	0		1.00879	1.0089	1.00472	1.01758	1.00094	1.0159		311.074	299.478	273.218	271.862	249.207	262.23		34.7448	36.7905	29.6193	29.1083
121998		329.683	283.644	226.147	274.094	224.958	218.411				0	0	0	0	0	0		0	0	0	0	0	0		0	0	0	0	0	0		1.00885	1.00875	1.00478	1.01748	1.00108	1.01598		329.683	299.42	273.211	271.873	249.195	262.096		35.1425	36.8835	29.6193	29.2793
122098		304.464	264.375	248.869	262.379	227.149	255.212				0	0	0	0	0	0		0	0	0	0	0	0		0	0	0	0	0	0		1.00878	1.00902	1.00485	1.01748	1.00117	1.01599		311.074	299.394	273.204	272.064	249.09	262.096		34.7448	36.8835	29.6193	29.364
122218		322.411	348.889	260.162	309.92	248.507	277.261				0	0	0	0	0	0		0	0	0	0	0	0		0	0	0	0	0	0		1.00916	1.00975	1.00509	1.0178	1.00143	1.01607		322.411	348.889	273.337	309.92	249.165	277.261		35.1425	36.9845	29.6368	29.4603
122298		296.192	337.62	265.66	299.486	234.071	245.447				0	0	0	0	0	0		0	0	0	0	0	0		0	0	0	0	0	0		1.00864	1.00925	1.00467	1.01783	1.00116	1.01587		311.217	337.62	273.357	299.486	249.188	262.11		35.2535	36.8835	29.6368	29.4603
122398		293.593	265.659	273.632	263.791	222.581	257.335				0	0	0	0	0	0		0	0	0	0	0	0		0	0	0	0	0	0		1.00871	1.00917	1.00502	1.01788	1.00137	1.0162		311.209	299.369	273.186	272.159	249.17	262.071		34.967	36.8835	29.6193	29.2893
122478		269.19	279.541	233.469	265.837	233.706	229.893				0	0	0	0	0	0		0	0	0	0	0	0		0	0	0	0	0	0		1.00815	1.00914	1.00529	1.01786	1.00155	1.01607		311.564	299.374	273.157	272.161	249.155	262.219		35.1578	36.6895	29.6193	29.2893
122558		345.465	268.103	243.807	270.072	253.264	245.932				0	0	0	0	0	0		0	0	0	0	0	0		0	0	0	0	0	0		1.00834	1.00865	1.00495	1.01776	1.00151	1.01626		345.465	299.424	273.344	272.168	249.265	262.206		35.5138	36.6207	29.6368	29.2893
122638		301.344	272.63	291.08	273.646	241.798	228.602				0	0	0	0	0	0		0	0	0	0	0	0		0	0	0	0	0	0		1.00834	1.00884	1.00511	1.01768	1.00157	1.0165		311.835	299.417	291.08	272.174	249.264	262.189		35.409	36.3825	29.486	29.2893
122718		300.865	266.631	249.173	256.972	243.779	227.018				0	0	0	0	0	0		0	0	0	0	0	0		0	0	0	0	0	0		1.00839	1.00897	1.00508	1.01758	1.00178	1.01667		311.828	299.402	273.338	272.181	249.259	262.177		35.409	36.6207	29.6368	29.241
122798		274.577	265.629	246.134	217.772	236.147	235.121				0	0	0	0	0	0		0	0	0	0	0	0		0	0	0	0	0	0		1.00865	1.00913	1.00521	1.0176	1.00183	1.01682		311.797	299.377	273.331	272.179	249.258	262.167		35.409	36.6207	29.6368	29.241
122918		309.133	271.792	254.608	226.627	215.295	233.148				0	0	0	0	0	0		0	0	0	0	0	0		0	0	0	0	0	0		1.00866	1.00925	1.00536	1.01759	1.00164	1.01715		311.796	299.357	273.149	272.056	249.262	262.144		35.409	36.6207	29.6193	29.1448
122998		285.24	297.701	294.195	273.73	238.424	270.628				0	0	0	0	0	0		0	0	0	0	0	0		0	0	0	0	0	0		1.00857	1.00924	1.00508	1.01762	1.00176	1.01753		311.496	299.465	294.195	272.052	249.259	270.628		35.053	36.7217	29.5867	29.1448
123098		348.067	343.736	268.464	305.774	257.439	314.713				0	0	0	0	0	0		0	0	0	0	0	0		0	0	0	0	0	0		1.0082	1.00887	1.00513	1.01759	1.00173	1.01758		348.067	343.736	272.943	305.774	257.439	314.713		35.053	36.7935	29.5867	29.1448
123178		284.832	290.293	275.006	296.175	251.125	281.097				0	0	0	0	0	0		0	0	0	0	0	0		0	0	0	0	0	0		1.00821	1.00927	1.0051	1.0173	1.00175	1.01752		311.568	299.622	272.86	296.175	249.259	281.097		35.053	36.7935	29.5163	29.193
123278		283.963	273.938	252.617	263.612	238.708	229.874				0	0	0	0	0	0		0	0	0	0	0	0		0	0	0	0	0	0		1.00789	1.00953	1.00503	1.0169	1.00183	1.0176		311.629	299.701	272.957	272.105	249.258	262.593		35.0072	36.8715	29.5867	29.1448
123358		253.602	264.456	241.76	241.505	223.7	227.579				0	0	0	0	0	0		0	0	0	0	0	0		0	0	0	0	0	0		1.00786	1.00951	1.00502	1.01673	1.00155	1.01739		311.636	299.702	273.186	271.957	249.264	262.717		34.8075	36.6332	29.4685	29.06
123438		286.418	269.677	242.685	233.807	233.761	239.712				0	0	0	0	0	0		0	0	0	0	0	0		0	0	0	0	0	0		1.00792	1.00896	1.00487	1.0165	1.00153	1.01613		311.886	299.721	273.201	271.981	249.265	263.338		35.1635	36.4995	29.4163	29.1083
123518		287.533	289.257	251.287	248.493	228.444	242.181				0	0	0	0	0	0		0	0	0	0	0	0		0	0	0	0	0	0		1.00782	1.00909	1.00492	1.0167	1.00118	1.01519		312.274	299.716	273.197	271.96	249.273	263.367		35.5353	36.4058	29.3505	29.1083
123618		250.704	259.302	217.641	244.595	203.781	245.88				0	0	0	0	0	0		0	0	0	0	0	0		0	0	0	0	0	0		1.00768	1.00848	1.00482	1.01684	1.00132	1.0154		312.57	299.678	273.207	271.944	249.27	263.363		35.4142	36.3278	29.3505	29.06
123698		257.803	263.962	244.841	243.816	218.368	258.566				0	0	0	0	0	0		0	0	0	0	0	0		0	0	0	0	0	0		1.00732	1.00841	1.00484	1.01693	1.00145	1.0156		312.989	299.68	273.205	271.934	249.267	263.359		35.624	36.3278	29.3505	29.1448
123778		241.135	254.147	240.761	248.113	212.622	234.663				0	0	0	0	0	0		0	0	0	0	0	0		0	0	0	0	0	0		1.00685	1.00856	1.00541	1.01683	1.00136	1.01564		313.439	299.675	273.144	271.945	249.269	263.358		36.0865	36.3278	29.3505	29.1448
123918		330.358	320.633	299.029	286.012	275.079	237.84				0	0	0	0	0	0		0	0	0	0	0	0		0	0	0	0	0	0		1.00679	1.0087	1.00526	1.017	1.00169	1.01558		330.358	320.633	299.029	286.012	275.079	263.359		36.0865	36.3278	29.3505	29.06
123998		314.802	321.734	301.072	278.703	271.253	250.721				0	0	0	0	0	0		0	0	0	0	0	0		0	0	0	0	0	0		1.00662	1.00829	1.00484	1.01726	1.00158	1.01555		313.494	321.734	301.072	278.703	271.253	263.432		35.9567	36.2335	29.3837	29.06
124078		273.977	303.009	253.33	267.205	252.526	236.582				0	0	0	0	0	0		0	0	0	0	0	0		0	0	0	0	0	0		1.00653	1.00825	1.00474	1.01769	1.00165	1.01551		313.863	299.824	273	271.785	249.214	263.438		35.9133	36.2342	29.3837	29.06
124158		302.983	272.192	268.149	285.548	235.191	241.948				0	0	0	0	0	0		0	0	0	0	0	0		0	0	0	0	0	0		1.00656	1.00824	1.00466	1.01775	1.00198	1.01586		313.51	299.826	273.01	285.548	249.204	263.654		35.7615	36.079	29.318	29.06
124238		301.063	280.487	258.501	228.207	251.64	252.868				0	0	0	0	0	0		0	0	0	0	0	0		0	0	0	0	0	0		1.00695	1.00828	1.00471	1.01738	1.00187	1.01582		313.413	299.819	273.004	271.884	249.208	263.66		35.9567	36.0272	29.318	29.1448
124318		306.603	252.415	266.611	266.076	249.251	240.48				0	0	0	0	0	0		0	0	0	0	0	0		0	0	0	0	0	0		1.00686	1.00845	1.00456	1.01712	1.00175	1.0158		313.82	299.792	273.026	271.913	249.211	263.661		36.1085	35.75	29.318	29.1198
124398		255.282	257.079	235.935	258.94	223.958	244.644				0	0	0	0	0	0		0	0	0	0	0	0		0	0	0	0	0	0		1.00724	1.00888	1.00468	1.0171	1.00191	1.01571		313.765	299.724	273.103	271.916	249.207	263.665		36.2382	35.6178	29.1742	29.1198
124498		304.821	248.748	235.404	269.225	215.895	232.729				0	0	0	0	0	0		0	0	0	0	0	0		0	0	0	0	0	0		1.00664	1.00863	1.00511	1.01704	1.00165	1.0157		314.029	300.094	273.176	272.095	249.262	263.665		36.381	35.7128	28.7423	29.216
124598		296.772	316.828	267.335	257.07	259.849	261.731				0	0	0	0	0	0		0	0	0	0	0	0		0	0	0	0	0	0		1.00649	1.009	1.00517	1.01669	1.00157	1.01479		313.868	316.828	273.17	272.12	259.849	263.705		36.2382	35.6178	28.7423	29.216
124698		277.276	322.461	280.11	300.971	242.678	280.879				0	0	0	0	0	0		0	0	0	0	0	0		0	0	0	0	0	0		1.007	1.00891	1.00495	1.01533	1.0015	1.01331		313.401	322.461	280.11	300.971	249.219	280.879		36.0865	35.7128	28.7597	29.1198
124798		300.891	252.416	261.705	251.648	240.926	250.903				0	0	0	0	0	0		0	0	0	0	0	0		0	0	0	0	0	0		1.00675	1.00875	1.00477	1.01468	1.00114	1.01221		313.834	300.665	273.352	272.234	249.23	263.944		36.2382	35.9832	28.5652	29.216
124918		309.65	316.979	272.894	258.947	231.147	250.937				0	0	0	0	0	0		0	0	0	0	0	0		0	0	0	0	0	0		1.00629	1.00853	1.00418	1.01441	1.00089	1.01238		314.047	316.979	273.276	272.246	249.28	263.938		36.2382	35.9832	28.5478	29.216
124998		294.732	306.527	266.327	291.139	259.656	266.491				0	0	0	0	0	0		0	0	0	0	0	0		0	0	0	0	0	0		1.00635	1.00854	1.00352	1.01398	1.00081	1.01224		314.044	306.527	273.331	291.139	259.656	266.491		36.2382	36.1155	28.5478	29.216
125078		263.993	273.531	265.117	273.611	234.541	215.546				0	0	0	0	0	0		0	0	0	0	0	0		0	0	0	0	0	0		1.00634	1.00919	1.00308	1.01324	1.0011	1.01165		314.044	300.54	273.352	272.499	249.231	263.949		36.5475	36.2932	28.5478	29.3277
125158		245.171	290.161	224.468	253.822	209.058	252.579				0	0	0	0	0	0		0	0	0	0	0	0		0	0	0	0	0	0		1.00645	1.00911	1.00246	1.01286	1.00114	1.01131		314.038	300.57	273.432	272.502	249.161	263.859		36.7472	36.2932	28.5652	29.3527
125258		282.263	264.91	244.912	272.493	222.055	232.56				0	0	0	0	0	0		0	0	0	0	0	0		0	0	0	0	0	0		1.00672	1.00946	1.00216	1.01173	1.00102	1.01094		313.838	300.436	273.439	272.691	249.094	263.903		36.7472	36.083	28.5652	29.3277
125358		290.324	308.665	282.931	274.084	258.12	249.191				0	0	0	0	0	0		0	0	0	0	0	0		0	0	0	0	0	0		1.00665	1.00998	1.00233	1.01123	1.00108	1.01099		314.19	308.665	282.931	272.84	258.12	263.955		36.89	35.9832	28.5652	29.1587
125458		314	288.207	272.077	258.87	274.046	263.736				0	0	0	0	0	0		0	0	0	0	0	0		0	0	0	0	0	0		1.00674	1.01019	1.00237	1.01133	1.00123	1.01138		314.158	300.684	273.444	272.81	274.046	263.98		36.89	35.9062	28.6172	29.1047
125558		273.02	289.475	275.043	263.68	243.206	248.189				0	0	0	0	0	0		0	0	0	0	0	0		0	0	0	0	0	0		1.00656	1.00971	1.00235	1.01139	1.00121	1.01143		313.859	300.338	273.444	272.793	249.089	263.978		36.7472	35.8272	28.6172	29.1047
125638		272.958	296.106	258.962	252.224	221.3	246.019				0	0	0	0	0	0		0	0	0	0	0	0		0	0	0	0	0	0		1.0065	1.00931	1.00232	1.01128	1.00129	1.01091		313.867	300.495	273.435	272.824	249.087	263.955		36.793	35.8272	28.5652	29.1047
125718		276.478	252.406	272.127	259.684	238.372	243.772				0	0	0	0	0	0		0	0	0	0	0	0		0	0	0	0	0	0		1.00639	1.00909	1.00223	1.01121	1.00114	1.01077		313.552	300.578	273.445	272.846	249.091	263.957		36.6413	35.8272	28.6172	29.1047
125799		293.394	314.886	264.893	245.1	228.175	242.927				0	0	0	0	0	0		0	0	0	0	0	0		0	0	0	0	0	0		1.00645	1.00952	1.00234	1.01104	1.0011	1.01069		313.538	314.886	273.435	272.899	249.092	263.995		36.746	35.7128	28.5737	28.9945
125918		281.075	269.207	246.503	253.273	226.567	249.775				0	0	0	0	0	0		0	0	0	0	0	0		0	0	0	0	0	0		1.00657	1.00988	1.00262	1.01123	1.00118	1.01066		313.142	299.837	273.428	272.842	249.09	263.996		36.6742	35.8125	28.5737	28.8902
125998		292.362	256.14	234.708	245.002	237.782	227.829				0	0	0	0	0	0		0	0	0	0	0	0		0	0	0	0	0	0		1.00692	1.01035	1.00152	1.01108	1.00122	1.01069		312.681	299.763	273.442	272.886	249.089	263.957		36.399	35.8125	28.6637	28.8902
126078		278.754	261.32	251.614	239.344	222.181	234.093				0	0	0	0	0	0		0	0	0	0	0	0		0	0	0	0	0	0		1.00717	1.01084	1.00011	1.01086	1.00124	1.01076		312.622	299.715	273.462	272.953	249.088	263.957		36.399	35.7443	28.6637	28.8617
126158		271.776	234.828	227.905	236.733	216.567	223.395				0	0	0	0	0	0		0	0	0	0	0	0		0	0	0	0	0	0		1.00683	1.01163	0.998725	1.01084	1.00099	1.01187		312.702	299.688	273.538	272.96	249.095	263.947		36.6855	35.7443	28.8785	28.7022
126238		334.467	286.253	293.035	322.232	262.491	272.474				0	0	0	0	0	0		0	0	0	0	0	0		0	0	0	0	0	0		1.00722	1.01157	0.998853	1.01044	1.00087	1.01086		334.467	299.69	293.035	322.232	262.491	272.474		36.6855	35.7097	29.2327	28.5552
126338		252.781	298.474	272.094	319.063	229.444	274.253				0	0	0	0	0	0		0	0	0	0	0	0		0	0	0	0	0	0		1.00723	1.01103	0.998719	1.0102	1.00119	1.01111		312.436	299.618	273.634	319.063	249.159	274.253		36.367	35.6147	29.3255	28.5552
126438		272.337	300.656	224.649	270.747	229.046	238.628				0	0	0	0	0	0		0	0	0	0	0	0		0	0	0	0	0	0		1.00804	1.01077	0.99838	1.01029	1.00125	1.01115		311.872	299.717	273.657	273.074	249.088	263.953		35.9952	35.7097	29.3255	28.5552
126518		260.49	252.57	270.153	270.393	218.836	243.389				0	0	0	0	0	0		0	0	0	0	0	0		0	0	0	0	0	0		1.00847	1.0102	0.997949	1.01053	1.00127	1.0111		311.819	299.787	273.686	273.04	249.042	263.884		36.005	35.7097	29.3255	28.5552
126598		262.563	273.951	242.485	265.436	235.575	268.094				0	0	0	0	0	0		0	0	0	0	0	0		0	0	0	0	0	0		1.00831	1.01004	0.998485	1.01021	1.00085	1.01104		312.138	299.813	273.65	273.084	249.054	268.094		36.3768	35.5568	29.3255	28.5552
126678		247.589	293.224	240.44	249.73	220.194	230.487				0	0	0	0	0	0		0	0	0	0	0	0		0	0	0	0	0	0		1.00819	1.00988	0.998237	1.01006	1.00087	1.01092		311.854	299.837	273.566	273.379	249.098	263.906		36.1118	35.438	29.2327	28.6285
126758		245.877	261.319	239.76	244.611	202.866	224.218				0	0	0	0	0	0		0	0	0	0	0	0		0	0	0	0	0	0		1.00788	1.01012	0.998877	1.01004	1.0006	1.01092		311.638	299.8	273.53	273.623	249.104	263.955		35.7753	35.4045	28.8785	28.5463
126918		266.105	275.665	227.336	225.622	232.08	245.566				0	0	0	0	0	0		0	0	0	0	0	0		0	0	0	0	0	0		1.00774	1.01055	0.998549	1.01001	1.00027	1.0108		311.663	299.666	273.548	273.623	249.117	263.956		35.7908	35.343	29.2327	28.5463
127018		220.324	246.97	239.593	241.594	223.624	238.455				0	0	0	0	0	0		0	0	0	0	0	0		0	0	0	0	0	0		1.0077	1.01029	0.998202	1.01018	1.00023	1.01089		311.671	299.675	273.568	273.667	249.119	263.991		35.7908	35.343	29.2327	28.5665
127098		264.223	285.946	272.851	263.432	247.276	275.56				0	0	0	0	0	0		0	0	0	0	0	0		0	0	0	0	0	0		1.00782	1.01085	0.998233	1.01014	0.999854	1.01093		311.649	299.638	273.566	273.621	249.14	275.56		35.8568	35.4617	29.2327	28.5463
127178		313.023	295.902	264.807	307.327	238.311	265.177				0	0	0	0	0	0		0	0	0	0	0	0		0	0	0	0	0	0		1.00767	1.01068	0.998113	1.01018	0.999642	1.01092		311.676	299.656	273.48	307.327	249.152	263.99		35.9765	35.6147	29.3518	28.682
127258		290.757	279.826	237.654	277.551	251.983	252.675				0	0	0	0	0	0		0	0	0	0	0	0		0	0	0	0	0	0		1.00775	1.01082	0.997943	1.01019	0.999531	1.01089		311.445	299.641	273.443	273.62	249.158	263.956		35.5908	35.6147	29.3192	28.682
127378		284.862	243.778	263.328	261.464	252.62	230.139				0	0	0	0	0	0		0	0	0	0	0	0		0	0	0	0	0	0		1.00728	1.01114	0.99773	1.01037	0.999499	1.01063		311.433	299.705	273.501	273.657	249.228	263.997		35.3632	35.7097	29.3518	28.5665
127458		299.228	269.943	276.072	239.284	263.415	224.876				0	0	0	0	0	0		0	0	0	0	0	0		0	0	0	0	0	0		1.00723	1.01108	0.997711	1.01031	0.999447	1.01031		311.434	299.707	273.502	273.745	263.415	264.025		35.2435	35.5568	29.3518	28.7603
127538		283.127	300.933	225.808	281.243	237.631	248.807				0	0	0	0	0	0		0	0	0	0	0	0		0	0	0	0	0	0		1.00725	1.011	0.997878	1.00971	0.999563	1.01114		311.434	299.919	273.493	281.243	249.227	263.985		35.2435	35.8272	29.4685	28.5665
127618		255.451	235.4	228.982	256.578	230.347	233.254				0	0	0	0	0	0		0	0	0	0	0	0		0	0	0	0	0	0		1.00756	1.01062	0.997675	1.00917	0.999269	1.01087		311.429	299.99	273.504	273.7	249.235	263.991		35.2435	35.8272	29.3518	28.5463
127698		272.379	301.318	223.504	240.477	204.494	234.483				0	0	0	0	0	0		0	0	0	0	0	0		0	0	0	0	0	0		1.00735	1.01064	0.997664	1.0094	0.999487	1.01019		311.387	299.988	273.444	273.692	249.229	264.037		34.8458	35.8272	29.3192	28.5463
127778		273.657	264.902	229.991	253.394	229.679	238.657				0	0	0	0	0	0		0	0	0	0	0	0		0	0	0	0	0	0		1.00761	1.01075	0.9981	1.00923	0.999794	1.0093		311.352	299.966	273.443	273.698	249.22	264.123		34.9655	35.7107	29.3192	28.5463
127918		266.208	312.21	245.307	243.894	232.042	217.081				0	0	0	0	0	0		0	0	0	0	0	0		0	0	0	0	0	0		1.0074	1.01058	0.99798	1.00929	1.00013	1.00915		311.379	312.21	273.443	273.696	249.21	264.137		35.1193	35.7107	29.436	28.4665
127998		299.676	324.262	242.326	277.849	251.284	268.278				0	0	0	0	0	0		0	0	0	0	0	0		0	0	0	0	0	0		1.00727	1.01057	0.997987	1.00926	1.00056	1.00905		311.181	324.262	273.443	277.849	249.193	268.278		34.953	35.8272	29.5867	28.5463
128118		284.524	309.408	251.798	279.578	236.096	264.162				0	0	0	0	0	0		0	0	0	0	0	0		0	0	0	0	0	0		1.00736	1.01049	0.997818	1.0093	1.00077	1.00894		311.097	309.408	273.443	279.578	249.1	263.996		34.7237	35.7097	29.6067	28.6285
128198		280.096	261.064	227.697	257.301	240.844	236.888				0	0	0	0	0	0		0	0	0	0	0	0		0	0	0	0	0	0		1.00751	1.01068	0.997825	1.00937	1.00115	1.00888		311.094	299.656	273.443	273.636	249.091	263.998		34.7593	35.7097	29.6067	28.6285
128278		319.845	273.053	252.808	239.44	242.114	235.827				0	0	0	0	0	0		0	0	0	0	0	0		0	0	0	0	0	0		1.00767	1.01049	0.997817	1.00968	1.00129	1.00909		319.845	299.688	273.497	273.681	249.087	264.142		34.7593	35.5568	29.6393	28.682
128358		268.261	258.847	232.872	246.906	242.739	254.368				0	0	0	0	0	0		0	0	0	0	0	0		0	0	0	0	0	0		1.00756	1.01088	0.997815	1.00946	1.00127	1.00908		311.094	299.468	273.497	273.689	249.088	264.144		34.7593	35.4617	29.6193	28.682
128438		286.153	290.876	248.04	228.112	255.398	222.683				0	0	0	0	0	0		0	0	0	0	0	0		0	0	0	0	0	0		1.00699	1.01076	0.997906	1.00935	1.00122	1.00906		311.109	299.372	273.492	273.725	255.398	264.26		34.7237	35.5367	29.6193	28.7022
128518		271.69	274.023	262.403	271.456	210.603	269.026				0	0	0	0	0	0		0	0	0	0	0	0		0	0	0	0	0	0		1.0066	1.01073	0.997764	1.00956	1.00127	1.0091		311.081	299.474	273.443	273.723	249.088	269.026		34.633	35.55	29.5867	28.5665
128598		294.313	273.923	222.875	246.185	214.97	228.697				0	0	0	0	0	0		0	0	0	0	0	0		0	0	0	0	0	0		1.00661	1.01058	0.997923	1.0097	1.00103	1.00896		311.081	299.481	273.443	273.721	249.094	264.607		34.633	35.4335	29.6067	28.4867
128678		283.465	277.813	239.868	228.569	208.349	214.99				0	0	0	0	0	0		0	0	0	0	0	0		0	0	0	0	0	0		1.00681	1.01043	0.997897	1.01005	1.00098	1.00887		311.078	299.498	273.443	273.717	249.095	264.653		34.633	35.4083	29.6535	28.4867
128778		276.765	298.883	239.631	264.089	251.407	266.562				0	0	0	0	0	0		0	0	0	0	0	0		0	0	0	0	0	0		1.00678	1.01032	0.997855	1.01014	1.00171	1.00891		310.726	299.426	273.422	273.664	248.712	266.562		34.6453	35.2672	29.6923	28.5463
128918		298.127	312.613	257.021	295.77	259.679	299.211				0	0	0	0	0	0		0	0	0	0	0	0		0	0	0	0	0	0		1.00652	1.01144	0.997813	1.00998	1.0016	1.00871		310.46	312.613	273.364	295.77	259.679	299.211		34.4708	35.2672	29.5358	28.6285
128998		313.357	334.706	253.677	263.046	240.669	262.236				0	0	0	0	0	0		0	0	0	0	0	0		0	0	0	0	0	0		1.00683	1.01129	0.997719	1.00997	1.00216	1.00875		310.412	334.706	273.369	273.67	248.601	264.434		34.4352	35.4335	29.5358	28.682
129078		285.645	291.921	243.064	217.538	224.299	233.203				0	0	0	0	0	0		0	0	0	0	0	0		0	0	0	0	0	0		1.00677	1.01017	0.997711	1.01029	1.00231	1.00905		310.728	299.748	273.425	273.715	248.593	264.583		34.6098	35.7107	29.583	28.7022
129158		321.885	281.74	279.784	274.016	248.166	240.761				0	0	0	0	0	0		0	0	0	0	0	0		0	0	0	0	0	0		1.0069	1.01031	0.997687	1.01025	1.00239	1.00898		321.885	299.721	279.784	273.715	248.503	264.598		34.4708	35.7107	29.583	28.5665
129278		269.784	266.409	241.996	268.12	239.32	227.745				0	0	0	0	0	0		0	0	0	0	0	0		0	0	0	0	0	0		1.00696	1.0102	0.998002	1.01024	1.00238	1.009		310.13	299.742	273.418	273.715	248.503	264.649		34.351	35.7107	29.583	28.7022
129358		265.441	282.337	246.596	235.033	229.371	218.541				0	0	0	0	0	0		0	0	0	0	0	0		0	0	0	0	0	0		1.00692	1.01015	0.99804	1.01008	1.00232	1.00938		310.136	300.061	273.417	273.717	248.504	264.667		34.3655	35.6855	29.6393	28.7022
129438		252.113	276.375	211.629	243.27	201.087	211.794				0	0	0	0	0	0		0	0	0	0	0	0		0	0	0	0	0	0		1.00706	1.01027	0.998191	1.00977	1.00204	1.00942		310.115	300.33	273.413	273.72	248.51	264.755		34.4178	35.754	29.6393	28.8492
129518		281.239	289.139	252.805	250.767	234.032	215.429				0	0	0	0	0	0		0	0	0	0	0	0		0	0	0	0	0	0		1.00668	1.00984	0.997993	1.00945	1.00194	1.00929		310.173	300.43	273.418	273.724	248.516	264.764		34.5043	35.754	29.6393	28.7022
129618		252.992	252.268	228.082	225.029	210.325	242.187				0	0	0	0	0	0		0	0	0	0	0	0		0	0	0	0	0	0		1.0069	1.00971	0.997581	1.00913	1.00208	1.00915		310.139	300.462	273.429	273.727	248.508	264.773		34.5683	35.7645	29.6923	28.7022
129718		300.305	313.161	274.705	282.816	250.955	293.134				0	0	0	0	0	0		0	0	0	0	0	0		0	0	0	0	0	0		1.00732	1.01056	0.997306	1.00925	1.00233	1.00897		309.608	313.161	273.435	282.816	248.475	293.134		34.7225	35.7107	29.7202	28.682
129798		304.42	311.339	268.185	281.946	257.598	261.91				0	0	0	0	0	0		0	0	0	0	0	0		0	0	0	0	0	0		1.00691	1.01053	0.997189	1.00918	1.0024	1.00892		310.138	311.339	273.438	281.946	257.598	264.65		34.7225	35.55	29.7202	28.7755
129918		275.437	271.336	265.849	264.162	237.572	247.383				0	0	0	0	0	0		0	0	0	0	0	0		0	0	0	0	0	0		1.00683	1.00937	0.997192	1.00934	1.00272	1.00895		309.74	300.178	273.438	273.694	248.463	264.672		34.3765	35.8272	29.7202	28.829
129998		295.29	299.993	265.697	269.648	248.605	249.756				0	0	0	0	0	0		0	0	0	0	0	0		0	0	0	0	0	0		1.00733	1.00952	0.997307	1.00972	1.00321	1.00883		309.122	300.506	273.435	273.629	248.448	264.677		34.0895	35.9062	29.7202	28.7755
130078		275.992	255.07	260.266	279.121	223.299	279.491				0	0	0	0	0	0		0	0	0	0	0	0		0	0	0	0	0	0		1.0073	1.00925	0.997362	1.00963	1.00355	1.00882		309.124	300.57	273.434	279.121	248.437	279.491		34.0895	35.9062	29.7202	28.9575
130158		278.993	298.2	256.415	253.794	239.947	226.306				0	0	0	0	0	0		0	0	0	0	0	0		0	0	0	0	0	0		1.00727	1.00958	0.997607	1.00943	1.0039	1.009		309.126	300.724	273.428	273.635	248.411	264.672		33.893	36.1107	29.7202	28.9575
130238		296.407	255.116	230.44	242.113	226.314	227.695				0	0	0	0	0	0		0	0	0	0	0	0		0	0	0	0	0	0		1.00739	1.00959	0.997822	1.00952	1.00393	1.00903		309.117	300.724	273.422	273.633	248.407	264.671		34.0895	36.1107	29.6923	29.0678
130319		261.751	230.613	262.716	249.521	221.086	227.746				0	0	0	0	0	0		0	0	0	0	0	0		0	0	0	0	0	0		1.00707	1.0095	0.99819	1.0093	1.00415	1.00889		309.165	300.81	273.413	273.638	248.372	264.673		34.525	36.114	29.6923	29.0678
130418		279.083	246.136	233.485	250.331	211.573	233.111				0	0	0	0	0	0		0	0	0	0	0	0		0	0	0	0	0	0		1.00698	1.0096	0.997954	1.00915	1.00443	1.00863		309.193	300.723	273.419	273.56	248.329	264.691		34.525	36.1107	29.6923	29.1047
130518		296.438	287.847	235.733	262.992	225.775	243.127				0	0	0	0	0	0		0	0	0	0	0	0		0	0	0	0	0	0		1.00672	1.01068	0.998037	1.00904	1.00424	1.00878		309.04	300.238	273.353	273.581	248.128	264.652		34.6857	35.9062	29.5358	29.1587
130598		304.197	320.542	273.399	275.454	255.971	297.457				0	0	0	0	0	0		0	0	0	0	0	0		0	0	0	0	0	0		1.00656	1.01067	0.997838	1.00914	1.00413	1.00883		308.883	320.542	273.237	273.562	255.971	297.457		34.482	35.8272	29.4423	29.1587
130678		317.196	340.605	281.108	238.387	249.304	259.331				0	0	0	0	0	0		0	0	0	0	0	0		0	0	0	0	0	0		1.00648	1.01075	0.997954	1.00906	1.00411	1.00903		317.196	340.605	281.108	273.642	248.138	264.671		34.482	35.9062	29.5358	29.232
130798		262.938	279.635	236.231	252.202	239.422	235.539				0	0	0	0	0	0		0	0	0	0	0	0		0	0	0	0	0	0		1.00657	1.01054	0.997973	1.00922	1.00415	1.00934		309.051	300.661	273.356	273.699	248.373	264.76		34.6857	35.9942	29.5358	29.2855
130918		303.214	253.606	267.061	262.029	246.127	249.527				0	0	0	0	0	0		0	0	0	0	0	0		0	0	0	0	0	0		1.00667	1.01058	0.997889	1.00915	1.0042	1.00941		308.871	300.256	273.36	273.641	248.365	264.755		34.482	35.7897	29.5358	29.401
130998		259.645	276.135	279.798	251.455	203.911	242.525				0	0	0	0	0	0		0	0	0	0	0	0		0	0	0	0	0	0		1.00694	1.01072	0.998385	1.0092	1.00372	1.00964		309.023	300.233	279.798	273.699	248.483	264.74		34.5547	35.7897	29.5358	29.4545
131078		259.819	262.789	259.979	237.867	212.179	252.376				0	0	0	0	0	0		0	0	0	0	0	0		0	0	0	0	0	0		1.0069	1.00971	0.998702	1.0091	1.00364	1.00966		309.026	300.716	273.321	273.642	248.434	264.663		34.5547	35.9942	29.5637	29.401
131158		270.458	273.029	212.486	244.855	231.559	240.661				0	0	0	0	0	0		0	0	0	0	0	0		0	0	0	0	0	0		1.00672	1.01052	0.99857	1.00883	1.0034	1.00966		309.04	300.662	273.328	273.648	248.488	264.663		34.6857	36.1107	29.5962	29.401
131278		264.121	271.725	220.406	238.732	209.167	231.347				0	0	0	0	0	0		0	0	0	0	0	0		0	0	0	0	0	0		1.00668	1.00936	0.99864	1.0088	1.00328	1.0095		309.042	300.815	273.324	273.649	248.489	264.665		34.6857	36.2305	29.7075	29.401
131358		320.311	300.77	265.497	276.393	252.064	245.481				0	0	0	0	0	0		0	0	0	0	0	0		0	0	0	0	0	0		1.00708	1.01042	0.998592	1.00879	1.00325	1.00941		320.311	300.777	273.327	276.393	252.064	264.666		34.5547	36.3723	29.7075	29.232
131438		344.238	301.89	325.22	260.702	253.503	266.311				0	0	0	0	0	0		0	0	0	0	0	0		0	0	0	0	0	0		1.00689	1.01037	0.998687	1.00906	1.00318	1.00973		344.238	301.89	325.22	273.642	253.503	266.311		34.351	36.3723	29.864	29.232
131538		297.687	315.284	299.742	270.013	245.316	234.52				0	0	0	0	0	0		0	0	0	0	0	0		0	0	0	0	0	0		1.00691	1.01086	0.998575	1.00914	1.00311	1.00996		308.237	315.284	299.742	273.702	248.546	264.659		33.9502	36.6178	29.7075	29.2855
131638		297.862	302.231	268.275	256.737	244.531	261.653				0	0	0	0	0	0		0	0	0	0	0	0		0	0	0	0	0	0		1.00649	1.00982	0.998256	1.00912	1.00318	1.00991		308.113	302.231	273.343	273.641	248.542	264.66		33.4507	36.822	29.5962	29.2855
131718		331.926	282.351	265.48	240.945	254.959	246.33				0	0	0	0	0	0		0	0	0	0	0	0		0	0	0	0	0	0		1.00644	1.00983	0.998346	1.00931	1.00267	1.00992		331.926	301.097	273.338	273.638	254.959	264.72		33.4507	36.822	29.7075	29.2855
131798		316.495	312.367	266.821	231.85	229.051	254.512				0	0	0	0	0	0		0	0	0	0	0	0		0	0	0	0	0	0		1.00644	1.00991	0.998154	1.00947	1.0031	1.01001		316.495	312.367	273.348	273.634	248.492	264.659		33.4507	36.7962	29.7075	29.2855
131918		320.172	282.43	270.648	248.878	267.142	296.515				0	0	0	0	0	0		0	0	0	0	0	0		0	0	0	0	0	0		1.00641	1.00986	0.997607	1.00931	1.00306	1.01017		320.172	301.305	273.262	273.637	267.142	296.515		33.3565	36.7962	29.614	29.2855
131998		261.027	257.363	232.313	250.296	229.221	257.747				0	0	0	0	0	0		0	0	0	0	0	0		0	0	0	0	0	0		1.00646	1.00998	0.997207	1.00933	1.00297	1.01018		308.001	301.303	273.132	273.637	248.494	264.657		33.3565	36.7962	29.4638	29.2855
132078		279.889	276.191	276.56	231.567	235.708	217.759				0	0	0	0	0	0		0	0	0	0	0	0		0	0	0	0	0	0		1.00638	1.00951	0.997053	1.0092	1.00325	1.00996		308.009	301.31	276.56	273.64	248.49	264.659		33.4423	36.7962	29.4638	29.2855
132198		295.871	307.61	284.675	244.855	236.881	262.342				0	0	0	0	0	0		0	0	0	0	0	0		0	0	0	0	0	0		1.00626	1.00952	0.996838	1.00898	1.00352	1.00948		308.117	307.61	284.675	273.644	248.486	264.665		33.6675	36.68	29.3525	29.2315
132318		270.424	292.062	253.15	261.695	243.268	263.261				0	0	0	0	0	0		0	0	0	0	0	0		0	0	0	0	0	0		1.00642	1.00952	0.996836	1.00909	1.00352	1.00918		308.432	301.474	273.331	273.703	248.522	264.771		34.0812	36.794	29.5027	29.1745
132398		305.429	279.152	300.089	284.659	242.725	280.253				0	0	0	0	0	0		0	0	0	0	0	0		0	0	0	0	0	0		1.00659	1.00952	0.997045	1.00918	1.00414	1.00932		308.363	301.614	300.089	284.659	248.502	280.253		33.9502	36.9145	29.4702	29.2612
132478		284.861	293.12	267.805	286.089	248.482	260.807				0	0	0	0	0	0		0	0	0	0	0	0		0	0	0	0	0	0		1.00642	1.00981	0.996649	1.00889	1.00435	1.00922		308.114	301.433	273.34	286.089	248.465	264.768		33.4507	36.7835	29.4702	29.32
132558		304.705	352.573	287.13	243.429	249.309	266.843				0	0	0	0	0	0		0	0	0	0	0	0		0	0	0	0	0	0		1.00602	1.00963	0.996744	1.00912	1.00433	1.00935		308.12	352.573	287.13	273.727	248.344	266.843		33.4507	36.6547	29.32	29.32
132638		272.537	249.85	267.062	248.723	264.048	249.229				0	0	0	0	0	0		0	0	0	0	0	0		0	0	0	0	0	0		1.00588	1.00944	0.996673	1.00898	1.0044	1.00937		308.123	301.311	273.183	273.729	264.048	264.667		33.4507	36.6547	29.32	29.3973
132718		276.884	245.094	273.441	223.491	234.394	229.989				0	0	0	0	0	0		0	0	0	0	0	0		0	0	0	0	0	0		1.0058	1.00932	0.996463	1.00884	1.00419	1.00938		308.124	301.312	273.206	273.732	248.366	264.667		33.5817	36.68	29.3525	29.4513
132798		285.89	267.812	224.645	220.008	230.911	248.572				0	0	0	0	0	0		0	0	0	0	0	0		0	0	0	0	0	0		1.00604	1.00942	0.996791	1.00875	1.00407	1.00955		308.12	301.311	273.17	273.737	248.385	264.746		33.4507	36.6547	29.3525	29.4513
132918		271.649	246.53	256.24	249.514	235.661	255.299				0	0	0	0	0	0		0	0	0	0	0	0		0	0	0	0	0	0		1.00596	1.0091	0.996722	1.0089	1.00403	1.0096		308.121	301.315	273.177	273.73	248.392	264.742		33.4507	36.6442	29.3525	29.4513
133038		335.899	308.367	251.715	221.268	250.978	260.467				0	0	0	0	0	0		0	0	0	0	0	0		0	0	0	0	0	0		1.00555	1.00906	0.996857	1.00929	1.00416	1.00975		335.899	308.367	273.33	273.797	250.978	264.732		33.4507	36.7577	29.5027	29.7673
133118		298.17	309.86	258.157	262.784	265.587	280.314				0	0	0	0	0	0		0	0	0	0	0	0		0	0	0	0	0	0		1.00567	1.00838	0.996654	1.00928	1.00422	1.00976		308.735	309.86	273.34	273.971	265.587	280.314		33.885	36.8888	29.5027	30.0128
133198		267.611	266.226	249.778	268.426	244.01	283.147				0	0	0	0	0	0		0	0	0	0	0	0		0	0	0	0	0	0		1.00599	1.0087	0.996418	1.00935	1.00392	1.00943		308.607	301.669	273.416	273.962	248.505	283.147		33.796	36.456	29.5637	29.9355
133278		277.332	254.191	263.172	259.087	259.123	238.312				0	0	0	0	0	0		0	0	0	0	0	0		0	0	0	0	0	0		1.00588	1.00904	0.996703	1.00938	1.00376	1.00938		308.652	301.635	273.409	274.064	259.123	264.818		33.796	36.8888	29.5358	30.2685
133378		302.694	321.609	262.5	261.12	240.145	245.857				0	0	0	0	0	0		0	0	0	0	0	0		0	0	0	0	0	0		1.00548	1.00848	0.996884	1.00918	1.0037	1.00922		308.81	321.609	273.404	274.073	248.615	264.821		33.796	36.456	29.4828	30.2098
133458		283.06	231.047	282.91	233.784	236.067	271.984				0	0	0	0	0	0		0	0	0	0	0	0		0	0	0	0	0	0		1.00578	1.00845	0.996884	1.00919	1.00389	1.00924		308.124	301.705	282.91	274.072	248.505	271.984		33.3855	36.8888	29.4828	30.1253
133558		279.65	290.128	246.716	279.34	249.389	252.322				0	0	0	0	0	0		0	0	0	0	0	0		0	0	0	0	0	0		1.006	1.00826	0.997033	1.00922	1.00378	1.0093		308.121	301.732	273.4	279.34	248.507	264.763		33.3855	36.9145	29.4828	29.9433
133638		303.764	294.34	255.224	230.515	243.144	263.66				0	0	0	0	0	0		0	0	0	0	0	0		0	0	0	0	0	0		1.00573	1.00862	0.997082	1.0092	1.00383	1.00927		308.125	301.681	273.399	274.092	248.506	263.66		33.3855	36.9145	29.49	29.9835
133718		306.413	251.012	250.793	248.211	232.728	234.952				0	0	0	0	0	0		0	0	0	0	0	0		0	0	0	0	0	0		1.00575	1.00857	0.99704	1.00927	1.0037	1.0092		308.125	301.688	273.4	274.092	248.512	264.769		33.3855	36.9145	29.4112	29.904
133798		303.768	299.664	223.016	239.003	198.274	221.052				0	0	0	0	0	0		0	0	0	0	0	0		0	0	0	0	0	0		1.00535	1.00828	0.996909	1.00957	1.00369	1.00931		308.827	301.975	273.404	274.125	248.615	264.819		33.885	37.1762	29.4112	29.9815
133918		310.359	301.565	282.776	304.115	265.6	268.641				0	0	0	0	0	0		0	0	0	0	0	0		0	0	0	0	0	0		1.0054	1.00821	0.996912	1.00956	1.00363	1.00951		308.316	301.565	282.776	304.115	265.6	268.641		33.3855	37.1868	29.5362	29.904
133998		290.582	337.349	275.711	274.145	241.214	260.935				0	0	0	0	0	0		0	0	0	0	0	0		0	0	0	0	0	0		1.00495	1.00752	0.996963	1.00959	1.00366	1.0096		308.452	337.349	275.711	274.145	248.619	264.879		33.3855	37.4493	29.5867	29.8533
134098		291.402	258.794	262.761	256.19	252.362	269.445				0	0	0	0	0	0		0	0	0	0	0	0		0	0	0	0	0	0		1.00492	1.00755	0.997015	1.00963	1.0036	1.0096		308.463	302.209	273.449	274.389	252.362	269.445		33.3855	37.4493	29.6067	29.8533
134178		321.069	290.613	318.907	265.447	247.973	276.247				0	0	0	0	0	0		0	0	0	0	0	0		0	0	0	0	0	0		1.00472	1.0081	0.996845	1.00918	1.00343	1.00952		321.069	302.175	318.907	274.502	248.646	276.247		33.3855	37.4387	29.6067	29.8533
134258		306.15	257.248	282.578	271.398	239.353	241.55				0	0	0	0	0	0		0	0	0	0	0	0		0	0	0	0	0	0		1.00511	1.0087	0.996744	1.00935	1.00337	1.00965		308.403	302.14	282.578	274.46	248.653	264.876		33.3855	37.4387	29.6067	29.7735
134338		297.882	292.841	241.449	253.031	233.114	269.626				0	0	0	0	0	0		0	0	0	0	0	0		0	0	0	0	0	0		1.00556	1.00823	0.997066	1.00933	1.0034	1.00965		308.128	302.167	273.441	274.463	248.649	269.626		33.1602	37.4385	29.5362	29.7735
134418		271.102	305.442	290.197	275.293	220.37	226.794				0	0	0	0	0	0		0	0	0	0	0	0		0	0	0	0	0	0		1.00565	1.00872	0.997295	1.00942	1.00338	1.00962		308.126	305.442	290.197	275.293	248.652	264.878		33.1602	37.4385	29.5362	29.696
134498		277.837	269.702	266.019	274.767	222.669	221.557				0	0	0	0	0	0		0	0	0	0	0	0		0	0	0	0	0	0		1.00522	1.0089	0.997142	1.00931	1.00362	1.0095		308.154	302.126	273.44	274.767	248.624	264.884		32.9842	37.449	29.5362	29.7758
134598		304.773	333.218	265.528	264.138	242.059	244.022				0	0	0	0	0	0		0	0	0	0	0	0		0	0	0	0	0	0		1.00535	1.00872	0.997306	1.00912	1.00359	1.00961		308.141	333.218	273.436	274.093	248.627	264.879		32.9842	37.449	29.5362	29.7888
134698		326.849	307.317	307.124	264.772	242.926	266.265				0	0	0	0	0	0		0	0	0	0	0	0		0	0	0	0	0	0		1.00548	1.00878	0.997199	1.00903	1.00358	1.00956		326.849	307.317	307.124	274.078	248.628	266.265		32.9842	37.4742	29.5677	29.5877
134798		323.932	302.387	276.839	258.345	242.448	256.525				0	0	0	0	0	0		0	0	0	0	0	0		0	0	0	0	0	0		1.00511	1.00876	0.99713	1.00908	1.00335	1.00963		323.932	302.387	276.839	274.093	248.87	264.999		33.0712	37.449	29.5677	29.7888
134918		319.382	276.289	276.257	280.866	206.662	226.42				0	0	0	0	0	0		0	0	0	0	0	0		0	0	0	0	0	0		1.00522	1.00861	0.997203	1.00902	1.00332	1.00972		319.382	302.145	276.257	280.866	249.068	265.069		33.0783	37.449	29.5677	29.7888
134998		333.091	280.443	258.044	283.644	227.789	241.678				0	0	0	0	0	0		0	0	0	0	0	0		0	0	0	0	0	0		1.00496	1.00859	0.997334	1.00896	1.00311	1.0093		333.091	302.259	273.435	283.644	249.068	265.073		33.3413	37.6045	29.5362	29.904
135078		311.977	246.877	266.8	261.48	235.533	268.066				0	0	0	0	0	0		0	0	0	0	0	0		0	0	0	0	0	0		1.00512	1.0085	0.997281	1.00881	1.00308	1.00903		311.977	302.407	273.436	274.164	249.068	268.066		33.3413	37.6658	29.5163	29.904
135158		281.185	267.389	259.128	243.466	234.743	258.738				0	0	0	0	0	0		0	0	0	0	0	0		0	0	0	0	0	0		1.00513	1.00827	0.997376	1.00905	1.00291	1.00901		308.807	302.288	273.434	274.093	249.068	265.075		32.8417	37.6045	29.5362	29.7888
135238		323.992	281.095	253.492	271.862	244.802	253.852				0	0	0	0	0	0		0	0	0	0	0	0		0	0	0	0	0	0		1.00512	1.00839	0.99741	1.00935	1.00303	1.00895		323.992	302.158	273.383	274.091	248.921	265.173		32.6165	37.4385	29.3798	29.7888
135343		275.708	258.824	262.883	239.412	244.638	226.415				0	0	0	0	0	0		0	0	0	0	0	0		0	0	0	0	0	0		1.00497	1.0082	0.997462	1.00925	1.003	1.00894		308.807	302.169	273.381	274.092	248.924	265.174		32.6703	37.4385	29.3798	29.9208
135438		316.465	269.899	239.097	259.167	224.384	224.801				0	0	0	0	0	0		0	0	0	0	0	0		0	0	0	0	0	0		1.00484	1.00815	0.997508	1.00921	1.00295	1.00886		316.465	302.173	273.379	274.092	248.933	265.178		32.8417	37.4128	29.4112	29.9183
135558		310.097	317.606	266.5	306.518	263.938	263.354				0	0	0	0	0	0		0	0	0	0	0	0		0	0	0	0	0	0		1.00522	1.0081	0.997807	1.00929	1.0031	1.00863		308.806	317.606	273.364	306.518	263.938	263.354		32.8417	36.98	29.3798	29.7888
135638		319.191	278.319	302.84	250.787	241.769	241.324				0	0	0	0	0	0		0	0	0	0	0	0		0	0	0	0	0	0		1.00541	1.00816	0.998147	1.00947	1.0034	1.00852		319.191	302.298	302.84	274.091	248.862	265.187		32.8417	36.8768	29.3798	29.6605
135718		280.84	250.696	264.681	255.572	216.313	261.404				0	0	0	0	0	0		0	0	0	0	0	0		0	0	0	0	0	0		1.00543	1.00795	0.998718	1.00949	1.00335	1.00876		308.805	302.317	273.32	274.09	248.87	265.18		32.8417	37.146	29.3798	29.5808
135798		302.739	304.567	265.852	270.773	251.629	227.534				0	0	0	0	0	0		0	0	0	0	0	0		0	0	0	0	0	0		1.00524	1.00764	0.998925	1.00941	1.00356	1.00896		308.839	304.567	273.391	274.13	251.629	265.222		33.1698	36.9638	29.5163	29.645
135918		318.756	329.033	269.116	276.036	232.412	289.567				0	0	0	0	0	0		0	0	0	0	0	0		0	0	0	0	0	0		1.00496	1.00769	0.998863	1.00965	1.00368	1.00931		318.756	329.033	273.438	276.036	249.071	289.567		33.1698	37.2608	29.5372	29.6947
135998		291.782	287.948	266.301	270.638	250.578	262.596				0	0	0	0	0	0		0	0	0	0	0	0		0	0	0	0	0	0		1.00494	1.00761	0.999574	1.00952	1.00424	1.0092		308.873	302.453	273.42	274.126	250.578	262.596		33.1698	37.233	29.3537	29.6173
136078		295.035	236.084	291.016	251.786	245.069	278.262				0	0	0	0	0	0		0	0	0	0	0	0		0	0	0	0	0	0		1.00503	1.00778	0.999577	1.00949	1.00416	1.00932		308.807	302.445	291.016	274.127	249.008	278.262		32.6703	37.6658	29.2833	29.6173
136198		329.672	264.006	259.852	253.324	252.844	229.051				0	0	0	0	0	0		0	0	0	0	0	0		0	0	0	0	0	0		1.005	1.00767	0.999808	1.0093	1.00405	1.00912		329.672	302.45	273.348	274.133	252.844	266.186		32.8417	37.6658	29.2262	29.6173
136278		284.422	282.298	282.834	243.476	259.746	224.294				0	0	0	0	0	0		0	0	0	0	0	0		0	0	0	0	0	0		1.00507	1.00774	0.999755	1.00934	1.00418	1.00921		308.807	302.648	282.834	274.132	259.746	266.302		32.8417	37.9155	29.2262	29.2513
136358		348.78	306.947	300.581	329.993	249.292	270.14				0	0	0	0	0	0		0	0	0	0	0	0		0	0	0	0	0	0		1.00543	1.00876	0.999669	1.00936	1.00425	1.00902		348.78	306.947	300.581	329.993	249.068	270.14		32.8417	37.4828	29.2262	29.0155
136438		317.92	328.668	247.788	316.362	231.567	292.453				0	0	0	0	0	0		0	0	0	0	0	0		0	0	0	0	0	0		1.00552	1.00862	0.999867	1.0094	1.00427	1.00917		317.92	328.668	273.345	316.362	249.068	292.453		33.0783	37.4828	29.2262	29.2513
136558		306.066	276.65	280.241	254.756	233.686	269.856				0	0	0	0	0	0		0	0	0	0	0	0		0	0	0	0	0	0		1.00564	1.00858	1.00012	1.00944	1.00402	1.00912		308.276	302.522	280.241	274.129	249.03	269.856		33.0712	37.4828	29.1268	29.0155
136638		342.86	317.879	291.177	312.73	252.714	286.696				0	0	0	0	0	0		0	0	0	0	0	0		0	0	0	0	0	0		1.00552	1.00878	1.00011	1.00949	1.00407	1.00922		342.86	317.879	291.177	312.73	252.714	286.696		33.2965	37.53	29.2833	28.7598
136718		331.489	346.299	293.37	272.057	236.7	252.66				0	0	0	0	0	0		0	0	0	0	0	0		0	0	0	0	0	0		1.00549	1.009	1.00009	1.00943	1.00395	1.00929		331.489	346.299	293.37	274.685	249.069	266.558		33.796	37.8137	29.3537	28.5945
136798		314.98	287.445	273.445	245.683	249.881	257.4				0	0	0	0	0	0		0	0	0	0	0	0		0	0	0	0	0	0		1.0055	1.00989	0.999904	1.00946	1.00411	1.00935		314.98	302.583	273.445	274.682	249.881	266.557		33.2965	37.53	29.3537	28.5945
136918		284.285	306.845	270.877	242.538	229.253	215.887				0	0	0	0	0	0		0	0	0	0	0	0		0	0	0	0	0	0		1.00525	1.00971	0.999697	1.00951	1.00406	1.00922		308.806	306.845	273.417	274.676	249.069	266.558		33.2965	37.4828	29.2967	28.5945
137038		308.129	251.077	273.537	253.475	213.557	205.774				0	0	0	0	0	0		0	0	0	0	0	0		0	0	0	0	0	0		1.00523	1.0097	0.999576	1.00943	1.00418	1.00926		308.365	302.434	273.537	274.439	249.069	266.533		33.0712	37.4828	28.8933	28.7598
137118		288.226	262.069	237.809	250.433	233.03	234.607				0	0	0	0	0	0		0	0	0	0	0	0		0	0	0	0	0	0		1.00505	1.00945	0.999777	1.0093	1.00405	1.00932		308.17	302.447	273.443	274.472	249.069	266.445		32.8952	37.4828	28.6378	28.7598
137198		277.357	272.625	259.375	245.575	237.443	234.198				0	0	0	0	0	0		0	0	0	0	0	0		0	0	0	0	0	0		1.00507	1.00944	0.999743	1.00936	1.00416	1.00924		308.108	302.337	273.416	274.131	249.008	266.302		32.8413	37.6628	28.8607	28.6823
137278		345.883	331.848	294.924	330.065	278.833	313.417				0	0	0	0	0	0		0	0	0	0	0	0		0	0	0	0	0	0		1.00506	1.00932	0.999761	1.00949	1.00395	1.00914		345.883	331.848	294.924	330.065	278.833	313.417		32.4545	37.6893	28.8607	28.567
137378		329.645	353.21	273.137	305.984	275.751	269.982				0	0	0	0	0	0		0	0	0	0	0	0		0	0	0	0	0	0		1.00553	1.00948	0.999837	1.00961	1.0041	1.00944		329.645	353.21	273.414	305.984	275.751	269.982		32.2363	37.6893	28.8607	28.6823
137478		325.319	286.324	247.863	263.392	271.88	272.209				0	0	0	0	0	0		0	0	0	0	0	0		0	0	0	0	0	0		1.00534	1.00952	0.999829	1.00964	1.00381	1.00917		325.319	302.329	273.442	274.387	271.88	272.209		32.2363	37.942	28.6378	28.5603
137558		298.729	310.153	276.787	275.813	251.53	297.083				0	0	0	0	0	0		0	0	0	0	0	0		0	0	0	0	0	0		1.00575	1.00919	0.999766	1.00946	1.00374	1.00912		307.918	310.153	276.787	275.813	251.53	297.083		32.2363	37.9155	28.6378	28.5018
137638		268.445	286.631	259.026	227.647	233.742	269.596				0	0	0	0	0	0		0	0	0	0	0	0		0	0	0	0	0	0		1.00591	1.00945	0.999708	1.00915	1.00359	1.00905		307.813	302.198	273.443	274.508	249.116	269.596		31.9858	37.6628	28.5478	28.5018
137718		307.138	299.415	286.452	258.981	233.465	256.39				0	0	0	0	0	0		0	0	0	0	0	0		0	0	0	0	0	0		1.00602	1.00931	0.999771	1.00909	1.00357	1.009		307.799	299.415	286.452	274.523	249.073	266.48		31.9858	37.6628	28.2597	28.5603
137798		278.363	241.053	269.56	260.293	239.319	257.091				0	0	0	0	0	0		0	0	0	0	0	0		0	0	0	0	0	0		1.00634	1.00966	0.999545	1.00898	1.00345	1.00903		307.39	302.185	273.493	274.552	249.067	266.477		31.9248	37.6628	27.7642	28.5603
137918		298.389	248.993	252.938	245.704	241.575	245.379				0	0	0	0	0	0		0	0	0	0	0	0		0	0	0	0	0	0		1.00621	1.00928	0.999654	1.00866	1.00339	1.00878		307.049	302.208	273.487	274.595	249.067	266.494		32.0057	37.6628	28.2597	28.7598
137998		319.299	231.396	257.365	226.793	246.619	241.658				0	0	0	0	0	0		0	0	0	0	0	0		0	0	0	0	0	0		1.00628	1.00901	0.999786	1.0086	1.00318	1.00893		319.299	302.224	273.48	274.218	248.898	266.487		32.0947	37.6893	28.2597	29.0155
138078		279.807	281.413	252.158	276.02	241.526	264.271				0	0	0	0	0	0		0	0	0	0	0	0		0	0	0	0	0	0		1.00589	1.00873	0.99978	1.00863	1.00348	1.00901		306.852	302.246	273.48	276.02	248.851	264.271		32.007	37.6893	28.2597	29.2513
138158		328.353	384.229	303.9	328.243	257.111	296.82				0	0	0	0	0	0		0	0	0	0	0	0		0	0	0	0	0	0		1.00577	1.00885	0.99965	1.00884	1.00329	1.00912		328.353	384.229	303.9	328.243	257.111	296.82		32.007	37.6893	28.2597	29.2513
138238		339.878	298.449	271.508	258.461	242.201	279.9				0	0	0	0	0	0		0	0	0	0	0	0		0	0	0	0	0	0		1.00551	1.00855	0.999516	1.00882	1.00326	1.00947		339.878	302.456	273.495	274.581	249.068	279.9		32.0947	37.942	28.2597	29.3288
138358		292.558	254.875	248.371	255.693	226.214	234.511				0	0	0	0	0	0		0	0	0	0	0	0		0	0	0	0	0	0		1.00543	1.00857	0.999458	1.00855	1.00309	1.00954		306.937	302.26	273.498	274.229	248.91	266.524		32.007	37.6893	28.2597	29.2513
138438		332.384	277.1	253.591	246.339	238.836	262.239				0	0	0	0	0	0		0	0	0	0	0	0		0	0	0	0	0	0		1.00551	1.00834	0.999139	1.00872	1.00276	1.00948		332.384	302	273.444	274.187	249.068	262.239		32.0947	37.6053	28.2338	29.0155
138518		352.788	286.848	274.373	264.836	263.619	246.988				0	0	0	0	0	0		0	0	0	0	0	0		0	0	0	0	0	0		1.00558	1.00826	0.999121	1.00876	1.00277	1.00956		352.788	302.288	274.373	274.178	263.619	266.523		32.0947	37.6893	28.2012	29.0155
138598		290	273.871	263.55	246.867	233.386	237.49				0	0	0	0	0	0		0	0	0	0	0	0		0	0	0	0	0	0		1.00548	1.00837	0.998744	1.00877	1.00278	1.00963		306.932	302.278	273.441	274.175	248.961	266.521		32.007	37.6893	28.2012	28.6823
138678		279.739	255.861	242.535	261.176	240.219	239.557				0	0	0	0	0	0		0	0	0	0	0	0		0	0	0	0	0	0		1.0054	1.00833	0.998679	1.009	1.00273	1.00986		306.617	302.282	273.401	274.142	248.728	266.552		31.8288	37.6893	28.1308	28.6823
138758		279.015	271.26	270.438	248.096	229.431	231.252				0	0	0	0	0	0		0	0	0	0	0	0		0	0	0	0	0	0		1.00515	1.00859	0.998901	1.00898	1.00289	1.00998		306.942	302.259	273.392	274.093	248.71	266.551		31.7398	37.6893	28.4447	28.9003
138918		320.477	379.393	259.655	265.238	260.673	279.713				0	0	0	0	0	0		0	0	0	0	0	0		0	0	0	0	0	0		1.00525	1.00914	0.998963	1.00921	1.00356	1.00985		320.477	379.393	273.389	274.092	260.673	279.713		31.7398	37.6893	28.5348	28.9003
138998		311.435	335.878	266.696	248.999	276.872	282.032				0	0	0	0	0	0		0	0	0	0	0	0		0	0	0	0	0	0		1.00522	1.00911	0.99891	1.00927	1.00365	1.00984		311.435	335.878	273.391	274.092	276.872	282.032		31.7398	37.6893	28.5348	28.9003
139078		302.616	301.295	288.171	267.957	252.633	264.828				0	0	0	0	0	0		0	0	0	0	0	0		0	0	0	0	0	0		1.005	1.00899	0.998963	1.0091	1.00396	1.00958		306.947	301.295	288.171	274.093	252.633	264.828		31.7398	37.942	28.3783	28.9003
139158		300.712	273.293	250.967	205.545	233.491	264.791				0	0	0	0	0	0		0	0	0	0	0	0		0	0	0	0	0	0		1.00518	1.00901	0.999108	1.00896	1.00421	1.00968		306.941	302.376	273.382	274.094	248.58	264.791		31.7398	37.942	28.5348	28.631
139238		309.005	330.041	274.967	264.219	249.201	263.958				0	0	0	0	0	0		0	0	0	0	0	0		0	0	0	0	0	0		1.00511	1.00938	0.998984	1.0089	1.00429	1.00965		306.808	330.041	274.967	274.094	249.201	263.958		31.3005	37.988	28.3783	28.631
139318		306.067	265.331	310.444	265.936	244.625	287.526				0	0	0	0	0	0		0	0	0	0	0	0		0	0	0	0	0	0		1.00548	1.00922	0.999068	1.00897	1.0044	1.00972		306.774	302.665	310.444	274.094	248.569	287.526		31.3005	37.988	28.5405	28.631
139398		322.458	285.77	269.561	222.61	232.509	279.832				0	0	0	0	0	0		0	0	0	0	0	0		0	0	0	0	0	0		1.00554	1.00938	0.998945	1.00874	1.00409	1.00949		322.458	302.931	273.052	274.098	248.502	279.832		31.3005	38.1002	28.883	28.631
139478		321.622	268.939	263.561	256.009	244.289	254.469				0	0	0	0	0	0		0	0	0	0	0	0		0	0	0	0	0	0		1.0055	1.00914	0.998774	1.00875	1.00404	1.00945		321.622	302.968	273.07	274.098	248.503	266.556		31.7398	38.1352	28.883	28.631
139578		314.659	288.952	271.022	253.236	248.43	232.33				0	0	0	0	0	0		0	0	0	0	0	0		0	0	0	0	0	0		1.00548	1.00914	0.998793	1.00868	1.00435	1.00964		314.659	302.968	273.068	274.1	248.499	266.72		31.7398	38.1352	29.0718	28.631
139658		345.899	308.57	277.53	294.993	250.531	268.682				0	0	0	0	0	0		0	0	0	0	0	0		0	0	0	0	0	0		1.0055	1.00931	0.99863	1.0083	1.00425	1.00964		345.899	308.57	277.53	294.993	250.531	268.682		31.7398	38.1002	29.1548	28.9003
139778		315.017	308.129	310.231	289.302	255.749	279.859				0	0	0	0	0	0		0	0	0	0	0	0		0	0	0	0	0	0		1.00545	1.0094	0.998621	1.00852	1.00416	1.00949		315.017	308.129	310.231	289.302	255.749	279.859		31.8288	38.1002	29.0718	28.9003
139918		308.102	271.849	287.595	246.732	240.922	258.238				0	0	0	0	0	0		0	0	0	0	0	0		0	0	0	0	0	0		1.00549	1.00962	0.99885	1.00882	1.00416	1.00953		306.773	302.586	287.595	274.096	248.47	266.555		31.3895	37.988	28.9948	28.631
139998		306.474	296.094	241.837	247.671	235.433	265.076				0	0	0	0	0	0		0	0	0	0	0	0		0	0	0	0	0	0		1.00511	1.0102	0.999394	1.00898	1.00419	1.00938		306.64	302.47	272.772	274.093	248.469	265.076		31.1465	37.988	28.831	28.631
140078		318.342	303.576	271.589	253.322	229.711	236.321				0	0	0	0	0	0		0	0	0	0	0	0		0	0	0	0	0	0		1.00519	1.01036	0.999832	1.009	1.00406	1.00939		318.342	303.576	272.639	274.142	248.503	266.761		31.1465	37.988	28.7703	28.9003
140158		288.086	296.054	268.876	249.886	230.043	296.448				0	0	0	0	0	0		0	0	0	0	0	0		0	0	0	0	0	0		1.00511	1.01004	0.999355	1.00883	1.00423	1.00951		306.64	302.501	272.642	274.16	248.579	296.448		31.0685	37.988	28.7703	28.9003
140238		277.171	279.993	257.792	275.419	215.222	240.898				0	0	0	0	0	0		0	0	0	0	0	0		0	0	0	0	0	0		1.00495	1.01012	0.999715	1.0086	1.00439	1.00939		306.602	302.485	272.34	275.419	248.498	266.761		31.1322	37.988	28.3868	29.1183
140318		326.008	276.24	267.827	267.519	216.686	227.266				0	0	0	0	0	0		0	0	0	0	0	0		0	0	0	0	0	0		1.005	1.01012	0.999725	1.00876	1.00443	1.00919		326.008	302.276	272.108	274.587	248.567	266.793		31.1322	37.942	28.2353	29.2335
140418		267.122	281.551	273.073	267.9	207.233	228.503				0	0	0	0	0	0		0	0	0	0	0	0		0	0	0	0	0	0		1.00509	1.00995	0.99976	1.00871	1.00453	1.00926		306.601	302.291	272.107	274.591	248.496	266.863		31.1322	37.942	28.2353	29.2335
140518		315.845	305.114	318.234	280.284	263.17	259.139				0	0	0	0	0	0		0	0	0	0	0	0		0	0	0	0	0	0		1.00511	1.01001	0.999681	1.00895	1.00469	1.00942		315.845	305.114	318.234	280.284	263.17	266.861		31.1322	37.942	28.2143	29.2335
140638		300.284	274.949	294.646	298.618	270.42	279.626				0	0	0	0	0	0		0	0	0	0	0	0		0	0	0	0	0	0		1.00525	1.01017	0.999735	1.00902	1.00529	1.00944		306.491	302.27	294.646	298.618	270.42	279.626		31.0022	37.942	28.2143	29.311
140718		287.912	314.134	281.469	261.886	245.3	263.997				0	0	0	0	0	0		0	0	0	0	0	0		0	0	0	0	0	0		1.00515	1.01034	0.999705	1.00901	1.00455	1.00935		306.499	314.134	281.469	274.545	248.496	263.997		31.1365	37.977	28.2143	29.6363
140798		317.944	313.406	270.954	278.002	246.287	223.504				0	0	0	0	0	0		0	0	0	0	0	0		0	0	0	0	0	0		1.00513	1.01036	0.999766	1.00907	1.00463	1.00937		317.944	313.406	271.779	278.002	248.456	266.966		31.098	37.977	27.844	29.5588
140918		314.611	287.359	264.858	253.635	250.334	244.334				0	0	0	0	0	0		0	0	0	0	0	0		0	0	0	0	0	0		1.0049	1.01037	0.999945	1.00932	1.00458	1.00956		314.611	301.937	271.727	274.092	250.334	267.262		31.0535	37.7242	27.844	29.205
140998		291.206	256.19	244.694	263.676	233.781	250.637				0	0	0	0	0	0		0	0	0	0	0	0		0	0	0	0	0	0		1.00501	1.01046	0.999991	1.00928	1.00445	1.00966		306.438	301.919	271.714	274.092	248.462	267.431		31.098	37.6893	27.844	29.205
141078		253.753	265.04	234.947	292.004	232.131	252.504				0	0	0	0	0	0		0	0	0	0	0	0		0	0	0	0	0	0		1.00467	1.01023	0.99981	1.00905	1.00431	1.00976		306.448	301.965	271.766	292.004	248.466	267.215		31.098	37.6628	27.927	29.2635
141158		274.674	288.736	283.175	244.077	211.675	235.126				0	0	0	0	0	0		0	0	0	0	0	0		0	0	0	0	0	0		1.00472	1.01007	0.999643	1.00913	1.00422	1.00972		306.446	301.997	283.175	274.093	248.469	267.225		31.2407	37.6628	27.927	29.2635
141258		293.935	282.386	249.897	261.28	229.432	237.543				0	0	0	0	0	0		0	0	0	0	0	0		0	0	0	0	0	0		1.00472	1.0102	0.999606	1.00925	1.00421	1.00959		306.446	302.268	271.826	274.134	248.469	267.483		31.2407	37.9155	27.927	29.5588
141358		323.014	277.921	257.922	270.154	272.621	292.503				0	0	0	0	0	0		0	0	0	0	0	0		0	0	0	0	0	0		1.00465	1.01024	0.999479	1.00927	1.00413	1.00972		323.014	302.265	271.556	274.134	272.621	292.503		31.2407	37.4828	27.8823	29.5588
141478		333.808	334.27	289.471	256.995	264.342	307.088				0	0	0	0	0	0		0	0	0	0	0	0		0	0	0	0	0	0		1.0045	1.01034	0.999506	1.00928	1.00406	1.00888		333.808	334.27	289.471	274.133	264.342	307.088		31.1962	37.4828	27.8823	29.6173
141558		307.651	293.24	281.006	297.161	221.772	283.327				0	0	0	0	0	0		0	0	0	0	0	0		0	0	0	0	0	0		1.00438	1.01044	0.999392	1.00928	1.00473	1.0098		306.456	302.246	281.006	297.161	248.453	283.327		31.2407	37.4828	28.0708	29.6363
141638		276.63	310.546	269.911	271.227	253.07	245.466				0	0	0	0	0	0		0	0	0	0	0	0		0	0	0	0	0	0		1.00433	1.00997	0.999525	1.00945	1.00473	1.00881		306.458	310.546	271.511	274.435	253.07	267.538		31.2407	37.2135	28.0708	29.6363
141718		311.45	286.59	283.802	275.935	237.388	270.446				0	0	0	0	0	0		0	0	0	0	0	0		0	0	0	0	0	0		1.00431	1.00908	0.999711	1.0095	1.0049	1.00818		306.421	302.37	283.802	275.935	248.448	270.446		31.1962	37.2135	27.8727	29.6363
141798		272.413	257.824	259.802	256.125	233.741	268.988				0	0	0	0	0	0		0	0	0	0	0	0		0	0	0	0	0	0		1.00435	1.00901	0.999789	1.0097	1.00439	1.00848		306.457	302.376	271.51	274.659	248.463	268.988		31.2407	37.2135	28.0708	29.3452
141918		285.971	259.579	261.693	256.61	233.693	250.935				0	0	0	0	0	0		0	0	0	0	0	0		0	0	0	0	0	0		1.0043	1.00879	0.9995	1.00977	1.00418	1.00833		306.421	302.406	271.511	274.751	248.368	267.558		31.1962	37.2135	28.0708	29.1637
141998		239.478	264.233	227.918	277.454	215.678	244.233				0	0	0	0	0	0		0	0	0	0	0	0		0	0	0	0	0	0		1.00434	1.00874	0.999354	1.00945	1.00417	1.00831		306.458	302.417	271.413	277.454	248.369	267.559		31.2407	37.2135	27.8727	29.1273
142078		250.887	265.289	211.629	261.965	215.586	233.072				0	0	0	0	0	0		0	0	0	0	0	0		0	0	0	0	0	0		1.00361	1.00776	0.999144	1.00945	1.00408	1.00854		306.487	302.916	271.446	274.756	248.383	267.686		31.2407	37.2595	27.8727	29.1637
142178		273.791	281.518	229.319	266.85	207.905	249.997				0	0	0	0	0	0		0	0	0	0	0	0		0	0	0	0	0	0		1.00327	1.00812	0.999094	1.00955	1.00393	1.00858		306.602	302.857	271.2	274.819	248.406	268.009		31.4085	37.2072	27.6392	29.274
142278		277.881	273.799	231.402	272.424	231.025	253.132				0	0	0	0	0	0		0	0	0	0	0	0		0	0	0	0	0	0		1.00321	1.00826	0.999168	1.00948	1.0039	1.00838		306.602	302.834	271.19	272.424	248.411	268.017		31.4085	37.0375	27.4275	29.492
142398		307.869	290.096	278.624	303.124	287.781	306.49				0	0	0	0	0	0		0	0	0	0	0	0		0	0	0	0	0	0		1.00353	1.00824	0.999194	1.00947	1.00378	1.00829		306.493	302.838	278.624	303.124	287.781	306.49		31.495	37.2072	27.4275	29.492
142478		284.974	333.992	285.192	287.59	245.505	247.983				0	0	0	0	0	0		0	0	0	0	0	0		0	0	0	0	0	0		1.00333	1.00836	0.998921	1.0094	1.00373	1.00847		306.508	333.992	285.192	287.59	248.432	268.013		31.9963	37.0375	27.6392	29.8173
142558		277.491	287.22	256.457	304.388	243.882	257.206				0	0	0	0	0	0		0	0	0	0	0	0		0	0	0	0	0	0		1.00402	1.00837	0.998924	1.00948	1.0037	1.00855		306.422	302.493	271.222	304.388	248.179	267.684		31.9518	36.9915	27.6392	29.707
142638		356.495	285.41	249.08	261.804	244.879	249.677				0	0	0	0	0	0		0	0	0	0	0	0		0	0	0	0	0	0		1.0034	1.00861	0.999057	1.00988	1.0038	1.00862		356.495	302.443	271.46	274.748	248.428	268.007		31.9518	36.9915	27.8727	29.707
142718		269.43	292.441	269.822	279.74	263.425	261.342				0	0	0	0	0	0		0	0	0	0	0	0		0	0	0	0	0	0		1.0034	1.00875	0.999204	1.01014	1.00394	1.00885		306.435	302.756	271.436	279.74	263.425	268.067		31.9518	36.4135	27.8727	29.8173
142798		272.502	272.084	252.873	276.47	236.34	274.828				0	0	0	0	0	0		0	0	0	0	0	0		0	0	0	0	0	0		1.00392	1.00844	0.998981	1.01002	1.0037	1.00852		306.423	302.805	271.472	276.47	248.488	274.828		31.4505	36.4135	27.661	30.057
142918		258.481	251.563	227.098	248.039	204.844	221.062				0	0	0	0	0	0		0	0	0	0	0	0		0	0	0	0	0	0		1.00388	1.00851	0.998872	1.00994	1.00349	1.00851		306.423	303.058	271.489	275.023	248.439	268.072		31.4505	36.5257	27.8727	30.057
142998		301.158	230.517	251.368	282.914	234.481	273.967				0	0	0	0	0	0		0	0	0	0	0	0		0	0	0	0	0	0		1.00403	1.00846	0.998847	1.00993	1.00345	1.00874		306.467	303.064	271.233	282.914	248.44	273.967		31.495	37.1497	27.7467	30.057
143078		251.154	243.69	237.194	252.294	215.214	247.858				0	0	0	0	0	0		0	0	0	0	0	0		0	0	0	0	0	0		1.00397	1.00845	0.998684	1.00992	1.00344	1.00878		306.468	303.066	271.256	275.028	248.44	268.106		31.9963	36.5812	27.9127	30.057
143178		246.373	229.677	243.173	237.89	207.765	231.23				0	0	0	0	0	0		0	0	0	0	0	0		0	0	0	0	0	0		1.00397	1.00831	0.998608	1.00994	1.00338	1.00873		306.468	303.083	271.268	275.024	248.442	268.112		31.495	36.5812	27.9555	29.7318
143278		294.094	315.114	268.703	282.228	221.686	244.111				0	0	0	0	0	0		0	0	0	0	0	0		0	0	0	0	0	0		1.00383	1.00818	0.998539	1.01014	1.00334	1.00893		306.424	315.114	271.279	282.228	248.444	268.274		31.9778	37.3195	28.0287	29.5422
143379		306.406	340.953	276.574	297.529	250.301	267.432				0	0	0	0	0	0		0	0	0	0	0	0		0	0	0	0	0	0		1.00318	1.00819	0.998724	1.01015	1.00318	1.00884		306.442	340.953	276.574	297.529	250.301	267.432		31.9778	37.3195	27.9945	29.6185
143478		278.186	283.578	258.372	275.385	219.131	240.181				0	0	0	0	0	0		0	0	0	0	0	0		0	0	0	0	0	0		1.00361	1.00809	0.998903	1.01026	1.00311	1.00877		306.414	302.862	271.019	275.385	248.271	268.068		32.0528	37.2595	28.0095	29.6185
143558		280.745	303.231	243.005	273.711	226.894	236.463				0	0	0	0	0	0		0	0	0	0	0	0		0	0	0	0	0	0		1.00368	1.00839	0.998918	1.01057	1.00323	1.00908		306.427	303.231	270.985	273.711	248.251	268.058		32.1485	37.2595	28.0645	29.6185
143638		290.698	269.381	247.907	259.908	216.693	240.112				0	0	0	0	0	0		0	0	0	0	0	0		0	0	0	0	0	0		1.00365	1.00816	0.998908	1.01045	1.00319	1.00885		306.428	303.103	270.985	275.388	248.448	268.098		32.1485	37.3717	28.0645	29.6185
143718		302.385	277.609	245.836	252.988	233.315	255.509				0	0	0	0	0	0		0	0	0	0	0	0		0	0	0	0	0	0		1.00361	1.00822	0.998742	1.01039	1.00366	1.00921		306.429	303.095	270.988	275.389	248.434	268.089		32.1485	37.3195	27.9755	29.2852
143798		251.315	265.613	256.292	267.656	222.178	254.018				0	0	0	0	0	0		0	0	0	0	0	0		0	0	0	0	0	0		1.0039	1.00808	0.998535	1.01043	1.00408	1.00906		306.423	303.114	270.992	275.389	248.383	268.091		32.1485	37.3195	27.9755	29.1457
143918		237.285	239.105	215.152	245.635	213.449	217.995				0	0	0	0	0	0		0	0	0	0	0	0		0	0	0	0	0	0		1.00376	1.00832	0.998294	1.01027	1.00397	1.009		306.425	303.083	270.997	275.392	248.401	268.092		32.3125	37.3195	28.0657	29.2852
144018		243.424	239.881	234.84	221.27	208.139	230.792				0	0	0	0	0	0		0	0	0	0	0	0		0	0	0	0	0	0		1.00371	1.00863	0.998687	1.01031	1.00389	1.00896		306.426	303.043	270.989	275.391	248.413	268.093		32.3125	37.3195	28.0657	29.1457
144118		240.677	253.815	227.227	229.13	204.126	220.919				0	0	0	0	0	0		0	0	0	0	0	0		0	0	0	0	0	0		1.00385	1.00845	0.999205	1.01023	1.00366	1.00882		306.424	303.066	270.979	275.392	248.434	268.102		32.3125	37.3195	28.3187	29.1457
144198		266.886	366.36	278.224	251.153	227.822	239.017				0	0	0	0	0	0		0	0	0	0	0	0		0	0	0	0	0	0		1.00408	1.00844	0.998962	1.01002	1.00343	1.00853		306.422	366.36	278.224	275.397	248.441	268.132		32.3125	37.3195	28.3187	29.2852
144278		287.922	293.93	287.92	335.377	229.579	285.591				0	0	0	0	0	0		0	0	0	0	0	0		0	0	0	0	0	0		1.004	1.00838	0.998846	1.01027	1.00339	1.00847		306.412	302.815	287.92	335.377	248.227	285.591		32.5752	37.2595	28.3738	29.209
144398		297.39	283.44	265.708	269.54	233.208	235.948				0	0	0	0	0	0		0	0	0	0	0	0		0	0	0	0	0	0		1.00394	1.00766	0.998897	1.01045	1.00341	1.00834		306.382	302.635	270.857	274.893	248.015	268.153		32.506	37.2135	28.26	29.1805
144478		299.449	249.013	233.691	277.999	209.496	267.535				0	0	0	0	0	0		0	0	0	0	0	0		0	0	0	0	0	0		1.00322	1.0081	0.998937	1.01093	1.00335	1.00848		306.408	302.547	270.851	277.999	248.022	267.535		32.194	37.2595	28.26	29.209
144558		304.934	324.369	263.554	256.226	231.669	279.872				0	0	0	0	0	0		0	0	0	0	0	0		0	0	0	0	0	0		1.00362	1.00805	0.99891	1.01101	1.00332	1.00853		306.407	324.369	270.855	275.192	248.025	279.872		32.679	37.2595	28.26	29.209
144638		240.532	274.948	242.969	252.119	232.73	265.678				0	0	0	0	0	0		0	0	0	0	0	0		0	0	0	0	0	0		1.00374	1.00832	0.998711	1.01079	1.00329	1.00838		306.406	302.502	270.879	275.247	247.586	265.678		32.9038	37.2595	28.426	29.209
144718		279.535	281.516	226.637	237.894	200.063	270.17				0	0	0	0	0	0		0	0	0	0	0	0		0	0	0	0	0	0		1.00374	1.0082	0.998583	1.01076	1.0033	1.0085		306.156	302.527	270.885	275.255	247.318	270.17		33.2908	37.2595	28.5843	29.209
144798		258.182	241.757	234.046	230.223	228.366	264.673				0	0	0	0	0	0		0	0	0	0	0	0		0	0	0	0	0	0		1.00391	1.00816	0.998616	1.01079	1.0033	1.00833		306.144	302.534	270.883	275.247	247.319	264.673		33.2908	37.2595	28.5843	29.5422
144918		295.387	267.597	243.887	235.861	257.589	214.513				0	0	0	0	0	0		0	0	0	0	0	0		0	0	0	0	0	0		1.00368	1.0083	0.998329	1.01072	1.00335	1.0083		306.165	302.507	270.896	275.265	257.589	268.287		33.2908	37.2072	28.5843	29.5422
144998		284.523	310.674	268.13	282.038	236.747	246.308				0	0	0	0	0	0		0	0	0	0	0	0		0	0	0	0	0	0		1.00336	1.00818	0.99817	1.01071	1.00333	1.00803		306.214	310.674	270.904	282.038	247.017	268.291		33.4112	37.2135	28.656	29.7602
145097		327.811	307.472	281.904	327.294	231.172	318.848				0	0	0	0	0	0		0	0	0	0	0	0		0	0	0	0	0	0		1.00306	1.00857	0.998351	1.01076	1.00323	1.00807		327.811	307.472	281.904	327.294	247.038	318.848		33.4625	37.2415	28.5342	29.7318
145198		273.16	270.296	256.181	248.697	229.923	237.796				0	0	0	0	0	0		0	0	0	0	0	0		0	0	0	0	0	0		1.00304	1.0087	0.998137	1.01091	1.00326	1.00826		306.263	301.928	270.732	274.837	247.033	268.161		33.4625	36.9608	28.7505	29.7318
145298		288.103	285.614	252.916	243.541	226.782	265.224				0	0	0	0	0	0		0	0	0	0	0	0		0	0	0	0	0	0		1.00296	1.0083	0.998302	1.01084	1.0034	1.00877		306.108	302.007	270.494	274.841	247.003	265.224		33.4545	36.9608	28.488	29.7318
145378		256.733	300.249	243.715	228.172	228.586	287.375				0	0	0	0	0	0		0	0	0	0	0	0		0	0	0	0	0	0		1.00296	1.00841	0.998349	1.0109	1.00335	1.00892		306.108	300.249	270.703	274.762	246.696	287.375		33.4545	36.9608	28.7505	29.492
145458		253.303	314.169	258.961	230.459	215.117	268.667				0	0	0	0	0	0		0	0	0	0	0	0		0	0	0	0	0	0		1.00254	1.00898	0.998357	1.01083	1.00331	1.00871		306.128	314.169	270.702	274.763	246.703	268.667		33.4545	36.9608	29.1885	29.8173
145538		256.906	294.378	239.765	251.735	225.304	262.051				0	0	0	0	0	0		0	0	0	0	0	0		0	0	0	0	0	0		1.00254	1.0083	0.998334	1.01084	1.00329	1.00874		306.128	302.006	270.705	274.763	246.707	268.28		33.4545	36.9608	29.1885	29.8757
145618		263.216	255.811	216.091	243.307	217.562	220.65				0	0	0	0	0	0		0	0	0	0	0	0		0	0	0	0	0	0		1.00243	1.00824	0.998233	1.01087	1.00326	1.00886		306.133	302.019	270.719	274.762	246.714	268.278		33.4988	36.9608	29.7348	29.8757
145698		267.652	247.705	238.74	258.75	206.751	227.903				0	0	0	0	0	0		0	0	0	0	0	0		0	0	0	0	0	0		1.00239	1.0087	0.998123	1.01113	1.0032	1.00876		306.136	301.6	270.517	274.757	246.609	268.28		33.6592	37.1575	29.8558	29.9035
145778		310.388	255.169	247.934	244.034	209.334	250.082				0	0	0	0	0	0		0	0	0	0	0	0		0	0	0	0	0	0		1.00225	1.00858	0.997936	1.01132	1.00317	1.00866		306.067	301.623	270.295	274.754	246.402	268.282		33.6848	37.6875	30.0213	29.9545
145917		304.59	302.733	258.27	285.172	232.973	270.736				0	0	0	0	0	0		0	0	0	0	0	0		0	0	0	0	0	0		1.00195	1.00856	0.997688	1.0112	1.00299	1.00852		306.074	302.733	270.156	285.172	246.436	270.736		33.709	37.6875	30.1162	30.0583
145998		279.506	310.517	255.616	254.463	233.993	242.403				0	0	0	0	0	0		0	0	0	0	0	0		0	0	0	0	0	0		1.00224	1.00869	0.997981	1.01121	1.00299	1.00841		306.067	310.517	270.155	274.756	246.435	268.286		33.709	37.6875	30.2462	30.0583
146078		243.552	290.159	255.197	241.533	209.392	232.346				0	0	0	0	0	0		0	0	0	0	0	0		0	0	0	0	0	0		1.00234	1.00845	0.998045	1.01093	1.00318	1.00868		306.138	301.978	270.155	274.761	246.609	268.321		33.9028	37.2415	30.2462	30.0583
146157		295.378	346.342	233.507	226.586	237.994	259.773				0	0	0	0	0	0		0	0	0	0	0	0		0	0	0	0	0	0		1.00236	1.00859	0.998152	1.01055	1.00327	1.00883		306.137	346.342	270.258	274.797	246.711	268.443		33.9028	37.2415	30.2985	29.9545
146237		265.724	280.934	248.574	240.904	219.529	249.481				0	0	0	0	0	0		0	0	0	0	0	0		0	0	0	0	0	0		1.00236	1.00875	0.99799	1.01064	1.00318	1.00862		306.137	301.919	270.286	274.794	246.727	268.468		33.9028	37.7715	30.3488	30.0583
146317		274.393	331.604	244.112	260.763	217.377	256.972				0	0	0	0	0	0		0	0	0	0	0	0		0	0	0	0	0	0		1.00234	1.00962	0.998768	1.01104	1.00315	1.00853		306.138	331.604	270.158	274.788	246.733	268.479		33.928	37.2415	30.3488	30.0583
146397		301.705	256.782	222.949	243.437	214.553	226.216				0	0	0	0	0	0		0	0	0	0	0	0		0	0	0	0	0	0		1.00232	1.0095	0.998663	1.01101	1.00304	1.00853		306.139	301.774	270.173	274.788	246.752	268.478		33.928	37.2415	30.3905	29.9545
146477		265.802	272.698	248.215	241.985	231.504	249.311				0	0	0	0	0	0		0	0	0	0	0	0		0	0	0	0	0	0		1.00239	1.00946	0.998589	1.01056	1.00287	1.00852		306.135	302.118	270.185	274.864	246.784	268.48		33.928	36.9608	30.3905	30.1433
146597		275.846	290.286	267.565	278.138	242.875	280.622				0	0	0	0	0	0		0	0	0	0	0	0		0	0	0	0	0	0		1.00232	1.01062	0.998392	1.01054	1.00292	1.00854		306.067	301.889	270.154	278.138	246.612	280.622		33.8065	36.9608	30.37	29.9035
146677		295.872	304.405	282.835	275.495	259.213	295.806				0	0	0	0	0	0		0	0	0	0	0	0		0	0	0	0	0	0		1.00257	1.01051	0.99933	1.01012	1.00289	1.00847		306.067	304.405	282.835	275.495	259.213	295.806		33.8065	37.2415	30.3107	29.7933
146798		319.116	313.827	264.971	274.574	250.736	300.619				0	0	0	0	0	0		0	0	0	0	0	0		0	0	0	0	0	0		1.00241	1.00944	0.999113	1.01001	1.00271	1.00833		319.116	313.827	270.047	274.574	250.736	300.619		33.8065	37.2415	30.3107	29.8442
146918		280.709	291.288	267.599	235.932	245.585	247.674				0	0	0	0	0	0		0	0	0	0	0	0		0	0	0	0	0	0		1.00186	1.00869	0.999541	1.01017	1.00271	1.00844		306.079	302.426	269.869	274.81	246.812	268.339		33.7342	37.2135	30.2005	29.9545
146998		346.208	339.786	261.245	281.983	261.998	269.726				0	0	0	0	0	0		0	0	0	0	0	0		0	0	0	0	0	0		1.00237	1.00884	0.999418	1.0101	1.00277	1.00822		346.208	339.786	269.875	281.983	261.998	269.726		33.709	37.2595	30.2005	29.9545
147097		272.065	314.9	235.406	267.64	222.522	243.034				0	0	0	0	0	0		0	0	0	0	0	0		0	0	0	0	0	0		1.00285	1.00882	0.99925	1.01018	1.0027	1.00797		306.067	314.9	269.884	274.809	246.814	268.375		33.709	37.2595	30.2005	30.0583
147178		270.997	259.344	232.563	268.047	248.803	267.606				0	0	0	0	0	0		0	0	0	0	0	0		0	0	0	0	0	0		1.0029	1.00887	0.99924	1.01018	1.00288	1.00804		306.067	302.738	269.885	274.809	248.803	267.606		33.709	37.2072	30.2005	29.9545
147258		282.612	303.729	238.974	239.257	243.085	248.165				0	0	0	0	0	0		0	0	0	0	0	0		0	0	0	0	0	0		1.00206	1.00887	0.999032	1.00994	1.00282	1.00797		306.069	303.729	269.896	274.817	246.793	268.546		33.6848	37.2072	30.2005	29.9035
147358		275.887	265.332	264.994	253.163	249.105	247.46				0	0	0	0	0	0		0	0	0	0	0	0		0	0	0	0	0	0		1.00255	1.00975	0.998778	1.00981	1.00335	1.00798		306.067	302.559	269.909	274.821	249.105	268.544		33.6848	36.8545	30.2005	29.9035
147458		303.324	311.314	288.406	296.018	242.325	287.338				0	0	0	0	0	0		0	0	0	0	0	0		0	0	0	0	0	0		1.00268	1.01101	0.998785	1.01011	1.00321	1.00796		306.067	311.314	288.406	296.018	246.609	287.338		33.6848	36.8545	29.9825	29.9035
147558		299.056	380.477	264.689	290.083	253.425	289.095				0	0	0	0	0	0		0	0	0	0	0	0		0	0	0	0	0	0		1.00267	1.01101	0.998952	1.00998	1.00299	1.00799		305.9	380.477	269.79	290.083	253.425	289.095		33.5828	37.2072	29.9825	29.8442
147637		294.109	311.593	266.811	252.556	233.799	256.528				0	0	0	0	0	0		0	0	0	0	0	0		0	0	0	0	0	0		1.00262	1.01105	0.99897	1.00994	1.0028	1.00783		305.915	311.593	269.787	274.748	246.471	268.386		33.608	37.2072	29.8905	29.9115
147717		276.248	298.889	236.856	289.184	240.641	274.629				0	0	0	0	0	0		0	0	0	0	0	0		0	0	0	0	0	0		1.00287	1.01124	0.998979	1.00975	1.00221	1.00794		306.067	302.607	269.786	289.184	246.287	274.629		33.7342	36.9667	29.8905	29.9115
147798		318.94	311.936	276.3	256.839	225.501	262.329				0	0	0	0	0	0		0	0	0	0	0	0		0	0	0	0	0	0		1.00334	1.01126	0.998987	1.00989	1.00208	1.00793		318.94	311.936	276.3	274.748	246.29	268.378		33.7342	36.9667	29.8245	29.8077
147917		258.359	298.719	261.912	260.53	246.604	261.731				0	0	0	0	0	0		0	0	0	0	0	0		0	0	0	0	0	0		1.00395	1.01148	0.999152	1.00961	1.00187	1.00782		306.017	302.558	269.561	274.667	246.33	268.386		33.8065	37.3195	29.8245	29.8773
147997		293.122	299.598	263.214	257.319	220.254	264.024				0	0	0	0	0	0		0	0	0	0	0	0		0	0	0	0	0	0		1.00478	1.01143	0.999255	1.00995	1.00236	1.00771		305.781	299.598	269.561	274.636	246.287	268.395		33.7342	36.9667	29.8245	30.0845
148077		275.585	288.558	232.213	235.092	216.57	215.35				0	0	0	0	0	0		0	0	0	0	0	0		0	0	0	0	0	0		1.00477	1.0114	0.999176	1.00993	1.00283	1.00766		306.066	302.574	269.755	274.638	246.287	268.399		33.9028	37.3195	29.8207	29.8773
148157		330.213	300.766	265.661	244.958	232.204	253.24				0	0	0	0	0	0		0	0	0	0	0	0		0	0	0	0	0	0		1.00511	1.01144	0.999171	1.01032	1.00285	1.00756		330.213	300.766	269.756	274.601	246.287	268.407		33.9028	36.9667	29.7705	29.8773
148237		346.369	333.507	275.643	330.672	249.069	268.436				0	0	0	0	0	0		0	0	0	0	0	0		0	0	0	0	0	0		1.00515	1.01153	0.999323	1.01024	1.00276	1.00766		346.369	333.507	275.643	330.672	249.069	268.436		33.8785	36.9257	29.8207	29.8773
148357		277.556	316.986	247.874	279.008	237.229	247.794				0	0	0	0	0	0		0	0	0	0	0	0		0	0	0	0	0	0		1.00523	1.01157	0.999307	1.01033	1.00252	1.0076		306.066	316.986	269.735	279.008	246.246	268.403		33.8785	36.8413	29.8905	30.007
148437		295.696	279.443	262.749	237.431	228.914	232.904				0	0	0	0	0	0		0	0	0	0	0	0		0	0	0	0	0	0		1.00525	1.01092	0.99943	1.01028	1.0021	1.00756		306.066	302.359	269.715	274.04	246.287	268.407		33.8785	36.8413	29.8905	29.6532
148517		298.798	251.835	261.651	297.475	223.352	246.787				0	0	0	0	0	0		0	0	0	0	0	0		0	0	0	0	0	0		1.00516	1.01006	0.999663	1.01032	1.00144	1.00769		306.066	302.861	269.679	297.475	246.61	268.397		33.8785	36.4238	29.8207	29.6532
148597		304.105	247.413	251.82	236.673	229.486	247.278				0	0	0	0	0	0		0	0	0	0	0	0		0	0	0	0	0	0		1.00545	1.00991	0.999613	1.01042	1.0014	1.0073		305.591	302.897	269.687	274.191	246.626	268.427		33.6848	36.4238	29.8207	29.7998
148677		274.473	255.811	220.765	238.181	198.437	234.971				0	0	0	0	0	0		0	0	0	0	0	0		0	0	0	0	0	0		1.00544	1.00975	0.999271	1.01038	1.00135	1.0071		305.594	303.183	269.74	274.201	246.626	268.446		33.4655	36.1803	29.7705	29.7998
148789		276.986	287.714	236.244	251.081	205.191	280.234				0	0	0	0	0	0		0	0	0	0	0	0		0	0	0	0	0	0		1.00535	1.01074	0.999295	1.01042	1.00195	1.00751		305.62	303.105	269.737	274.592	246.605	280.234		33.4655	36.4647	29.7705	29.7735
148917		272.819	293.635	225.088	240.096	212.607	251.245				0	0	0	0	0	0		0	0	0	0	0	0		0	0	0	0	0	0		1.00537	1.01077	0.999503	1.01035	1.00189	1.00747		305.612	303.221	269.871	274.598	246.606	268.264		33.305	36.4655	29.9885	29.8773
149017		297	372.631	286.051	321.063	254.73	277.915				0	0	0	0	0	0		0	0	0	0	0	0		0	0	0	0	0	0		1.00539	1.01073	0.999487	1.01012	1.00172	1.00743		305.607	372.631	286.051	321.063	254.73	277.915		33.305	36.9675	29.8585	30.0845
149097		316.359	313.838	261.55	285.513	252.632	279.883				0	0	0	0	0	0		0	0	0	0	0	0		0	0	0	0	0	0		1.00585	1.01115	0.999827	1.01006	1.00214	1.00729		316.359	313.838	269.853	285.513	252.632	279.883		33.305	37.3202	29.8707	29.8773
149177		282.506	267.683	276.722	245.34	239.917	256.126				0	0	0	0	0	0		0	0	0	0	0	0		0	0	0	0	0	0		1.00589	1.01099	1.00029	1.01014	1.00165	1.00711		305.569	303.209	276.722	274.618	246.371	268.31		33.305	37.3202	29.7112	30.0845
149257		261.492	263.056	256.808	292.319	205.268	248.799				0	0	0	0	0	0		0	0	0	0	0	0		0	0	0	0	0	0		1.00545	1.01042	1.00035	1.01004	1.00185	1.00714		305.592	303.23	269.918	292.319	246.334	268.308		33.305	37.3202	29.8215	30.0845
149337		296.368	292.33	255.864	270.818	250.04	253.492				0	0	0	0	0	0		0	0	0	0	0	0		0	0	0	0	0	0		1.00544	1.01037	0.999942	1.01015	1.00121	1.00698		305.546	303.15	269.961	274.744	250.04	268.32		33.1788	37.3185	29.8215	30.1188
149417		266.655	250.831	254.408	271.837	227.941	232.144				0	0	0	0	0	0		0	0	0	0	0	0		0	0	0	0	0	0		1.00546	1.01108	1.00035	1.01021	1.00112	1.00684		305.545	303.028	269.918	274.742	246.628	268.331		33.1788	37.3185	29.8215	30.1188
149497		261.362	245.986	242.68	264.636	241.058	235.822				0	0	0	0	0	0		0	0	0	0	0	0		0	0	0	0	0	0		1.00525	1.01105	1.00052	1.01015	1.00116	1.00692		305.526	303.033	269.806	274.744	246.612	268.325		33.1572	37.3707	29.7112	30.226
149598		243.327	253.762	234.171	290.376	206.325	226.459				0	0	0	0	0	0		0	0	0	0	0	0		0	0	0	0	0	0		1.0052	1.01102	1.00048	1.00978	1.00136	1.00652		305.527	303.208	269.813	290.376	246.611	268.355		33.1572	37.3725	29.7112	30.226
149677		278.845	271.314	250.846	272.957	208.403	253.034				0	0	0	0	0	0		0	0	0	0	0	0		0	0	0	0	0	0		1.00499	1.01105	1.00055	1.00965	1.00129	1.00636		305.529	303.206	269.801	274.753	246.611	268.368		32.9615	37.3725	29.8707	30.1188
149777		314.996	322.88	270.988	333.577	275.446	266.869				0	0	0	0	0	0		0	0	0	0	0	0		0	0	0	0	0	0		1.00489	1.01103	1.00046	1.00957	1.00183	1.0065		314.996	322.88	269.815	333.577	275.446	266.869		32.9002	37.6533	29.7112	30.1188
149917		308.292	261.55	294.753	261.234	241.078	290.539				0	0	0	0	0	0		0	0	0	0	0	0		0	0	0	0	0	0		1.00496	1.01114	1.0004	1.0097	1.0022	1.0066		305.53	303.201	294.753	274.752	246.583	290.539		32.9002	37.6533	29.7112	30.226
149997		304.957	309.223	280.219	298.829	243.039	246.594				0	0	0	0	0	0		0	0	0	0	0	0		0	0	0	0	0	0		1.00487	1.01109	1.00026	1.00899	1.00206	1.00666		305.559	309.223	280.219	298.829	246.604	268.344		32.604	37.3725	29.2665	30.1188
150077		281.87	301.166	242.993	274.735	239.481	243.717				0	0	0	0	0	0		0	0	0	0	0	0		0	0	0	0	0	0		1.00475	1.01117	1.00023	1.00905	1.00164	1.00755		305.562	303.2	269.931	274.735	246.608	268.051		32.604	37.3725	29.2665	30.0845
150157		298.827	279.931	272.634	237.086	236.519	252.545				0	0	0	0	0	0		0	0	0	0	0	0		0	0	0	0	0	0		1.00525	1.0111	1.00015	1.00889	1.00216	1.00679		305.55	303.023	269.939	274.574	246.287	268.121		32.604	37.6515	29.2665	30.007
150237		289.372	279.881	262.436	253.402	227.412	249.739				0	0	0	0	0	0		0	0	0	0	0	0		0	0	0	0	0	0		1.00531	1.01106	1.00017	1.00871	1.00204	1.00707		305.549	303.03	269.937	274.591	246.297	268.313		32.604	37.6515	29.8215	30.1143
150317		285.937	303.23	255.983	280.922	228.943	253.05				0	0	0	0	0	0		0	0	0	0	0	0		0	0	0	0	0	0		1.00518	1.01112	1.00034	1.00885	1.00208	1.00711		305.552	303.23	269.919	280.922	246.286	268.311		32.9218	37.6515	29.981	30.1143
150397		291.379	266.396	254.158	255.981	219.551	241.649				0	0	0	0	0	0		0	0	0	0	0	0		0	0	0	0	0	0		1.00528	1.0113	1.00024	1.00889	1.00209	1.00729		305.549	302.975	269.929	274.145	246.286	268.289		32.9218	37.3707	30.149	29.7605
150477		308.805	246.878	230.674	231.908	236.877	220.016				0	0	0	0	0	0		0	0	0	0	0	0		0	0	0	0	0	0		1.00546	1.01141	1.00028	1.00897	1.00167	1.00728		305.545	302.949	269.925	274.126	246.286	268.29		32.9218	37.3707	30.149	29.7605
150577		277.786	231.63	250.666	228.8	224.092	241.664				0	0	0	0	0	0		0	0	0	0	0	0		0	0	0	0	0	0		1.00532	1.01105	1.0002	1.00874	1.0021	1.00724		305.549	303.034	269.934	274.182	246.286	268.297		32.9218	37.3707	29.981	29.7605
150657		289.946	262.209	229.194	235.012	228.404	245.748				0	0	0	0	0	0		0	0	0	0	0	0		0	0	0	0	0	0		1.00583	1.01095	1.00035	1.00855	1.00201	1.0071		305.54	303.056	269.918	274.23	246.286	268.311		32.9218	37.3707	29.981	29.8127
150757		322.482	277.114	269.546	293.781	252.208	275.529				0	0	0	0	0	0		0	0	0	0	0	0		0	0	0	0	0	0		1.00513	1.011	1.00022	1.00837	1.002	1.00794		322.482	303.046	269.932	293.781	252.208	275.529		33.048	37.3707	29.981	29.8127
150917		311.496	291.367	250.062	249.21	256.538	276.363				0	0	0	0	0	0		0	0	0	0	0	0		0	0	0	0	0	0		1.00585	1.01109	1.00022	1.00831	1.0015	1.00721		311.496	303.024	269.932	274.29	256.538	276.363		33.048	37.3707	29.8215	29.8127
151017		322.48	324.163	250.429	280.642	242.123	255.345				0	0	0	0	0	0		0	0	0	0	0	0		0	0	0	0	0	0		1.00518	1.01138	1.00026	1.00821	1.00092	1.00736		322.48	324.163	269.927	280.642	246.287	268.059		33.048	37.3707	29.8215	29.8127
151097		292.337	331.927	268.167	243.837	244.327	278.506				0	0	0	0	0	0		0	0	0	0	0	0		0	0	0	0	0	0		1.00525	1.01131	1.00005	1.00821	1.001	1.00733		305.55	331.927	269.842	274.638	246.231	278.506		32.9218	37.6115	29.7112	30.1143
151177		287.739	254.19	242.139	251.131	246.286	263				0	0	0	0	0	0		0	0	0	0	0	0		0	0	0	0	0	0		1.00528	1.01137	1.0003	1.00835	1.00102	1.0073		305.55	302.58	269.828	274.625	246.287	268.061		32.604	37.6115	29.532	30.1665
151257		291.207	276.57	268.38	252.891	237.181	266.544				0	0	0	0	0	0		0	0	0	0	0	0		0	0	0	0	0	0		1.00538	1.01155	1.00006	1.00836	1.00105	1.0072		305.547	302.917	269.841	274.624	246.287	266.544		32.604	37.3707	29.532	30.1665
151357		313.291	298.011	243.142	237.428	221.166	260.874				0	0	0	0	0	0		0	0	0	0	0	0		0	0	0	0	0	0		1.00487	1.01186	0.999985	1.0083	1.00078	1.00707		313.291	302.844	269.629	274.63	246.287	268.313		32.3473	37.3707	29.4932	30.1665
151437		254.221	289.573	228.396	245.11	221.191	258.623				0	0	0	0	0	0		0	0	0	0	0	0		0	0	0	0	0	0		1.00494	1.012	1.00014	1.00833	1.00084	1.00691		305.557	303.155	269.604	274.626	246.287	268.326		31.8453	37.1365	29.4932	30.1143
151517		275.31	269.681	249.477	253.401	219.8	257.983				0	0	0	0	0	0		0	0	0	0	0	0		0	0	0	0	0	0		1.00485	1.01221	1.00016	1.00853	1.00078	1.00695		305.559	303.144	269.602	274.607	246.287	268.322		31.8453	37.1365	29.314	30.082
151597		240.129	315.461	233.183	249.417	223.001	255.384				0	0	0	0	0	0		0	0	0	0	0	0		0	0	0	0	0	0		1.00468	1.01201	1.00028	1.00858	1.00074	1.00679		305.811	315.461	269.582	274.603	246.287	268.335		31.7835	37.3725	29.314	30.001
151697		281.849	264.026	233.735	251.625	226.236	237.418				0	0	0	0	0	0		0	0	0	0	0	0		0	0	0	0	0	0		1.00469	1.01199	1.00011	1.00855	1.00073	1.00677		305.563	303.156	269.609	274.231	246.155	268.336		31.6573	37.3725	29.4932	29.7282
151777		330.254	307.929	317.725	292.487	281.982	288.816				0	0	0	0	0	0		0	0	0	0	0	0		0	0	0	0	0	0		1.00448	1.01234	1.00013	1.00853	1.00089	1.00693		330.254	307.929	317.725	292.487	281.982	288.816		31.6357	37.5445	29.4272	30.082
151919		300.576	308.243	291.07	306.155	273.562	324.213				0	0	0	0	0	0		0	0	0	0	0	0		0	0	0	0	0	0		1.00464	1.01249	0.999999	1.00859	1.00075	1.00654		305.534	308.243	291.07	306.155	273.562	324.213		31.8238	37.5445	29.4165	30.082
151997		303.493	263.262	259.074	253.991	230.234	252.445				0	0	0	0	0	0		0	0	0	0	0	0		0	0	0	0	0	0		1.00453	1.01253	0.999663	1.00844	1.00073	1.00644		305.567	303.231	269.56	274.616	246.287	268.362		31.8453	38.092	29.4272	30.082
152097		285.152	255.977	264.998	256.964	244.685	273.7				0	0	0	0	0	0		0	0	0	0	0	0		0	0	0	0	0	0		1.00446	1.01246	0.999732	1.00848	1.00062	1.00637		305.536	303.231	269.56	274.743	246.202	273.7		31.8238	38.3727	29.4272	30.0785
152177		270.666	294.804	255.026	256.208	257.141	260.864				0	0	0	0	0	0		0	0	0	0	0	0		0	0	0	0	0	0		1.00447	1.01249	0.999847	1.00853	1.00047	1.00619		305.485	303.222	269.56	274.742	257.141	268.381		31.462	37.8252	29.5867	29.8773
152257		249.818	303.564	247.903	253.458	228.733	287.564				0	0	0	0	0	0		0	0	0	0	0	0		0	0	0	0	0	0		1.0046	1.01246	1.00026	1.00864	1.0004	1.00622		305.283	303.564	269.547	274.771	245.593	287.564		31.8143	37.8252	29.576	29.9218
152337		285.908	281.821	240.025	249.58	236.003	268.305				0	0	0	0	0	0		0	0	0	0	0	0		0	0	0	0	0	0		1.00451	1.01243	1.00026	1.00878	1.00066	1.00644		305.299	303.225	269.547	274.769	245.582	268.305		31.8143	37.8252	29.4165	30.123
152437		272.506	249.358	225.61	242.751	227.576	240.953				0	0	0	0	0	0		0	0	0	0	0	0		0	0	0	0	0	0		1.00448	1.01233	0.999986	1.00869	1.00055	1.00627		305.304	303.23	269.46	274.77	245.583	268.193		31.8143	38.2902	29.4855	30.123
152537		267.937	273.125	239.648	246.951	213.548	242.554				0	0	0	0	0	0		0	0	0	0	0	0		0	0	0	0	0	0		1.00417	1.01184	0.999726	1.00839	1.00067	1.00683		305.36	303.164	269.246	274.775	245.582	268.115		32.019	38.199	29.389	30.123
152617		315.967	386.064	292.537	297.407	277.064	276.399				0	0	0	0	0	0		0	0	0	0	0	0		0	0	0	0	0	0		1.00434	1.01179	0.999843	1.00834	1.00068	1.00693		315.967	386.064	292.537	297.407	277.064	276.399		32.019	38.3942	29.4588	30.204
152697		316.042	330.746	304.179	276.982	249.246	271.572				0	0	0	0	0	0		0	0	0	0	0	0		0	0	0	0	0	0		1.00506	1.01236	0.999859	1.00838	1.0009	1.00691		316.042	330.746	304.179	276.982	249.246	271.572		32.019	38.5662	29.2002	30.204
152797		306.424	272.082	286.287	263.442	267.928	261.194				0	0	0	0	0	0		0	0	0	0	0	0		0	0	0	0	0	0		1.00507	1.01277	0.999613	1.00846	1.00093	1.00629		304.998	303.231	286.287	274.743	267.928	268.373		32.019	39.1137	29.2002	30.1918
152917		300.553	298.771	260.97	285.196	242.515	272.051				0	0	0	0	0	0		0	0	0	0	0	0		0	0	0	0	0	0		1.00519	1.01293	0.999672	1.00836	1.00099	1.00581		305.194	303.231	268.78	285.196	245.556	272.051		32.1687	39.1137	29.0105	30.1595
152997		293.673	285.871	275.6	244.149	260.553	241.004				0	0	0	0	0	0		0	0	0	0	0	0		0	0	0	0	0	0		1.00445	1.01228	0.999688	1.00842	1.001	1.00578		305.366	303.242	275.6	274.744	260.553	268.413		31.964	38.9185	29.0105	30.1918
153077		303.879	284.258	251.262	270.635	245.346	245.308				0	0	0	0	0	0		0	0	0	0	0	0		0	0	0	0	0	0		1.00445	1.01229	0.999585	1.0087	1.00122	1.0054		305.366	303.24	268.789	274.739	245.552	268.446		32.1687	38.8377	29.0105	30.1595
153217		286.801	260.872	239.095	260.836	216.177	234.891				0	0	0	0	0	0		0	0	0	0	0	0		0	0	0	0	0	0		1.00442	1.01249	0.999646	1.00869	1.00142	1.00551		305.372	303.231	268.783	274.739	245.549	268.433		32.3805	38.8377	28.9407	30.0785
153297		282.516	240.076	252.773	258.695	237.123	217.494				0	0	0	0	0	0		0	0	0	0	0	0		0	0	0	0	0	0		1.00437	1.01271	0.99963	1.00877	1.00148	1.00527		305.384	303.231	268.785	274.737	245.548	268.46		32.3805	38.8377	29.0105	30.1595
153377		291.023	296.702	253.903	275.917	224.617	248.364				0	0	0	0	0	0		0	0	0	0	0	0		0	0	0	0	0	0		1.00455	1.01305	0.999673	1.009	1.00136	1.00548		305.05	303.192	268.78	275.917	245.531	268.435		32.3888	38.371	29.1567	30.0785
153457		295.511	355.6	292.344	304.483	256.698	290.711				0	0	0	0	0	0		0	0	0	0	0	0		0	0	0	0	0	0		1.0043	1.01301	0.999565	1.00913	1.00144	1.00529		305.074	355.6	292.344	304.483	256.698	290.711		32.45	38.199	29.4115	30.1595
153557		284.402	278.939	263.266	261.224	250.363	279.772				0	0	0	0	0	0		0	0	0	0	0	0		0	0	0	0	0	0		1.00414	1.01288	0.999487	1.00911	1.0015	1.00531		305.091	303.011	268.799	274.714	250.363	279.772		32.45	38.3942	29.6497	30.1918
153637		292.682	281.157	270.158	260.201	244.192	264.239				0	0	0	0	0	0		0	0	0	0	0	0		0	0	0	0	0	0		1.00419	1.01313	0.999495	1.00915	1.00103	1.00514		305.085	303.188	268.799	274.762	245.447	268.114		32.45	38.371	29.6497	30.2362
153717		286.348	284.005	282.854	232.3	218.111	284.77				0	0	0	0	0	0		0	0	0	0	0	0		0	0	0	0	0	0		1.00423	1.01258	0.999386	1.00893	1.00067	1.00525		305.081	303.081	282.854	274.766	245.481	284.77		32.6458	38.199	29.8395	30.2362
153797		287.338	272.259	266.966	272.788	246.923	264.062				0	0	0	0	0	0		0	0	0	0	0	0		0	0	0	0	0	0		1.00418	1.01287	0.999365	1.009	1.00107	1.00491		305.087	303.012	268.812	274.765	245.443	268.145		32.814	38.1182	29.6497	30.204
153917		257.029	298.819	221.796	229.479	241.302	257.774				0	0	0	0	0	0		0	0	0	0	0	0		0	0	0	0	0	0		1.00407	1.01178	0.999195	1.00894	1.0007	1.00489		305.098	303.167	268.83	274.73	245.338	268.148		33.0498	38.1182	29.6497	30.1918
153997		258.744	230.387	249.332	242.441	213.694	235.835				0	0	0	0	0	0		0	0	0	0	0	0		0	0	0	0	0	0		1.00408	1.0115	0.999123	1.00899	1.00064	1.00439		305.097	303.182	268.837	274.725	245.34	268.219		33.075	38.1182	29.6815	30.1595
154077		293.049	291.446	263.906	231.432	230.032	247.273				0	0	0	0	0	0		0	0	0	0	0	0		0	0	0	0	0	0		1.00396	1.01115	0.998901	1.00906	1.00059	1.00376		304.955	303.201	268.86	274.719	245.341	268.307		33.121	37.5258	29.6815	30.1918
154177		292.238	280.318	273.628	253.355	240.566	239.776				0	0	0	0	0	0		0	0	0	0	0	0		0	0	0	0	0	0		1.00394	1.01118	0.998793	1.00916	1.00046	1.00362		304.955	303.199	273.628	274.71	245.345	268.318		33.219	38.1182	29.6815	30.1918
154277		315.735	315.119	271.514	298.747	280.646	316.546				0	0	0	0	0	0		0	0	0	0	0	0		0	0	0	0	0	0		1.0036	1.01105	0.999066	1.00906	1.00053	1.00359		315.735	315.119	268.642	298.747	280.646	316.546		33.1615	38.199	29.396	30.1665
154357		306.601	291.576	264.827	267.682	241.886	288.961				0	0	0	0	0	0		0	0	0	0	0	0		0	0	0	0	0	0		1.00317	1.01203	0.99903	1.00901	1.00037	1.00331		304.942	302.805	268.344	274.514	245.301	288.961		33.4033	38.3925	29.3047	30.1978
154457		318.315	289.623	265.376	255.216	252.013	271.629				0	0	0	0	0	0		0	0	0	0	0	0		0	0	0	0	0	0		1.00296	1.0118	0.999193	1.00908	1.00051	1.00336		318.315	302.858	268.323	274.476	252.013	271.629		34.1335	38.3925	29.3047	30.211
154537		304.712	303.724	250.486	265.777	249.268	227.371				0	0	0	0	0	0		0	0	0	0	0	0		0	0	0	0	0	0		1.00298	1.0119	0.999062	1.00913	1.00044	1.00346		304.85	303.724	268.16	274.452	249.268	267.922		33.9447	38.4037	29.2237	30.259
154617		302.202	316.098	264.051	247.341	244.135	249.76				0	0	0	0	0	0		0	0	0	0	0	0		0	0	0	0	0	0		1.00296	1.01119	0.999009	1.00902	1.00035	1.00363		304.742	316.098	268.161	274.507	244.886	268.002		33.885	38.3942	29.2237	30.259
154697		294.039	285.321	269.43	246.787	222.235	293.803				0	0	0	0	0	0		0	0	0	0	0	0		0	0	0	0	0	0		1.00299	1.01112	0.999139	1.00908	1.00098	1.0035		304.741	303.202	268.158	274.48	244.853	293.803		33.9203	38.4055	29.5768	30.3605
154797		306.985	269.833	233.772	245.775	214.572	239.02				0	0	0	0	0	0		0	0	0	0	0	0		0	0	0	0	0	0		1.00268	1.01095	0.999055	1.00907	1.00095	1.00358		304.752	303.057	268.074	273.647	244.854	267.916		34.0255	38.461	29.3402	30.0297
154917		252.526	280.381	213.479	226.138	235.696	267.519				0	0	0	0	0	0		0	0	0	0	0	0		0	0	0	0	0	0		1.00254	1.01089	0.999092	1.00903	1.0017	1.0036		304.757	303.072	268.068	273.661	244.82	267.519		34.3805	38.461	29.928	30.438
155017		284.842	268.881	238.03	271.914	227.312	234.481				0	0	0	0	0	0		0	0	0	0	0	0		0	0	0	0	0	0		1.00214	1.01063	0.99902	1.00903	1.00195	1.00366		304.71	302.73	268.081	273.661	244.809	268.001		34.765	38.421	30.1737	30.438
155097		306.775	321.627	250.253	302.186	234.679	267.996				0	0	0	0	0	0		0	0	0	0	0	0		0	0	0	0	0	0		1.00184	1.01135	0.998989	1.00883	1.00195	1.00347		304.656	321.627	267.816	302.186	244.809	267.996		34.9235	38.4503	30.306	30.438
155177		337.153	328.713	306.946	274.852	294.51	291.171				0	0	0	0	0	0		0	0	0	0	0	0		0	0	0	0	0	0		1.00146	1.01224	0.99872	1.0088	1.00198	1.0035		337.153	328.713	306.946	274.852	294.51	291.171		35.2703	38.7615	30.2692	30.564
155277		294.556	356.07	260.035	262.201	262.558	267.004				0	0	0	0	0	0		0	0	0	0	0	0		0	0	0	0	0	0		1.00103	1.01201	0.998455	1.00889	1.0017	1.00348		304.591	356.07	267.626	273.091	262.558	267.004		35.535	39.4185	30.297	30.533
155357		280.248	282.09	237.304	269.539	218.836	262.47				0	0	0	0	0	0		0	0	0	0	0	0		0	0	0	0	0	0		1.00077	1.01177	0.998273	1.00871	1.0016	1.00349		304.488	301.338	267.642	272.971	244.825	268.008		36.2317	39.4185	30.464	30.48
155437		305.523	313.495	239.819	282.884	245.566	255.288				0	0	0	0	0	0		0	0	0	0	0	0		0	0	0	0	0	0		1.00083	1.01189	0.99817	1.00881	1.00172	1.00433		304.049	313.495	267.652	282.884	244.819	267.873		36.167	38.846	30.464	30.655
155517		313.884	252.174	265.463	258.391	240.322	252.548				0	0	0	0	0	0		0	0	0	0	0	0		0	0	0	0	0	0		1.0009	1.01196	0.998193	1.00847	1.00182	1.00385		313.884	302.82	267.65	272.99	244.815	267.992		36.167	38.886	30.464	30.48
155597		283.436	289.833	233.091	262.763	228.041	281.704				0	0	0	0	0	0		0	0	0	0	0	0		0	0	0	0	0	0		1.00125	1.01216	0.998099	1.00849	1.00172	1.00371		303.785	303.147	267.658	272.988	244.728	281.704		35.8763	38.8877	30.464	30.655
155677		280.83	277.904	222.331	283.847	221.333	256.305				0	0	0	0	0	0		0	0	0	0	0	0		0	0	0	0	0	0		1.00171	1.01207	0.998275	1.00877	1.00165	1.00371		303.732	303.151	267.642	283.847	244.736	268.009		36.028	38.8877	30.464	30.48
155777		272.063	265.186	243.941	239.098	217.973	227.069				0	0	0	0	0	0		0	0	0	0	0	0		0	0	0	0	0	0		1.00212	1.01184	0.998187	1.00858	1.00206	1.0042		303.566	303.164	267.65	272.981	244.689	267.974		35.949	38.8877	30.8	30.655
155917		281.891	277.075	252.088	255.843	219.115	266.303				0	0	0	0	0	0		0	0	0	0	0	0		0	0	0	0	0	0		1.00256	1.01175	0.998221	1.00867	1.00215	1.00484		303.507	302.871	267.647	272.947	244.623	267.939		35.9148	39.543	30.8	30.619
155997		304.592	390.97	249.179	296.336	263.772	276.542				0	0	0	0	0	0		0	0	0	0	0	0		0	0	0	0	0	0		1.00269	1.01176	0.998227	1.00945	1.0019	1.0049		303.433	390.97	267.576	296.336	263.772	276.542		35.9278	39.543	31.0162	30.6838
156077		344.063	359.499	258.602	275.925	255.838	278.208				0	0	0	0	0	0		0	0	0	0	0	0		0	0	0	0	0	0		1.00254	1.0116	0.998098	1.01101	1.00165	1.00488		344.063	359.499	267.578	275.925	255.838	278.208		36.137	39.543	31.1492	30.7653
156177		306.93	293.22	259.634	279.707	265.213	248.11				0	0	0	0	0	0		0	0	0	0	0	0		0	0	0	0	0	0		1.00284	1.01156	0.998047	1.01072	1.00132	1.00487		303.418	302.01	267.579	279.707	265.213	267.938		36.31	39.503	31.284	30.7653
156257		255.592	281.34	247.397	218.739	234.033	262.227				0	0	0	0	0	0		0	0	0	0	0	0		0	0	0	0	0	0		1.00284	1.01156	0.997949	1.00909	1.00118	1.00505		303.232	301.354	267.528	272.774	244.601	267.928		36.3842	39.4185	31.2927	30.6295
156337		324.807	289.973	252.157	284.249	251.448	256.456				0	0	0	0	0	0		0	0	0	0	0	0		0	0	0	0	0	0		1.00286	1.01191	0.99814	1.00931	1.00136	1.00451		324.807	301.749	267.577	284.249	251.448	268.173		36.3842	39.503	31.358	30.7653
156417		291.415	294.103	274.173	250.932	235.307	277.165				0	0	0	0	0	0		0	0	0	0	0	0		0	0	0	0	0	0		1.0027	1.01185	0.998105	1.00929	1.00139	1.00459		303.248	301.793	274.173	272.909	244.429	277.165		36.4602	38.846	31.2927	30.7653
156497		277.058	285.274	255.214	312.345	234.372	242.268				0	0	0	0	0	0		0	0	0	0	0	0		0	0	0	0	0	0		1.00211	1.01142	0.99839	1.0107	1.00151	1.00506		303.111	302.121	267.509	312.345	244.302	268.072		36.538	38.846	31.443	30.987
156597		277.076	279.729	258.941	277.744	220.955	245.41				0	0	0	0	0	0		0	0	0	0	0	0		0	0	0	0	0	0		1.00187	1.01127	0.998782	1.01067	1.00173	1.00496		303.142	302.983	267.421	277.744	244.213	268.09		36.804	38.886	31.0793	30.987
156697		260.434	243.617	263.294	244.474	239.038	230.482				0	0	0	0	0	0		0	0	0	0	0	0		0	0	0	0	0	0		1.00148	1.01126	0.999217	1.01148	1.00154	1.00497		302.861	302.244	266.933	272.66	244.154	267.932		37.003	38.846	30.8755	31.0993
156777		256.843	307.557	245.309	255.421	229.837	269.436				0	0	0	0	0	0		0	0	0	0	0	0		0	0	0	0	0	0		1.00107	1.01114	1.00024	1.01059	1.00143	1.0051		302.676	307.557	266.862	272.652	244.158	269.436		37.0192	38.7615	31.1687	30.4118
156917		305.127	284.205	288.456	252.086	213.017	312.033				0	0	0	0	0	0		0	0	0	0	0	0		0	0	0	0	0	0		1.0018	1.01131	1.00064	1.01045	1.00104	1.00559		302.429	301.373	288.456	272.654	244.171	312.033		36.868	39.4185	31.2982	30.502
157017		319.042	298.451	276.892	261.844	236.102	271.568				0	0	0	0	0	0		0	0	0	0	0	0		0	0	0	0	0	0		1.0015	1.01124	1.00044	1.01117	1.00082	1.00571		319.042	301.251	276.892	272.335	244.075	271.568		36.6925	39.628	31.3363	29.8782
157097		295.138	274.391	243.384	244.387	229.388	248.375				0	0	0	0	0	0		0	0	0	0	0	0		0	0	0	0	0	0		1.00142	1.01118	1.00063	1.01046	1.00077	1.00546		302.292	301.171	266.621	272.653	244.081	267.608		36.7805	39.3752	31.2707	30.559
157177		271.027	299.406	284.166	245.121	241.632	252.936				0	0	0	0	0	0		0	0	0	0	0	0		0	0	0	0	0	0		1.0014	1.0109	1.00061	1.00893	1.0009	1.00545		302.214	301.173	284.166	272.785	244.062	267.809		36.6633	39.3752	31.2707	31.2465
157257		284.903	318.445	271.246	301.302	226.003	273.045				0	0	0	0	0	0		0	0	0	0	0	0		0	0	0	0	0	0		1.00111	1.01116	1.0007	1.00874	1.00087	1.00521		302.218	318.445	266.339	301.302	244.067	273.045		37.0448	39.2912	31.1715	31.3252
157337		272.939	273.162	243.457	251.545	238.568	243.174				0	0	0	0	0	0		0	0	0	0	0	0		0	0	0	0	0	0		1.00152	1.01105	1.00083	1.00854	1.00055	1.0053		301.914	301.172	265.801	272.984	244.115	267.817		37.1662	39.133	30.7067	31.3845
157417		305.584	301.174	267.751	232.448	220.574	275.212				0	0	0	0	0	0		0	0	0	0	0	0		0	0	0	0	0	0		1.00127	1.01091	1.00095	1.00861	1.0003	1.00575		301.979	301.274	265.792	273.192	244.139	275.212		37.1662	38.7287	30.7067	31.5605
157497		326.231	269.381	214.684	275.818	224.094	227.066				0	0	0	0	0	0		0	0	0	0	0	0		0	0	0	0	0	0		1.00116	1.0111	1.00057	1.00884	1.00053	1.00576		326.231	301.261	265.82	275.818	244.119	267.773		37.1662	39.3858	30.74	31.9688
157577		276.399	296.046	256.998	252.039	217.048	251.899				0	0	0	0	0	0		0	0	0	0	0	0		0	0	0	0	0	0		1.00098	1.01108	1.00071	1.01036	1.00062	1.00596		301.752	301.172	265.7	272.976	243.852	267.586		37.2437	39.133	30.5963	31.5605
157697		278.386	356.615	254.912	295.083	261.98	275.023				0	0	0	0	0	0		0	0	0	0	0	0		0	0	0	0	0	0		1.00106	1.01127	1.00132	1.01127	1.00052	1.0061		301.718	356.615	265.555	295.083	261.98	275.023		37.4303	39.049	30.5302	31.3845
157777		320.398	289.06	273.043	280.072	241.699	299.4				0	0	0	0	0	0		0	0	0	0	0	0		0	0	0	0	0	0		1.00123	1.01098	1.00197	1.0116	1.00062	1.00655		320.398	301.08	273.043	280.072	243.41	299.4		37.5137	39.2912	30.623	31.4415
157917		282.11	296.875	251.539	283.382	245.537	256.719				0	0	0	0	0	0		0	0	0	0	0	0		0	0	0	0	0	0		1.00135	1.01103	1.00199	1.01152	1.00064	1.00609		301.454	300.705	265.382	283.382	243.079	267.463		37.5137	39.2212	30.4628	31.3822
157997		309.141	298.834	270.085	266.572	258.257	248.051				0	0	0	0	0	0		0	0	0	0	0	0		0	0	0	0	0	0		1.00138	1.01114	1.00204	1.01143	1.00047	1.00627		309.141	301.042	265.379	272.871	258.257	267.457		37.5137	39.2912	30.4628	31.3845
158097		297.469	331.573	248.726	279.145	247.426	285.426				0	0	0	0	0	0		0	0	0	0	0	0		0	0	0	0	0	0		1.00097	1.01093	1.00187	1.01166	1.00052	1.00646		301.222	331.573	265.236	279.145	243.082	285.426		37.3845	39.3752	30.348	31.3845
158177		330.592	280.932	266.849	282.701	236.469	273.123				0	0	0	0	0	0		0	0	0	0	0	0		0	0	0	0	0	0		1.00054	1.01098	1.00171	1.01146	1.00056	1.00642		330.592	301.172	265.066	282.701	243.081	273.123		37.5325	39.133	30.2047	31.5605
158257		264.733	276.586	258.509	232.965	221.172	252.729				0	0	0	0	0	0		0	0	0	0	0	0		0	0	0	0	0	0		1.00038	1.01062	1.00164	1.01138	1.00048	1.00671		301.263	301.174	265.257	272.952	243.083	267.491		37.5325	39.133	30.348	31.6175
158337		259.973	255.42	222.782	250.389	208.325	258.093				0	0	0	0	0	0		0	0	0	0	0	0		0	0	0	0	0	0		0.999975	1.01086	1.00157	1.01181	1.00049	1.00625		301.183	301.173	265.264	272.949	243.083	267.528		37.3978	38.476	30.348	31.5605
158457		252.463	269.901	211.425	245.159	208.447	238.514				0	0	0	0	0	0		0	0	0	0	0	0		0	0	0	0	0	0		1.00022	1.01095	1.00128	1.01188	1.00067	1.00623		301.17	301.271	265.293	272.83	243.078	267.528		37.5595	38.476	30.348	31.3845
158537		288.283	300.517	246.56	265.456	222.634	262.668				0	0	0	0	0	0		0	0	0	0	0	0		0	0	0	0	0	0		1.00043	1.01075	1.00123	1.01192	1.00073	1.00624		300.711	301.173	265.298	272.697	243.029	267.501		37.5422	38.392	30.348	31.3252
158637		303.689	321.932	277.766	335.901	269.01	271.985				0	0	0	0	0	0		0	0	0	0	0	0		0	0	0	0	0	0		1.00041	1.01087	1.00161	1.01203	1.00071	1.00678		300.576	321.932	277.766	335.901	269.01	271.985		37.4243	38.476	30.2047	31.3822
158717		279.934	309.271	272.856	298.483	255.53	277.113				0	0	0	0	0	0		0	0	0	0	0	0		0	0	0	0	0	0		1.00027	1.01079	1.00159	1.01214	1.00073	1.00669		300.588	309.271	272.856	298.483	255.53	277.113		37.6263	38.1648	30.3105	31.582
158797		287.796	270.111	260.598	282.084	238.403	219.977				0	0	0	0	0	0		0	0	0	0	0	0		0	0	0	0	0	0		1.00005	1.01067	1.00151	1.01215	1.00057	1.0068		300.558	301.422	265.089	282.084	243.081	267.489		37.575	38.4175	30.3105	31.6413
158917		317.072	307.954	232.499	250.576	239.913	267.807				0	0	0	0	0	0		0	0	0	0	0	0		0	0	0	0	0	0		1.00006	1.01056	1.00114	1.01209	1.00025	1.00683		317.072	307.954	265.012	272.811	243.123	267.807		37.575	38.4175	30.126	31.6413
158997		320.303	261.37	240.169	249.768	226.353	292.815				0	0	0	0	0	0		0	0	0	0	0	0		0	0	0	0	0	0		1.00008	1.01027	1.00095	1.01198	1.00018	1.00675		320.303	301.672	265.014	272.82	243.137	292.815		37.575	38.7287	30.126	32.1165
159077		269.279	287.957	240.861	252.107	223.51	266.082				0	0	0	0	0	0		0	0	0	0	0	0		0	0	0	0	0	0		0.999851	1.01034	1.00112	1.01192	1.00015	1.00622		300.561	301.622	265.012	272.826	243.145	267.528		37.575	38.7287	30.126	32.1165
159157		288.819	258.327	226.123	250.005	243.641	240.231				0	0	0	0	0	0		0	0	0	0	0	0		0	0	0	0	0	0		0.999856	1.01044	1.00107	1.01173	0.999922	1.00616		300.622	301.545	264.996	272.844	243.509	267.529		37.6263	38.7287	30.06	32.3105
159257		260.862	258.998	232.685	287.028	216.052	282.125				0	0	0	0	0	0		0	0	0	0	0	0		0	0	0	0	0	0		0.99992	1.01049	1.00129	1.01165	1.00016	1.00659		300.56	301.304	264.996	287.028	243.141	282.125		37.575	39.133	30.0928	32.3105
159337		301.765	282.008	235.084	281.187	219.861	242.457				0	0	0	0	0	0		0	0	0	0	0	0		0	0	0	0	0	0		0.999987	1.0106	1.00177	1.0117	1.00043	1.00705		300.353	301.175	264.976	281.187	243.039	267.436		37.7543	39.2912	30.0838	32.3105
159437		256.443	241.353	235.279	275.956	213.541	233.095				0	0	0	0	0	0		0	0	0	0	0	0		0	0	0	0	0	0		1.00037	1.01057	1.00189	1.01148	1.00056	1.00763		299.497	301.166	264.928	275.956	242.977	267.319		37.0803	39.2912	30.1383	32.3878
159517		322.441	283.155	233.628	288.183	263.961	290.393				0	0	0	0	0	0		0	0	0	0	0	0		0	0	0	0	0	0		1.00038	1.01045	1.00171	1.01147	1.00048	1.00712		322.441	301.167	264.933	288.183	263.961	290.393		36.8585	39.6562	30.214	32.3878
159617		282.093	311.333	249.29	267.773	251.194	301.826				0	0	0	0	0	0		0	0	0	0	0	0		0	0	0	0	0	0		1.00028	1.01075	1.00165	1.01168	1.00065	1.00684		299.451	311.333	264.875	272.95	251.194	301.826		36.8585	39.6562	30.1715	32.5637
159717		267.436	278.612	251.481	247.986	228.376	239.931				0	0	0	0	0	0		0	0	0	0	0	0		0	0	0	0	0	0		0.999887	1.01121	1.00158	1.01179	1.00055	1.00699		299.457	301.171	264.837	273	242.978	267.052		36.8585	39.7403	30.1113	32.972
159797		283.732	266.875	231.523	273.091	218.905	240.011				0	0	0	0	0	0		0	0	0	0	0	0		0	0	0	0	0	0		0.999571	1.01131	1.00154	1.01172	1.00073	1.00643		299.331	301.171	264.735	273.005	242.969	266.928		36.6728	40.1037	30.072	32.972
159917		267.247	278.254	216.612	240.118	212.457	261.732				0	0	0	0	0	0		0	0	0	0	0	0		0	0	0	0	0	0		0.999354	1.01105	1.00128	1.01147	1.00061	1.00623		299.154	301.172	264.756	273.025	242.897	266.944		36.4975	40.4248	30.072	33.0723
159997		272.391	250.227	226.986	262.361	220.871	229.85				0	0	0	0	0	0		0	0	0	0	0	0		0	0	0	0	0	0		0.999514	1.0111	1.00135	1.01147	1.00073	1.00606		298.951	301.172	264.75	273.024	242.896	266.958		36.4745	40.9695	30.072	33.0723
160077		262.65	248.025	214.072	229.092	197.401	219.91				0	0	0	0	0	0		0	0	0	0	0	0		0	0	0	0	0	0		0.999786	1.01109	1.00172	1.01143	1.00071	1.00658		298.809	301.055	264.195	272.952	242.885	266.823		36.3955	40.8855	29.9607	32.7895
160157		232.236	251.313	217.821	245.09	193.456	218.383				0	0	0	0	0	0		0	0	0	0	0	0		0	0	0	0	0	0		1.00042	1.01097	1.00226	1.01145	1.00114	1.0066		298.168	300.719	263.871	272.869	242.743	266.681		35.9158	40.8155	29.4478	32.6135
160257		241.517	226.032	225.8	253.527	209.855	204.939				0	0	0	0	0	0		0	0	0	0	0	0		0	0	0	0	0	0		1.00114	1.01106	1.0022	1.01146	1.00066	1.00663		297.569	300.708	263.538	272.868	242.885	266.679		35.6582	40.8155	29.1795	32.6135
160337		275.908	288.969	242.067	256.739	216.258	230.012				0	0	0	0	0	0		0	0	0	0	0	0		0	0	0	0	0	0		1.00027	1.01123	1.00222	1.01157	1.00089	1.00613		297.484	301.022	263.88	272.951	242.895	266.842		35.396	40.8855	29.4478	32.7895
160458		293.91	372.813	254.803	329.53	250.411	290.503				0	0	0	0	0	0		0	0	0	0	0	0		0	0	0	0	0	0		0.999904	1.0114	1.00162	1.01146	1.00094	1.00603		297.414	372.813	263.654	329.53	250.411	290.503		35.293	40.8855	29.1795	32.7895
160557		262.438	294.361	245.1	294.614	240.363	253.598				0	0	0	0	0	0		0	0	0	0	0	0		0	0	0	0	0	0		0.99971	1.01148	1.00173	1.01149	1.00074	1.00625		297.423	300.965	263.357	294.614	242.968	266.718		35.293	40.8855	28.8792	32.7895
160637		264.253	281.763	236.526	244.156	234.903	249.503				0	0	0	0	0	0		0	0	0	0	0	0		0	0	0	0	0	0		0.999679	1.01115	1.0017	1.01195	1.00078	1.00647		297.546	301.041	263.363	272.824	242.966	266.695		35.396	40.8855	28.8792	32.6633
160717		236.083	256.848	235.759	254.847	232.362	242.005				0	0	0	0	0	0		0	0	0	0	0	0		0	0	0	0	0	0		0.999655	1.01103	1.0017	1.01211	1.00074	1.00694		297.549	301.069	263.296	272.808	242.968	266.646		35.396	41.0827	28.603	32.8138
160797		246.012	252.568	227.705	245.216	243.453	263.464				0	0	0	0	0	0		0	0	0	0	0	0		0	0	0	0	0	0		1.00001	1.01083	1.00233	1.01186	1.00083	1.00694		297.512	301.173	263.262	272.831	243.026	266.646		36.0335	41.1667	28.5335	32.8138
160917		274.443	273.293	213.909	247.801	219.383	254.523				0	0	0	0	0	0		0	0	0	0	0	0		0	0	0	0	0	0		1.00066	1.01076	1.00223	1.01172	1.00086	1.00743		297.333	301.132	263.236	272.711	242.962	266.609		35.9885	41.323	28.5103	32.848
160997		224.976	239.71	217.336	233.208	220.777	203.472				0	0	0	0	0	0		0	0	0	0	0	0		0	0	0	0	0	0		1.00065	1.01038	1.00174	1.01168	1.00096	1.00741		296.947	301.167	263.219	272.658	242.894	266.542		35.6762	41.323	28.4822	32.962
161077		234.445	253.673	226.235	272.652	216.552	227.499				0	0	0	0	0	0		0	0	0	0	0	0		0	0	0	0	0	0		1.00065	1.01018	1.00147	1.01164	1.00078	1.00742		296.947	300.866	262.922	272.658	242.884	266.542		35.8605	41.253	28.4573	32.9873
161157		291.937	282.198	224.265	248.258	223.866	243.108				0	0	0	0	0	0		0	0	0	0	0	0		0	0	0	0	0	0		1.00071	1.01032	1.00141	1.01166	1.00091	1.00713		296.934	300.834	262.939	272.513	242.883	266.626		35.8605	41.253	28.4573	32.375
161297		297.644	327.885	253.412	266.702	238.804	300.365				0	0	0	0	0	0		0	0	0	0	0	0		0	0	0	0	0	0		1.00118	1.01031	1.00139	1.0118	1.00094	1.00684		296.508	327.885	262.638	272.657	242.883	300.365		35.481	41.253	28.1025	33.0625
161377		276.546	318.249	281.683	272.946	225.121	244.203				0	0	0	0	0	0		0	0	0	0	0	0		0	0	0	0	0	0		1.00075	1.01038	1.00141	1.01181	1.00106	1.00675		296.924	318.249	281.683	272.657	242.882	266.816		35.8605	41.0127	28.1025	33.0625
161463		255.357	277.163	239.414	220.227	226.209	237.25				0	0	0	0	0	0		0	0	0	0	0	0		0	0	0	0	0	0		1.0007	1.01034	1.00166	1.01198	1.0011	1.00673		297.325	300.829	262.607	272.47	242.882	266.817		35.9885	41.0127	28.1025	32.375
161537		267.088	285.865	235.336	241.65	226.143	256.983				0	0	0	0	0	0		0	0	0	0	0	0		0	0	0	0	0	0		1.00081	1.01037	1.00197	1.01201	1.00168	1.00669		297.451	301.167	262.445	272.467	242.878	266.819		36.0915	41.0827	27.843	32.4015
161617		252.19	237.247	230.275	263.983	229.775	246.912				0	0	0	0	0	0		0	0	0	0	0	0		0	0	0	0	0	0		1.00059	1.01006	1.00198	1.01192	1.00152	1.0068		297.626	301.169	262.571	272.479	242.879	266.814		36.3537	41.0827	28.1025	32.5743
161697		232.986	250.747	219.284	237.312	218.687	218.231				0	0	0	0	0	0		0	0	0	0	0	0		0	0	0	0	0	0		1.00108	1.01009	1.00187	1.01166	1.00148	1.00714		297.438	301.168	262.584	272.514	242.879	266.625		36.0915	41.0827	28.1025	32.5743
161777		265.25	249.729	208.689	236.242	206.773	233.436				0	0	0	0	0	0		0	0	0	0	0	0		0	0	0	0	0	0		1.00167	1.01007	1.00178	1.01203	1.00192	1.00705		297.1	300.892	262.459	272.464	242.783	266.55		35.9885	41.0127	27.843	33.044
161917		223.415	287.8	207.526	239.169	208.784	221.504				0	0	0	0	0	0		0	0	0	0	0	0		0	0	0	0	0	0		1.00165	1.01003	1.0017	1.01207	1.00184	1.00691		296.724	300.9	262.228	272.193	242.788	266.532		35.8605	41.253	27.9777	32.3632
162017		284.188	280.941	232.147	260.686	228.676	218.569				0	0	0	0	0	0		0	0	0	0	0	0		0	0	0	0	0	0		1.00248	1.00997	1.00162	1.01214	1.00218	1.00692		296.566	300.626	261.983	272.183	242.566	266.532		35.8605	41.1415	27.9373	32.3632
162097		309.204	339.164	278.148	271.737	266.028	294.128				0	0	0	0	0	0		0	0	0	0	0	0		0	0	0	0	0	0		1.00316	1.01009	1.0016	1.01163	1.00217	1.00643		309.204	339.164	278.148	272.026	266.028	294.128		35.481	41.4678	27.6807	32.1078
162217		276.127	310.46	289.192	274.795	250.015	274.513				0	0	0	0	0	0		0	0	0	0	0	0		0	0	0	0	0	0		1.0026	1.01033	1.00134	1.01172	1.00218	1.00595		296.219	310.46	289.192	272.249	250.015	274.513		35.481	41.323	27.9373	32.3632
162297		275.306	240.636	225.198	236.956	220.65	246.139				0	0	0	0	0	0		0	0	0	0	0	0		0	0	0	0	0	0		1.0019	1.01024	1.00116	1.01199	1.00182	1.00597		296.398	301.228	262.316	272.47	242.869	266.464		35.481	41.1007	28.1725	33.044
162377		265.146	275.559	228.997	240.272	229.172	226.277				0	0	0	0	0	0		0	0	0	0	0	0		0	0	0	0	0	0		1.00148	1.01015	1.00097	1.01199	1.0019	1.00574		296.461	301.578	262.346	272.47	242.869	266.495		35.2968	41.1007	27.9777	33.044
162457		278.46	244.276	233.296	251.735	219.976	238.922				0	0	0	0	0	0		0	0	0	0	0	0		0	0	0	0	0	0		1.00171	1.00994	1.00084	1.01195	1.00173	1.0055		296.709	301.65	262.527	272.656	242.878	266.544		35.6182	41.1007	27.843	33.7315
162537		250.47	303.137	217.14	280.601	205.022	260.678				0	0	0	0	0	0		0	0	0	0	0	0		0	0	0	0	0	0		1.00158	1.00971	1.0006	1.01192	1.00196	1.00546		296.739	303.137	262.728	280.601	242.876	266.545		35.6182	41.1007	28.0267	33.7315
162617		258.566	277.321	212.562	250.573	213.029	233.559				0	0	0	0	0	0		0	0	0	0	0	0		0	0	0	0	0	0		1.00105	1.00984	1.00067	1.01195	1.00216	1.00545		296.859	301.681	262.72	272.695	242.875	266.545		35.6182	41.199	27.954	33.7955
162697		250.034	247.089	217.429	259.933	208.308	238.577				0	0	0	0	0	0		0	0	0	0	0	0		0	0	0	0	0	0		1.00129	1.00952	1.00091	1.01163	1.00252	1.00545		296.49	301.79	262.522	272.659	242.844	266.53		35.2968	41.341	27.7672	33.147
162797		247.831	289.276	219.449	223.191	199.457	227.762				0	0	0	0	0	0		0	0	0	0	0	0		0	0	0	0	0	0		1.00151	1.00923	1.00128	1.01175	1.00247	1.00549		296.458	301.376	262.295	272.321	242.727	266.528		35.481	41.5378	27.7037	32.875
162937		298.168	314.248	243.936	300.006	249.882	274.688				0	0	0	0	0	0		0	0	0	0	0	0		0	0	0	0	0	0		1.00145	1.00914	1.00154	1.01176	1.00254	1.00523		296.707	314.248	262.253	300.006	249.882	274.688		35.6422	41.5378	27.7037	32.6605
163017		287.889	329.826	253.927	267.533	223.757	252.84				0	0	0	0	0	0		0	0	0	0	0	0		0	0	0	0	0	0		1.00159	1.00906	1.00159	1.01224	1.00242	1.00517		296.445	329.826	262.245	271.952	242.499	266.532		35.4407	41.7253	27.7037	32.6605
163097		271.064	291.118	246.46	242.363	224.309	224.972				0	0	0	0	0	0		0	0	0	0	0	0		0	0	0	0	0	0		1.00179	1.00936	1.00152	1.01243	1.00259	1.00527		296.663	301.842	262.257	271.939	242.49	266.553		35.6422	41.7432	27.7037	32.6605
163177		265.763	279.784	267.43	256.667	225.322	274.391				0	0	0	0	0	0		0	0	0	0	0	0		0	0	0	0	0	0		1.0018	1.00934	1.00153	1.01267	1.00261	1.00534		296.867	301.848	262.477	271.935	242.553	274.391		35.8605	41.7432	27.843	32.6605
163257		291.749	281.547	209.556	261.845	212.907	255.131				0	0	0	0	0	0		0	0	0	0	0	0		0	0	0	0	0	0		1.00172	1.00933	1.00169	1.01291	1.00265	1.00518		296.875	301.852	262.465	271.931	242.551	266.532		35.6762	41.7432	27.7672	32.6605
163337		266.284	268.789	214.946	215.824	213.598	232.095				0	0	0	0	0	0		0	0	0	0	0	0		0	0	0	0	0	0		1.0024	1.00939	1.00167	1.01245	1.00265	1.00498		296.577	301.832	262.467	271.909	242.551	266.369		35.458	41.5557	27.7672	32.4238
163417		250.522	277.824	241.363	255.16	200.821	228.738				0	0	0	0	0	0		0	0	0	0	0	0		0	0	0	0	0	0		1.00228	1.00927	1.00156	1.01289	1.00254	1.00489		296.596	301.873	262.475	271.89	242.718	266.381		35.4	41.341	27.7672	32.4238
163517		268.1	260.475	243.064	207.373	201.472	237.744				0	0	0	0	0	0		0	0	0	0	0	0		0	0	0	0	0	0		1.00224	1.00931	1.00151	1.01311	1.00248	1.00494		296.602	301.857	262.479	271.88	242.846	266.534		34.7625	41.341	27.7672	32.2107
163617		260.826	268.302	252.513	239.93	202.587	213.701				0	0	0	0	0	0		0	0	0	0	0	0		0	0	0	0	0	0		1.00227	1.00915	1.00154	1.01334	1.00261	1.00505		296.597	301.387	262.254	271.779	242.839	266.533		34.7625	41.5378	27.628	32.169
163697		332.911	323.9	243.98	265.502	245.527	267.905				0	0	0	0	0	0		0	0	0	0	0	0		0	0	0	0	0	0		1.00162	1.0095	1.00171	1.01329	1.00266	1.00508		332.911	323.9	261.97	271.38	242.704	266.356		34.561	41.5378	27.3927	32.0477
163777		276.154	282.011	260.515	246.88	247.83	253.179				0	0	0	0	0	0		0	0	0	0	0	0		0	0	0	0	0	0		1.00106	1.00947	1.00174	1.01348	1.0025	1.00513		296.757	301.341	261.965	270.91	247.83	266.349		34.7625	41.7253	27.3927	32.1312
163917		267.819	247.085	237.489	232.282	213.852	264.984				0	0	0	0	0	0		0	0	0	0	0	0		0	0	0	0	0	0		1.00162	1.00945	1.00175	1.01367	1.00246	1.00504		296.684	301.171	261.963	270.881	242.729	266.362		34.7625	41.6553	27.3927	32.1312
163997		285.851	293.459	232.736	243.388	202.868	251.715				0	0	0	0	0	0		0	0	0	0	0	0		0	0	0	0	0	0		1.00163	1.0097	1.00177	1.01365	1.00243	1.00528		296.883	301.307	262.216	270.883	242.849	266.532		34.9807	41.7425	27.628	32.1312
164077		309.734	261.74	280.483	252.104	224.836	236.971				0	0	0	0	0	0		0	0	0	0	0	0		0	0	0	0	0	0		1.00111	1.01006	1.00169	1.01367	1.00251	1.00468		309.734	301.608	280.483	270.881	242.873	266.58		34.8955	41.861	27.7672	32.1312
164177		275.974	275.528	244.99	251.634	230.349	229.735				0	0	0	0	0	0		0	0	0	0	0	0		0	0	0	0	0	0		1.0011	1.01003	1.00176	1.01368	1.00246	1.00449		296.935	301.617	262.596	270.879	242.873	266.589		34.6025	41.861	28.0267	32.1312
164257		275.441	303.671	237.389	241.653	210.789	249.458				0	0	0	0	0	0		0	0	0	0	0	0		0	0	0	0	0	0		1.00068	1.01026	1.00164	1.01374	1.00247	1.00439		297.041	303.671	262.61	270.869	242.873	266.593		34.6895	41.8983	27.954	32.1312
164337		277.838	273.671	228.147	244.948	197.065	241.762				0	0	0	0	0	0		0	0	0	0	0	0		0	0	0	0	0	0		1.00077	1.01007	1.00157	1.0135	1.00242	1.00365		297.318	302.206	262.618	270.906	242.874	266.635		34.8105	41.6835	27.8185	31.9182
164437		280.961	311.128	256.661	250.69	246.885	253.333				0	0	0	0	0	0		0	0	0	0	0	0		0	0	0	0	0	0		1.00071	1.00996	1.00148	1.01318	1.00227	1.00362		297.33	311.128	262.82	270.956	242.874	266.638		34.426	41.6835	27.8667	31.8792
164517		292.541	340.697	248.917	265.249	246.635	266.799				0	0	0	0	0	0		0	0	0	0	0	0		0	0	0	0	0	0		1.00122	1.0099	1.00156	1.01324	1.00237	1.00377		297.227	340.697	262.619	270.948	242.874	266.622		34.426	41.6735	27.6545	31.8792
164597		287.252	285.652	265.831	292.111	253.29	260.636				0	0	0	0	0	0		0	0	0	0	0	0		0	0	0	0	0	0		1.00114	1.00981	1.00152	1.01329	1.00239	1.00378		297.243	301.693	262.478	292.111	253.29	266.544		34.426	41.861	27.4632	31.8373
164697		273.168	310.004	262.163	262.354	216.474	254.854				0	0	0	0	0	0		0	0	0	0	0	0		0	0	0	0	0	0		1.00105	1.01004	1.00164	1.01328	1.00239	1.00379		297.03	310.004	262.237	270.718	242.874	266.544		34.5548	41.861	27.324	31.8762
164797		281.845	258.538	244.585	297.895	222.87	243.548				0	0	0	0	0	0		0	0	0	0	0	0		0	0	0	0	0	0		1.00094	1.01013	1.00157	1.01305	1.0022	1.00446		297.034	302.029	262.474	297.895	242.875	266.438		34.5548	41.6735	27.4032	31.7095
164917		302.389	303.725	294.321	241.502	238.399	239.849				0	0	0	0	0	0		0	0	0	0	0	0		0	0	0	0	0	0		1.00067	1.0102	1.00157	1.01273	1.00221	1.00453		297.042	303.725	294.321	270.599	242.875	266.43		34.5548	41.6735	27.4032	31.7095
165017		279.849	253.294	241.831	222.303	202.724	225.611				0	0	0	0	0	0		0	0	0	0	0	0		0	0	0	0	0	0		1.00046	1.0102	1.00171	1.01276	1.00209	1.00375		297.048	302.025	262.464	270.596	242.875	266.53		34.1703	41.861	27.4032	32.0428
165117		273.589	244.061	228.592	265.276	209.892	224.357				0	0	0	0	0	0		0	0	0	0	0	0		0	0	0	0	0	0		1.00029	1.01032	1.0016	1.01298	1.00207	1.0037		297.482	302.017	262.472	270.575	242.875	266.531		34.529	41.861	27.3485	31.7095
165197		282.047	286.042	254.077	238.275	244.572	251.526				0	0	0	0	0	0		0	0	0	0	0	0		0	0	0	0	0	0		0.999652	1.01011	1.00161	1.01355	1.00206	1.00383		297.549	302.03	262.471	270.523	242.875	266.523		34.327	41.6735	27.3288	31.7095
165277		305.545	308.148	277.481	288.724	278.08	277.149				0	0	0	0	0	0		0	0	0	0	0	0		0	0	0	0	0	0		0.999143	1.01016	1.00169	1.01342	1.00203	1.00394		297.644	308.148	277.481	288.724	278.08	277.149		34.4567	41.861	27.52	31.7095
165377		303.512	286.391	264.922	282.485	249.106	255.564				0	0	0	0	0	0		0	0	0	0	0	0		0	0	0	0	0	0		0.99901	1.01013	1.00164	1.01333	1.00222	1.00393		297.644	301.587	262.609	282.485	249.106	266.51		34.4567	41.904	27.52	31.7593
165481		293.393	267.167	248.507	235.462	254.786	254.799				0	0	0	0	0	0		0	0	0	0	0	0		0	0	0	0	0	0		0.998972	1.01012	1.00161	1.01337	1.00215	1.00377		297.619	301.246	262.613	270.126	254.786	266.304		34.5285	41.8168	27.52	31.808
165557		293.936	256.841	244.575	232.501	225.551	237.273				0	0	0	0	0	0		0	0	0	0	0	0		0	0	0	0	0	0		0.999333	1.01023	1.00169	1.01341	1.00213	1.0037		297.643	301.23	262.604	270.119	242.875	266.313		34.6587	41.8168	27.52	31.808
165637		259.558	327.773	259.848	262.55	232.522	267.48				0	0	0	0	0	0		0	0	0	0	0	0		0	0	0	0	0	0		0.999575	1.01051	1.00184	1.01356	1.00227	1.0037		297.908	327.773	262.779	270.37	242.886	266.531		34.7912	41.904	27.6937	31.8802
165717		292.309	276.377	234.549	265.396	241.478	248.713				0	0	0	0	0	0		0	0	0	0	0	0		0	0	0	0	0	0		0.99962	1.01053	1.00208	1.01399	1.00234	1.00388		298.424	301.454	262.751	270.333	242.885	266.516		35.1165	41.904	27.6937	31.7593
165797		301.726	265.592	259.924	225.306	203.731	247.772				0	0	0	0	0	0		0	0	0	0	0	0		0	0	0	0	0	0		0.999664	1.01053	1.00214	1.01392	1.00226	1.00394		298.455	301.186	262.743	270.339	242.886	266.289		35.0825	41.8168	27.6937	31.426
165917		288.784	275.697	259.624	202.853	208.664	247.418				0	0	0	0	0	0		0	0	0	0	0	0		0	0	0	0	0	0		0.999834	1.01069	1.00223	1.01391	1.00217	1.00403		298.738	301.414	262.734	270.34	242.886	266.496		35.084	41.904	27.6937	31.426
166017		307.982	290.782	271.419	270.326	240.249	250.637				0	0	0	0	0	0		0	0	0	0	0	0		0	0	0	0	0	0		0.99997	1.0107	1.00211	1.01395	1.0021	1.00415		307.982	301.412	271.419	270.337	242.887	266.48		35.021	41.7425	27.649	31.426
166117		304.646	305.501	274.865	258.202	246.645	244.707				0	0	0	0	0	0		0	0	0	0	0	0		0	0	0	0	0	0		0.999834	1.01074	1.00227	1.01399	1.00215	1.0041		298.808	305.501	274.865	270.333	246.645	266.487		35.021	41.6735	27.649	31.426
166217		281.101	261.963	266.647	258.592	222.723	258.069				0	0	0	0	0	0		0	0	0	0	0	0		0	0	0	0	0	0		0.99992	1.011	1.00231	1.01451	1.00209	1.00411		298.807	301.869	262.724	270.243	242.898	266.486		35.021	41.4587	27.649	31.426
166297		303.567	285.386	225.442	211.23	215.506	276.671				0	0	0	0	0	0		0	0	0	0	0	0		0	0	0	0	0	0		0.99988	1.01085	1.00241	1.01407	1.00217	1.00414		298.735	301.391	262.713	269.991	242.898	276.671		34.944	41.6735	27.649	31.3538
166377		265.776	274.226	235.271	248.948	224.081	240.043				0	0	0	0	0	0		0	0	0	0	0	0		0	0	0	0	0	0		0.999482	1.01089	1.0026	1.01398	1.00214	1.0042		298.814	301.173	262.883	270.334	242.982	266.266		35.021	41.555	27.7767	31.426
166457		287.695	266.654	235.561	250.245	224.965	279.889				0	0	0	0	0	0		0	0	0	0	0	0		0	0	0	0	0	0		0.999539	1.01115	1.00265	1.0135	1.00221	1.0046		298.947	301.347	263.02	270.528	243.035	279.889		35.05	41.6735	27.8983	31.7095
166537		278.902	283.139	244.009	245.24	242.898	225.942				0	0	0	0	0	0		0	0	0	0	0	0		0	0	0	0	0	0		0.99957	1.0111	1.00241	1.0135	1.00226	1.00462		299.134	301.355	263.038	270.696	243.08	266.537		35.2602	41.6735	27.8315	31.8762
166617		301.254	247.362	240.36	222.378	229.934	242.493				0	0	0	0	0	0		0	0	0	0	0	0		0	0	0	0	0	0		0.999543	1.01101	1.00237	1.01407	1.00233	1.00463		299.137	301.368	263.041	270.636	243.079	266.537		35.2602	41.6735	27.8315	31.8762
166697		243.953	250.529	249.735	220.171	235.877	238.126				0	0	0	0	0	0		0	0	0	0	0	0		0	0	0	0	0	0		0.999487	1.01099	1.0025	1.01428	1.0024	1.00469		299.142	301.172	263.031	270.616	243.386	266.536		35.2602	41.7425	27.8315	31.8762
166777		307.923	260.909	229.759	261.271	231.239	234.775				0	0	0	0	0	0		0	0	0	0	0	0		0	0	0	0	0	0		0.999291	1.01086	1.00208	1.01424	1.00234	1.00459		307.923	301.173	263.061	270.62	243.4	266.537		35.05	41.7425	27.6978	32.0893
166917		277.782	300.456	257.25	248.796	242.432	253.353				0	0	0	0	0	0		0	0	0	0	0	0		0	0	0	0	0	0		0.999256	1.01084	1.00175	1.01424	1.00234	1.00467		298.986	301.173	263.092	270.619	243.4	266.537		35.1	41.904	27.6978	32.0893
167017		302.715	338.775	295.594	295.532	265.323	245.84				0	0	0	0	0	0		0	0	0	0	0	0		0	0	0	0	0	0		0.999241	1.01096	1.00173	1.01433	1.00235	1.00467		298.988	338.775	295.594	295.532	265.323	266.426		35.1	41.9977	27.5762	31.7095
167097		274.831	251.701	259.406	288.538	233.852	259.553				0	0	0	0	0	0		0	0	0	0	0	0		0	0	0	0	0	0		0.999299	1.01071	1.00168	1.01447	1.00247	1.00466		298.98	301.142	262.796	288.538	243.075	266.317		35.1	41.9105	27.4485	31.7593
167177		281.768	270.86	249.719	242.196	249.684	265.537				0	0	0	0	0	0		0	0	0	0	0	0		0	0	0	0	0	0		0.999358	1.01091	1.00157	1.01441	1.00254	1.00477		298.972	301.096	262.809	270.263	249.684	266.315		35.1	41.9105	27.4485	31.7593
167257		282.62	316.291	260.875	253.253	242.985	250.929				0	0	0	0	0	0		0	0	0	0	0	0		0	0	0	0	0	0		0.999291	1.0108	1.00149	1.01449	1.00269	1.00497		298.982	316.291	262.818	270.439	243.069	266.312		35.1	41.9105	27.4485	31.7095
167337		292.4	297.976	221.753	269.763	236.994	270.491				0	0	0	0	0	0		0	0	0	0	0	0		0	0	0	0	0	0		0.999322	1.01077	1.00123	1.01431	1.00266	1.00497		298.817	300.745	262.848	270.281	243.021	270.491		35.021	41.5288	27.4485	31.7593
167417		299.475	309.668	252.023	252.945	229.753	259.747				0	0	0	0	0	0		0	0	0	0	0	0		0	0	0	0	0	0		0.999262	1.01054	1.00153	1.01431	1.00248	1.00468		298.818	309.668	262.814	270.281	243.027	266.224		35.021	41.089	27.2905	31.8802
167497		267.693	279.062	241.758	250.386	221.104	265.618				0	0	0	0	0	0		0	0	0	0	0	0		0	0	0	0	0	0		0.999616	1.01054	1.00181	1.01475	1.00271	1.00472		298.812	300.551	262.782	270.196	243.019	266.114		35.021	40.9952	27.2215	31.8802
167577		310.58	240.495	236.084	250.875	211.342	233.115				0	0	0	0	0	0		0	0	0	0	0	0		0	0	0	0	0	0		0.99966	1.01077	1.00159	1.01491	1.00276	1.00479		310.58	300.511	262.976	270.166	242.95	266.214		35.021	40.7763	27.3493	31.7593
167697		276.836	267.936	214.095	237.794	196.993	257.056				0	0	0	0	0	0		0	0	0	0	0	0		0	0	0	0	0	0		0.999572	1.01049	1.00163	1.01496	1.00271	1.00453		298.943	300.519	262.974	270.399	242.894	266.237		35.1	40.7763	27.3493	32.0428
167777		294.207	321.875	246.714	276.712	257.883	261.214				0	0	0	0	0	0		0	0	0	0	0	0		0	0	0	0	0	0		0.999612	1.01045	1.0016	1.0149	1.00283	1.00449		298.812	321.875	262.806	276.712	257.883	266.124		35.021	40.4133	27.2215	31.7593
167917		273.376	317.65	259.173	251.155	250.03	261.403				0	0	0	0	0	0		0	0	0	0	0	0		0	0	0	0	0	0		0.999652	1.01059	1.0015	1.01497	1.00277	1.00459		298.748	317.65	262.626	269.874	250.03	265.965		34.944	40.4133	27.1168	31.687
167997		314.165	307.365	275.046	271.086	231.366	229.936				0	0	0	0	0	0		0	0	0	0	0	0		0	0	0	0	0	0		0.999536	1.01073	1.00137	1.01478	1.00319	1.0048		314.165	307.365	275.046	270.19	242.928	266.111		35.021	40.4133	27.1168	31.7593
168077		302.23	259.675	248.847	281.137	218.476	235.27				0	0	0	0	0	0		0	0	0	0	0	0		0	0	0	0	0	0		0.999824	1.01095	1.00102	1.01478	1.00362	1.00501		298.963	300.505	262.872	281.137	242.99	266.102		35.1385	40.87	27.2905	31.687
168156		286.943	281.615	236.176	253.793	241.118	223.606				0	0	0	0	0	0		0	0	0	0	0	0		0	0	0	0	0	0		0.999966	1.0114	1.00124	1.01473	1.00362	1.00471		298.931	300.489	262.847	270.2	242.99	266.115		35.1385	40.87	27.2905	31.7593
168238		264.027	286.463	250.86	277.766	218.735	222.92				0	0	0	0	0	0		0	0	0	0	0	0		0	0	0	0	0	0		0.999958	1.01124	1.00114	1.01455	1.00362	1.00457		298.932	300.495	262.858	277.766	242.99	266.233		35.0885	40.87	27.2905	31.7593
168317		263.848	251.844	248.403	224.951	218.163	234.607				0	0	0	0	0	0		0	0	0	0	0	0		0	0	0	0	0	0		0.999913	1.01119	1.0011	1.01447	1.00356	1.00484		298.943	300.534	262.672	270.251	243.094	266.21		35.0885	40.9608	27.1168	31.7593
168397		277.114	256.52	206.115	205.768	206.779	212.313				0	0	0	0	0	0		0	0	0	0	0	0		0	0	0	0	0	0		0.99991	1.0113	1.00103	1.01466	1.00356	1.00455		298.943	300.676	262.679	270.214	243.094	266.235		35.0885	41.1182	27.0478	31.426
168497		246.27	244.212	220.843	209.54	219.688	242.172				0	0	0	0	0	0		0	0	0	0	0	0		0	0	0	0	0	0		0.999868	1.01125	1.00093	1.0146	1.00346	1.0045		298.808	300.533	262.52	270.226	243.118	266.24		34.971	41.1182	26.9255	31.426
168577		226.227	262.39	234.252	238.428	211.234	239.728				0	0	0	0	0	0		0	0	0	0	0	0		0	0	0	0	0	0		0.999826	1.01132	1.00149	1.01475	1.00346	1.00435		298.738	300.492	262.261	269.903	242.995	266.13		34.894	40.9608	26.7862	31.3538
168677		285.14	388.351	245.298	306.719	267	307.468				0	0	0	0	0	0		0	0	0	0	0	0		0	0	0	0	0	0		0.999749	1.01133	1.00204	1.01475	1.00343	1.00439		298.742	388.351	262.172	306.719	267	307.468		34.894	40.87	26.7862	31.2895
168757		279.739	350.026	263.238	241.999	226.901	285.982				0	0	0	0	0	0		0	0	0	0	0	0		0	0	0	0	0	0		0.999729	1.01143	1.00169	1.01457	1.00312	1.00434		298.743	350.026	262.229	269.7	243.201	285.982		34.894	40.87	26.7862	31.2895
168917		318.33	323.107	267.493	272.151	232.288	253.301				0	0	0	0	0	0		0	0	0	0	0	0		0	0	0	0	0	0		0.999984	1.01179	1.00175	1.01446	1.00308	1.00448		318.33	323.107	262.461	269.714	243.531	266.241		34.9013	40.867	26.9735	31.2895
168997		289.239	284.176	254.832	238.876	247.511	251.927				0	0	0	0	0	0		0	0	0	0	0	0		0	0	0	0	0	0		0.999736	1.01182	1.00174	1.01434	1.00301	1.00453		298.436	300.525	262.462	269.729	247.511	266.237		34.5295	40.9307	27.149	31.2895
169077		269.982	290.159	277.586	257.824	231.551	254.112				0	0	0	0	0	0		0	0	0	0	0	0		0	0	0	0	0	0		0.999939	1.01203	1.00152	1.01436	1.00265	1.00456		298.38	300.521	277.586	269.727	243.973	266.319		34.5295	40.9307	27.2905	31.0765
169157		245.449	267.075	248.64	253.764	231.19	239.054				0	0	0	0	0	0		0	0	0	0	0	0		0	0	0	0	0	0		0.999829	1.01185	1.0014	1.01423	1.00251	1.00442		298.41	300.524	262.717	269.743	244.013	266.247		34.5295	40.9307	27.2905	31.0765
169237		270.239	256.971	235.162	228.105	220.429	259.318				0	0	0	0	0	0		0	0	0	0	0	0		0	0	0	0	0	0		0.999686	1.01152	1.00166	1.01422	1.00288	1.00455		298.449	300.529	262.658	269.744	243.904	266.236		34.5295	40.9307	27.2905	31.0765
169317		192.051	235.891	219.275	249.674	214.926	243.997				0	0	0	0	0	0		0	0	0	0	0	0		0	0	0	0	0	0		0.999572	1.01139	1.00177	1.01413	1.00308	1.00459		298.48	300.489	262.46	269.535	243.531	266.12		34.5795	40.867	26.9735	31.1953
169397		229.132	274.394	211.869	226.914	203.946	220.893				0	0	0	0	0	0		0	0	0	0	0	0		0	0	0	0	0	0		0.999444	1.01148	1.00172	1.01415	1.00304	1.00443		298.216	300.148	262.463	269.392	243.221	265.987		34.5442	40.7763	26.9735	31.0153
169517		247.372	260.467	217.8	230.885	226.974	233.013				0	0	0	0	0	0		0	0	0	0	0	0		0	0	0	0	0	0		0.99939	1.01136	1.00221	1.01402	1.00309	1.00441		298.218	300.19	262.144	269.413	243.53	265.991		34.9375	40.87	26.7862	31.1778
169597		303.114	331.949	265.214	281.513	236.07	252.802				0	0	0	0	0	0		0	0	0	0	0	0		0	0	0	0	0	0		0.999536	1.01145	1.00245	1.0141	1.00315	1.00433		298.211	331.949	262.1	281.513	243.524	266.003		34.5442	40.87	26.7862	30.814
169697		263.793	297.134	277.736	267.227	242.569	317.87				0	0	0	0	0	0		0	0	0	0	0	0		0	0	0	0	0	0		0.999854	1.01142	1.00261	1.01404	1.00285	1.0045		298.403	300.488	277.736	269.051	243.557	317.87		34.7195	40.9608	26.9735	31.1778
169777		253.755	280.746	258.521	248.887	231.714	256.214				0	0	0	0	0	0		0	0	0	0	0	0		0	0	0	0	0	0		0.999936	1.01135	1.00236	1.01398	1.00282	1.00449		298.74	300.491	262.539	268.769	243.921	266.124		35.0913	40.867	27.2905	30.6767
169917		262.325	299.846	256.549	235.369	238.333	241.29				0	0	0	0	0	0		0	0	0	0	0	0		0	0	0	0	0	0		0.999837	1.01142	1.00247	1.01391	1.00281	1.00441		298.747	300.488	262.856	268.78	244.168	266.127		34.9513	40.7733	27.4243	30.6767
170001		263.758	299.803	232.334	247.156	222.316	257.091				0	0	0	0	0	0		0	0	0	0	0	0		0	0	0	0	0	0		0.999536	1.01158	1.00223	1.01388	1.00271	1.00443		298.769	300.483	263.05	268.156	244.171	266.246		34.9013	40.6118	27.491	30.4433
170077		255.438	301.426	265.022	242.195	209.479	266.621				0	0	0	0	0	0		0	0	0	0	0	0		0	0	0	0	0	0		0.999615	1.01155	1.00231	1.01399	1.00277	1.0044		299.011	300.484	263.216	267.787	244.273	266.248		35.0885	40.7733	27.5025	30.292
170157		251.24	243.445	222.044	238.933	212.775	260.361				0	0	0	0	0	0		0	0	0	0	0	0		0	0	0	0	0	0		0.999646	1.01154	1.00237	1.01413	1.00291	1.00432		299.004	300.127	263.209	267.77	244.164	266.131		35.0885	40.6825	27.5025	30.292
170237		234.71	260.28	256.295	222.072	198.864	230.484				0	0	0	0	0	0		0	0	0	0	0	0		0	0	0	0	0	0		0.99949	1.01151	1.0023	1.01396	1.00324	1.00419		298.773	300.139	263.045	267.793	244.153	266.023		34.9013	40.7763	27.491	30.4365
170337		214.836	243.033	226.18	241.558	211.869	209.062				0	0	0	0	0	0		0	0	0	0	0	0		0	0	0	0	0	0		0.999244	1.01148	1.00284	1.01405	1.00326	1.0043		298.57	299.824	262.771	267.683	244.153	266.007		34.5795	40.4133	27.3553	30.1482
170417		223.115	241.352	242.035	237.255	188.447	234.415				0	0	0	0	0	0		0	0	0	0	0	0		0	0	0	0	0	0		0.99907	1.0117	1.00303	1.01389	1.00324	1.00409		298.617	299.819	262.729	267.576	244.153	266.038		34.5795	40.87	27.3553	29.8935
170517		238.037	263.678	263.303	235.45	237.679	251.851				0	0	0	0	0	0		0	0	0	0	0	0		0	0	0	0	0	0		0.999199	1.01169	1.00309	1.01384	1.00328	1.00414		298.582	300.076	262.716	267.694	244.232	266.071		34.5795	40.9608	27.3553	30.0037
170597		275.412	341.611	270.256	272.668	235.902	280.854				0	0	0	0	0	0		0	0	0	0	0	0		0	0	0	0	0	0		0.999064	1.01185	1.00333	1.01329	1.00332	1.00434		298.619	341.611	270.256	267.723	244.229	280.854		34.5795	41.1182	27.491	30.0037
170697		264.323	261.207	236.401	239.063	220.671	263.523				0	0	0	0	0	0		0	0	0	0	0	0		0	0	0	0	0	0		0.999161	1.01182	1.00326	1.0132	1.00338	1.00444		298.593	300.474	263.115	267.623	244.379	266.126		34.5795	41.1182	27.5025	29.8935
170797		232.684	245.565	241.28	271.94	205.905	266.53				0	0	0	0	0	0		0	0	0	0	0	0		0	0	0	0	0	0		0.999102	1.01188	1.00322	1.01322	1.00349	1.0045		298.609	300.524	263.119	267.622	244.365	266.123		34.5795	41.233	27.5025	29.8935
170917		256.981	291.041	231.74	281.823	231.856	240.073				0	0	0	0	0	0		0	0	0	0	0	0		0	0	0	0	0	0		0.999039	1.01186	1.00293	1.01372	1.00382	1.00449		298.236	300.524	263.149	281.823	244.324	266.124		34.4042	41.1393	27.4305	29.749
170997		231.247	283.115	234.834	267.563	204.729	270.155				0	0	0	0	0	0		0	0	0	0	0	0		0	0	0	0	0	0		0.99896	1.01181	1.00309	1.01366	1.00409	1.00446		298.24	300.525	263.133	267.704	244.302	270.155		34.4042	41.0455	27.4305	29.8413
171077		234.359	259.986	233.806	265.722	189.879	248.16				0	0	0	0	0	0		0	0	0	0	0	0		0	0	0	0	0	0		0.999031	1.0114	1.00332	1.01368	1.00402	1.00444		298.236	300.531	263.108	267.703	244.308	266.126		34.4042	41.0455	27.2283	29.508
171157		215.376	227.019	202.418	239.802	194.601	243.863				150	0	0	0	0	0		60.9268	0	0	0	0	0		1	0	0	0	0	0		0.998963	1.01155	1.00328	1.01363	1.00384	1.00428		298.112	300.528	262.976	267.594	244.19	266.067		34.056	41.0455	27.2167	29.2533
171236		205.455	225.174	202.867	217.259	191.538	238.15				150	0	0	0	0	0		61.0545	0	0	0	0	0		1	0	0	0	0	0		0.998935	1.01162	1.00318	1.01309	1.00395	1.00405		298.119	300.527	262.983	267.631	244.084	266.001		34.056	41.1393	27.2167	29.2533
171357		226.451	267.116	209.573	223.212	202.861	232.078				0	0	0	0	0	0		0	0	0	0	0	0		0	0	0	0	0	0		0.99909	1.0119	1.00319	1.01288	1.00406	1.00403		298.078	300.523	263.123	267.645	244.183	266.075		34.056	41.1393	27.2283	29.2533
171437		222.914	312.29	238.078	235.452	219.596	250.106				0	0	0	0	0	0		0	0	0	0	0	0		0	0	0	0	0	0		0.999198	1.012	1.00334	1.01281	1.00414	1.00418		298.228	312.29	263.107	267.65	244.18	266.07		34.4042	41.1393	27.2283	29.2533
171557		282.001	314.928	260.584	260.863	230.614	305.125				0	0	0	0	0	0		0	0	0	0	0	0		0	0	0	0	0	0		0.998912	1.01186	1.00301	1.01295	1.00428	1.00421		298.242	314.928	263.141	267.64	244.175	305.125		34.4042	41.0455	27.2283	29.2533
171637		275.994	314.857	266.442	235.66	206.898	256.165				0	0	0	0	0	0		0	0	0	0	0	0		0	0	0	0	0	0		0.998965	1.01203	1.00317	1.01298	1.00408	1.00418		298.646	314.857	262.984	267.739	244.182	266.07		34.5795	41.435	27.419	29.2533
171717		250.98	245.152	249.639	253.665	219.361	217.568				150	0	0	0	0	0		59.8848	0	0	0	0	0		1	0	0	0	0	0		0.998861	1.01198	1.0029	1.01286	1.00421	1.00406		298.674	300.674	263.003	267.746	244.456	266.073		34.5795	41.5288	27.419	29.2533
171797		259.145	267.117	230.254	225.714	210.036	218.216				150	0	0	0	0	0		60.6239	0	0	0	0	0		1	0	0	0	0	0		0.998703	1.01208	1.00318	1.01283	1.00422	1.00397		299.21	300.635	262.983	267.747	244.566	266.076		34.997	41.5288	27.2167	29.2533
171917		220.363	261.264	248.744	230.633	189.681	239.087				150	0	0	0	0	0		62.4997	0	0	0	0	0		1	0	0	0	0	0		0.998754	1.0121	1.00359	1.01288	1.00435	1.004		299.211	301.209	262.955	267.925	244.564	266.145		35.376	41.928	27.2167	29.2533
171996		215.383	270.988	234.308	223.338	198.035	243.352				150	0	0	0	0	0		61.714	0	0	0	0	0		1	0	0	0	0	0		0.998789	1.01225	1.00401	1.01288	1.0045	1.00387		299.355	300.575	262.888	267.925	244.561	266.15		35.2655	41.6225	27.2167	29.2533
172076		211.1	249.79	223.014	235.318	197.164	233.594				150	0	0	0	0	0		63.1759	0	0	0	0	0		1	0	0	0	0	0		0.998446	1.01247	1.00404	1.01286	1.00439	1.00378		299.379	300.54	262.882	267.927	244.563	266.154		35.2655	41.6225	27.0873	29.2533
172177		232.501	266.102	229.983	265.118	204.999	253.139				150	0	0	0	0	0		61.1531	0	0	0	0	0		1	0	0	0	0	0		0.998347	1.01251	1.00453	1.01294	1.00432	1.00383		299.247	300.511	262.383	267.742	244.435	266.081		35.228	41.233	26.9515	29.0282
172256		250.377	270.952	234.935	262.875	213.929	281.575				0	0	0	0	0	0		0	0	0	0	0	0		0	0	0	0	0	0		0.99847	1.01265	1.00413	1.01312	1.00455	1.00383		299.236	300.379	262.475	267.732	244.387	281.575		35.228	41.0283	26.9515	29.0282
172357		272.662	345.681	303.134	292.413	257.609	281.663				0	0	0	0	0	0		0	0	0	0	0	0		0	0	0	0	0	0		0.99844	1.01282	1.00374	1.01301	1.00485	1.00395		299.21	345.681	303.134	292.413	257.609	281.663		34.885	41.233	27.0873	29.2533
172477		255.153	282.318	245.853	268.08	227.247	273.804				0	0	0	0	0	0		0	0	0	0	0	0		0	0	0	0	0	0		0.998295	1.01281	1.00369	1.01306	1.00478	1.00413		299.21	300.5	262.948	267.902	244.337	273.804		34.885	41.1393	27.0873	29.2533
172557		232.153	248.903	232.764	232.903	216.245	220.247				0	0	0	0	0	0		0	0	0	0	0	0		0	0	0	0	0	0		0.998303	1.01244	1.00357	1.01303	1.0048	1.00409		299.21	300.513	262.956	268.046	244.158	266.007		34.885	41.233	27.0873	29.2533
172637		233.073	303.729	241.324	237.709	220.029	243.241				0	0	0	0	0	0		0	0	0	0	0	0		0	0	0	0	0	0		0.998377	1.01257	1.00357	1.01317	1.00486	1.00401		299.244	303.729	262.956	268.125	244.321	265.893		35.0137	41.0283	27.0873	29.508
172716		217.813	278.618	250.797	229.401	213.419	264.686				0	0	0	0	0	0		0	0	0	0	0	0		0	0	0	0	0	0		0.998201	1.01277	1.00332	1.01313	1.00476	1.00398		299.259	300.35	263.109	268.126	244.342	265.894		35.0137	41.0283	27.0988	29.508
172797		218.621	270.535	232.55	262.923	221.671	223.224				0	0	0	0	0	0		0	0	0	0	0	0		0	0	0	0	0	0		0.998098	1.01288	1.00338	1.01316	1.00489	1.00401		299.269	300.323	263.24	268.125	244.313	265.893		35.0137	40.9345	27.046	29.508
172917		248.749	252.95	219.688	232.469	201.963	231.856				0	0	0	0	0	0		0	0	0	0	0	0		0	0	0	0	0	0		0.998411	1.01291	1.00341	1.013	1.00508	1.0039		299.241	300.316	263.24	268.133	244.275	265.897		35.0137	41.0283	27.046	29.8413
173016		204.634	256.378	225.886	233.635	205.662	248.996				0	0	0	0	0	0		0	0	0	0	0	0		0	0	0	0	0	0		0.998372	1.01286	1.00375	1.01328	1.00505	1.00389		299.21	299.975	263.063	268.033	244.281	265.824		34.6707	41.1373	27.0988	29.749
173117		258.603	289.659	242.193	292.839	229.832	278.619				0	0	0	0	0	0		0	0	0	0	0	0		0	0	0	0	0	0		0.998352	1.01283	1.00376	1.01318	1.00493	1.00397		298.862	299.834	263.062	292.839	244.153	278.619		34.5205	41.0465	27.0988	29.524
173217		276.73	287.279	290.927	283.751	257.396	280				0	0	0	0	0	0		0	0	0	0	0	0		0	0	0	0	0	0		0.998333	1.01284	1.0038	1.01323	1.00525	1.00419		298.867	299.977	290.927	283.751	257.396	280		34.5205	41.1373	27.0988	29.749
173316		228.201	270.899	231.219	285.935	238.233	260.718				0	0	0	0	0	0		0	0	0	0	0	0		0	0	0	0	0	0		0.998239	1.01289	1.00367	1.0133	1.00535	1.00434		298.893	300.32	263.239	285.935	244.218	265.772		34.5205	41.2048	27.12	29.749
173397		250.449	307.888	202.838	286.421	206.879	251.602				0	0	0	0	0	0		0	0	0	0	0	0		0	0	0	0	0	0		0.998144	1.01294	1.00376	1.01401	1.00543	1.0044		298.919	307.888	263.238	286.421	244.201	265.764		34.5205	41.2845	27.12	29.749
173477		274.499	317.929	247.065	275.928	215.505	248.122				0	0	0	0	0	0		0	0	0	0	0	0		0	0	0	0	0	0		0.997974	1.01275	1.00371	1.01384	1.00551	1.00454		298.727	317.929	263.248	275.928	244.132	265.748		34.1672	41.4893	27.1432	29.524
173556		287.388	260.4	223.062	298.312	208.925	261.836				0	0	0	0	0	0		0	0	0	0	0	0		0	0	0	0	0	0		0.99771	1.01255	1.00425	1.0138	1.00541	1.00465		298.735	300.539	263.245	298.312	244.137	265.869		34.1672	41.799	27.1432	29.749
173636		252.139	284.071	230.188	250.113	213.793	245.192				0	0	0	0	0	0		0	0	0	0	0	0		0	0	0	0	0	0		0.997561	1.01257	1.00422	1.0139	1.0054	1.00457		298.739	301.088	263.245	268.003	244.138	265.872		34.1672	42.0217	27.2727	29.749
173716		248.122	271.838	235.216	252.349	217.75	230.848				0	0	0	0	0	0		0	0	0	0	0	0		0	0	0	0	0	0		0.997491	1.01251	1.00422	1.0139	1.00552	1.00458		298.741	301.11	263.245	267.796	244.191	265.871		34.1672	42.1983	27.2727	29.524
173796		263.095	225.822	229.691	235.9	223.698	236.984				0	0	0	0	0	0		0	0	0	0	0	0		0	0	0	0	0	0		0.997367	1.01219	1.00407	1.01392	1.0056	1.00439		298.745	300.594	263.208	267.69	244.126	265.766		34.3815	41.799	27.4518	29.5187
173916		277.112	289.909	249.96	260.026	223.271	254.553				0	0	0	0	0	0		0	0	0	0	0	0		0	0	0	0	0	0		0.99739	1.01232	1.00403	1.01386	1.00559	1.00448		298.744	300.549	263.042	267.693	243.99	265.631		34.3815	41.799	27.4375	29.5577
173997		294.409	334.246	250.448	306.577	240.294	314.546				0	0	0	0	0	0		0	0	0	0	0	0		0	0	0	0	0	0		0.997459	1.01262	1.00436	1.01437	1.00566	1.00484		299.108	334.246	263.019	306.577	243.974	314.546		34.7347	42.1983	27.4375	29.7075
174076		257.557	306.828	260.604	252.973	230.171	296.35				0	0	0	0	0	0		0	0	0	0	0	0		0	0	0	0	0	0		0.997346	1.0125	1.0045	1.01428	1.00561	1.00502		299.139	306.828	263.009	267.968	244.125	296.35		34.7347	42.1983	27.4375	29.8935
174177		245.538	271.83	257.744	280.933	233.06	231.13				0	0	0	0	0	0		0	0	0	0	0	0		0	0	0	0	0	0		0.997219	1.01228	1.00464	1.01409	1.0058	1.00508		299.174	301.182	263	280.933	244.112	265.685		34.7347	42.1983	27.4375	29.6685
174256		285.924	245.624	280.265	237.987	233.453	250.923				0	0	0	0	0	0		0	0	0	0	0	0		0	0	0	0	0	0		0.99718	1.01244	1.0047	1.01415	1.00599	1.00504		299.185	301.137	280.265	267.769	244.422	265.691		34.5205	42.1983	27.2727	29.524
174337		245.319	269.955	258.081	250.666	246.87	276.362				0	0	0	0	0	0		0	0	0	0	0	0		0	0	0	0	0	0		0.997337	1.01257	1.00492	1.01417	1.00596	1.00507		299.211	301.09	263.241	267.982	246.87	276.362		34.5625	42.0217	27.4303	29.749
174417		252.499	302.659	256.449	253.255	229.316	237.037				0	0	0	0	0	0		0	0	0	0	0	0		0	0	0	0	0	0		0.997331	1.01231	1.00485	1.01424	1.0056	1.00477		299.211	302.659	263.126	267.974	244.646	265.722		34.6707	42.0217	27.2727	29.5865
174496		263.303	283.028	268.001	256.161	194.956	239.032				0	0	0	0	0	0		0	0	0	0	0	0		0	0	0	0	0	0		0.997256	1.01242	1.00489	1.0145	1.0055	1.00451		299.211	301.143	268.001	267.94	244.651	265.752		34.885	42.0217	27.2353	29.5865
174617		256.749	304.311	245.635	237.45	209.512	238.487				0	0	0	0	0	0		0	0	0	0	0	0		0	0	0	0	0	0		0.99734	1.01263	1.00463	1.01417	1.00589	1.00428		299.141	304.311	262.775	267.768	244.566	265.633		34.7347	41.6225	27.419	29.3615
174697		238.675	265.624	209.472	239.122	220.169	224.664				0	0	0	0	0	0		0	0	0	0	0	0		0	0	0	0	0	0		0.997135	1.01264	1.0046	1.01396	1.00579	1.00422		298.752	300.538	262.586	267.788	244.567	265.614		34.3815	41.6225	27.2833	29.3615
174777		286.517	317.934	256.832	277.049	254.128	282.033				0	0	0	0	0	0		0	0	0	0	0	0		0	0	0	0	0	0		0.996946	1.01273	1.00446	1.01391	1.00582	1.00426		298.709	317.934	262.4	277.049	254.128	282.033		34.3542	41.6225	27.1495	29.5865
174916		315.014	287.126	259.545	260.423	245.634	249.393				0	0	0	0	0	0		0	0	0	0	0	0		0	0	0	0	0	0		0.996721	1.01292	1.00453	1.01374	1.0061	1.00446		315.014	300.534	262.588	268.097	245.634	265.612		34.3542	41.6225	27.2833	29.8413
174996		274.47	245.153	255.511	242.518	242.887	253.221				0	0	0	0	0	0		0	0	0	0	0	0		0	0	0	0	0	0		0.996572	1.01271	1.0046	1.0134	1.00598	1.00429		298.392	300.504	262.586	268.113	244.564	265.633		34.006	41.233	27.2833	29.8413
175076		299.21	259.001	242.91	248.684	220.043	271.674				0	0	0	0	0	0		0	0	0	0	0	0		0	0	0	0	0	0		0.996606	1.0126	1.00446	1.01343	1.00617	1.00425		298.383	300.508	262.4	268.112	244.619	271.674		34.006	41.4095	27.1495	29.8413
175156		306.543	274.126	240.832	219.978	248.681	234.117				0	0	0	0	0	0		0	0	0	0	0	0		0	0	0	0	0	0		0.996768	1.01267	1.00422	1.01308	1.00602	1.00409		306.543	300.537	262.454	268.129	248.681	265.615		33.8315	41.799	26.9472	29.8413
175236		274.558	248.241	227.561	262.321	221.918	224.637				0	0	0	0	0	0		0	0	0	0	0	0		0	0	0	0	0	0		0.997101	1.01231	1.00396	1.01313	1.00621	1.00397		298.165	300.551	262.516	268.483	244.708	265.595		33.6835	41.8765	26.8177	29.7795
175316		244.321	232.804	252.496	250.766	216.029	251.258				0	0	0	0	0	0		0	0	0	0	0	0		0	0	0	0	0	0		0.997307	1.0123	1.00389	1.01286	1.00629	1.00401		298.11	300.555	262.531	268.577	244.886	265.594		33.6835	41.8765	26.9472	29.508
175396		269.892	273.39	233.559	211.922	216.279	247.297				0	0	0	0	0	0		0	0	0	0	0	0		0	0	0	0	0	0		0.997231	1.01223	1.00378	1.01286	1.00628	1.00412		297.724	300.519	262.558	268.139	244.888	265.541		33.6602	41.487	26.9472	29.2533
175496		273.593	244.433	229.18	240.819	216.917	258.203				0	0	0	0	0	0		0	0	0	0	0	0		0	0	0	0	0	0		0.997377	1.01239	1.00373	1.01284	1.00636	1.00441		297.644	300.443	262.56	268.055	244.699	265.505		33.6095	41.2823	26.9472	29.0282
175596		307.433	342.63	262.558	309.348	264.068	262.925				0	0	0	0	0	0		0	0	0	0	0	0		0	0	0	0	0	0		0.997653	1.01234	1.00382	1.01276	1.00664	1.00443		307.433	342.63	262.55	309.348	264.068	265.281		33.7575	41.2753	26.9472	29.3615
175676		311.303	376.822	260.901	292.197	245.809	238.704				0	0	0	0	0	0		0	0	0	0	0	0		0	0	0	0	0	0		0.997345	1.01247	1.00397	1.01244	1.00678	1.00451		311.303	376.822	262.606	292.197	245.809	265.262		33.8082	41.3428	27.081	29.5865
175796		287.686	260.723	259.893	232.073	223.879	263.331				0	0	0	0	0	0		0	0	0	0	0	0		0	0	0	0	0	0		0.997277	1.01224	1.004	1.01196	1.00664	1.00428		297.721	300.053	262.898	268.013	244.683	265.512		33.8082	41.2753	27.2167	29.3458
175916		287.34	258.555	236.244	237.158	226.008	254.36				0	0	0	0	0	0		0	0	0	0	0	0		0	0	0	0	0	0		0.997137	1.01183	1.00401	1.01175	1.00656	1.00427		297.728	300.154	262.896	268.109	244.845	265.541		33.8082	41.2148	27.2167	29.5865
175996		254.88	261.003	275.11	244.281	260.535	259.012				0	0	0	0	0	0		0	0	0	0	0	0		0	0	0	0	0	0		0.997312	1.01181	1.00396	1.01173	1.00648	1.00419		297.719	300.159	275.11	268.11	260.535	265.516		33.8082	41.2148	27.1058	29.5865
176076		265.796	291.737	242.151	220.31	225.802	229.204				0	0	0	0	0	0		0	0	0	0	0	0		0	0	0	0	0	0		0.997312	1.01175	1.00387	1.01214	1.00653	1.00393		298.109	300.175	263.054	268.004	245.481	265.53		33.8315	41.2148	27.0318	29.3458
176156		265.9	300.542	244.048	248.001	226.607	258.458				0	0	0	0	0	0		0	0	0	0	0	0		0	0	0	0	0	0		0.997385	1.012	1.004	1.01187	1.00661	1.00398		298.09	300.468	263.045	268.103	245.53	265.541		33.8315	41.2823	27.0318	29.2533
176256		261.441	268.727	240.682	247.481	250.426	248.648				0	0	0	0	0	0		0	0	0	0	0	0		0	0	0	0	0	0		0.997331	1.01192	1.0036	1.01219	1.00674	1.0041		298.135	300.471	263.08	268.087	250.426	265.521		33.95	41.2823	27.1058	29.5865
176356		284.956	315.431	280.905	289.991	290.238	269.412				0	0	0	0	0	0		0	0	0	0	0	0		0	0	0	0	0	0		0.997305	1.01206	1.00366	1.01246	1.00674	1.00409		297.916	315.431	280.905	289.991	290.238	269.412		33.8315	41.2148	27.2353	29.5083
176456		284.05	317.645	254.301	265.231	253.01	263.539				0	0	0	0	0	0		0	0	0	0	0	0		0	0	0	0	0	0		0.997478	1.01215	1.00367	1.01246	1.00695	1.00402		297.711	317.645	263.072	267.758	253.01	265.005		33.8082	41.124	27.2353	29.369
176556		296.624	296.531	243.475	252.805	242.121	251.188				0	0	0	0	0	0		0	0	0	0	0	0		0	0	0	0	0	0		0.997385	1.01244	1.00367	1.01223	1.00711	1.00405		297.715	299.843	263.072	267.576	245.455	265.381		33.8082	41.124	27.2353	29.3385
176636		299.211	283.127	243.077	215.468	232.442	231.34				0	0	0	0	0	0		0	0	0	0	0	0		0	0	0	0	0	0		0.997197	1.0125	1.00341	1.01222	1.00722	1.00418		297.93	300.013	263.24	267.788	245.525	265.517		33.6835	41.2148	27.2727	29.2065
176716		318.284	254.66	260.578	223.44	242.772	244.364				0	0	0	0	0	0		0	0	0	0	0	0		0	0	0	0	0	0		0.997274	1.01196	1.00343	1.01179	1.00723	1.00397		318.284	300.123	263.24	267.63	242.772	265.528		33.6602	41.2148	27.2727	29.176
176796		260.76	304.536	243.481	249.659	246.2	245.354				0	0	0	0	0	0		0	0	0	0	0	0		0	0	0	0	0	0		0.997416	1.01199	1.00342	1.01193	1.00735	1.00392		297.714	304.536	263.24	267.824	246.2	265.417		33.6602	41.2148	27.2727	29.2065
176916		255.98	252.698	259.077	227.685	226.453	246.658				0	0	0	0	0	0		0	0	0	0	0	0		0	0	0	0	0	0		0.997963	1.01206	1.0031	1.01213	1.00717	1.00398		297.685	300.098	263.242	267.8	245.635	265.4		33.6602	41.2148	27.2727	29.2065
176996		267.309	289.66	253.254	240.665	204.487	226.288				0	0	0	0	0	0		0	0	0	0	0	0		0	0	0	0	0	0		0.997935	1.01207	1.00345	1.01211	1.00752	1.00403		297.835	300.097	263.256	267.591	245.774	265.387		33.6835	41.2148	27.4545	29.176
177116		256.509	291.801	257.501	217.504	201.615	247.477				0	0	0	0	0	0		0	0	0	0	0	0		0	0	0	0	0	0		0.998008	1.01218	1.00344	1.01213	1.00738	1.00402		298.044	300.462	263.258	267.681	245.788	265.389		33.5877	41.2048	28.0745	29.176
177196		311.788	320.864	281.687	233.322	261.165	269.302				0	0	0	0	0	0		0	0	0	0	0	0		0	0	0	0	0	0		0.998143	1.01212	1.00371	1.0121	1.00759	1.00423		311.788	320.864	281.687	267.682	261.165	269.302		33.6952	41.1373	28.0745	29.176
177276		278.665	265.755	245.818	277.547	247.224	287.846				0	0	0	0	0	0		0	0	0	0	0	0		0	0	0	0	0	0		0.997734	1.01211	1.00366	1.01235	1.00783	1.0044		298.218	300.464	263.251	277.547	247.224	287.846		33.6952	41.2048	28.0745	29.2065
177396		303.762	277.227	249.166	263.914	226.465	221.871				0	0	0	0	0	0		0	0	0	0	0	0		0	0	0	0	0	0		0.997491	1.01198	1.00374	1.01196	1.00773	1.0046		303.762	300.522	263.248	268.013	246.178	265.239		33.6952	41.4095	28.0745	29.3458
177476		299.478	264.83	239.557	252.918	221.383	230.26				0	0	0	0	0	0		0	0	0	0	0	0		0	0	0	0	0	0		0.997532	1.01176	1.00386	1.01204	1.00774	1.0047		298.334	300.752	263.3	268.095	246.194	265.491		33.8837	41.799	28.4942	29.5865
177556		304.19	303.3	252.963	234.315	229.368	264.59				0	0	0	0	0	0		0	0	0	0	0	0		0	0	0	0	0	0		0.997474	1.01167	1.00398	1.01166	1.00754	1.00468		304.19	303.3	263.296	268.113	246.543	265.492		33.9737	41.8765	28.4942	29.5865
177636		311.429	267.029	270.784	240.818	235.115	227.613				0	0	0	0	0	0		0	0	0	0	0	0		0	0	0	0	0	0		0.997476	1.01176	1.00386	1.01158	1.00766	1.00465		311.429	300.525	270.784	268.031	246.642	265.224		34.1445	41.545	28.4942	29.3458
177716		265.655	294.902	257.789	255.981	246.17	246.36				0	0	0	0	0	0		0	0	0	0	0	0		0	0	0	0	0	0		0.997535	1.01176	1.00394	1.01195	1.00782	1.0046		298.76	300.525	263.937	268.099	246.17	265.237		34.4122	41.545	28.9235	29.5865
177796		270.904	269.481	238.956	234.128	226.121	216.936				0	0	0	0	0	0		0	0	0	0	0	0		0	0	0	0	0	0		0.997416	1.01148	1.00372	1.01199	1.00774	1.00468		298.744	300.486	263.329	268.284	246.796	264.996		34.1445	41.545	28.6965	29.508
177916		250.76	258.689	228.918	247.173	212.146	206.508				0	0	0	0	0	0		0	0	0	0	0	0		0	0	0	0	0	0		0.997741	1.01143	1.00355	1.01194	1.00794	1.00479		298.571	300.53	263.399	268.099	246.77	264.994		33.9737	41.9345	28.6965	29.2533
177996		274.674	258.578	230.774	244.138	219.003	240.434				0	0	0	0	0	0		0	0	0	0	0	0		0	0	0	0	0	0		0.99753	1.01159	1.00386	1.0121	1.00818	1.00462		298.614	300.924	263.301	268.092	246.737	264.997		33.9737	42.3338	28.6965	29.2533
178089		267.918	309.985	249.331	258.043	226.332	253.714				0	0	0	0	0	0		0	0	0	0	0	0		0	0	0	0	0	0		0.997702	1.01173	1.0044	1.01234	1.00847	1.00469		298.735	309.985	263.746	268.08	246.701	264.996		34.1445	42.3338	29.1257	29.2533
178156		291.429	325.371	265.213	300.008	267.64	276.833				0	0	0	0	0	0		0	0	0	0	0	0		0	0	0	0	0	0		0.997611	1.01205	1.00462	1.01227	1.00858	1.0048		298.738	325.371	265.213	300.008	267.64	276.833		34.1445	42.3338	29.1257	29.2533
178276		290.706	305.692	270.656	293.718	242.868	261.69				0	0	0	0	0	0		0	0	0	0	0	0		0	0	0	0	0	0		0.997911	1.01216	1.0045	1.0124	1.00865	1.00479		298.729	305.692	270.656	293.718	242.868	265.128		34.1445	42.5033	29.1257	29.0125
178356		283.599	301.999	260.311	291.387	223.249	256.733				0	0	0	0	0	0		0	0	0	0	0	0		0	0	0	0	0	0		0.997832	1.01208	1.00428	1.01221	1.00853	1.0048		298.731	301.999	263.798	291.387	246.873	265.127		34.1445	42.5033	29.1257	29.0125
178436		369.508	283.979	279.332	281.315	251.904	277.772				0	0	0	0	0	0		0	0	0	0	0	0		0	0	0	0	0	0		0.998175	1.01176	1.00423	1.01216	1.00865	1.00497		369.508	300.838	279.332	281.315	251.904	277.772		34.1445	42.3338	29.1257	29.2065
178516		292.417	283.519	264.003	273.636	229.631	244.233				0	0	0	0	0	0		0	0	0	0	0	0		0	0	0	0	0	0		0.998266	1.01178	1.00418	1.01181	1.00865	1.00498		298.719	300.829	264.003	273.636	246.872	264.991		34.1445	42.3338	29.1257	29.176
178596		284.296	262.078	241.084	227.071	217.784	235.205				0	0	0	0	0	0		0	0	0	0	0	0		0	0	0	0	0	0		0.998187	1.01167	1.00418	1.01161	1.00842	1.00491		298.756	300.885	263.839	267.866	246.874	264.992		34.4122	42.3338	29.1257	28.8733
178676		243.456	217.036	226.834	228.233	218.879	242.085				0	0	0	0	0	0		0	0	0	0	0	0		0	0	0	0	0	0		0.998514	1.01173	1.00408	1.01164	1.00838	1.00473		298.754	301.627	263.878	267.862	246.874	265.137		34.3942	42.4453	28.9235	28.8733
178756		224.541	232.557	227.347	246.947	221.145	258.174				0	0	0	0	0	0		0	0	0	0	0	0		0	0	0	0	0	0		0.99816	1.01171	1.00465	1.01171	1.0082	1.00457		298.757	301.635	263.644	268.025	246.876	265.165		33.8465	42.4453	28.794	29.0125
178916		296.839	298.995	241.676	225.87	229.806	256.442				0	0	0	0	0	0		0	0	0	0	0	0		0	0	0	0	0	0		0.998273	1.01181	1.00501	1.01207	1.00835	1.0046		298.891	302.032	264.107	268.093	246.905	265.38		33.885	42.6325	28.9168	29.2533
178996		279.18	244.566	243.67	245.692	207.807	236.533				0	0	0	0	0	0		0	0	0	0	0	0		0	0	0	0	0	0		0.997878	1.01142	1.00502	1.01215	1.00839	1.00471		298.758	302.056	264.104	268.089	246.904	265.37		33.8465	42.6325	28.9168	29.2533
179076		339.225	335.644	287.857	297.302	268.553	270.277				0	0	0	0	0	0		0	0	0	0	0	0		0	0	0	0	0	0		0.998199	1.01182	1.00466	1.01209	1.00819	1.00486		339.225	335.644	287.857	297.302	268.553	270.277		33.8465	42.4453	28.794	29.2533
179156		298.705	277.21	269.424	293.851	261.795	249.101				0	0	0	0	0	0		0	0	0	0	0	0		0	0	0	0	0	0		0.998161	1.01132	1.00443	1.01203	1.0081	1.00484		298.705	301.763	269.424	293.851	261.795	265.359		33.8465	42.4453	28.794	29.3458
179256		262.447	257.591	241.136	255.364	219.926	256.577				0	0	0	0	0	0		0	0	0	0	0	0		0	0	0	0	0	0		0.998357	1.01125	1.00494	1.01216	1.00821	1.00494		298.755	301.787	263.787	268.003	247.033	265.35		33.8465	42.2758	28.72	29.5083
179336		265.053	262.679	244.186	264.151	240.8	221.358				0	0	0	0	0	0		0	0	0	0	0	0		0	0	0	0	0	0		0.998283	1.01127	1.00486	1.01203	1.00818	1.00491		298.756	302.066	263.803	268.009	247.037	265.106		33.8465	42.4453	28.72	29.6527
179416		288.495	295.857	256.35	243.432	244.652	237.567				0	0	0	0	0	0		0	0	0	0	0	0		0	0	0	0	0	0		0.998353	1.01138	1.00484	1.0121	1.00831	1.00488		298.869	302.107	263.805	268.092	244.652	264.993		33.885	42.6325	28.72	29.8935
179496		287.989	258.02	258.295	242.269	251.119	273.93				0	0	0	0	0	0		0	0	0	0	0	0		0	0	0	0	0	0		0.998659	1.0114	1.00496	1.01214	1.00847	1.00477		299.21	302.128	264.118	268.231	251.119	273.93		34.0042	42.705	28.708	30.1482
179576		269.525	246.285	249.757	246.011	223.867	255.33				0	0	0	0	0	0		0	0	0	0	0	0		0	0	0	0	0	0		0.998635	1.01131	1.00446	1.01225	1.00793	1.00493		299.215	302.237	264.707	268.194	247.278	264.992		34.0875	42.57	28.7185	30.1482
179716		286.859	349.314	250.274	246.479	215.831	233.561				0	0	0	0	0	0		0	0	0	0	0	0		0	0	0	0	0	0		0.99843	1.01151	1.00462	1.01232	1.00823	1.00502		299.223	349.314	264.973	268.081	247.383	264.991		34.0875	42.7185	28.5917	29.8935
179796		300.157	258.678	249.797	238.817	199.489	240.913				0	0	0	0	0	0		0	0	0	0	0	0		0	0	0	0	0	0		0.99862	1.01168	1.00416	1.0125	1.00833	1.00509		300.157	302.841	265.17	268.072	247.561	264.99		34.0033	43.1175	28.292	29.8935
179916		272.977	281.95	252.792	302.889	228.063	257.188				0	0	0	0	0	0		0	0	0	0	0	0		0	0	0	0	0	0		0.998574	1.01164	1.00429	1.01266	1.00821	1.00487		299.285	302.851	265.214	302.889	247.572	264.979		34.0033	43.1175	28.1982	29.8935
179996		316.054	329.703	273.805	257.026	270.103	300.31				0	0	0	0	0	0		0	0	0	0	0	0		0	0	0	0	0	0		0.998432	1.01177	1.00425	1.01285	1.0081	1.00478		316.054	329.703	273.805	268.14	270.103	300.31		34.0725	42.6248	28.349	30.1482
180076		297.049	350.623	263.247	265.591	254.806	285.986				0	0	0	0	0	0		0	0	0	0	0	0		0	0	0	0	0	0		0.998916	1.0119	1.00427	1.01282	1.00808	1.00481		299.35	350.623	263.247	268.591	254.806	285.986		34.0725	43.1175	28.5197	30.4197
180156		270.347	272.956	270.353	254.729	238.977	217.288				0	0	0	0	0	0		0	0	0	0	0	0		0	0	0	0	0	0		0.998662	1.01198	1.0045	1.01284	1.00823	1.00483		299.475	303.17	270.353	268.582	247.69	264.993		34.1633	43.45	28.7395	30.4197
180236		306.625	309.258	252.91	269.043	239.659	227.489				0	0	0	0	0	0		0	0	0	0	0	0		0	0	0	0	0	0		0.998896	1.01213	1.0045	1.01278	1.00843	1.00486		306.625	309.258	265.821	268.601	247.758	265.115		34.2518	44.0132	28.8907	30.4197
180316		309.179	263.785	254.82	270.474	220.628	266.154				0	0	0	0	0	0		0	0	0	0	0	0		0	0	0	0	0	0		0.998653	1.01196	1.00458	1.01282	1.00867	1.00478		309.179	303.529	266.152	268.59	247.881	265.13		34.4237	43.8635	29.3545	30.4197
180396		271.513	250.266	262.941	267.468	234.294	246.003				0	0	0	0	0	0		0	0	0	0	0	0		0	0	0	0	0	0		0.998984	1.01195	1.00459	1.01293	1.00884	1.00488		301.1	303.53	262.941	268.553	248.233	265.355		35.0702	43.5772	29.3305	30.1598
180476		276.539	246.233	260.649	253.05	222.956	251.118				0	0	0	0	0	0		0	0	0	0	0	0		0	0	0	0	0	0		0.999265	1.01206	1.00504	1.01303	1.00882	1.00522		301.291	303.68	266.494	268.927	248.522	265.465		35.7045	43.4995	29.37	30.2372
180556		265.618	246.097	253.038	247.292	225.587	235.042				0	0	0	0	0	0		0	0	0	0	0	0		0	0	0	0	0	0		0.999281	1.01251	1.00535	1.01343	1.00864	1.00558		301.356	303.72	266.701	269.179	248.564	265.532		35.6798	43.589	28.7812	30.288
180656		257.418	274.44	246.627	235.981	216.274	224.48				0	0	0	0	0	0		0	0	0	0	0	0		0	0	0	0	0	0		0.999126	1.01287	1.00534	1.01357	1.00835	1.00552		301.45	303.728	267.392	269.41	248.587	265.542		35.7555	44.2325	28.9042	30.3618
180756		314.992	302.107	281.782	223.468	235.741	239.42				0	0	0	0	0	0		0	0	0	0	0	0		0	0	0	0	0	0		0.998979	1.01307	1.00535	1.01378	1.00815	1.00553		314.992	302.107	281.782	269.409	248.603	265.542		35.8325	44.2325	29.104	30.3618
180936		308.743	309.772	272.854	269.991	231.583	283.814				0	0	0	0	0	0		0	0	0	0	0	0		0	0	0	0	0	0		0.999084	1.01345	1.0055	1.01369	1.00805	1.0055		308.743	309.772	272.854	269.409	248.709	283.814		35.814	44.3312	29.318	30.3618
181016		285.713	243.461	245.241	213.312	240.843	256.603				0	0	0	0	0	0		0	0	0	0	0	0		0	0	0	0	0	0		0.999175	1.01321	1.00554	1.0136	1.0083	1.00544		301.515	304.018	267.588	269.442	248.863	265.602		35.757	44.3312	29.0797	30.65
181096		311.781	273.201	253.949	242.147	216.018	272.565				0	0	0	0	0	0		0	0	0	0	0	0		0	0	0	0	0	0		0.99868	1.01331	1.00568	1.01345	1.00834	1.00543		311.781	303.986	267.764	269.606	248.861	272.565		35.7988	44.0365	29.4725	30.8733
181176		288.448	294.635	244.678	239.916	233.573	250.702				0	0	0	0	0	0		0	0	0	0	0	0		0	0	0	0	0	0		0.998444	1.01351	1.00581	1.01347	1.00848	1.00529		302.259	304.384	267.959	269.603	249.152	265.604		36.061	43.4343	29.771	30.8733
181256		297.642	244.785	265.807	229.912	216.738	246.981				0	0	0	0	0	0		0	0	0	0	0	0		0	0	0	0	0	0		0.998184	1.01363	1.00594	1.01346	1.00846	1.0053		297.642	304.702	265.807	269.843	249.361	265.604		36.4788	43.551	29.3005	31.0623
181336		293.638	256.015	263.06	230.6	229.698	223.04				0	0	0	0	0	0		0	0	0	0	0	0		0	0	0	0	0	0		0.998251	1.01377	1.00631	1.01368	1.00878	1.00549		302.814	305.242	263.06	270.068	249.551	265.618		36.5965	43.541	29.0795	31.221
181436		259.673	274.112	278.086	232.527	222.341	221.251				0	0	0	0	0	0		0	0	0	0	0	0		0	0	0	0	0	0		0.998398	1.01384	1.00639	1.01386	1.00862	1.00587		302.785	305.482	278.086	270.033	249.715	265.635		36.392	43.5618	29.145	31.221
181536		314.162	265.781	252.062	247.25	245.011	265.452				0	0	0	0	0	0		0	0	0	0	0	0		0	0	0	0	0	0		0.99867	1.01416	1.0064	1.01402	1.00885	1.00589		314.162	305.5	269.389	270.328	245.011	265.789		36.7192	43.7855	29.269	31.426
[truncated: 11,210 more rows]
[truncated: 8 more columns]
