# Supplementary material for: Data on microcirculatory perfusion dips in the resting nail bed
Source: Data Brief. 2018 Oct 27;21:1232–5. doi: 10.1016/j.dib.2018.10.077 (PMC6231364; doi:10.1016/j.dib.2018.10.077)
Supplement: Supplementary file 13 — Supplementary material [file mmc13.xlsx]

## Sheet: Del1
Time lapsed (ms)		Dig II dx	Dig II sin	Dig III dx	Dig III sin	Dig IV dx	Dig IV sin
16862		231.771	260.133	264.337	227.099	279.92	218.407		Session_2 for testsubject_1
16942		230.351	251.37	263.133	245.714	334.089	196.06
17022		250.803	314.463	267.239	272.634	341.595	227.726
17142		259.761	295.29	260.828	291.561	307.687	224.39
17222		258.936	364.168	223.817	227.678	263.965	243.47
17302		260.322	307.617	254.177	268.012	247.347	257.391
17382		204.19	267.097	251.891	271.993	282.073	248.249
17462		195.539	304.745	246.66	234.983	273.681	242.731
17542		246.583	326.453	247.558	251.814	281.461	230.843
17642		232.801	275.283	272.705	228.432	256.214	197.783
17742		210.176	255.558	228.66	226.553	307.352	191.63
17862		298.549	352.112	300.761	296.627	301.91	270.79
17962		254.924	287.292	246.518	270.67	308.608	229.429
18042		283.532	272.604	240.736	285.293	270.052	257.678
18122		249.018	306.043	254.294	298.797	302.283	249.276
18222		225.889	322.391	281.47	255.948	289.42	226.931
18302		226.879	303.847	239.194	266.494	261.337	213.418
18382		232.41	285.313	267.97	224.123	228.809	210.669
18482		256.654	308.181	259.028	272.551	278.239	199.824
18582		259.256	351.362	286.894	286.572	314.921	272.11
18662		258.871	315.951	288.402	320.569	329.991	255.972
18742		272.666	283.251	230.811	310.631	296.891	266.023
18862		251.361	269.068	257.748	233.079	274.442	209.833
18942		233.808	288.359	220.366	240.024	280.86	225.251
19042		241.46	316.753	249.25	248.832	274.706	197.509
19122		265.185	306.86	266.826	282.807	251.53	261.028
19222		223.847	305.387	241.437	290.36	286.295	233.966
19302		269.981	312.767	319.687	287.82	323.024	229.189
19422		259.147	256.488	262.375	245.149	331.083	235.502
19502		250.703	283.001	265.2	250.459	325.68	209.264
19582		280.231	321.902	258.699	255.652	301.743	232.624
19662		258.863	300.627	241.388	246.033	276.174	213.258
19742		200.867	263.087	220.516	243.877	264.221	194.134
19862		239.357	261.717	247.541	209.89	240.604	209.42
19962		212.951	311.325	283.06	274.553	279.202	232.517
20062		261.508	350.781	280.236	277.989	276.781	247.068
20142		221.23	291.069	278.999	281.274	266.551	264.138
20222		251.523	321.631	252.519	273.916	300.395	221.858
20302		246.648	241.337	274.033	244.196	337.805	212.317
20382		238.592	268.221	266.796	222.647	300.619	251.35
20461		226.802	293.628	237.731	230.443	252.409	261.398
20542		223.886	266.139	249.182	233.722	273.872	219.941
20622		235.006	237.98	242.381	233.828	286.598	220.33
20722		265.549	286.12	262.986	340.802	317.138	279.443
20862		292.784	315.892	263.999	277.567	290.673	247.303
20942		257.908	266.767	260.53	258.942	287.778	228.258
21022		262.226	306.121	265.112	260.91	268.629	185.437
21102		235.013	283.407	226.661	223.79	279.331	241.817
21182		258.18	296.666	241.978	232.052	299.321	230.396
21302		235.545	318.363	243.461	244.329	254.633	208.476
21382		234.073	286.502	253.73	260.434	290.272	205.205
21462		252.237	306.139	249.733	278.803	351.868	276.615
21542		262.392	358.617	312.889	296.479	286.227	236.22
21622		268.62	308.602	291.836	280.51	257.216	250.153
21742		251.149	305.266	281.868	261.122	284.643	189.968
21862		271.395	287.704	298.125	273.37	285.798	220.646
21942		263.556	299.596	281.65	225.774	248.267	224.746
22022		235.274	242.623	268.091	241.801	260.835	193.28
22142		196.383	242.263	218.293	242.063	249.065	206.441
22224		226.427	288.911	251.446	251.198	299.794	244.842
22302		284.563	316.705	279.712	300.855	277.273	255.174
22421		256.487	306.441	266.417	268.17	295.474	220.496
22502		265.469	276.091	264.316	256.734	258.448	213.747
22582		243.184	327.983	224.702	226.621	251.788	227.828
22662		258.132	275.809	246.723	252.904	302.854	221.533
22742		266.398	300.889	247.471	253.115	276.58	235.132
22862		228.342	240.688	287.905	229.894	271.472	215.668
22941		187.395	286.652	261.444	208.149	268.176	222.828
23022		271.215	314.886	260.452	254.794	338.013	241.958
23101		269.278	343.084	246.905	279.671	292.126	254.181
23182		249.429	285.025	229.704	257.622	347.578	242.696
23302		280.913	252.584	282.007	254.575	257.936	226.361
23382		257.354	250.571	271.796	287.514	260.913	225.018
23462		285.479	261.348	263.906	220.795	276.494	199.825
23542		241.228	238.488	276.32	246.453	265.97	199.029
23622		222.792	273.342	246.058	236.797	271.295	221.855
23722		210.355	284.315	225.915	214.464	288.195	183.232
23862		291.585	254.048	283.439	323.662	330.233	288.728
23961		259.32	263.516	254.619	253.094	288.54	224.597
24042		223.994	266.185	247.334	277.806	265.352	245.18
24122		267.3	248.393	239.884	254.236	308.936	240.954
24202		249.168	235.105	282.971	223.367	281.844	198.068
24282		221.992	261.444	259.347	248.148	240.602	207.271
24362		218.038	253.262	222.404	273.512	226.484	182.66
24462		240.454	251.192	247.508	208.061	252.004	190.311
24562		241.531	309.594	292.709	288.228	282.346	243.468
24642		250.61	283.77	289.442	322.648	316.567	207.721
24742		266.469	281.911	296.859	249.901	279.034	246.433
24862		254.686	228.533	247.958	239.047	262.914	211.352
24942		232.28	219.859	216.929	247.4	274.638	225.664
25021		200.928	290.775	262.321	250.019	258.394	230.008
25102		238.227	274.061	236.255	226.364	227.512	198.402
25182		226.653	270.647	228.545	198.113	247.745	169.072
25282		227.774	280.396	269.47	243.757	253.516	228.848
25382		252.57	338.148	325.774	292.448	295.998	250.896
25482		252.201	257.401	265.849	278.839	306.004	207.266
25562		251.733	223.913	285.118	246.114	334.928	212.84
25642		228.617	251.969	249.89	223.308	290.768	211.49
25722		215.144	240.293	268.575	208.037	243.592	177.723
25862		184.8	231.795	231.058	236.499	243.607	173.332
25981		213.583	242.904	216.02	239.126	252.536	222.106
26061		236.819	259.131	254.18	258.123	299.656	221.603
26161		259.803	250.755	265.308	295.874	265.433	234.604
26242		276.367	244.342	264.397	207.842	310.451	227.968
26322		247.718	240.401	263.082	235.413	230.614	203.495
26402		248.327	273.01	258.706	246.435	251.589	191.539
26481		232.924	297.738	214.263	233.909	241.567	182.8
26562		227.624	206.956	232.805	255.892	261.637	197.327
26642		243.768	257.084	252.216	246.104	261.111	194.366
26722		218.145	236.112	235.825	242.006	239.504	197.781
26862		278.316	237.051	299.105	277.956	369.597	230.118
26962		211.227	265.175	263.826	231.331	277.404	218.954
27042		232.101	227.834	259.443	229.856	262.454	206.515
27122		224.756	245.487	226.379	231.993	264.257	197.938
27202		213.408	223.03	242.956	233.182	254.515	199.072
27282		176.934	243.441	230.426	202.516	255.154	225.239
27382		193.165	240.354	216.348	215.325	257.036	199.215
27481		207.093	274.48	258.928	280.158	275.822	228.569
27562		246.188	262.017	263.009	277.486	282.048	215.283
27662		249.247	256.213	289.698	238.425	308.047	202.822
27742		250.572	266.495	227.443	241.391	247.389	234.186
27862		211.516	265.147	262.024	251.291	255.175	230.254
27941		177.3	219.943	198.252	244.448	257.581	199.788
28021		193.029	215.819	212.74	214.982	249.207	201.97
28101		207.933	236.545	212.834	226.792	294.002	186.177
28181		201.706	224.118	214.859	232.81	274.44	201.182
28261		257.206	316.831	248.946	251.262	289.755	226.321
28341		233.961	303.606	311.222	268.35	280.345	228.68
28461		252.351	236.275	254.979	215.99	267.863	208.006
28541		247.067	251.1	275.456	226.778	292.546	225.366
28621		247.063	272.167	259.076	231.155	258.598	196.437
28701		231.645	249.17	255.647	208.091	232.666	181.842
28901		211.284	210.829	227.091	202.146	240.127	160.891
28981		230.4	250.584	296.247	267.067	290.817	190.391
29062		235.509	249.067	283.055	246.617	284.114	235.096
29142		231.552	320.13	263.542	293.741	260.982	218.801
29222		210.778	270.568	296.37	247.498	280.787	218.823
29301		217.649	254.094	247.398	246.936	278.391	256.949
29382		243.371	239.144	286.354	268.768	295.371	228.126
29461		240.825	269.719	268.165	219.431	239.109	216.434
29542		193.342	233.04	223.982	249.482	226.381	204.406
29622		195.29	222.523	240.408	279.554	226.039	201.316
29702		267.852	344.064	295.687	244.495	302.751	216.569
29862		207.522	285.448	256.36	257.818	305.764	198.119
29941		242.76	261.625	245.691	250.583	268.464	195.118
30041		236.559	243.12	233.943	227.926	279.981	166.74
30121		221.844	240.349	244.766	211.912	268.252	178.327
30201		260.806	256.979	258.492	237.428	226.151	211.457
30281		225.463	243.031	222.427	222.005	269.405	194.883
30361		206.102	272.337	204.838	224.794	231.157	175.993
30481		220.054	263.921	257.977	271.664	331.826	247.823
30581		246.176	267.826	255.881	252.652	318.216	232.207
30661		212.296	284.21	236.716	219.847	262.508	200.261
30741		230.8	233.207	256.885	263.134	260.451	184.793
30861		217.199	256.844	250.576	210.14	261.516	238.21
30941		195.843	221.957	256.178	213.038	241.395	188.962
31021		204.437	216.208	206.625	210.779	207.514	197.79
31101		183.657	203.85	261.716	211.468	244.322	197.636
31181		247.644	275.344	266.762	269.193	260.881	250.839
31301		220.563	260.296	282.109	258.411	268.098	237.1
31381		216.021	252.203	245.646	270.832	242.233	206.149
31461		231.745	217.818	259.964	252.01	238.657	166.855
31541		242.698	242.476	237.554	249.425	281.766	190.388
31621		217.207	226.068	237.411	217.742	223.984	184.673
31702		217.233	202.687	236.058	188.518	249.406	197.799
31862		229.835	285.375	260.439	239.71	256.118	137.836
31961		253.44	321.175	298.515	269.909	288.261	205.946
32041		305.99	261.265	266.328	233.931	269.413	206.422
32121		227.888	290.278	257.387	247.104	262.099	229.222
32201		235.879	228.182	244.084	236.203	266.026	208.917
32281		237.403	237.807	250.572	257.561	253.174	195.013
32361		238.491	245.213	264.464	211.8	237.877	164.814
32441		191.691	267.312	220.804	261.351	224.644	216.543
32521		197.116	270.857	228.941	227.504	222.082	201.279
32621		239.597	290.431	262.455	196.179	289.855	183.646
32742		255.5	267.184	286.442	268.635	334.285	215.207
32861		241.92	270.896	250.125	274.645	355.57	227.81
32941		232.667	246.049	242.865	204.874	305.862	193.89
33021		248.394	256.356	254.368	244.79	255.542	193.169
33101		235.128	209.806	213.371	208.62	274.988	140.054
33181		241.326	222.669	228.694	220.626	256.555	169
33281		219.286	270.677	203.063	221.847	255.501	191.882
33381		237.804	277.973	270.591	269.75	327.451	234.796
33461		252.548	315.974	277.034	229.267	262.386	242.299
33541		230.942	269.099	263.146	274.993	287.614	228.25
33621		258.929	306.894	212.925	265.133	271.137	233.157
33721		239.636	281.066	210.59	252.093	293.507	222.372
33861		227.3	269.083	249.902	234.151	225.622	195.692
33941		211.575	248.873	233.467	238.15	229.382	200.903
34021		226.031	216.668	235.732	241.903	258.045	178.95
34121		270.017	337.393	299.122	272.137	279.297	216.023
34201		230.663	271.658	292.593	273.576	269.244	214.573
34321		269.739	270.368	284.766	285.245	257.504	230.667
34401		222.992	233.879	263.61	227.378	250.442	201.818
34481		207.65	266.325	255.143	237.074	245.747	180.478
34561		204.235	235.398	227.32	230.677	252.853	175.869
34641		218.367	242.151	257.565	201.486	282.456	193.258
34721		177.32	233.889	226.711	206.285	250.417	177.766
34881		251.331	283.321	267.662	249.788	317.096	192.228
34981		224.704	258.351	226.244	280.156	317.78	222.629
35061		224.154	260.121	310.779	225.074	281.316	176.249
35141		207.172	234.631	213.693	231.403	242.1	191.163
35221		214.669	237.986	242.062	222.524	244.831	173.31
35301		206.534	250.7	239.358	221.511	218.448	171.653
35381		215.732	249.314	218.086	233.981	217.085	206.624
35481		181.211	212.153	190.265	208.067	248.101	162.838
35581		246.205	262.365	278.858	255.15	275.493	245.265
35661		263.912	285.893	282.151	227.044	292.737	240.859
35741		255.307	292.047	248.735	245.267	258.641	220.986
35861		217.76	231.872	228.819	203.719	256.476	178.242
35941		211.148	249.35	193.686	237.117	231.544	202.991
36021		213.249	237.66	224.876	267.372	231.407	173.679
36101		221.76	225.775	238.921	217.307	246.008	188.761
36181		201.249	215.648	205.028	190.057	245.899	164.976
36301		194.73	201.157	231.727	179.69	235.97	150.106
36381		219.146	265.472	223.021	211.98	279.689	199.76
36461		251.468	280.769	253.187	222.091	289.349	227.21
36581		226.694	237.576	217.283	233.036	246.778	191.504
36661		229.266	220.765	216.329	206.35	274.152	156.253
36741		225.202	216.365	241.502	220.444	264.103	192.162
36861		191.058	206.36	218.473	205.417	253.341	166.914
36941		223.494	202.555	184.424	182.233	211.085	168.234
37021		173.942	175.239	205.307	219.904	255.581	150.743
37121		183.985	154.756	194.213	167.002	237.669	171.484
37201		235.236	217.6	251.217	251.265	266.659	187.203
37281		208.849	245.546	246.561	212.454	252.223	219.26
37401		244.833	203.958	248.611	219.23	230.44	146.686
37481		205.567	201.067	214.432	190.225	276	191.329
37561		180.881	187.903	211.913	192.349	215.354	177.302
37641		211.855	175.584	210.414	205.335	234.612	189.285
37721		164.941	166.18	192.174	191.108	207.857	137.885
37881		173.751	168.68	200.614	163.73	208.994	148.296
37961		221.166	205.974	199.712	224	289.273	190.553
38041		203.83	215.829	227.072	203.626	245.053	200.658
38121		218.866	216.149	215.16	198.254	206.119	202.816
38201		196.899	194.955	197.324	213.016	220.779	181.312
38281		193.061	175.703	220.992	188.139	236.481	160.532
38361		153.387	159.269	217.225	171.191	214.216	157.942
38441		163.713	192.403	194.682	171.15	212.426	154.171
38521		171.216	167.147	192.951	188.625	225.579	140.965
38621		169.058	172.905	182.406	174.166	215.926	159.486
38701		204.008	219.565	217.825	224.571	256.761	171.461
38861		193.245	214.634	229.956	201.051	258.041	155.407
38941		199.847	169.59	230.608	224.524	222.9	149.254
39021		156.156	182.127	172.552	196.7	204.842	149.49
39121		194.018	152.081	209.461	181.586	215.894	151.151
39201		168.607	174.366	208.52	174.951	208.024	158.329
39303		197.665	197.219	188.144	177.262	219.868	163.076
39421		194.52	236.206	242.077	234.136	218.909	195.583
39501		199.592	193.873	217.588	210.319	238.746	176.995
39581		185.298	189.428	219.558	221.586	208.808	164.699
39661		183.788	204.315	227.61	234.108	235.184	145.146
39741		178.41	212.459	210.473	197.614	219.26	154.367
39861		197.824	177.677	206.115	170.902	206.567	137.211
39941		158.794	193.858	164.838	201.624	230.924	149.766
40041		249.47	259.931	237.823	214.578	303.852	186.755
40121		254.936	261.114	228.82	238.43	258.932	182.389
40221		243.197	268.544	238.533	220.898	272.52	193.719
40301		241.755	201.65	207.789	234.9	245.335	188.46
40381		229.226	228.198	199.708	193.127	282.622	186.745
40461		197.272	221.764	191.788	218.967	259.441	158.667
40541		195.471	224.521	195.198	182.534	220.24	166.474
40641		166.973	183.738	218.027	184.643	218.143	173.644
40721		232.979	281.994	270.116	252.705	250.104	207.978
40861		210.399	255.379	229.754	243.951	293.76	213.638
40941		238.254	255.998	263.73	219.011	237.079	207.162
41021		217.522	252.474	261.564	230.242	242.241	194.774
41101		204.253	221.715	228.876	178.819	263.973	176.187
41181		198.611	196.736	199.293	198.08	207.256	190.181
41301		224.665	207.172	224.278	195.681	216.119	191.578
41381		221.674	218.464	218.213	221.662	250.237	210.857
41461		267.253	255.701	232.486	236.775	306.964	233.894
41581		235.823	303.231	259.4	251.822	274.587	201.419
41661		225.86	247.115	237.935	262.403	231.136	203.168
41741		192.459	232.186	195.693	236.592	235.991	166.125
41861		204.34	213.225	227.823	180.62	237.156	173.645
41941		198.435	223.783	236.919	218.475	251.486	171.631
42061		173.31	207.947	181.855	188.254	236.509	168.574
42141		194.825	244.355	210.726	208.603	235.928	172.46
42221		256.392	265.203	280.626	276.607	284.761	200.804
42341		213.271	259.013	243.484	245.587	282.129	226.967
42421		230.362	270.152	254.667	202.592	265.871	184.878
42501		206.104	272.97	221.535	213.118	231.517	216.361
42581		217.208	246.391	218.237	211.232	299.23	199.97
42661		194.631	264.841	237.127	212.828	254.918	164.95
42741		184.577	186.18	227.626	174.335	261.358	144.844
42861		189.576	227.219	195.88	167.783	227.745	167.216
42941		228.821	233.481	224.883	205.822	243.455	172.674
43021		239.171	281.778	305.135	265.184	245.998	206.615
43141		229.09	291.663	262.527	240.897	266.534	185.189
43221		192.708	280.841	262.182	212.2	269.142	183.181
43301		220.041	269.948	246.395	242.627	247.63	172.232
43381		231.243	244.739	222.23	224.969	285.777	163.169
43461		194.58	221.637	237.891	203.873	231.254	166.929
43561		205.202	243.224	210.042	179.93	251.227	178.39
43641		183.307	208.041	190.061	175.526	193.93	159.406
43741		237.99	276.882	240.438	294.923	247.472	232.141
43861		239.684	312.16	233.037	273.62	268.925	199.015
43941		246.537	274.422	230.328	221.54	263.338	199.804
44021		200.325	256.355	233.688	243.129	251.006	197.685
44101		203.897	279.2	250.043	232.734	238.019	154.533
44181		216.143	261.759	224.946	225.305	221.662	166.783
44261		227.125	271.308	201.889	230.227	216.382	184.289
44361		229.73	197.274	224.272	235.714	219.186	178.016
44461		213.579	249.854	226.607	220.813	255.779	176.709
44541		240.499	275.039	263.117	233.265	293.159	193.895
44661		226.279	281.751	270.882	225.127	295.681	204.533
44741		220.763	261.857	238.583	221.261	252.48	191.344
44861		264.988	293.792	262.504	205.732	262.916	184.934
44941		264.07	268.651	211.105	216.779	275.204	194.443
45021		153.922	252.981	217.89	206.866	248.413	189.182
45101		195.191	231.6	233.684	206.131	232.974	170.593
45201		246.621	254.099	274.483	229.366	274.854	233.792
45281		252.649	285.546	238.331	252.617	285.819	187.916
45401		220.752	245.608	231.103	256.402	259.152	189.297
45481		246.399	204.511	230.293	208.251	273.445	214.346
45561		239.278	263.558	265.766	233.657	254.807	199.289
45641		209.065	228.135	277.383	182.181	226.619	187.97
45721		202.354	223.879	215.658	251.238	252.305	180.189
45901		187.543	319.183	240.654	232.822	282.117	227.949
45981		238.258	323.605	272.741	233.208	299.08	223.7
46061		234.939	293.744	251.727	227.548	275.711	189.84
46161		250.501	307.754	238.776	208.401	249.798	227.784
46241		225.158	276.758	267.691	221.388	249.567	217.31
46321		222.073	224.892	198.256	213.566	268.63	200.741
46401		195.956	242.816	218.451	204.678	256.961	160.39
46481		182.252	238.077	229.856	222.102	280.164	165.464
46561		190.725	247.056	236.685	197.914	276.748	190.155
46641		245.397	324.468	265.789	259.634	283.736	243.729
46741		223.306	327.508	219.15	242.385	264.361	197.88
46861		200.47	280.988	278.251	243.969	238.683	187.297
46941		227.304	250.024	280.7	233.768	280.08	211.425
47021		223.635	247.541	260.6	212.132	259.51	182.084
47101		227.186	254.743	231.596	215.538	239.842	210.756
47201		190.223	251.806	194.966	245.495	238.231	193.759
47301		221.713	345.831	281.263	266.631	292.005	218.071
47381		251.026	277.872	256.876	238.32	275.679	202.181
47501		218.233	265.853	258.981	237.98	251.186	211.921
47581		224.452	283.103	261.397	304.465	287.829	209.446
47661		229.274	265.755	255.531	252.845	251.066	202.363
47741		229.36	296.283	242.139	211.838	247.399	222.578
47881		214.981	251.117	225.49	227.309	277.903	217.293
47961		249.314	352.696	230.595	267.411	307.659	216.009
48041		281.235	339.615	273.377	242.032	327.328	220.629
48121		233.721	295.127	227.871	243.121	336.454	219.339
48201		217.491	292.118	279.442	271.19	273.775	209.853
48281		223.004	243.765	219.864	234.863	274.025	187.403
48361		234.16	261.628	267.751	211.922	286.49	197.955
48441		197.757	259.201	251.586	205.288	269.897	200.05
48521		197.04	259.026	205.019	236.962	237.415	218.827
48601		210.664	291.15	269.607	263.472	258.32	239.625
48721		260.431	317.651	233.976	281.145	310.361	220.771
48861		256.208	305.672	271.817	325.333	255.125	196.743
48941		258.752	281.498	272.611	273.729	296.269	213.651
49021		234.666	263.636	276.333	253.019	256.543	169.145
49101		217.198	266.192	223.815	263.802	240.161	180.74
49181		234.955	259.097	259.189	234.881	260.497	209.927
49281		218.002	247.488	229.418	260.522	236.593	202.08
49381		212.271	323.111	265.753	253.154	308.182	234.606
49501		222.19	317.629	239.711	256.496	259.678	189.887
49581		276.557	255.188	225.989	233.977	293.117	180.553
49661		227.799	278.784	248.003	251.51	281.522	190.439
49741		237.467	299.357	221.484	242.027	245.593	181.775
49861		230.939	294.165	275.574	237.313	242.381	209.505
49961		237.006	242.798	240.158	244.115	249.575	196.038
50041		274.82	293.438	251.143	349.125	298.663	224.445
50121		237.952	306.202	264.762	254.646	309.275	220.363
50221		239.213	274.981	274.887	276.423	275.373	212.974
50321		213.814	248.219	252.481	216.815	269.577	217.202
50401		221.761	328.893	249.753	267.625	300.286	214.706
50481		219.407	244.365	264.853	262.037	257.247	170.267
50581		209.204	270.526	238.922	261.278	244.367	198.66
50661		217.632	276.911	271.048	254.898	257.995	206.249
50741		237.484	364.15	251.05	262.286	356.937	229.503
50861		227.86	287.249	253.449	238.934	282.967	218.196
50941		191.198	268.058	293.254	263.921	242.214	230.253
51021		233.639	269.281	244.15	256.038	303.836	187.735
51101		210.49	256.862	258.842	220.752	234.713	205.259
51181		222.915	277.743	237.637	249.512	275.565	219.309
51281		204.266	307.637	238.57	245.95	258.951	207.966
51381		208.371	343.654	290.819	257.969	300.067	227.334
51481		219.42	318.581	293.273	213.332	257.293	211.596
51581		220.377	279.626	249.047	243.13	286.802	191.565
51661		199.528	314.608	252.849	259.046	282.399	223.991
51741		236.301	272.894	244.202	240.808	268.695	195.28
51863		230.837	238.84	244.739	214.934	253.456	202.488
51941		203.965	253.2	224.475	204.063	230.25	211.699
52021		224.576	244.182	255.941	247.392	266.758	191.948
52101		250.697	306.732	274.145	272.126	272.201	227.162
52221		225.552	266.124	233.791	245.171	238.087	240.96
52301		209.42	262.118	247.974	240.77	254.194	219.492
52381		230.272	292.066	274.257	257.415	253.591	213.824
52461		203.124	236.437	196.314	204.868	233.755	221.263
52561		226.871	222.097	237.374	213.663	254.177	176.945
52641		212.586	212.749	278.45	213.13	226.766	212.191
52741		248.302	265.523	269.701	232.907	254.014	219.962
52868		258.609	276.38	286.36	228.589	260.732	212.61
52941		220.042	229.318	255.773	229.492	297.529	190.615
53021		223.213	246.443	264.845	261.896	259.266	195.05
53101		205.074	230.531	236.278	213.426	275.66	188.839
53181		215.137	231.703	199.004	207.178	238.493	182.289
53261		199.512	200.501	214.73	203.493	226.309	152.033
53381		221.217	206.025	254.258	178.879	194.449	154.85
53461		257.458	279.009	277.377	250.715	308.915	227.251
53581		222.335	243.122	246.13	203.354	279.836	240.909
53661		218.593	251.803	289.664	251.861	290.433	222.74
53741		194.241	232.343	275.201	235.699	288.832	207.364
53861		205.001	247.333	213.106	196.978	219.553	202.204
53941		172.75	210.494	231.213	203.411	222.879	179.809
54061		177.23	212.783	229.798	191.131	204.623	159.549
54141		189.739	255.545	222.094	234.778	268.701	193.137
54221		234.658	225.582	238.065	219.814	303.904	199.556
54341		213.782	260.33	247.963	224.836	250.755	222.28
54421		205.496	228.373	245.388	196.961	276.242	214.651
54501		212.574	247.526	232.607	193.747	259.577	185.033
54581		192.399	204.812	243.206	193.288	230.748	177.242
54661		186.846	196.713	210.657	180.954	202.031	194.55
54741		201.136	203.505	215.081	198.154	205.17	158.685
54861		193.944	217.425	199.904	186.623	212.071	152.923
54941		245.67	265.505	225.998	220.31	252.54	196.585				Peak detection							AUC							Time							a							PU(a)							Perfusion variability
55021		242.896	276.382	279.045	244.103	298.799	240.232
55121		227.16	262.129	243.279	229.822	251.64	165.887				Dig II dx	Dig II sin	Dig III dx	Dig III sin	Dig IV dx	Dig IV sin		Dig II dx	Dig II sin	Dig III dx	Dig III sin	Dig IV dx	Dig IV sin		Dig II dx	Dig II sin	Dig III dx	Dig III sin	Dig IV dx	Dig IV sin		Dig II dx	Dig II sin	Dig III dx	Dig III sin	Dig IV dx	Dig IV sin		Dig II dx	Dig II sin	Dig III dx	Dig III sin	Dig IV dx	Dig IV sin		Dig II dx	Dig II sin	Dig III dx	Dig III sin
55221		221.77	241.038	229.082	189.051	242.082	193.024
55301		233.971	236.512	242.813	211.156	249.674	188.002				0	0	0	0	0	0		0	0	0	0	0	0		0	0	0	0	0	0		1.00021	1.0009	1.0057	1.00203	1.01036	1.00906		233.959	278.321	254.327	247.051	275.576	210.734		32.7397	49.0925	33.3757	40.0418
55381		202.88	223.385	278.258	192.754	252.413	169.227				0	0	0	0	0	0		0	0	0	0	0	0		0	0	0	0	0	0		1.00074	1.001	1.00581	1.00193	1.0105	1.00901		233.928	278.298	278.258	247.056	275.498	210.85		32.7397	49.0925	33.1927	40.0418
55461		193.316	212.928	247.473	201.369	195.98	184.229				0	0	0	0	0	0		0	0	0	0	0	0		0	0	0	0	0	0		1.00118	1.00083	1.00583	1.00192	1.01031	1.00879		233.889	278.336	254.321	247.057	275.578	211.252		32.7397	49.3775	33.2685	40.0418
55541		184.154	215.813	200.474	199.899	191.813	160.857				0	0	0	0	0	0		0	0	0	0	0	0		0	0	0	0	0	0		1.00109	1.00085	1.00582	1.00152	1.01006	1.0086		233.965	278.332	254.469	247.077	275.589	211.272		32.7608	49.3775	33.7118	40.0418
55641		176.175	188.984	218.389	196.219	206.266	166.366				0	0	0	0	0	0		0	0	0	0	0	0		0	0	0	0	0	0		1.00086	1.00067	1.0059	1.00117	1.00987	1.00852		233.967	278.372	254.461	247.095	275.649	211.462		32.7608	49.3775	33.7628	40.0418
55741		197.39	235.489	220.87	212.326	224.498	194.425				0	0	0	0	0	0		0	0	0	0	0	0		0	0	0	0	0	0		1.00108	1.00032	1.00628	1.00142	1.01036	1.00855		233.996	278.794	254.547	247.158	275.663	211.616		32.829	49.6867	33.948	40.1063
55861		218.317	272.786	253.956	242.706	242.022	210.297				0	0	0	0	0	0		0	0	0	0	0	0		0	0	0	0	0	0		1.00101	1.00032	1.00635	1.00149	1.01054	1.00836		234.108	278.962	254.626	247.221	275.68	211.767		32.9175	49.5455	33.8757	40.183
55941		218.935	269.413	237.731	215.431	251.594	201.992				0	0	0	0	0	0		0	0	0	0	0	0		0	0	0	0	0	0		1.00082	1.00038	1.00649	1.00139	1.01088	1.00853		234.125	278.96	254.62	247.226	275.706	211.745		32.9175	49.5455	33.8757	40.183
56021		205.358	248.282	251.391	183.498	243.624	201.855				0	0	0	0	0	0		0	0	0	0	0	0		0	0	0	0	0	0		1.00054	1.00016	1.0066	1.00153	1.01083	1.00844		234.149	278.811	254.615	247.297	275.677	211.757		32.9175	49.4017	33.8757	40.2548
56101		211.116	244.894	236.861	209.389	257.013	187.022				0	0	0	0	0	0		0	0	0	0	0	0		0	0	0	0	0	0		1.00051	0.999668	1.00669	1.00144	1.01081	1.00833		234.152	278.589	254.808	247.301	275.707	211.772		32.9175	49.0925	34.0992	40.2548
56181		183.327	249.437	189.328	180.185	255.544	197.324				0	0	0	0	0	0		0	0	0	0	0	0		0	0	0	0	0	0		1.0005	0.999605	1.00681	1.00138	1.01074	1.0083		234.153	278.602	254.773	247.304	275.979	211.981		32.9175	49.0925	34.0992	40.142
56261		183.413	211.347	210.655	196.425	189.381	158.328				0	0	0	0	0	0		0	0	0	0	0	0		0	0	0	0	0	0		1.00058	0.999851	1.00669	1.00133	1.01051	1.00831		234.146	278.843	255.244	247.306	276.015	211.98		32.9175	49.4017	34.024	40.142
56341		187.02	224.063	235.818	213.392	176.679	182.454				0	0	0	0	0	0		0	0	0	0	0	0		0	0	0	0	0	0		1.00013	0.999172	1.00658	1.00095	1.01049	1.00794		234.358	278.915	255.262	247.245	276.016	212.019		33.0688	49.4017	34.024	40.0703
56441		171.846	203.022	203.421	206.258	212.891	152.445				0	0	0	0	0	0		0	0	0	0	0	0		0	0	0	0	0	0		0.999945	0.999007	1.00661	1.00075	1.01022	1.00798		234.361	278.932	255.257	247.254	276.055	212.015		33.0688	49.0125	34.024	40.0703
56541		240.742	214.049	220.949	215.324	260.587	192.329				0	0	0	0	0	0		0	0	0	0	0	0		0	0	0	0	0	0		0.999945	0.999264	1.00653	1.00112	1.01019	1.00796		234.389	278.994	255.481	247.316	276.059	212.148		32.9412	48.944	34.136	40.0682
56661		223.625	294.79	243.032	236.859	258.675	205.402				0	0	0	0	0	0		0	0	0	0	0	0		0	0	0	0	0	0		0.999888	0.999111	1.00676	1.00089	1.01005	1.00796		234.496	294.79	255.59	247.38	276.301	212.418		32.369	48.6435	34.2742	40.0715
56741		202.535	257.885	329.644	207.326	233.778	198.291				0	0	0	0	0	0		0	0	0	0	0	0		0	0	0	0	0	0		1.00018	0.998824	1.0067	1.0009	1.00988	1.00818		234.659	279.19	329.644	247.398	276.102	212.758		32.5487	48.6435	34.9265	40.1518
56861		196.943	245.143	227.465	221.19	280.848	178.639				0	0	0	0	0	0		0	0	0	0	0	0		0	0	0	0	0	0		1.00053	0.998987	1.00669	1.00087	1.0101	1.00809		234.643	279.172	255.821	247.616	276.072	212.386		32.5487	48.6435	34.9265	40.546
56941		192.338	278.43	269.213	243.04	258.913	164.449				0	0	0	0	0	0		0	0	0	0	0	0		0	0	0	0	0	0		1.0009	0.99897	1.00686	1.00088	1.0104	1.00815		234.589	279.2	269.213	248.197	276.264	212.765		33.2132	48.7862	34.75	41.142
57021		234.421	265.028	245.916	240.07	213.792	195.749				0	0	0	0	0	0		0	0	0	0	0	0		0	0	0	0	0	0		1.00107	0.998851	1.00684	1.00062	1.01042	1.00801		234.566	279.2	255.807	248.308	276.262	212.793		33.2132	48.6322	33.8467	41.142
57101		212.124	232.023	210.54	212.735	251.62	169.482				0	0	0	0	0	0		0	0	0	0	0	0		0	0	0	0	0	0		1.00126	0.998413	1.00673	1.00025	1.01008	1.00764		234.539	279.216	255.817	248.421	276.298	212.872		33.2132	48.585	33.8467	41.1717
57181		185.773	230.579	216.568	202.274	203.511	164.248				0	0	0	0	0	0		0	0	0	0	0	0		0	0	0	0	0	0		1.00122	0.998059	1.00651	0.999693	1.01095	1.00771		234.545	279.232	255.839	248.52	276.194	212.857		32.5487	47.8428	33.5135	41.142
57301		188.702	236.729	231.409	206.288	229.836	201.597				0	0	0	0	0	0		0	0	0	0	0	0		0	0	0	0	0	0		1.00104	0.998067	1.00654	0.999347	1.01215	1.00762		234.569	279.232	255.836	248.582	276.026	212.875		33.2132	47.522	33.355	40.9932
57381		224.218	288.067	245.038	247.194	265.776	204.338				0	0	0	0	0	0		0	0	0	0	0	0		0	0	0	0	0	0		1.00129	0.998209	1.00673	0.999247	1.01266	1.00785		234.534	288.067	256.044	248.696	276.197	212.972		32.5487	47.389	34.0687	41.22
57481		218.905	285.275	283.94	243.523	236.728	202.556				0	0	0	0	0	0		0	0	0	0	0	0		0	0	0	0	0	0		1.00174	0.998163	1.00685	0.999465	1.01261	1.00766		234.66	285.275	283.94	248.711	276.204	212.973		32.3895	47.3838	33.892	40.636
57581		211.569	274.864	217.325	249.265	203.801	187.931				0	0	0	0	0	0		0	0	0	0	0	0		0	0	0	0	0	0		1.00168	0.998319	1.00685	0.999541	1.01253	1.00712		234.479	279.702	256.332	248.71	276.216	213.638		32.3152	47.4638	33.892	40.636
57661		242.441	232.26	246.781	214.225	248.622	210.532				0	0	0	0	0	0		0	0	0	0	0	0		0	0	0	0	0	0		1.0014	0.998822	1.00681	0.999374	1.01118	1.00667		234.52	279.617	256.452	248.712	276.364	213.173		32.3152	47.4638	34.1512	40.636
57741		214.378	226.555	227.375	205.903	256.362	180.02				0	0	0	0	0	0		0	0	0	0	0	0		0	0	0	0	0	0		1.0014	0.99951	1.00663	0.999899	1.01112	1.00654		234.395	279.53	257.195	248.706	276.652	213.643		32.1355	47.3225	34.1512	40.636
57861		222.487	227.744	235.94	211.649	220.344	186.863				0	0	0	0	0	0		0	0	0	0	0	0		0	0	0	0	0	0		1.00106	0.999278	1.00621	1.00034	1.01219	1.00689		234.404	279.559	257.945	248.7	276.451	213.64		32.1355	47.2263	34.6115	40.3407
57941		179.112	216.166	244.307	209.622	223.701	208.255				0	0	0	0	0	0		0	0	0	0	0	0		0	0	0	0	0	0		1.0007	0.999261	1.0062	1.00028	1.01195	1.00706		234.414	279.561	257.946	248.701	276.497	213.663		32.1355	47.1455	34.6115	40.1517
58061		215.139	269.004	232.913	218.482	238.842	177.841				0	0	0	0	0	0		0	0	0	0	0	0		0	0	0	0	0	0		1.00056	0.999528	1.00607	1.0002	1.01164	1.007		234.417	279.527	257.958	248.702	276.554	213.669		32.1355	46.2713	34.6115	40.0487
58161		233.807	316.875	258.111	250.219	280.986	214.051				0	0	0	0	0	0		0	0	0	0	0	0		0	0	0	0	0	0		1.00022	0.999609	1.00582	1.00017	1.0115	1.00713		234.449	316.875	257.979	248.702	280.986	213.656		31.9905	45.833	34.6115	39.639
58261		220.141	291.866	284.835	251.685	270.582	223.603				0	0	0	0	0	0		0	0	0	0	0	0		0	0	0	0	0	0		1.00017	0.999529	1.00608	1.00015	1.01154	1.0073		234.456	291.866	284.835	248.702	276.937	223.603		31.6865	44.7982	34.7217	39.3762
58341		217.241	214.645	202.204	234.683	271.697	214.353				0	0	0	0	0	0		0	0	0	0	0	0		0	0	0	0	0	0		1.00021	0.999643	1.00631	1.00012	1.01175	1.00705		234.659	279.938	258.076	248.703	276.887	214.063		31.8663	44.487	34.659	39.3762
58421		205.43	225.413	199.04	247.351	253.077	204.695				0	0	0	0	0	0		0	0	0	0	0	0		0	0	0	0	0	0		1.00023	0.999793	1.00639	1.00014	1.01179	1.00713		234.659	280.084	258.306	248.703	276.879	214.215		31.8663	44.015	34.659	39.3195
58501		220.696	241.303	214.193	262.177	252.746	197.805				0	0	0	0	0	0		0	0	0	0	0	0		0	0	0	0	0	0		0.999997	0.999693	1.00615	1	1.01178	1.00688		234.66	280.448	258.364	262.177	276.88	214.234		32.1702	44.0655	34.3037	39.2342
58581		227.815	230.059	232.302	206.332	241.523	201.596				0	0	0	0	0	0		0	0	0	0	0	0		0	0	0	0	0	0		1.00014	0.999209	1.00597	0.999902	1.01178	1.00661		234.659	280.547	258.409	248.888	276.882	214.348		31.8663	43.9677	34.1545	39.3862
58661		186.601	247.831	223.625	215.94	235.639	175.403				0	0	0	0	0	0		0	0	0	0	0	0		0	0	0	0	0	0		1.00013	0.999718	1.00578	0.999582	1.01175	1.00634		234.659	280.443	258.454	248.993	276.888	214.349		31.597	43.8915	33.7307	39.2655
58741		201.494	258.885	238.638	217.802	237.532	174.493				0	0	0	0	0	0		0	0	0	0	0	0		0	0	0	0	0	0		1.0002	1.00014	1.00587	0.99935	1.0115	1.00622		234.659	280.356	258.432	249.069	276.946	214.35		30.9563	43.8915	33.4815	38.7115
58861		214.331	245.497	243.346	248.689	302.088	189.225				0	0	0	0	0	0		0	0	0	0	0	0		0	0	0	0	0	0		1.00029	1.00001	1.00566	0.999111	1.01122	1.00638		234.659	280.383	258.483	249.147	302.088	214.349		30.712	43.8915	33.1827	38.7115
58941		230.904	366.105	260.783	297.206	284.957	231.464				0	0	0	0	0	0		0	0	0	0	0	0		0	0	0	0	0	0		1.00063	1.00068	1.00544	0.998833	1.01141	1.00575		234.627	366.105	258.536	297.206	284.957	231.464		30.712	43.8915	33.1827	38.7115
59041		246.668	286.157	220.373	240.925	251.827	226.694				0	0	0	0	0	0		0	0	0	0	0	0		0	0	0	0	0	0		1.00092	1.00076	1.00546	0.999024	1.01101	1.00553		246.668	286.157	258.533	249.393	277.187	226.694		30.712	44.17	33.089	38.9227
59121		224.427	288.381	251.732	255.599	257.579	197.243				0	0	0	0	0	0		0	0	0	0	0	0		0	0	0	0	0	0		1.00084	1.00114	1.00555	0.999223	1.01102	1.00561		234.599	288.381	258.829	255.599	277.186	214.603		30.9563	44.1997	32.776	39.061
59201		225.342	245.978	262.048	238.688	243.774	193.314				0	0	0	0	0	0		0	0	0	0	0	0		0	0	0	0	0	0		1.00087	1.00051	1.00554	0.999449	1.01086	1.00571		234.594	280.98	258.976	249.715	277.19	214.646		30.712	44.18	32.9122	38.911
59281		204.545	269.922	258.009	261.309	248.602	210.355				0	0	0	0	0	0		0	0	0	0	0	0		0	0	0	0	0	0		1.00069	1.00123	1.00553	0.998696	1.01092	1.0051		234.665	280.916	259.048	261.309	277.189	214.663		30.5555	43.947	33.0182	38.911
59361		209.057	258.549	250.61	210.401	280.976	159.152				0	0	0	0	0	0		0	0	0	0	0	0		0	0	0	0	0	0		1.00022	1.00086	1.00549	0.998632	1.01087	1.00489		234.699	280.949	259.049	250.227	280.976	214.773		30.482	43.2545	32.647	38.934
59441		175.936	269.741	298.688	207.52	243.351	187.057				0	0	0	0	0	0		0	0	0	0	0	0		0	0	0	0	0	0		1.00021	1.0009	1.00546	0.998467	1.01117	1.00466		234.7	280.946	298.688	250.237	277.271	214.8		30.4715	42.9675	32.4757	38.81
59541		207.444	252.316	255.45	200.087	250.265	183.138				0	0	0	0	0	0		0	0	0	0	0	0		0	0	0	0	0	0		0.999931	1.00123	1.00522	0.998309	1.01132	1.00481		234.745	280.917	259.071	250.248	277.262	215.077		30.4127	42.9675	32.4757	38.81
59641		201.305	231.873	243.083	227.826	231.634	190.676				0	0	0	0	0	0		0	0	0	0	0	0		0	0	0	0	0	0		1.00005	1.00187	1.00527	0.998172	1.01119	1.00431		234.725	280.861	259.067	250.256	277.27	215.206		30.2405	42.4308	32.1842	38.7375
59721		225.356	297.744	303.669	255.853	269.538	206.632				0	0	0	0	0	0		0	0	0	0	0	0		0	0	0	0	0	0		1.00031	1.00175	1.00517	0.99795	1.01083	1.00406		234.684	297.744	303.669	255.853	277.294	215.271		30.2405	42.199	32.239	38.81
59861		250.787	289.707	232.505	284.177	331.18	172.805				0	0	0	0	0	0		0	0	0	0	0	0		0	0	0	0	0	0		1.00048	1.00177	1.00534	0.9981	1.01131	1.00415		250.787	289.707	259.202	284.177	331.18	215.722		30.3875	41.7632	32.535	39.033
59961		225.593	266.529	270.356	222.353	267.927	200.531				0	0	0	0	0	0		0	0	0	0	0	0		0	0	0	0	0	0		1.00044	1.00178	1.00548	0.998047	1.01148	1.00429		234.936	281.184	270.356	250.713	277.949	215.953		30.3397	41.8292	33.0757	39.21
60041		229.276	291.375	252.576	204.674	264.466	200.327				0	0	0	0	0	0		0	0	0	0	0	0		0	0	0	0	0	0		1.00032	1.00167	1.00583	0.99799	1.011	1.00397		234.974	291.375	259.391	250.954	277.975	216.025		30.2165	41.5167	33.1838	39.499
60121		230.225	252.677	215.07	217.303	277.308	191.392				0	0	0	0	0	0		0	0	0	0	0	0		0	0	0	0	0	0		1.0002	1.00104	1.00543	0.997642	1.01092	1.00371		235.293	281.355	259.408	251.063	277.308	216.042		30.3427	41.5167	33.0405	39.4313
60201		196.403	259.162	221.087	233.078	241.23	198.364				0	0	0	0	0	0		0	0	0	0	0	0		0	0	0	0	0	0		0.999943	1.00109	1.00525	0.997344	1.01083	1.00329		235.32	281.343	259.438	251.157	277.984	216.124		30.2587	41.5167	32.8525	39.151
60281		211.363	267.066	214.456	231.158	237.302	181.27				0	0	0	0	0	0		0	0	0	0	0	0		0	0	0	0	0	0		0.99978	1.00139	1.00499	0.997215	1.01065	1.00322		235.337	281.272	259.483	251.198	277.994	216.139		30.1445	41.3592	32.7673	38.9378
60361		193.578	233.686	220.76	193.518	238.283	167.931				0	0	0	0	0	0		0	0	0	0	0	0		0	0	0	0	0	0		0.999796	1.00148	1.00469	0.996977	1.0105	1.00337		235.073	281.253	259.535	251.24	277.909	216.109		29.9782	41.3592	32.7673	38.9378
60441		223.664	201.982	218.241	190.692	232.879	169.858				0	0	0	0	0	0		0	0	0	0	0	0		0	0	0	0	0	0		0.999816	1.00127	1.00445	0.996891	1.01042	1.00419		234.945	281.3	259.576	251.242	277.913	216.023		29.8872	41.3592	32.7673	38.9378
60561		248.026	279.956	237.766	264.344	306.93	219.98				0	0	0	0	0	0		0	0	0	0	0	0		0	0	0	0	0	0		0.999849	1.00122	1.0055	0.996867	1.01063	1.00422		248.026	279.956	259.399	264.344	306.93	219.98		29.8872	41.5167	32.7673	39.151
60661		241.118	247.666	242.736	239.119	284.53	189.919				0	0	0	0	0	0		0	0	0	0	0	0		0	0	0	0	0	0		0.999942	1.00127	1.00558	0.996842	1.01022	1.0042		241.118	281.3	259.397	251.243	284.53	216.023		29.6785	41.3592	32.7155	39.151
60741		267.877	267.994	230.235	249.418	294.348	209.826				0	0	0	0	0	0		0	0	0	0	0	0		0	0	0	0	0	0		1.00008	1.00135	1.00582	0.997176	1.01021	1.00458		267.877	281.611	259.632	251.271	294.348	216.202		29.8872	41.2122	32.598	39.0715
60861		206.247	288.909	260.705	201.794	306.394	210.503				0	0	0	0	0	0		0	0	0	0	0	0		0	0	0	0	0	0		1.00008	1.00116	1.00559	0.997026	1.0103	1.00484		234.942	288.909	259.673	251.282	306.394	216.151		29.8872	40.8902	32.3752	39.0715
60941		219.828	249.17	217.189	205.961	283.355	196.602				0	0	0	0	0	0		0	0	0	0	0	0		0	0	0	0	0	0		1.00031	1.00084	1.00676	0.996851	1.0105	1.0047		234.94	281.771	259.472	251.307	283.355	216.179		29.773	40.5952	32.1232	39.0715
61021		226.329	243.498	223.561	206.193	274.827	171.174				0	0	0	0	0	0		0	0	0	0	0	0		0	0	0	0	0	0		1.00036	1.00083	1.00664	0.996845	1.0107	1.00502		234.94	281.771	259.492	251.536	278.194	216.116		29.6315	40.3415	32.022	39.4143
61101		204.559	228.013	229.196	210.784	220.053	190.727				0	0	0	0	0	0		0	0	0	0	0	0		0	0	0	0	0	0		1.00057	1.00044	1.00542	0.996835	1.01065	1.0051		234.914	281.748	259.41	251.309	278.198	216.101		29.6315	40.2672	31.9238	39.0133
61181		198.963	241.553	211.502	184.079	214.092	177.535				0	0	0	0	0	0		0	0	0	0	0	0		0	0	0	0	0	0		1.00042	1.00031	1.00656	0.996774	1.0103	1.00488		234.938	281.753	259.372	251.318	278.097	216.144		29.773	40.2672	32.025	39.0133
61281		207.339	224.01	254.502	228.189	228.444	180.243				0	0	0	0	0	0		0	0	0	0	0	0		0	0	0	0	0	0		1.0002	1.00007	1.00645	0.996588	1.01061	1.00435		234.702	281.757	259.26	251.345	278.074	216.249		29.6785	40.521	32.169	39.0715
61381		256.419	333.753	249.921	232.901	297.931	209.025				0	0	0	0	0	0		0	0	0	0	0	0		0	0	0	0	0	0		1.00007	0.999914	1.00599	0.996357	1.01092	1.00425		256.419	333.753	259.147	251.378	297.931	216.269		29.7625	40.521	31.7653	39.2848
61481		258.488	240.653	260.87	258.325	280.237	200.421				0	0	0	0	0	0		0	0	0	0	0	0		0	0	0	0	0	0		1.00029	1	1.00596	0.996587	1.01095	1.00436		258.488	281.852	260.87	258.325	280.237	216.657		29.6785	40.362	31.7653	39.4725
61581		252.204	237.973	256.335	211.816	286.611	193.924				0	0	0	0	0	0		0	0	0	0	0	0		0	0	0	0	0	0		1.00005	1.00001	1.00589	0.996528	1.01054	1.00438		252.204	282.116	259.155	251.569	286.611	216.888		29.773	40.0255	31.7653	39.4143
61661		234.013	283.462	247.775	243.019	323.278	171.941				0	0	0	0	0	0		0	0	0	0	0	0		0	0	0	0	0	0		0.999629	0.999497	1.00599	0.996389	1.01055	1.00392		234.947	283.462	259.305	251.743	323.278	216.92		29.773	39.7493	32.169	39.4312
61741		213.252	248.873	238.849	215.554	285.054	191.417				0	0	0	0	0	0		0	0	0	0	0	0		0	0	0	0	0	0		0.999344	0.999408	1.00589	0.996262	1.01037	1.00378		234.949	282.175	259.315	251.754	285.054	217.057		29.8872	39.4185	31.917	39.4312
61861		187.503	217.49	244.35	218.708	239.437	162.906				0	0	0	0	0	0		0	0	0	0	0	0		0	0	0	0	0	0		0.99902	0.999379	1.00569	0.996204	1.01031	1.00394		234.895	282.178	259.334	251.758	278.096	216.919		29.6785	39.4185	31.917	39.4312
61941		197.192	279.199	234.159	215.99	247.596	196.26				0	0	0	0	0	0		0	0	0	0	0	0		0	0	0	0	0	0		0.998832	0.999252	1.00563	0.995888	1.01083	1.00376		234.666	279.199	259.176	251.637	278.064	216.931		29.6883	39.4848	31.917	39.3457
62021		216.197	245.978	238.608	214.749	260.511	180.184				0	0	0	0	0	0		0	0	0	0	0	0		0	0	0	0	0	0		0.99876	0.99941	1.00574	0.995932	1.01081	1.00437		234.666	281.958	259.168	251.439	278.065	216.889		29.6883	39.4848	31.917	38.9447
62101		205.348	193.586	228.971	207.313	240.01	192.036				0	0	0	0	0	0		0	0	0	0	0	0		0	0	0	0	0	0		0.998921	0.999459	1.00564	0.995888	1.01107	1.00449		234.665	281.949	259.175	251.445	278.053	216.881		29.6883	39.154	31.8605	38.9447
62221		234.354	269.231	231.803	235.43	291.013	221.535				0	0	0	0	0	0		0	0	0	0	0	0		0	0	0	0	0	0		0.998983	0.999575	1.00567	0.996236	1.01112	1.00454		234.665	282.159	259.173	251.6	291.013	221.535		29.6042	39.3055	31.8157	39.2512
62301		245.017	282.076	232.233	258.13	243.474	188.271				0	0	0	0	0	0		0	0	0	0	0	0		0	0	0	0	0	0		0.998681	0.999568	1.00577	0.9962	1.01107	1.00428		245.017	282.076	259.165	258.13	278.373	217.159		29.49	39.2815	31.8157	39.2512
62421		234.377	264.145	252.682	251.273	271.811	214.613				0	0	0	0	0	0		0	0	0	0	0	0		0	0	0	0	0	0		0.998444	0.999502	1.00554	0.995727	1.01065	1.00368		234.942	282.87	259.184	251.273	278.429	214.613		29.4227	39.5183	31.6115	39.2282
62501		219.773	251.27	241.577	244.123	299.361	196.047				0	0	0	0	0	0		0	0	0	0	0	0		0	0	0	0	0	0		0.998167	0.999678	1.00577	0.99565	1.0106	1.00377		234.945	282.816	259.165	251.838	299.361	217.293		29.3787	39.5183	31.6115	39.1492
62581		228.585	243.693	237.758	217.288	248.358	189.705				0	0	0	0	0	0		0	0	0	0	0	0		0	0	0	0	0	0		0.998578	0.999757	1.00616	0.995494	1.01071	1.00375		234.694	282.792	259.022	251.679	278.447	217.316		29.3045	39.5183	31.1893	39.0637
62661		206.609	236.525	213.059	242.148	262.14	180.123				0	0	0	0	0	0		0	0	0	0	0	0		0	0	0	0	0	0		0.998327	0.999546	1.00602	0.996488	1.01038	1.00367		234.735	282.857	259.028	251.574	278.437	217.337		29.3045	39.5183	31.234	39.0637
62741		204.25	228.61	241.631	217.499	240.415	164.506				0	0	0	0	0	0		0	0	0	0	0	0		0	0	0	0	0	0		0.998669	0.999634	1.00582	0.996491	1.01025	1.00341		234.679	282.83	259.036	251.573	278.438	217.395		29.3045	39.5183	31.3212	38.9522
62861		162.237	237.137	239.682	185.152	213.738	168.101				0	0	0	0	0	0		0	0	0	0	0	0		0	0	0	0	0	0		0.99908	0.999664	1.00584	0.997744	1.01031	1.00391		234.664	282.82	259.035	251.416	278.437	217.309		29.3045	39.5183	31.234	38.9522
62961		185.473	191.064	234.507	198.379	252.457	172.312				0	0	0	0	0	0		0	0	0	0	0	0		0	0	0	0	0	0		0.998995	0.99937	1.00592	0.997998	1.01044	1.0035		234.665	282.911	259.032	251.38	278.224	217.376		29.3045	39.5183	31.1893	38.614
63061		217.857	256.55	227.924	235.967	265.638	194.749				0	0	0	0	0	0		0	0	0	0	0	0		0	0	0	0	0	0		0.999037	0.999262	1.00617	0.997775	1.01042	1.00336		234.892	283.175	259.132	251.613	278.436	217.793		29.356	39.9305	31.8157	38.6995
63141		217.549	276.28	259.692	261.959	264.936	216.93				0	0	0	0	0	0		0	0	0	0	0	0		0	0	0	0	0	0		0.999202	0.999192	1.00589	0.997479	1.01051	1.00316		234.951	276.28	259.155	261.959	278.436	216.93		29.5242	39.899	31.6115	38.301
63261		229.215	259.489	239.547	256.108	255.488	183.519				0	0	0	0	0	0		0	0	0	0	0	0		0	0	0	0	0	0		0.999095	0.999308	1.00593	0.997309	1.01018	1.00316		234.952	283.709	259.151	256.108	278.438	218.109		29.5242	40.1173	31.6115	38.0627
63341		239.966	263.416	273.92	220.939	243.742	198.265				0	0	0	0	0	0		0	0	0	0	0	0		0	0	0	0	0	0		0.998796	0.999246	1.00629	0.997396	1.0102	1.00287		239.966	283.722	273.92	251.828	278.542	218.127		29.5242	40.0705	31.6115	38.2257
63421		223.341	231.947	236.523	204.047	276.424	198.153				0	0	0	0	0	0		0	0	0	0	0	0		0	0	0	0	0	0		0.998572	0.999347	1.00628	0.997537	1.01027	1.00289		234.941	283.7	259.017	251.813	276.424	218.126		29.3155	40.0705	30.985	38.2257
63501		194.806	279.922	272.085	195.598	223.991	199.854				0	0	0	0	0	0		0	0	0	0	0	0		0	0	0	0	0	0		0.998678	0.999041	1.00639	0.99754	1.01045	1.00283		234.969	279.922	272.085	251.813	278.485	218.129		29.5242	39.7865	30.5333	38.2257
63581		217.415	263.563	235.445	211.094	224.093	170.116				0	0	0	0	0	0		0	0	0	0	0	0		0	0	0	0	0	0		0.998648	0.999222	1.00685	0.997623	1.01041	1.00301		234.974	283.39	258.75	251.919	278.493	218.119		29.4635	39.8333	30.5283	38.391
63661		235.9	254.277	236.6	205.977	205.064	190.277				0	0	0	0	0	0		0	0	0	0	0	0		0	0	0	0	0	0		0.998731	0.999196	1.00662	0.997646	1.01054	1.0025		235.9	283.394	258.765	251.917	278.464	218.15		29.4635	39.8333	30.573	38.391
63741		196.41	257.49	228.401	185.262	244.997	190.655				0	0	0	0	0	0		0	0	0	0	0	0		0	0	0	0	0	0		0.998821	0.999499	1.00597	0.998121	1.01054	1.00254		234.954	283.666	258.809	252.08	278.436	218.19		29.4635	40.1173	30.5283	38.5443
63881		211.959	261.869	227.03	219.489	269.391	197.878				0	0	0	0	0	0		0	0	0	0	0	0		0	0	0	0	0	0		0.999031	0.999527	1.0059	0.998207	1.01039	1.00276		235.218	283.903	258.946	252.405	278.437	218.443		29.1232	40.3817	30.6863	38.656
63961		253.183	247.69	282.058	249.861	304.567	236.118				0	0	0	0	0	0		0	0	0	0	0	0		0	0	0	0	0	0		0.998794	0.999255	1.00548	0.997954	1.01079	1.00255		253.183	284.406	282.058	249.861	304.567	236.118		28.8365	40.5615	30.6315	38.9632
64061		240.455	267.242	264.536	247.048	278.844	223.406				0	0	0	0	0	0		0	0	0	0	0	0		0	0	0	0	0	0		0.99864	0.999617	1.00588	0.99794	1.01061	1.00292		240.455	284.268	264.536	252.848	278.844	223.406		28.5155	40.4577	30.6315	39.194
64141		222.518	245.049	240.477	193.99	272.737	175.049				0	0	0	0	0	0		0	0	0	0	0	0		0	0	0	0	0	0		0.998488	0.999413	1.00559	0.998062	1.01019	1.00294		235.005	284.346	259.045	252.848	278.545	218.663		28.4245	40.4577	30.6315	39.194
64221		227.224	251.73	235.731	215.713	274.298	181.328				0	0	0	0	0	0		0	0	0	0	0	0		0	0	0	0	0	0		0.998739	0.999401	1.0061	0.997817	1.01025	1.00309		234.957	283.913	259.025	252.849	278.53	218.73		28.4245	40.2005	30.6315	39.194
64301		194.328	283.965	229.974	217.863	239.54	221.334				0	0	0	0	0	0		0	0	0	0	0	0		0	0	0	0	0	0		0.998666	0.998957	1.00622	0.997767	1.01027	1.00324		234.94	283.965	259.02	252.849	278.525	221.334		28.5367	40.2005	30.8358	39.2565
64381		170.033	278.048	247.676	202.853	247.972	170.21				0	0	0	0	0	0		0	0	0	0	0	0		0	0	0	0	0	0		0.998781	0.999016	1.00608	0.997998	1.01031	1.00329		234.934	278.048	259.025	252.848	278.517	218.728		28.2157	40.3042	30.8805	39.295
64461		202.317	219.531	228.714	181.4	255.033	199.093				0	0	0	0	0	0		0	0	0	0	0	0		0	0	0	0	0	0		0.99889	0.99905	1.00609	0.998013	1.01041	1.00367		234.954	283.941	259.139	252.848	278.858	218.747		28.2357	40.3042	31.234	39.295
64541		206.962	212.608	216.126	199.204	224.917	187.546				0	0	0	0	0	0		0	0	0	0	0	0		0	0	0	0	0	0		0.999092	0.999409	1.00607	0.998356	1.01039	1.00364		235.206	284.347	259.14	252.891	279.051	218.789		28.3267	40.5615	31.1893	39.4677
64621		192.745	240.139	216.717	225.727	228.316	172.527				0	0	0	0	0	0		0	0	0	0	0	0		0	0	0	0	0	0		0.99902	0.999615	1.00598	0.997996	1.01038	1.00358		235.22	284.776	259.147	252.928	279.056	218.84		28.3267	41.129	30.985	39.4677
64721		179.346	286.379	229.214	251.946	266.809	206.581				0	0	0	0	0	0		0	0	0	0	0	0		0	0	0	0	0	0		0.998606	0.999729	1.00582	0.997863	1.01031	1.00374		235.286	286.379	259.161	251.946	279.083	218.94		28.3267	41.38	30.8833	39.5148
64861		230.726	287.561	242.022	248.39	278.201	195.738				0	0	0	0	0	0		0	0	0	0	0	0		0	0	0	0	0	0		0.998438	0.999826	1.00581	0.997874	1.01023	1.00397		235.304	287.561	259.323	248.39	278.201	219.046		28.3267	41.6772	31.4515	39.5148
64941		254.15	267.589	240.351	225.443	238.373	194.385				0	0	0	0	0	0		0	0	0	0	0	0		0	0	0	0	0	0		0.998295	0.999772	1.0062	0.998234	1.01003	1.00387		254.15	285.38	259.129	253.024	278.885	219.054		28.2357	41.6772	30.825	39.5148
65021		186.998	276.412	225.641	248.72	311.505	204.644				0	0	0	0	0	0		0	0	0	0	0	0		0	0	0	0	0	0		0.99824	0.999528	1.00622	0.998224	1.00956	1.00396		235.052	276.412	259.02	248.72	311.505	219.047		28.2357	41.6772	30.5298	39.5148
65101		209.693	254.25	269.536	256.736	266.31	222.611				0	0	0	0	0	0		0	0	0	0	0	0		0	0	0	0	0	0		0.998262	0.999611	1.00578	0.998161	1.00979	1.00366		235.048	285.406	269.536	256.736	278.902	222.611		28.4245	41.6772	30.5298	39.5148
65181		165.75	243.421	224.245	222.759	284.226	159.765				0	0	0	0	0	0		0	0	0	0	0	0		0	0	0	0	0	0		0.998799	0.999782	1.00589	0.998173	1.00986	1.0033		234.931	285.378	259.033	253.025	284.226	219.132		28.2157	41.6772	30.5298	39.4763
65261		177.758	236.875	222.42	224.754	267.409	186.647				0	0	0	0	0	0		0	0	0	0	0	0		0	0	0	0	0	0		0.998426	0.999023	1.00528	0.998261	1.0095	1.00317		234.942	285.501	259.066	253.07	279.404	219.32		28.2157	41.6772	30.4715	39.6055
65341		194.291	206.892	217.112	219.064	248.374	166.756				0	0	0	0	0	0		0	0	0	0	0	0		0	0	0	0	0	0		0.998305	0.997755	1.00497	0.998272	1.00899	1.00322		235.039	285.755	259.091	253.384	279.824	219.39		28.2357	41.6772	30.3708	39.5848
65441		221.48	227.215	238.947	222.749	254.588	198.061				0	0	0	0	0	0		0	0	0	0	0	0		0	0	0	0	0	0		0.998265	0.997935	1.00502	0.998387	1.00916	1.00306		235.047	285.902	259.234	253.993	280.041	219.405		28.0365	41.896	30.7243	39.805
65561		222.813	310.337	248.115	231.352	282.542	182.956				0	0	0	0	0	0		0	0	0	0	0	0		0	0	0	0	0	0		0.998224	0.997327	1.00534	0.998041	1.0092	1.003		234.944	310.337	259.061	254.031	282.542	219.323		27.8278	41.896	30.4715	39.805
65661		233.957	295.545	254.588	233.927	275.641	212.969				0	0	0	0	0	0		0	0	0	0	0	0		0	0	0	0	0	0		0.998378	0.997294	1.00486	0.997217	1.00954	1.00251		234.727	295.545	259.1	254.285	275.641	212.969		27.7535	41.7645	30.4715	40.4503
65741		222.955	279.278	223.835	247.133	308.541	207.789				0	0	0	0	0	0		0	0	0	0	0	0		0	0	0	0	0	0		0.998222	0.997394	1.00541	0.99731	1.00944	1.00244		234.752	279.278	259.056	254.111	308.541	219.461		27.7535	41.8682	30.5298	39.805
65861		235.271	230.626	235.018	229.968	252.264	225.813				0	0	0	0	0	0		0	0	0	0	0	0		0	0	0	0	0	0		0.99845	0.99723	1.00542	0.997472	1.00898	1.00245		235.271	285.908	259.055	254.093	280.067	225.813		27.5737	41.7645	30.5298	39.7152
65941		213.88	229.933	218.994	248.699	230.351	209.026				0	0	0	0	0	0		0	0	0	0	0	0		0	0	0	0	0	0		0.998566	0.997388	1.00527	0.99699	1.00858	1.00259		234.447	285.91	259.067	248.699	280.095	219.824		27.4988	42.233	30.5298	40.3605
66021		210.222	203.986	212.379	208.673	250.617	176.563				0	0	0	0	0	0		0	0	0	0	0	0		0	0	0	0	0	0		0.998784	0.9975	1.00522	0.997003	1.00849	1.00251		234.653	285.939	258.991	254.49	280.099	219.846		27.5737	42.172	30.3803	40.4722
66101		191.013	227.458	200.049	215.137	213.435	189.511				0	0	0	0	0	0		0	0	0	0	0	0		0	0	0	0	0	0		0.999016	0.997557	1.00509	0.99678	1.00851	1.00253		234.665	285.938	258.997	254.493	280.18	219.841		27.5915	42.1475	30.322	40.4722
66221		225.886	247.574	242.779	188.337	228.126	196.671				0	0	0	0	0	0		0	0	0	0	0	0		0	0	0	0	0	0		0.998907	0.997431	1.00531	0.996791	1.00861	1.00267		234.772	285.91	258.988	254.493	280.094	219.801		27.415	42.1612	30.3803	40.4722
66301		228.431	324.946	250.763	250.711	272.445	232.109				0	0	0	0	0	0		0	0	0	0	0	0		0	0	0	0	0	0		0.998598	0.997474	1.00528	0.997706	1.00835	1.00253		234.677	324.946	258.858	250.711	280.107	232.109		27.5915	41.6927	30.324	40.4722
66381		219.422	285.895	239.018	252.852	260.655	226.73				0	0	0	0	0	0		0	0	0	0	0	0		0	0	0	0	0	0		0.998561	0.997549	1.00522	0.998404	1.00834	1.0023		234.659	285.895	258.863	252.852	280.107	226.73		27.5737	41.3082	30.324	40.537
66501		218.725	275.042	254.338	236.544	263.075	216.027				0	0	0	0	0	0		0	0	0	0	0	0		0	0	0	0	0	0		0.998652	0.997623	1.00544	0.998373	1.00826	1.00255		234.435	275.042	258.845	254.341	280.191	216.027		27.6915	41.0252	30.324	40.4722
66581		207.52	252.893	238.344	221.057	265.978	209.679				0	0	0	0	0	0		0	0	0	0	0	0		0	0	0	0	0	0		0.998522	0.997785	1.00542	0.998486	1.00821	1.00287		234.453	285.147	258.732	254.328	280.193	219.422		27.7767	41.129	30.3822	40.4722
66661		208.593	278.959	221.208	201.997	358.983	221.104				0	0	0	0	0	0		0	0	0	0	0	0		0	0	0	0	0	0		0.998585	0.997719	1.00551	0.998454	1.00808	1.00291		234.444	278.959	258.724	254.332	358.983	221.104		27.7767	41.129	30.3822	40.0777
66741		216.111	272.848	257.862	190.51	252.635	223.519				0	0	0	0	0	0		0	0	0	0	0	0		0	0	0	0	0	0		0.998725	0.997917	1.00525	0.998611	1.00836	1.00342		234.424	285.585	257.862	254.491	280.355	223.519		27.6915	41.38	30.324	39.7278
66861		208.952	235.307	237.758	209.196	223.093	208.035				0	0	0	0	0	0		0	0	0	0	0	0		0	0	0	0	0	0		0.998589	0.997798	1.00545	0.998727	1.00851	1.00339		234.659	285.903	258.982	254.512	280.674	219.966		27.5737	41.6927	30.482	39.8768
66961		188.229	227.973	206.232	232.051	228.364	158.564				0	0	0	0	0	0		0	0	0	0	0	0		0	0	0	0	0	0		0.998537	0.997875	1.00556	0.998623	1.00865	1.0033		234.659	285.902	258.974	254.515	280.866	219.967		27.4117	41.6927	30.482	39.607
67041		228.358	290.572	241.897	204.275	203.461	221.034				0	0	0	0	0	0		0	0	0	0	0	0		0	0	0	0	0	0		0.998455	0.997888	1.00561	0.99783	1.00861	1.00355		234.659	290.572	258.97	254.502	280.66	221.034		27.4117	41.6927	30.482	39.458
67121		267.725	343.94	294.989	264.878	305.814	258.526				0	0	0	0	0	0		0	0	0	0	0	0		0	0	0	0	0	0		0.998365	0.997866	1.00566	0.997712	1.00871	1.00336		267.725	343.94	294.989	264.878	305.814	258.526		27.4117	41.3082	30.5298	39.7278
67241		230.503	300.964	255.162	243.102	313.944	191.047				0	0	0	0	0	0		0	0	0	0	0	0		0	0	0	0	0	0		0.998089	0.998019	1.0059	0.997415	1.00859	1.00321		234.661	300.964	258.946	254.507	313.944	219.968		27.4117	41.38	30.482	40.2477
67321		250.451	229.462	247.287	254.546	262.962	200.476				0	0	0	0	0	0		0	0	0	0	0	0		0	0	0	0	0	0		0.998623	0.997725	1.00585	0.99749	1.00866	1.00325		250.451	285.657	258.817	254.546	280.865	219.968		27.5737	41.4838	30.324	40.2477
67401		235.445	264.89	239.292	221.749	302.202	206.527				0	0	0	0	0	0		0	0	0	0	0	0		0	0	0	0	0	0		0.998406	0.9979	1.00575	0.996698	1.00845	1.00304		235.445	285.592	258.696	254.52	302.202	219.97		27.7665	41.5613	30.3822	39.7278
67481		254.192	316.39	241.962	240.499	246.51	198.748				0	0	0	0	0	0		0	0	0	0	0	0		0	0	0	0	0	0		0.999028	0.997637	1.00554	0.997333	1.00825	1.00296		254.192	316.39	258.72	254.509	280.896	219.971		27.7665	41.608	30.427	40.2477
67561		253.969	273.47	226.899	231.351	277.159	202.298				0	0	0	0	0	0		0	0	0	0	0	0		0	0	0	0	0	0		0.99904	0.997422	1.0056	0.998006	1.00843	1.0032		253.969	285.77	258.713	254.499	277.159	219.968		27.5737	41.6993	30.427	40.6422
67641		228.162	244.068	213.304	209.497	249.662	209.397				0	0	0	0	0	0		0	0	0	0	0	0		0	0	0	0	0	0		0.999014	0.997223	1.00563	0.997818	1.00897	1.00342		234.62	285.845	258.71	254.502	280.838	219.981		27.5737	41.6993	30.427	40.6422
67721		201.036	270.638	195.545	201.873	229.626	173.543				0	0	0	0	0	0		0	0	0	0	0	0		0	0	0	0	0	0		0.999263	0.997213	1.0053	0.997917	1.00904	1.00346		234.585	285.849	258.74	254.529	280.965	219.984		27.5737	41.6993	30.427	40.7912
67881		241.877	291.842	268.638	246.256	322.923	232.327				0	0	0	0	0	0		0	0	0	0	0	0		0	0	0	0	0	0		0.998572	0.996992	1.00527	0.998064	1.00896	1.00299		241.877	291.842	268.638	254.526	322.923	232.327		27.5737	42.0045	30.5142	40.873
67981		239.146	310.546	250.937	279.846	278.074	229.436				0	0	0	0	0	0		0	0	0	0	0	0		0	0	0	0	0	0		0.998405	0.996886	1.005	0.997951	1.00886	1.00276		239.146	310.546	258.309	279.846	278.074	229.436		27.5737	42.347	30.5447	40.8658
68061		271.678	285.949	228.194	247.401	327.456	256.904				0	0	0	0	0	0		0	0	0	0	0	0		0	0	0	0	0	0		0.998825	0.997006	1.00491	0.998034	1.00886	1.00339		271.678	285.949	258.326	247.401	327.456	256.904		27.7665	42.6778	30.5447	40.8658
68141		231.015	316.931	262.612	283.687	282.445	222.944				0	0	0	0	0	0		0	0	0	0	0	0		0	0	0	0	0	0		0.998888	0.996947	1.00476	0.997974	1.0089	1.0038		234.638	316.931	262.612	283.687	282.445	222.944		27.8517	42.5992	30.7675	40.724
68221		217.276	312.99	216.593	207.233	257.627	240.972				0	0	0	0	0	0		0	0	0	0	0	0		0	0	0	0	0	0		0.998798	0.996711	1.00465	0.997929	1.00883	1.00383		234.651	312.99	258.372	254.5	280.852	240.972		27.9617	43.2002	30.7675	40.8658
68301		214.271	266.558	280.951	254.512	292.391	208.726				0	0	0	0	0	0		0	0	0	0	0	0		0	0	0	0	0	0		0.99834	0.996085	1.00425	0.998696	1.00889	1.00391		234.479	285.155	280.951	254.512	292.391	219.979		28.2077	42.8865	30.9832	40.7583
68381		200.185	260.028	233.323	229.169	267.669	193.191				0	0	0	0	0	0		0	0	0	0	0	0		0	0	0	0	0	0		0.998149	0.996408	1.00445	0.999008	1.00869	1.00367		234.408	284.751	258.179	254.273	280.283	219.963		28.472	42.88	30.9168	40.7968
68461		207.379	245.388	240.756	206.892	263.51	185.912				0	0	0	0	0	0		0	0	0	0	0	0		0	0	0	0	0	0		0.997993	0.997531	1.00446	0.999192	1.00927	1.00368		234.41	283.93	258.178	254.438	279.794	219.963		28.472	42.7332	30.877	40.9668
68561		231.04	260.519	251.242	236.23	300.967	186.475				0	0	0	0	0	0		0	0	0	0	0	0		0	0	0	0	0	0		0.99813	0.997529	1.00381	0.998545	1.00929	1.00361		234.509	283.734	258.11	254.492	300.967	219.964		28.4945	42.4493	30.7	40.9668
68641		237.782	280.299	249.76	269.587	283.839	260.957				0	0	0	0	0	0		0	0	0	0	0	0		0	0	0	0	0	0		0.998419	0.997462	1.00444	0.998627	1.00923	1.00356		237.782	280.299	258.083	269.587	283.839	260.957		28.923	42.5105	30.7	40.9668
68721		261.382	250.843	274.018	257.076	258.107	241.904				0	0	0	0	0	0		0	0	0	0	0	0		0	0	0	0	0	0		0.998772	0.997047	1.00481	0.99927	1.00923	1.00372		261.382	283.836	274.018	257.076	279.798	241.904		28.923	42.6918	30.5722	40.9668
68861		248.6	259.131	252.658	264.441	270.499	204.169				0	0	0	0	0	0		0	0	0	0	0	0		0	0	0	0	0	0		0.999593	0.9968	1.0047	0.999242	1.00964	1.00349		248.6	283.856	258.023	264.441	279.753	219.965		28.4945	42.9473	30.678	40.9283
68941		223.567	269.023	245.567	245.487	248.004	209.006				0	0	0	0	0	0		0	0	0	0	0	0		0	0	0	0	0	0		0.999394	0.99734	1.00467	0.999066	1.0096	1.00321		234.413	283.777	258.023	254.453	279.757	219.968		28.4945	43.0688	30.678	40.9668
69021		223.601	322.791	237.622	239.29	270.617	222.78				0	0	0	0	0	0		0	0	0	0	0	0		0	0	0	0	0	0		0.999093	0.997471	1.00442	0.998672	1.00917	1.00284		234.417	322.791	257.953	254.307	279.805	222.78		28.923	42.6983	30.6968	40.8377
69101		211.112	286.523	256.331	268.793	246.215	236.156				0	0	0	0	0	0		0	0	0	0	0	0		0	0	0	0	0	0		0.999123	0.997079	1.00436	0.998588	1.0086	1.00276		234.395	286.523	256.331	268.793	279.678	236.156		28.9445	42.595	30.7825	40.6713
69181		213.395	288.693	221.776	213.316	270.876	191.511				0	0	0	0	0	0		0	0	0	0	0	0		0	0	0	0	0	0		0.998709	0.996787	1.00414	0.998575	1.00822	1.00318		234.378	288.693	257.724	253.973	279.72	219.374		28.941	42.6732	30.823	40.5427
69281		227.894	243.443	238.161	222.109	247.168	194.848				0	0	0	0	0	0		0	0	0	0	0	0		0	0	0	0	0	0		0.998668	0.996777	1.00403	0.999169	1.00829	1.00312		234.355	282.705	257.088	253.669	279.562	219.38		28.7583	43.2975	30.7825	39.9982
69381		259.01	293.57	281.997	258.029	293.919	217.057				0	0	0	0	0	0		0	0	0	0	0	0		0	0	0	0	0	0		0.998292	0.997139	1.00402	0.99925	1.00829	1.00357		259.01	293.57	281.997	258.029	293.919	217.057		28.6987	43.4263	30.6648	39.9982
69461		251.286	270.862	283.249	254.808	317.55	218.604				0	0	0	0	0	0		0	0	0	0	0	0		0	0	0	0	0	0		0.998283	0.997123	1.00418	0.999145	1.00826	1.00325		251.286	282.581	283.249	254.808	317.55	218.604		28.7747	43.757	30.542	39.7953
69561		237.878	309.938	328.842	240.094	313.632	226.746				0	0	0	0	0	0		0	0	0	0	0	0		0	0	0	0	0	0		0.998157	0.996998	1.00416	0.999023	1.00832	1.003		237.878	309.938	328.842	253.134	313.632	226.746		28.9667	44.1587	30.1473	40.0335
69641		210.41	303.328	241.288	243.379	243.301	233.393				0	0	0	0	0	0		0	0	0	0	0	0		0	0	0	0	0	0		0.998189	0.996992	1.00424	0.998923	1.00839	1.00288		234.055	303.328	256.224	253.016	279.555	233.393		29.0508	44.3973	30.384	40.265
69741		224.847	317.278	260.491	256.292	261.091	182.217				0	0	0	0	0	0		0	0	0	0	0	0		0	0	0	0	0	0		0.997773	0.996936	1.00449	0.999372	1.00827	1.00242		234.059	317.278	260.491	256.292	279.166	219.26		29.205	44.28	29.6622	40.19
69861		225.868	264.89	232.957	254.135	249.52	226.063				0	0	0	0	0	0		0	0	0	0	0	0		0	0	0	0	0	0		0.99755	0.996855	1.00459	0.99951	1.00792	1.0022		234.06	282.099	255.878	254.135	279.278	226.063		29.4193	43.9205	29.7295	40.066
69944		195.473	265.426	216.896	254.489	208.386	198.866				0	0	0	0	0	0		0	0	0	0	0	0		0	0	0	0	0	0		0.99708	0.996375	1.00435	0.999044	1.00777	1.00216		234.051	282.147	255.896	254.489	278.924	219.299		29.426	44.0403	29.7295	40.2608
70021		205.385	256.955	231.93	218.815	264.86	211.241				0	0	0	0	0	0		0	0	0	0	0	0		0	0	0	0	0	0		0.997217	0.99609	1.00465	0.999021	1.00772	1.00235		234.048	282.175	255.873	252.244	278.717	211.241		29.5063	44.1118	30.056	40.474
70121		231.317	363.988	266.959	271.259	290.305	239.409				0	0	0	0	0	0		0	0	0	0	0	0		0	0	0	0	0	0		0.997069	0.995957	1.00422	0.999151	1.00834	1.00237		234.013	363.988	266.959	271.259	290.305	239.409		29.6985	43.863	30.5543	40.8785
70241		249.249	276.837	288.286	274.467	290.248	214.211				0	0	0	0	0	0		0	0	0	0	0	0		0	0	0	0	0	0		0.99706	0.995777	1.00392	0.999048	1.0085	1.00233		249.249	281.013	288.286	274.467	290.248	214.211		29.6985	43.5485	30.056	41.1778
70321		252.691	263.989	293.705	250.327	326.978	257.967				0	0	0	0	0	0		0	0	0	0	0	0		0	0	0	0	0	0		0.996823	0.995832	1.00373	0.999277	1.0085	1.00185		252.691	280.998	293.705	250.327	326.978	257.967		29.6657	43.6247	30.6477	41.1778
70401		259.809	283.833	230.472	270.256	262.635	200.663				0	0	0	0	0	0		0	0	0	0	0	0		0	0	0	0	0	0		0.996723	0.995537	1.00403	0.999303	1.00847	1.00187		259.809	283.833	255.922	270.256	278.438	219.093		29.8632	43.7905	30.985	40.8945
70481		268.6	265.993	249.44	231.755	246.906	207.022				0	0	0	0	0	0		0	0	0	0	0	0		0	0	0	0	0	0		0.997196	0.995623	1.00368	0.999349	1.00888	1.00199		268.6	280.26	255.817	251.915	278.202	218.945		30.1163	44.2565	30.7605	40.8272
70561		217.232	238.758	200.812	247.269	259.57	224.937				0	0	0	0	0	0		0	0	0	0	0	0		0	0	0	0	0	0		0.997056	0.996457	1.00386	0.999486	1.00874	1.00211		233.703	280.087	255.761	247.269	278.221	224.937		30.158	44.4292	30.8975	40.8295
70641		206.049	279.415	264.885	237.924	303.372	226.831				0	0	0	0	0	0		0	0	0	0	0	0		0	0	0	0	0	0		0.99657	0.996579	1.0039	0.999701	1.00844	1.00157		233.734	279.415	264.885	251.76	303.372	226.831		30.4175	44.552	30.8975	41.0408
70741		255.241	259.369	272.904	220.048	250.779	178.657				0	0	0	0	0	0		0	0	0	0	0	0		0	0	0	0	0	0		0.996106	0.996372	1.00382	1.00018	1.00842	1.00107		255.241	279.937	272.904	251.331	278.108	219.012		30.483	44.7168	31.274	40.9897
70861		254.025	302.088	266.807	247.695	274.524	193.686				0	0	0	0	0	0		0	0	0	0	0	0		0	0	0	0	0	0		0.995821	0.996095	1.00339	1.00066	1.0083	1.00085		254.025	302.088	266.807	247.695	278.118	219.028		30.7455	46.1175	31.4245	40.4682
70941		302.197	296.982	251.488	287.296	291.279	263.22				0	0	0	0	0	0		0	0	0	0	0	0		0	0	0	0	0	0		0.995696	0.996138	1.00332	1.00024	1.00803	1.00107		302.197	296.982	255.586	287.296	291.279	263.22		30.7455	46.1175	31.4245	40.4682
71021		261.655	288.84	285.929	293.049	302.931	230.414				0	0	0	0	0	0		0	0	0	0	0	0		0	0	0	0	0	0		0.995741	0.9964	1.00336	1.00061	1.00814	1.00121		261.655	288.84	285.929	293.049	302.931	230.414		31.0588	47.1455	31.3645	40.55
71101		259.397	301.212	259.05	264.285	344.538	259.834				0	0	0	0	0	0		0	0	0	0	0	0		0	0	0	0	0	0		0.995827	0.996509	1.00348	1.00044	1.00829	1.00194		259.397	301.212	259.05	264.285	344.538	259.834		30.937	46.99	31.4245	40.8322
71201		242.283	250.425	241.848	238.752	300.615	256.199				0	0	0	0	0	0		0	0	0	0	0	0		0	0	0	0	0	0		0.996141	0.995883	1.00332	1.00041	1.00811	1.00195		242.283	279.569	255.586	250.329	300.615	256.199		30.937	47.018	31.4245	40.953
71281		246.146	260.015	247.784	260.829	248.154	225.665				0	0	0	0	0	0		0	0	0	0	0	0		0	0	0	0	0	0		0.996589	0.995764	1.00302	1.00046	1.00761	1.00237		246.146	279.584	255.48	260.829	277.935	225.665		30.6238	47.2148	31.6047	40.8612
71361		221.579	275.77	241.068	213.498	258.138	212.098				0	0	0	0	0	0		0	0	0	0	0	0		0	0	0	0	0	0		0.996691	0.995504	1.00289	1.00033	1.00704	1.00206		233.553	279.617	255.485	249.88	277.775	212.098		29.6527	47.2903	31.8427	40.5657
71441		221.368	225.505	266.847	244.159	303.721	214.903				0	0	0	0	0	0		0	0	0	0	0	0		0	0	0	0	0	0		0.996567	0.995067	1.00287	1.00042	1.00714	1.00191		233.567	279.692	266.847	249.861	303.721	214.903		29.8758	47.3882	31.7867	40.5657
71521		238.765	255.233	265.761	209.372	259.803	204.377				0	0	0	0	0	0		0	0	0	0	0	0		0	0	0	0	0	0		0.99656	0.995444	1.00271	1.00038	1.00684	1.0015		238.765	279.625	265.761	249.869	277.803	218.738		30.161	47.5168	31.9222	40.6225
71641		229.122	267.769	221.433	243.151	278.435	215.345				0	0	0	0	0	0		0	0	0	0	0	0		0	0	0	0	0	0		0.996674	0.995476	1.00246	1.00022	1.0071	1.00173		233.555	279.412	255.411	249.904	278.435	215.345		30.5208	47.4238	31.9712	40.7642
71721		288.694	310.058	330.527	268.678	339.858	247.433				0	0	0	0	0	0		0	0	0	0	0	0		0	0	0	0	0	0		0.997042	0.995581	1.00229	1.00027	1.00697	1.00196		288.694	310.058	330.527	268.678	339.858	247.433		30.6865	47.3387	32.0132	40.3425
71861		251.092	306.237	264.314	278.246	319.241	234.427				0	0	0	0	0	0		0	0	0	0	0	0		0	0	0	0	0	0		0.997577	0.995523	1.00244	1.00023	1.00684	1.00181		251.092	306.237	264.314	278.246	319.241	234.427		30.6865	46.9295	31.8632	40.3425
71941		245.681	256.495	271.232	257.878	335.119	268.54				0	0	0	0	0	0		0	0	0	0	0	0		0	0	0	0	0	0		0.997579	0.995981	1.0022	1.00017	1.00677	1.00292		245.681	278.992	271.232	257.878	335.119	268.54		30.8705	46.6285	32.364	40.3425
72021		240.167	270.639	262.994	254.969	265.939	232.182				0	0	0	0	0	0		0	0	0	0	0	0		0	0	0	0	0	0		0.997951	0.995749	1.00205	0.999983	1.00719	1.00386		240.167	278.859	262.994	254.969	277.195	232.182		30.6865	46.759	32.514	40.1532
72101		241.905	240.223	261.277	233.164	277.996	216.813				0	0	0	0	0	0		0	0	0	0	0	0		0	0	0	0	0	0		0.998598	0.996077	1.00186	1.0002	1.00732	1.00387		241.905	278.754	261.277	249.285	277.996	216.813		30.248	46.759	32.514	40.1532
72181		231.27	255.349	239.966	219.214	288.838	228.334				0	0	0	0	0	0		0	0	0	0	0	0		0	0	0	0	0	0		0.998383	0.996568	1.00183	0.999952	1.00779	1.00373		231.27	278.596	255.3	249.308	288.838	228.334		30.248	46.759	33.0998	40.1532
72261		221.095	303.919	261.659	220.152	227.393	192.663				0	0	0	0	0	0		0	0	0	0	0	0		0	0	0	0	0	0		0.998626	0.996669	1.00172	0.99989	1.00757	1.00375		231.839	303.919	261.659	249.313	277.187	218.183		30.432	47.1725	33.2878	40.1532
72341		238.629	236.357	234.284	242.873	256.616	193.238				0	0	0	0	0	0		0	0	0	0	0	0		0	0	0	0	0	0		0.998829	0.996706	1.00138	1.00037	1.00736	1.0035		238.629	278.552	255.209	249.27	277.191	218.247		30.432	47.473	33.2527	40.1532
72421		229.917	261.646	250.891	213.34	238.311	188.123				0	0	0	0	0	0		0	0	0	0	0	0		0	0	0	0	0	0		0.998675	0.996433	1.00126	1.00124	1.00741	1.004		231.689	278.294	255.102	248.793	277.19	217.853		30.2818	47.2965	33.2657	39.8135
72541		283.491	312.607	279.243	337.255	265.15	256.194				0	0	0	0	0	0		0	0	0	0	0	0		0	0	0	0	0	0		0.99887	0.996366	1.00135	1.00126	1.00765	1.00343		283.491	312.607	279.243	337.255	277.221	256.194		30.2818	47.2965	33.2657	39.8135
72621		241.277	282.24	288.329	265.816	280.624	249.102				0	0	0	0	0	0		0	0	0	0	0	0		0	0	0	0	0	0		0.998758	0.996184	1.00094	1.001	1.00774	1.00328		241.277	282.24	288.329	265.816	280.624	249.102		30.2818	47.5202	33.2657	39.8135
72741		264.66	277.802	271.378	256.942	263.572	253.659				0	0	0	0	0	0		0	0	0	0	0	0		0	0	0	0	0	0		0.998818	0.996186	1.00057	1.00071	1.00788	1.00391		264.66	278.328	271.378	256.942	277.216	253.659		30.2818	47.352	33.149	39.6058
72861		274.178	329.223	238.577	262.296	294.307	202.329				0	0	0	0	0	0		0	0	0	0	0	0		0	0	0	0	0	0		0.998297	0.996779	1.00054	1.0008	1.00793	1.00365		274.178	329.223	255.04	262.296	294.307	217.09		30.3227	47.352	33.149	39.5695
72941		201.104	282.588	242.766	256.127	304.474	217.701				0	0	0	0	0	0		0	0	0	0	0	0		0	0	0	0	0	0		0.998288	0.996791	1.00066	1.00068	1.00766	1.00399		231.695	282.588	255.038	256.127	304.474	217.701		30.384	47.2965	33.3825	39.5695
73021		211.348	258.267	254.803	205.343	253.276	183.36				0	0	0	0	0	0		0	0	0	0	0	0		0	0	0	0	0	0		0.998225	0.998179	1.00084	1.00106	1.00732	1.00391		231.697	278.102	254.803	248.712	277.228	217.048		30.6172	47.2965	33.3258	39.5695
73101		204.884	258.048	228.668	192.327	244.185	178.53				0	0	0	0	0	0		0	0	0	0	0	0		0	0	0	0	0	0		0.998227	0.997978	1.00057	1.00107	1.00715	1.00377		231.434	278.121	254.808	248.712	277.232	216.931		30.4892	47.352	33.4818	39.5695
73181		209.144	260.986	229.933	211.297	255.655	181.12				0	0	0	0	0	0		0	0	0	0	0	0		0	0	0	0	0	0		0.998248	0.997981	1.00072	1.00114	1.00818	1.00346		231.284	278.121	254.785	248.711	277.21	216.954		30.9483	47.352	33.6267	39.5695
73261		182.527	242.271	235.479	228.868	248.561	167.64				0	0	0	0	0	0		0	0	0	0	0	0		0	0	0	0	0	0		0.998385	0.996488	1.00078	1.00118	1.00817	1.00359		231.28	278.287	254.68	248.71	277.174	216.944		30.9483	47.2965	33.5517	39.5695
73381		221.071	291.163	284.551	252.302	354.191	237.253				0	0	0	0	0	0		0	0	0	0	0	0		0	0	0	0	0	0		0.998185	0.996393	1.00082	1.00117	1.00872	1.00309		231.286	291.163	284.551	252.302	354.191	237.253		30.9483	47.2965	33.4395	39.518
73462		293.235	281.11	264.345	270.648	273.521	202.371				0	0	0	0	0	0		0	0	0	0	0	0		0	0	0	0	0	0		0.998161	0.998074	1.00089	1.00161	1.00852	1.00317		293.235	281.11	264.345	270.648	277.167	216.976		30.9483	47.2493	33.4395	39.518
73581		234.064	341.1	248.775	259.433	260.971	220.633				0	0	0	0	0	0		0	0	0	0	0	0		0	0	0	0	0	0		0.998243	0.99807	1.00044	1.00158	1.00839	1.00329		234.064	341.1	254.587	259.433	277.169	220.633		30.9483	47.2493	33.2405	39.3762
73661		226.928	245.873	261.352	226.094	275.949	206.359				0	0	0	0	0	0		0	0	0	0	0	0		0	0	0	0	0	0		0.998151	0.996506	1.00059	1.00269	1.00837	1.00281		231.287	278.284	261.352	248.583	275.949	217.003		30.3327	46.9488	32.927	39.3762
73741		224.173	252.042	258.039	233.286	277.195	218.723				0	0	0	0	0	0		0	0	0	0	0	0		0	0	0	0	0	0		0.997914	0.996487	1.00072	1.00258	1.0082	1.00293		231.294	278.287	258.039	248.603	277.195	218.723		30.9483	46.5353	33.1175	39.3762
73861		224.964	276.939	259.356	232.25	255.784	183.251				0	0	0	0	0	0		0	0	0	0	0	0		0	0	0	0	0	0		0.997781	0.996404	1.00072	1.00239	1.00832	1.00273		231.189	278.113	259.356	248.303	277.171	216.886		30.9455	45.8265	33.1468	39.5052
73941		198.998	253.848	218.086	235.998	224.833	256.066				0	0	0	0	0	0		0	0	0	0	0	0		0	0	0	0	0	0		0.997593	0.995718	1.00072	1.00254	1.00852	1.00313		231.211	278.178	254.473	248.61	277.058	256.066		31.0988	45.8265	33.1468	39.3762
74041		221.892	239.761	219.259	216.215	245.131	201.865				0	0	0	0	0	0		0	0	0	0	0	0		0	0	0	0	0	0		0.997863	0.995947	1.00089	1.0015	1.00848	1.00299		231.18	278.36	254.455	248.693	276.569	216.291		31.0988	46.5353	33.1468	39.3762
74121		217.014	243.583	209.248	226.718	258.259	189.261				0	0	0	0	0	0		0	0	0	0	0	0		0	0	0	0	0	0		0.997745	0.996088	1.00085	1.00133	1.00857	1.00306		231.194	278.75	254.46	248.694	276.276	216.267		30.9455	46.759	33.1468	39.3762
74201		219.855	288.309	292.085	243.326	283.185	232.935				0	0	0	0	0	0		0	0	0	0	0	0		0	0	0	0	0	0		0.99753	0.996206	1.00079	1.00122	1.00856	1.00277		231.219	288.309	292.085	248.694	283.185	232.935		30.9455	46.759	33.0238	39.3195
74301		237.97	280.642	280.678	239.551	297.13	223.631				0	0	0	0	0	0		0	0	0	0	0	0		0	0	0	0	0	0		0.997286	0.995998	1.00084	1.00122	1.00865	1.00264		237.97	280.642	280.678	248.694	297.13	223.631		30.8723	46.4545	33.1175	39.2342
74401		209.538	284.969	258.53	237.39	245.949	218.741				0	0	0	0	0	0		0	0	0	0	0	0		0	0	0	0	0	0		0.997564	0.995863	1.00074	1.00122	1.00875	1.00248		231.215	284.969	258.53	248.694	276.256	218.741		30.3903	46.2577	33.1175	39.2342
74481		182.4	295.921	248.717	230.485	239.517	203.303				0	0	0	0	0	0		0	0	0	0	0	0		0	0	0	0	0	0		0.997348	0.995836	1.00101	1.00247	1.00883	1.0029		231.24	295.921	254.558	248.623	276.248	216.704		30.3903	46.2577	33.1175	39.2342
74561		212.957	275.716	253.496	263.911	275.637	214.483				0	0	0	0	0	0		0	0	0	0	0	0		0	0	0	0	0	0		0.99707	0.995758	1.00086	1.00347	1.00891	1.00294		231.079	278.856	254.565	263.911	276.163	214.483		30.3622	46.2577	33.1175	39.2342
74641		219.982	255.362	252.364	236.613	262.245	171.975				0	0	0	0	0	0		0	0	0	0	0	0		0	0	0	0	0	0		0.997045	0.995796	1.00103	1.00329	1.00865	1.00278		231.082	278.844	254.556	248.476	276.176	216.359		30.3622	46.429	33.2405	39.3195
74741		204.618	219.344	239.265	241.334	262.301	208.278				0	0	0	0	0	0		0	0	0	0	0	0		0	0	0	0	0	0		0.996793	0.995373	1.00108	1.00336	1.00852	1.00286		231.111	278.968	254.554	248.465	275.995	216.334		30.8442	46.2577	33.4395	39.3195
74861		220.117	221.31	244.041	197.669	219.407	187.917				0	0	0	0	0	0		0	0	0	0	0	0		0	0	0	0	0	0		0.997199	0.994827	1.00095	1.00263	1.00854	1.00306		231.257	279.048	254.668	248.696	275.993	216.682		30.8723	46.2577	33.5517	39.2857
74941		193.925	227.248	220.508	183.764	242.534	160.153				0	0	0	0	0	0		0	0	0	0	0	0		0	0	0	0	0	0		0.997296	0.99486	1.00083	1.00157	1.00857	1.00328		231.311	279.043	254.676	248.765	276.214	216.848		30.4663	46.1587	33.677	39.4058
75021		198.602	305.629	253.878	270.293	278.448	235.063				0	0	0	0	0	0		0	0	0	0	0	0		0	0	0	0	0	0		0.997045	0.99481	1.00076	1.0016	1.00834	1.00314		231.327	305.629	254.681	270.293	278.448	235.063		30.1747	46.0832	33.677	39.3525
75141		198.206	324.248	262.13	261.516	275.214	229.242				0	0	0	0	0	0		0	0	0	0	0	0		0	0	0	0	0	0		0.997147	0.994568	1.00088	1.00264	1.00832	1.00242		231.315	324.248	262.13	261.516	276.251	229.242		30.1747	45.8865	33.5517	39.3525
75221		216.689	285.909	267.241	265.45	261.021	233.145				0	0	0	0	0	0		0	0	0	0	0	0		0	0	0	0	0	0		0.997334	0.994711	1.00089	1.00269	1.00841	1.00218		231.31	285.909	267.241	265.45	276.595	233.145		30.0995	45.3525	33.5517	38.8015
75301		241.051	252.905	261.938	235.46	239.103	194.867				0	0	0	0	0	0		0	0	0	0	0	0		0	0	0	0	0	0		0.997405	0.994679	1.001	1.00259	1.00852	1.00205		241.051	279.069	261.938	248.714	276.556	216.933		30.0235	45.3525	33.677	39.3525
75381		229.596	258.945	258.224	268.668	282.881	222.339				0	0	0	0	0	0		0	0	0	0	0	0		0	0	0	0	0	0		0.997445	0.99494	1.00106	1.00267	1.00825	1.00227		231.069	279.031	258.224	268.668	282.881	222.339		30.0707	45.3525	33.5648	39.3525
75461		213.936	272.358	255.809	222.621	239.501	187.364				0	0	0	0	0	0		0	0	0	0	0	0		0	0	0	0	0	0		0.997454	0.995142	1.00121	1.00289	1.00867	1.00249		231.069	279.002	254.547	248.71	276.502	216.759		30.0707	45.3525	33.5648	39.3525
75541		225.291	235.162	204.801	207.637	224.697	215.826				0	0	0	0	0	0		0	0	0	0	0	0		0	0	0	0	0	0		0.997825	0.995235	1.00133	1.00197	1.0089	1.00307		231.184	279.209	254.641	248.893	277.025	215.826		30.0987	45.5265	33.677	39.1412
75621		214.548	254.865	258.728	235.85	259.233	169.383				0	0	0	0	0	0		0	0	0	0	0	0		0	0	0	0	0	0		0.998118	0.99563	1.00138	1.00185	1.00894	1.00195		231.15	279.269	258.728	249.287	277.012	216.941		30.0987	45.8275	33.752	39.2587
75741		203.562	239.645	227.302	201.048	231.278	200.661				0	0	0	0	0	0		0	0	0	0	0	0		0	0	0	0	0	0		0.997998	0.99564	1.00133	1.00182	1.00893	1.00062		231.164	279.268	254.641	249.29	277.015	217.042		30.0987	45.2343	33.677	39.0345
75861		257.966	321.43	269.519	265.276	341.933	218.175				0	0	0	0	0	0		0	0	0	0	0	0		0	0	0	0	0	0		0.998062	0.99562	1.00132	1.00164	1.0089	1.00054		257.966	321.43	269.519	265.276	341.933	218.175		30.0235	44.9295	33.677	39.0345
75941		229.058	287.641	273.432	253.035	315.712	223.036				0	0	0	0	0	0		0	0	0	0	0	0		0	0	0	0	0	0		0.997916	0.995803	1.00131	1.00168	1.00875	1.00071		231.174	287.641	273.432	253.035	315.712	223.036		29.9622	44.9295	33.5517	38.7325
76041		235.9	254.607	300.738	270.746	277.756	238.07				0	0	0	0	0	0		0	0	0	0	0	0		0	0	0	0	0	0		0.997966	0.996032	1.00142	1.00193	1.0088	1.00019		235.9	279.249	300.738	270.746	277.756	238.07		29.7945	43.8113	33.3528	38.5213
76121		247.434	227.371	254.809	247.824	273.156	199.773				0	0	0	0	0	0		0	0	0	0	0	0		0	0	0	0	0	0		0.998159	0.996522	1.00125	1.00209	1.00904	0.999422		247.434	279.226	254.647	249.265	277.192	217.611		29.6025	43.8113	33.2297	38.5213
76201		233.701	222.653	239.844	238.821	244.663	200.159				0	0	0	0	0	0		0	0	0	0	0	0		0	0	0	0	0	0		0.997997	0.996948	1.00143	1.00214	1.00898	0.999341		231.164	279.206	254.634	249.254	277.193	217.622		29.7945	43.8113	33.2297	38.5213
76281		229.417	247.649	243.77	212.02	244.09	181.28				0	0	0	0	0	0		0	0	0	0	0	0		0	0	0	0	0	0		0.998389	0.997428	1.00145	1.00208	1.00925	0.999499		231.28	279.262	254.742	249.418	277.188	217.601		29.8705	44.268	33.3047	38.6273
76361		182.079	242.4	240.356	240.085	263.374	173.358				0	0	0	0	0	0		0	0	0	0	0	0		0	0	0	0	0	0		0.998631	0.997734	1.00135	1.00199	1.00871	0.999824		231.273	279.362	254.749	249.419	277.239	217.558		29.8705	44.4677	33.3047	38.4717
76441		211.281	268.317	234.049	213.717	235.537	181.243				0	0	0	0	0	0		0	0	0	0	0	0		0	0	0	0	0	0		0.99866	0.99742	1.00163	1.00119	1.00871	0.999846		231.273	279.821	254.732	249.639	277.346	217.555		29.8705	44.5613	33.3047	38.6327
76521		239.65	235.106	230.688	200.175	214.83	197.404				0	0	0	0	0	0		0	0	0	0	0	0		0	0	0	0	0	0		0.998699	0.996542	1.00171	1.0009	1.00865	1.00001		239.65	279.933	254.727	249.849	277.358	217.744		29.6785	44.5613	33.092	38.6697
76641		208.846	249.808	230.212	238.476	264.475	203.524				0	0	0	0	0	0		0	0	0	0	0	0		0	0	0	0	0	0		0.998863	0.996763	1.00183	1.00109	1.00888	0.999961		231.314	279.929	254.72	249.845	277.31	217.749		29.6693	44.1643	32.8807	38.4795
76721		245.431	300.385	287.02	297.96	296.905	291.081				0	0	0	0	0	0		0	0	0	0	0	0		0	0	0	0	0	0		0.998978	0.996289	1.00197	1.00104	1.00771	1.00018		245.431	300.385	287.02	297.96	296.905	291.081		29.4375	44.1405	33.092	38.6697
76861		194.78	288.057	245.332	228.689	291.834	183.255				0	0	0	0	0	0		0	0	0	0	0	0		0	0	0	0	0	0		0.999081	0.996774	1.00196	1.0009	1.00761	1.00011		231.614	288.057	254.713	249.849	291.834	217.931		29.1523	44.0383	33.092	38.4795
76941		209.125	257.149	238.01	203.425	326.646	203.883				0	0	0	0	0	0		0	0	0	0	0	0		0	0	0	0	0	0		0.999562	0.997211	1.00192	1.00087	1.00788	1.00031		231.294	279.885	254.715	249.85	326.646	217.895		29.0243	44.0383	33.092	38.4795
77021		212.049	274.682	247.247	255.832	301.208	192.578				0	0	0	0	0	0		0	0	0	0	0	0		0	0	0	0	0	0		0.999934	0.997534	1.002	1.00094	1.00789	1.0002		231.284	279.378	254.71	255.832	301.208	217.915		29.0243	43.9447	33.3047	38.6697
77101		217.342	267.367	245.619	225.218	244.466	194.238				0	0	0	0	0	0		0	0	0	0	0	0		0	0	0	0	0	0		1.00016	0.998325	1.00233	1.00149	1.00801	1.00023		231.277	279.544	254.576	249.989	277.711	217.909		29.0243	44.0383	33.2297	38.775
77181		193.526	256.724	213.895	218.975	236.728	175.738				0	0	0	0	0	0		0	0	0	0	0	0		0	0	0	0	0	0		1.00053	0.998777	1.00289	1.00186	1.00826	1.00026		231.314	279.913	254.65	250.234	277.698	217.904		28.6585	44.2678	33.3047	38.952
77281		200.153	221.809	208.306	199.863	245.58	154.572				0	0	0	0	0	0		0	0	0	0	0	0		0	0	0	0	0	0		1.00055	0.998642	1.0028	1.00185	1.00802	1.00025		231.658	279.978	254.656	250.383	277.877	217.907		28.723	44.6565	33.3047	39.3805
77361		186.444	258.155	204.046	197.711	237.628	203.533				0	0	0	0	0	0		0	0	0	0	0	0		0	0	0	0	0	0		1.00066	0.998904	1.00245	1.00197	1.00811	1.00004		231.31	280.267	254.68	250.355	277.865	217.944		28.438	44.7677	33.3047	39.3805
77461		216.966	300.26	257.221	267.49	250.057	236.712				0	0	0	0	0	0		0	0	0	0	0	0		0	0	0	0	0	0		1.00076	0.999336	1.00221	1.00153	1.00775	0.999859		231.307	300.26	254.697	267.49	278.048	236.712		28.438	44.341	33.092	39.3805
77541		239.5	316.045	220.416	246.485	274.721	244.164				0	0	0	0	0	0		0	0	0	0	0	0		0	0	0	0	0	0		1.00115	0.999695	1.00254	1.00168	1.00793	1.00022		239.5	316.045	254.674	250.422	278.04	244.164		28.3242	43.816	33.092	39.3143
77661		209.611	264.272	261.646	260.31	293.599	199.429				0	0	0	0	0	0		0	0	0	0	0	0		0	0	0	0	0	0		1.00126	1.00025	1.00241	1.00198	1.00808	1.00047		231.293	279.989	261.646	260.31	293.599	217.87		28.0307	43.816	33.3047	39.2298
77741		197.111	271.341	244.972	239.803	244.848	225.759				0	0	0	0	0	0		0	0	0	0	0	0		0	0	0	0	0	0		1.00152	1.00072	1.00225	1.00212	1.00833	1.00076		231.286	279.83	254.694	250.325	278.021	225.759		28.3242	43.7048	33.4278	39.3143
77861		212.128	248.034	253.76	219.378	247.915	195.847				0	0	0	0	0	0		0	0	0	0	0	0		0	0	0	0	0	0		1.00153	1.00071	1.00252	1.00234	1.00833	1.001		231.286	279.833	254.567	250.311	278.021	218.071		28.438	43.7048	33.3528	39.3805
77941		192.158	231.011	232.509	243.354	257.515	204.086				0	0	0	0	0	0		0	0	0	0	0	0		0	0	0	0	0	0		1.0017	1	1.00258	1.0026	1.00841	1.0012		231.281	280.041	254.563	250.596	278.109	218.405		28.438	43.816	33.2297	39.905
78021		217.707	243.752	241.537	226.883	232.263	191.638				0	0	0	0	0	0		0	0	0	0	0	0		0	0	0	0	0	0		1.00172	0.99949	1.00258	1.00271	1.00834	1.00134		231.12	280.489	254.563	250.572	278.277	218.367		28.31	43.9017	33.2297	39.905
78141		199.425	246.068	228.627	240.347	251.206	213.601				0	0	0	0	0	0		0	0	0	0	0	0		0	0	0	0	0	0		1.00192	0.999287	1.00265	1.00259	1.00869	1.00127		231.097	280.531	254.666	250.598	278.437	218.385		28.31	43.7375	33.3047	39.905
78221		231.077	291.093	250.151	285.393	279.646	228.044				0	0	0	0	0	0		0	0	0	0	0	0		0	0	0	0	0	0		1.00215	0.999583	1.00215	1.00265	1.00845	1.00123		231.076	291.093	254.701	285.393	279.646	228.044		28.31	43.5565	33.3047	39.905
78321		233.388	283.207	239.854	236.653	278.966	232.797				0	0	0	0	0	0		0	0	0	0	0	0		0	0	0	0	0	0		1.00237	0.99979	1.00186	1.00235	1.00865	1.00142		231.071	283.207	254.719	251.186	278.966	232.797		28.2383	43.3132	33.3047	40.213
78421		260.163	285.91	249.917	257.51	265.92	216.584				0	0	0	0	0	0		0	0	0	0	0	0		0	0	0	0	0	0		1.00231	1.00008	1.00205	1.00205	1.00856	1.00182		260.163	285.91	254.707	257.51	278.525	216.584		28.31	43.5565	33.3047	40.213
78501		222.461	248.705	207.89	215.25	281.105	235.8				0	0	0	0	0	0		0	0	0	0	0	0		0	0	0	0	0	0		1.00231	1.00048	1.00204	1.00192	1.0087	1.00221		231.037	279.955	254.592	251.315	281.105	235.8		28.1535	43.2135	33.2297	40.2792
78581		215.373	278.205	221.973	229.625	281.345	243.027				0	0	0	0	0	0		0	0	0	0	0	0		0	0	0	0	0	0		1.00213	1.00059	1.00133	1.00191	1.00845	1.00224		231.04	279.87	254.541	251.262	281.345	243.027		28.1535	43.1023	33.1175	39.9702
78661		234.051	257.939	219.377	225.699	259.143	230.52				0	0	0	0	0	0		0	0	0	0	0	0		0	0	0	0	0	0		1.00194	1.00078	1.00134	1.00267	1.00884	1.00212		231.043	279.949	254.541	251.073	278.435	230.52		28.1535	42.9702	32.9048	39.9702
78741		215.796	248.614	225.363	223.75	260.569	167.788				0	0	0	0	0	0		0	0	0	0	0	0		0	0	0	0	0	0		1.00191	1.00134	1.00118	1.0023	1.00902	1.00191		231.099	280.11	254.652	251.272	278.447	218.222		28.31	42.9808	32.8057	40.564
78861		215.96	266.155	240.923	218.572	249.685	186.488				0	0	0	0	0	0		0	0	0	0	0	0		0	0	0	0	0	0		1.002	1.00174	1.00134	1.00304	1.0086	1.0015		231.273	280.371	254.641	250.953	278.515	218.646		28.438	43.355	32.581	39.9702
78941		206.74	266.168	255.516	231.883	246.879	198.967				0	0	0	0	0	0		0	0	0	0	0	0		0	0	0	0	0	0		1.00217	1.00187	1.00157	1.0025	1.00857	1.00143		231.315	280.345	254.624	251.13	278.521	218.651		28.723	42.9585	32.581	39.904
79020		245.995	303.286	284.605	253.954	303.837	219.06				0	0	0	0	0	0		0	0	0	0	0	0		0	0	0	0	0	0		1.00208	1.00195	1.00179	1.00253	1.00873	1.0016		245.995	303.286	284.605	253.954	303.837	219.06		28.711	43.355	32.581	39.904
79121		263.427	298.764	229.021	246.992	242.111	219.99				0	0	0	0	0	0		0	0	0	0	0	0		0	0	0	0	0	0		1.00231	1.00209	1.00199	1.00278	1.00893	1.00132		263.427	298.764	254.596	251.037	278.833	219.99		29.1507	43.8367	32.581	39.904
79201		199.956	301.623	220.744	232.026	264.721	207.543				0	0	0	0	0	0		0	0	0	0	0	0		0	0	0	0	0	0		1.00245	1.00253	1.00199	1.00293	1.00902	1.0013		231.709	301.623	254.595	250.989	278.447	218.66		29.1507	43.8367	32.8057	39.9702
79281		226.787	272.281	217.718	261.98	282.477	211.519				0	0	0	0	0	0		0	0	0	0	0	0		0	0	0	0	0	0		1.00241	1.00246	1.00186	1.00351	1.00903	1.00183		231.71	280.225	254.514	261.98	282.477	218.242		29.2082	43.6875	32.9048	39.9832
79361		224.898	244.223	246.709	258.628	274.588	213.486				0	0	0	0	0	0		0	0	0	0	0	0		0	0	0	0	0	0		1.00237	1.00232	1.00167	1.00386	1.00879	1.00236		231.628	279.951	254.524	258.628	278.436	217.849		28.711	43.5565	32.9048	40.0665
79441		246.309	260.834	231.934	230.561	255.606	174.384				0	0	0	0	0	0		0	0	0	0	0	0		0	0	0	0	0	0		1.00235	1.00211	1.00207	1.00388	1.00883	1.00247		246.309	279.917	254.503	249.859	278.435	218.108		29.2082	43.2135	33.1175	39.651
79521		233.506	230.453	218.491	261.507	224.387	184.645				0	0	0	0	0	0		0	0	0	0	0	0		0	0	0	0	0	0		1.00232	1.00212	1.0023	1.00441	1.00954	1.00193		231.852	279.955	254.482	261.507	278.443	218.218		30.374	43.5565	33.1175	40.0665
79641		212.731	270.075	203.723	229.581	247.099	203.921				0	0	0	0	0	0		0	0	0	0	0	0		0	0	0	0	0	0		1.00242	1.00202	1.00161	1.00405	1.00962	1.00155		231.843	279.97	254.385	249.855	278.442	218.315		30.374	43.5565	33.0238	39.651
79721		210.103	317.384	244.802	281.598	276.166	218.937				0	0	0	0	0	0		0	0	0	0	0	0		0	0	0	0	0	0		1.00195	1.00203	1.00175	1.00343	1.00958	1.0014		232.001	317.384	254.372	281.598	278.443	218.937		30.374	43.741	33.1468	39.5677
79861		255.61	284.598	259.487	255.784	277.03	254.758				0	0	0	0	0	0		0	0	0	0	0	0		0	0	0	0	0	0		1.00191	1.00205	1.00182	1.0034	1.0092	1.00108		255.61	284.598	253.955	255.784	278.771	254.758		30.3165	43.9308	33.0023	39.5677
79941		221.198	296.37	265.31	257.202	357.975	225.557				0	0	0	0	0	0		0	0	0	0	0	0		0	0	0	0	0	0		1.00196	1.00225	1.00172	1.00336	1.00905	1.00138		231.996	296.37	265.31	257.202	357.975	225.557		30.3165	43.9308	32.6163	39.3775
80021		231.715	244.406	212.315	276.845	277.231	251.5				0	0	0	0	0	0		0	0	0	0	0	0		0	0	0	0	0	0		1.00215	1.00145	1.00165	1.00392	1.00892	1.00144		231.868	280.582	253.791	276.845	278.836	251.5		30.3165	43.6875	32.6163	39.5677
80101		231.688	261.126	244.256	263.07	269.556	216.031				0	0	0	0	0	0		0	0	0	0	0	0		0	0	0	0	0	0		1.00216	1.00193	1.00164	1.00434	1.00904	1.00177		233.328	280.323	253.748	263.07	278.955	218.258		30.4538	43.4977	32.6117	39.2255
80200		261.855	250.172	229.312	256.335	254.886	228.816				0	0	0	0	0	0		0	0	0	0	0	0		0	0	0	0	0	0		1.00222	1.00197	1.00151	1.00433	1.00917	1.00211		261.855	279.982	253.749	256.335	278.778	228.816		30.374	43.289	32.7477	38.9225
80281		205.441	260.047	204.165	201.022	246.746	196.103				0	0	0	0	0	0		0	0	0	0	0	0		0	0	0	0	0	0		1.00227	1.00144	1.00168	1.00465	1.00911	1.00199		231.857	280.395	253.687	249.619	278.793	218.203		30.4458	43.4977	32.8475	39.368
80361		228.477	240.796	211.174	201.556	249.184	211.05				0	0	0	0	0	0		0	0	0	0	0	0		0	0	0	0	0	0		1.00248	1.00126	1.00158	1.00465	1.00913	1.00216		233.044	280.422	253.748	249.84	278.949	218.587		30.583	43.4977	32.8897	39.651
80481		259.017	248.237	298.255	241.238	314.391	266.593				0	0	0	0	0	0		0	0	0	0	0	0		0	0	0	0	0	0		1.0026	1.00157	1.00159	1.00463	1.00885	1.00233		259.017	280.575	298.255	249.841	314.391	266.593		30.583	43.6875	32.7477	39.651
80581		263.543	314.486	252.05	305.957	296.916	218.786				0	0	0	0	0	0		0	0	0	0	0	0		0	0	0	0	0	0		1.00229	1.00218	1.00184	1.00485	1.00829	1.00222		263.543	314.486	253.778	305.957	296.916	218.786		30.5113	44.1692	32.8605	39.651
80661		219.433	323.842	252.321	245.638	263.612	227.143				0	0	0	0	0	0		0	0	0	0	0	0		0	0	0	0	0	0		1.00242	1.00218	1.00198	1.00493	1.00834	1.00235		233.1	323.842	253.768	249.833	279.142	227.143		30.5113	44.1692	32.6163	39.651
80741		221.465	295.132	241.105	256.489	253.906	247.042				0	0	0	0	0	0		0	0	0	0	0	0		0	0	0	0	0	0		1.00283	1.00224	1.00173	1.00499	1.00823	1.00258		232.729	295.132	253.786	256.489	279.178	247.042		30.4538	43.8367	32.4932	39.5677
80861		225.34	290.455	260.765	236.948	264.347	230.852				0	0	0	0	0	0		0	0	0	0	0	0		0	0	0	0	0	0		1.00217	1.00236	1.00178	1.00506	1.00865	1.00249		233.316	290.455	260.765	249.83	279.043	230.852		30.4538	43.4402	32.4932	39.5155
80941		229.357	264.743	234.872	229.428	275.2	202.589				0	0	0	0	0	0		0	0	0	0	0	0		0	0	0	0	0	0		1.00261	1.00242	1.00183	1.00499	1.00892	1.00227		231.824	280.623	253.952	249.54	278.838	218.711		30.374	43.4402	32.8792	39.1422
81021		225.652	260.035	216.766	232.517	271.272	193.656				0	0	0	0	0	0		0	0	0	0	0	0		0	0	0	0	0	0		1.00259	1.00284	1.00169	1.00508	1.00899	1.00206		231.707	280.599	253.989	249.519	278.447	218.723		29.28	43.8367	33.0023	39.1422
81101		202.079	258.429	251.047	247.13	298.188	205.519				0	0	0	0	0	0		0	0	0	0	0	0		0	0	0	0	0	0		1.00214	1.00242	1.00154	1.00543	1.00909	1.00227		231.714	281.021	254.031	249.821	298.188	218.736		29.28	44.3397	33.0023	39.5677
81181		215.583	303.091	267.467	230.393	270.974	209.251				0	0	0	0	0	0		0	0	0	0	0	0		0	0	0	0	0	0		1.00162	1.0026	1.00154	1.00506	1.00907	1.00252		231.759	303.091	267.467	249.83	278.416	218.74		29.28	44.3397	33.0023	39.5155
81261		268.045	272.186	241.701	254.298	281.268	247.524				0	0	0	0	0	0		0	0	0	0	0	0		0	0	0	0	0	0		1.00187	1.00304	1.00159	1.00543	1.00931	1.00269		268.045	280.847	254.015	254.298	281.268	247.524		30.4458	44.3397	32.8792	39.3655
81381		262.32	261.519	255.007	279.465	290.811	235.203				0	0	0	0	0	0		0	0	0	0	0	0		0	0	0	0	0	0		1.00195	1.00314	1.00187	1.00584	1.00924	1.00264		262.32	281.307	254.36	279.465	290.811	235.203		30.583	44.713	33.0238	39.3113
81461		234.4	292.984	270.139	264.655	303.31	199.767				0	0	0	0	0	0		0	0	0	0	0	0		0	0	0	0	0	0		1.00206	1.0033	1.00186	1.00583	1.00923	1.00246		233.51	292.984	270.139	264.655	303.31	218.776		30.7932	44.3165	33.0238	39.3113
81541		226.638	268.244	211.612	248.863	268.325	199.525				0	0	0	0	0	0		0	0	0	0	0	0		0	0	0	0	0	0		1.00213	1.00342	1.00142	1.00594	1.00907	1.00246		233.697	281.223	254.404	249.713	278.416	218.776		30.9275	44.3165	32.811	39.3113
81621		216.787	240.357	251.595	256.521	316.558	210.908				0	0	0	0	0	0		0	0	0	0	0	0		0	0	0	0	0	0		1.00227	1.00346	1.00127	1.00587	1.00932	1.00206		233.68	281.716	254.105	256.521	316.558	218.79		30.9275	44.4158	32.688	39.3113
81700		221.169	238.489	227.675	246.157	262.949	228.63				0	0	0	0	0	0		0	0	0	0	0	0		0	0	0	0	0	0		1.0022	1.00357	1.00129	1.00554	1.00941	1.00227		233.499	281.175	254.1	249.804	278.239	228.63		30.7932	44.2058	32.688	39.3113
81881		207.104	266.859	231.714	225.114	265.988	188.101				0	0	0	0	0	0		0	0	0	0	0	0		0	0	0	0	0	0		1.00242	1.00387	1.00138	1.00596	1.00921	1.00236		233.098	281.604	253.81	249.267	278.177	218.913		30.583	44.4158	32.4932	38.8858
81961		230.743	329.36	288.778	292.959	272.845	254.437				0	0	0	0	0	0		0	0	0	0	0	0		0	0	0	0	0	0		1.0026	1.00406	1.00146	1.00591	1.00926	1.0026		232.931	329.36	288.778	292.959	278.174	254.437		30.583	44.8315	32.4932	39.3113
82040		245.592	291.832	252.154	281.962	262.181	218.737				0	0	0	0	0	0		0	0	0	0	0	0		0	0	0	0	0	0		1.00272	1.00408	1.00147	1.00601	1.00936	1.00279		245.592	291.832	253.804	281.962	278.053	218.737		30.583	44.4158	32.4932	39.3113
82161		277.023	270.949	243.565	246.325	285.654	179.253				0	0	0	0	0	0		0	0	0	0	0	0		0	0	0	0	0	0		1.00279	1.00403	1.00149	1.00584	1.00913	1.0027		277.023	281.606	253.802	249.852	285.654	219.517		30.7932	44.4158	32.6163	39.7268
82241		234.783	236.688	227.746	239.98	245.399	219.983				0	0	0	0	0	0		0	0	0	0	0	0		0	0	0	0	0	0		1.00288	1.00448	1.0016	1.00623	1.00881	1.00295		233.451	281.892	253.795	249.843	278	219.983		30.7215	44.5482	32.6163	39.7268
82321		199.934	273.082	223.13	224.198	283.893	217.479				0	0	0	0	0	0		0	0	0	0	0	0		0	0	0	0	0	0		1.00298	1.0045	1.00174	1.0062	1.00779	1.00271		233.598	281.887	253.785	250.128	283.893	219.509		30.8795	44.5482	32.6163	39.904
82401		206.635	276.746	253.669	209.129	265.357	202.579				0	0	0	0	0	0		0	0	0	0	0	0		0	0	0	0	0	0		1.00305	1.00424	1.00156	1.0059	1.00776	1.0027		233.812	281.957	253.798	250.211	278.047	219.859		30.9532	44.5482	32.8605	39.904
82481		189.421	231.434	229.401	240.085	309.088	229.832				0	0	0	0	0	0		0	0	0	0	0	0		0	0	0	0	0	0		1.00288	1.00417	1.00137	1.00511	1.00867	1.00254		233.837	281.975	253.811	250.409	309.088	229.832		30.9532	44.421	33.0932	39.5848
82581		175.737	240.83	209.951	230.728	240.86	169.085				0	0	0	0	0	0		0	0	0	0	0	0		0	0	0	0	0	0		1.00298	1.00417	1.00135	1.00506	1.00858	1.00249		233.598	281.975	253.812	250.422	277.799	219.605		30.8795	44.421	33.0932	39.5848
82661		216.259	226.473	226.668	222.268	273.964	190.644				0	0	0	0	0	0		0	0	0	0	0	0		0	0	0	0	0	0		1.00305	1.00416	1.00157	1.00516	1.0077	1.00245		233.439	281.591	253.797	249.948	278.05	219.622		30.664	44.421	33.0932	39.4075
82741		229.861	320.238	270.512	254.677	319.216	262.275				0	0	0	0	0	0		0	0	0	0	0	0		0	0	0	0	0	0		1.00302	1.00433	1.00165	1.00461	1.00762	1.00272		232.558	320.238	270.512	254.677	319.216	262.275		30.4538	45.0417	33.0932	39.5758
82861		239.181	298.36	277.774	267.506	312.32	223.368				0	0	0	0	0	0		0	0	0	0	0	0		0	0	0	0	0	0		1.00311	1.00427	1.00175	1.00432	1.00759	1.00278		239.181	298.36	277.774	267.506	312.32	223.368		30.664	45.0417	33.5007	40.1785
82941		217.418	250.073	233.222	253.843	302.051	217.876				0	0	0	0	0	0		0	0	0	0	0	0		0	0	0	0	0	0		1.00324	1.00463	1.00179	1.00431	1.00762	1.00285		233.568	281.934	254.384	253.843	302.051	219.95		30.8795	45.0417	33.7175	40.1785
83021		241.533	303.853	262.969	244.958	261.949	237.357				0	0	0	0	0	0		0	0	0	0	0	0		0	0	0	0	0	0		1.00328	1.00474	1.00185	1.00441	1.0076	1.00319		241.533	303.853	262.969	251.057	278.242	237.357		30.8795	45.416	33.4848	40.583
83101		213.014	247.621	281.724	210.342	307.551	203.499				0	0	0	0	0	0		0	0	0	0	0	0		0	0	0	0	0	0		1.00333	1.00479	1.00193	1.00456	1.00742	1.00316		233.557	282.81	281.724	251.631	307.551	219.986		30.8795	45.1752	33.597	41.0413
83181		181.904	230.327	212.847	189.759	240.606	177.608				0	0	0	0	0	0		0	0	0	0	0	0		0	0	0	0	0	0		1.00322	1.00474	1.00182	1.00438	1.00735	1.00322		233.571	282.828	254.607	252.177	278.251	219.985		30.8795	44.8275	33.8297	41.0487
83261		203.115	203.594	248.186	218.517	243.259	187.182				0	0	0	0	0	0		0	0	0	0	0	0		0	0	0	0	0	0		1.00322	1.005	1.00158	1.00382	1.00731	1.00323		233.57	282.741	254.624	252.293	278.252	220.086		30.6015	44.3492	33.8297	40.9127
83341		182.481	237.914	212.827	236.465	207.189	206.314				0	0	0	0	0	0		0	0	0	0	0	0		0	0	0	0	0	0		1.00314	1.00534	1.00159	1.00396	1.00747	1.0036		233.798	283.145	254.735	252.794	278.405	220.32		30.6752	44.456	33.9047	41.0623
83421		217.209	209.954	182.496	210.938	259.533	180.702				0	0	0	0	0	0		0	0	0	0	0	0		0	0	0	0	0	0		1.00309	1.00545	1.00118	1.00415	1.00771	1.00378		233.996	283.218	254.652	252.732	278.444	220.634		30.769	44.6242	33.8297	41.0623
83521		217.022	215.745	226.88	200.906	249.233	193.579				0	0	0	0	0	0		0	0	0	0	0	0		0	0	0	0	0	0		1.00347	1.00536	1.00087	1.00387	1.0074	1.00345		233.974	283.842	254.777	252.823	278.446	220.682		30.769	45.0648	33.9047	41.018
83621		228.145	289.367	266.636	267.605	344.185	244.442				0	0	0	0	0	0		0	0	0	0	0	0		0	0	0	0	0	0		1.00373	1.00547	1.00059	1.0033	1.00751	1.00367		233.96	289.367	266.636	267.605	344.185	244.442		30.769	45.0648	33.8297	41.018
83741		263.805	268.904	248.977	261.218	291.735	223.74				0	0	0	0	0	0		0	0	0	0	0	0		0	0	0	0	0	0		1.00363	1.00532	1.0007	1.00319	1.00757	1.00346		263.805	283.845	254.686	261.218	291.735	223.74		30.769	44.8495	33.8297	40.919
83861		221.741	219.885	222.207	200.326	254.296	200.448				0	0	0	0	0	0		0	0	0	0	0	0		0	0	0	0	0	0		1.00335	1.00517	1.00045	1.00315	1.00749	1.00328		233.981	283.857	254.703	252.92	278.446	220.707		30.769	44.8495	33.8297	40.8305
83941		221.15	222.792	223.669	202.804	279.517	201.034				0	150	0	0	0	0		0	57.9277	0	0	0	0		0	1	0	0	0	0		1.00353	1.00519	1.00046	1.00366	1.00734	1.00334		234.053	283.855	254.702	252.865	278.447	220.698		31.1167	44.8495	33.8297	40.8305
84020		200.995	223.737	254.705	230.963	240.306	191.084				0	150	0	0	0	0		0	62.1909	0	0	0	0		0	1	0	0	0	0		1.00338	1.00546	1.00042	1.00375	1.00743	1.00333		233.979	283.834	254.705	252.855	278.785	220.701		31.047	44.8495	33.8297	40.6372
84101		201.652	223.846	201.924	241.101	232.095	170.096				0	150	0	0	0	0		0	64.6866	0	0	0	0		0	1	0	0	0	0		1.00328	1.0061	1.00042	1.00442	1.00754	1.00329		233.985	283.916	254.803	252.966	278.94	220.928		30.769	44.9587	33.9047	40.4545
84180		183.338	186.021	208.435	192.246	215.357	167.484				0	150	0	0	0	0		0	67.4929	0	0	0	0		0	1	0	0	0	0		1.00339	1.00635	1.00051	1.004	1.00771	1.00359		234.054	283.98	254.809	253.011	278.928	221.042		31.1167	45.2915	33.9207	40.4545
84261		187.124	198.487	177.492	207.325	234.001	180.955				0	150	0	0	0	0		0	67.9106	0	0	0	0		0	1	0	0	0	0		1.00353	1.00613	1.00059	1.0042	1.00788	1.00322		234.053	283.984	254.808	253.093	278.916	221.057		31.1167	45.2915	33.9207	40.6782
84341		182.202	201.213	169.704	180.325	191.69	169.633				0	150	0	0	0	0		0	68.3354	0	0	0	0		0	1	0	0	0	0		1.00375	1.00577	1.00084	1.00438	1.00792	1.00301		234.051	283.991	254.807	253.235	278.742	220.953		31.1167	45.2915	33.9207	40.979
84461		222.109	215.009	247.484	276.135	251.223	196.321				0	150	0	0	0	0		0	67.7604	0	0	0	0		0	1	0	0	0	0		1.00362	1.00537	1.00088	1.00456	1.00783	1.00297		234.052	284.031	254.842	276.135	279.308	220.957		31.1167	45.2915	33.9665	40.756
84561		254.709	242.784	255.272	258.931	282.911	203.068				0	150	0	0	0	0		0	67.6759	0	0	0	0		0	1	0	0	0	0		1.00371	1.00525	1.00086	1.00426	1.00778	1.00298		254.709	284.074	254.843	258.931	282.911	220.956		31.4155	45.2915	33.9665	40.756
84661		203.467	229.961	220.542	223.209	260.221	171.961				0	150	0	0	0	150		0	71.9111	0	0	0	46.0274		0	1	0	0	0	1		1.00358	1.00518	1.00087	1.00434	1.00772	1.0028		234.103	284.58	254.843	253.421	279.341	220.78		31.2562	45.5935	33.9665	40.756
84741		211.992	192.957	219.11	205.946	225.784	185.833				0	150	0	0	0	150		0	75.1495	0	0	0	47.9007		0	1	0	0	0	1		1.00357	1.00528	1.00068	1.00424	1.00754	1.00347		234.105	284.642	254.848	253.431	279.401	220.679		30.7825	46.0207	33.9665	40.756
84861		207.533	204.871	206.569	218.226	217.114	167.779				0	150	0	0	0	150		0	76.2758	0	0	0	49.5811		0	1	0	0	0	1		1.00378	1.00564	1.00108	1.00455	1.00781	1.00366		234.064	284.933	254.882	253.678	279.598	220.652		30.4203	45.7703	34.0147	40.7792
84941		179.879	195.63	201.122	200.318	224.949	142.331				0	150	0	0	0	150		0	77.9378	0	0	0	51.1953		0	1	0	0	0	1		1.004	1.00571	1.0012	1.00455	1.00774	1.00353		234.355	285.157	254.931	253.904	279.759	220.907		30.5653	45.6965	33.8377	40.7248
85021		180.24	198.153	185.497	201.333	209.563	138.255				0	150	0	0	0	150		0	80.199	0	0	0	53.6886		0	1	0	0	0	1		1.00447	1.00515	1.00131	1.0041	1.00775	1.00206		234.627	285.75	254.981	254.078	280.165	221.127		30.829	45.5857	33.733	40.8948
85101		172.193	174.33	203.878	182.915	183.778	160.632				0	150	0	0	0	150		0	82.6681	0	0	0	52.8655		0	1	0	0	0	1		1.00472	1.00464	1.00145	1.00429	1.00766	1.00092		234.803	285.764	255.021	254.06	280.195	222.184		30.9693	45.5857	33.7898	40.8948
85180		157.64	197.842	205.535	218.078	176.157	134.667				0	150	0	0	0	150		0	81.0428	0	0	0	51.7133		0	1	0	0	0	1		1.00467	1.00476	1.00155	1.00423	1.00765	1.00084		234.805	285.761	255.081	254.066	280.44	222.296		30.9693	45.5857	33.9065	40.8948
85301		195.752	231.699	241.06	229.16	271.149	177.947				0	150	0	0	0	150		0	81.1398	0	0	0	51.867		0	1	0	0	0	1		1.00467	1.0045	1.00115	1.00495	1.00795	1.00086		234.583	285.85	255.11	254.001	280.558	222.295		30.7262	45.5963	33.9065	40.8948
85401		167.434	224.662	249.083	221.436	261.156	180.203				0	150	0	0	0	150		0	80.76	0	0	0	53.2983		0	1	0	0	0	1		1.00478	1.00448	1.00093	1.0049	1.0078	1.00078		234.802	285.85	255.125	254.005	280.428	222.3		30.74	45.5963	33.9065	40.8948
85501		194.641	219.528	229.691	198.396	237.006	150.893				150	150	0	0	0	150		47.2258	81.654	0	0	0	56.0488		1	1	0	0	0	1		1.00488	1.00447	1.00116	1.0054	1.00789	1.00094		234.984	285.851	255.027	253.848	280.562	222.289		31.0788	45.5963	33.7898	40.7248
85580		187.911	196.911	204.363	193.944	217.749	168.63				150	150	0	0	0	150		49.042	82.4663	0	0	0	58.1584		1	1	0	0	0	1		1.00498	1.00449	1.00103	1.00552	1.00788	1.00049		234.957	285.85	255.03	253.832	280.422	222.32		30.6365	45.5963	33.7898	40.7248
85661		187.857	202.903	223.974	197.531	253.991	182.986				150	150	0	0	0	150		50.129	84.2472	0	0	0	58.5268		1	1	0	0	0	1		1.00522	1.00449	1.0006	1.0051	1.00795	1.00042		235.298	285.85	255.039	253.867	280.417	222.325		30.6305	45.406	33.7898	40.7248
85741		169.933	198.219	204.304	202.524	222.29	166.791				150	150	0	0	0	150		52.699	85.2339	0	0	0	60.6632		1	1	0	0	0	1		1.00537	1.00461	1.00054	1.00555	1.00869	1.00051		235.282	285.842	255.154	253.949	280.494	222.338		30.5242	45.1813	33.7878	40.8948
85861		173.213	189.939	219.361	191.755	199.001	168.776				150	150	0	150	0	150		54.5628	85.6873	0	52.1725	0	62.6794		1	1	0	1	0	1		1.00571	1.00432	1.00042	1.00545	1.00879	1.00047		235.421	285.905	255.272	253.957	280.65	222.339		31.3098	45.2145	33.9313	40.8948
85941		153.998	178.322	183.83	156.363	219.567	140.369				150	150	0	150	0	150		55.5922	85.7407	0	51.2411	0	61.5013		1	1	0	1	0	1		1.00549	1.00439	1.00049	1.00554	1.00896	1.00068		235.444	285.904	255.505	253.95	280.618	222.346		31.3098	45.2145	34.1533	40.8948
86041		194.124	173.935	220.332	191.23	231.277	189.087				150	150	0	0	0	150		53.6719	83.1972	0	0	0	59.0808		1	1	0	0	0	1		1.00524	1.00439	1.00042	1.0056	1.00914	1.00098		235.508	285.857	255.516	253.946	281.013	222.634		31.3098	45.0983	34.1533	40.8948
86141		177.09	222.075	258.117	267.416	252.155	193.511				150	150	0	0	0	150		52.5198	81.4509	0	0	0	58.4501		1	1	0	0	0	1		1.00533	1.00442	1.0005	1.0051	1.00923	1.00114		235.895	285.904	255.664	267.416	280.99	222.873		31.8295	45.2145	34.2745	40.8948
86241		216.043	198.369	195.08	203.563	247.915	179.251				150	150	0	0	0	150		50.1578	79.7945	0	0	0	56.9013		1	1	0	0	0	1		1.00546	1.00446	1.00053	1.00501	1.00912	1.00119		235.895	285.903	255.688	253.996	281.018	222.581		31.8295	45.1767	34.3173	40.8948
86321		186.011	211.107	207.863	220.083	250.329	141.179				150	150	0	0	0	150		49.8864	82.0054	0	0	0	56.6136		1	1	0	0	0	1		1.00537	1.00399	1.00063	1.00507	1.00909	1.00128		235.895	285.907	255.794	253.99	281.027	222.557		31.9358	45.1767	34.3187	40.8948
86401		192.029	198.113	220.881	192.965	251.62	140.039				150	150	0	0	0	150		47.9457	82.7045	0	0	0	57.7591		1	1	0	0	0	1		1.00531	1.00379	1.00068	1.00495	1.00907	1.00175		235.895	285.909	255.841	254.001	281.03	222.436		31.9358	45.1767	34.2555	40.8948
86481		197.757	227.56	249.029	203.474	224.978	160.244				150	150	0	0	0	150		48.5466	84.4451	0	0	0	58.216		1	1	0	0	0	1		1.0052	1.00334	1.00047	1.00472	1.00885	1.00176		235.896	285.909	256.317	254.022	281.08	222.433		31.8295	44.8243	34.4983	40.8948
86561		182.527	193.908	196.207	203.086	214.41	166.185				150	150	0	0	0	150		48.2299	85.2947	0	0	0	57.8866		1	1	0	0	0	1		1.00523	1.00314	1.00074	1.00493	1.00889	1.00225		235.992	285.925	256.625	254.115	281.105	222.739		32.2728	45.1418	34.9027	40.9993
86641		159.93	173.517	233.911	194.676	192.885	142.636				150	150	0	0	0	150		48.0244	85.2374	0	0	0	59.6974		1	1	0	0	0	1		1.00517	1.00323	1.00082	1.00497	1.00867	1.00233		236.011	285.923	257.094	254.115	281.278	222.346		32.2728	45.1418	35.3895	40.9993
86740		170.35	196.453	224.861	181.368	196.273	127.13				150	150	0	0	0	150		48.1353	84.4548	0	0	0	59.7338		1	1	0	0	0	1		1.00514	1.00336	1.00075	1.00474	1.00888	1.00275		236.023	286.036	257.517	254.119	281.348	222.344		32.2728	45.3315	35.7343	40.9993
86881		159.917	195.36	166.529	220.089	233.915	168.712				150	150	0	0	0	150		47.7296	81.3594	0	0	0	58.4748		1	1	0	0	0	1		1.00518	1.00349	1.00086	1.00482	1.00895	1.003		236.011	286.009	257.493	254.117	281.914	222.548		32.379	45.3315	35.7343	40.9993
86960		221.961	251.815	255.043	257.573	263.329	190.856				0	150	0	0	0	150		0	77.3745	0	0	0	56.885		0	1	0	0	0	1		1.00515	1.00354	1.00082	1.00414	1.00906	1.00257		236.02	285.999	257.796	257.573	282.267	222.897		32.379	45.3315	35.9825	40.9993
87061		197.602	211.256	226.819	209.157	264.62	174.714				0	150	0	0	0	150		0	73.6785	0	0	0	56.7734		0	1	0	0	0	1		1.00515	1.00345	1.00094	1.00394	1.00919	1.00238		236.019	286.017	257.777	254.132	281.831	223.02		32.5463	45.3315	35.7577	40.8325
87140		208.458	232.893	268.102	204.012	257.554	167.793				0	150	0	0	0	150		0	73.3923	0	0	0	57.4092		0	1	0	0	0	1		1.00515	1.0034	1.00096	1.00439	1.00932	1.00255		236.021	286.028	268.102	254.125	281.785	222.899		32.9885	45.3315	35.7785	40.6368
87221		202.896	185.531	239.276	191.569	261.606	184.579				0	150	0	0	0	150		0	71.307	0	0	0	57.0249		0	1	0	0	0	1		1.00513	1.003	1.00118	1.00492	1.00922	1.00271		236.027	286.11	257.421	254.116	281.822	222.884		32.9885	45.3315	35.7785	40.3918
87300		209.532	210.31	220.906	203.845	238.106	156.738				0	150	0	0	0	150		0	69.794	0	0	0	54.7199		0	1	0	0	0	1		1.00482	1.00266	1.0008	1.00495	1.00914	1.00263		236.145	286.18	257.506	254.115	282.251	222.892		32.5463	45.0447	35.5537	40.6368
87380		183.254	183.064	188.365	215.982	251.661	142.026				0	150	0	0	0	150		0	70.163	0	0	0	54.7121		0	1	0	0	0	1		1.00462	1.00249	1.00112	1.0045	1.00916	1.00245		236.216	285.94	257.435	254.229	282.423	223.017		32.5463	44.855	35.5537	40.4175
87461		195.781	179.129	176.97	217.074	253.768	176.232				0	150	0	0	0	150		0	70.415	0	0	0	54.474		0	1	0	0	0	1		1.00473	1.0024	1.00104	1.00435	1.00925	1.00268		236.177	285.91	257.454	254.125	282.416	223.004		32.5463	44.5375	35.5537	40.3918
87541		193.653	204.147	180.029	193.873	210.172	145.628				0	150	0	0	0	150		0	69.7208	0	0	0	54.6725		0	1	0	0	0	1		1.00487	1.00234	1.00101	1.00436	1.00911	1.00285		236.778	285.892	257.459	254.125	282.258	222.995		32.6412	44.4213	35.5537	40.3918
87640		168.463	214.68	177.897	186.017	236.781	166.691				0	150	0	0	0	150		0	65.557	0	0	0	51.4812		0	1	0	0	0	1		1.00483	1.00267	1.0008	1.00421	1.0091	1.00272		236.14	285.868	257.505	254.067	282.259	223.002		32.5463	43.9955	35.5537	40.2428
87720		182.508	254.919	204.858	228.435	237.314	195.879				0	150	0	0	0	150		0	61.2911	0	0	0	48.0838		0	1	0	0	0	1		1.00467	1.00247	1.00072	1.00409	1.00926	1.00271		236.197	285.882	257.523	254.078	281.806	223.002		32.9885	44.4213	35.5537	40.4878
87860		206.839	261.881	224.185	215.659	235.46	174.407				0	150	0	0	0	150		0	60.1109	0	0	0	47.0487		0	1	0	0	0	1		1.00455	1.00244	1.00068	1.00397	1.00923	1.00278		235.898	285.778	257.532	254.089	281.817	222.998		32.7745	44.4107	35.5537	40.4878
87940		197.907	251.469	219.125	223.581	231.765	191.789				0	150	0	0	0	150		0	60.5794	0	0	0	46.5823		0	1	0	0	0	1		1.00459	1.00256	1.00056	1.00382	1.00894	1.00291		235.691	285.775	257.558	254.103	281.918	222.992		32.115	44.6975	35.5537	40.4878
88020		206.986	227.962	255.672	204.007	240.259	180.275				0	150	0	0	0	150		0	59.3412	0	0	0	46.5062		0	1	0	0	0	1		1.00538	1.00235	1.00044	1.00398	1.00905	1.00294		235.493	285.781	257.586	254.088	281.88	222.99		32.2177	45.05	35.5537	40.2428
88100		202.997	242.047	226.505	227.255	231.265	187.729				0	150	0	0	0	150		0	60.4341	0	0	0	46.3288		0	1	0	0	0	1		1.00576	1.00207	1.00017	1.00464	1.00884	1.00299		235.36	285.79	258.051	254.029	281.945	222.987		32.2177	45.0877	35.6017	40.2428
88180		230.79	242.717	209.475	230.875	239.476	190.025				0	150	0	0	0	150		0	59.4449	0	0	0	47.4665		0	1	0	0	0	1		1.0058	1.00198	1.00034	1.00484	1.00905	1.00277		234.82	285.744	258.043	254.117	281.877	222.999		31.572	44.9968	35.6017	40.3918
88260		198.941	189.75	194.199	181.782	193.823	140.768				0	150	0	0	0	150		0	57.8331	0	0	0	47.4454		0	1	0	0	0	1		1.0057	1.00177	1.00044	1.00491	1.00927	1.00275		234.733	285.295	258.034	254.005	282.224	223		31.4108	44.9312	35.6017	40.2428
88341		208.895	221.388	198.099	209.578	193.06	165.684				0	0	0	0	0	150		0	0	0	0	0	44.9953		0	0	0	0	0	1		1.00564	1.00163	1.00068	1.00544	1.00924	1.00282		234.367	285.029	257.967	253.957	281.814	222.873		31.179	44.587	35.6017	40.2428
88421		191.421	207.272	215.777	216.367	237.399	162.181				0	0	0	0	0	0		0	0	0	0	0	0		0	0	0	0	0	0		1.00591	1.00158	1.00066	1.00548	1.00928	1.00296		234.315	284.712	257.537	253.842	281.327	222.904		31.179	44.5097	35.2455	40.0727
88541		213.117	259.619	252.859	244.15	294.325	209.896				0	0	0	0	0	0		0	0	0	0	0	0		0	0	0	0	0	0		1.00589	1.0015	1.00092	1.00483	1.00903	1.00284		234.317	284.584	257.48	253.885	294.325	222.589		31.179	44.3672	34.7482	39.5867
88641		208.043	309.695	236.3	237.24	251.782	198.679				0	0	0	0	0	0		0	0	0	0	0	0		0	0	0	0	0	0		1.0059	1.00121	1.00123	1.00513	1.00897	1.003		234.317	309.695	256.966	253.597	281.26	222.547		31.3483	44.3672	34.8565	40.0102
88740		205.564	218.719	225.846	233.307	235.169	190.349				0	0	0	0	0	0		0	0	0	0	0	0		0	0	0	0	0	0		1.00564	1.0015	1.00134	1.00531	1.00934	1.00339		234.367	284.584	256.931	253.564	281.225	222.448		31.3483	44.5832	35.1647	40.0102
88861		184.419	240.566	213.035	213.905	266.657	200.253				0	0	0	0	0	0		0	0	0	0	0	0		0	0	0	0	0	0		1.0054	1.00126	1.00117	1.00511	1.0091	1.00318		234.418	284.587	256.986	253.601	281.248	222.501		31.4377	44.9587	35.257	40.0102
88941		190.645	235.832	220.248	211.232	207.42	175.818				0	0	0	0	0	0		0	0	0	0	0	0		0	0	0	0	0	0		1.0055	1.00082	1.00108	1.005	1.00929	1.00308		234.778	284.593	257.013	253.621	281.23	222.526		31.4377	44.9587	35.257	40.0102
89020		199.437	208.536	226.084	212.26	193.866	171.055				0	0	0	0	0	0		0	0	0	0	0	0		0	0	0	0	0	0		1.00572	1.00032	1.00115	1.00478	1.00944	1.00344		234.351	284.621	257.429	253.502	281.216	222.434		31.118	44.9587	35.646	39.889
89100		204.445	204.818	188.468	232.154	227.714	160.143				0	0	0	0	0	0		0	0	0	0	0	0		0	0	0	0	0	0		1.00568	1.0003	1.00099	1.00491	1.00948	1.00325		234.062	284.624	257.042	253.361	281.212	222.342		30.9808	44.9587	35.3895	39.7677
89180		198.408	242.573	199.815	211.529	231.548	156.63				0	0	0	0	0	0		0	0	0	0	0	0		0	0	0	0	0	0		1.00591	1.00062	1.0009	1.00572	1.00931	1.00348		233.961	284.595	257.071	253.235	281.228	222.34		30.8575	45.174	35.3895	39.7532
89300		217.923	275.607	234.994	211.962	248.457	192.804				0	0	0	0	0	0		0	0	0	0	0	0		0	0	0	0	0	0		1.00584	1.00033	1.00109	1.00555	1.00874	1.00312		233.975	284.618	257.443	253.249	281.274	222.342		30.8575	45.174	35.7785	39.7532
89381		225.28	268.892	228.221	247.889	225.697	198.567				0	0	0	0	0	0		0	0	0	0	0	0		0	0	0	0	0	0		1.00603	1.0003	1.0011	1.00655	1.0087	1.00416		233.937	284.578	257.44	253.165	281.276	222.3		30.8575	45.543	35.7785	39.949
89501		221.543	245.281	235.364	220.033	247.201	167.315				0	0	0	0	0	0		0	0	0	0	0	0		0	0	0	0	0	0		1.00592	1.00043	1.00075	1.00667	1.00878	1.00591		233.959	283.995	257.517	253.058	281.273	221.805		30.8575	45.4502	35.7785	39.9973
89581		212.121	259.547	247.222	222.17	261.841	190.117				0	0	0	0	0	0		0	0	0	0	0	0		0	0	0	0	0	0		1.00581	1.00028	1.00055	1.00679	1.00841	1.00576		233.982	283.846	257.561	253.052	281.289	221.915		31.2562	45.4238	35.842	39.9973
89661		217.891	265.441	234.598	200.092	277.664	200.356				0	0	0	0	0	0		0	0	0	0	0	0		0	0	0	0	0	0		1.00562	0.99996	1.00087	1.00673	1.00851	1.00636		234.021	283.878	257.49	253.055	277.664	221.478		31.3303	45.552	35.842	40.0185
89740		183.739	235.175	221.522	207.242	219.478	187.612				0	0	0	0	0	0		0	0	0	0	0	0		0	0	0	0	0	0		1.00575	0.999874	1.00058	1.00689	1.00866	1.00648		233.994	283.411	257.553	253.048	281.278	222.158		31.3303	45.0417	35.842	40.0185
89860		189.15	237.903	203.415	194.739	236.539	147.628				0	0	0	0	0	0		0	0	0	0	0	0		0	0	0	0	0	0		1.00568	1.00018	1.00071	1.00679	1.00864	1.00681		234.01	283.294	257.525	252.876	281.129	222.236		31.3303	45.0417	35.842	39.872
89980		191.217	264.935	253.666	255.024	246.845	187.957				0	0	0	0	0	0		0	0	0	0	0	0		0	0	0	0	0	0		1.00572	1.00019	1.00037	1.00662	1.00851	1.00678		233.673	283.149	257.232	255.024	281.085	222.237		31.0315	44.9622	35.453	39.872
90060		216.51	300.196	254.855	249.429	242.206	211.867				0	0	0	0	0	0		0	0	0	0	0	0		0	0	0	0	0	0		1.00597	1.00027	1.00045	1.00645	1.00843	1.00677		233.644	300.196	257.211	249.429	281.086	222.142		31.0315	44.5315	35.453	39.872
90140		230.814	283.996	272.042	230.87	250.933	188.139				0	0	0	0	0	0		0	0	0	0	0	0		0	0	0	0	0	0		1.0061	1.00053	1.00114	1.00668	1.00836	1.00665		233.629	283.996	272.042	252.456	281.087	222.149		31.0315	44.4158	34.9663	39.7933
90220		213.027	250.653	234.705	212.996	238.556	206.475				0	0	0	0	0	0		0	0	0	0	0	0		0	0	0	0	0	0		1.00605	1.00021	1.00144	1.00654	1.00821	1.00671		233.635	282.284	256.526	252.162	281.089	221.226		31.0315	44.4158	34.9663	39.6738
90300		200.817	260.318	256.695	245.137	250.486	206.237				0	0	0	0	0	0		0	0	0	0	0	0		0	0	0	0	0	0		1.00608	1.00029	1.00144	1.00654	1.00818	1.00654		233.631	282.267	256.695	251.871	281.09	221.344		30.9575	44.5185	34.9663	39.58
90380		212.336	264.463	253.388	203.247	253.232	224.311				0	0	0	0	0	0		0	0	0	0	0	0		0	0	0	0	0	0		1.00592	1.00027	1.00163	1.00646	1.00804	1.0066		233.65	282.271	256.496	251.886	281.092	224.311		31.0315	44.81	35.3155	39.6445
90460		183.085	245.18	231.769	224.746	242.906	186.873				0	0	0	0	0	0		0	0	0	0	0	0		0	0	0	0	0	0		1.00594	0.99991	1.00141	1.0064	1.00808	1.00652		233.648	281.817	256.081	251.743	280.838	220.731		31.0315	44.2677	34.977	39.6257
90540		218.562	225.773	249.303	211.54	243.827	179.337				0	0	0	0	0	0		0	0	0	0	0	0		0	0	0	0	0	0		1.00638	0.99962	1.00185	1.00647	1.00833	1.00636		233.598	281.923	255.93	251.743	280.772	220.753		31.0315	44.2677	34.977	39.6257
90620		218.434	231.536	217.906	193.334	206.713	169.252				0	0	0	0	0	0		0	0	0	0	0	0		0	0	0	0	0	0		1.00621	0.999526	1.0018	1.00643	1.00825	1.00635		233.455	282.426	255.947	251.743	280.531	220.755		30.6838	44.81	34.977	39.6257
90700		168.446	257.862	212.075	198.572	226.119	174.009				0	0	0	0	0	0		0	0	0	0	0	0		0	0	0	0	0	0		1.00608	1	1.00164	1.00664	1.00825	1.00609		233.242	281.784	256.002	251.679	280.531	220.794		30.59	44.2677	34.977	39.1795
90860		270.348	256.854	257.59	272.8	257.202	239.585				0	0	0	0	0	0		0	0	0	0	0	0		0	0	0	0	0	0		1.00627	1.00024	1.00163	1.00676	1.00822	1.00595		270.348	281.698	257.59	272.8	280.534	239.585		30.59	44.493	34.977	39.6257
90940		231.873	270.437	206.175	249.82	284.492	225.275				0	0	0	0	0	0		0	0	0	0	0	0		0	0	0	0	0	0		1.00618	1.00015	1.00157	1.00697	1.00821	1.00608		231.873	281.731	256.024	249.82	284.492	225.275		30.59	45.1795	34.6277	39.988
91020		218.747	273.173	197.892	227.425	235.625	211.472				0	0	0	0	0	0		0	0	0	0	0	0		0	0	0	0	0	0		1.00609	1.0001	1.00189	1.00668	1.00827	1.006		233.241	281.749	255.917	251.842	280.392	220.191		30.6835	45.5252	34.6277	40.1625
91100		217.227	277.604	235.183	191.251	243.604	204.049				0	0	0	0	0	0		0	0	0	0	0	0		0	0	0	0	0	0		1.00579	0.999955	1.00185	1.00672	1.00813	1.00607		232.83	281.801	255.815	251.834	280.402	220.18		30.6875	45.8515	34.1298	40.1625
91180		212.07	242.539	217.102	213.488	286.743	213.12				0	0	0	0	0	0		0	0	0	0	0	0		0	0	0	0	0	0		1.00572	0.99984	1.00162	1.00681	1.0083	1.00624		232.122	281.619	255.723	251.817	286.743	220.15		30.4538	45.684	34.3075	40.1625
91260		204.162	264.076	217.69	206.405	252.965	202.484				0	0	0	0	0	0		0	0	0	0	0	0		0	0	0	0	0	0		1.00571	1.00003	1.00176	1.00691	1.00834	1.00625		232.124	281.617	255.817	251.742	280.386	219.987		30.4538	45.684	34.479	39.988
91381		196.283	246.288	228.211	216.533	212.581	192.214				0	0	0	0	0	0		0	0	0	0	0	0		0	0	0	0	0	0		1.00573	1.00014	1.00155	1.00673	1.00846	1.00618		232.122	281.616	255.821	251.675	280.271	219.952		30.4538	45.684	34.479	39.8637
91461		224.704	233.473	244.368	212.579	303.563	194.443				0	0	0	0	0	0		0	0	0	0	0	0		0	0	0	0	0	0		1.00571	1.00008	1.00174	1.00733	1.00826	1.00621		231.851	281.616	255.714	251.244	303.563	219.849		30.374	45.684	34.3075	39.565
91543		252.477	285.788	267.714	277.1	299.142	261.593				0	0	0	0	0	0		0	0	0	0	0	0		0	0	0	0	0	0		1.00579	1.00006	1.0017	1.00714	1.00823	1.00601		252.477	285.788	267.714	277.1	299.142	261.593		30.1102	45.684	34.479	39.565
91641		263.927	309.094	281.522	271.54	243.334	211.938				0	0	0	0	0	0		0	0	0	0	0	0		0	0	0	0	0	0		1.00573	0.999729	1.00163	1.00712	1.00827	1.00608		263.927	309.094	281.522	271.54	280.151	219.016		29.6305	45.684	34.479	39.334
91740		219.586	267.145	243.818	246.357	264.941	203.607				0	0	0	0	0	0		0	0	0	0	0	0		0	0	0	0	0	0		1.00553	0.999775	1.00171	1.00654	1.00815	1.00608		231.674	281.62	255.818	251.36	280.162	219.016		30.1337	45.684	34.5233	39.334
91860		217.151	242.467	244.508	188.448	281.934	209.876				0	0	0	0	0	0		0	0	0	0	0	0		0	0	0	0	0	0		1.00559	0.999964	1.00161	1.00654	1.00815	1.00604		231.661	281.618	255.724	251.36	281.934	219.019		30.1337	45.684	34.4168	39.4995
91940		225.829	231.998	248.106	223.994	259.276	215.618				0	0	0	0	0	0		0	0	0	0	0	0		0	0	0	0	0	0		1.00558	0.999813	1.00207	1.00683	1.00823	1.00632		231.287	281.62	255.672	251.315	280.154	218.999		29.711	45.684	34.3173	39.334
92020		212.086	274.703	229.815	224.378	283.87	237.835				0	0	0	0	0	0		0	0	0	0	0	0		0	0	0	0	0	0		1.0055	0.999766	1.00204	1.00706	1.00817	1.00636		231.288	281.62	255.693	251.534	283.87	237.835		29.711	45.684	34.383	39.6402
92100		206.067	271.985	243.246	214.729	251.376	206.444				0	0	0	0	0	0		0	0	0	0	0	0		0	0	0	0	0	0		1.00565	0.999188	1.00238	1.00691	1.00819	1.00644		231.286	281.568	255.645	251.302	280.286	218.99		29.711	45.5535	34.5115	39.334
92200		190.689	240.869	236.175	212.352	264.311	179.685				0	0	0	0	0	0		0	0	0	0	0	0		0	0	0	0	0	0		1.0057	0.999161	1.00212	1.00683	1.00835	1.00633		231.245	281.412	255.512	251.111	280.144	218.932		29.626	45.4105	34.4688	39.2475
92300		238.82	294.491	255.689	259.467	249.302	214.437				0	0	0	0	0	0		0	0	0	0	0	0		0	0	0	0	0	0		1.00593	0.999292	1.00221	1.00695	1.00842	1.00652		238.82	294.491	255.689	259.467	279.935	218.931		29.626	45.4105	34.6552	39.179
92400		228.063	311.954	253.114	235.147	303.151	209.445				0	0	0	0	0	0		0	0	0	0	0	0		0	0	0	0	0	0		1.00586	0.998802	1.00204	1.00702	1.00842	1.00653		231.061	311.954	255.279	249.937	303.151	218.84		29.5662	45.4105	34.6552	39.2763
92500		224.906	293.33	253.743	255.59	288.607	216.221				0	0	0	0	0	0		0	0	0	0	0	0		0	0	0	0	0	0		1.00609	0.999118	1.00191	1.007	1.00849	1.00651		230.935	293.33	255.068	255.59	288.607	216.221		29.2595	45.5535	34.4863	39.3648
92580		209.024	276.542	242.305	253.479	235.964	219.909				0	0	0	0	0	0		0	0	0	0	0	0		0	0	0	0	0	0		1.00637	0.999309	1.00174	1.0072	1.00838	1.00677		230.801	281.556	255.091	253.479	279.832	219.909		29.2595	45.5535	34.6395	39.3648
92660		240.157	250.076	232.563	224.545	241.451	174.113				0	0	0	0	0	0		0	0	0	0	0	0		0	0	0	0	0	0		1.00627	0.998885	1.00136	1.00716	1.00842	1.00644		240.157	281.434	255.023	249.829	279.83	218.761		29.3395	45.4105	34.4068	39.3648
92742		243.1	270.644	217.543	205.958	271.262	230.287				0	0	0	0	0	0		0	0	0	0	0	0		0	0	0	0	0	0		1.00633	0.998917	1.00129	1.00705	1.00823	1.00643		243.1	281.431	255.024	249.915	279.837	230.287		29.0813	45.676	34.4068	39.4638
92860		206.579	250.414	218.952	231.366	221.294	206.512				0	0	0	0	0	0		0	0	0	0	0	0		0	0	0	0	0	0		1.00631	0.999185	1.00181	1.00701	1.00789	1.00632		230.802	281.568	255.082	249.946	279.849	218.764		29.3395	45.819	34.6395	39.4638
92940		216.111	226.455	211.295	245.114	255.898	182.236				0	0	0	0	0	0		0	0	0	0	0	0		0	0	0	0	0	0		1.00628	0.999156	1.00186	1.00704	1.00816	1.00627		230.803	281.571	255.012	249.925	279.84	218.739		29.3395	45.819	34.4068	39.4638
93020		212.227	242.104	207.114	179.619	213.529	199.963				0	0	0	0	0	0		0	0	0	0	0	0		0	0	0	0	0	0		1.00626	0.998965	1.00133	1.00717	1.0083	1.00608		230.803	281.59	254.98	249.822	279.835	218.732		29.3395	45.819	34.3225	39.4638
93140		218.48	347.243	248.911	303.349	320.759	206.368				0	0	0	0	0	0		0	0	0	0	0	0		0	0	0	0	0	0		1.00641	0.999239	1.00182	1.00718	1.0082	1.00618		230.764	347.243	254.91	303.349	320.759	218.634		29.0813	45.819	34.2767	39.3997
93220		250.01	311.141	279.239	269.944	320.434	204.14				0	0	0	0	0	0		0	0	0	0	0	0		0	0	0	0	0	0		1.00668	0.999631	1.00153	1.00647	1.0084	1.00537		250.01	311.141	279.239	269.944	320.434	218.724		28.9737	45.676	34.3225	39.1855
93340		254.658	289.898	254.958	263.953	280.343	199.366				0	0	0	0	0	0		0	0	0	0	0	0		0	0	0	0	0	0		1.00682	0.999938	1.0016	1.00558	1.00875	1.00555		254.658	289.898	254.958	263.953	280.343	218.714		28.8937	45.4923	34.3225	38.9785
93420		206.536	296.287	243.742	217.948	272.095	213.619				0	0	0	0	0	0		0	0	0	0	0	0		0	0	0	0	0	0		1.0068	0.999615	1.00164	1.00563	1.00868	1.00577		230.298	296.287	254.971	249.058	279.532	218.686		28.9737	45.4923	34.4825	38.9785
93500		213.325	266.486	240.449	235.62	286.287	216.599				0	0	0	0	0	0		0	0	0	0	0	0		0	0	0	0	0	0		1.00654	0.999761	1.00171	1.00543	1.00872	1.0037		230.385	281.363	254.969	249.087	286.287	218.737		28.9737	45.676	34.4825	38.9785
93580		207.075	237.493	218.916	217.694	232.676	191.976				0	0	0	0	0	0		0	0	0	0	0	0		0	0	0	0	0	0		1.00638	0.999736	1.00199	1.00545	1.00871	1.00359		230.439	281.365	254.961	249.083	279.664	218.746		28.9737	45.676	34.4825	38.8795
93660		208.315	238.288	191.331	222.559	239.669	181.706				0	0	0	0	0	0		0	0	0	0	0	0		0	0	0	0	0	0		1.00635	0.999947	1.00209	1.00547	1.00866	1.00298		230.449	281.492	255.007	249.429	279.822	218.853		28.8937	45.819	34.5668	39.0865
93740		202.145	246.521	185.928	194.665	247.306	226.303				0	0	0	0	0	0		0	0	0	0	0	0		0	0	0	0	0	0		1.0064	0.999882	1.00161	1.00531	1.00861	1.003		230.43	281.499	254.972	249.111	279.673	226.303		28.8937	45.819	34.4825	38.8795
93860		200.039	281.633	225.786	207.751	219.542	191.371				0	0	0	0	0	0		0	0	0	0	0	0		0	0	0	0	0	0		1.00657	0.999832	1.00212	1.0048	1.00859	1.00304		230.373	281.633	254.899	248.948	279.825	218.761		28.8937	45.819	34.4367	37.8928
93940		215.856	287.243	251.538	269.546	303.946	245.595				0	0	0	0	0	0		0	0	0	0	0	0		0	0	0	0	0	0		1.00662	0.99972	1.00236	1.00504	1.00833	1.0034		230.357	287.243	254.893	269.546	303.946	245.595		28.8937	45.819	34.4367	37.2862
94060		203.059	328.684	246.973	224.99	297.73	194.709				0	0	0	0	0	0		0	0	0	0	0	0		0	0	0	0	0	0		1.00694	0.999915	1.0023	1.0051	1.00785	1.00329		230.75	328.684	254.849	248.91	297.73	218.754		29.0012	45.9495	34.381	37.8928
94140		211.496	276.356	258.765	205.31	290.65	212.388				0	0	0	0	0	0		0	0	0	0	0	0		0	0	0	0	0	0		1.00718	1.00019	1.00231	1.00513	1.00765	1.0031		230.743	281.615	258.765	248.906	290.65	218.759		29.0012	45.9495	34.361	37.8928
94220		213.146	250.147	251.425	242.663	279.814	205.65				0	0	0	0	0	0		0	0	0	0	0	0		0	0	0	0	0	0		1.00752	1.00048	1.00199	1.00528	1.00798	1.00306		230.628	281.632	254.712	248.888	279.814	218.76		29.0012	46.342	34.3152	37.8928
94300		206.949	267.647	246.602	259.964	250.739	222.347				0	0	0	0	0	0		0	0	0	0	0	0		0	0	0	0	0	0		1.00768	1.00045	1.00171	1.00515	1.00817	1.00298		230.776	283.108	254.82	259.964	280.16	222.347		29.153	47.489	34.3327	38.8795
94380		190.566	223.154	241.357	251.261	270.508	184.996				0	0	0	0	0	0		0	0	0	0	0	0		0	0	0	0	0	0		1.00808	1.00057	1.00165	1.00536	1.00824	1.00302		230.801	283.201	254.821	251.261	280.153	218.761		29.4567	47.7365	34.1727	39.0865
94460		225.581	254.931	243.83	183.544	253.552	195.868				0	0	0	0	0	0		0	0	0	0	0	0		0	0	0	0	0	0		1.00808	1.00075	1.00161	1.0054	1.00771	1.00311		230.801	283.841	254.822	249.447	280.2	218.759		29.4567	48.3895	34.0195	39.0865
94580		226.29	253.919	253.584	212.182	264.565	189.865				0	0	0	0	0	0		0	0	0	0	0	0		0	0	0	0	0	0		1.00811	1.00099	1.00154	1.00553	1.00745	1.00342		230.801	283.725	254.74	249.807	280.061	218.738		29.4567	48.3895	33.9737	39.3007
94660		229.946	291.157	230.282	222.304	240.87	168.758				0	0	0	0	0	0		0	0	0	0	0	0		0	0	0	0	0	0		1.0081	1.0016	1.00143	1.0053	1.00726	1.00308		230.801	291.157	254.207	249.949	279.871	218.604		29.4567	48.5927	33.8843	39.3007
94740		239.385	354.759	265.126	291.525	299.512	206.397				0	0	0	0	0	0		0	0	0	0	0	0		0	0	0	0	0	0		1.00836	1.0016	1.00162	1.00547	1.00673	1.00279		239.385	354.759	265.126	291.525	299.512	218.371		29.4567	48.3895	33.3912	39.3997
94860		253.454	287.233	230.359	214.784	259.682	222.121				0	0	0	0	0	0		0	0	0	0	0	0		0	0	0	0	0	0		1.00848	1.0015	1.00167	1.00537	1.00703	1.00295		253.454	287.233	253.79	249.899	279.893	222.121		28.9678	47.7365	33.5512	39.3997
94940		252.272	257.919	233.277	240.167	278.256	178.45				0	0	0	0	0	0		0	0	0	0	0	0		0	0	0	0	0	0		1.00861	1.0009	1.00143	1.00555	1.00725	1.00307		252.272	283.188	253.807	249.413	278.256	218.316		28.9678	47.7365	33.5795	39.1855
95020		240.325	233.355	223.162	224.065	283.255	178.334				0	0	0	0	0	0		0	0	0	0	0	0		0	0	0	0	0	0		1.00893	1.0009	1.00148	1.00561	1.00731	1.00346		240.325	283.188	254.183	249.401	283.255	218.238		28.9678	47.7365	34.2257	39.1855
95100		245.321	286.297	223.284	216.854	271.883	215.733				0	0	0	0	0	0		0	0	0	0	0	0		0	0	0	0	0	0		1.00908	1.00112	1.00148	1.00563	1.00764	1.0036		245.321	286.297	254.743	249.785	280.037	218.534		29.0163	48.124	34.3152	39.3997
95180		219.104	251.118	219.135	204.993	231.203	171.338				0	0	0	0	0	0		0	0	0	0	0	0		0	0	0	0	0	0		1.0092	1.00125	1.00153	1.00612	1.00757	1.00366		231.064	284.119	254.74	249.672	280.046	218.527		29.1707	47.7527	34.3152	39.3007
95260		194.193	232.526	201.539	210.74	251.264	188.972				0	0	0	0	0	0		0	0	0	0	0	0		0	0	0	0	0	0		1.00925	1.00104	1.00091	1.00625	1.00772	1.00342		231.062	284.29	254.778	249.641	280.027	218.558		28.9372	47.0915	34.2897	39.2122
95340		204.499	234.255	202.731	189.677	257.689	193.991				0	0	0	0	0	0		0	0	0	0	0	0		0	0	0	0	0	0		1.00928	1.00094	1.00106	1.00627	1.00816	1.00331		231.24	284.295	254.837	249.265	279.969	218.573		29.0105	47.0915	34.3355	38.998
95460		236.53	262.214	204.422	221.706	264.288	220.885				0	0	0	0	0	0		0	0	0	0	0	0		0	0	0	0	0	0		1.0094	1.00102	1.00113	1.00632	1.00811	1.00328		236.53	284.291	254.836	249.254	279.975	220.885		28.953	47.0915	34.3355	38.791
95540		246.175	319.003	293.538	302.94	385.114	212.046				0	0	0	0	0	0		0	0	0	0	0	0		0	0	0	0	0	0		1.00948	1.00106	1.00108	1.00625	1.00778	1.00333		246.175	319.003	293.538	302.94	385.114	217.956		28.953	46.9688	34.3437	38.1192
95660		217.526	272.241	247.723	232.29	276.488	212.866				0	0	0	0	0	0		0	0	0	0	0	0		0	0	0	0	0	0		1.00934	1.00111	1.00095	1.00659	1.0078	1.00362		231.058	284.14	254.402	249.197	280.016	218.206		28.8655	46.9688	34.336	38.791
95740		231.004	280.545	218.937	234.604	313.41	214.256				0	0	0	0	0	0		0	0	0	0	0	0		0	0	0	0	0	0		1.00955	1.0011	1.00092	1.00626	1.00785	1.00399		231.004	280.545	253.755	248.978	313.41	218.138		28.8655	46.9688	33.6013	38.1192
95860		218.358	294.984	233.822	192.027	284.166	201.552				0	0	0	0	0	0		0	0	0	0	0	0		0	0	0	0	0	0		1.00998	1.00105	1.00108	1.00583	1.00827	1.00413		231.154	294.984	253.753	249.355	284.166	218.441		29.0105	47.0915	33.6013	38.791
95940		228.705	248.896	253.594	215.547	269.684	199.034				0	0	0	0	0	0		0	0	0	0	0	0		0	0	0	0	0	0		1.01015	1.00105	1.00143	1.00603	1.00842	1.00439		231.133	284.479	254.137	249.692	280.138	218.655		29.0105	47.0645	34.2542	38.8325
96020		198.409	268.279	223.092	192.763	244.221	199.199				0	0	0	0	0	0		0	0	0	0	0	0		0	0	0	0	0	0		1.01029	1.00107	1.00118	1.00674	1.00789	1.00458		231.362	284.589	253.752	249.53	280.185	218.763		29.3252	47.2283	33.6013	38.8325
96120		238.067	241.326	208.131	206.248	292.227	190.08				0	0	0	0	0	0		0	0	0	0	0	0		0	0	0	0	0	0		1.01028	1.00105	1.00138	1.00664	1.00824	1.00452		238.067	284.59	254.162	249.551	292.227	218.764		30.0157	47.2283	34.336	38.7572
96220		200.092	252.822	219.557	188.628	252.031	185.207				0	0	0	0	0	0		0	0	0	0	0	0		0	0	0	0	0	0		1.01022	1.00109	1.00137	1.00667	1.00774	1.0049		231.691	284.589	253.75	249.182	280.198	218.834		30.0157	47.2283	33.6013	38.5503
96300		198.971	287.527	220.497	280.208	269.532	210.045				0	0	0	0	0	0		0	0	0	0	0	0		0	0	0	0	0	0		1.01015	1.00073	1.00143	1.00607	1.00773	1.00478		231.706	287.527	253.75	280.208	280.199	218.757		30.2763	47.2283	33.6013	37.8785
96380		264.816	303.519	262.835	253.112	286.722	244.92				0	0	0	0	0	0		0	0	0	0	0	0		0	0	0	0	0	0		1.01017	1.00092	1.00141	1.00612	1.00785	1.00483		264.816	303.519	262.835	253.112	286.722	244.92		30.0157	47.2283	33.3523	37.3553
96500		214.25	310.485	237.59	215.135	263.464	233.463				0	0	0	0	0	0		0	0	0	0	0	0		0	0	0	0	0	0		1.01043	1.00061	1.00156	1.00611	1.0079	1.00481		231.33	310.485	253.693	248.5	280.302	233.463		29.3252	46.9368	33.3523	37.4305
96580		225.893	327.553	266.827	219.876	275.527	203.708				0	0	0	0	0	0		0	0	0	0	0	0		0	0	0	0	0	0		1.0101	1.00084	1.00113	1.00611	1.00722	1.00494		231.139	327.553	266.827	248.499	280.341	218.753		29.0105	47.356	33.6013	37.4305
96660		211.505	268.735	231.043	219.194	243.283	225.703				0	0	0	0	0	0		0	0	0	0	0	0		0	0	0	0	0	0		1.01041	1.0007	1.00116	1.00674	1.00755	1.00512		231.335	285.454	254.285	248.139	280.448	225.703		29.3252	47.655	34.3475	37.3553
96740		217.04	249.471	244.487	211.345	267.153	190.901				0	0	0	0	0	0		0	0	0	0	0	0		0	0	0	0	0	0		1.01067	1.00074	1.00104	1.00712	1.00782	1.00501		231.673	285.696	254.8	247.919	280.502	218.825		29.9582	47.8415	34.4712	37.3553
96860		221.177	257.016	202.278	216.199	221.706	168.144				0	0	0	0	0	0		0	0	0	0	0	0		0	0	0	0	0	0		1.01003	1.00103	1.00126	1.00706	1.00856	1.00494		231.693	285.656	254.779	247.959	280.485	218.831		29.9582	47.8415	34.4712	37.3553
96940		194.676	238.333	260.76	193.101	252.061	158.491				0	0	0	0	0	0		0	0	0	0	0	0		0	0	0	0	0	0		1.01	1.00107	1.0011	1.00728	1.00855	1.00517		231.429	285.651	260.76	247.886	280.485	218.811		29.3252	47.5582	34.5195	37.0333
97020		202.265	219.214	201.831	225.472	243.534	148.58				0	0	0	0	0	0		0	0	0	0	0	0		0	0	0	0	0	0		1.01012	1.00118	1.00106	1.00714	1.00791	1.00523		231.692	285.767	254.883	247.908	280.518	218.929		30.0157	47.624	34.6035	37.0333
97140		252.388	298.93	244.907	298.937	313.53	226.173				0	0	0	0	0	0		0	0	0	0	0	0		0	0	0	0	0	0		1.01071	1.00122	1.00089	1.007	1.00798	1.00425		252.388	298.93	254.813	298.937	313.53	226.173		29.3252	47.8415	34.6992	36.635
97220		221.628	294.226	280.98	234.917	252.134	236.327				0	0	0	0	0	0		0	0	0	0	0	0		0	0	0	0	0	0		1.01077	1.00094	1.00098	1.00722	1.00812	1.00282		231.269	294.226	280.98	247.888	280.403	236.327		29.3252	47.655	34.6992	37.0333
97320		254.527	253.878	235.096	225.668	252.426	212.769				0	0	0	0	0	0		0	0	0	0	0	0		0	0	0	0	0	0		1.0102	1.00061	1.00088	1.00704	1.00738	1.00227		254.527	285.471	254.814	248.88	280.461	219.698		29.3252	47.655	34.6992	37.1183
97400		234.829	285.741	272.896	224.284	263.442	200.043				0	0	0	0	0	0		0	0	0	0	0	0		0	0	0	0	0	0		1.01018	1.00076	1.00097	1.00698	1.00731	1.0022		234.829	285.741	272.896	248.004	280.466	219.9		30.0157	47.8415	34.7475	36.6013
97480		243.693	257.517	223.321	203.722	297.104	223.542				0	0	0	0	0	0		0	0	0	0	0	0		0	0	0	0	0	0		1.01034	1.00052	1.00126	1.00687	1.00775	1.00224		243.693	285.785	254.929	248.901	297.104	223.542		30.2763	47.9073	34.8032	37.1183
97560		247.961	257.705	241.136	207.679	220.852	206.693				0	0	0	0	0	0		0	0	0	0	0	0		0	0	0	0	0	0		1.01031	1.00058	1.00143	1.00693	1.00751	1.00231		247.961	285.898	254.977	249.084	280.518	219.989		30.3165	48.0955	34.705	37.1183
97640		212.593	299.108	240.379	231.607	250.766	201.928				0	0	0	0	0	0		0	0	0	0	0	0		0	0	0	0	0	0		1.01077	1.00059	1.00152	1.00706	1.00752	1.00242		231.859	299.108	254.975	249.147	280.518	220.225		30.2715	48.1793	34.621	37.58
97720		182.873	258.817	228.534	239.517	236.064	219.771				0	0	0	0	0	0		0	0	0	0	0	0		0	0	0	0	0	0		1.01093	0.998811	1.00141	1.00743	1.00758	1.00271		231.99	286.822	254.978	249.118	280.947	219.771		30.65	48.466	34.621	37.58
97880		211.27	316.998	216.995	227.463	262.671	208.212				0	0	0	0	0	0		0	0	0	0	0	0		0	0	0	0	0	0		1.01102	0.998849	1.00167	1.0075	1.00762	1.00342		232.129	316.998	254.97	249.116	280.935	220.412		30.8638	48.1793	34.621	37.58
97960		255.513	311.913	277.275	290.147	293.891	239.066				0	0	0	0	0	0		0	0	0	0	0	0		0	0	0	0	0	0		1.01105	0.99692	1.00185	1.00755	1.00752	1.00357		255.513	311.913	277.275	290.147	293.891	239.066		30.65	47.8123	34.6445	37.58
98040		247.04	266.841	239.431	218.126	246.161	189.303				0	0	0	0	0	0		0	0	0	0	0	0		0	0	0	0	0	0		1.01125	0.997026	1.00149	1.00723	1.00762	1.00346		247.04	286.613	254.976	249.07	280.934	220.046		30.7435	48.134	34.5602	36.9678
98140		250.474	281.445	212.627	260.105	271.474	224.426				0	0	0	0	0	0		0	0	0	0	0	0		0	0	0	0	0	0		1.01083	0.996623	1.00164	1.00716	1.00737	1.0032		250.474	286.668	255.017	260.105	281.102	224.426		30.8638	48.134	34.6445	37.58
98220		231.288	310.52	241.906	229.665	269.507	190.247				0	0	0	0	0	0		0	0	0	0	0	0		0	0	0	0	0	0		1.01016	0.997077	1.00169	1.00706	1.0073	1.00301		231.288	310.52	255.016	249.456	281.103	220.558		30.9373	48.2738	34.6445	37.6458
98300		251.754	279.777	224.573	290.597	268.991	203.626				0	0	0	0	0	0		0	0	0	0	0	0		0	0	0	0	0	0		1.0107	0.997056	1.00149	1.00704	1.00749	1.00357		251.754	287.233	255.125	290.597	281.197	220.896		30.9762	48.3387	34.8237	37.8528
98380		247.885	239.132	206.842	231.853	264.637	223.927				0	0	0	0	0	0		0	0	0	0	0	0		0	0	0	0	0	0		1.01051	0.996905	1.00148	1.00692	1.00722	1.0038		247.885	287.234	255.127	250.363	281.267	223.927		30.9762	48.3387	34.8237	38.067
98460		225.19	263.711	203.386	235.076	224.995	214.475				0	0	0	0	0	0		0	0	0	0	0	0		0	0	0	0	0	0		1.01075	0.996902	1.0015	1.0073	1.00735	1.00371		233.381	287.234	255.283	250.99	281.337	222.125		30.8622	48.3387	34.8997	38.131
98540		213.35	256.406	230.548	235.447	237.303	192.003				0	0	0	0	0	0		0	0	0	0	0	0		0	0	0	0	0	0		1.01169	0.997235	1.00145	1.00747	1.00755	1.0038		233.331	286.81	255.283	250.168	281.724	222.108		30.8622	48.1465	34.8997	38.067
98620		212.3	277.857	238.746	247.092	281.079	210.705				0	0	0	0	0	0		0	0	0	0	0	0		0	0	0	0	0	0		1.01242	0.996917	1.00152	1.00756	1.0076	1.00388		232.943	287.234	255.282	250.145	281.079	222.054		31.2705	48.3387	34.8997	38.067
98720		212.251	287.802	236.398	278.045	292.822	249.715				0	0	0	0	0	0		0	0	0	0	0	0		0	0	0	0	0	0		1.01256	0.996884	1.00165	1.00767	1.00768	1.00412		232.146	287.802	255.28	278.045	292.822	249.715		30.9762	48.3387	34.8997	37.8528
98860		239.163	263.318	258.617	267.736	280.477	222.325				0	0	0	0	0	0		0	0	0	0	0	0		0	0	0	0	0	0		1.01173	0.997267	1.0018	1.00765	1.00784	1.00437		239.163	287.242	258.617	267.736	280.477	222.325		31.2705	48.609	35.0242	38.067
98940		247.445	253.274	266.569	234.524	285.223	214.656				0	0	0	0	0	0		0	0	0	0	0	0		0	0	0	0	0	0		1.01119	0.997708	1.0019	1.00836	1.00815	1.00474		247.445	287.421	266.569	250.49	285.223	222.16		31.35	48.9137	35.1455	38.131
99020		218.368	298.065	235.376	284.561	252.445	246.059				0	0	0	0	0	0		0	0	0	0	0	0		0	0	0	0	0	0		1.01216	0.998299	1.00207	1.00862	1.00822	1.00496		233.013	298.065	255.519	284.561	282.045	246.059		31.35	48.9922	34.9827	38.1993
99100		213.875	283.14	275.299	254.106	265.625	189.882				0	0	0	0	0	0		0	0	0	0	0	0		0	0	0	0	0	0		1.01227	0.998321	1.00213	1.0086	1.00799	1.00513		233.305	283.14	275.299	254.106	282.083	222.234		31.5288	48.9922	34.9827	38.2678
99180		188.477	241.556	218.565	272.939	222.811	183.833				0	0	0	0	0	0		0	0	0	0	0	0		0	0	0	0	0	0		1.0125	0.998402	1.00238	1.00881	1.00821	1.00499		233.486	287.544	255.646	272.939	282.252	222.331		31.731	48.9922	35.0255	38.3543
99260		205.783	257.383	240.482	238.098	246.727	220.282				0	0	0	0	0	0		0	0	0	0	0	0		0	0	0	0	0	0		1.01243	0.998616	1.00257	1.00906	1.00802	1.00513		234.262	287.624	255.684	251.498	282.262	220.282		32.0507	49.2255	35.125	38.792
99380		254.352	346.545	263.327	268.491	287.259	246.302				0	0	0	0	0	0		0	0	0	0	0	0		0	0	0	0	0	0		1.01161	0.998609	1.00273	1.00947	1.00792	1.00546		254.352	346.545	263.327	268.491	287.259	246.302		31.731	49.2255	35.125	38.792
99480		256.65	284.576	244.089	271.154	312.302	240.684				0	0	0	0	0	0		0	0	0	0	0	0		0	0	0	0	0	0		1.01168	0.998579	1.00281	1.00963	1.00798	1.00551		256.65	284.576	255.682	271.154	312.302	240.684		31.5288	49.2255	35.125	38.792
99580		219.332	285.187	288.04	253.302	261.237	205.581				0	0	0	0	0	0		0	0	0	0	0	0		0	0	0	0	0	0		1.01255	0.998635	1.00266	1.00979	1.00807	1.00477		233.48	285.187	288.04	253.302	282.388	222.947		31.1205	49.2255	35.1938	38.792
99660		252.417	249.109	252.833	244.602	277.288	197.212				0	0	0	0	0	0		0	0	0	0	0	0		0	0	0	0	0	0		1.0119	0.998816	1.00246	1.00995	1.00835	1.00383		252.417	287.794	255.839	251.363	282.416	223.537		31.3227	49.3347	35.5882	38.792
99740		210.541	262.986	230.83	214.169	257.425	207.826				0	0	0	0	0	0		0	0	0	0	0	0		0	0	0	0	0	0		1.012	0.998993	1.00257	1.0103	1.0088	1.00301		234.401	287.81	255.836	251.308	282.668	223.825		31.4825	49.4825	35.5882	38.792
99860		201.219	261.671	262.737	247.169	274.14	207.01				0	0	0	0	0	0		0	0	0	0	0	0		0	0	0	0	0	0		1.01195	0.999043	1.00255	1.01053	1.00836	1.00284		234.398	287.908	262.737	251.528	282.735	224.092		31.305	49.5187	35.5882	39.4248
99960		243.553	267.547	240.8	209.525	259.382	196.28				0	0	0	0	0	0		0	0	0	0	0	0		0	0	0	0	0	0		1.01188	0.998723	1.00257	1.01072	1.00833	1.0032		243.553	287.934	255.836	251.508	282.976	224.252		31.4825	49.3905	35.504	39.4248
100060		189.969	267.766	224.045	221.464	287.702	172.842				0	0	0	0	0	0		0	0	0	0	0	0		0	0	0	0	0	0		1.01183	0.998776	1.00266	1.0106	1.00828	1.00347		234.402	287.927	256.228	251.526	287.702	224.312		31.4825	49.3905	35.463	39.4248
100140		225.604	364.001	266.034	325.873	308.365	234.337				0	0	0	0	0	0		0	0	0	0	0	0		0	0	0	0	0	0		1.01159	0.998649	1.00266	1.01078	1.00816	1.00349		234.403	364.001	266.034	325.873	308.365	234.337		31.4825	49.3905	35.463	39.4248
100220		260.596	329.351	290.852	241.118	267.408	247.974				0	0	0	0	0	0		0	0	0	0	0	0		0	0	0	0	0	0		1.01155	0.999159	1.00294	1.01074	1.00779	1.00376		260.596	329.351	290.852	251.246	283.04	247.974		31.305	49.3905	35.3438	38.792
100300		235.895	276.556	254.9	278.387	313.183	248.073				0	0	0	0	0	0		0	0	0	0	0	0		0	0	0	0	0	0		1.0114	0.998744	1.00265	1.01082	1.0078	1.0037		235.895	287.93	254.9	278.387	313.183	248.073		31.305	49.3905	35.2153	38.3543
100420		240.346	263.551	276.268	258.142	252.692	201.707				0	0	0	0	0	0		0	0	0	0	0	0		0	0	0	0	0	0		1.01153	0.998917	1.00263	1.01066	1.00745	1.00446		240.346	288.222	276.268	258.142	283.232	223.852		31.4825	49.5605	35.0133	38.3543
100500		221.005	261.192	278.387	258.294	285.175	218.928				0	0	0	0	0	0		0	0	0	0	0	0		0	0	0	0	0	0		1.01175	0.999149	1.0027	1.01045	1.00739	1.0038		234.488	288.263	278.387	258.294	285.175	224.218		31.6425	49.8075	35.1418	38.3543
100585		245.93	273.959	221.308	244.74	268.391	191.283				0	0	0	0	0	0		0	0	0	0	0	0		0	0	0	0	0	0		1.01159	0.999072	1.00248	1.0097	1.00719	1.00332		245.93	288.447	256.34	251.172	283.893	224.245		31.6425	49.8715	35.1418	38.3543
100660		211.619	297.168	240.092	218.971	275.99	206.148				0	0	0	0	0	0		0	0	0	0	0	0		0	0	0	0	0	0		1.01206	0.999387	1.00218	1.00884	1.00739	1.00334		234.668	297.168	256.532	251.527	284.132	224.312		32.1015	49.8715	35.1855	38.4655
100740		208.635	291.905	231.461	207.069	220.411	187.176				0	0	0	0	0	0		0	0	0	0	0	0		0	0	0	0	0	0		1.01202	0.999661	1.00218	1.0091	1.0073	1.00324		234.671	291.905	256.532	251.582	284.147	224.313		32.1015	50.1282	34.753	38.796
100860		211.371	335.056	264.849	261.383	311.618	198.457				0	0	0	0	0	0		0	0	0	0	0	0		0	0	0	0	0	0		1.01208	0.999682	1.00207	1.00893	1.0074	1.00334		234.666	335.056	264.849	261.383	311.618	224.245		32.1015	50.1282	34.753	38.796
100940		263.004	292.826	263.877	281.169	316.193	257.476				0	0	0	0	0	0		0	0	0	0	0	0		0	0	0	0	0	0		1.01201	0.999582	1.0022	1.00908	1.00755	1.00355		263.004	292.826	263.877	281.169	316.193	257.476		31.6425	49.8715	34.753	38.796
101060		258.748	291.758	275.299	276.86	282.305	255.205				0	0	0	0	0	0		0	0	0	0	0	0		0	0	0	0	0	0		1.01202	0.999642	1.00237	1.01026	1.00745	1.00368		258.748	291.758	275.299	276.86	282.305	255.205		32.0507	49.8075	34.7678	38.796
101140		246.221	291.031	266.16	224.689	261.787	222.211				0	0	0	0	0	0		0	0	0	0	0	0		0	0	0	0	0	0		1.01228	0.999767	1.00214	1.00947	1.0074	1.00388		246.221	291.031	266.16	251.568	283.79	222.211		32.0507	49.5605	34.7678	38.796
101220		216.424	343.566	280.572	251.073	283.112	233.587				0	0	0	0	0	0		0	0	0	0	0	0		0	0	0	0	0	0		1.01278	0.999733	1.00254	1.00978	1.0068	1.00441		234.584	343.566	280.572	251.073	283.112	233.587		32.5097	49.3905	34.7678	39.045
101300		222.165	286.604	244.424	225.75	310.251	213.43				0	0	0	0	0	0		0	0	0	0	0	0		0	0	0	0	0	0		1.013	0.999306	1.00255	1.00969	1.00677	1.00461		234.731	286.604	256.652	251.699	310.251	224.267		32.946	49.3905	34.7678	39.1645
101380		238.514	278.891	247.348	236.891	261.858	211.077				0	0	0	0	0	0		0	0	0	0	0	0		0	0	0	0	0	0		1.01342	0.999083	1.00253	1.0099	1.00706	1.00477		238.514	288.19	256.655	251.743	283.912	224.259		32.946	49.5605	34.535	39.2395
101460		240.191	248.4	230.241	226.693	294.239	231.233				0	0	0	0	0	0		0	0	0	0	0	0		0	0	0	0	0	0		1.01345	0.999515	1.0027	1.01008	1.00711	1.00529		240.191	288.105	256.699	251.742	294.239	231.233		32.946	49.5605	34.5798	39.2395
101580		214.421	249.528	241.346	228.924	274.9	204.582				0	0	0	0	0	0		0	0	0	0	0	0		0	0	0	0	0	0		1.01302	0.999463	1.00265	1.0103	1.00728	1.00541		234.729	287.878	256.699	251.805	283.892	224.32		32.946	49.3905	34.5798	39.3647
101660		257.669	260.657	253.074	234.225	251.084	202.246				0	0	0	0	0	0		0	0	0	0	0	0		0	0	0	0	0	0		1.0128	0.999855	1.00266	1.01013	1.00772	1.0054		257.669	288.039	256.728	251.742	283.886	224.311		32.5695	49.5605	34.6548	39.2395
101740		232.98	277.589	281.433	306.796	367.451	252.625				0	0	0	0	0	0		0	0	0	0	0	0		0	0	0	0	0	0		1.01316	0.999634	1.0023	1.0102	1.00761	1.00557		232.98	288.082	281.433	306.796	367.451	252.625		32.1105	49.5605	34.6548	39.2395
101860		265.973	300.074	264.713	252.828	307.184	212.965				0	0	0	0	0	0		0	0	0	0	0	0		0	0	0	0	0	0		1.01308	0.999434	1.00248	1.01027	1.00756	1.00562		265.973	300.074	264.713	252.828	307.184	224.195		32.1105	49.5187	34.5798	39.1645
101940		222.723	288.255	266.868	251.745	302.07	227.694				0	0	0	0	0	0		0	0	0	0	0	0		0	0	0	0	0	0		1.0131	0.999577	1.00221	1.01027	1.00799	1.00572		234.402	288.255	266.868	251.745	302.07	227.694		32.1105	49.5187	34.2993	39.4667
102040		218.948	265.884	248.752	245.867	312.051	248.577				0	0	0	0	0	0		0	0	0	0	0	0		0	0	0	0	0	0		1.01345	0.999724	1.00214	1.01071	1.00764	1.00553		234.493	288.064	256.741	251.647	312.051	248.577		32.5695	49.6887	34.3743	39.4667
102120		237.223	287.929	273.198	234.937	301.289	228.862				0	0	0	0	0	0		0	0	0	0	0	0		0	0	0	0	0	0		1.01315	0.999627	1.00238	1.00982	1.00761	1.0049		237.223	287.929	273.198	251.743	301.289	228.862		33.0058	49.6887	34.6383	39.5418
102200		212.089	272.008	260.367	239.978	266.321	207.791				0	0	0	0	0	0		0	0	0	0	0	0		0	0	0	0	0	0		1.01315	0.999648	1.00256	1.00841	1.0078	1.00463		234.807	288.079	260.367	251.838	283.203	224.371		33.0058	49.6887	35.1757	39.5418
102300		193.983	218.024	255.847	220.351	279.874	186.028				0	0	0	0	0	0		0	0	0	0	0	0		0	0	0	0	0	0		1.01279	0.999478	1.00244	1.00781	1.00794	1.00386		234.963	287.877	255.847	251.744	279.874	224.421		33.1423	49.5187	34.9188	39.4667
102400		230.17	219.465	282.248	211.41	238.318	196.824				0	0	0	0	0	0		0	0	0	0	0	0		0	0	0	0	0	0		1.01216	0.999162	1.00222	1.00754	1.00791	1.00329		234.848	287.809	282.248	251.744	283.605	224.554		33.0058	49.4825	34.9188	39.4667
102480		235.468	281.612	278.647	235.009	273.21	217.163				0	0	0	0	0	0		0	0	0	0	0	0		0	0	0	0	0	0		1.01201	0.998581	1.002	1.00764	1.00779	1.00312		235.468	287.823	278.647	251.989	283.204	224.578		32.58	49.4825	34.9188	39.5418
102560		284.598	309.344	312.997	271.297	332.95	280.282				0	0	0	0	0	0		0	0	0	0	0	0		0	0	0	0	0	0		1.01248	0.999286	1.00217	1.00755	1.00773	1.00424		284.598	309.344	312.997	271.297	332.95	280.282		32.58	49.1308	34.9188	39.5418
102640		226.891	308.621	282.791	247.838	302.027	195.845				0	0	0	0	0	0		0	0	0	0	0	0		0	0	0	0	0	0		1.01317	0.999379	1.00191	1.00775	1.00785	1.00343		234.531	308.621	282.791	251.966	302.027	224.836		32.5202	49.1308	35.4563	39.5418
102740		213.455	312.625	269.175	239.541	306.765	260.602				0	0	0	0	0	0		0	0	0	0	0	0		0	0	0	0	0	0		1.01346	0.999434	1.00137	1.00774	1.00787	1.00351		234.49	312.625	269.175	251.968	306.765	260.602		32.5202	49.1308	35.673	39.2395
102860		204.248	270.056	235.226	246.991	284.553	250.282				0	0	0	0	0	0		0	0	0	0	0	0		0	0	0	0	0	0		1.01334	0.999696	1.00095	1.00769	1.00814	1.00381		234.724	287.862	258.003	252.603	284.553	250.282		32.5377	48.8517	36.0195	39.3647
102940		215.619	268.894	262.703	233.435	304.536	224.221				0	0	0	0	0	0		0	0	0	0	0	0		0	0	0	0	0	0		1.01307	0.999935	1.00109	1.00791	1.00849	1.0039		234.752	288.023	262.703	252.508	304.536	224.221		32.333	49.0217	36.0215	39.3647
103020		198.123	245.214	225.747	251.741	257.582	224.723				0	0	0	0	0	0		0	0	0	0	0	0		0	0	0	0	0	0		1.01255	0.999712	1.00117	1.00761	1.00848	1.00362		234.807	288.259	258.291	253.041	283.403	224.723		32.333	49.1445	36.0215	39.3897
103100		196.139	251.425	207.304	225.782	258.487	191.591				0	0	0	0	0	0		0	0	0	0	0	0		0	0	0	0	0	0		1.01234	0.999818	1.00125	1.0074	1.00871	1.00372		235.009	288.259	257.939	253.076	283.127	225.293		32.4695	49.1445	35.739	39.3897
103180		224.104	222.847	223.999	219.577	241.397	180.687				0	0	0	0	0	0		0	0	0	0	0	0		0	0	0	0	0	0		1.01229	0.999743	1.00134	1.00745	1.00878	1.00399		235.014	288.061	257.667	253.067	283.092	225.289		32.4695	49.0217	35.3925	39.3897
103300		218.79	264.794	256.419	208.931	298.591	211.597				0	0	0	0	0	0		0	0	0	0	0	0		0	0	0	0	0	0		1.01243	1.00002	1.00136	1.00753	1.00896	1.004		234.999	288.007	256.419	253.054	298.591	225.289		32.6743	49.0217	35.3925	39.3897
103400		215.937	278.63	240.495	262.596	289.749	252.5				0	0	0	0	0	0		0	0	0	0	0	0		0	0	0	0	0	0		1.01262	1.00042	1.00194	1.00746	1.00894	1.00393		234.799	287.811	256.992	262.596	289.749	252.5		32.5377	49.167	35.1757	39.3897
103500		272.479	268.343	260.151	253.256	310.46	241.752				0	0	0	0	0	0		0	0	0	0	0	0		0	0	0	0	0	0		1.01262	1.0007	1.00192	1.00736	1.00899	1.00402		272.479	287.809	260.151	253.082	310.46	241.752		32.946	49.5187	34.6383	39.3897
103580		252.673	247.265	222.54	253.534	272.563	189.843				0	0	0	0	0	0		0	0	0	0	0	0		0	0	0	0	0	0		1.01273	1.00108	1.00144	1.00755	1.00898	1.00382		252.673	287.882	256.849	253.224	282.897	225.291		32.6743	49.337	34.141	39.484
103660		227.457	259.836	244.128	243.807	239.324	212.516				0	0	0	0	0	0		0	0	0	0	0	0		0	0	0	0	0	0		1.0127	1.00103	1.00149	1.0075	1.00932	1.00424		235.147	288.136	257.169	253.229	283.046	225.337		32.7343	49.2687	34.6785	39.484
103740		199.363	228.78	247.322	213.433	247.491	208.182				0	0	0	0	0	0		0	0	0	0	0	0		0	0	0	0	0	0		1.01317	1.00072	1.00165	1.00735	1.00935	1.00467		235.295	288.263	257.635	253.242	283.106	225.374		32.7668	49.2085	34.7047	39.484
103860		201.957	242.306	223.289	244.315	231.512	163.509				0	0	0	0	0	0		0	0	0	0	0	0		0	0	0	0	0	0		1.01343	1.00075	1.00163	1.00758	1.00938	1.00451		235.264	288.263	257.637	253.291	283.106	225.378		32.7668	48.114	34.7047	39.6223
103940		217.098	222.385	248.627	231.878	230.63	172.196				0	0	0	0	0	0		0	0	0	0	0	0		0	0	0	0	0	0		1.01325	1.0009	1.00169	1.00745	1.00943	1.00476		235.285	288.262	257.631	253.295	283.105	225.423		32.7668	48.114	34.7047	39.6223
104020		194.212	198.463	221.478	220.585	244.071	193.326				0	0	0	0	0	0		0	0	0	0	0	0		0	0	0	0	0	0		1.0134	1.00092	1.00168	1.00713	1.00947	1.00483		235.425	288.157	257.094	253.257	283.03	225.42		32.8608	49.1445	34.488	39.2067
104100		198.656	212.084	265.594	208.239	247.244	186.475				0	0	0	0	0	0		0	0	0	0	0	0		0	0	0	0	0	0		1.01369	1.00124	1.0017	1.00698	1.00946	1.00381		235.231	288.095	265.594	253.129	282.826	225.459		32.7668	49.1445	34.488	39.3065
104180		232.165	264.282	272.881	279.249	315.307	241.446				0	0	0	0	0	0		0	0	0	0	0	0		0	0	0	0	0	0		1.01366	1.00129	1.00189	1.00636	1.00945	1.00378		235.235	288.084	272.881	279.249	315.307	241.446		32.7668	49.1445	34.379	39.0292
104300		224.477	266.741	235.258	251.651	291.882	227.313				0	0	0	0	0	0		0	0	0	0	0	0		0	0	0	0	0	0		1.01366	1.00123	1.00197	1.00674	1.00955	1.00376		235.234	288.097	256.98	253.149	291.882	227.313		32.7668	49.1445	34.379	39.0292
104380		204.062	233.453	233.36	225.26	238.198	218.51				0	0	0	0	0	0		0	0	0	0	0	0		0	0	0	0	0	0		1.01366	1.00132	1.00215	1.00647	1.00917	1.00397		235.235	288.079	257.57	253.275	283.061	225.676		32.71	48.05	34.5957	39.2067
104460		215.756	235.068	236.197	221.731	256.713	234.733				0	0	0	0	0	0		0	0	0	0	0	0		0	0	0	0	0	0		1.01358	1.00124	1.00229	1.00698	1.00935	1.00398		235.417	288.26	257.522	253.261	283.043	234.733		32.6798	47.5283	34.5615	39.2067
104540		205.346	228.188	238.791	214.941	246.224	187.429				0	0	0	0	0	0		0	0	0	0	0	0		0	0	0	0	0	0		1.01348	1.00152	1.00245	1.00665	1.00936	1.00334		235.615	288.258	257.464	253.27	283.042	225.868		32.7733	47.4045	34.5362	38.985
104620		190.572	260.496	217.908	203.282	242.565	192.487				0	0	0	0	0	0		0	0	0	0	0	0		0	0	0	0	0	0		1.01387	1.00159	1.00305	1.0067	1.00963	1.00285		235.897	288.258	257.663	253.347	283.013	225.989		32.8695	47.4045	34.6625	39.3358
104700		174.297	222.112	208.786	227.944	254.954	182.056				0	0	0	0	0	0		0	0	0	0	0	0		0	0	0	0	0	0		1.0139	1.00115	1.00309	1.00688	1.00977	1.00263		235.896	288.393	257.659	253.467	282.999	226.041		32.8695	47.4	34.483	39.5583
104860		181.334	210.087	222.084	188.9	197.847	159.089				0	0	0	0	0	0		0	0	0	0	0	0		0	0	0	0	0	0		1.01416	1.00142	1.00304	1.00701	1.00977	1.00311		235.875	288.355	257.664	253.318	282.999	225.925		32.9318	47.2687	34.483	39.3085
104940		235.184	261.533	227.127	252.079	329.82	188.952				0	0	0	0	0	0		0	0	0	0	0	0		0	0	0	0	0	0		1.01367	1.00165	1.00296	1.00698	1.00972	1.00425		235.184	288.325	257.672	253.261	329.82	225.745		32.7733	47.2687	34.483	38.9203
105060		209.264	263.297	274.55	231.751	315.052	227.16				0	0	0	0	0	0		0	0	0	0	0	0		0	0	0	0	0	0		1.01345	1.00165	1.003	1.00734	1.00967	1.00529		235.621	288.326	274.55	253.242	315.052	227.16		32.7733	47.2687	34.5605	38.985
105140		203.456	268.301	215.995	228.392	251.005	209.131				0	0	0	0	0	0		0	0	0	0	0	0		0	0	0	0	0	0		1.01347	1.00188	1.00302	1.00687	1.00979	1.00566		235.9	288.535	258.26	253.264	283.101	225.755		32.9318	47.3442	34.6612	38.9203
105220		214.399	227.853	228.266	211.211	231.113	200.323				0	0	0	0	0	0		0	0	0	0	0	0		0	0	0	0	0	0		1.01316	1.00181	1.00312	1.00693	1.00931	1.00587		235.902	288.551	258.504	253.325	283.216	226.077		32.9318	46.9185	34.7953	39.3358
105300		205.874	247.861	278.49	239.545	269.106	172.493				0	0	0	0	0	0		0	0	0	0	0	0		0	0	0	0	0	0		1.01272	1.0019	1.00317	1.00734	1.00939	1.00582		235.906	288.532	278.49	253.449	283.254	226.089		32.8695	46.753	35.1537	39.5583
105380		210.128	217.939	227.684	204.795	241.133	174.632				0	0	0	0	0	0		0	0	0	0	0	0		0	0	0	0	0	0		1.0128	1.00164	1.00272	1.0073	1.00966	1.00473		235.905	288.586	258.925	253.453	283.44	226.217		32.6043	46.5872	35.7825	39.4975
105480		219.255	214.533	242.468	188.905	254.914	173.633				0	0	0	0	0	0		0	0	0	0	0	0		0	0	0	0	0	0		1.0125	1.00133	1.00237	1.00678	1.00971	1.00389		235.908	288.845	259.73	253.468	283.43	226.298		32.1838	46.5177	35.823	39.4158
105560		176.957	207.227	206.722	212.542	232.975	169.452				0	0	0	0	0	0		0	0	0	0	0	0		0	0	0	0	0	0		1.01288	1.00175	1.00143	1.00621	1.00991	1.00381		235.905	288.842	259.912	253.473	283.39	226.302		32.1838	46.5177	35.7515	39.4158
105660		185.482	207.212	226.626	211.873	250.561	165.204				0	0	0	0	0	0		0	0	0	0	0	0		0	0	0	0	0	0		1.01253	1.00127	1.00197	1.00635	1.00983	1.00472		235.907	288.845	259.876	253.506	283.406	226.263		31.988	46.4415	35.7515	40.2458
105740		240.029	264.351	275.113	272.605	298.513	234.149				0	0	0	0	0	0		0	0	0	0	0	0		0	0	0	0	0	0		1.01253	1.00147	1.00265	1.007	1.00954	1.00476		240.029	288.844	275.113	272.605	298.513	234.149		31.8928	46.3695	35.823	40.2458
105860		236.45	255.125	265.332	231.15	268.948	246.748				0	0	0	0	0	0		0	0	0	0	0	0		0	0	0	0	0	0		1.01267	1.00143	1.00326	1.00735	1.00929	1.00349		236.45	288.844	265.332	253.478	283.511	246.748		31.8928	46.3695	35.823	40.1757
105940		214.02	227.33	233.274	235.59	280.247	224.485				0	0	0	0	0	0		0	0	0	0	0	0		0	0	0	0	0	0		1.01298	1.00115	1.0028	1.00735	1.00925	1.00335		236.249	288.94	259.934	253.529	283.811	224.485		32.1352	46.4455	35.8082	40.5825
106020		210.772	247.81	225.288	249.077	244.53	210.593				0	0	0	0	0	0		0	0	0	0	0	0		0	0	0	0	0	0		1.01303	1.00097	1.0021	1.00755	1.00934	1.00308		236.498	288.957	260.025	253.961	283.797	226.912		32.4505	46.329	35.6332	40.7055
106100		206.683	237.525	233.763	214.757	275.131	176.16				0	0	0	0	0	0		0	0	0	0	0	0		0	0	0	0	0	0		1.01285	1.00132	1.00217	1.00689	1.0093	1.00273		236.506	288.923	260.023	254.084	283.803	227.241		32.3275	44.8148	35.4317	40.5185
106180		222.818	263.723	224.259	215.006	246.515	191.468				0	0	0	0	0	0		0	0	0	0	0	0		0	0	0	0	0	0		1.01291	1.00117	1.00154	1.0065	1.00936	1.00314		236.504	289.011	260.13	254.469	283.793	227.21		32.16	43.9845	35.375	40.9055
106260		210.654	219.924	207.881	240.145	226.344	175.781				0	0	0	0	0	0		0	0	0	0	0	0		0	0	0	0	0	0		1.01255	1.00157	1.00169	1.00637	1.00947	1.00311		236.52	289.01	260.127	254.542	283.775	227.299		32.0848	43.836	35.375	40.7703
106360		195.757	235.967	219.4	203.998	231.907	209.428				0	0	0	0	0	0		0	0	0	0	0	0		0	0	0	0	0	0		1.01286	1.00157	1.00155	1.00641	1.00906	1.00343		236.506	289.01	260.13	254.521	283.841	227.295		31.973	43.7772	35.0238	40.5803
106460		207.019	263.343	244.438	196.573	274.521	201.53				0	0	0	0	0	0		0	0	0	0	0	0		0	0	0	0	0	0		1.0131	1.00146	1.00163	1.00625	1.009	1.00357		236.495	289.011	260.211	254.604	283.851	227.293		31.8765	43.1267	35.2565	40.5803
106560		281.353	281.31	319.809	256.845	305.265	213.401				0	0	0	0	0	0		0	0	0	0	0	0		0	0	0	0	0	0		1.01301	1.00153	1.00089	1.00651	1.00856	1.00352		281.353	289.01	319.809	256.845	305.265	227.372		31.8765	42.794	35.0453	40.421
106660		228.496	292.173	267.139	226.09	260.182	225.46				0	0	0	0	0	0		0	0	0	0	0	0		0	0	0	0	0	0		1.01293	1.00182	1.00169	1.00658	1.00856	1.00349		236.503	292.173	267.139	254.428	283.871	225.46		31.696	42.5787	34.9013	40.421
106740		205.457	257.583	247.229	228.108	238.114	209.696				0	0	0	0	0	0		0	0	0	0	0	0		0	0	0	0	0	0		1.01275	1.00175	1.00125	1.00654	1.00877	1.00342		236.764	289.036	260.705	255.235	283.896	227.911		32.0137	42.1945	35.0125	40.4883
106860		237.571	233.287	246.263	256.858	249.523	202.023				0	0	0	0	0	0		0	0	0	0	0	0		0	0	0	0	0	0		1.01251	1.00179	1.00195	1.00642	1.00888	1.00314		237.571	289.034	260.659	256.858	284.168	228.082		32.0137	41.887	35.0125	40.3568
106940		214.986	213.085	229.614	189.65	263.742	190.008				0	0	0	0	0	0		0	0	0	0	0	0		0	0	0	0	0	0		1.01256	1.00136	1.00116	1.0063	1.00892	1.00301		236.797	289.382	260.857	255.785	284.161	228.78		31.925	42.2205	34.9502	40.263
107020		190.66	228.815	278.548	262.406	243.435	212.174				0	0	0	0	0	0		0	0	0	0	0	0		0	0	0	0	0	0		1.01233	1.00128	1.00111	1.00647	1.00968	1.00301		236.977	289.413	278.548	262.406	284.033	228.78		32.0965	42.2205	34.9502	40.0177
107100		180.757	199.891	231.133	219.066	233.149	184.993				0	0	0	0	0	0		0	0	0	0	0	0		0	0	0	0	0	0		1.01235	1.00119	1.00112	1.0061	1.00964	1.00296		236.976	289.813	260.862	255.981	284.349	229.117		32.009	42.3467	34.7497	39.5945
107220		204.295	259.852	208.711	225.335	253.111	177.044				0	0	0	0	0	0		0	0	0	0	0	0		0	0	0	0	0	0		1.01222	1.00118	1.00197	1.00596	1.00958	1.00299		236.981	289.814	260.773	255.982	284.361	229.107		31.962	42.3467	34.528	39.5945
107300		247.16	295.316	289.884	246.84	294.584	195.656				0	0	0	0	0	0		0	0	0	0	0	0		0	0	0	0	0	0		1.01207	1.00117	1.00264	1.00625	1.00885	1.00326		247.16	295.316	289.884	255.798	294.584	229.024		32.0733	42.9335	34.528	39.406
107400		260.167	292.442	256.701	203.392	280.097	204.249				0	0	0	0	0	0		0	0	0	0	0	0		0	0	0	0	0	0		1.01211	1.00109	1.0035	1.00639	1.00899	1.00323		260.167	292.442	256.701	255.767	284.549	229.032		32.0733	42.866	34.528	39.1865
107500		194.506	285.508	231.722	214.554	230.725	194.542				0	0	0	0	0	0		0	0	0	0	0	0		0	0	0	0	0	0		1.01231	1.0014	1.00423	1.00657	1.00899	1.00301		237.226	285.508	260.31	255.977	284.549	229.41		32.3753	42.9772	34.357	39.2348
107580		201.056	244.688	258.432	236.209	245.566	171.072				0	0	0	0	0	0		0	0	0	0	0	0		0	0	0	0	0	0		1.01264	1.0013	1.00362	1.00685	1.00896	1.00302		237.191	290.695	258.432	256.122	284.551	229.41		32.2862	42.9615	34.528	39.8813
107660		196.182	260.853	226.272	210.497	281.217	197.045				0	0	0	0	0	0		0	0	0	0	0	0		0	0	0	0	0	0		1.01257	1.00156	1.00365	1.007	1.00888	1.00282		237.199	290.84	260.773	256.06	284.553	229.417		32.3753	42.886	34.6562	39.4655
107740		190.095	238.787	210.721	251.525	265.146	207.646				0	0	0	0	0	0		0	0	0	0	0	0		0	0	0	0	0	0		1.01237	1.00157	1.0029	1.00673	1.00904	1.00263		237.22	291.038	260.851	256.17	284.579	229.489		32.2862	42.711	34.4273	39.2518
107860		206.813	229.8	199.851	203.588	303.861	202.14				0	0	0	0	0	0		0	0	0	0	0	0		0	0	0	0	0	0		1.01262	1.00157	1.00205	1.00651	1.00925	1.00256		237.343	291.038	260.939	256.259	303.861	229.492		32.376	42.711	34.184	39.104
107980		219.645	267.27	231.523	218.898	264.227	188.562				0	0	0	0	0	0		0	0	0	0	0	0		0	0	0	0	0	0		1.01254	1.00138	1.00184	1.00639	1.00911	1.00273		237.547	291.041	260.959	256.308	285.099	229.485		32.5175	42.711	33.909	39.0325
108060		214.335	271.643	273.022	282.024	299.775	232.044				0	0	0	0	0	0		0	0	0	0	0	0		0	0	0	0	0	0		1.01246	1.00188	1.00163	1.00649	1.00874	1.0028		237.557	291.034	273.022	282.024	299.775	232.044		32.5175	42.6717	33.8355	39.0325
108180		241.881	269.894	219.924	242.36	282.218	195.811				0	0	0	0	0	0		0	0	0	0	0	0		0	0	0	0	0	0		1.01272	1.00218	1.00129	1.00654	1.00847	1.00269		241.881	291.017	261.398	256.246	282.218	229.486		32.4673	42.711	34.144	39.0325
108260		201.251	247.576	252.318	241.318	257.972	209.356				0	0	0	0	0	0		0	0	0	0	0	0		0	0	0	0	0	0		1.01277	1.00215	1.00051	1.00674	1.00888	1.00271		237.52	291.053	261.859	256.726	285.223	229.537		32.268	42.7663	34.0338	39.1915
108340		247.833	252.653	211.56	251.59	222.032	229.385				0	0	0	0	0	0		0	0	0	0	0	0		0	0	0	0	0	0		1.01286	1.00212	1.00126	1.00686	1.00904	1.00244		247.833	291.054	261.796	256.847	285.253	229.385		32.0555	42.7663	34.0338	39.2357
108420		228.846	271.898	265.498	206.545	219.614	178.526				0	0	0	0	0	0		0	0	0	0	0	0		0	0	0	0	0	0		1.01329	1.00221	1.00129	1.00675	1.00925	1.00235		237.796	291.052	265.498	256.848	285.29	229.546		32.377	42.727	34.0338	39.157
108500		203.543	297.996	211.827	200.787	233.568	178.034				0	0	0	0	0	0		0	0	0	0	0	0		0	0	0	0	0	0		1.01338	1.00242	1.0006	1.007	1.00961	1.00238		237.768	297.996	261.852	256.846	285.599	229.545		32.0375	42.727	33.7663	39.157
108580		212.849	242.395	205.601	218.941	265.664	215.158				0	0	0	0	0	0		0	0	0	0	0	0		0	0	0	0	0	0		1.01312	1.00219	1.0006	1.00681	1.00972	1.00249		237.844	291.053	261.852	256.848	285.565	229.542		32.0375	42.727	33.6695	39.157
108660		177.532	263.388	242.942	229.85	197.701	209.442				0	0	0	0	0	0		0	0	0	0	0	0		0	0	0	0	0	0		1.01327	1.00175	1.00128	1.00657	1.0095	1.00273		237.802	291.066	261.795	256.85	285.629	229.537		32.0375	42.727	33.6695	39.0373
108740		208.504	230.626	228.178	203.73	274.418	198.08				0	0	0	0	0	0		0	0	0	0	0	0		0	0	0	0	0	0		1.01339	1.00168	1.00109	1.00664	1.00943	1.00311		237.767	291.069	261.811	256.849	285.651	229.527		32.377	42.727	33.6538	38.769
108860		244.891	301.923	322.576	244.367	259.479	209.818				0	0	0	0	0	0		0	0	0	0	0	0		0	0	0	0	0	0		1.01352	1.00203	1.00099	1.00658	1.00922	1.00279		244.891	301.923	322.576	256.85	286.195	229.535		32.0375	42.727	33.6535	38.6393
108940		235.009	289.009	252.026	260.54	255.725	207.918				0	0	0	0	0	0		0	0	0	0	0	0		0	0	0	0	0	0		1.01355	1.00218	1.00029	1.00639	1.00915	1.00232		235.009	289.009	262.003	260.54	285.735	229.547		32.1227	42.727	33.8222	38.6393
109020		233.297	289.127	246.345	268.929	281.83	202.055				0	0	0	0	0	0		0	0	0	0	0	0		0	0	0	0	0	0		1.01325	1.00216	1.00115	1.00637	1.00916	1.00222		233.297	289.127	261.934	268.929	281.83	229.549		32.0147	42.6717	33.8222	38.6393
109100		211.936	247.427	223.604	238.367	215.93	189.846				0	0	0	0	0	0		0	0	0	0	0	0		0	0	0	0	0	0		1.01287	1.00206	1.0013	1.00666	1.00911	1.0022		238.376	291.032	261.926	256.849	285.749	229.55		31.8695	42.6717	33.8222	38.6393
109180		228.839	257.635	259.02	246.16	232.335	209.551				0	0	0	0	0	0		0	0	0	0	0	0		0	0	0	0	0	0		1.01249	1.00208	1.00202	1.00721	1.00921	1.00259		238.474	291.031	259.02	256.842	286.197	229.54		31.7765	42.6717	33.7788	38.6393
109260		223.897	251.328	224.737	232.218	259.139	180.06				0	0	0	0	0	0		0	0	0	0	0	0		0	0	0	0	0	0		1.01226	1.0016	1.0027	1.00697	1.00911	1.00264		238.527	291.038	261.88	256.847	286.227	229.539		31.6043	42.6717	33.5993	38.6393
109340		190.473	265.185	206.407	192.818	263.89	179.919				0	0	0	0	0	0		0	0	0	0	0	0		0	0	0	0	0	0		1.01241	1.00138	1.00332	1.00737	1.00927	1.0026		238.494	291.041	261.873	256.827	286.182	229.54		31.6043	42.6717	33.3593	38.398
109420		207.624	288.265	235.083	192.551	258.519	208.017				0	0	0	0	0	0		0	0	0	0	0	0		0	0	0	0	0	0		1.01212	1.00092	1.00329	1.00692	1.00918	1.00271		238.548	288.265	261.873	256.847	286.206	229.537		31.5045	42.6717	33.016	38.6393
109540		222.008	272.535	230.369	246.952	296.56	227.29				0	0	0	0	0	0		0	0	0	0	0	0		0	0	0	0	0	0		1.0119	1.00096	1.00307	1.00664	1.00918	1.00406		238.582	291.047	261.876	256.849	296.56	227.29		31.4412	42.2967	32.5777	38.6393
109620		216.129	294.921	257.76	284.139	290.08	247.457				0	0	0	0	0	0		0	0	0	0	0	0		0	0	0	0	0	0		1.01178	1.00089	1.00307	1.00667	1.00873	1.00405		238.797	294.921	257.76	284.139	290.08	247.457		31.5457	42.2967	32.5777	38.398
109720		206.323	284.319	249.021	239.979	262.123	215.247				0	0	0	0	0	0		0	0	0	0	0	0		0	0	0	0	0	0		1.01167	1.00088	1.00293	1.00699	1.00858	1.00463		238.799	284.319	261.878	256.846	286.427	229.476		31.5457	42.4782	32.5777	38.6393
109860		255.946	267.723	227.417	233.111	290.652	193.472				0	0	0	0	0	0		0	0	0	0	0	0		0	0	0	0	0	0		1.0116	1.00064	1.00341	1.00699	1.00863	1.00476		255.946	291.051	261.872	256.846	290.652	229.47		31.5457	42.4782	33.016	38.769
109940		232.017	292.685	236.386	226.284	282.655	225.396				0	0	0	0	0	0		0	0	0	0	0	0		0	0	0	0	0	0		1.01182	1.00039	1.00284	1.00686	1.00843	1.00482		232.017	292.685	261.879	256.847	282.655	225.396		31.5457	42.6717	33.016	39.0373
110020		241.719	313.176	239.961	254.079	272.901	205.23				0	0	0	0	0	0		0	0	0	0	0	0		0	0	0	0	0	0		1.01207	1.00034	1.00329	1.00697	1.00817	1.00497		241.719	313.176	261.873	254.079	286.44	229.462		31.609	42.711	33.016	39.0373
110100		215.233	258.051	201.6	232.556	286.791	215.188				0	0	0	0	0	0		0	0	0	0	0	0		0	0	0	0	0	0		1.01233	0.999999	1.0038	1.00706	1.0081	1.00481		238.786	291.069	261.866	256.846	286.791	229.468		31.609	42.711	33.016	38.769
110180		225.346	288.491	246.904	216.339	258.1	161.148				0	0	0	0	0	0		0	0	0	0	0	0		0	0	0	0	0	0		1.01298	0.999699	1.00374	1.00709	1.00812	1.00523		238.686	288.491	261.867	256.846	286.441	229.451		31.5457	42.711	33.016	38.769
110300		231.703	284.241	270.277	277.954	252.857	232.326				0	0	0	0	0	0		0	0	0	0	0	0		0	0	0	0	0	0		1.01287	0.999496	1.00366	1.00703	1.00762	1.00523		231.703	284.241	270.277	277.954	286.457	232.326		31.4803	42.711	33.3593	38.769
110380		269.682	290.751	245.528	270.896	254.349	215.205				0	0	0	0	0	0		0	0	0	0	0	0		0	0	0	0	0	0		1.01268	0.999308	1.00372	1.00673	1.00739	1.00509		269.682	290.751	261.868	270.896	286.464	229.457		31.4803	42.679	33.5993	38.769
110460		219.748	297.308	232.745	221.06	268.234	212.585				0	0	0	0	0	0		0	0	0	0	0	0		0	0	0	0	0	0		1.01254	0.998991	1.0034	1.00716	1.00739	1.00465		238.754	297.308	261.758	256.845	286.464	229.475		31.4803	42.8712	33.61	39.0373
110580		208.574	292.65	240.069	260.794	202.864	194.99				0	0	0	0	0	0		0	0	0	0	0	0		0	0	0	0	0	0		1.01266	0.999186	1.00364	1.00784	1.0086	1.00453		238.736	292.65	261.738	260.794	286.426	229.48		31.5457	43.1772	33.61	38.769
110660		240.342	345.644	221.01	237.832	227.142	212.786				0	0	0	0	0	0		0	0	0	0	0	0		0	0	0	0	0	0		1.01272	0.998885	1.00367	1.00767	1.00931	1.00485		240.342	345.644	261.735	256.799	286.385	229.467		31.5457	43.193	33.656	39.0373
110740		217.163	249.649	216.84	204.205	277.651	209.873				0	0	0	0	0	0		0	0	0	0	0	0		0	0	0	0	0	0		1.01261	0.998416	1.0033	1.00748	1.00945	1.00482		238.743	291.066	261.766	256.816	286.374	229.468		31.609	43.2312	33.7055	39.0373
110860		241.503	279.985	218.054	240.284	236.344	177.836				0	0	0	0	0	0		0	0	0	0	0	0		0	0	0	0	0	0		1.01264	0.999797	1.00326	1.00713	1.00964	1.0047		241.503	291.04	261.77	256.845	286.36	229.473		31.5457	43.2312	33.7055	39.157
110960		227.484	265.025	201.245	243.255	211.044	196.689				0	0	0	0	0	0		0	0	0	0	0	0		0	0	0	0	0	0		1.01255	0.999727	1.00332	1.00739	1.00959	1.00463		238.752	291.041	261.873	256.825	286.364	229.476		31.5457	43.2312	33.8742	39.0373
111060		213.561	263.257	261.867	214.856	221.929	199.872				0	0	0	0	0	0		0	0	0	0	0	0		0	0	0	0	0	0		1.01254	0.999533	1.00336	1.00738	1.00904	1.00458		238.755	291.043	261.867	256.826	286.405	229.478		31.609	43.2312	33.8247	39.0373
111160		259.32	297.79	256.93	294.462	312.244	247.597				0	0	0	0	0	0		0	0	0	0	0	0		0	0	0	0	0	0		1.01222	1.00086	1.00329	1.00717	1.00972	1.00469		259.32	297.79	256.93	294.462	312.244	247.597		31.5457	43.2987	33.8247	39.0373
111240		239.342	315.278	249.849	228.183	247.609	211.743				0	0	0	0	0	0		0	0	0	0	0	0		0	0	0	0	0	0		1.01215	1.00144	1.00339	1.00898	1.00957	1.00507		239.342	315.278	261.872	256.422	286.366	229.399		31.4412	43.498	33.8742	38.993
111340		209.399	318.339	240.595	225.736	257.039	205.024				0	0	0	0	0	0		0	0	0	0	0	0		0	0	0	0	0	0		1.0117	1.00159	1.00336	1.01057	1.00964	1.00509		238.614	318.339	261.872	255.998	286.36	229.398		31.5045	43.6502	33.8742	39.1127
111420		234.406	288.851	282.388	223.569	244.362	222.65				0	0	0	0	0	0		0	0	0	0	0	0		0	0	0	0	0	0		1.01136	1.00099	1.00317	1.01024	1.00923	1.00471		234.406	288.851	282.388	256.086	286.391	222.65		31.6043	43.9578	33.8742	39.1915
111500		208.187	291.113	279.294	250.24	252.367	208.852				0	0	0	0	0	0		0	0	0	0	0	0		0	0	0	0	0	0		1.01126	1.00095	1.0033	1.00985	1.00886	1.00495		238.683	291.113	279.294	250.24	286.418	229.402		31.7765	44.574	33.964	39.1915
111580		211.376	271.719	205.572	224.979	266.092	201.389				0	0	0	0	0	0		0	0	0	0	0	0		0	0	0	0	0	0		1.01121	1.00034	1.00366	1.01046	1.00883	1.005		238.691	291.032	261.869	256.466	286.291	229.401		31.7765	43.9578	33.964	39.157
111660		193.487	239.056	192.236	265.691	254.675	230.186				0	0	0	0	0	0		0	0	0	0	0	0		0	0	0	0	0	0		1.01121	1.00033	1.00356	1.01055	1.00899	1.00446		238.691	291.032	261.87	265.691	286.409	230.186		31.6043	43.9578	33.964	39.0373
111740		213.785	274.217	245.685	233.33	212.613	230.679				0	0	0	0	0	0		0	0	0	0	0	0		0	0	0	0	0	0		1.01114	1.0001	1.00363	1.01064	1.00896	1.00444		238.703	291.035	261.869	256.439	286.469	230.679		31.6043	43.9578	33.964	38.769
111860		277.7	311.223	286.742	262.668	339.224	265.178				0	0	0	0	0	0		0	0	0	0	0	0		0	0	0	0	0	0		1.01121	0.999828	1.0036	1.01029	1.00882	1.00443		277.7	311.223	286.742	262.668	339.224	265.178		31.6043	43.9578	33.964	38.769
111940		213.448	288.84	294.543	274.907	288.036	235.973				0	0	0	0	0	0		0	0	0	0	0	0		0	0	0	0	0	0		1.0112	1.00006	1.00337	1.01004	1.00827	1.0046		238.423	288.84	294.543	274.907	288.036	235.973		31.6912	44.6145	33.9972	38.993
112020		236.836	287.608	216.21	225.379	275.765	225.354				0	0	0	0	0	0		0	0	0	0	0	0		0	0	0	0	0	0		1.01066	1.00023	1.00296	1.00956	1.00821	1.00417		236.836	287.608	261.403	255.981	286.338	225.354		31.3367	44.923	34.0338	38.9205
112100		244.42	271.735	278.638	236.244	259.297	202.441				0	0	0	0	0	0		0	0	0	0	0	0		0	0	0	0	0	0		1.01051	0.999951	1.00275	1.00911	1.00784	1.00453		244.42	290.829	278.638	255.985	286.366	229.152		31.3702	45.664	34.255	38.9993
112180		234.304	301.59	245.484	217.565	280.517	255.987				0	0	0	0	0	0		0	0	0	0	0	0		0	0	0	0	0	0		1.01118	0.999462	1.00271	1.00875	1.00769	1.00398		234.304	301.59	261.494	256.024	280.517	255.987		31.569	45.664	34.255	38.9993
112260		244.252	286.83	273.987	238.377	290.183	207.459				0	0	0	0	0	0		0	0	0	0	0	0		0	0	0	0	0	0		1.01114	0.999278	1.00276	1.00893	1.00767	1.00439		244.252	286.83	273.987	255.987	290.183	229.195		31.569	45.664	34.291	39.0325
112340		225.968	258.228	233.33	219.509	280.518	192.614				0	0	0	0	0	0		0	0	0	0	0	0		0	0	0	0	0	0		1.01127	0.999603	1.00268	1.00887	1.00763	1.0044		238.412	290.888	261.818	255.992	280.518	228.807		32.0165	45.9095	34.291	39.0325
112420		212.398	269.746	264.579	207.656	276.259	205.722				0	0	0	0	0	0		0	0	0	0	0	0		0	0	0	0	0	0		1.01121	0.99941	1.00275	1.00895	1.00788	1.00409		238.421	290.92	264.579	255.986	286.363	228.834		32.0165	46.5997	34.291	38.9993
112520		227.512	304.397	255.809	218.741	268.06	225.291				0	0	0	0	0	0		0	0	0	0	0	0		0	0	0	0	0	0		1.012	0.999196	1.00272	1.00882	1.00791	1.00391		238.301	304.397	255.809	256.006	286.361	225.291		32.0165	46.5997	34.291	38.9993
112660		273.327	295.282	263.307	221.448	332.241	236.236				0	0	0	0	0	0		0	0	0	0	0	0		0	0	0	0	0	0		1.01176	0.998898	1.00278	1.00868	1.00791	1.00364		273.327	295.282	263.307	255.973	332.241	236.236		32.377	47.957	34.4917	38.189
112740		254.904	298.257	266.747	228.199	312.975	210.584				0	0	0	0	0	0		0	0	0	0	0	0		0	0	0	0	0	0		1.01174	0.998414	1.00234	1.00945	1.00767	1.00308		254.904	298.257	266.747	255.847	312.975	229.08		32.503	47.712	34.512	38.2605
112860		226.634	259.885	235.007	220.529	252.485	205.564				0	0	0	0	0	0		0	0	0	0	0	0		0	0	0	0	0	0		1.01142	0.998102	1.00222	1.01021	1.00747	1.00257		238.163	290.189	261.856	254.54	285.727	229.238		32.7155	47.5772	34.512	38.4083
112940		201.616	269.773	255.302	219.899	251.276	201.53				0	0	0	0	0	0		0	0	0	0	0	0		0	0	0	0	0	0		1.0113	0.99806	1.00236	1.01053	1.00728	1.00213		238.176	290.208	255.302	254.193	285.783	229.374		32.9148	47.8657	34.6215	38.622
113020		236.977	301.09	208.116	243.347	287.376	236.616				0	0	0	0	0	0		0	0	0	0	0	0		0	0	0	0	0	0		1.01149	0.997816	1.00265	1.01025	1.00733	1.00193		236.977	301.09	261.82	254.493	287.376	236.616		32.4673	48.3342	34.8402	39.0378
113120		210.637	235.601	206.928	245.538	252.818	229.441				0	0	0	0	0	0		0	0	0	0	0	0		0	0	0	0	0	0		1.01127	0.998013	1.00271	1.01001	1.00744	1.002		237.493	290.229	261.815	254.754	286.215	229.441		32.2918	48.5232	34.6215	38.6738
113200		194.075	270.595	245.484	251.048	258.817	216.568				0	0	0	0	0	0		0	0	0	0	0	0		0	0	0	0	0	0		1.01144	0.997812	1.00268	1.01035	1.0075	1.00216		237.473	290.319	261.818	251.048	286.197	228.856		32.0925	48.6545	34.512	39.0378
113300		220.861	270.97	252.115	269.286	286.471	236.431				0	0	0	0	0	0		0	0	0	0	0	0		0	0	0	0	0	0		1.01141	0.997862	1.00253	1.01087	1.00731	1.00214		237.476	290.297	261.831	269.286	286.471	236.431		32.0925	48.6545	34.512	39.0378
113380		267.395	371.844	256.742	239.638	291.894	247.782				0	0	0	0	0	0		0	0	0	0	0	0		0	0	0	0	0	0		1.01152	0.997957	1.00268	1.01103	1.00746	1.00207		267.395	371.844	256.742	254.099	291.894	247.782		32.0925	49.0585	34.6605	38.6738
113500		252.612	328.511	302.691	282.74	354.013	235.802				0	0	0	0	0	0		0	0	0	0	0	0		0	0	0	0	0	0		1.01166	0.997838	1.00259	1.01135	1.00748	1.00222		252.612	328.511	302.691	282.74	354.013	235.802		32.0925	49.555	34.6807	38.4028
113580		242.712	295.52	274.012	249.125	285.256	235.669				0	0	0	0	0	0		0	0	0	0	0	0		0	0	0	0	0	0		1.01157	0.99818	1.00264	1.0111	1.00732	1.00202		242.712	295.52	274.012	249.125	285.256	235.669		32.1468	49.6135	34.6215	38.6435
113660		283.465	289.713	235.744	273.141	280.081	220.973				0	0	0	0	0	0		0	0	0	0	0	0		0	0	0	0	0	0		1.01155	0.998104	1.00268	1.01099	1.00738	1.00175		283.465	289.713	261.818	273.141	280.081	220.973		31.8787	49.9285	34.8402	38.567
113740		246.648	297.905	218.348	212.927	285.814	253.705				0	0	0	0	0	0		0	0	0	0	0	0		0	0	0	0	0	0		1.01136	0.997827	1.0026	1.01113	1.00712	1.00273		246.648	297.905	261.825	253.415	285.814	253.705		31.8787	50.0212	35.0835	38.649
113860		237.042	275.925	294.649	270.931	254.638	296.324				0	0	0	0	0	0		0	0	0	0	0	0		0	0	0	0	0	0		1.01139	0.99765	1.00269	1.01122	1.00718	1.00276		237.042	289.088	294.649	270.931	285.256	296.324		32.2062	50.0212	35.0835	38.844
113940		212.318	266.554	277.386	218.621	232.915	205.546				0	0	0	0	0	0		0	0	0	0	0	0		0	0	0	0	0	0		1.01148	0.997389	1.00309	1.01102	1.0072	1.00366		237.294	289.106	277.386	253.425	285.256	228.722		32.2927	50.0212	34.8402	38.6813
114040		201.836	286.423	246.467	239.549	291.563	204.163				0	0	0	0	0	0		0	0	0	0	0	0		0	0	0	0	0	0		1.01135	0.997551	1.00352	1.01095	1.00721	1.00278		237.305	286.423	261.748	253.432	291.563	228.8		32.2927	49.897	34.6215	38.993
114140		294.986	281.783	276.011	307.291	291.824	228.711				0	0	0	0	0	0		0	0	0	0	0	0		0	0	0	0	0	0		1.01146	0.997527	1.00374	1.01108	1.00739	1.0029		294.986	289.097	276.011	307.291	291.824	228.711		32.2927	50.0212	34.512	38.6813
114240		247.891	321.739	251.271	258.215	278.43	231.392				0	0	0	0	0	0		0	0	0	0	0	0		0	0	0	0	0	0		1.01125	0.997351	1.00399	1.01119	1.00715	1.00304		247.891	321.739	261.7	258.215	285.309	231.392		32.2927	50.3235	34.512	38.6813
114320		296.715	294.563	274.75	253.464	298.285	275.668				0	0	0	0	0	0		0	0	0	0	0	0		0	0	0	0	0	0		1.01115	0.997282	1.00385	1.01113	1.00716	1.00279		296.715	294.563	274.75	253.464	298.285	275.668		32.396	50.638	34.6215	38.589
114400		224.78	265.732	230.206	266.582	289.634	250.1				0	0	0	0	0	0		0	0	0	0	0	0		0	0	0	0	0	0		1.01089	0.996938	1.00366	1.0108	1.00677	1.00348		237.342	289.023	261.736	266.582	289.634	250.1		32.396	50.6482	34.8402	38.8712
114480		257.736	247.855	273.559	306.386	288.031	239.436				0	0	0	0	0	0		0	0	0	0	0	0		0	0	0	0	0	0		1.01092	0.996784	1.00382	1.01073	1.00648	1.00342		257.736	289.034	273.559	306.386	288.031	239.436		32.426	50.6482	34.8402	38.589
114560		217.81	250.996	237.793	228.56	295.822	239.066				0	0	0	0	0	0		0	0	0	0	0	0		0	0	0	0	0	0		1.01082	0.99677	1.00361	1.01076	1.00662	1.00335		237.349	289.035	261.869	253.449	295.822	239.066		32.426	50.6482	35.009	38.993
114660		183.086	295.395	224.121	229.833	284.581	224.316				0	0	0	0	0	0		0	0	0	0	0	0		0	0	0	0	0	0		1.011	0.996755	1.00436	1.01087	1.00682	1.00241		237.334	295.395	261.818	253.295	284.581	224.316		32.5097	51.0305	35.2523	38.589
114740		215.262	272.259	249.498	248.511	254.726	236.763				0	0	0	0	0	0		0	0	0	0	0	0		0	0	0	0	0	0		1.01088	0.996869	1.00492	1.01097	1.00664	1.00242		237.343	289.028	261.772	248.511	285.269	236.763		32.426	50.6482	35.5395	38.589
114860		244.664	327.526	262.856	265.133	262.117	237.766				0	0	0	0	0	0		0	0	0	0	0	0		0	0	0	0	0	0		1.0114	0.996905	1.00505	1.01089	1.00658	1.00225		244.664	327.526	262.856	265.133	285.271	237.766		32.426	50.6482	35.8667	38.589
114940		257.101	317.136	265.215	301.219	305.199	276.153				0	0	0	0	0	0		0	0	0	0	0	0		0	0	0	0	0	0		1.01152	0.996967	1.00514	1.01116	1.0064	1.00236		257.101	317.136	265.215	301.219	305.199	276.153		32.5097	50.6482	35.8667	38.589
115020		216.163	316.399	252.108	272.29	274.711	297.179				0	0	0	0	0	0		0	0	0	0	0	0		0	0	0	0	0	0		1.01125	0.996787	1.00509	1.01112	1.00639	1.00217		237.313	316.399	261.872	272.29	285.276	297.179		32.5613	50.9827	36.134	38.8712
115100		262.635	283.339	251.688	261.275	271.515	240.074				0	0	0	0	0	0		0	0	0	0	0	0		0	0	0	0	0	0		1.01109	0.996992	1.00496	1.01078	1.00661	1.00107		262.635	288.86	261.769	261.275	285.234	240.074		32.2337	50.7182	35.8173	38.7445
115180		271.235	282.423	279.453	268.173	319.396	254.11				0	0	0	0	0	0		0	0	0	0	0	0		0	0	0	0	0	0		1.01072	0.996966	1.00523	1.01094	1.00679	1.00097		271.235	289.009	279.453	268.173	319.396	254.11		32.2337	50.9827	36.1445	38.589
115260		258.378	301.776	291.681	284.807	264.396	226.207				0	0	0	0	0	0		0	0	0	0	0	0		0	0	0	0	0	0		1.0108	0.996935	1.00497	1.01059	1.00659	1.00063		258.378	301.776	291.681	284.807	285.271	226.207		32.2337	51.0305	36.1445	38.589
115340		234.646	287.811	283.14	308.927	257.932	251.428				0	0	0	0	0	0		0	0	0	0	0	0		0	0	0	0	0	0		1.01086	0.996764	1.00504	1.01052	1.00648	1.00078		234.646	287.811	283.14	308.927	285.274	251.428		32.0985	50.6482	36.134	38.589
115420		228.503	293.226	228.779	228.997	293.414	202.619				0	0	0	0	0	0		0	0	0	0	0	0		0	0	0	0	0	0		1.01082	0.996628	1.00479	1.0107	1.00608	1.00043		236.959	293.226	261.875	253.456	293.414	229.511		32.0122	51.0305	36.134	38.6813
115500		205.547	296.395	281.592	228.531	288.186	213.896				0	0	0	0	0	0		0	0	0	0	0	0		0	0	0	0	0	0		1.01081	0.996807	1.00485	1.01053	1.006	1.00032		236.96	296.395	281.592	253.467	288.186	229.513		32.0122	51.0305	35.8667	38.4335
115620		253.745	304.651	261.726	270.558	295.691	251.065				0	0	0	0	0	0		0	0	0	0	0	0		0	0	0	0	0	0		1.01075	0.996571	1.00489	1.01053	1.00609	1.00025		253.745	304.651	261.726	270.558	295.691	251.065		31.831	51.0305	35.5795	38.0603
115720		235.397	317.498	226.891	284.047	322.553	225.761				0	0	0	0	0	0		0	0	0	0	0	0		0	0	0	0	0	0		1.01079	0.996385	1.00502	1.01052	1.00598	1.00034		235.397	317.498	261.873	284.047	322.553	225.761		31.831	51.0305	35.3362	38.0603
115860		234.398	315.099	251.236	289.826	276.027	253.918				0	0	0	0	0	0		0	0	0	0	0	0		0	0	0	0	0	0		1.01085	0.996598	1.00516	1.01074	1.00592	1.0007		234.398	315.099	261.871	289.826	285.288	253.918		31.831	51.0305	35.1175	38.0603
115940		247.506	283.218	240.76	259.293	294.375	253.487				0	0	0	0	0	0		0	0	0	0	0	0		0	0	0	0	0	0		1.01094	0.996457	1.0054	1.01117	1.00588	1.00083		247.506	289.057	261.732	259.293	294.375	253.487		31.831	51.0305	34.7902	38.0603
116020		217.745	248.984	273.799	240.61	271.319	247.862				0	0	0	0	0	0		0	0	0	0	0	0		0	0	0	0	0	0		1.01076	0.996401	1.00529	1.01096	1.00605	1.00068		236.964	289.371	273.799	253.431	285.285	247.862		31.831	51.15	35.009	38.0603
116100		221.589	323.562	256.538	259.68	267.868	195.886				0	0	0	0	0	0		0	0	0	0	0	0		0	0	0	0	0	0		1.01073	0.996104	1.0054	1.01091	1.00604	1.00059		236.967	323.562	256.538	259.68	285.245	229.548		32.0122	51.15	34.7902	38.0603
116200		228.633	258.454	238.316	215.873	264.864	216.63				0	0	0	0	0	0		0	0	0	0	0	0		0	0	0	0	0	0		1.01056	0.996179	1.00606	1.01077	1.00587	1.0005		236.979	289.076	261.653	253.449	285.248	229.55		32.0122	51.3617	35.009	38.0603
116300		227.581	289.013	247.131	248.132	286.417	209.77				0	0	0	0	0	0		0	0	0	0	0	0		0	0	0	0	0	0		1.01041	0.996252	1.00678	1.01088	1.00573	1.00138		236.984	289.013	261.563	253.438	286.417	229.528		32.1087	51.3617	35.2523	38.0603
116380		243.278	291.652	242.012	277.288	297.144	298.378				0	0	0	0	0	0		0	0	0	0	0	0		0	0	0	0	0	0		1.0103	0.996311	1.00674	1.01092	1.0055	1.00118		243.278	291.652	261.568	277.288	297.144	298.378		32.1087	51.3617	35.2523	37.902
116480		299.865	315.987	256.798	266.805	331.97	265.05				0	0	0	0	0	0		0	0	0	0	0	0		0	0	0	0	0	0		1.01029	0.996186	1.00654	1.01091	1.00527	1.00086		299.865	315.987	256.798	266.805	331.97	265.05		32.2688	51.3617	35.2523	37.902
116580		252.236	292.399	256.075	290.976	317.305	276.695				0	0	0	0	0	0		0	0	0	0	0	0		0	0	0	0	0	0		1.00983	0.995902	1.00733	1.01079	1.0052	1.00065		252.236	292.399	256.075	290.976	317.305	276.695		32.2688	51.5082	35.2523	37.902
116661		285.746	284.619	263.747	270.656	309.552	243.392				0	0	0	0	0	0		0	0	0	0	0	0		0	0	0	0	0	0		1.00982	0.995884	1.0071	1.01107	1.00488	1.00146		285.746	289.096	263.747	270.656	309.552	243.392		32.2688	51.5082	35.2523	37.6562
116740		229.561	312.696	232.366	272.338	276.668	209.335				0	0	0	0	0	0		0	0	0	0	0	0		0	0	0	0	0	0		1.00984	0.995861	1.00704	1.01084	1.00514	1.00151		236.688	312.696	261.128	272.338	285.229	229.465		31.6945	51.4605	35.0835	37.6562
116860		252.82	285.442	260.025	234.412	259.234	200.68				0	0	0	0	0	0		0	0	0	0	0	0		0	0	0	0	0	0		1.0099	0.996033	1.00724	1.01082	1.00498	1.00134		252.82	288.952	260.025	253.307	285.233	229.41		32.2688	51.196	35.2523	37.498
116940		225.648	272.022	227.89	271.558	258.073	240.28				0	0	0	0	0	0		0	0	0	0	0	0		0	0	0	0	0	0		1.01011	0.99584	1.0072	1.01143	1.00503	1.00118		236.877	288.848	261.092	271.558	285.232	240.28		32.4633	50.9393	35.0835	37.6562
117020		201.165	260.815	264.988	224.893	283.091	249.997				0	0	0	0	0	0		0	0	0	0	0	0		0	0	0	0	0	0		1.01073	0.9957	1.00732	1.01135	1.00501	1.00084		236.817	288.849	264.988	253.305	283.091	249.997		32.4633	51.4853	35.3702	38.0022
117140		206.24	263.462	248.335	290.477	278.768	230.816				0	0	0	0	0	0		0	0	0	0	0	0		0	0	0	0	0	0		1.01054	0.995544	1.00728	1.01112	1.0049	1.00027		236.842	288.85	261.085	290.477	285.234	230.816		32.5478	51.4853	35.6347	38.0022
117220		329.173	285.45	284.475	286.168	279.245	256.933				0	0	0	0	0	0		0	0	0	0	0	0		0	0	0	0	0	0		1.01052	0.995445	1.00719	1.01111	1.00454	0.99978		329.173	288.851	284.475	286.168	285.241	256.933		32.6393	51.4853	35.6347	37.6562
117340		252.175	278.322	230.468	258.433	325.391	211.311				0	0	0	0	0	0		0	0	0	0	0	0		0	0	0	0	0	0		1.01035	0.995157	1.00701	1.01098	1.00422	0.999662		252.175	288.878	261.135	258.433	325.391	229.473		32.6393	51.9203	35.638	37.6562
117420		217.428	300.966	249.311	256.685	258.767	188.003				0	0	0	0	0	0		0	0	0	0	0	0		0	0	0	0	0	0		1.01003	0.995105	1.00812	1.0109	1.00414	0.99967		236.883	300.966	261.006	256.685	285.249	229.472		32.6393	51.9203	35.638	38.0022
117500		189.406	259.681	280.545	237.378	295.329	260.504				0	0	0	0	0	0		0	0	0	0	0	0		0	0	0	0	0	0		1.01011	0.995132	1.00934	1.01092	1.00399	0.999607		236.645	288.842	280.545	253.294	295.329	260.504		32.065	51.8562	35.6485	37.8755
117580		222.161	248.267	274.592	266.691	258.26	229.983				0	0	0	0	0	0		0	0	0	0	0	0		0	0	0	0	0	0		1.01021	0.995126	1.01019	1.01077	1.00398	0.999585		236.63	288.842	274.592	266.691	285.252	229.983		32.065	51.8562	35.7525	37.8755
117663		189.524	338.55	261.888	225.644	243.589	216.5				0	0	0	0	0	0		0	0	0	0	0	0		0	0	0	0	0	0		1.00993	0.995224	1.01018	1.01122	1.00391	0.999377		236.496	338.55	261.888	253.286	285.254	229.42		31.742	51.8562	35.7525	37.9822
117740		214.69	268.53	249.738	265.948	239.171	204.552				0	0	0	0	0	0		0	0	0	0	0	0		0	0	0	0	0	0		1.00989	0.994967	1.00914	1.01138	1.00385	0.999324		236.499	288.843	260.609	265.948	285.255	229.422		31.8928	51.8562	35.6415	38.1505
117860		229.478	231.552	236.854	242.807	234.837	220.192				0	0	0	0	0	0		0	0	0	0	0	0		0	0	0	0	0	0		1.01006	0.995064	1.00899	1.01136	1.0035	0.999333		236.437	288.842	260.634	253.282	285.229	229.421		31.8295	51.8562	35.6415	38.1505
117940		206.103	254.788	241.28	204.77	233.384	231.445				0	0	0	0	0	0		0	0	0	0	0	0		0	0	0	0	0	0		1.00993	0.994971	1.00988	1.01115	1.00363	0.99919		236.229	288.843	260.487	253.288	285.226	231.445		31.8235	52.1487	36.0747	38.1505
118020		260.518	303.177	262.714	296.528	280.629	226.23				0	0	0	0	0	0		0	0	0	0	0	0		0	0	0	0	0	0		1.00958	0.994852	1.00863	1.01112	1.00348	0.999004		260.518	303.177	262.714	296.528	285.229	226.23		32.1005	52.0522	36.0747	38.1505
118120		239.958	277	288.943	266.756	308.619	220.848				0	0	0	0	0	0		0	0	0	0	0	0		0	0	0	0	0	0		1.00922	0.99467	1.00872	1.01102	1.0037	0.998847		239.958	288.654	288.943	266.756	308.619	229.438		32.1005	52.1612	36.0747	38.4623
118220		235.909	271.036	283.587	247.246	269.478	256.134				0	0	0	0	0	0		0	0	0	0	0	0		0	0	0	0	0	0		1.00894	0.995027	1.00887	1.01081	1.00377	0.998684		235.909	288.321	283.587	253.297	285.223	256.134		32.2743	52.432	36.0747	38.6743
118300		243.438	270.986	211.053	247.07	295.08	229.511				0	0	0	0	0	0		0	0	0	0	0	0		0	0	0	0	0	0		1.00893	0.994812	1.00901	1.01064	1.00473	0.998648		243.438	288.259	260.631	253.301	295.08	229.511		32.1803	52.363	36.0747	38.6743
118380		222.81	286.647	253.176	272.592	264.826	284.089				0	0	0	0	0	0		0	0	0	0	0	0		0	0	0	0	0	0		1.00864	0.994759	1.0101	1.0105	1.00537	0.998529		235.936	288.259	260.45	272.592	284.617	284.089		32.3745	52.363	36.0747	38.6743
118460		234.114	275.293	249.491	263.443	256.969	215.767				0	0	0	0	0	0		0	0	0	0	0	0		0	0	0	0	0	0		1.00846	0.994584	1.01002	1.01112	1.00454	0.998334		235.899	288.26	260.464	263.443	284.909	229.458		32.3518	52.363	35.6415	37.539
118540		208.702	259.283	232.816	235.303	270.107	205.371				0	0	0	0	0	0		0	0	0	0	0	0		0	0	0	0	0	0		1.00832	0.994676	1.01	1.01086	1.0046	0.998302		235.9	288.08	260.467	253.193	284.888	229.46		32.3968	52.3365	36.0747	37.539
118620		217.256	259.835	259.867	222.291	291.243	231.619				0	0	0	0	0	0		0	0	0	0	0	0		0	0	0	0	0	0		1.0082	0.994672	1.01021	1.01065	1.00541	0.99892		235.884	288.08	259.867	252.824	291.243	231.619		32.3072	52.3365	36.0747	37.0525
118740		204.896	260.552	261.094	214.192	243.621	190.39				0	0	0	0	0	0		0	0	0	0	0	0		0	0	0	0	0	0		1.00781	0.994097	1.01003	1.01231	1.00531	0.999131		235.852	288.195	261.094	252.675	284.64	229.428		32.395	52.3365	36.0747	37.0525
118860		238.786	325.631	262.401	268.358	317.315	258.856				0	0	0	0	0	0		0	0	0	0	0	0		0	0	0	0	0	0		1.00768	0.99453	1.01	1.01237	1.00503	0.998923		238.786	325.631	262.401	268.358	317.315	258.856		32.5673	52.888	36.0747	37.455
118980		230.283	316.031	267.766	233.308	330.205	238.357				0	0	0	0	0	0		0	0	0	0	0	0		0	0	0	0	0	0		1.00791	0.99402	1.01011	1.01066	1.00424	0.999878		235.848	316.031	267.766	252.824	330.205	238.357		32.913	52.888	36.0747	37.455
119060		227.14	304.361	239.731	257.903	272.916	237.631				0	0	0	0	0	0		0	0	0	0	0	0		0	0	0	0	0	0		1.00764	0.9941	1.01009	1.01061	1.00412	0.99951		235.859	304.361	260.693	257.903	285.213	237.631		32.913	52.9145	36.1857	37.455
119140		248.348	306.158	228.309	270.127	261.137	244.065				0	0	0	0	0	0		0	0	0	0	0	0		0	0	0	0	0	0		1.00735	0.994119	1.01011	1.01022	1.00421	0.999478		248.348	306.158	260.692	270.127	285.211	244.065		32.913	52.9835	36.1857	37.0395
119220		237.366	228.313	229.155	261.346	272.268	205.576				0	0	0	0	0	0		0	0	0	0	0	0		0	0	0	0	0	0		1.00746	0.993909	1.01003	1.01203	1.00506	1.00026		237.366	288.815	260.699	261.346	285.187	228.911		32.657	53.0942	36.4153	36.8507
119300		198.425	252.894	232.316	262.563	263.396	219.693				0	0	0	0	0	0		0	0	0	0	0	0		0	0	0	0	0	0		1.0085	0.993872	1.01087	1.01291	1.00461	0.999922		235.413	288.823	260.334	262.563	284.884	229.017		32.4952	53.0942	36.3043	37.2235
119380		204.564	231.405	232.447	239.397	253.991	224.474				0	0	0	0	0	0		0	0	0	0	0	0		0	0	0	0	0	0		1.00919	0.993726	1.01093	1.0131	1.00548	0.999848		235.36	288.505	260.598	252.177	284.581	224.474		32.4952	52.9835	36.4153	37.3675
119500		184.741	237.53	238.237	210.461	246.658	206.427				0	0	0	0	0	0		0	0	0	0	0	0		0	0	0	0	0	0		1.00956	0.994153	1.01027	1.01305	1.00593	0.999498		235.314	288.441	260.678	252.072	284.573	228.794		32.6345	53.4622	36.4153	37.324
119580		270.794	337.126	249.615	276.558	309.74	237.405				0	0	0	0	0	0		0	0	0	0	0	0		0	0	0	0	0	0		1.01007	0.99446	1.01033	1.01362	1.00591	0.999348		270.794	337.126	260.673	276.558	309.74	237.405		32.4952	53.7612	36.341	37.5332
119660		256.796	320.503	275.611	249.022	320.321	274.321				0	0	0	0	0	0		0	0	0	0	0	0		0	0	0	0	0	0		1.00997	0.994033	1.01107	1.01436	1.00569	0.999886		256.796	320.503	275.611	251.768	320.321	274.321		32.6345	53.7612	36.4153	38.0275
119740		257.41	315.56	306.448	243.527	288.594	249.137				0	0	0	0	0	0		0	0	0	0	0	0		0	0	0	0	0	0		1.00955	0.994104	1.01095	1.01491	1.00581	0.999986		257.41	315.56	306.448	251.743	288.594	249.137		32.6345	53.7612	36.3043	37.695
119860		211.971	240.933	219.771	299.709	251.278	215.859				0	0	0	0	0	0		0	0	0	0	0	0		0	0	0	0	0	0		1.00942	0.994448	1.01095	1.0149	1.00592	1.00015		235.332	288.401	260.324	299.709	284.574	227.374		32.6345	53.7612	36.3043	37.471
119940		221.38	231.024	244.179	200.69	256.18	251.541				0	0	0	0	0	0		0	0	0	0	0	0		0	0	0	0	0	0		1.00966	0.994557	1.01084	1.01463	1.00609	0.999914		235.302	288.386	260.147	251.713	284.571	251.541		32.6345	53.7612	36.1092	37.2925
120020		240.475	230.106	236.334	245.545	262.011	235.578				0	0	0	0	0	0		0	0	0	0	0	0		0	0	0	0	0	0		1.00966	0.995035	1.01153	1.01475	1.00591	0.999941		240.475	288.32	260.135	251.706	284.574	235.578		33.102	53.7612	36.1092	37.2925
120100		212.077	241.26	233.411	209.971	259.986	210.495				0	0	0	0	0	0		0	0	0	0	0	0		0	0	0	0	0	0		1.00963	0.995043	1.01158	1.015	1.00614	0.999434		235.108	288.319	260.134	251.693	284.942	227.537		33.102	53.7612	36.2595	37.2925
120180		229.663	228.779	223.749	237.857	253.728	209.44				0	0	0	0	0	0		0	0	0	0	0	0		0	0	0	0	0	0		1.0098	0.995105	1.0116	1.01549	1.00586	1.00006		235.284	288.31	260.065	251.668	285.041	227.396		32.6345	53.7612	35.892	37.2925
120300		223.245	228.191	235.32	209.313	233.501	205.647				0	0	0	0	0	0		0	0	0	0	0	0		0	0	0	0	0	0		1.00966	0.995157	1.01157	1.01616	1.00629	0.999929		235.106	288.303	260.067	251.639	284.89	227.424		33.102	53.7612	36.0198	36.7982
120380		234.392	286.315	319.865	283.248	283.59	251.508				0	0	0	0	0	0		0	0	0	0	0	0		0	0	0	0	0	0		1.00929	0.995927	1.01089	1.01598	1.00705	0.999762		235.143	288.262	319.865	283.248	283.59	251.508		33.102	53.7612	36.2595	37.2925
120460		254.074	292.367	256.998	229.418	257.753	210.055				0	0	0	0	0	0		0	0	0	0	0	0		0	0	0	0	0	0		1.00944	0.995581	1.01063	1.01576	1.00715	0.999369		254.074	292.367	256.998	251.592	284.553	227.304		33.583	53.6922	35.892	37.2092
120580		260.46	247.792	236.242	252.437	272.924	270.014				0	0	0	0	0	0		0	0	0	0	0	0		0	0	0	0	0	0		1.00948	0.995802	1.01077	1.01546	1.00739	0.999434		260.46	288.183	260.111	252.437	284.468	270.014		33.583	53.6922	35.892	37.2092
120660		291.917	237.97	306.617	270.722	277.125	211.714				0	0	0	0	0	0		0	0	0	0	0	0		0	0	0	0	0	0		1.00916	0.995825	1.01082	1.01546	1.00707	0.999591		291.917	288.178	306.617	270.722	283.917	227.224		33.5688	53.6922	35.892	37.0957
120740		180.877	298.262	248.394	255.971	249.32	169.783				0	0	0	0	0	0		0	0	0	0	0	0		0	0	0	0	0	0		1.00911	0.99509	1.0102	1.01562	1.00679	0.999463		234.706	298.262	260.127	255.971	284.031	227.234		33.5125	53.6922	35.892	37.0252
120860		197.601	248.388	224.089	225.751	272.608	207.249				0	0	0	0	0	0		0	0	0	0	0	0		0	0	0	0	0	0		1.00906	0.995047	1.01018	1.01542	1.00665	0.999537		234.708	288.257	260.049	251.054	283.678	227.229		33.8787	53.6922	35.668	36.8825
120960		220.239	246.126	227.415	202.22	253.394	196.526				0	0	0	0	0	0		0	0	0	0	0	0		0	0	0	0	0	0		1.00906	0.994947	1.01021	1.01546	1.00664	0.999315		234.645	288.258	260.047	251.166	283.68	227.246		33.6047	53.6922	35.5177	37.0252
121040		189.829	234.461	260.12	196.054	255.473	191.501				0	0	0	0	0	0		0	0	0	0	0	0		0	0	0	0	0	0		1.00908	0.994696	1.01023	1.01554	1.00642	0.999312		234.645	288.259	260.12	251.146	283.717	227.246		33.6505	53.6922	35.5177	37.2755
121140		258.45	330.94	259.981	245.309	283.876	255.982				0	0	0	0	0	0		0	0	0	0	0	0		0	0	0	0	0	0		1.00906	0.994309	1.01028	1.01555	1.00652	0.999359		258.45	330.94	259.981	251.143	283.7	255.982		33.6505	53.596	35.668	37.0252
121260		232.682	267.074	268.12	258.309	283.25	247.171				0	0	0	0	0	0		0	0	0	0	0	0		0	0	0	0	0	0		1.00936	0.994152	1.01025	1.01568	1.00661	0.999111		234.644	288.184	268.12	258.309	283.43	247.171		33.7223	53.596	35.668	37.0252
121340		228.41	287.709	265.336	290.726	286.777	217.652				0	0	0	0	0	0		0	0	0	0	0	0		0	0	0	0	0	0		1.00956	0.994239	1.01022	1.0156	1.00642	0.998934		234.642	288.166	265.336	290.726	286.777	227.276		33.7223	53.596	35.668	36.8825
121420		219.224	268.669	275.789	252.063	285.299	226.488				0	0	0	0	0	0		0	0	0	0	0	0		0	0	0	0	0	0		1.0096	0.994263	1.00999	1.01536	1.00616	0.999203		234.642	288.161	275.789	252.063	285.299	226.488		33.7223	53.596	35.5225	36.827
121500		228.188	298.836	291.822	237.035	269.364	226.738				0	0	0	0	0	0		0	0	0	0	0	0		0	0	0	0	0	0		1.00995	0.994111	1.00992	1.01538	1.00609	0.999465		234.514	298.836	291.822	251.054	283.504	226.738		33.583	53.4947	35.507	36.8825
121580		199.282	238.385	244.236	237.735	235.546	210.72				0	0	0	0	0	0		0	0	0	0	0	0		0	0	0	0	0	0		1.01	0.993892	1.0101	1.01532	1.00611	0.999224		234.64	287.885	259.476	250.474	283.5	227.04		33.7223	53.42	35.6145	37.1327
121660		221.037	266.311	234.211	285.732	260.397	198.956				0	0	0	0	0	0		0	0	0	0	0	0		0	0	0	0	0	0		1.00992	0.993669	1.01006	1.01517	1.00604	0.999108		234.641	287.893	259.903	285.732	283.51	227.262		33.7223	53.42	35.8627	37.1327
121740		230.754	257.763	216.933	220.029	246.405	197.14				0	0	0	0	0	0		0	0	0	0	0	0		0	0	0	0	0	0		1.01011	0.99368	1.01023	1.01542	1.00597	0.99915		234.496	287.893	259.892	250.427	283.52	227.307		33.583	53.42	35.8627	37.1327
121880		198.331	223.231	233.61	225.304	224.439	213.199				0	0	0	0	0	0		0	0	0	0	0	0		0	0	0	0	0	0		1.01007	0.993947	1.01025	1.01478	1.00584	0.998892		234.416	287.883	259.891	250.722	283.329	227.279		33.442	53.42	35.9807	37.1327
121960		276.761	295.829	274.62	300.653	295.982	273.873				0	0	0	0	0	0		0	0	0	0	0	0		0	0	0	0	0	0		1.01001	0.994305	1.01022	1.01484	1.006	0.999324		276.761	295.829	274.62	300.653	295.982	273.873		33.442	53.4947	35.9807	37.1327
122040		259.808	287.89	278.354	268.859	280.777	249.249				0	0	0	0	0	0		0	0	0	0	0	0		0	0	0	0	0	0		1.01033	0.995042	1.01065	1.01461	1.00618	0.99947		259.808	288.007	278.354	268.859	283.49	249.249		33.442	53.596	36.124	37.2755
122140		230.677	254.672	236.445	252.302	250.426	231.961				0	0	0	0	0	0		0	0	0	0	0	0		0	0	0	0	0	0		1.01078	0.994589	1.0098	1.0147	1.00605	0.999558		234.435	288.097	260.002	252.302	283.316	231.961		33.6195	53.596	36.124	37.2755
122220		236.096	295.038	260.65	263.265	259.531	186.405				0	0	0	0	0	0		0	0	0	0	0	0		0	0	0	0	0	0		1.01074	0.995043	1.01083	1.01493	1.00551	0.99929		236.096	295.038	260.65	263.265	283.247	227.248		33.442	53.4947	35.9807	37.1327
122300		224.831	258.898	217.567	252.672	247.294	244.071				0	0	0	0	0	0		0	0	0	0	0	0		0	0	0	0	0	0		1.01054	0.995133	1.01118	1.01541	1.00534	0.999338		234.446	287.826	259.27	252.672	283.103	244.071		33.6195	53.42	35.7325	37.1327
122380		210.841	251.266	248.338	251.773	237.484	198.981				0	0	0	0	0	0		0	0	0	0	0	0		0	0	0	0	0	0		1.01061	0.994996	1.01101	1.01558	1.00529	0.999043		234.438	287.9	259.736	251.773	282.702	226.736		33.6195	53.4947	35.9807	37.1327
122460		207.523	250.75	262.414	258.194	248.132	209.005				0	0	0	0	0	0		0	0	0	0	0	0		0	0	0	0	0	0		1.01071	0.994803	1.01101	1.01513	1.00529	0.999059		234.406	288.034	262.414	258.194	282.603	226.682		33.442	53.4947	35.8747	37.1327
122560		210.795	252.161	263.247	236.07	236.698	250.242				0	0	0	0	0	0		0	0	0	0	0	0		0	0	0	0	0	0		1.01082	0.994708	1.01107	1.01579	1.00527	0.999024		234.405	288.056	263.247	250.154	282.603	250.242		33.442	53.4947	35.8945	37.1327
122640		220.106	263.74	236.264	229.203	282.596	219.713				0	0	0	0	0	0		0	0	0	0	0	0		0	0	0	0	0	0		1.01057	0.994856	1.01113	1.01572	1.0053	0.999045		234.407	288.022	259.137	250.157	282.602	226.684		33.4055	53.1957	36.0435	37.1327
122720		242.867	302.464	295.334	265.407	310.819	231.814				0	0	0	0	0	0		0	0	0	0	0	0		0	0	0	0	0	0		1.01086	0.995043	1.01098	1.01597	1.00534	0.999323		242.867	302.464	295.334	265.407	310.819	231.814		33.583	52.717	35.9778	36.8825
122860		182.836	272.658	240.291	237.849	310	211.019				0	0	0	0	0	0		0	0	0	0	0	0		0	0	0	0	0	0		1.01108	0.995373	1.01139	1.01581	1.00545	0.999629		234.404	287.904	258.614	250.244	310	226.732		33.4055	52.717	35.8988	37.0252
122940		206.703	291.556	260.935	260.552	253.182	251.509				0	0	0	0	0	0		0	0	0	0	0	0		0	0	0	0	0	0		1.01134	0.99591	1.01142	1.01577	1.00586	0.99983		234.395	291.556	260.935	260.552	282.13	251.509		33.221	52.717	35.842	36.8825
123020		241.245	231.711	233.53	240.443	255.297	185.261				0	0	0	0	0	0		0	0	0	0	0	0		0	0	0	0	0	0		1.01123	0.995718	1.01161	1.01543	1.00581	0.999075		241.245	287.794	258.044	250.172	281.804	226.736		33.2575	52.6422	35.842	36.8825
123100		232.941	290.645	251.881	255.987	295.053	241.702				0	0	0	0	0	0		0	0	0	0	0	0		0	0	0	0	0	0		1.01097	0.995606	1.01167	1.01563	1.00571	0.998193		234.397	290.645	258.021	255.987	295.053	241.702		33.2575	52.5597	35.842	37.1327
123180		221.023	234.367	231.5	248.427	274.014	203.277				0	0	0	0	0	0		0	0	0	0	0	0		0	0	0	0	0	0		1.01094	0.99579	1.01072	1.01523	1.00573	0.998271		234.397	287.687	258.744	250.182	281.152	226.729		33.3558	52.5597	35.8988	37.1327
123280		241.234	294.529	233.003	221.02	271.829	201.889				0	0	0	0	0	0		0	0	0	0	0	0		0	0	0	0	0	0		1.01092	0.996143	1.00951	1.01537	1.00576	0.998025		241.234	294.529	258.644	250.175	280.752	226.731		33.3558	52.5597	35.842	37.1327
123380		189.888	287.454	239.592	231.627	292.184	200.933				0	0	0	0	0	0		0	0	0	0	0	0		0	0	0	0	0	0		1.01086	0.996317	1.00945	1.01513	1.00593	0.997927		234.397	287.655	258.656	249.622	292.184	226.732		33.3558	53.0385	35.8537	37.1327
123460		249.979	319.417	231.492	271.15	269.036	255.423				0	0	0	0	0	0		0	0	0	0	0	0		0	0	0	0	0	0		1.01051	0.996674	1.00969	1.0151	1.00581	0.998125		249.979	319.417	258.61	271.15	280.748	255.423		33.2575	53.0385	35.842	37.2028
123580		218.62	263.9	268.941	279.018	265.004	223.579				0	0	0	0	0	0		0	0	0	0	0	0		0	0	0	0	0	0		1.01003	0.996905	1.00934	1.01509	1.00619	0.998572		234.401	287.72	268.941	279.018	281.032	226.775		33.2575	52.6422	35.8165	37.3455
123660		201.926	327.938	261.969	226.535	234.703	210.407				0	0	0	0	0	0		0	0	0	0	0	0		0	0	0	0	0	0		1.01034	0.996941	1.00914	1.0146	1.00693	0.999128		234.399	327.938	261.969	250.804	280.842	227.007		33.2575	52.6422	35.8955	37.346
123740		235.812	291.054	249.947	239.058	294.635	229.552				0	0	0	0	0	0		0	0	0	0	0	0		0	0	0	0	0	0		1.00954	0.997224	1.00918	1.01419	1.00726	0.999711		234.426	291.054	259.29	250.994	294.635	229.552		33.442	52.717	35.8955	37.346
123860		260.662	242.821	252.272	243.718	301.867	217.657				0	0	0	0	0	0		0	0	0	0	0	0		0	0	0	0	0	0		1.00842	0.997045	1.00923	1.01416	1.00742	0.999708		260.662	287.9	259.155	250.236	301.867	226.731		33.2575	52.8183	35.8165	37.2755
123940		249.081	218.616	251.534	241.391	250.814	206.871				0	0	0	0	0	0		0	0	0	0	0	0		0	0	0	0	0	0		1.00857	0.997089	1.00928	1.01411	1.00759	0.999666		249.081	287.89	259.15	250.136	280.741	226.731		32.9933	52.8183	35.6675	37.2028
124020		191.105	251.371	253.198	215.318	239.724	166.64				0	0	0	0	0	0		0	0	0	0	0	0		0	0	0	0	0	0		1.00865	0.997302	1.00919	1.01422	1.00766	0.999869		234.399	287.88	259.158	250.077	280.735	226.73		32.9933	52.8183	35.8165	37.2912
124120		207.322	239.836	278.704	248.176	270.018	212.335				0	0	0	0	0	0		0	0	0	0	0	0		0	0	0	0	0	0		1.0087	0.997591	1.00916	1.01439	1.00792	1.00038		234.399	287.866	278.704	249.993	280.713	226.746		32.9933	52.2668	35.8988	37.2028
124200		217.24	298.317	270.988	271.741	327.985	235.335				0	0	0	0	0	0		0	0	0	0	0	0		0	0	0	0	0	0		1.00876	0.997814	1.00904	1.01431	1.00778	1.00058		234.399	298.317	270.988	271.741	327.985	235.335		33.0915	52.2668	35.8988	37.2912
124320		236.431	258.262	227.34	272.823	307.927	210.793				0	0	0	0	0	0		0	0	0	0	0	0		0	0	0	0	0	0		1.0089	0.998067	1.00917	1.01415	1.00788	1.00097		234.398	287.843	259.16	272.823	307.927	226.971		33.1797	51.8853	35.9105	37.2912
124400		282.76	254.57	236.877	237.9	302.174	213.579				0	0	0	0	0	0		0	0	0	0	0	0		0	0	0	0	0	0		1.00915	0.998338	1.00921	1.01441	1.00811	1.00121		282.76	287.983	259.156	249.986	302.174	226.922		33.0915	51.8725	35.8988	37.2912
124480		208.193	236.954	258.765	226.062	304.8	203.359				0	0	0	0	0	0		0	0	0	0	0	0		0	0	0	0	0	0		1.00976	0.998109	1.00938	1.01491	1.00789	1.00173		234.402	288.352	258.947	249.735	304.8	227.102		33.2575	51.875	35.842	37.2028
124560		234.715	221.698	231.296	256.446	243.471	225.049				0	0	0	0	0	0		0	0	0	0	0	0		0	0	0	0	0	0		1.00998	0.997493	1.00948	1.01516	1.00764	1.00167		234.401	288.755	258.932	256.446	281.097	226.826		33.2575	52.2127	35.842	37.1473
124640		186.334	208.568	223.474	236.889	235.701	207.778				0	0	0	0	0	0		0	0	0	0	0	0		0	0	0	0	0	0		1.01025	0.997667	1.00954	1.01498	1.00762	1.00171		234.4	288.718	259.124	249.1	280.739	226.729		33.2575	52.2127	35.8988	37.1473
124720		188.188	212.982	260.794	220.712	258.126	188.358				0	0	0	0	0	0		0	0	0	0	0	0		0	0	0	0	0	0		1.00993	0.996773	1.00891	1.01507	1.00756	1.0018		234.401	288.842	260.794	249.098	280.744	226.728		33.2575	51.9878	35.8988	37.1473
124860		215.879	244.986	279.499	241.67	293.914	217.851				0	0	0	0	0	0		0	0	0	0	0	0		0	0	0	0	0	0		1.01008	0.996938	1.00905	1.01305	1.00761	1.00175		234.4	288.841	279.499	249.792	293.914	226.537		33.2575	51.5528	35.8988	37.1473
124940		264.394	253.273	270.513	244.282	272.077	215.083				0	0	0	0	0	0		0	0	0	0	0	0		0	0	0	0	0	0		1.01014	0.997249	1.00843	1.01124	1.00736	1.00144		264.394	288.806	270.513	250.208	280.761	226.581		33.3558	51.2873	36.1025	37.0985
125020		228.871	254.508	232.912	227.89	247.742	194.52				0	0	0	0	0	0		0	0	0	0	0	0		0	0	0	0	0	0		1.01025	0.996453	1.00918	1.0114	1.00744	1.00162		234.4	288.844	259.29	250.2	280.754	226.555		33.2575	51.2873	36.0203	36.827
125100		221.646	222.739	222.37	222.179	272.036	222.338				0	0	0	0	0	0		0	0	0	0	0	0		0	0	0	0	0	0		1.01039	0.996611	1.0092	1.01156	1.00746	1.00176		234.399	288.843	259.289	250.192	280.753	226.535		33.2575	51.2873	36.0203	36.827
125180		233.122	231.731	231.266	201.36	320.49	201.665				0	150	0	0	0	0		0	59.9062	0	0	0	0		0	1	0	0	0	0		1.01063	0.996798	1.00916	1.01153	1.00729	1.0016		234.398	288.879	259.292	250.193	320.49	226.558		33.2575	51.1467	35.8713	36.3328
125260		223.856	183.02	234.638	186.2	273.173	185.423				0	150	0	0	0	0		0	62.4173	0	0	0	0		0	1	0	0	0	0		1.01051	0.99732	1.00871	1.01159	1.00713	1.00205		234.392	288.987	259.446	249.654	281.23	226.726		32.9933	51.4112	36.3047	36.1112
125340		197.748	192.167	236.982	225.622	260.994	188.294				0	150	0	0	0	0		0	61.3383	0	0	0	0		0	1	0	0	0	0		1.01024	0.997782	1.00919	1.01166	1.00633	1.00234		234.393	288.943	259.289	250.187	281.459	226.691		32.9933	51.4112	35.8713	36.3762
125420		209.583	175.906	247.605	175.217	256.659	193.775				0	150	0	0	0	0		0	60.3548	0	0	0	0		0	1	0	0	0	0		1.01025	0.997837	1.00919	1.01163	1.00638	1.0026		234.393	288.938	259.289	250.482	281.442	226.734		32.9933	51.4112	35.6895	36.531
125540		233.003	259.278	253.221	210.697	302.281	208.369				0	150	0	0	0	0		0	61.0927	0	0	0	0		0	1	0	0	0	0		1.00987	0.998057	1.00863	1.01168	1.0064	1.00298		234.395	288.917	259.324	250.916	302.281	226.902		32.9933	51.314	35.6895	36.3563
125620		243.302	289.811	259.188	221.431	274.579	208.689				0	150	0	0	0	0		0	61.112	0	0	0	0		0	1	0	0	0	0		1.00986	0.99803	1.00848	1.0115	1.00617	1.00317		243.302	288.919	259.218	251.28	281.502	226.864		32.9933	51.314	35.4857	36.4698
125701		227.619	248.654	221.19	192.769	255.321	205.376				0	150	0	0	0	0		0	62.0832	0	0	0	0		0	1	0	0	0	0		1.00978	0.998456	1.00902	1.01168	1.00629	1.00303		234.395	288.879	259.175	251.228	281.47	226.893		33.0915	51.0615	35.6675	36.1913
125860		236.568	222.266	224.61	192.111	277.412	194.639				0	150	0	0	0	0		0	65.1208	0	0	0	0		0	1	0	0	0	0		1.0097	0.998551	1.00901	1.01174	1.00628	1.00313		234.395	288.87	259.176	251.213	281.471	226.872		33.1797	50.899	35.8165	36.1913
125940		217.969	216.088	251.234	196.031	226.274	190.592				0	150	0	0	0	0		0	67.2282	0	0	0	0		0	1	0	0	0	0		1.00981	0.999022	1.00924	1.01153	1.0061	1.00345		234.395	288.849	259.153	251.272	281.523	226.806		33.1797	50.5615	35.8165	36.1913
126020		208.071	217.137	239.066	217.356	241.087	175.056				0	150	0	0	0	0		0	68.6291	0	0	0	0		0	1	0	0	0	0		1.00993	0.999312	1.00955	1.0115	1.00604	1.0035		234.394	288.847	259.124	251.279	281.54	226.796		33.0915	50.1562	35.8988	36.1913
126100		190.056	201.074	227.918	221.73	269.326	183.933				0	150	0	0	0	0		0	68.2357	0	0	0	0		0	1	0	0	0	0		1.00987	0.999502	1.00949	1.01111	1.00557	1.00423		234.342	288.846	259.129	251.388	281.673	226.735		32.9663	50.1562	35.8988	36.1913
126200		218.526	206.53	213.368	205.538	281.701	187.98				0	150	0	0	0	0		0	70.2008	0	0	0	0		0	1	0	0	0	0		1.01026	0.99964	1.00906	1.01143	1.00533	1.00453		234.322	288.845	259.171	251.298	281.712	226.621		32.9663	50.1562	35.8988	36.1913
126320		212.713	278.092	215.684	232.523	240.628	189.486				0	150	0	0	0	0		0	68.9213	0	0	0	0		0	1	0	0	0	0		1.01043	0.999612	1.00868	1.01091	1.00517	1.00477		234.313	288.845	259.321	251.441	281.724	226.731		32.9663	49.854	36.075	36.1913
126400		227.085	258.168	214.419	235.564	262.413	179.171				0	150	0	0	0	0		0	68.7152	0	0	0	0		0	1	0	0	0	0		1.01042	0.999768	1.00876	1.01102	1.00472	1.00459		234.314	288.912	259.317	251.413	281.758	226.732		32.9663	49.9017	36.075	36.1913
126480		227.145	206.377	201.636	217.911	206.948	199.13				0	150	0	0	0	0		0	68.1178	0	0	0	0		0	1	0	0	0	0		1.01042	0.999586	1.00889	1.011	1.00393	1.00425		234.314	288.93	259.311	251.416	281.819	226.989		33.0545	49.2495	36.075	35.8185
126560		203.462	208.354	234.811	232.857	257.623	173.385				0	150	0	0	0	150		0	72.2246	0	0	0	47.0656		0	1	0	0	0	1		1.01033	0.999798	1.00942	1.01084	1.00396	1.00443		234.318	288.91	259.273	251.461	281.816	226.952		33.096	49.2495	36.0868	35.8185
126640		194.145	192.645	213.693	209.469	228.06	185.572				0	150	0	0	0	150		0	73.4074	0	0	0	48.0234		0	1	0	0	0	1		1.01024	0.999903	1.0094	1.01076	1.00394	1.00447		234.323	288.9	259.275	251.482	281.818	226.944		33.2195	48.708	36.0868	35.8582
126720		188.77	181.296	185.552	192.501	199.51	169.148				0	150	0	0	0	150		0	73.0119	0	0	0	47.9573		0	1	0	0	0	1		1.01011	0.999459	1.00956	1.01055	1.00348	1.00439		234.33	288.942	259.263	251.527	281.9	226.961		33.2195	48.4342	36.075	35.8582
126860		224.339	209.117	233.12	169.648	257.327	176.804				0	150	0	0	0	150		0	72.8978	0	0	0	48.7492		0	1	0	0	0	1		1.01022	0.999847	1.00979	1.01082	1.00383	1.00456		234.393	288.905	259.246	251.466	281.826	226.926		33.3447	48.4342	36.075	35.7345
126960		227.584	225.255	265.824	222.654	247.727	185.671				0	150	0	0	0	150		0	73.7068	0	0	0	49.907		0	1	0	0	0	1		1.01033	1.00006	1.01003	1.01105	1.00432	1.00511		234.393	289.01	265.824	251.404	281.789	227.129		33.3447	48.5538	35.8988	35.7345
127060		202.917	231.165	234.68	211.826	264.439	181.12				0	150	0	0	0	150		0	73.3465	0	0	0	50.5291		0	1	0	0	0	1		1.01037	1.00025	1.00954	1.01098	1.00422	1.00543		234.399	289.009	258.924	251.423	281.796	227.091		33.6622	48.5538	35.842	35.7345
127140		214.008	190.616	213.562	216.728	260.642	181.488				0	150	0	0	0	150		0	73.8641	0	0	0	52.2357		0	1	0	0	0	1		1.00988	1.00016	1.00964	1.01108	1.00412	1.00551		234.401	289.03	259.115	251.396	281.804	227.08		33.6622	48.5853	35.8988	35.7345
127220		232.184	210.101	225.313	224.716	205.197	160.392				0	150	0	0	0	150		0	74.4135	0	0	0	53.812		0	1	0	0	0	1		1.00971	1.00003	1.00964	1.01114	1.00384	1.00513		234.395	289.198	259.115	250.982	282.205	227.127		33.559	48.3775	35.8988	35.7447
127300		171.686	196.746	217.267	208.203	238.934	142.548				0	150	0	0	0	150		0	79.6086	0	0	0	56.3909		0	1	0	0	0	1		1.00976	1.00006	1.00915	1.01117	1.00397	1.0052		234.395	289.193	259.162	250.979	282.553	227.119		33.559	48.1643	35.8988	35.621
127380		206.808	188.813	211.425	177.657	192.659	155.326				0	150	0	0	0	150		0	81.2819	0	0	0	55.2988		0	1	0	0	0	1		1.00972	0.99949	1.00884	1.01111	1.00406	1.00515		234.402	289.299	259.025	250.663	282.535	227.39		33.6622	47.9905	35.842	35.5505
127460		188.11	173.39	200.175	194.625	227.007	152.21				0	150	0	0	0	150		0	79.6751	0	0	0	56.0889		0	1	0	0	0	1		1.00992	0.99963	1.00826	1.01122	1.00439	1.00532		234.401	289.273	259.082	250.623	282.46	227.337		33.5387	47.0932	35.842	35.5505
127580		227.859	265.276	226.265	298.544	267.745	188.99				0	150	0	0	0	150		0	78.9582	0	0	0	54.0051		0	1	0	0	0	1		1.01011	0.999904	1.00774	1.0112	1.00464	1.00557		234.415	289.222	259.133	298.544	282.404	227.279		33.9335	47.0932	35.6375	35.6742
127660		238.248	257.117	214.99	243.615	306.219	207.114				0	150	0	0	0	150		0	78.3262	0	0	0	54.3427		0	1	0	0	0	1		1.01017	1.00006	1.00786	1.01119	1.00464	1.00588		234.4	289.037	258.918	250.634	306.219	227.242		33.5387	47.8275	35.541	35.6742
127740		199.543	224.833	239.275	222.865	286.785	178.357				0	150	0	0	0	150		0	77.6087	0	0	0	55.0537		0	1	0	0	0	1		1.01021	1.00001	1.00805	1.0111	1.00477	1.00606		234.393	289.041	259.103	250.666	286.785	227.22		33.2212	47.8275	35.6375	35.5505
127860		220.26	199.288	230.979	180.178	227.238	166.691				0	150	0	0	0	150		0	78.0169	0	0	0	56.7362		0	1	0	0	0	1		1.01012	1.00005	1.00806	1.01121	1.0043	1.00606		234.394	289.038	259.102	250.751	282.637	227.219		33.1797	47.8275	35.6375	35.2822
127940		191.773	224.973	217.848	179.03	230.745	162.782				0	150	0	0	0	150		0	80.2493	0	0	0	58.6711		0	1	0	0	0	1		1.01019	1.00057	1.00772	1.01138	1.00327	1.00621		234.393	289.117	259.272	250.952	283.139	227.586		33.0915	47.9905	35.6942	35.3527
128020		187.941	190.482	190.719	197.041	227.616	149.583				0	150	0	0	0	150		0	81.7633	0	0	0	60.193		0	1	0	0	0	1		1.01031	1.00047	1.00746	1.01144	1.00234	1.0064		234.399	289.123	259.291	250.945	283.336	228.222		33.3108	47.9905	35.6942	35.2175
128140		191.184	195.324	187.611	189.686	203.144	157.314				0	150	0	0	0	150		0	80.8753	0	0	0	60.3755		0	1	0	0	0	1		1.0104	1.00015	1.00768	1.01148	1.0024	1.0063		234.41	289.177	259.275	250.714	283.546	229.059		33.669	47.0932	35.4857	35.2175
128220		194.28	169.29	228.393	175.469	232.29	137.654				0	150	0	0	0	150		0	79.6396	0	0	0	58.2838		0	1	0	0	0	1		1.01039	1.00035	1.00744	1.0115	1.00241	1.00631		234.41	289.14	259.292	250.712	283.331	229.055		33.669	47.0932	35.4857	35.1085
128300		219.425	223.236	265.51	205.787	273.569	204.443				0	150	0	0	0	150		0	78.346	0	0	0	56.0112		0	1	0	0	0	1		1.01063	1.00053	1.00728	1.01145	1.00243	1.00627		234.406	289.119	265.51	250.718	283.33	229.071		33.669	47.0932	35.4857	35.2175
128420		241.68	240.298	247.288	223.487	250.402	183.682				0	150	0	0	0	150		0	76.5267	0	0	0	54.8047		0	1	0	0	0	1		1.01067	1.0007	1.00739	1.01164	1.00247	1.00657		241.68	289.108	259.167	250.383	283.215	228.132		33.7055	47.0932	35.6375	35.147
128500		191.617	223.584	227.98	247.182	283.35	218.276				0	150	0	0	0	150		0	73.5386	0	0	0	53.6059		0	1	0	0	0	1		1.0106	1.00103	1.00762	1.01162	1.00233	1.00667		234.398	289.085	259.144	250.387	283.228	228.083		33.409	47.0932	35.429	35.147
128580		192.066	206.325	243.285	197.349	249.604	179.585				0	150	0	0	0	150		0	76.2359	0	0	0	54.1488		0	1	0	0	0	1		1.01075	1.00112	1.0078	1.0116	1.00213	1.00674		234.405	289.307	259.266	250.392	283.348	228.045		33.7055	47.3948	35.4857	35.147
128660		186.422	196.999	217.769	208.137	258.896	155.367				0	150	0	0	0	150		0	77.7967	0	0	0	55.9663		0	1	0	0	0	1		1.01083	1.00124	1.00802	1.01189	1.0018	1.00661		234.405	289.577	259.25	250.331	283.641	228.111		33.7055	47.6262	35.3435	35.2175
128740		192.68	201.207	201.165	213.627	225.742	142.679				0	150	0	0	0	150		0	77.6839	0	0	0	57.5934		0	1	0	0	0	1		1.01086	1.0013	1.00769	1.01195	1.00193	1.00657		234.433	289.568	259.138	250.319	283.619	228.134		34.0328	47.6262	35.2867	35.1085
128860		162.562	178.665	236.375	177.941	265.071	146.322				0	150	0	0	0	150		0	77.9551	0	0	0	56.1128		0	1	0	0	0	1		1.01105	1.00116	1.00768	1.01201	1.00156	1.00604		234.586	289.3	259.138	250.641	283.681	228.413		34.089	48.292	35.1687	35.1178
128940		193.267	199.677	199.253	180.893	216.362	150.338				0	150	0	0	0	150		0	75.6588	0	0	0	54.1353		0	1	0	0	0	1		1.01106	1.00108	1.00799	1.01211	1.00116	1.00631		234.586	289.315	259.109	250.626	283.749	228.27		34.089	48.292	34.9742	35.1178
129020		207.589	209.558	224.422	191.748	267.395	178.855				0	150	0	0	0	150		0	74.3637	0	0	0	51.5337		0	1	0	0	0	1		1.0111	1.00102	1.00801	1.01195	1.00111	1.00629		234.58	289.326	259.106	250.649	283.758	228.279		34.089	48.4658	34.9742	35.1178
129120		218.412	236.483	261.513	218.552	292.168	205.433				0	150	0	0	0	150		0	71.8129	0	0	0	49.1351		0	1	0	0	0	1		1.01108	1.00092	1.00797	1.01159	1.00118	1.00636		234.583	289.631	261.513	250.699	292.168	228.242		34.1873	48.5235	34.9742	34.9365
129220		207.657	224.049	247.613	212.724	253.141	191.323				0	150	0	0	0	0		0	68.8604	0	0	0	0		0	1	0	0	0	0		1.01075	1.001	1.00773	1.01181	1.00136	1.0065		234.435	289.33	258.938	250.668	283.714	228.169		34.2192	48.292	34.8778	34.9365
129300		235.876	227.044	218.13	223.92	198.11	181.424				0	150	0	0	0	0		0	68.669	0	0	0	0		0	1	0	0	0	0		1.01112	1.00102	1.00766	1.01199	1.00156	1.00654		234.404	289.326	258.948	250.312	283.68	228.15		34.2192	48.292	35.0723	34.823
129380		233.998	236.156	265.532	219.602	277.382	178.31				0	150	0	0	0	150		0	69.2019	0	0	0	46.2911		0	1	0	0	0	1		1.0108	1.00101	1.0077	1.01172	1.00138	1.00633		234.405	289.288	265.532	250.184	284.175	228.262		34.2192	48.292	35.1687	34.7525
129460		211.799	208.682	207.902	228.263	264.023	179.128				0	150	0	0	0	150		0	69.6938	0	0	0	48.4137		0	1	0	0	0	1		1.01092	1.00107	1.00782	1.01166	1.00142	1.00638		234.432	289.272	259.265	250.186	284.853	228.818		34.2755	48.292	35.031	34.7525
129540		187.625	224.558	221.381	194.416	234.049	170.719				0	150	0	0	0	150		0	67.6411	0	0	0	46.7321		0	1	0	0	0	1		1.01115	1.00114	1.00806	1.01112	1.00159	1.00653		234.574	289.254	259.352	250.214	284.783	229.015		34.347	48.292	35.2073	34.7525
129640		194.704	227.741	202.546	187.495	250.321	145.985				0	150	0	0	0	0		0	64.9652	0	0	0	0		0	1	0	0	0	0		1.01098	1.00123	1.00784	1.01105	1.00163	1.0065		234.595	289.58	259.363	250.218	284.767	229.017		34.3885	48.5235	35.2073	34.7525
129740		192.982	194.218	221.496	203.848	221.465	199.556				0	150	0	0	0	0		0	63.8016	0	0	0	0		0	1	0	0	0	0		1.01085	1.00071	1.00809	1.01095	1.00162	1.00673		234.645	289.665	259.616	250.222	284.773	228.991		34.571	48.5235	35.3145	34.4407
129860		245.023	273.744	238.192	202.926	248.221	205.745				0	150	0	0	0	0		0	60.8351	0	0	0	0		0	1	0	0	0	0		1.01083	1.00072	1.00814	1.01106	1.00159	1.00645		245.023	289.664	259.602	250.217	284.785	229.023		34.6125	48.5235	35.3145	34.2725
129940		206.537	218.2	238.739	231.711	234.59	205.006				0	150	0	0	0	0		0	58.2522	0	0	0	0		0	1	0	0	0	0		1.01051	1.00082	1.00819	1.01116	1.00184	1.00655		234.73	289.646	259.589	250.212	283.984	229.012		34.6125	48.5235	35.3145	34.2725
130020		231.022	249.105	228.309	212.905	291.713	207.437				0	0	0	0	0	0		0	0	0	0	0	0		0	0	0	0	0	0		1.01092	1.0006	1.00825	1.01104	1.00172	1.00643		234.703	289.391	259.572	249.933	291.713	228.811		34.7135	48.292	35.3145	34.1178
130100		205.718	231.481	236.414	225.944	253.767	230.216				0	0	0	0	0	0		0	0	0	0	0	0		0	0	0	0	0	0		1.01072	1.00085	1.00818	1.01077	1.00166	1.00607		234.711	289.328	259.59	250.072	284.058	230.216		34.7135	48.292	35.5497	34.1178
130180		186.982	227.378	199.01	211.787	220.475	186.555				0	0	0	0	0	0		0	0	0	0	0	0		0	0	0	0	0	0		1.01055	1.00119	1.00797	1.01069	1.00144	1.00624		234.648	289.242	259.649	250.11	283.702	228.837		34.6587	48.292	35.5497	34.1178
130260		190.36	228.928	207.867	192.909	234.189	170.376				0	0	0	0	0	0		0	0	0	0	0	0		0	0	0	0	0	0		1.01076	1.00129	1.00823	1.01075	1.00181	1.00614		234.709	288.928	259.911	250.233	283.994	228.85		34.8828	47.905	35.6682	34.2725
130360		180.224	213.013	195.087	176.465	229.394	174.464				0	0	0	0	0	0		0	0	0	0	0	0		0	0	0	0	0	0		1.01071	1.00143	1.00821	1.01087	1.00197	1.00618		234.645	288.844	259.912	250.019	283.927	228.845		34.6587	47.6775	35.6682	34.286
130460		200.971	248.97	232.247	243.716	269.903	215.686				0	0	0	0	0	0		0	0	0	0	0	0		0	0	0	0	0	0		1.01099	1.00109	1.0082	1.0108	1.00166	1.00628		234.7	288.847	259.913	250.053	283.663	228.832		34.8828	47.6775	35.433	34.5978
130580		222.887	252.463	270.764	274.926	299.958	229.794				0	0	0	0	0	0		0	0	0	0	0	0		0	0	0	0	0	0		1.01088	1.00115	1.0082	1.01071	1.00173	1.00621		234.949	288.846	270.764	274.926	299.958	229.794		35.1683	47.6775	35.433	34.286
130660		205.017	224.998	217.417	224.36	303.862	211.633				0	0	0	0	0	0		0	0	0	0	0	0		0	0	0	0	0	0		1.01061	1.00133	1.00838	1.01068	1.00171	1.006		235.396	288.924	259.537	249.685	303.862	228.433		35.338	47.905	35.3145	34.021
130740		218.312	240.509	222.576	222.181	268.377	201.362				0	0	0	0	0	0		0	0	0	0	0	0		0	0	0	0	0	0		1.01009	1.00102	1.0082	1.01078	1.00227	1.00617		235.114	288.847	259.586	249.26	283.564	228.345		35.1683	47.6775	35.5497	33.4048
130860		212.068	253.197	263.464	201.205	267.634	160.576				0	0	0	0	0	0		0	0	0	0	0	0		0	0	0	0	0	0		1.01063	1.00127	1.00835	1.01061	1.00216	1.00621		234.988	288.593	263.464	249.275	283.581	228.321		35.1683	47.6287	35.5497	33.4048
130940		198.294	266.79	237.103	197.113	201.706	186.269				0	0	0	0	0	0		0	0	0	0	0	0		0	0	0	0	0	0		1.01084	1.00108	1.00869	1.0108	1.00207	1.00636		235.343	288.293	259.45	249.258	283.885	228.245		35.338	47.2622	35.5497	33.4048
131040		175.628	225.54	226.244	208.705	234.054	158.719				0	0	0	0	0	0		0	0	0	0	0	0		0	0	0	0	0	0		1.01112	1.00114	1.00881	1.01081	1.00241	1.00652		235.278	288.288	259.872	249.257	283.822	228.159		35.338	47.2622	35.433	33.4048
131140		218.136	281.73	212.691	232.577	248.721	209.373				0	0	0	0	0	0		0	0	0	0	0	0		0	0	0	0	0	0		1.01066	1.00119	1.0088	1.01079	1.00206	1.00663		235.8	288.284	259.873	249.259	283.889	228.785		35.5743	47.2622	35.229	33.4048
131223		246.135	300.48	284.189	260.485	292.624	240.479				0	0	0	0	0	0		0	0	0	0	0	0		0	0	0	0	0	0		1.01061	1.00117	1.00874	1.01078	1.00164	1.00685		246.135	300.48	284.189	260.485	292.624	240.479		35.338	47.6287	35.298	34.021
131300		255.87	295.572	250.697	249.275	266.692	198.542				0	0	0	0	0	0		0	0	0	0	0	0		0	0	0	0	0	0		1.01114	1.00161	1.00867	1.01078	1.00211	1.00679		255.87	295.572	259.987	249.662	283.873	228.762		35.338	47.6287	34.8625	34.021
131420		202.435	261.413	255.213	250.152	274.12	202.243				0	0	0	0	0	0		0	0	0	0	0	0		0	0	0	0	0	0		1.01058	1.00129	1.00892	1.01087	1.00219	1.00657		235.404	288.587	259.979	250.085	284.54	228.793		35.338	47.6287	34.8625	34.1178
131500		204.209	235.932	201.605	265.695	264.192	210.287				0	0	0	0	0	0		0	0	0	0	0	0		0	0	0	0	0	0		1.01054	1.00051	1.00909	1.01102	1.0021	1.00633		235.009	288.347	259.967	265.695	283.875	228.26		35.1683	47.2622	34.8625	34.1178
131580		210.715	247.865	256.581	232.394	237.393	178.785				0	0	0	0	0	0		0	0	0	0	0	0		0	0	0	0	0	0		1.01047	1.00052	1.00927	1.01144	1.00231	1.00597		234.738	288.18	259.956	249.936	283.839	228.449		34.8828	47.0247	34.8625	34.1178
131660		209.023	215.944	235.166	226.122	258.558	186.472				0	0	0	0	0	0		0	0	0	0	0	0		0	0	0	0	0	0		1.01028	1.00094	1.00912	1.01098	1.00251	1.00578		234.768	287.866	259.965	250.056	283.806	228.547		35.059	46.7535	35.298	34.1178
131740		199.129	227.586	232.878	217.135	270.622	185.856				0	0	0	0	0	0		0	0	0	0	0	0		0	0	0	0	0	0		1.01063	1.00071	1.00897	1.01072	1.00266	1.00576		234.714	287.793	259.846	250.124	283.779	228.561		35.196	46.6167	35.229	34.1178
131860		207.73	269.811	228.027	231.017	235.909	199.356				0	0	0	0	0	0		0	0	0	0	0	0		0	0	0	0	0	0		1.01059	1.00081	1.00902	1.01053	1.00274	1.00591		234.997	287.787	259.83	249.724	284.312	228.881		35.4815	46.6167	35.229	34.1178
131960		264.299	290.757	254.548	300.478	264.858	259.438				0	0	0	0	0	0		0	0	0	0	0	0		0	0	0	0	0	0		1.00994	1.00083	1.00911	1.01058	1.00279	1.00603		264.299	290.757	259.806	300.478	284.291	259.438		35.4815	46.7535	35.1547	34.1178
132080		225.509	291.568	225.505	237.731	295.22	178.812				0	0	0	0	0	0		0	0	0	0	0	0		0	0	0	0	0	0		1.00945	1.001	1.00925	1.0106	1.0028	1.00598		235.677	291.568	259.957	249.278	295.22	228.665		35.5143	46.0712	34.8625	33.8527
132160		203.977	269.674	236.143	239.006	273.964	182.695				0	0	0	0	0	0		0	0	0	0	0	0		0	0	0	0	0	0		1.00893	1.00059	1.0092	1.01067	1.00278	1.00614		235.802	288.169	259.961	249.27	285.225	228.651		35.5143	46.0712	34.8625	33.8527
132240		218.058	221.347	226.274	198.39	247.201	188.772				0	0	0	0	0	0		0	0	0	0	0	0		0	0	0	0	0	0		1.00895	0.999912	1.00931	1.01074	1.00284	1.00645		235.383	287.984	259.752	249.117	284.915	228.624		35.3445	45.8	34.7192	33.2365
132320		178.335	282.697	196.283	218.02	223.769	187.089				0	0	0	0	0	0		0	0	0	0	0	0		0	0	0	0	0	0		1.00881	0.999831	1.00956	1.01101	1.00273	1.00641		235.417	287.839	259.363	248.92	284.317	228.151		35.4815	46.6167	35.0362	32.8955
132400		197.272	257.324	210.061	224.799	211.434	170.258				0	0	0	0	0	0		0	0	0	0	0	0		0	0	0	0	0	0		1.00875	1.00043	1.00915	1.0109	1.00293	1.00649		235.024	287.81	259.383	248.946	284.231	228.113		35.282	46.7905	34.6008	33.0637
132480		191.347	266.134	204.371	209.805	220.876	164.662				0	0	0	0	0	150		0	0	0	0	0	46.8057		0	0	0	0	0	1		1.00841	1.00053	1.00942	1.01069	1.00285	1.00609		234.793	287.804	259.273	249.002	284.263	228.289		35.4313	47.0037	34.6938	33.0637
132580		156.565	199.469	220.095	210.999	221.336	166.576				0	0	0	0	0	150		0	0	0	0	0	46.2234		0	0	0	0	0	1		1.00839	1.00056	1.00947	1.0107	1.00315	1.00602		234.796	287.695	259.27	249	284.139	227.686		35.4875	46.9075	34.768	32.8955
132660		198.131	243.201	195.768	199.676	201.386	185.329				0	0	0	0	0	0		0	0	0	0	0	0		0	0	0	0	0	0		1.00813	1.00081	1.00937	1.01104	1.00322	1.00623		234.677	287.787	259.167	249.1	284.111	228.227		35.416	47.0037	34.5917	33.2365
132740		234.151	287.542	241.542	253.308	320.171	205.46				0	0	0	0	0	0		0	0	0	0	0	0		0	0	0	0	0	0		1.0082	1.00073	1.00934	1.01129	1.00335	1.00629		234.826	287.875	259.168	249.216	320.171	228.637		35.4875	47.1405	34.5917	33.8527
132880		241.56	255.418	269.084	234.358	219.511	188.947				0	0	0	0	0	150		0	0	0	0	0	46.1283		0	0	0	0	0	1		1.00806	1.00082	1.00932	1.01112	1.00291	1.0065		241.56	287.871	269.084	249.231	284.891	228.802		35.7115	47.1405	34.535	33.689
132960		201.508	241.076	243.692	202.606	223.119	176.598				0	0	0	0	0	150		0	0	0	0	0	48.0647		0	0	0	0	0	1		1.0082	1.00069	1.00941	1.01103	1.00345	1.00655		235.156	287.877	259.008	249.238	284.697	228.795		35.7115	47.1405	34.535	33.689
133040		207.138	226.91	224.852	204.17	278.12	172.708				0	0	0	0	0	150		0	0	0	0	0	48.3892		0	0	0	0	0	1		1.00829	1.00021	1.00951	1.01136	1.00347	1.00633		235.134	287.929	258.712	249.21	284.007	228.634		35.7115	47.1405	34.4385	33.689
133120		190.033	248.864	216.569	197.372	218.059	167.62				0	0	0	0	0	150		0	0	0	0	0	49.8141		0	0	0	0	0	1		1.00843	0.999808	1.00964	1.01127	1.00372	1.00632		235.1	287.84	258.412	249.218	283.902	228.635		35.7115	47.0037	34.0568	33.8527
133200		199.219	242.47	206.002	224.816	202.768	160.771				0	0	0	0	0	150		0	0	0	0	0	50.8698		0	0	0	0	0	1		1.00861	0.999726	1.00952	1.01117	1.00385	1.0063		235.057	287.844	258.445	249.226	283.865	228.637		35.7115	47.0037	34.2428	34.0733
133280		193.962	203.777	200.162	205.599	210.027	153.34				0	0	0	0	0	150		0	0	0	0	0	50.9861		0	0	0	0	0	1		1.0086	0.999688	1.00938	1.01079	1.00409	1.00609		235.06	287.845	258.484	249.259	283.824	228.857		35.7115	47.0037	34.2428	34.0733
133360		174.076	211.637	217.719	207.628	238.012	187.467				0	0	0	0	0	150		0	0	0	0	0	48.8436		0	0	0	0	0	1		1.00868	0.999612	1.00923	1.01104	1.00369	1.00614		235.042	287.758	258.526	249.598	283.606	228.652		35.7115	46.9075	34.0568	34.3383
133480		217.278	270.463	220.454	235.371	222.798	191.188				0	0	0	0	0	150		0	0	0	0	0	45.8138		0	0	0	0	0	1		1.00867	0.999339	1.00928	1.01125	1.00401	1.00646		235.449	287.862	258.731	249.985	283.838	228.623		35.997	46.7905	34.3643	34.493
133560		213.206	302.32	220.903	232.434	301.912	216.345				0	0	0	0	0	0		0	0	0	0	0	0		0	0	0	0	0	0		1.00878	0.999394	1.00932	1.01133	1.00428	1.00632		235.816	302.32	258.728	249.524	301.912	228.635		36.0273	46.7905	34.3643	34.493
133660		227.404	249.634	227.62	204.32	230.707	180.808				0	0	0	0	0	0		0	0	0	0	0	0		0	0	0	0	0	0		1.00866	0.999427	1.00911	1.01116	1.00457	1.00667		235.82	287.858	259.068	249.228	283.743	228.034		36.0273	46.7905	34.4607	34.3383
133740		194.824	261.482	256.863	196.323	222.812	175.229				0	0	0	0	0	0		0	0	0	0	0	0		0	0	0	0	0	0		1.00857	0.99942	1.00912	1.01129	1.00444	1.0067		235.475	287.858	259.067	249.216	283.497	228.024		35.806	46.7905	34.535	34.3383
133860		199.022	287.416	196.488	216.015	206.144	186.838				0	0	0	0	0	0		0	0	0	0	0	0		0	0	0	0	0	0		1.00861	0.999055	1.0093	1.01137	1.00447	1.00682		235.465	287.792	258.73	249.08	283.309	227.502		35.806	46.6943	34.4385	34.0733
133940		196.332	229.758	189.196	201.964	224.396	170.692				0	0	0	0	0	0		0	0	0	0	0	0		0	0	0	0	0	0		1.00847	0.999153	1.00953	1.01132	1.0045	1.00674		235.09	287.699	258.443	248.84	283.182	227.359		35.7115	46.6373	34.0568	34.0733
134020		192.022	202.214	238.037	226.521	232.395	151.467				0	0	0	0	0	0		0	0	0	0	0	0		0	0	0	0	0	0		1.00857	0.99864	1.00942	1.01131	1.00473	1.00698		234.767	287.716	258.472	248.552	283.161	227.347		35.4875	46.6373	34.2428	33.2973
134140		177.702	202.109	232.327	202.922	259.379	165.309				0	0	0	0	0	0		0	0	0	0	0	0		0	0	0	0	0	0		1.00851	0.99891	1.0095	1.0111	1.00406	1.00709		234.661	287.655	258.45	248.56	283.008	227.329		35.416	46.533	34.0568	33.0768
134220		176.579	225.375	224.144	199.852	258.08	183.799				0	0	0	0	0	0		0	0	0	0	0	0		0	0	0	0	0	0		1.00853	0.999133	1.00966	1.01132	1.00432	1.00735		234.639	287.699	258.408	248.552	283.199	227.304		35.3597	46.6373	34.0568	33.0768
134300		207.714	284.023	264.368	259.3	259.999	214.474				0	0	0	0	0	0		0	0	0	0	0	0		0	0	0	0	0	0		1.0087	0.999264	1.00956	1.01167	1.00478	1.00763		234.654	287.779	264.368	259.3	283.156	227.336		35.416	46.6943	34.0568	33.8527
134426		198.602	276.264	231.674	235.519	242.891	240.154				0	0	0	0	0	0		0	0	0	0	0	0		0	0	0	0	0	0		1.00867	0.999251	1.00939	1.01177	1.00552	1.0076		234.751	287.866	258.722	248.725	282.574	240.154		35.4875	46.7905	34.0568	33.8527
134500		180.26	269.133	252.909	199.28	197.05	182.981				0	0	0	0	0	0		0	0	0	0	0	0		0	0	0	0	0	0		1.00874	0.998831	1.0095	1.01176	1.00599	1.0074		234.74	288.185	258.713	248.534	281.424	227.408		35.4875	46.9272	34.0568	33.2973
134580		194.048	258.798	209.87	240.593	237.627	203.722				0	0	0	0	0	0		0	0	0	0	0	0		0	0	0	0	0	0		1.00885	0.998995	1.00961	1.01203	1.00601	1.00643		234.722	288.154	258.703	248.486	281.408	227.373		35.4875	46.9272	34.0568	32.8828
134660		182.029	260.479	205.843	234.296	247.663	188.256				0	0	0	0	0	0		0	0	0	0	0	0		0	0	0	0	0	0		1.00899	0.999007	1.00976	1.01205	1.00677	1.00638		234.645	288.152	258.379	248.436	280.775	227.333		35.416	46.9272	33.8752	32.9312
134741		189.192	260.896	203.677	218.463	238.601	187.556				0	0	0	0	0	0		0	0	0	0	0	0		0	0	0	0	0	0		1.00894	0.998859	1.00994	1.01217	1.0059	1.00555		234.646	288.18	258.675	248.201	280.738	227.318		35.9135	47.1405	33.9848	32.4845
134860		188.292	227.165	199.752	209.626	202.861	170.552				0	0	0	0	0	0		0	0	0	0	0	0		0	0	0	0	0	0		1.00906	0.998912	1.00939	1.0119	1.00667	1.00641		234.618	288.17	258.48	248.143	280.137	226.929		35.8572	47.1405	33.8752	32.155
134940		182.09	261.631	226.587	231.016	274.634	195.984				0	0	0	0	0	0		0	0	0	0	0	0		0	0	0	0	0	0		1.00881	0.999322	1.00927	1.01178	1.00701	1.00631		234.637	288.093	258.512	248.146	279.83	226.945		35.8572	47.1405	33.8752	32.264
135020		223.295	300.709	295.818	234.863	296.531	221.349				0	0	0	0	0	0		0	0	0	0	0	0		0	0	0	0	0	0		1.00881	0.999216	1.00842	1.01175	1.00704	1.00621		234.649	300.709	295.818	248.206	296.531	226.962		35.416	47.1405	33.801	32.264
135100		225.833	317.369	254.891	252.253	310.341	214.916				0	0	0	0	0	0		0	0	0	0	0	0		0	0	0	0	0	0		1.00876	0.998962	1.00844	1.01177	1.00699	1.0052		234.651	317.369	258.808	248.205	310.341	226.846		35.416	47.1405	33.9105	32.6978
135200		234.438	291.164	201.805	228.66	247.139	187.208				0	0	0	0	0	0		0	0	0	0	0	0		0	0	0	0	0	0		1.00851	0.998959	1.00843	1.01184	1.0066	1.006		234.639	291.164	258.658	248.145	279.856	226.734		35.3597	47.0037	33.801	32.264
135280		201.587	249.384	230.245	208.815	184.296	205.232				0	0	0	0	0	0		0	0	0	0	0	0		0	0	0	0	0	0		1.00847	0.998388	1.00865	1.01198	1.00672	1.00609		234.487	287.828	258.639	247.486	279.849	226.64		35.0325	46.9075	33.801	31.967
135360		204.248	267.728	268.227	205.845	220.322	180.147				0	0	0	0	0	0		0	0	0	0	0	0		0	0	0	0	0	0		1.00869	0.998428	1.00887	1.0119	1.00601	1.00627		234.461	287.826	268.227	247.264	279.894	226.367		35.0325	46.9075	33.801	31.7075
135440		201.724	231.091	272.881	223.826	218.814	159.672				0	0	0	0	0	0		0	0	0	0	0	0		0	0	0	0	0	0		1.00885	0.998327	1.00972	1.01216	1.00594	1.00582		234.399	287.831	272.881	247.189	279.898	226.436		34.625	46.9075	33.801	31.5228
135520		212.465	227.603	225.54	184.586	203.295	175.217				0	0	0	0	0	0		0	0	0	0	0	0		0	0	0	0	0	0		1.00872	0.998236	1.00985	1.01215	1.00596	1.00626		234.393	287.835	257.901	247.082	279.809	226.219		34.8135	46.9075	33.7618	31.4575
135640		189.435	272.207	224.152	208.287	196.82	180.612				0	0	0	0	0	0		0	0	0	0	0	0		0	0	0	0	0	0		1.00849	0.998438	1.00985	1.01169	1.00653	1.00626		234.207	287.728	257.434	246.775	279.796	226.369		35.0093	46.8505	33.6755	31.3225
135720		240.416	314.173	250.84	227.813	288.769	221.502				0	0	0	0	0	0		0	0	0	0	0	0		0	0	0	0	0	0		1.00848	0.998433	1.01011	1.01182	1.00654	1.00688		240.416	314.173	257.062	246.585	288.769	225.842		35.0025	46.8505	33.7028	31.4835
135860		250.563	245.395	242.466	252.486	298.803	183.939				0	0	0	0	0	0		0	0	0	0	0	0		0	0	0	0	0	0		1.00838	0.998533	1.00977	1.0119	1.00588	1.00687		250.563	287.733	257.458	246.718	298.803	225.846		35.1302	46.8505	33.8615	31.5907
135940		214.372	278.478	238.084	241.977	259.089	205.958				0	0	0	0	0	0		0	0	0	0	0	0		0	0	0	0	0	0		1.00834	0.998552	1.00963	1.0119	1.00622	1.00597		234.228	287.73	257.124	246.718	279.803	226.093		35.1302	46.8505	33.7028	31.5907
136040		195.751	252.464	234.682	218.202	275.04	203.118				0	0	0	0	0	0		0	0	0	0	0	0		0	0	0	0	0	0		1.0083	0.998334	1.00916	1.01174	1.00615	1.0061		234.234	287.677	257.184	246.76	279.805	226.057		35.1302	46.7462	33.7028	31.5907
136120		206.991	269.47	219.451	212.116	303.808	221.356				0	0	0	0	0	0		0	0	0	0	0	0		0	0	0	0	0	0		1.00838	0.998153	1.00983	1.01112	1.00641	1.0058		234.222	287.587	257.098	246.592	303.808	226.124		35.1302	46.649	33.7028	31.4835
136200		238.352	250.058	254.771	221.512	272.749	203.134				0	0	0	0	0	0		0	0	0	0	0	0		0	0	0	0	0	0		1.00835	0.998214	1.00883	1.01109	1.00588	1.00583		238.352	287.582	257.717	246.491	279.66	225.64		35.1302	46.649	33.7028	31.4282
136280		176.994	246.571	222.681	226.389	234.406	180.43				0	0	0	0	0	0		0	0	0	0	0	0		0	0	0	0	0	0		1.00861	0.998052	1.00869	1.01169	1.00517	1.00597		234.017	287.685	257.744	246.201	279.361	225.628		35.0025	46.7462	33.8467	31.01
136360		159.575	248.675	268.869	200.997	247.824	167.572				0	0	0	0	0	0		0	0	0	0	0	0		0	0	0	0	0	0		1.00852	0.998123	1.00862	1.01088	1.00503	1.00579		234.023	287.683	268.869	246.251	279.402	225.463		35.1747	46.7462	33.7877	31.01
136460		197.541	275.69	252.443	223.686	287.893	206.336				0	0	0	0	0	0		0	0	0	0	0	0		0	0	0	0	0	0		1.0083	0.997905	1.00842	1.01115	1.00485	1.00593		234.038	287.605	257.354	246.013	287.893	225.431		35.1747	46.649	33.7877	31.284
136540		250.89	326.207	271.762	240.679	254.57	226.726				0	0	0	0	0	0		0	0	0	0	0	0		0	0	0	0	0	0		1.00807	0.998073	1.00822	1.0105	1.00488	1.0059		250.89	326.207	271.762	246.287	279.448	225.439		35.1747	47.0198	34.014	31.01
136640		234.637	274.423	250.375	245.692	219.786	231.137				0	0	0	0	0	0		0	0	0	0	0	0		0	0	0	0	0	0		1.00844	0.998003	1.00835	1.01059	1.00483	1.00686		234.028	287.493	257.374	246.27	279.267	231.137		35.1747	46.9693	34.014	31.021
136740		228.841	260.246	270.529	224.429	200.87	204.349				0	0	0	0	0	0		0	0	0	0	0	0		0	0	0	0	0	0		1.00849	0.998405	1.0087	1.01058	1.00528	1.00614		234.025	287.472	270.529	246.272	279.267	225.384		35.1747	46.9693	34.1822	31.021
136860		193.551	266.4	259.311	234.002	217.727	193.859				0	0	0	0	0	0		0	0	0	0	0	0		0	0	0	0	0	0		1.00851	0.998516	1.0088	1.01032	1.00609	1.00594		234.023	287.466	257.723	246.32	279.194	225.431		35.1747	46.9693	34.1822	31.021
136940		206.99	261.15	257.706	254.663	233.089	208.072				0	0	0	0	0	0		0	0	0	0	0	0		0	0	0	0	0	0		1.00861	0.998475	1.00867	1.01073	1.00622	1.00603		234.017	287.468	257.747	254.663	279.183	225.41		35.1747	46.9693	34.1822	31.021
137020		191.737	307.291	232.598	211.696	249.674	196.706				0	0	0	0	0	0		0	0	0	0	0	0		0	0	0	0	0	0		1.00954	0.998243	1.00893	1.01081	1.00569	1.00622		233.788	307.291	257.215	246.106	279.227	225.368		35.006	47.0198	34.014	30.7535
137120		226.109	260.897	216.969	231.98	256.618	207.548				0	0	0	0	0	0		0	0	0	0	0	0		0	0	0	0	0	0		1.00864	0.99813	1.00825	1.0109	1.0057	1.00623		233.93	287.487	257.4	245.681	279.227	225.608		35.006	46.9693	34.014	30.688
137240		201.819	302.211	291.01	279.492	256.775	215.97				0	0	0	0	0	0		0	0	0	0	0	0		0	0	0	0	0	0		1.00863	0.998086	1.00815	1.01081	1.0063	1.00635		233.63	302.211	291.01	279.492	279.177	225.599		34.9218	46.9693	34.0917	30.688
137340		255.871	333.803	265.383	243.416	289.637	240.684				0	0	0	0	0	0		0	0	0	0	0	0		0	0	0	0	0	0		1.00856	0.998189	1.00813	1.01087	1.00684	1.0061		255.871	333.803	265.383	245.615	289.637	240.684		34.9218	47.0198	34.0917	30.588
137420		244.01	302.169	245.103	234.282	252.308	200.559				0	0	0	0	0	0		0	0	0	0	0	0		0	0	0	0	0	0		1.00858	0.997992	1.00872	1.0113	1.00682	1.00598		244.01	302.169	256.876	245.594	278.839	225.123		35.006	47.117	33.7025	31.2572
137500		213.489	266.247	223.621	257.276	249.391	249.912				0	0	0	0	0	0		0	0	0	0	0	0		0	0	0	0	0	0		1.00851	0.998043	1.00896	1.01145	1.00698	1.00609		234.024	287.786	256.863	257.276	279.12	249.912		35.1747	47.2213	33.7025	31.2572
137580		247.814	269.727	220.113	196.811	265.965	207.875				0	0	0	0	0	0		0	0	0	0	0	0		0	0	0	0	0	0		1.00804	0.997974	1.00868	1.0112	1.00657	1.00589		247.814	287.793	256.863	245.599	279.162	225.001		35.1747	47.2213	33.4927	31.2572
137660		202.87	277.406	276.32	229.802	296.665	245.076				0	0	0	0	0	0		0	0	0	0	0	0		0	0	0	0	0	0		1.00805	0.997924	1.00869	1.01118	1.00673	1.0059		233.957	287.799	276.32	245.6	296.665	245.076		35.006	47.2213	33.6765	31.2572
137740		206.358	278.154	236.876	223.35	229.519	240.799				0	0	0	0	0	0		0	0	0	0	0	0		0	0	0	0	0	0		1.00825	0.998124	1.0088	1.01137	1.00691	1.00583		233.948	287.777	256.863	245.471	279.13	240.799		35.006	47.2213	33.6765	30.8753
137860		197.572	245.286	218.863	241.991	222.847	216.462				0	0	0	0	0	0		0	0	0	0	0	0		0	0	0	0	0	0		1.00837	0.998175	1.00863	1.01138	1.00695	1.00597		233.942	287.771	256.863	245.471	278.354	224.992		34.8338	47.2213	33.6765	30.8753
137940		225.101	298.808	241.344	244.649	232.631	198.461				0	0	0	0	0	0		0	0	0	0	0	0		0	0	0	0	0	0		1.00813	0.997706	1.00874	1.01134	1.00696	1.00576		233.953	298.808	256.605	245.365	279.125	224.85		34.8338	47.2213	33.5595	30.743
138020		258.846	339.473	312.087	281.468	287.639	259.502				0	0	0	0	0	0		0	0	0	0	0	0		0	0	0	0	0	0		1.00792	0.997594	1.00898	1.01134	1.00666	1.00562		258.846	339.473	312.087	281.468	287.639	259.502		34.517	47.117	33.5595	30.8753
138120		274.766	262.703	289.508	285.69	270.163	204.269				0	0	0	0	0	0		0	0	0	0	0	0		0	0	0	0	0	0		1.00846	0.997631	1.00871	1.01128	1.00581	1.00563		274.766	287.695	289.508	285.69	279.235	224.853		34.517	47.117	33.5595	30.743
138220		223.164	242.471	228.625	226.989	259.566	211.572				0	0	0	0	0	0		0	0	0	0	0	0		0	0	0	0	0	0		1.00822	0.997544	1.00868	1.01146	1.00649	1.00529		233.949	287.697	256.615	245.463	279.169	224.876		34.517	46.7462	33.5595	30.743
138300		237.578	282.977	231.345	224.771	265.94	168.754				0	0	0	0	0	0		0	0	0	0	0	0		0	0	0	0	0	0		1.00791	0.99765	1.00888	1.01135	1.0058	1.0049		237.578	287.829	256.863	245.473	279.268	224.921		34.6857	46.8505	33.8295	30.0738
138380		230.951	316.146	266.522	223.014	246.456	225.155				0	0	0	0	0	0		0	0	0	0	0	0		0	0	0	0	0	0		1.008	0.99782	1.00885	1.01153	1.00586	1.00469		233.959	316.146	266.522	245.456	279.268	224.944		34.517	46.8505	33.5595	30.0738
138460		233.918	321.876	223.618	244.702	237.257	202.993				0	0	0	0	0	0		0	0	0	0	0	0		0	0	0	0	0	0		1.0079	0.99815	1.00876	1.01152	1.00579	1.00473		233.774	321.876	256.439	245.457	279.237	224.94		34.4327	46.9273	33.1153	29.835
138540		215.783	278.416	194.456	218.556	237.462	186.75				0	0	0	0	0	0		0	0	0	0	0	0		0	0	0	0	0	0		1.00831	0.998168	1.00861	1.01152	1.00641	1.00498		233.692	287.998	256.453	245.362	279.177	224.836		34.4327	46.9273	33.1153	29.6775
138640		221.341	246.967	210	231.108	237.587	172.78				0	0	0	0	0	0		0	0	0	0	0	0		0	0	0	0	0	0		1.00853	0.997573	1.00865	1.01113	1.00631	1.00489		233.649	288.109	256.449	245.336	279.187	224.723		34.4327	46.9273	33.1153	29.5835
138740		247.216	268.471	186.581	226.756	262.251	201.479				0	0	0	0	0	0		0	0	0	0	0	0		0	0	0	0	0	0		1.00827	0.997487	1.00838	1.01127	1.00633	1.00464		247.216	288.318	256.473	245.332	279.185	224.57		34.4327	47.1405	33.1153	29.5835
138860		231.378	271.81	236.494	288.751	270.779	260.254				0	0	0	0	0	0		0	0	0	0	0	0		0	0	0	0	0	0		1.00817	0.997521	1.0085	1.01102	1.0068	1.00421		233.417	288.315	256.646	288.751	279.14	260.254		34.4327	47.1405	33.5595	29.946
138940		215.972	333.247	242.954	246.161	254.784	194.309				0	0	0	0	0	0		0	0	0	0	0	0		0	0	0	0	0	0		1.00844	0.997441	1.00889	1.011	1.00666	1.00422		233.373	333.247	256.581	245.239	279.154	224.618		34.6997	47.1405	33.5595	30.6018
139060		192.885	263.621	273.675	229.918	274.978	239.692				0	0	0	0	0	0		0	0	0	0	0	0		0	0	0	0	0	0		1.00899	0.997401	1.00873	1.01111	1.00654	1.00436		233.294	288.326	273.675	245.219	278.561	239.692		34.6997	47.1405	33.1153	30.6018
139140		220.817	283.677	263.539	213.881	236.572	227.086				0	0	0	0	0	0		0	0	0	0	0	0		0	0	0	0	0	0		1.00921	0.997559	1.00845	1.01103	1.00744	1.00452		233.279	288.608	263.539	245.234	278.22	227.086		34.6997	47.4117	33.1153	29.946
139220		199.129	282.99	269.926	240.451	262.273	181.601				0	0	0	0	0	0		0	0	0	0	0	0		0	0	0	0	0	0		1.00924	0.99788	1.00845	1.01109	1.00784	1.00437		233.173	288.54	269.926	244.918	278.044	224.351		34.5075	47.4117	33.1153	29.8475
139300		225.036	248.246	256.863	224.425	261.49	222.601				0	0	0	0	0	0		0	0	0	0	0	0		0	0	0	0	0	0		1.0089	0.997894	1.00848	1.01092	1.00755	1.0045		233.186	288.537	256.389	244.947	277.812	223.89		34.5075	47.4117	32.8272	29.8475
139380		200.678	232.051	197.56	248.58	243.746	218.017				0	0	0	0	0	0		0	0	0	0	0	0		0	0	0	0	0	0		1.00841	0.997569	1.00839	1.01083	1.00737	1.0046		233.218	288.31	256.392	244.962	278.098	223.861		34.5075	47.1405	32.8272	29.8475
139499		223.949	264.742	234.723	196.106	206.571	208.937				0	0	0	0	0	0		0	0	0	0	0	0		0	0	0	0	0	0		1.00809	0.997512	1.00883	1.01076	1.00752	1.0042		233.152	288.121	256.379	244.697	278.081	223.5		34.3325	46.9273	32.8272	29.8013
139580		221.885	310.25	270.8	278.666	294.081	236.425				0	0	0	0	0	0		0	0	0	0	0	0		0	0	0	0	0	0		1.00789	0.997713	1.00875	1.01072	1.00768	1.00406		233.073	310.25	270.8	278.666	294.081	236.425		34.2342	46.714	33.1153	29.8013
139660		213.572	268.198	263.39	256.361	328.883	247.696				0	0	0	0	0	0		0	0	0	0	0	0		0	0	0	0	0	0		1.00829	0.997744	1.00901	1.01059	1.00734	1.00397		233.045	288.078	263.39	256.361	328.883	247.696		33.963	46.714	33.1153	29.8013
139740		240.39	320.906	259.396	278.589	272.603	231.753				0	0	0	0	0	0		0	0	0	0	0	0		0	0	0	0	0	0		1.00801	0.997595	1.00891	1.01073	1.00736	1.00379		240.39	320.906	256.579	278.589	278.226	231.753		34.2342	46.5403	33.5595	29.8013
139860		227.699	290.353	246.978	224.525	296.418	211.437				0	0	0	0	0	0		0	0	0	0	0	0		0	0	0	0	0	0		1.00803	0.997554	1.00923	1.0106	1.00736	1.00395		233.063	290.353	256.807	245.003	296.418	224.07		33.963	45.5868	33.8295	29.1783
139940		220.491	267.492	256.428	214.381	288.053	174.98				0	0	0	0	0	0		0	0	0	0	0	0		0	0	0	0	0	0		1.00829	0.997852	1.00949	1.01098	1.00737	1.00424		232.963	288.057	256.863	244.936	288.053	223.974		33.688	45.5868	34.0393	29.1783
140020		225.042	252.859	217.553	214.465	247.681	207.221				0	0	0	0	0	0		0	0	0	0	0	0		0	0	0	0	0	0		1.00813	0.997759	1.00952	1.0109	1.0074	1.00427		232.796	288.075	256.759	244.95	278.993	223.966		33.3945	45.5868	33.8295	29.1783
140100		193.396	286.906	200.225	217.068	258.274	240.266				0	0	0	0	0	0		0	0	0	0	0	0		0	0	0	0	0	0		1.00784	0.997605	1.00985	1.01083	1.00734	1.0042		232.841	287.834	256.706	245.27	278.228	240.266		33.3945	45.51	33.8295	29.2768
140180		196.035	237.865	206.431	185.64	232.496	213.293				0	0	0	0	0	0		0	0	0	0	0	0		0	0	0	0	0	0		1.00791	0.99739	1.01026	1.01094	1.00702	1.00438		232.829	287.857	256.638	244.943	279.119	223.931		33.3945	45.2067	33.6765	29.8475
140260		187.868	279.234	223.083	231.943	264.389	236.339				0	0	0	0	0	0		0	0	0	0	0	0		0	0	0	0	0	0		1.00795	0.997529	1.01019	1.01053	1.00636	1.0041		232.975	288.118	256.863	245.311	279.182	236.339		33.688	45.0208	33.8863	29.2768
140380		228.888	307.454	225.073	241.907	279.268	218.454				0	0	0	0	0	0		0	0	0	0	0	0		0	0	0	0	0	0		1.00766	0.997617	1.01013	1.01042	1.00624	1.00421		232.868	307.454	256.863	245.035	279.268	223.231		33.3945	45.085	33.8863	29.2768
140460		257.492	304.958	253.796	225.1	313.221	227.814				0	0	0	0	0	0		0	0	0	0	0	0		0	0	0	0	0	0		1.00781	0.997489	1.01005	1.01055	1.00604	1.00432		257.492	304.958	256.863	245.31	313.221	227.814		33.688	44.9685	33.8863	29.3787
140580		231.574	322.93	272.68	225.707	288.334	209.92				0	0	0	0	0	0		0	0	0	0	0	0		0	0	0	0	0	0		1.00772	0.997334	1.01006	1.01065	1.00617	1.0039		232.983	322.93	272.68	245.346	288.334	223.557		33.688	44.9685	33.7025	29.4727
140660		223.491	249.586	266.803	242.838	247.855	198.197				0	0	0	0	0	0		0	0	0	0	0	0		0	0	0	0	0	0		1.00784	0.99743	1.01025	1.01074	1.00611	1.00399		233.076	288.635	266.803	245.376	279.588	224.056		33.963	45.0802	33.7025	29.362
140740		225.902	288.355	256.371	242.962	239.451	189.931				0	0	0	0	0	0		0	0	0	0	0	0		0	0	0	0	0	0		1.00716	0.997841	1.01031	1.01112	1.0063	1.00411		233.123	288.355	256.863	245.369	279.532	224.016		33.963	45.2848	33.7025	29.362
140860		205.522	237.151	227.692	250.835	257.375	206.805				0	0	0	0	0	0		0	0	0	0	0	0		0	0	0	0	0	0		1.00695	0.998065	1.01065	1.01118	1.00654	1.00446		233.131	288.718	256.856	245.545	279.796	224.45		33.963	45.2848	34.0917	29.6008
140940		200.988	247.128	262.958	233.273	213.645	222.424				0	0	0	0	0	0		0	0	0	0	0	0		0	0	0	0	0	0		1.0074	0.998536	1.01057	1.01128	1.00664	1.00481		232.995	288.791	262.958	245.366	279.793	224.337		33.688	45.5557	34.2425	29.362
141040		211.969	267.752	226.109	224.746	236.599	182.441				0	0	0	0	0	0		0	0	0	0	0	0		0	0	0	0	0	0		1.00744	0.99862	1.01035	1.01182	1.00687	1.00513		232.994	289.207	256.863	245.356	279.788	224.701		33.688	44.892	34.0917	29.362
141139		200.064	218.739	199.352	225.921	277.081	183.675				0	0	0	0	0	0		0	0	0	0	0	0		0	0	0	0	0	0		1.00722	0.998632	1.01001	1.01176	1.00643	1.0049		233.119	289.206	256.987	245.357	279.798	224.837		33.6505	44.892	34.2425	29.362
141220		191.368	296.103	227.482	234.594	286.59	207.19				0	0	0	0	0	0		0	0	0	0	0	0		0	0	0	0	0	0		1.00716	0.998376	1.01008	1.01184	1.00619	1.00502		233.123	296.103	257.37	245.45	286.59	224.907		33.3952	44.892	34.1822	29.6008
141299		229.637	297.195	290.466	232.87	310.673	238.812				0	0	0	0	0	0		0	0	0	0	0	0		0	0	0	0	0	0		1.00676	0.998477	1.00996	1.01194	1.00607	1.00467		233.214	297.195	290.466	245.641	310.673	238.812		33.4935	45.2955	34.1822	29.6258
141420		220.553	282.08	251.669	257.48	288.007	243.935				0	0	0	0	0	0		0	0	0	0	0	0		0	0	0	0	0	0		1.00716	0.998846	1.00978	1.01211	1.00627	1.00438		233.303	289.789	257.454	257.48	288.007	243.935		33.5635	45.0845	34.1822	29.9882
141499		224.277	260.454	255.446	254.29	272.441	241.015				0	0	0	0	0	0		0	0	0	0	0	0		0	0	0	0	0	0		1.00732	0.999389	1.00976	1.0123	1.00662	1.0046		233.291	289.667	257.461	254.29	280.206	241.015		33.5635	45.0845	34.1822	30.1945
141580		233.3	267.073	242.937	255.43	267.874	240.415				0	0	0	0	0	0		0	0	0	0	0	0		0	0	0	0	0	0		1.00739	0.999674	1.00952	1.01248	1.00666	1.00501		233.543	290.052	257.528	255.43	280.185	240.415		33.8285	45.5005	34.1822	30.1945
141660		206.877	264.172	246.021	257.537	221.497	190.892				0	0	0	0	0	0		0	0	0	0	0	0		0	0	0	0	0	0		1.00748	0.999677	1.00971	1.01257	1.00637	1.00508		233.529	290.482	257.049	257.537	280.33	225.074		33.8285	45.98	34.014	30.1945
141740		192.503	252.838	220.664	217.258	279.267	166.901				0	0	0	0	0	0		0	0	0	0	0	0		0	0	0	0	0	0		1.00749	0.999589	1.00964	1.0122	1.00584	1.00523		233.527	290.678	257.063	245.687	280.591	225.064		33.8285	46.2155	34.014	29.9882
141860		199.691	274.153	219.7	211.854	237.504	169.712				0	0	0	0	0	0		0	0	0	0	0	0		0	0	0	0	0	0		1.00748	0.999229	1.00979	1.0117	1.00573	1.00535		233.529	290.561	257.033	245.832	280.713	225.057		33.8285	45.98	34.014	30.1945
141940		197.334	257.535	221.386	186.043	222.809	181.219				0	0	0	0	0	0		0	0	0	0	0	0		0	0	0	0	0	0		1.00724	0.999175	1.00934	1.01178	1.0064	1.00521		233.905	290.57	257.578	246.1	280.551	225.214		33.7587	45.8707	34.1822	30.621
142040		211.318	272.74	220.157	213.747	244.539	182.341				0	0	0	0	0	0		0	0	0	0	0	0		0	0	0	0	0	0		1.00692	0.999267	1.00938	1.01168	1.0062	1.00518		233.93	290.554	257.935	245.836	280.598	225.221		33.7587	45.8707	34.3325	30.1945
142119		230.599	282.16	269.37	277.615	286.401	250.827				0	0	0	0	0	0		0	0	0	0	0	0		0	0	0	0	0	0		1.00671	0.999367	1.00913	1.01161	1.00621	1.00546		233.94	290.687	269.37	277.615	286.401	250.827		33.7587	46.1062	34.1448	30.1945
142239		253.911	266.994	263.045	231.043	272.32	217.837				0	0	0	0	0	0		0	0	0	0	0	0		0	0	0	0	0	0		1.00708	0.999387	1.00951	1.01209	1.00586	1.00577		253.911	290.739	263.045	246.084	280.777	225.644		33.8005	45.8418	34.201	30.621
142320		203.914	250.54	260.54	235.935	212.078	246.184				0	0	0	0	0	0		0	0	0	0	0	0		0	0	0	0	0	0		1.0069	0.99959	1.0095	1.01214	1.00528	1.00579		234.023	290.678	260.54	246.081	280.885	246.184		33.8005	45.7808	34.1448	30.621
142400		229.142	295.301	235.891	229.82	271.176	218.229				0	0	0	0	0	0		0	0	0	0	0	0		0	0	0	0	0	0		1.00653	0.999754	1.00948	1.01245	1.0049	1.00601		234.056	295.301	257.915	245.692	282.004	225.415		33.8005	45.7808	34.3325	30.1945
142480		197.717	275.705	237.148	221.999	273.718	237.952				0	0	0	0	0	0		0	0	0	0	0	0		0	0	0	0	0	0		1.00642	1.0001	1.00961	1.01226	1.00423	1.00631		234.279	290.657	258.097	245.71	282.691	237.952		34.2133	45.7808	34.371	30.1945
142560		196.071	261.467	220.721	181.309	245.288	202.496				0	0	0	0	0	0		0	0	0	0	0	0		0	0	0	0	0	0		1.00654	1.00011	1.00904	1.01228	1.00382	1.00641		234.055	290.407	257.997	245.687	283.073	225.594		33.8005	45.5453	34.3325	29.9882
142640		191.528	258.727	223.91	216.675	227.733	192.634				0	0	0	0	0	0		0	0	0	0	0	0		0	0	0	0	0	0		1.00601	0.999908	1.00894	1.01219	1.00348	1.00638		234.103	290.665	258.016	245.632	283.28	225.333		33.8005	45.7808	34.1062	29.5168
142740		189.267	273.115	232.624	201.021	272.284	179.879				0	0	0	0	0	0		0	0	0	0	0	0		0	0	0	0	0	0		1.00652	0.999606	1.00942	1.01212	1.00375	1.00625		234.057	290.733	257.925	245.409	283.266	225.362		33.8005	45.8418	34.1062	29.3565
142880		237.374	251.245	227.589	219.668	249.285	214.993				0	0	0	0	0	0		0	0	0	0	0	0		0	0	0	0	0	0		1.00693	0.999797	1.00911	1.01233	1.00384	1.00645		237.374	290.867	257.983	245.379	283.347	225.591		34.2133	45.9505	34.1062	29.3565
142959		263.658	336.038	232.177	272.421	292.278	296.554				0	0	0	0	0	0		0	0	0	0	0	0		0	0	0	0	0	0		1.00664	0.999853	1.00876	1.01226	1.00362	1.00674		263.658	336.038	257.73	272.421	292.278	296.554		34.8443	45.9505	33.956	29.5168
143060		247.188	299.296	255.723	244.283	272.498	201.713				0	0	0	0	0	0		0	0	0	0	0	0		0	0	0	0	0	0		1.00607	1.00007	1.00826	1.0123	1.00354	1.00701		247.188	299.296	257.822	245.687	285.146	225.673		34.915	46.2008	33.956	29.9882
143140		226.595	299.968	267.355	220.283	277.923	219.137				0	0	0	0	0	0		0	0	0	0	0	0		0	0	0	0	0	0		1.00604	1.00014	1.007	1.0114	1.00357	1.00686		234.689	299.968	267.355	245.69	285.145	225.558		34.915	45.9505	33.956	29.9882
143220		186.293	289.437	236.222	214.786	286.048	225.668				0	0	0	0	0	0		0	0	0	0	0	0		0	0	0	0	0	0		1.00599	1.00022	1.00633	1.01079	1.00363	1.00625		234.691	289.437	258.23	246.031	286.048	225.697		34.646	46.2008	33.956	30.1945
143300		211.016	277.603	252.17	237.402	289.645	199.001				0	0	0	0	0	0		0	0	0	0	0	0		0	0	0	0	0	0		1.00629	0.999799	1.00636	1.01083	1.00385	1.00575		234.859	290.867	258.084	245.691	289.645	225.646		34.646	45.9505	34.014	29.9882
143380		247.327	266.897	258.618	236.543	279.928	248.16				0	0	0	0	0	0		0	0	0	0	0	0		0	0	0	0	0	0		1.0065	0.999391	1.00618	1.01083	1.00424	1.00572		247.327	290.94	258.097	246.024	284.658	248.16		34.5798	45.6202	34.014	30.1945
143459		216.956	258.053	248.107	227.29	260.231	197.206				0	0	0	0	0	0		0	0	0	0	0	0		0	0	0	0	0	0		1.00647	0.999361	1.00555	1.01109	1.00392	1.00551		234.83	290.945	258.143	245.965	283.368	225.532		34.5798	45.6202	34.014	30.1945
143540		240.635	252.125	254.157	208.447	273.307	201.187				0	0	0	0	0	0		0	0	0	0	0	0		0	0	0	0	0	0		1.00648	0.998816	1.00563	1.01102	1.00382	1.00559		240.635	291.16	258.298	245.691	283.37	225.659		34.646	45.7138	34.1822	29.9882
143660		212.796	229.991	245.59	231.787	273.667	198.717				0	0	0	0	0	0		0	0	0	0	0	0		0	0	0	0	0	0		1.00661	0.998225	1.00573	1.01113	1.00398	1.00576		235.164	291.291	258.572	245.957	284.934	225.713		34.646	45.7138	34.3325	30.1945
143740		220.056	333.88	293.311	236.137	300.593	211.622				0	0	0	0	0	0		0	0	0	0	0	0		0	0	0	0	0	0		1.00683	0.998426	1.00603	1.01136	1.00417	1.00613		235.568	333.88	293.311	246.122	300.593	226.243		34.6168	45.7138	34.371	30.621
143860		206.201	282.192	236.723	250.595	293.36	193.474				0	0	0	0	0	0		0	0	0	0	0	0		0	0	0	0	0	0		1.00686	0.998422	1.00587	1.0115	1.00442	1.00637		235.14	291.243	258.731	246.115	293.36	226.122		34.4325	45.7138	34.371	30.621
143959		233.578	350.652	265.962	271.935	359.646	235.018				0	0	0	0	0	0		0	0	0	0	0	0		0	0	0	0	0	0		1.00702	0.998772	1.0059	1.01145	1.00446	1.00651		235.533	350.652	265.962	271.935	359.646	235.018		34.6168	45.8972	34.3325	30.1945
144060		237.095	288.2	245.61	228.046	331.731	255.785				0	0	0	0	0	0		0	0	0	0	0	0		0	0	0	0	0	0		1.00656	0.999142	1.00612	1.01182	1.00426	1.00672		237.095	291.138	258.503	246.098	331.731	255.785		34.999	45.7138	34.3325	30.621
144140		244.224	276.805	231.049	227	293.24	240.703				0	0	0	0	0	0		0	0	0	0	0	0		0	0	0	0	0	0		1.00631	0.999528	1.00578	1.01193	1.00442	1.00652		244.224	290.974	258.739	246.186	293.24	240.703		34.999	45.491	34.371	30.971
144219		217.073	228.201	199.917	233.604	278.239	201.555				0	0	0	0	0	0		0	0	0	0	0	0		0	0	0	0	0	0		1.00646	0.999913	1.00486	1.01162	1.00436	1.0064		235.636	290.88	258.824	246.397	283.363	226.108		34.922	44.929	34.371	31.0917
144300		214.481	264.276	246.391	201.167	223.712	215.933				0	0	0	0	0	0		0	0	0	0	0	0		0	0	0	0	0	0		1.00643	0.999945	1.00562	1.01147	1.00432	1.00623		235.584	290.872	258.752	246.589	284.573	226.191		34.6025	44.4035	34.371	31.2785
144380		194.941	264.133	219.946	221.294	241.85	185.789				0	0	0	0	0	0		0	0	0	0	0	0		0	0	0	0	0	0		1.00697	1.00003	1.00582	1.01128	1.00464	1.00621		235.526	290.851	258.894	246.954	285.16	226.594		34.5015	44.4035	34.4272	31.3758
144459		181.841	260.323	239.246	220.756	225.413	199.531				0	0	0	0	0	0		0	0	0	0	0	0		0	0	0	0	0	0		1.00664	1.0003	1.00548	1.01161	1.00477	1.00625		235.727	291.194	258.926	246.845	285.157	226.675		34.821	44.397	34.4272	31.551
144580		256.892	314.315	279.905	246.579	300.54	220.859				0	0	0	0	0	0		0	0	0	0	0	0		0	0	0	0	0	0		1.00628	1.00062	1.00515	1.01166	1.00472	1.00625		256.892	314.315	279.905	246.827	300.54	226.593		34.821	44.397	34.4272	31.551
144659		241.236	303.038	240.166	303.021	326.152	228.94				0	0	0	0	0	0		0	0	0	0	0	0		0	0	0	0	0	0		1.00623	1.00063	1.00413	1.011	1.00473	1.00648		241.236	303.038	259.146	303.021	326.152	228.94		34.8553	44.714	34.5407	31.551
144740		245.317	259.451	251.374	248.481	259.087	201.172				0	0	0	0	0	0		0	0	0	0	0	0		0	0	0	0	0	0		1.00659	1.00004	1.00357	1.01113	1.00463	1.00649		245.317	291.798	259.204	247.005	283.36	226.587		34.5015	44.9485	34.6502	31.551
144859		250.437	238.49	255.487	252.843	276.622	209.674				0	0	0	0	0	0		0	0	0	0	0	0		0	0	0	0	0	0		1.00649	0.999741	1.00379	1.01124	1.00459	1.00618		250.437	291.936	259.188	252.843	283.309	226.679		34.8553	44.7288	34.6502	31.5898
144939		212.89	251.712	232.751	245.347	280.775	188.739				0	0	0	0	0	0		0	0	0	0	0	0		0	0	0	0	0	0		1.00657	0.99982	1.00379	1.01064	1.00477	1.00536		235.732	292.556	259.188	247.314	283.3	226.818		34.8553	44.8268	34.8787	31.5898
145020		189.149	235.298	235.427	232.551	234.905	184.658				0	0	0	0	0	0		0	0	0	0	0	0		0	0	0	0	0	0		1.00657	0.999765	1.00473	1.01062	1.00486	1.00507		235.732	292.571	259.169	247.315	283.295	227.107		34.7328	44.3567	34.8787	31.6227
145100		190.8	295.107	242.637	245.001	254.627	188.068				0	0	0	0	0	0		0	0	0	0	0	0		0	0	0	0	0	0		1.00638	0.999843	1.0055	1.01053	1.00481	1.00511		235.845	295.107	259.111	247.337	283.298	227.105		34.86	44.3567	34.953	31.6227
145200		175.031	244.206	247.995	225.012	236.416	186.58				0	0	0	0	0	0		0	0	0	0	0	0		0	0	0	0	0	0		1.0064	0.999724	1.00609	1.01048	1.00474	1.00549		235.845	292.583	258.814	247.347	283.16	227.083		34.86	43.966	34.8395	31.6227
145280		216.968	261.211	201.995	222.792	257.599	178.397				0	0	0	0	0	0		0	0	0	0	0	0		0	0	0	0	0	0		1.00658	0.999818	1.00615	1.01045	1.00482	1.00512		235.838	292.849	258.498	247.788	283.297	227.205		34.86	44.3075	34.7833	31.692
145380		229.081	254.761	263.083	234.743	289.844	213.103				0	0	0	0	0	0		0	0	0	0	0	0		0	0	0	0	0	0		1.00668	0.999627	1.00718	1.0104	1.00479	1.00481		235.903	293	263.083	248.292	289.844	227.233		35.1448	44.3885	34.7833	31.7842
145459		246.583	280.799	271.605	242.125	290.241	232.473				0	0	0	0	0	0		0	0	0	0	0	0		0	0	0	0	0	0		1.00655	0.999573	1.0063	1.01066	1.00462	1.00501		246.583	293.292	271.605	248.475	290.241	232.473		35.1448	44.5767	34.5995	31.9257
145560		249.677	284.11	263.503	246.598	262.928	229.135				0	0	0	0	0	0		0	0	0	0	0	0		0	0	0	0	0	0		1.00637	0.999765	1.00702	1.01071	1.0046	1.00531		249.677	293.263	263.503	248.468	283.308	229.135		35.2353	44.5575	34.5995	31.8928
145660		194.053	291.624	204.21	234.399	279.104	201.264				0	0	0	0	0	0		0	0	0	0	0	0		0	0	0	0	0	0		1.00618	1.00011	1.00612	1.01064	1.00482	1.00551		236.206	291.624	258.788	248.477	283.297	227.416		35.2353	44.4105	34.5995	31.8928
145740		238.258	277.783	266.765	243.829	255.399	185.288				0	0	0	0	0	0		0	0	0	0	0	0		0	0	0	0	0	0		1.00629	1.00009	1.00634	1.0107	1.00489	1.00569		238.258	293.214	266.765	248.469	283.294	227.408		35.1575	44.2837	34.5995	31.8928
145860		201.341	264.85	259.114	221.382	248.34	167.325				0	0	0	0	0	0		0	0	0	0	0	0		0	0	0	0	0	0		1.00641	1.00002	1.0061	1.01071	1.00469	1.0056		236.149	293.224	258.792	248.468	283.304	227.412		35.2353	44.156	34.5995	31.8208
145940		234.992	263.609	234.967	229.867	252.062	204.639				0	0	0	0	0	0		0	0	0	0	0	0		0	0	0	0	0	0		1.0065	0.999874	1.00611	1.01072	1.00455	1.00551		234.992	293.246	258.791	248.467	283.181	227.416		35.3407	44.156	34.5995	31.8208
146019		197.409	272.921	253.245	235.492	285.18	179.634				0	0	0	0	0	0		0	0	0	0	0	0		0	0	0	0	0	0		1.00636	0.999801	1.00554	1.01078	1.00488	1.0052		236.162	293.257	258.883	248.46	285.18	227.667		35.3407	44.156	34.6302	31.8208
146100		226.769	250.252	224.251	239.105	228.23	217.077				0	0	0	0	0	0		0	0	0	0	0	0		0	0	0	0	0	0		1.00628	1.00011	1.00573	1.01097	1.00543	1.00527		236.477	293.439	258.922	248.559	283.351	227.689		35.4205	44.2815	34.5407	31.4765
146180		199.113	262.561	236.693	221.948	269.571	199.389				0	0	0	0	0	0		0	0	0	0	0	0		0	0	0	0	0	0		1.00609	1.00013	1.00475	1.011	1.00533	1.00538		236.72	293.438	259.131	248.754	283.352	227.68		35.5207	44.1123	34.424	31.4337
146260		247.417	283.607	281.931	253.981	324.374	224.668				0	0	0	0	0	0		0	0	0	0	0	0		0	0	0	0	0	0		1.00576	1.00004	1.00401	1.01116	1.00546	1.0053		247.417	293.443	281.931	253.981	324.374	227.687		35.5207	44.1123	34.6702	31.377
146380		209.735	264.819	240.807	205.858	245.92	214.885				0	0	0	0	0	0		0	0	0	0	0	0		0	0	0	0	0	0		1.0054	1.00018	1.00397	1.0111	1.00525	1.00532		236.921	293.434	259.387	248.74	283.379	227.685		35.5207	43.911	35.1142	31.2258
146459		263.507	277.675	246.191	214.551	271.459	227.418				0	0	0	0	0	0		0	0	0	0	0	0		0	0	0	0	0	0		1.00493	1.00008	1.00398	1.01126	1.00523	1.00535		263.507	293.441	259.386	248.822	283.38	227.683		35.4153	43.8245	35.1142	31.578
146540		239.029	285.142	230.946	249.704	233.47	196.543				0	0	0	0	0	0		0	0	0	0	0	0		0	0	0	0	0	0		1.00494	1.00018	1.00436	1.01096	1.00526	1.00576		239.029	293.434	259.367	248.827	283.379	227.671		35.4153	43.6865	35.005	31.3367
146620		251.613	300.668	237.149	247.316	247.163	213.559				0	0	0	0	0	0		0	0	0	0	0	0		0	0	0	0	0	0		1.00488	0.99987	1.0045	1.01094	1.00554	1.00578		251.613	300.668	259.36	248.827	283.369	227.671		35.4153	43.8245	34.861	31.578
146700		221.839	266.57	210.469	225.91	263.571	200.481				0	0	0	0	0	0		0	0	0	0	0	0		0	0	0	0	0	0		1.00493	0.999892	1.00459	1.01108	1.00545	1.00573		236.947	293.454	259.492	248.825	283.371	227.671		35.4153	43.8245	35.0403	31.7292
146859		210.219	258.757	229.4	235.341	230.514	219.979				0	0	0	0	0	0		0	0	0	0	0	0		0	0	0	0	0	0		1.00493	0.999846	1.00449	1.01103	1.00522	1.00619		237.037	293.457	259.831	248.826	283.38	227.669		35.5845	43.6865	35.1513	31.578
146959		255.442	282.164	238.547	262.185	290.146	227.329				0	0	0	0	0	0		0	0	0	0	0	0		0	0	0	0	0	0		1.00508	1.00001	1.00443	1.01104	1.00525	1.00603		255.442	293.644	259.847	262.185	290.146	227.768		35.6045	43.651	35.1513	31.751
147059		261.377	302.455	270.315	221.234	258.011	203.036				0	0	0	0	0	0		0	0	0	0	0	0		0	0	0	0	0	0		1.00496	0.999999	1.00362	1.01117	1.00556	1.00625		261.377	302.455	270.315	248.879	283.902	227.749		35.566	43.4415	35.5523	31.5097
147139		248.466	284.078	240.752	211.451	264.79	232.925				0	0	0	0	0	0		0	0	0	0	0	0		0	0	0	0	0	0		1.00463	1.00015	1.00383	1.01134	1.00558	1.00668		248.466	294.007	260.469	248.943	283.895	232.925		35.4445	43.5583	35.1435	31.6933
147219		233.186	323.06	288.214	262.576	265.711	202.334				0	0	0	0	0	0		0	0	0	0	0	0		0	0	0	0	0	0		1.00431	1.00014	1.00325	1.01131	1.00605	1.00618		237.39	323.06	288.214	262.576	284.729	227.755		35.4445	43.313	35.1435	31.668
147299		213.499	264.293	255.26	240.777	254.593	223.143				0	0	0	0	0	0		0	0	0	0	0	0		0	0	0	0	0	0		1.00436	1.00035	1.00331	1.01144	1.00607	1.00612		237.389	293.983	260.146	248.939	284.716	227.76		35.4445	42.9493	34.7067	31.668
147379		232.486	275.79	286.587	253.93	325.226	211.97				0	0	0	0	0	0		0	0	0	0	0	0		0	0	0	0	0	0		1.00427	1.00015	1.00341	1.01141	1.00615	1.00594		237.39	294.008	286.587	253.93	325.226	227.775		35.4445	42.9493	34.7067	31.643
147479		210.664	265.82	236.504	266.366	241.539	208.826				0	0	0	0	0	0		0	0	0	0	0	0		0	0	0	0	0	0		1.00467	0.999795	1.0036	1.01112	1.00598	1.00579		237.385	294.051	260.489	266.366	285.168	227.788		35.6658	42.9493	34.9503	31.643
147559		202.66	244.526	246.349	246.267	246.692	224.828				0	0	0	0	0	0		0	0	0	0	0	0		0	0	0	0	0	0		1.0046	0.999719	1.00368	1.01102	1.0063	1.00538		237.386	294.061	260.486	249.088	285.205	228.579		35.6658	42.7978	34.889	31.8958
147639		194.215	248.64	214.001	239.056	260.544	226.799				0	0	0	0	0	0		0	0	0	0	0	0		0	0	0	0	0	0		1.00421	0.999931	1.0033	1.01128	1.00681	1.00481		237.405	294.265	260.702	249.195	285.237	228.709		35.4695	42.658	34.9787	31.3065
147719		197.035	275.527	225.145	225.417	261.088	200.922				0	0	0	0	0	0		0	0	0	0	0	0		0	0	0	0	0	0		1.0043	0.999963	1.00385	1.0114	1.007	1.00393		237.494	294.26	260.538	249.259	285.232	228.907		35.4908	42.4032	34.9667	31.4193
147860		248.327	305.338	263.489	237.981	291.89	232.812				0	0	0	0	0	0		0	0	0	0	0	0		0	0	0	0	0	0		1.00483	0.999316	1.00337	1.01114	1.007	1.00398		248.327	305.338	263.489	249.264	291.89	232.812		35.2183	42.1855	34.7297	31.4193
147939		221.159	299.255	256.377	232.732	279.82	228.558				0	0	0	0	0	0		0	0	0	0	0	0		0	0	0	0	0	0		1.00503	0.999209	1.00317	1.01142	1.007	1.00401		237.44	299.255	261.123	249.185	285.283	228.888		35.2183	42.4032	34.7585	31.0035
148019		243.783	293.975	271.013	229.799	288.58	210.754				0	0	0	0	0	0		0	0	0	0	0	0		0	0	0	0	0	0		1.00512	0.99911	1.00257	1.01157	1.00664	1.00385		243.783	293.975	271.013	249.175	288.58	228.924		35.197	42.4032	34.6842	31.0035
148100		222.762	265.498	245.753	236.027	314.582	236.969				0	0	0	0	0	0		0	0	0	0	0	0		0	0	0	0	0	0		1.00461	0.999595	1.00267	1.01151	1.00673	1.0045		237.471	294.324	261.134	249.179	314.582	236.969		34.9813	42.4032	34.6842	31.3065
148180		210.454	267.663	241.787	232.215	248.345	247.378				0	0	0	0	0	0		0	0	0	0	0	0		0	0	0	0	0	0		1.0045	0.999438	1.00309	1.01127	1.00671	1.00494		237.48	294.352	261.125	249.195	285.193	247.378		35.2183	42.4032	34.7585	31.3065
148260		183.533	233.721	221.709	231.992	229.46	193.645				0	0	0	0	0	0		0	0	0	0	0	0		0	0	0	0	0	0		1.00459	0.999071	1.00312	1.01143	1.00646	1.00525		237.473	294.416	261.124	249.185	285.2	228.609		34.9813	42.4032	34.6842	31.3065
148340		193.138	240.234	245.177	193.49	252.054	202.204				0	0	0	0	0	0		0	0	0	0	0	0		0	0	0	0	0	0		1.00447	0.999072	1.00306	1.01133	1.00671	1.00478		237.548	294.416	261.304	249.26	285.239	228.715		34.8837	42.1855	34.5712	31.4193
148440		170.172	208.724	212.719	231.254	207.17	169.863				0	0	0	0	0	0		0	0	0	0	0	0		0	0	0	0	0	0		1.00465	0.998954	1.00275	1.0112	1.00669	1.00523		237.568	294.437	261.638	249.556	285.24	228.614		35.04	42.0817	34.8127	31.9752
148539		200.603	258.289	219.133	226.404	248.736	186.425				0	0	0	0	0	0		0	0	0	0	0	0		0	0	0	0	0	0		1.00536	0.99853	1.00225	1.01124	1.00668	1.00464		237.56	294.524	261.698	249.781	285.24	228.746		34.8665	42.0817	34.8127	32.1217
148620		222.856	316.294	244.517	260.434	301.087	238.453				0	0	0	0	0	0		0	0	0	0	0	0		0	0	0	0	0	0		1.00462	0.99844	1.00249	1.01123	1.00656	1.00522		237.592	316.294	261.427	260.434	301.087	238.453		35.0933	42.0817	34.3477	32.025
148740		255.823	312.518	247.922	277.902	300.715	238.531				0	0	0	0	0	0		0	0	0	0	0	0		0	0	0	0	0	0		1.00529	0.998868	1.0025	1.01125	1.00655	1.00496		255.823	312.518	261.424	277.902	300.715	238.531		35.04	42.04	34.3477	32.1217
148879		239.086	282.743	242.844	236.451	276.734	247.975				0	0	0	0	0	0		0	0	0	0	0	0		0	0	0	0	0	0		1.00587	0.999242	1.00238	1.01107	1.00654	1.00527		239.086	294.386	261.451	249.793	285.32	247.975		34.8665	42.04	34.3477	32.3727
148959		208.791	296.158	254.815	230.963	261.084	219.308				0	0	0	0	0	0		0	0	0	0	0	0		0	0	0	0	0	0		1.0057	0.999063	1.00291	1.01084	1.00654	1.00565		237.555	296.158	261.336	249.81	285.32	228.479		34.8665	42.04	34.3477	32.3727
149039		237.987	315.041	258.148	229.144	255.516	210.986				0	0	0	0	0	0		0	0	0	0	0	0		0	0	0	0	0	0		1.00519	0.999325	1.00296	1.01076	1.00665	1.00572		237.987	315.041	261.325	249.815	285.311	228.45		34.3118	42.04	34.231	32.3727
149139		245.17	286.547	237.367	199.45	304.577	189.485				0	0	0	0	0	0		0	0	0	0	0	0		0	0	0	0	0	0		1.00458	0.999432	1.00255	1.01059	1.00687	1.00564		245.17	294.7	261.661	249.829	304.577	228.485		34.0935	42.1663	34.646	32.1217
149219		202.162	278.138	212.687	209.109	260.861	212.458				0	0	0	0	0	0		0	0	0	0	0	0		0	0	0	0	0	0		1.0046	0.999045	1.00276	1.01062	1.00673	1.00568		237.592	294.789	261.904	249.825	285.305	228.469		34.231	42.1053	35.3675	32.025
149299		219.27	252.187	244.82	228.081	254.262	230.205				0	0	0	0	0	0		0	0	0	0	0	0		0	0	0	0	0	0		1.00456	0.998522	1.00286	1.01081	1.00665	1.00561		237.593	294.881	261.884	249.812	285.311	230.205		34.106	42.0915	35.3058	31.7622
149419		263.156	275.026	243.475	259.358	279.781	227.338				0	0	0	0	0	0		0	0	0	0	0	0		0	0	0	0	0	0		1.00456	0.99883	1.00285	1.0109	1.00662	1.00578		263.156	294.838	261.886	259.358	285.539	228.425		34.1855	42.0915	35.0365	31.7142
149499		251.859	310.959	275.799	270.432	329.006	260.964				0	0	0	0	0	0		0	0	0	0	0	0		0	0	0	0	0	0		1.00456	0.998705	1.003	1.01081	1.00686	1.00582		251.859	310.959	275.799	270.432	329.006	260.964		34.1855	42.0915	35.0365	31.7142
149579		253.964	287.667	228.548	243.171	241.939	217.875				0	0	0	0	0	0		0	0	0	0	0	0		0	0	0	0	0	0		1.00451	0.998657	1.00282	1.01089	1.00705	1.00566		253.964	294.867	261.893	250.099	285.279	228.475		34.1855	41.9745	35.3058	31.3205
149659		230.268	246.108	271.197	245.378	318.186	203.126				0	0	0	0	0	0		0	0	0	0	0	0		0	0	0	0	0	0		1.00491	0.999125	1.00297	1.01048	1.00692	1.00526		237.733	294.77	271.197	250.174	318.186	228.606		34.1855	41.9745	35.0365	31.7142
149739		229.955	295.577	220.231	223.861	210.719	230.758				0	0	0	0	0	0		0	0	0	0	0	0		0	0	0	0	0	0		1.00512	0.99918	1.00307	1.01041	1.00699	1.00514		237.685	295.577	261.387	250.184	285.284	230.758		34.3105	41.9745	34.315	31.7142
149859		246.383	268.407	226.878	221.645	255.812	203.793				0	0	0	0	0	0		0	0	0	0	0	0		0	0	0	0	0	0		1.00494	0.999113	1.00296	1.01037	1.00695	1.00503		246.383	294.773	261.425	250.191	285.288	228.658		34.4565	41.9745	34.0197	31.903
149939		186.641	249.802	235.997	232.742	263.02	184.505				0	0	0	0	0	0		0	0	0	0	0	0		0	0	0	0	0	0		1.00487	0.999208	1.00311	1.01057	1.00736	1.005		238.084	294.982	261.839	250.44	285.392	228.664		34.3315	42.1138	34.4915	31.8412
150039		201.891	289.188	189.368	220.006	260.978	193.977				0	0	0	0	0	0		0	0	0	0	0	0		0	0	0	0	0	0		1.0043	0.99915	1.00299	1.01051	1.00747	1.00494		238.174	289.188	261.942	250.446	285.383	228.678		34.2688	42.0465	34.374	31.8412
150119		216.177	253.194	227.336	224.033	259.678	183.979				0	0	0	0	0	0		0	0	0	0	0	0		0	0	0	0	0	0		1.00347	0.999167	1.00315	1.01051	1.00772	1.00495		238.275	294.987	262.376	250.445	285.683	228.677		33.6823	41.79	34.4078	31.4475
150219		219.245	307.88	269.907	312.618	317.226	245.811				0	0	0	0	0	0		0	0	0	0	0	0		0	0	0	0	0	0		1.00348	0.999298	1.00337	1.0111	1.00782	1.00493		238.035	307.88	269.907	312.618	317.226	245.811		34.1227	41.79	34.4488	31.4475
150299		253.743	301.533	282.808	283.648	258.879	249.323				0	0	0	0	0	0		0	0	0	0	0	0		0	0	0	0	0	0		1.00351	0.999335	1.00352	1.01103	1.00804	1.00512		253.743	301.533	282.808	283.648	285.607	249.323		34.1227	41.704	34.4488	31.4475
150419		237.397	292.852	258.927	244.289	259.167	239.07				0	0	0	0	0	0		0	0	0	0	0	0		0	0	0	0	0	0		1.00394	0.99894	1.00347	1.01086	1.00743	1.00477		237.397	292.852	262.974	250.395	285.386	239.07		34.1227	41.704	34.513	31.283
150500		237.559	290.711	269.125	213.596	238.361	231.065				0	0	0	0	0	0		0	0	0	0	0	0		0	0	0	0	0	0		1.0033	0.998679	1.0032	1.01144	1.00717	1.00477		237.559	290.711	269.125	250.3	285.407	231.065		34.2688	41.704	34.554	31.283
150580		259.794	294.473	254.631	231.623	248.68	222.516				0	0	0	0	0	0		0	0	0	0	0	0		0	0	0	0	0	0		1.00409	0.998674	1.00326	1.01137	1.00712	1.00478		259.794	294.473	262.985	250.312	285.42	228.117		33.6823	41.1513	34.513	31.283
150660		210.861	296.174	229.72	208.406	256.206	182.87				0	0	0	0	0	0		0	0	0	0	0	0		0	0	0	0	0	0		1.0043	0.998833	1.00325	1.01151	1.0072	1.00458		238.323	296.174	263.057	250.512	285.404	228.207		33.509	40.8342	34.372	31.4432
150740		192.641	229.225	259.579	243.983	270.355	220.174				0	0	0	0	0	0		0	0	0	0	0	0		0	0	0	0	0	0		1.00425	0.998667	1.00325	1.01111	1.00718	1.00429		238.326	295.116	263.18	250.765	285.406	228.336		33.2575	40.4387	34.178	31.4048
150859		214.48	243.031	242.873	203.456	235.152	178.737				0	0	0	0	0	0		0	0	0	0	0	0		0	0	0	0	0	0		1.00441	0.998794	1.00313	1.01191	1.00711	1.00419		238.375	295.105	263.202	250.655	285.423	228.379		33.064	40.3007	34.4337	31.5242
150939		209.197	260.108	245.752	198.923	220.478	232.654				0	0	0	0	0	0		0	0	0	0	0	0		0	0	0	0	0	0		1.00455	0.998654	1.00309	1.01113	1.00723	1.00426		238.647	295.117	263.061	250.547	285.402	232.654		33.0797	40.1885	34.7618	31.4432
151019		237.408	293.535	257.22	248.265	267.401	221.442				0	0	0	0	0	0		0	0	0	0	0	0		0	0	0	0	0	0		1.00375	0.998713	1.00366	1.01056	1.0072	1.004		237.408	293.535	263.048	250.864	285.268	227.795		32.9702	40.1885	34.7618	31.5242
151119		219.464	287.034	269.31	261.355	267.883	214.598				0	0	0	0	0	0		0	0	0	0	0	0		0	0	0	0	0	0		1.00464	0.998652	1.00432	1.01053	1.00729	1.00394		238.624	295.117	269.31	261.355	285.266	227.8		32.9702	39.8845	34.372	31.5242
151219		226.07	268.252	229.335	229.709	303.064	188.094				0	0	0	0	0	0		0	0	0	0	0	0		0	0	0	0	0	0		1.00476	0.998416	1.00455	1.01054	1.00681	1.0039		238.588	295.142	262.533	250.876	303.064	227.804		33.0797	39.8845	34.513	31.4048
151299		210.849	267.028	276.51	230.58	285.228	202.133				0	0	0	0	0	0		0	0	0	0	0	0		0	0	0	0	0	0		1.00496	0.998256	1.00444	1.01041	1.00659	1.00368		238.533	295.159	276.51	250.942	285.228	227.858		32.9702	39.8845	34.513	31.4048
151379		203.23	316.535	234.24	205.866	264.818	191.167				0	0	0	0	0	0		0	0	0	0	0	0		0	0	0	0	0	0		1.00532	0.998501	1.00407	1.01061	1.00677	1.00364		238.878	316.535	263.03	251.778	285.504	227.875		33.0848	39.7733	34.3782	31.4712
151459		215.829	267.988	240.743	228.668	242.048	239.766				0	0	0	0	0	0		0	0	0	0	0	0		0	0	0	0	0	0		1.00504	0.998594	1.00406	1.01054	1.00687	1.0037		238.905	295.283	263.031	251.797	285.48	239.766		33.0848	39.7733	34.1225	31.6035
151539		185.42	277.344	220.706	224.034	246.685	203.557				0	0	0	0	0	0		0	0	0	0	0	0		0	0	0	0	0	0		1.00544	0.998323	1.00357	1.01066	1.00693	1.00351		238.398	295.152	262.969	250.827	285.464	227.695		32.8727	39.8845	33.8675	31.4048
151659		199.298	258.424	244.846	234.556	247.483	226.569				0	0	0	0	0	0		0	0	0	0	0	0		0	0	0	0	0	0		1.00542	0.998366	1.00379	1.01051	1.00704	1.00365		238.353	295.048	262.952	250.889	285.44	227.683		32.857	40.0395	33.8675	31.5242
151739		212.438	293.417	217.349	214.74	254.368	176.095				0	0	0	0	0	0		0	0	0	0	0	0		0	0	0	0	0	0		1.00542	0.99861	1.00359	1.0102	1.00697	1.00451		238.404	293.417	262.968	251.057	285.456	227.669		32.7875	40.1518	33.8675	31.6053
151859		241.095	342.725	286.669	275.048	302.575	211.006				0	0	0	0	0	0		0	0	0	0	0	0		0	0	0	0	0	0		1.00473	0.999179	1.0044	1.01064	1.00672	1.00461		241.095	342.725	286.669	275.048	302.575	227.669		32.7063	40.0395	33.8675	31.6887
151939		229.593	288.733	253.25	224.399	318.402	225.533				0	0	0	0	0	0		0	0	0	0	0	0		0	0	0	0	0	0		1.00482	0.998978	1.00467	1.01131	1.00642	1.00403		238.572	288.733	262.469	250.53	318.402	227.671		32.7875	40.0395	34.1233	32.0825
152019		238.388	273.603	299.156	259.441	285.14	240.143				0	0	0	0	0	0		0	0	0	0	0	0		0	0	0	0	0	0		1.00468	0.99864	1.00449	1.01112	1.00606	1.0038		238.388	295.035	299.156	259.441	285.14	240.143		32.7875	39.7355	34.3782	32.1635
152099		258.692	284.712	238.119	242.402	262.572	217.4				0	0	0	0	0	0		0	0	0	0	0	0		0	0	0	0	0	0		1.00472	0.998718	1.0044	1.01127	1.00612	1.0041		258.692	295.11	263.013	251.416	285.859	227.671		32.9183	39.672	34.3782	31.9685
152179		208.323	308.994	258.025	228.323	271.463	205.881				0	0	0	0	0	0		0	0	0	0	0	0		0	0	0	0	0	0		1.00468	0.998778	1.00384	1.01104	1.00621	1.00449		239.028	308.994	263.042	251.542	285.978	227.669		33.5375	39.7733	34.1225	31.9685
152259		217.618	298.697	207.58	200.38	265.255	238.248				0	0	0	0	0	0		0	0	0	0	0	0		0	0	0	0	0	0		1.00503	0.998957	1.00304	1.01027	1.00622	1.00429		238.907	298.697	263.062	251.023	286.124	238.248		32.9183	39.9087	34.1225	31.7697
152339		199.033	262.557	207.126	235.907	241.268	184.944				0	0	0	0	0	0		0	0	0	0	0	0		0	0	0	0	0	0		1.00492	0.999711	1.00366	1.01094	1.0062	1.00378		238.918	295.289	263.048	250.788	285.979	227.672		32.9183	39.9087	34.031	31.7697
152459		226.88	277.019	248.306	206.716	264.691	207.907				0	0	0	0	0	0		0	0	0	0	0	0		0	0	0	0	0	0		1.00449	0.999607	1.00351	1.01028	1.00634	1.00374		238.958	295.291	263.051	251.868	285.966	227.675		32.82	40.1213	34.031	31.9685
152539		206.681	237.751	210.496	248.901	251.474	184.961				0	0	0	0	0	0		0	0	0	0	0	0		0	0	0	0	0	0		1.00407	0.999577	1.00402	1.01103	1.00622	1.00367		239.029	295.291	263.033	251.55	285.977	227.681		33.4393	39.9087	34.031	31.9685
152619		210.041	270.225	251.325	273.311	264.068	206.479				0	0	0	0	0	0		0	0	0	0	0	0		0	0	0	0	0	0		1.00424	0.999528	1.00422	1.01069	1.00606	1.00371		239.028	295.292	263.022	273.311	285.993	227.678		33.3152	39.9087	34.031	31.9685
152699		237.156	374.707	292.943	287.466	339.647	238.996				0	0	0	0	0	0		0	0	0	0	0	0		0	0	0	0	0	0		1.00443	0.999537	1.0043	1.01103	1.00598	1.00375		237.156	374.707	292.943	287.466	339.647	238.996		33.3152	40.1213	33.7747	31.9685
152879		255.151	297.547	239.129	253.993	255.255	226.613				0	0	0	0	0	0		0	0	0	0	0	0		0	0	0	0	0	0		1.00422	0.99966	1.00466	1.01098	1.00598	1.0033		255.151	297.547	263.063	253.993	286.143	227.712		33.5955	40.1675	33.603	31.804
152979		260.696	288.708	247.96	307.429	285.406	235.419				0	0	0	0	0	0		0	0	0	0	0	0		0	0	0	0	0	0		1.00451	0.999107	1.00432	1.01079	1.00593	1.0032		260.696	288.708	263.291	307.429	285.406	235.419		33.5685	39.955	33.3417	31.723
153059		216.509	292.394	240.81	245.627	283.081	238.252				0	0	0	0	0	0		0	0	0	0	0	0		0	0	0	0	0	0		1.00449	0.999163	1.00464	1.01061	1.00581	1.00312		240.022	292.394	263.233	251.778	283.081	238.252		33.509	39.9007	32.904	31.6035
153139		225.309	284.986	241.706	230.497	238.373	227.666				0	0	0	0	0	0		0	0	0	0	0	0		0	0	0	0	0	0		1.00427	0.999215	1.00462	1.01041	1.00568	1.00324		240.337	295.391	263.239	251.832	286.029	227.666		33.6747	39.9007	32.904	31.639
153219		211.367	270.933	223.81	234.909	234.75	224.855				0	0	0	0	0	0		0	0	0	0	0	0		0	0	0	0	0	0		1.0045	0.999084	1.00444	1.00996	1.00565	1.00315		240.019	295.401	263.27	251.956	286.032	228.533		33.509	38.8845	32.904	31.639
153299		203.063	304.18	232.722	226.207	242.938	218.998				0	0	0	0	0	0		0	0	0	0	0	0		0	0	0	0	0	0		1.00389	0.99909	1.00446	1.01022	1.00565	1.00317		240.18	304.18	263.267	251.885	286.169	228.533		33.48	38.4287	32.904	31.639
153419		241.392	292.848	236.519	206.663	277.042	174.2				0	0	0	0	0	0		0	0	0	0	0	0		0	0	0	0	0	0		1.00426	0.999372	1.00477	1.01029	1.00556	1.00348		241.392	292.848	263.21	251.865	286.177	228.525		33.509	37.9452	32.904	31.639
153499		238.864	300.694	241.024	254.97	311.236	227.672				0	0	0	0	0	0		0	0	0	0	0	0		0	0	0	0	0	0		1.00448	0.999098	1.00481	1.01007	1.00541	1.00296		238.864	300.694	263.203	254.97	311.236	227.672		33.48	37.7267	32.6202	31.5068
153579		246.279	287.042	254.56	248.804	323.353	221.679				0	0	0	0	0	0		0	0	0	0	0	0		0	0	0	0	0	0		1.00444	0.999168	1.0048	1.00982	1.00537	1.00238		246.279	295.395	263.204	248.804	323.353	228.551		33.1753	37.3852	32.542	31.639
153659		215.251	275.075	216.825	251.778	290.488	224.123				0	0	0	0	0	0		0	0	0	0	0	0		0	0	0	0	0	0		1.00423	0.999491	1.00506	1.00984	1.00577	1.00294		240.09	295.51	263.414	251.778	290.488	228.538		33.046	37.2337	32.5835	31.8462
153739		214.535	297.372	233.806	222.797	250.1	221.803				0	0	0	0	0	0		0	0	0	0	0	0		0	0	0	0	0	0		1.00417	0.999559	1.00488	1.00968	1.00558	1.00272		240.349	297.372	263.425	252.342	286.395	228.543		32.9925	37.114	32.3437	31.7545
153859		231.821	279.332	276.512	238.849	254.041	237.855				0	0	0	0	0	0		0	0	0	0	0	0		0	0	0	0	0	0		1.00442	0.999569	1.00456	1.00936	1.00545	1.00264		240.322	295.503	276.512	252.373	286.403	237.855		32.9925	37.114	32.023	31.7545
153939		213.179	257.629	219.44	224.038	288.297	219.487				0	0	0	0	0	0		0	0	0	0	0	0		0	0	0	0	0	0		1.00492	0.999546	1.00439	1.00903	1.00543	1.00261		240.268	295.366	263.453	252.48	288.297	228.546		32.9925	36.9825	31.7607	31.8905
154019		228.713	242.903	278.183	271.542	264.798	223.261				0	0	0	0	0	0		0	0	0	0	0	0		0	0	0	0	0	0		1.00493	0.999752	1.00448	1.00883	1.00533	1.00259		240.267	295.351	278.183	271.542	286.312	228.546		32.9925	36.9218	31.5035	31.7022
154119		200.362	251.896	249.578	245.687	268.564	206.421				0	0	0	0	0	0		0	0	0	0	0	0		0	0	0	0	0	0		1.00503	0.999843	1.00482	1.00883	1.00564	1.00254		240.256	295.344	263.428	252.496	286.292	228.547		32.7987	36.9218	31.5035	31.6078
154219		220.456	274.348	228.654	231.416	244.157	213.579				0	0	0	0	0	0		0	0	0	0	0	0		0	0	0	0	0	0		1.00501	0.999649	1.00559	1.00879	1.00576	1.00225		240.258	295.359	263.368	252.503	286.284	228.554		32.7987	36.9825	31.5035	31.5882
154319		260.711	303.679	279.524	236.35	289.36	257.955				0	0	0	0	0	0		0	0	0	0	0	0		0	0	0	0	0	0		1.00513	0.999695	1.00559	1.00854	1.00552	1.00217		260.711	303.679	279.524	252.548	289.36	257.955		32.4245	36.9825	31.5035	31.1285
154399		222.299	302.597	237.591	273.056	283.264	249.119				0	0	0	0	0	0		0	0	0	0	0	0		0	0	0	0	0	0		1.0054	0.999496	1.00576	1.00826	1.00554	1.00182		240.391	302.597	263.472	273.056	283.264	249.119		32.2165	36.9218	31.8623	31.1285
154499		230.31	320.574	249.026	246.071	248.777	212.039				0	0	0	0	0	0		0	0	0	0	0	0		0	0	0	0	0	0		1.00526	0.999455	1.00576	1.00831	1.00539	1.0017		240.393	320.574	263.473	252.808	286.309	228.647		31.961	36.891	31.8623	31.1942
154579		251.607	270.618	261.147	221.723	244.453	204.886				0	0	0	0	0	0		0	0	0	0	0	0		0	0	0	0	0	0		1.00511	0.999553	1.00612	1.00827	1.00563	1.00173		251.607	295.366	261.147	252.809	286.293	228.642		31.726	36.8125	31.8623	31.147
154659		253.989	254.894	212.291	232.12	292.906	222.449				0	0	0	0	0	0		0	0	0	0	0	0		0	0	0	0	0	0		1.00534	0.999345	1.00712	1.00801	1.00611	1.0016		253.989	295.381	263.094	252.642	292.906	228.671		31.532	36.8125	31.5035	30.8455
154739		218.993	315.553	232.358	260.934	269.249	216.297				0	0	0	0	0	0		0	0	0	0	0	0		0	0	0	0	0	0		1.00562	0.999023	1.00711	1.00788	1.00634	1.00192		240.375	315.553	263.095	260.934	286.352	228.522		31.2892	36.8125	31.3552	31.1285
154859		212.972	258.37	271.241	205.571	252.94	183.531				0	0	0	0	0	0		0	0	0	0	0	0		0	0	0	0	0	0		1.00592	0.999154	1.0084	1.00787	1.0062	1.00212		240.343	295.54	271.241	252.668	286.36	228.508		31.169	36.944	31.5035	31.1285
154939		199.708	250.771	237.086	205.807	230.082	202.27				0	0	0	0	0	0		0	0	0	0	0	0		0	0	0	0	0	0		1.00579	0.999234	1.0083	1.00758	1.00601	1.00187		240.357	295.533	263.058	252.719	286.37	228.523		31.169	37.0225	31.5035	31.1285
155039		209.532	254.711	254.587	220.228	267.011	236.99				0	0	0	0	0	0		0	0	0	0	0	0		0	0	0	0	0	0		1.0052	0.999513	1.00891	1.00737	1.00582	1.0019		240.394	295.508	263.044	252.757	286.381	236.99		31.169	37.0533	31.5035	31.5882
155139		213.753	299.226	277.269	233.472	254.817	222.385				0	0	0	0	0	0		0	0	0	0	0	0		0	0	0	0	0	0		1.0054	0.99975	1.00889	1.007	1.00534	1.00121		240.391	299.226	277.269	252.795	286.413	228.539		30.9985	37.114	31.3552	31.1285
155239		215.041	348.584	260.015	226.98	247.817	209.603				0	0	0	0	0	0		0	0	0	0	0	0		0	0	0	0	0	0		1.00517	0.999714	1.00898	1.00689	1.00552	1.00119		240.455	348.584	260.015	252.871	286.543	228.54		30.8878	37.0533	31.6692	31.1942
155319		225.635	294.18	236.442	237.23	265	203.517				0	0	0	0	0	0		0	0	0	0	0	0		0	0	0	0	0	0		1.00577	0.999464	1.00824	1.00724	1.00604	1.0015		240.412	294.18	263.199	252.841	286.499	228.532		30.6778	37.0533	31.6365	31.1942
155399		231.33	282.998	232.328	248.974	282.725	230.172				0	0	0	0	0	0		0	0	0	0	0	0		0	0	0	0	0	0		1.00584	0.999376	1.0082	1.00799	1.00588	1.00145		240.41	295.379	263.06	248.974	282.725	230.172		30.7903	36.9825	31.2642	31.4772
155479		220.329	244.565	241.06	217.961	249.6	187.995				0	0	0	0	0	0		0	0	0	0	0	0		0	0	0	0	0	0		1.00586	0.999669	1.00815	1.00846	1.00589	1.00224		240.41	295.357	263.061	252.803	286.275	228.456		30.7903	36.9825	31.297	31.937
155559		232.248	262.872	263.842	271.135	258.312	237.656				0	0	0	0	0	0		0	0	0	0	0	0		0	0	0	0	0	0		1.00598	0.999602	1.00874	1.00841	1.00645	1.00316		240.408	295.362	263.842	271.135	286.235	237.656		30.7903	36.9825	31.297	31.9565
155639		215.211	249.185	225.576	259.175	209.497	210.598				0	0	0	0	0	0		0	0	0	0	0	0		0	0	0	0	0	0		1.00571	0.999561	1.00961	1.00831	1.00734	1.00376		240.412	295.365	263.008	259.175	286.17	227.821		30.6707	36.9825	31.297	31.9565
155719		179.957	253.933	267.218	217.261	285.887	189.753				0	0	0	0	0	0		0	0	0	0	0	0		0	0	0	0	0	0		1.00524	0.999234	1.00983	1.00808	1.00801	1.00364		240.446	295.39	267.218	252.921	285.887	227.871		30.5673	37.1022	31.2525	31.937
155859		224.871	280.097	290.086	260.795	309.645	232.505				0	0	0	0	0	0		0	0	0	0	0	0		0	0	0	0	0	0		1.00513	0.999003	1.00985	1.00835	1.008	1.00365		240.461	295.407	290.086	260.795	309.645	232.505		30.5673	37.1022	31.233	31.9565
155959		210.865	326.485	285.226	291.186	313.496	248.249				0	0	0	0	0	0		0	0	0	0	0	0		0	0	0	0	0	0		1.00496	0.998885	1.00997	1.00844	1.00748	1.0036		240.637	326.485	285.226	291.186	313.496	248.249		30.7275	36.9825	31.1747	31.9565
156039		220.188	299.485	234.773	265.612	297.899	234.625				0	0	0	0	0	0		0	0	0	0	0	0		0	0	0	0	0	0		1.0052	0.998858	1.00976	1.00854	1.0074	1.00381		240.668	299.485	262.438	265.612	297.899	234.625		30.713	37.1022	31.142	31.937
156119		237.009	271.477	288.365	255.822	265.887	217.543				0	0	0	0	0	0		0	0	0	0	0	0		0	0	0	0	0	0		1.00543	0.999043	1.00958	1.00839	1.00735	1.00438		237.009	295.404	288.365	255.822	286.032	227.764		30.853	37.1022	31.142	31.9565
156199		206.274	287.28	237.202	212.588	290.56	244.794				0	0	0	0	0	0		0	0	0	0	0	0		0	0	0	0	0	0		1.00557	0.998742	1.00963	1.00835	1.00744	1.00431		240.641	295.427	262.501	252.895	290.56	244.794		30.8452	36.9825	31.142	32.051
156279		237.532	299.891	271.157	248.833	264.352	217.797				0	0	0	0	0	0		0	0	0	0	0	0		0	0	0	0	0	0		1.00494	0.998777	1.01003	1.00848	1.00738	1.00428		237.532	299.891	271.157	248.833	285.878	227.772		30.8452	37.1022	31.142	32.2392
156359		227.673	314.181	255.989	237.632	288.371	206.017				0	0	0	0	0	0		0	0	0	0	0	0		0	0	0	0	0	0		1.00508	0.998905	1.00994	1.00875	1.00676	1.00456		240.849	314.181	262.347	252.856	288.371	227.748		30.853	36.9825	31.1747	32.051
156439		243.108	267.675	254.988	269.854	269.399	241.913				0	0	0	0	0	0		0	0	0	0	0	0		0	0	0	0	0	0		1.00479	0.998942	1.00993	1.00892	1.00677	1.00454		243.108	295.412	262.353	269.854	285.83	241.913		30.6587	36.9825	31.142	31.9565
156519		220.411	241.12	251.038	260.066	242.719	173.734				0	0	0	0	0	0		0	0	0	0	0	0		0	0	0	0	0	0		1.0048	0.998589	1.0102	1.00847	1.00734	1.0041		240.879	295.441	262.224	260.066	285.774	227.787		30.853	36.9825	31.1747	31.9565
156619		252.409	303.249	233.483	247.739	292.894	240.623				0	0	0	0	0	0		0	0	0	0	0	0		0	0	0	0	0	0		1.00527	0.998557	1.0102	1.00798	1.00737	1.00395		252.409	303.249	262.225	247.739	292.894	240.623		30.6587	36.9218	31.142	32.051
156739		254.848	337.809	269.202	292.451	295.569	244.81				0	0	0	0	0	0		0	0	0	0	0	0		0	0	0	0	0	0		1.00549	0.998647	1.01115	1.00793	1.00776	1.00402		254.848	337.809	269.202	292.451	295.569	244.81		30.5567	36.9218	31.097	32.051
156859		241.648	293.164	306.199	266.503	316.914	249.626				0	0	0	0	0	0		0	0	0	0	0	0		0	0	0	0	0	0		1.0055	0.998749	1.01006	1.00792	1.00761	1.00446		241.648	293.164	306.199	266.503	316.914	249.626		30.581	36.9218	31.1747	32.051
156939		213.784	318.618	269.318	225.446	254	245.225				0	0	0	0	0	0		0	0	0	0	0	0		0	0	0	0	0	0		1.0058	0.998751	1.01144	1.00772	1.00777	1.00392		240.776	318.618	269.318	252.956	285.358	245.225		30.4735	36.8755	31.1552	32.051
157019		240.209	295.03	247.068	310.489	260.436	257.03				0	0	0	0	0	0		0	0	0	0	0	0		0	0	0	0	0	0		1.00591	0.998961	1.01276	1.00771	1.00775	1.00467		240.209	295.03	261.578	310.489	285.36	257.03		30.5567	36.9363	31.3035	32.051
157099		255.536	311.337	264.422	263.824	264.522	252.069				0	0	0	0	0	0		0	0	0	0	0	0		0	0	0	0	0	0		1.00591	0.998808	1.01275	1.00774	1.00771	1.0045		255.536	311.337	264.422	263.824	285.363	252.069		30.6587	37.056	31.3835	32.051
157179		219.759	267.545	292.319	258.195	263.905	243.626				0	0	0	0	0	0		0	0	0	0	0	0		0	0	0	0	0	0		1.00573	0.998785	1.0128	1.00767	1.00748	1.00501		240.783	295.301	292.319	258.195	285.382	243.626		30.5567	37.284	31.6385	32.2392
157279		236.917	328.819	251.92	253.45	287.828	217.513				0	0	0	0	0	0		0	0	0	0	0	0		0	0	0	0	0	0		1.0058	0.998729	1.01316	1.0076	1.00744	1.00477		236.917	328.819	261.445	253.45	287.828	227.668		30.4735	37.492	31.6385	32.1467
157399		266.265	329.127	275.434	271.252	316.864	212.894				0	0	0	0	0	0		0	0	0	0	0	0		0	0	0	0	0	0		1.00586	0.999202	1.01367	1.00726	1.00715	1.0041		266.265	329.127	275.434	271.252	316.864	227.671		30.4735	37.3565	31.6385	32.1467
157499		243.644	355.901	259.154	259.617	358.778	252.958				0	0	0	0	0	0		0	0	0	0	0	0		0	0	0	0	0	0		1.00567	0.999648	1.01357	1.00726	1.00708	1.00367		243.644	355.901	259.154	259.617	358.778	252.958		30.5567	37.3565	31.6385	32.366
157579		259.099	304.712	267.023	277.194	313.16	276.174				0	0	0	0	0	0		0	0	0	0	0	0		0	0	0	0	0	0		1.00578	0.99942	1.01337	1.0072	1.00737	1.00347		259.099	304.712	267.023	277.194	313.16	276.174		30.5748	37.4437	31.6385	32.166
157659		207.879	311.037	235.074	277.061	302.719	248.47				0	0	0	0	0	0		0	0	0	0	0	0		0	0	0	0	0	0		1.00559	0.999225	1.01284	1.00696	1.00695	1.00333		240.797	311.037	261.136	277.061	302.719	248.47		30.473	37.5133	31.3835	32.166
157739		225.742	334.013	291.977	244.837	314.481	237.246				0	0	0	0	0	0		0	0	0	0	0	0		0	0	0	0	0	0		1.00561	0.999349	1.01273	1.00686	1.00709	1.0033		240.641	334.013	291.977	252.8	314.481	237.246		30.3335	37.6283	31.6385	32.166
157859		217.178	289.471	277.61	261.129	280.362	225.722				0	0	0	0	0	0		0	0	0	0	0	0		0	0	0	0	0	0		1.00575	0.999342	1.01269	1.0067	1.00712	1.0031		240.64	289.471	277.61	261.129	280.362	225.722		30.3335	37.6723	31.6385	32.098
157939		243.201	269.974	261.716	274.376	239.809	235.319				0	0	0	0	0	0		0	0	0	0	0	0		0	0	0	0	0	0		1.00586	0.999542	1.01268	1.00681	1.00709	1.00306		243.201	294.674	261.716	274.376	285.816	235.319		30.2158	37.6723	31.6385	32.098
158019		230.648	283.171	264.935	239.384	279.465	200.843				0	0	0	0	0	0		0	0	0	0	0	0		0	0	0	0	0	0		1.00583	0.999545	1.01257	1.00684	1.00695	1.00315		240.608	294.674	264.935	252.492	279.465	227.504		30.2158	37.946	31.8013	32.179
158099		224.974	314.492	266.753	243.032	273.067	262.319				0	0	0	0	0	0		0	0	0	0	0	0		0	0	0	0	0	0		1.00556	0.999194	1.01255	1.00648	1.00671	1.00274		240.629	314.492	266.753	252.571	285.516	262.319		30.171	37.946	31.8013	32.3435
158199		275.728	302.109	298.168	311.349	340.407	251.755				0	0	0	0	0	0		0	0	0	0	0	0		0	0	0	0	0	0		1.00523	0.998883	1.01239	1.00634	1.00652	1.00295		275.728	302.109	298.168	311.349	340.407	251.755		30.171	37.946	31.3835	32.7372
158299		241.86	279.363	246.617	280.178	290.47	237.974				0	0	0	0	0	0		0	0	0	0	0	0		0	0	0	0	0	0		1.00519	0.999096	1.01211	1.00637	1.00644	1.0033		241.86	294.777	261.736	280.178	290.47	237.974		30.2887	37.946	31.6385	32.7372
158379		239.763	284.599	220.463	228.027	313.481	220.045				0	0	0	0	0	0		0	0	0	0	0	0		0	0	0	0	0	0		1.00543	0.99909	1.01081	1.00597	1.00629	1.0033		239.763	294.413	261.651	252.232	313.481	227.332		30.2887	37.6302	31.3835	32.3978
158459		235.967	287.366	266.529	264.404	290.228	247.876				0	0	0	0	0	0		0	0	0	0	0	0		0	0	0	0	0	0		1.00544	0.999186	1.01226	1.00641	1.00638	1.00298		235.967	294.396	266.529	264.404	290.228	247.876		30.171	38.1532	31.696	32.3978
158539		211.193	277.259	249.281	241.838	283.37	236.536				0	0	0	0	0	0		0	0	0	0	0	0		0	0	0	0	0	0		1.00543	0.999287	1.0122	1.00605	1.00628	1.00299		240.635	294.378	261.113	252.203	283.37	236.536		30.171	38.1532	31.696	32.5388
158619		221.082	313.452	250.708	244.435	289.288	212.76				0	0	0	0	0	0		0	0	0	0	0	0		0	0	0	0	0	0		1.00533	0.999355	1.01221	1.00616	1.00606	1.00315		240.636	313.452	261.113	252.161	289.288	227.332		30.171	38.4025	31.2783	32.5388
158719		206.592	294.857	233.82	220.615	262.717	225.131				0	0	0	0	0	0		0	0	0	0	0	0		0	0	0	0	0	0		1.00542	0.999485	1.01216	1.00651	1.00606	1.0035		240.646	294.857	260.803	252.029	285.671	225.131		30.2887	38.6122	31.6953	32.5388
158859		278.626	328.369	299.726	281.183	306.284	252.461				0	0	0	0	0	0		0	0	0	0	0	0		0	0	0	0	0	0		1.00555	0.99965	1.01207	1.00648	1.00587	1.00322		278.626	328.369	299.726	281.183	306.284	252.461		30.2887	38.3203	31.6953	32.6923
158959		258.852	288.982	255.987	264.96	298.592	255.352				0	0	0	0	0	0		0	0	0	0	0	0		0	0	0	0	0	0		1.00572	0.999639	1.01185	1.00651	1.0061	1.00334		258.852	288.982	260.865	264.96	298.592	255.352		30.2887	38.4803	31.6953	32.6923
159059		245.189	321.319	257.235	309.684	293.518	269.108				0	0	0	0	0	0		0	0	0	0	0	0		0	0	0	0	0	0		1.00593	0.999553	1.01176	1.00611	1.0058	1.00343		245.189	321.319	257.235	309.684	293.518	269.108		30.4282	38.3203	31.2035	33.0318
159139		240.641	275.647	260.483	249.826	291.223	222.844				0	0	0	0	0	0		0	0	0	0	0	0		0	0	0	0	0	0		1.00579	0.999668	1.0113	1.0061	1.00594	1.00316		240.641	293.733	260.483	249.826	291.223	227.367		30.3345	38.3203	30.8685	33.0318
159219		224.855	333.193	258.313	324.202	252.176	227.172				0	0	0	0	0	0		0	0	0	0	0	0		0	0	0	0	0	0		1.00544	0.999723	1.01118	1.00584	1.00599	1.00363		240.988	333.193	258.313	324.202	285.864	227.172		30.4282	38.4803	31.2035	32.6923
159299		235.818	268.912	213.013	232.992	338.194	225.504				0	0	0	0	0	0		0	0	0	0	0	0		0	0	0	0	0	0		1.00568	0.999851	1.01118	1.00569	1.0055	1.00363		235.818	293.457	260.997	252.336	338.194	225.504		30.4282	38.2818	31.2035	32.6923
159379		235.504	283.336	248.109	277.512	260.518	217.084				0	0	0	0	0	0		0	0	0	0	0	0		0	0	0	0	0	0		1.00566	0.999769	1.01091	1.00565	1.0056	1.00361		235.504	293.706	260.729	277.512	286.036	227.188		30.4117	38.4803	31.1075	32.8288
159459		204.075	256.785	247.799	289.816	278.438	216.388				0	0	0	0	0	0		0	0	0	0	0	0		0	0	0	0	0	0		1.0055	0.999779	1.01085	1.00574	1.00505	1.00329		240.983	293.703	260.534	289.816	286.082	227.218		30.4117	38.7843	30.949	32.8288
159579		237.606	342.528	286.691	244.286	249.977	236.816				0	0	0	0	0	0		0	0	0	0	0	0		0	0	0	0	0	0		1.00559	0.999931	1.0112	1.00583	1.00505	1.00322		237.606	342.528	286.691	252.285	286.082	236.816		30.4117	38.7843	30.6235	32.845
159659		266.165	334.684	301.395	275.129	325.648	260.528				0	0	0	0	0	0		0	0	0	0	0	0		0	0	0	0	0	0		1.00545	0.999654	1.01154	1.00612	1.00556	1.00284		266.165	334.684	301.395	275.129	325.648	260.528		30.4117	38.4803	30.8768	32.8778
159739		281.766	260.51	300.695	260.558	312.71	251.352				0	0	0	0	0	0		0	0	0	0	0	0		0	0	0	0	0	0		1.00539	0.999724	1.01165	1.00594	1.00593	1.00272		281.766	293.718	300.695	260.558	312.71	251.352		30.4057	38.3203	30.8768	32.8778
159879		235.058	324.183	254.745	258.581	258.02	241.34				0	0	0	0	0	0		0	0	0	0	0	0		0	0	0	0	0	0		1.00556	0.999745	1.01148	1.00564	1.00591	1.00273		235.058	324.183	260.49	258.581	286.007	241.34		30.5075	38.3203	30.938	32.845
159959		259.805	296.058	252.176	245.116	247.198	238.684				0	0	0	0	0	0		0	0	0	0	0	0		0	0	0	0	0	0		1.00539	0.999767	1.01136	1.00566	1.00613	1.00268		259.805	296.058	260.279	251.703	285.858	238.684		30.5075	38.1218	30.7843	32.6435
160039		257.136	288.289	279.674	296.665	274.024	223.03				0	0	0	0	0	0		0	0	0	0	0	0		0	0	0	0	0	0		1.00542	0.999645	1.01138	1.00588	1.00633	1.00314		257.136	293.472	279.674	296.665	285.608	226.683		30.5135	38.1218	30.371	32.5625
160119		236.374	269.636	261.11	284.865	257.816	214.336				0	0	0	0	0	0		0	0	0	0	0	0		0	0	0	0	0	0		1.00552	0.999629	1.012	1.00581	1.00636	1.00393		236.374	293.392	261.11	284.865	285.6	226.603		30.5135	38.057	30.371	32.3385
160199		205.689	269.527	249.551	249.124	289.438	214.017				0	0	0	0	0	0		0	0	0	0	0	0		0	0	0	0	0	0		1.00553	0.999545	1.01196	1.00559	1.00627	1.00386		241.091	293.395	259.675	249.124	289.438	226.604		30.5135	38.057	30.4807	32.5895
160279		235.685	288.966	229.164	252.418	292.59	213.02				0	0	0	0	0	0		0	0	0	0	0	0		0	0	0	0	0	0		1.0055	0.999452	1.01183	1.00551	1.00621	1.00389		235.685	293.397	259.708	252.418	292.59	226.604		30.5135	38.217	30.661	32.5895
160399		215.748	269.531	294.769	254.992	319.549	243.367				0	0	0	0	0	0		0	0	0	0	0	0		0	0	0	0	0	0		1.0055	0.999667	1.0116	1.00541	1.00634	1.00418		241.094	293.391	294.769	254.992	319.549	243.367		30.53	38.057	30.661	32.5895
160499		263.068	306.056	340.984	280.996	253.238	229.754				0	0	0	0	0	0		0	0	0	0	0	0		0	0	0	0	0	0		1.00519	0.999568	1.01156	1.00508	1.00637	1.00379		263.068	306.056	340.984	280.996	285.847	229.754		30.5135	38.057	30.9458	32.6307
160579		225.147	349.799	299.96	256.705	283.437	220.43				0	0	0	0	0	0		0	0	0	0	0	0		0	0	0	0	0	0		1.00501	0.999639	1.01132	1.00512	1.00632	1.00365		241.112	349.799	299.96	256.705	283.437	226.628		30.5075	38.0325	30.836	32.5625
160659		252.869	338.663	296.378	254.989	276.817	205.304				0	0	0	0	0	0		0	0	0	0	0	0		0	0	0	0	0	0		1.00505	0.999923	1.01074	1.00524	1.00594	1.00401		252.869	338.663	296.378	254.989	285.866	226.601		30.4998	38.231	30.7843	32.5625
160739		217.333	314.064	305.348	233.761	280.051	193.232				0	0	0	0	0	0		0	0	0	0	0	0		0	0	0	0	0	0		1.00498	1.0001	1.01121	1.00527	1.00541	1.00416		241.113	314.064	305.348	251.163	286.052	226.598		30.5075	38.231	30.723	32.6307
160861		251.231	282.495	240.694	255.312	267.848	228.953				0	0	0	0	0	0		0	0	0	0	0	0		0	0	0	0	0	0		1.00495	1.00012	1.01125	1.00516	1.00464	1.00386		251.231	293.438	260.31	255.312	286.103	228.953		30.4057	38.0325	30.7843	32.8817
160939		206.079	295.281	218.946	250.436	260.076	231.287				0	0	0	0	0	0		0	0	0	0	0	0		0	0	0	0	0	0		1.00502	0.999455	1.01124	1.00502	1.00473	1.0039		241.015	295.281	259.855	250.436	285.958	231.287		30.4057	37.9677	30.3192	32.8817
161019		207.397	254.309	218.714	193.165	241.119	242.819				0	0	0	0	0	0		0	0	0	0	0	0		0	0	0	0	0	0		1.00507	0.999246	1.0115	1.00526	1.00375	1.00457		241.011	293.403	259.361	251.165	286.05	242.819		30.4057	37.9677	30.201	32.8817
161099		255.982	247.483	220.468	244.077	248.334	218.299				0	0	0	0	0	0		0	0	0	0	0	0		0	0	0	0	0	0		1.00512	0.998475	1.01162	1.00589	1.00335	1.00426		255.982	293.436	259.33	251.05	286.076	226.424		30.4057	37.9677	30.3108	33.1355
161219		230.615	272.901	230.729	240.667	249.735	195.733				0	0	0	0	0	0		0	0	0	0	0	0		0	0	0	0	0	0		1.00507	0.998212	1.01144	1.0059	1.00325	1.00444		241.011	293.455	259.806	251.049	286.083	226.592		30.398	37.9677	30.371	33.1355
161299		247.728	319.433	254.677	269.184	298.868	241.627				0	0	0	0	0	0		0	0	0	0	0	0		0	0	0	0	0	0		1.00502	0.998807	1.01131	1.0058	1.00304	1.00444		247.728	319.433	259.838	269.184	298.868	241.627		30.2892	37.531	30.371	33.1355
161419		250.596	303.595	240.012	249.24	244.913	218.585				0	0	0	0	0	0		0	0	0	0	0	0		0	0	0	0	0	0		1.00526	0.999584	1.01131	1.00628	1.00305	1.00457		250.596	303.595	259.838	249.24	286.096	226.61		30.2892	37.531	30.3192	33.1715
161499		234.73	309.867	258.893	271.276	285.269	232.918				0	0	0	0	0	0		0	0	0	0	0	0		0	0	0	0	0	0		1.00525	0.999439	1.01157	1.00635	1.00309	1.00417		240.999	309.867	258.893	271.276	285.269	232.918		30.2892	37.2817	30.258	33.3627
161579		244.545	275.858	226.189	225.375	240.751	250.761				0	0	0	0	0	0		0	0	0	0	0	0		0	0	0	0	0	0		1.00527	0.998956	1.01144	1.00639	1.0031	1.00405		244.545	293.377	259.806	251.403	285.952	250.761		30.2892	37.272	30.258	33.6457
161659		222.315	255.255	257.367	208.859	280.953	237.662				0	0	0	0	0	0		0	0	0	0	0	0		0	0	0	0	0	0		1.00538	0.999663	1.01136	1.00607	1.00375	1.00374		240.991	293.257	257.367	251.534	285.813	237.662		30.398	37.1155	30.1493	33.735
161739		219.177	276.712	239.84	234.47	278.704	200.077				0	0	0	0	0	0		0	0	0	0	0	0		0	0	0	0	0	0		1.00563	0.999672	1.01128	1.00602	1.00444	1.00343		240.969	293.256	259.414	251.041	285.385	226.577		30.398	37.3648	30.201	33.4427
161866		196.871	265.22	255.268	248.249	248.925	217.52				0	0	0	0	0	0		0	0	0	0	0	0		0	0	0	0	0	0		1.00593	0.999659	1.01156	1.00611	1.0047	1.00326		240.937	293.258	259.775	248.249	285.591	226.219		30.398	37.3648	30.371	32.908
161939		194.058	252.222	257.519	204.818	243.364	193.128				0	0	0	0	0	0		0	0	0	0	0	0		0	0	0	0	0	0		1.0061	0.999859	1.01112	1.00645	1.00466	1.0032		240.919	293.373	259.885	250.788	285.645	225.839		30.398	37.5213	30.371	32.908
162039		253.388	273.643	271.643	222.618	297.471	232.096				0	0	0	0	0	0		0	0	0	0	0	0		0	0	0	0	0	0		1.00682	0.999601	1.01087	1.00618	1.00469	1.00295		253.388	293.374	271.643	250.631	297.471	232.096		30.2892	37.5213	30.836	32.7225
162119		256.747	311.119	287.078	263.525	346.661	269.782				0	0	0	0	0	0		0	0	0	0	0	0		0	0	0	0	0	0		1.00601	0.999567	1.01085	1.00576	1.00528	1.00313		256.747	311.119	287.078	263.525	346.661	269.782		30.1397	37.272	30.938	32.7225
162239		246.41	263.219	294.319	258.372	251.033	211.011				0	0	0	0	0	0		0	0	0	0	0	0		0	0	0	0	0	0		1.00575	0.999265	1.01111	1.00559	1.0053	1.00308		246.41	293.376	294.319	258.372	285.522	225.864		30.0017	37.418	30.938	32.7225
162319		226.12	225.102	265.82	230.577	286.304	197.041				0	0	0	0	0	0		0	0	0	0	0	0		0	0	0	0	0	0		1.00589	0.99931	1.01145	1.0057	1.00556	1.00294		241.068	293.375	265.82	250.648	286.304	225.891		30.0017	37.418	30.8768	32.7225
162399		234.397	252.632	296.145	239.82	256.971	204.3				0	0	0	0	0	0		0	0	0	0	0	0		0	0	0	0	0	0		1.00641	0.99927	1.0114	1.0057	1.00568	1.00322		241.035	293.376	296.145	250.648	285.479	225.835		30.1397	37.6263	30.8768	32.6333
162479		228.917	271.078	232.88	262.4	260.076	192.2				0	0	0	0	0	0		0	0	0	0	0	0		0	0	0	0	0	0		1.0063	0.999345	1.01171	1.00585	1.00557	1.00323		241.042	293.375	260.488	262.4	285.485	225.686		30.1397	37.6263	30.8768	32.6333
162559		216.247	287.064	226.88	240.087	245.253	195.539				0	0	0	0	0	0		0	0	0	0	0	0		0	0	0	0	0	0		1.00597	0.999546	1.01176	1.00576	1.00533	1.00347		241.063	293.398	260.488	250.646	285.818	225.785		30.1397	37.642	30.723	32.7225
162639		233.685	219.529	240.652	217.363	241.624	198.204				0	0	0	0	0	0		0	0	0	0	0	0		0	0	0	0	0	0		1.00602	0.999547	1.0117	1.00605	1.00584	1.00372		241.059	293.398	260.489	250.635	285.743	225.67		29.9747	37.642	30.8768	32.7225
162719		207.434	251.179	265.077	216.016	243.242	202.596				0	0	0	0	0	0		0	0	0	0	0	0		0	0	0	0	0	0		1.00597	0.999357	1.01161	1.00634	1.00558	1.00354		241.063	293.375	265.077	250.625	285.882	225.676		30.1397	37.6263	30.8768	32.7225
162859		248.199	272.85	300.177	245.106	271.669	211.454				0	0	0	0	0	0		0	0	0	0	0	0		0	0	0	0	0	0		1.00663	0.999338	1.0116	1.00634	1.00566	1.00405		248.199	293.375	300.177	250.625	285.879	225.528		30.1397	37.958	30.8768	32.8487
162979		248.467	297.772	256.1	252.79	283.925	235.012				0	0	0	0	0	0		0	0	0	0	0	0		0	0	0	0	0	0		1.00741	0.999124	1.01149	1.00625	1.00533	1.00422		248.467	297.772	260.49	252.79	283.925	235.012		30.1397	38.0473	30.8768	32.8487
163059		239.027	269.271	268.687	218.588	295.052	206.409				0	0	0	0	0	0		0	0	0	0	0	0		0	0	0	0	0	0		1.00723	0.998448	1.01135	1.00606	1.00502	1.00412		239.027	293.385	268.687	250.635	295.052	225.527		30.1397	38.0473	30.8768	32.8487
163139		252.469	295.426	236.929	265.847	255.986	192.462				0	0	0	0	0	0		0	0	0	0	0	0		0	0	0	0	0	0		1.00784	0.998568	1.01126	1.00631	1.00504	1.00414		252.469	295.426	260.492	265.847	285.929	225.64		29.9747	38.129	30.938	32.8487
163219		222.358	261.466	256.549	224.635	285.812	222.364				0	0	0	0	0	0		0	0	0	0	0	0		0	0	0	0	0	0		1.00763	0.998259	1.01137	1.00639	1.00515	1.00436		241.066	293.452	260.491	250.623	285.812	225.704		30.0577	38.063	30.8768	32.8487
163299		214.851	264.116	236.526	223.334	263.885	190.561				0	0	0	0	0	0		0	0	0	0	0	0		0	0	0	0	0	0		1.00778	0.998388	1.01108	1.00604	1.00511	1.00392		240.922	293.386	260.494	250.542	285.828	225.657		30.1397	38.129	30.938	32.3102
163379		233.554	241.839	239.081	239.93	286.183	187.345				0	0	0	0	0	0		0	0	0	0	0	0		0	0	0	0	0	0		1.00658	0.998452	1.01105	1.00601	1.0048	1.00398		240.87	293.371	260.699	250.545	286.183	225.709		30.0935	37.9928	31.2635	32.3102
163479		199.911	211.553	279.563	196.722	229.038	188.458				0	0	0	0	0	0		0	0	0	0	0	0		0	0	0	0	0	0		1.00632	0.998464	1.0109	1.00625	1.00488	1.00392		240.897	293.199	279.563	250.523	285.838	225.71		30.0935	37.7125	30.9898	32.6055
163579		224.572	276.792	258.262	255.264	332.051	239.803				0	0	0	0	0	0		0	0	0	0	0	0		0	0	0	0	0	0		1.00632	0.998481	1.01087	1.00609	1.00465	1.00379		240.897	293.197	258.262	255.264	332.051	239.803		29.9285	37.7125	30.9898	32.6055
163659		247.762	301.664	266.748	275.524	311.688	226.606				0	0	0	0	0	0		0	0	0	0	0	0		0	0	0	0	0	0		1.00762	0.998646	1.01078	1.00601	1.00481	1.00414		247.762	301.664	266.748	275.524	311.688	225.676		29.8785	37.8012	31.0995	32.6298
163739		240.808	290.471	240.224	262.094	262.682	223.573				0	0	0	0	0	0		0	0	0	0	0	0		0	0	0	0	0	0		1.00809	0.998613	1.01081	1.006	1.00459	1.00401		240.808	293.181	260.496	262.094	285.449	225.529		29.8622	38.0692	31.0995	32.667
163859		206.055	278.291	253.655	196.421	258.709	187.184				0	0	0	0	0	0		0	0	0	0	0	0		0	0	0	0	0	0		1.00817	0.998848	1.01077	1.00592	1.00601	1.00376		240.638	293.145	260.497	250.553	285.389	225.714		29.8622	38.0692	31.0995	32.667
163939		217.725	247.753	262.025	232.428	302.32	183.52				0	0	0	0	0	0		0	0	0	0	0	0		0	0	0	0	0	0		1.00765	0.999307	1.01036	1.00592	1.00597	1.00329		240.605	293.06	262.025	250.554	302.32	225.716		29.8622	37.8012	31.0995	32.6298
164019		219.409	272.141	246.346	235.888	278.14	188.178				0	0	0	0	0	0		0	0	0	0	0	0		0	0	0	0	0	0		1.00747	0.999752	1.01065	1.00608	1.00577	1.00317		240.619	292.976	260.498	250.538	285.397	225.717		30.0627	37.8012	31.2798	32.667
164099		242.359	219.244	244.718	216.384	233.902	182.905				0	0	0	0	0	0		0	0	0	0	0	0		0	0	0	0	0	0		1.00744	0.999756	1.01053	1.00584	1.00749	1.00373		242.359	292.85	260.484	250.56	285.262	225.714		30.0627	37.7202	31.4918	32.667
164179		200.441	241.897	221.051	205.417	249.594	193.863				0	0	0	0	0	0		0	0	0	0	0	0		0	0	0	0	0	0		1.00726	0.999726	1.01046	1.00571	1.00791	1.00403		240.634	292.85	260.484	250.425	285.207	225.687		29.8622	37.9882	31.5488	32.717
164279		218.112	204.901	253.251	216.502	221.178	165.473				0	0	0	0	0	0		0	0	0	0	0	0		0	0	0	0	0	0		1.00757	0.9998	1.01047	1.00577	1.00761	1.00434		240.61	292.614	260.053	250.262	285.17	225.523		30.0627	37.709	31.2357	32.6037
164379		240.985	267.74	317.395	264.357	331.742	222.759				0	0	0	0	0	0		0	0	0	0	0	0		0	0	0	0	0	0		1.00732	0.99981	1.01026	1.00603	1.00742	1.00417		240.985	292.612	317.395	264.357	331.742	225.46		30.3042	37.8212	31.3042	32.6037
164499		255.311	273.579	305.156	253.482	278.559	193.032				0	0	0	0	0	0		0	0	0	0	0	0		0	0	0	0	0	0		1.0073	0.999867	1.0103	1.00626	1.00741	1.00386		255.311	292.599	305.156	253.482	284.621	225.304		30.2385	37.8212	31.3042	32.6037
164579		211.618	228.412	258.875	259.777	256.105	220.117				0	0	0	0	0	0		0	0	0	0	0	0		0	0	0	0	0	0		1.00733	1.00004	1.01035	1.0063	1.00691	1.00357		240.482	292.56	260.485	259.777	284.757	225.337		30.2385	37.709	31.7008	32.6037
164659		241.608	243.43	250.724	230.334	268.335	199.339				0	0	0	0	0	0		0	0	0	0	0	0		0	0	0	0	0	0		1.007	1.00045	1.01033	1.00624	1.00761	1.00299		241.608	292.476	260.485	250.115	284.641	225.402		30.3042	37.709	31.7008	32.6037
164739		189.885	252.482	248.92	219.526	271.424	217.058				0	0	0	0	0	0		0	0	0	0	0	0		0	0	0	0	0	0		1.00688	1.00081	1.0104	1.00598	1.00781	1.00311		240.67	292.458	260.485	250.412	284.973	225.389		30.3042	37.709	31.5488	32.7347
164859		211.65	243.795	238.736	208.127	289.727	182.627				0	0	0	0	0	0		0	0	0	0	0	0		0	0	0	0	0	0		1.00685	1.00064	1.01048	1.00633	1.00767	1.00318		240.673	292.466	260.484	250.395	289.727	225.382		30.3042	37.8212	31.7008	32.8885
164939		175.375	215.105	230.978	192.31	253.612	187.282				0	0	0	0	0	0		0	0	0	0	0	0		0	0	0	0	0	0		1.00744	1.00032	1.01061	1.00652	1.0077	1.00314		240.463	292.399	260.016	250.386	284.631	225.386		30.2463	37.7325	31.2357	33.2082
165039		224.142	228.894	240.373	209.362	248.39	187.803				0	0	0	0	0	0		0	0	0	0	0	0		0	0	0	0	0	0		1.00728	1.00037	1.01058	1.00646	1.00771	1.0029		240.182	291.647	260.022	250.049	284.413	225.226		30.1545	37.2468	31.3042	33.3173
165119		223.928	310.094	271.845	237.601	276.089	218.005				0	0	0	0	0	0		0	0	0	0	0	0		0	0	0	0	0	0		1.0073	1.00063	1.01035	1.00644	1.00748	1.00275		239.713	310.094	271.845	250.056	284.453	225.242		30.0108	37.371	31.3997	33.6555
165219		242.54	282.91	283.488	241.746	279.824	217.564				0	0	0	0	0	0		0	0	0	0	0	0		0	0	0	0	0	0		1.00713	1.00075	1.01015	1.00616	1.0076	1.00253		242.54	291.518	283.488	249.777	284.433	225.266		29.886	37.371	31.5935	33.5695
165319		212.312	275.572	232.757	230.759	266.106	200.993				0	0	0	0	0	0		0	0	0	0	0	0		0	0	0	0	0	0		1.00735	1.00104	1.0105	1.00633	1.00796	1.00278		239.08	291.426	260.045	249.764	284.369	225.238		29.886	37.371	31.5935	33.5695
165399		241.373	219.13	254.493	253.008	311.647	199.428				0	0	0	0	0	0		0	0	0	0	0	0		0	0	0	0	0	0		1.00733	1.00122	1.01043	1.00668	1.00737	1.00265		241.373	291.369	260.062	253.008	311.647	225.253		29.886	37.371	31.722	33.5695
165479		227.866	244.768	251.488	209.472	281.441	201.952				0	0	0	0	0	0		0	0	0	0	0	0		0	0	0	0	0	0		1.00748	1.0013	1.01022	1.00662	1.00725	1.00266		239.644	291.017	260.12	249.744	284.678	225.252		30.0108	37.0005	31.9055	33.9417
165559		206.461	255.436	205.841	246.77	252.839	179.991				0	0	0	0	0	0		0	0	0	0	0	0		0	0	0	0	0	0		1.00739	1.00126	1.01012	1.00648	1.00754	1.00266		239.68	291.021	260.149	249.754	284.648	225.252		30.0108	37.0005	31.9605	34.1952
165639		215.593	227.225	242.527	215.904	258.498	163.472				0	0	0	0	0	0		0	0	0	0	0	0		0	0	0	0	0	0		1.00734	1.00163	1.01012	1.00615	1.00731	1.00276		239.699	290.991	260.149	249.778	284.672	225.242		30.0555	37.266	31.9605	34.235
165719		195.545	199.945	231.914	219.078	258.782	168.564				0	0	0	0	0	0		0	0	0	0	0	0		0	0	0	0	0	0		1.00717	1.0017	1.01013	1.00579	1.00764	1.00295		239.766	290.985	259.701	249.803	284.425	225.22		30.1388	37.289	31.8458	34.272
165859		257.133	247.384	255.623	219.667	282.441	190.917				0	0	0	0	0	0		0	0	0	0	0	0		0	0	0	0	0	0		1.00726	1.00171	1.00994	1.00565	1.00751	1.00301		257.133	290.984	259.319	249.814	284.168	224.98		30.0713	37.4753	31.9393	34.3673
165939		225.054	304.232	304.924	272.467	318.426	219.269				0	0	0	0	0	0		0	0	0	0	0	0		0	0	0	0	0	0		1.0068	1.00181	1.00992	1.00545	1.00757	1.00314		239.041	304.232	304.924	272.467	318.426	224.838		30.1247	38.17	32.1812	34.4952
166019		229.962	262.208	261.869	220.474	277.997	201.048				0	0	0	0	0	0		0	0	0	0	0	0		0	0	0	0	0	0		1.00683	1.00187	1.01001	1.00532	1.00765	1.0032		239.041	290.743	261.869	249.874	284.152	224.837		30.1247	38.392	32.1812	34.7452
166119		225.138	274.44	266.374	225.295	306.63	202.075				0	0	0	0	0	0		0	0	0	0	0	0		0	0	0	0	0	0		1.00685	1.00153	1.00987	1.00478	1.00785	1.00314		239.04	290.793	266.374	250.042	306.63	224.838		30.257	38.5695	32.0732	34.9748
166199		194.991	279.739	225.411	218.41	282.491	209.833				0	0	0	0	0	0		0	0	0	0	0	0		0	0	0	0	0	0		1.00675	1.00142	1.01003	1.00491	1.00771	1.00321		239.043	290.809	258.904	250.003	284.383	224.837		30.257	38.7732	32.0732	35.5567
166279		218.135	260.734	229.946	223.506	247.71	204.106				0	0	0	0	0	0		0	0	0	0	0	0		0	0	0	0	0	0		1.00655	1.00153	1.00988	1.00457	1.00758	1.0029		239.05	290.793	258.907	250.11	284.404	224.842		30.3605	38.8217	32.2627	36.0405
166359		209.459	233.557	279.182	238.575	230.123	220.474				0	0	0	0	0	0		0	0	0	0	0	0		0	0	0	0	0	0		1.00645	1.0016	1.00964	1.00472	1.00758	1.00291		239.053	290.782	279.182	250.061	284.16	224.842		30.3605	38.934	32.3392	36.191
166439		252.378	224.931	223.047	222.797	238.67	194.987				0	0	0	0	0	0		0	0	0	0	0	0		0	0	0	0	0	0		1.00658	1.00147	1.00953	1.0048	1.00769	1.00305		252.378	290.801	258.914	250.036	284.149	224.84		30.48	38.934	32.3392	36.292
166559		217.687	259.606	257.179	215.322	266.931	184.519				0	0	0	0	0	0		0	0	0	0	0	0		0	0	0	0	0	0		1.00657	1.00141	1.00959	1.0047	1.00764	1.00329		239.049	290.81	258.913	250.068	284.154	224.836		30.48	39.0755	32.444	36.5222
166639		272.971	297.433	277.416	256.748	280.624	219.564				0	0	0	0	0	0		0	0	0	0	0	0		0	0	0	0	0	0		1.00647	1.00139	1.00983	1.00472	1.00773	1.00333		272.971	297.433	277.416	256.748	283.989	224.835		30.3195	39.1393	32.6783	36.3862
166739		226.901	274.65	282.399	294.59	277.72	218.659				0	0	0	0	0	0		0	0	0	0	0	0		0	0	0	0	0	0		1.00644	1.00165	1.00961	1.00463	1.00741	1.00341		239.028	290.775	282.399	294.59	284.006	224.834		30.3295	39.313	32.9793	36.3862
166859		266.776	264.664	218.28	216.872	278.612	194.862				0	0	0	0	0	0		0	0	0	0	0	0		0	0	0	0	0	0		1.00642	1.00183	1.00939	1.00461	1.00749	1.00396		266.776	290.749	258.888	249.767	284.002	224.661		30.2203	39.313	33.1155	36.6743
166939		244.157	278.415	227.271	244.093	299.155	202.383				0	0	0	0	0	0		0	0	0	0	0	0		0	0	0	0	0	0		1.00673	1.002	1.00946	1.00457	1.00743	1.00386		244.157	290.724	258.887	249.552	299.155	224.697		30.2203	39.313	33.1155	36.6743
167019		230.483	236.411	224.675	257.242	263.894	213.585				0	0	0	0	0	0		0	0	0	0	0	0		0	0	0	0	0	0		1.00669	1.00195	1.00952	1.00546	1.00735	1.00408		238.439	290.491	258.886	257.242	284.01	224.618		29.7415	39.2622	33.1155	36.7818
167099		220.645	261.877	237.713	235.388	282.533	217.506				0	0	0	0	0	0		0	0	0	0	0	0		0	0	0	0	0	0		1.00657	1.00224	1.00949	1.00536	1.00719	1.00402		238.452	290.45	258.887	249.279	284.018	224.642		29.7973	39.2622	33.1155	36.9188
167179		193.236	238.761	198.314	236.768	247.963	189.545				0	0	0	0	0	0		0	0	0	0	0	0		0	0	0	0	0	0		1.00676	1.00249	1.00925	1.00542	1.00705	1.00407		238.432	290.415	258.889	249.26	284.032	224.624		29.7973	39.5292	33.167	36.9188
167299		209.012	272.434	250.368	211.134	245.564	183.314				0	0	0	0	0	0		0	0	0	0	0	0		0	0	0	0	0	0		1.00667	1.00249	1.00918	1.00512	1.007	1.00405		238.106	290.416	258.89	249.148	283.935	224.097		29.6512	39.6765	33.3135	36.9577
167379		275.274	317.839	280.514	284.701	312.443	200.682				0	0	0	0	0	0		0	0	0	0	0	0		0	0	0	0	0	0		1.00673	1.0027	1.009	1.00524	1.00694	1.00411		275.274	317.839	280.514	284.701	312.443	224.091		29.754	39.7067	33.2525	37.353
167499		236.193	284.75	253.749	210.429	275.446	209.045				0	0	0	0	0	0		0	0	0	0	0	0		0	0	0	0	0	0		1.0065	1.00267	1.00901	1.00519	1.00686	1.004		237.578	290.204	258.864	249.144	283.943	223.907		29.6713	40.0023	33.3003	37.353
167579		217.838	238.975	250.151	223.878	297.734	211.68				0	0	0	0	0	0		0	0	0	0	0	0		0	0	0	0	0	0		1.0063	1.00251	1.00887	1.00497	1.00666	1.00371		237.583	289.981	258.723	249.1	297.734	223.964		29.8105	40.5165	33.0155	37.393
167659		208.514	242.586	240.013	209.695	277.939	204.144				0	0	0	0	0	0		0	0	0	0	0	0		0	0	0	0	0	0		1.00629	1.00268	1.00931	1.00489	1.00653	1.00388		237.583	289.91	258.709	249.102	283.96	223.934		29.8105	40.5165	33.0155	37.5492
167739		265.256	233.335	247.08	187.075	247.784	200.14				0	0	0	0	0	0		0	0	0	0	0	0		0	0	0	0	0	0		1.0059	1.00293	1.01007	1.00501	1.00644	1.00369		265.256	289.812	258.425	249.006	283.921	223.966		29.8105	40.5165	32.5877	36.9775
167859		226.614	261.912	225.713	200.135	239.51	159.221				0	0	0	0	0	0		0	0	0	0	0	0		0	0	0	0	0	0		1.00581	1.00297	1.0096	1.00465	1.00677	1.0037		237.597	289.793	258.701	248.955	283.92	223.964		29.8105	40.5965	33.0155	37.1055
167959		182.001	231.844	195.798	201.091	234.396	170.457				0	0	0	0	0	0		0	0	0	0	0	0		0	0	0	0	0	0		1.006	1.003	1.01004	1.00437	1.00672	1.00365		237.591	289.782	258.687	248.961	283.92	223.603		29.8105	40.5965	33.1825	37.4727
168059		233.425	273.949	276.849	254.831	296.837	198.112				0	0	0	0	0	0		0	0	0	0	0	0		0	0	0	0	0	0		1.0059	1.00314	1.00989	1.00418	1.00667	1.00351		237.594	289.726	276.849	254.831	296.837	223.557		29.8105	40.5965	33.1825	37.7073
168139		248.066	308.104	260.498	271	262.549	209.936				0	0	0	0	0	0		0	0	0	0	0	0		0	0	0	0	0	0		1.00607	1.00316	1.00965	1.00416	1.00665	1.00335		248.066	308.104	258.699	271	283.92	223.559		29.6713	40.7013	33.1825	37.8083
168259		278.787	299.431	253.215	240.587	295.342	201.016				0	0	0	0	0	0		0	0	0	0	0	0		0	0	0	0	0	0		1.00611	1.00321	1.00978	1.00405	1.00651	1.00346		278.787	299.431	258.484	248.968	295.342	223.316		29.602	40.8847	33.1662	38.0252
168339		220.723	326.736	247.277	237.118	286.547	206.4				0	0	0	0	0	0		0	0	0	0	0	0		0	0	0	0	0	0		1.00603	1.00334	1.00975	1.00398	1.00629	1.00312		237.55	326.736	258.492	248.97	286.547	223.12		29.711	40.4562	33.4752	38.0652
168419		222.162	258.544	239.016	233.179	283.918	231.616				0	0	0	0	0	0		0	0	0	0	0	0		0	0	0	0	0	0		1.00606	1.00322	1.00938	1.00393	1.00604	1.00321		237.489	288.971	258.298	248.971	283.415	231.616		29.5777	40.32	33.305	38.2777
168499		228.158	249.701	255.251	258.542	256.048	200.317				0	0	0	0	0	0		0	0	0	0	0	0		0	0	0	0	0	0		1.00599	1.00327	1.00909	1.0048	1.00595	1.00329		237.494	288.971	258.307	258.542	283.34	222.898		29.6345	41.1452	33.449	38.2777
168579		242.195	281.546	222.293	211.024	271.848	195.809				0	0	0	0	0	0		0	0	0	0	0	0		0	0	0	0	0	0		1.00608	1.0035	1.00914	1.00448	1.00613	1.00339		242.195	289.017	258.306	248.959	283.329	222.778		29.98	41.5263	33.449	38.2777
168659		221.245	273.966	220.498	209.203	266.001	186.262				0	0	0	0	0	0		0	0	0	0	0	0		0	0	0	0	0	0		1.00597	1.00349	1.00901	1.00367	1.00582	1.00307		237.551	289.018	258.309	248.982	283.348	222.795		29.98	41.5263	33.449	38.2777
168739		200.977	208.683	262.859	225.51	265.623	168.296				0	0	0	0	0	0		0	0	0	0	0	0		0	0	0	0	0	0		1.00614	1.00362	1.00929	1.00358	1.00597	1.00291		237.548	289.001	262.859	248.988	283.339	222.803		29.9232	40.701	33.449	38.2777
168859		269.202	314.341	327.899	245.668	298.688	219.175				0	0	0	0	0	0		0	0	0	0	0	0		0	0	0	0	0	0		1.00616	1.00368	1.00915	1.00367	1.00575	1.00294		269.202	314.341	327.899	248.981	298.688	222.801		29.9232	40.701	33.449	38.9075
168979		263.135	291.09	265.436	239.699	281.29	238.07				0	0	0	0	0	0		0	0	0	0	0	0		0	0	0	0	0	0		1.00619	1.00384	1.00866	1.0038	1.00583	1.00273		263.135	288.981	265.436	248.974	283.348	238.07		29.9232	41.5263	33.305	39.4627
169059		254.552	256.943	235.348	224.639	269.962	228.518				0	0	0	0	0	0		0	0	0	0	0	0		0	0	0	0	0	0		1.00618	1.00371	1.0087	1.0045	1.00601	1.00357		254.552	288.967	258.353	248.922	283.206	222.546		29.98	41.4622	33.305	39.4083
169139		261.317	259.302	233.514	257.536	273.893	196.482				0	0	0	0	0	0		0	0	0	0	0	0		0	0	0	0	0	0		1.00646	1.00344	1.00917	1.00444	1.00623	1.00406		261.317	288.779	258.305	257.536	282.93	222.438		29.7992	41.2558	33.449	39.378
169219		213.497	274.214	284.053	247.944	247.888	213.894				0	0	0	0	0	0		0	0	0	0	0	0		0	0	0	0	0	0		1.00635	1.00338	1.00889	1.00407	1.00621	1.00353		237.402	288.788	284.053	248.889	282.935	222.394		29.5247	41.348	33.697	39.5585
169299		230.526	273.326	251.814	203.328	286.886	176.079				0	0	0	0	0	0		0	0	0	0	0	0		0	0	0	0	0	0		1.0061	1.00332	1.00887	1.00389	1.00601	1.00348		237.404	288.715	258.316	248.897	286.886	222.396		29.5567	41.4973	34.1153	39.6807
169379		197.019	258.447	223.845	218.651	247.646	170.892				0	0	0	0	0	0		0	0	0	0	0	0		0	0	0	0	0	0		1.00611	1.00356	1.00881	1.00387	1.00615	1.00401		237.307	288.711	258.329	248.897	283.191	222.44		29.4263	41.4973	34.1153	39.8235
169479		214.739	272.964	232.287	231.854	250.05	210.826				0	0	0	0	0	0		0	0	0	0	0	0		0	0	0	0	0	0		1.0062	1.00349	1.00821	1.00381	1.00648	1.00328		237.138	288.712	258.691	248.937	282.881	222.469		29.3942	41.4973	34.3918	39.7763
169579		210.73	268.263	251.102	193.713	268.068	223.554				0	0	0	0	0	0		0	0	0	0	0	0		0	0	0	0	0	0		1.00646	1.00368	1.0081	1.00379	1.00643	1.00331		237.131	288.709	258.694	248.938	282.891	222.468		29.3622	41.4973	34.3918	39.7763
169659		234.73	335.393	288.749	264.409	335.089	205.651				0	0	0	0	0	0		0	0	0	0	0	0		0	0	0	0	0	0		1.00642	1.00352	1.00789	1.00403	1.00634	1.00407		237.132	335.393	288.749	264.409	335.089	222.381		29.3622	41.5425	34.5425	39.9603
169739		262.378	293.37	252.894	245.752	289.777	226.062				0	0	0	0	0	0		0	0	0	0	0	0		0	0	0	0	0	0		1.00675	1.00321	1.00766	1.00387	1.00602	1.00344		262.378	288.717	258.707	248.897	289.777	222.368		29.2945	41.732	34.5425	40.038
169859		217.016	266.539	245.912	239.349	243.728	216.752				0	0	0	0	0	0		0	0	0	0	0	0		0	0	0	0	0	0		1.00717	1.0029	1.0082	1.00362	1.00581	1.00312		236.918	288.507	258.458	248.839	282.739	222.021		29.3497	42.0512	34.3835	40.0145
169939		220.513	284.171	257.861	262.802	254.743	206.011				0	0	0	0	0	0		0	0	0	0	0	0		0	0	0	0	0	0		1.00689	1.00252	1.00829	1.00313	1.00586	1.00284		236.893	288.602	258.438	262.802	282.739	222.117		29.4017	42.272	34.6715	40.0588
170019		229.776	263.948	241.383	244.982	277.434	200.516				0	0	0	0	0	0		0	0	0	0	0	0		0	0	0	0	0	0		1.0067	1.00242	1.00816	1.00287	1.00583	1.00276		236.896	288.628	258.284	248.87	282.684	222.144		29.6292	42.272	34.7912	40.2012
170099		219.316	264.605	240.045	227.96	255.724	177.407				0	0	0	0	0	0		0	0	0	0	0	0		0	0	0	0	0	0		1.00609	1.00252	1.00806	1.00286	1.0057	1.00287		236.976	288.057	258.287	248.87	282.7	221.746		29.8127	42.195	34.5892	40.2012
170179		176.575	253.935	230.326	222.008	238.579	168.948				0	0	0	0	0	0		0	0	0	0	0	0		0	0	0	0	0	0		1.00608	1.00299	1.00799	1.00283	1.00556	1.00283		236.907	288.486	258.5	248.922	282.715	221.749		29.744	42.272	34.6715	40.2572
170259		210.307	245.717	225.809	226.795	244.421	167.21				0	0	0	0	0	0		0	0	0	0	0	0		0	0	0	0	0	0		1.0062	1.00316	1.00803	1.00263	1.00573	1.00266		236.905	288.443	258.493	248.926	282.696	221.761		29.6292	42.272	34.6715	40.6165
170379		269.685	283.046	276.584	250.965	279.02	210.458				0	0	0	0	0	0		0	0	0	0	0	0		0	0	0	0	0	0		1.00606	1.0033	1.00796	1.00265	1.00574	1.00247		269.685	288.408	276.584	248.926	282.695	221.775		29.6292	42.272	34.6715	40.7252
170499		229.355	276.624	240.201	265.804	244.809	188.66				0	0	0	0	0	0		0	0	0	0	0	0		0	0	0	0	0	0		1.0065	1.00319	1.00805	1.00216	1.00599	1.00215		236.9	288.435	258.488	265.804	282.667	221.799		29.6292	42.272	34.8735	40.7252
170579		238.567	264.768	224.914	234.543	250.376	180.58				0	0	0	0	0	0		0	0	0	0	0	0		0	0	0	0	0	0		1.00734	1.00302	1.00794	1.00284	1.00588	1.00208		238.567	287.78	258.29	248.871	282.529	221.68		29.744	42.3193	34.8483	40.9067
170659		211.354	290.146	238.762	207.458	258.701	179.711				0	0	0	0	0	0		0	0	0	0	0	0		0	0	0	0	0	0		1.00703	1.00277	1.00789	1.0036	1.00578	1.00212		236.671	287.353	258.187	248.807	282.53	221.435		29.699	42.0962	34.8263	41.1618
170739		210.819	285.785	237.195	197.712	300.03	188.32				0	0	0	0	0	0		0	0	0	0	0	0		0	0	0	0	0	0		1.00676	1.00287	1.00789	1.0037	1.00579	1.00193		236.606	287.309	258.058	248.805	300.03	221.002		29.6505	41.6502	34.707	41.1618
170859		218.394	310.12	222.401	214.516	214.141	202.703				0	0	0	0	0	0		0	0	0	0	0	0		0	0	0	0	0	0		1.00631	1.00279	1.0079	1.00367	1.00574	1.00194		236.622	310.12	257.956	248.806	282.531	220.882		29.6505	41.3955	34.6298	41.1618
170939		188.746	225.298	227.895	237.052	217.492	169.139				0	0	0	0	0	0		0	0	0	0	0	0		0	0	0	0	0	0		1.00575	1.00305	1.00738	1.00273	1.00583	1.00206		236.556	287.158	258.005	248.822	282.53	220.483		29.5555	41.3955	34.6298	41.1618
171019		203.957	227.224	222.441	213.747	262.552	168.565				0	0	0	0	0	0		0	0	0	0	0	0		0	0	0	0	0	0		1.00535	1.00314	1.00754	1.00276	1.006	1.00234		236.596	287.147	257.99	248.822	282.528	220.468		29.5555	41.3955	34.6298	41.1618
171139		212.219	255.989	253.685	240.013	234.93	158.65				0	0	0	0	0	0		0	0	0	0	0	0		0	0	0	0	0	0		1.0053	1.00347	1.00761	1.00284	1.00614	1.00243		236.598	287.104	257.774	248.82	282.527	220.465		29.5153	41.0445	34.349	41.1618
171219		255.886	278.907	276.38	255.197	339.593	186.489				0	0	0	0	0	0		0	0	0	0	0	0		0	0	0	0	0	0		1.00537	1.00351	1.00771	1.00296	1.0064	1.00239		255.886	287.098	276.38	255.197	339.593	220.466		29.5153	40.947	34.4567	40.87
171319		218.221	265.29	248.017	233.02	260.454	174.123				0	0	0	0	0	0		0	0	0	0	0	0		0	0	0	0	0	0		1.00539	1.00337	1.00847	1.00283	1.00618	1.00287		236.595	287.117	257.603	248.82	282.645	220.286		29.5555	41.0445	34.4567	40.6325
171419		210.069	251.916	254.18	181.479	234.56	193.806				0	0	0	0	0	0		0	0	0	0	0	0		0	0	0	0	0	0		1.00562	1.00322	1.00837	1.00366	1.00618	1.00274		236.359	287.049	257.623	248.806	282.645	220.089		29.5482	41.347	34.566	40.87
171499		229.311	319.012	220.256	216.55	259.036	202.556				0	0	0	0	0	0		0	0	0	0	0	0		0	0	0	0	0	0		1.0057	1.00319	1.00846	1.00352	1.00601	1.0026		236.35	319.012	257.405	248.678	282.664	220.095		29.5482	41.6935	34.4385	41.1015
171579		217.056	269.528	228.325	219.039	224.586	178.967				0	0	0	0	0	0		0	0	0	0	0	0		0	0	0	0	0	0		1.00551	1.00333	1.00842	1.00318	1.00602	1.00276		236.371	287.048	257.408	248.708	282.528	220.089		29.5902	41.6935	34.4807	41.245
171659		221.497	256.934	217.56	188.073	252.837	167.252				0	0	0	0	0	0		0	0	0	0	0	0		0	0	0	0	0	0		1.00517	1.00334	1.00871	1.00334	1.00601	1.00252		236.413	287.048	257.383	248.694	282.509	220.099		29.5902	41.6935	34.4807	41.245
171739		215.636	213.482	210.617	253.658	244.038	182.568				0	0	0	0	0	0		0	0	0	0	0	0		0	0	0	0	0	0		1.00524	1.00356	1.00892	1.00246	1.00614	1.00263		236.404	286.948	257.365	253.658	282.527	220.094		29.5482	41.518	34.4807	41.1015
171859		185.728	221.621	234.1	207.384	231.448	173.381				0	0	0	0	0	0		0	0	0	0	0	0		0	0	0	0	0	0		1.00495	1.00384	1.0091	1.00262	1.00647	1.00295		236.441	286.918	257.351	248.757	282.612	219.959		29.5482	41.518	34.4807	41.1015
171959		246.254	282.031	241.368	209.676	268.13	182.056				0	0	0	0	0	0		0	0	0	0	0	0		0	0	0	0	0	0		1.00476	1.00398	1.00909	1.00277	1.0066	1.00293		246.254	286.883	257.502	248.744	282.598	219.961		29.5108	41.957	34.566	41.1015
172039		273.676	255.348	249.76	250.656	282.517	188.106				0	0	0	0	0	0		0	0	0	0	0	0		0	0	0	0	0	0		1.00474	1.0039	1.00844	1.0037	1.00659	1.00289		273.676	286.904	257.608	248.662	282.599	219.729		29.4705	41.957	34.566	41.1015
172159		252.495	297.525	249.405	206.723	250.357	197.712				0	0	0	0	0	0		0	0	0	0	0	0		0	0	0	0	0	0		1.00476	1.00373	1.00835	1.00405	1.00652	1.00289		252.495	297.525	257.626	248.59	282.607	219.728		29.4705	41.8865	34.566	41.1015
172239		207.485	290.234	240.036	220.245	258.435	208.339				0	0	0	0	0	0		0	0	0	0	0	0		0	0	0	0	0	0		1.00518	1.00384	1.00829	1.00392	1.00644	1.00274		236.225	285.761	257.421	248.224	282.524	219.756		29.2848	41.8	34.4807	41.0627
172319		221.59	254.596	237.332	207.78	230.117	199.978				0	0	0	0	0	0		0	0	0	0	0	0		0	0	0	0	0	0		1.0048	1.00386	1.00856	1.00388	1.00646	1.00287		236.265	285.047	257.396	248.231	282.502	219.528		29.2848	41.4453	34.6312	41.2063
172399		248.674	271.596	223.979	223.811	277.184	165.792				0	0	0	0	0	0		0	0	0	0	0	0		0	0	0	0	0	0		1.00489	1.00376	1.00866	1.00373	1.00679	1.00295		248.674	285.059	257.252	247.954	282.452	219.376		29.1818	41.4453	34.8563	41.2527
172479		234.012	260.77	239.516	229.099	236.197	164.006				0	0	0	0	0	0		0	0	0	0	0	0		0	0	0	0	0	0		1.00504	1.00394	1.00833	1.00392	1.00724	1.00323		235.981	285.714	257.417	247.927	282.489	219.512		29.0037	41.8	35.0047	41.2527
172559		194.782	226.918	205.54	187.009	228.109	152.98				0	0	0	0	0	0		0	0	0	0	0	0		0	0	0	0	0	0		1.00493	1.00396	1.00832	1.003	1.00742	1.00358		236.076	285.043	257.279	248.086	282.513	219.496		29.1818	41.4453	35.0047	41.2527
172659		212.8	271.901	236.649	158.665	222.066	170.762				0	0	0	0	0	0		0	0	0	0	0	0		0	0	0	0	0	0		1.00549	1.00396	1.00816	1.00318	1.00748	1.00392		236.191	284.961	257.432	248.053	282.53	219.261		29.2848	40.802	34.6712	41.0873
172739		212.22	246.56	198.175	200.289	256.428	167.988				0	0	0	0	0	0		0	0	0	0	0	0		0	0	0	0	0	0		1.00572	1.00389	1.00821	1.00338	1.00699	1.00348		236.168	285.046	257.428	248.016	282.727	219.308		29.2672	41.4453	34.5207	41.0873
172859		245.575	287.334	276.902	245.789	272.216	191.623				0	0	0	0	0	0		0	0	0	0	0	0		0	0	0	0	0	0		1.00595	1.00392	1.00865	1.0041	1.00619	1.00332		245.575	285.724	276.902	247.906	282.735	219.329		29.453	41.8	34.5207	40.9437
172939		210.874	286.934	229.31	245.009	246.603	217.301				0	0	0	0	0	0		0	0	0	0	0	0		0	0	0	0	0	0		1.00609	1.00387	1.00856	1.00424	1.00605	1.00297		236.513	285.744	257.396	247.712	282.737	219.374		29.465	41.361	34.5207	40.7455
173039		208.183	257.849	210.323	224.525	252.643	190.402				0	0	0	0	0	0		0	0	0	0	0	0		0	0	0	0	0	0		1.0063	1.00394	1.00913	1.00432	1.00639	1.00305		236.486	285.717	257.348	247.376	282.733	219.363		29.465	41.361	34.6712	40.4152
173119		209.455	234.654	231.363	238.891	225.096	184.341				0	0	0	0	0	0		0	0	0	0	0	0		0	0	0	0	0	0		1.00634	1.00389	1.00914	1.00424	1.00628	1.00335		236.282	285.046	257.227	246.796	282.634	219.325		29.4202	41.0063	35.0047	40.1853
173199		233.426	256.137	266.416	212.497	248.11	180.397				0	0	0	0	0	0		0	0	0	0	0	0		0	0	0	0	0	0		1.00641	1.00382	1.00924	1.0042	1.00618	1.00338		236.098	284.981	266.416	246.595	282.645	219.197		29.2672	40.363	35.209	40.2252
173279		213.645	251.591	240.098	204.691	236.477	160.724				0	0	0	0	0	0		0	0	0	0	0	0		0	0	0	0	0	0		1.00663	1.00415	1.00874	1.00411	1.00596	1.00352		236.076	284.934	257.246	246.635	282.528	219.19		29.2672	40.363	35.209	39.686
173359		206.869	260.36	237.567	170.595	230.202	158.934				0	0	0	0	0	0		0	0	0	0	0	0		0	0	0	0	0	0		1.00655	1.00432	1.00855	1.00393	1.00631	1.00389		236.259	284.911	257.397	246.71	282.525	219.173		29.453	40.363	35.249	39.686
173439		186.829	261.923	200.046	179.899	236.577	179.695				0	0	0	0	0	0		0	0	0	0	0	0		0	0	0	0	0	0		1.00654	1.00403	1.00863	1.0042	1.00638	1.00328		236.456	284.728	257.57	246.797	282.622	219.203		29.4977	40.363	35.3418	40.2252
173559		241.371	253.965	264.56	249.09	317.893	211.887				0	0	0	0	0	0		0	0	0	0	0	0		0	0	0	0	0	0		1.00712	1.00393	1.0082	1.00439	1.00623	1.00393		241.371	284.737	264.56	246.793	317.893	219.141		29.4977	40.363	35.4385	40.294
173639		223.024	251.263	248.919	236.001	279.034	227.65				0	0	0	0	0	0		0	0	0	0	0	0		0	0	0	0	0	0		1.0074	1.00389	1.0083	1.00434	1.00602	1.00372		236.351	284.741	257.936	246.794	282.664	219.146		29.4977	40.363	35.714	40.4663
173739		240.509	248.218	287.449	247.64	293.854	200.953				0	0	0	0	0	0		0	0	0	0	0	0		0	0	0	0	0	0		1.00745	1.0039	1.00853	1.00427	1.00609	1.00369		240.509	284.57	287.449	246.796	293.854	219.147		29.453	40.0727	35.714	40.294
173859		217.318	251.701	227.549	224.343	268.15	189.407				0	0	0	0	0	0		0	0	0	0	0	0		0	0	0	0	0	0		1.00748	1.00384	1.00846	1.00437	1.00636	1.00374		236.011	284.161	257.916	246.527	282.525	219.101		29.2848	39.9603	36.0215	39.7548
173939		218.647	263.581	229.998	219.184	248.919	219.145				0	0	0	0	0	0		0	0	0	0	0	0		0	0	0	0	0	0		1.00744	1.00357	1.00883	1.00435	1.00648	1.00386		235.944	284.225	257.868	245.986	282.502	218.943		29.222	39.9603	36.0215	39.6445
174019		181.194	238.006	222.237	214.193	267.074	218.245				0	0	0	0	0	0		0	0	0	0	0	0		0	0	0	0	0	0		1.00755	1.00362	1.00862	1.00423	1.00654	1.00404		235.935	284.213	257.896	245.81	282.46	218.648		29.222	40.1077	35.714	39.6338
174099		217.182	280.844	247.32	197.793	230.316	164.484				0	0	0	0	0	0		0	0	0	0	0	0		0	0	0	0	0	0		1.00746	1.00322	1.00872	1.00425	1.0069	1.00412		235.942	284.313	257.883	245.81	282.495	218.528		29.222	40.1077	35.714	39.6338
174199		189.316	231.485	252.16	218.327	290.325	184.628				0	0	0	0	0	0		0	0	0	0	0	0		0	0	0	0	0	0		1.00728	1.00328	1.00855	1.00417	1.00726	1.00449		236.018	284.299	257.905	246.012	290.325	218.465		29.276	40.1077	35.714	39.6978
174299		252.215	349.539	266.311	246.806	275.733	194.74				0	0	0	0	0	0		0	0	0	0	0	0		0	0	0	0	0	0		1.00737	1.00301	1.00849	1.00342	1.00711	1.00439		252.215	349.539	266.311	246.222	282.443	218.279		29.3565	40.1077	35.6172	39.6978
174379		267.496	279.257	260.768	244.026	269.743	198.331				0	0	0	0	0	0		0	0	0	0	0	0		0	0	0	0	0	0		1.00732	1.00314	1.00862	1.00386	1.00687	1.00447		267.496	284.333	257.896	245.817	282.45	218.148		29.5108	39.9603	35.6172	39.9812
174499		222.828	246.389	224.732	274.393	277.485	211.248				0	0	0	0	0	0		0	0	0	0	0	0		0	0	0	0	0	0		1.00688	1.00317	1.00847	1.00393	1.00688	1.00472		236.602	284.326	257.915	274.393	282.45	218.269		29.5153	39.9603	35.6172	40.0072
174579		215.676	246.397	226.693	182.752	284.204	198.604				0	0	0	0	0	0		0	0	0	0	0	0		0	0	0	0	0	0		1.00702	1.00246	1.00866	1.00396	1.00692	1.00382		236.597	284.507	258.106	245.815	282.448	218.298		29.5153	39.9603	35.6945	40.0072
174659		222.208	252.098	235.774	225.508	268.976	165.727				0	0	0	0	0	0		0	0	0	0	0	0		0	0	0	0	0	0		1.00705	1.00254	1.0087	1.00389	1.00694	1.00384		236.39	284.09	257.886	246.055	281.578	218.297		29.4705	39.772	35.6172	40.0713
174739		242.348	249.684	216.586	222.391	254.895	183.324				0	0	0	0	0	0		0	0	0	0	0	0		0	0	0	0	0	0		1.00755	1.00261	1.00864	1.00391	1.00713	1.00382		242.348	283.754	257.893	245.816	281.295	218.24		29.4705	39.4133	35.6172	40.0072
174859		215.116	254.491	221.561	205.489	277.823	171.62				0	0	0	0	0	0		0	0	0	0	0	0		0	0	0	0	0	0		1.00784	1.00269	1.00864	1.00379	1.00719	1.00391		236.304	283.446	257.893	245.789	281.288	218.227		29.4705	39.0753	35.6172	40.0072
174959		218.93	245.249	213.694	205.202	245.063	180.626				0	0	0	0	0	0		0	0	0	0	0	0		0	0	0	0	0	0		1.00772	1.00218	1.00871	1.00347	1.00708	1.00347		236.138	283.845	257.884	245.993	281.501	218.352		29.3163	39.4133	35.6172	40.0713
175059		282.453	278.599	244.08	255.137	285.352	220.956				0	0	0	0	0	0		0	0	0	0	0	0		0	0	0	0	0	0		1.00756	1.0024	1.00875	1.00273	1.00723	1.00361		282.453	284.115	257.879	255.137	281.284	218.328		29.2358	39.772	35.413	40.0713
175139		241.156	266.205	244.533	251.077	294.469	236.19				0	0	0	0	0	0		0	0	0	0	0	0		0	0	0	0	0	0		1.00768	1.00228	1.00859	1.00281	1.00726	1.00377		241.156	284.136	257.9	246.365	294.469	236.19		29.2358	39.772	35.413	40.0713
175259		245.403	246.8	214.64	234.675	284.686	204.803				0	0	0	0	0	0		0	0	0	0	0	0		0	0	0	0	0	0		1.00758	1.00226	1.00854	1.00277	1.00742	1.00442		245.403	284.142	257.608	246.387	281.262	218.476		29.2358	39.772	35.1375	40.0453
175339		213.534	257.696	248.208	235.746	263.297	169.705				0	0	0	0	0	0		0	0	0	0	0	0		0	0	0	0	0	0		1.00765	1.00223	1.00845	1.00256	1.00768	1.00553		236.145	284.147	257.917	246.796	281.397	218.297		29.2988	39.772	35.2508	39.9803
175419		232.841	296.372	258.67	220.292	288.168	178.389				0	0	0	0	0	0		0	0	0	0	0	0		0	0	0	0	0	0		1.00777	1.00202	1.00834	1.00272	1.00782	1.00552		236.133	296.372	257.931	246.793	288.168	218.239		29.2988	39.9195	35.2508	40.3277
175499		222.915	247.8	219.528	214.217	278.345	157.695				0	0	0	0	0	0		0	0	0	0	0	0		0	0	0	0	0	0		1.00761	1.00199	1.00819	1.00263	1.00777	1.0057		236.149	283.881	257.672	246.795	281.389	217.977		29.2988	39.5608	35.292	40.3277
175579		202.345	258.748	236.624	208.328	255.683	182.826				0	0	0	0	0	0		0	0	0	0	0	0		0	0	0	0	0	0		1.00767	1.00252	1.00818	1.00268	1.00763	1.00548		236.144	283.463	257.674	246.793	281.401	218.005		29.3163	39.2227	35.292	40.3277
175659		215.069	286.497	210.566	202.902	252.781	170.142				0	0	0	0	0	0		0	0	0	0	0	0		0	0	0	0	0	0		1.00789	1.00188	1.00823	1.00351	1.00766	1.0058		236.122	283.55	257.665	246.776	281.399	217.966		29.3565	39.2227	35.292	40.3277
175739		225.914	278.406	230.835	233.918	250.286	189.79				0	0	0	0	0	0		0	0	0	0	0	0		0	0	0	0	0	0		1.0078	1.00205	1.00803	1.00324	1.00736	1.0059		236.308	283.871	257.971	246.124	281.269	217.953		29.5108	39.5608	35.455	40.0453
175859		250.457	290.952	229.623	232.161	284.019	218.958				0	0	0	0	0	0		0	0	0	0	0	0		0	0	0	0	0	0		1.00784	1.00181	1.00789	1.00321	1.00727	1.00629		250.457	284.245	257.989	246.137	281.279	217.905		29.5108	39.772	35.455	40.0453
175959		220.635	272.287	258.722	203.649	245.414	219.876				0	0	0	0	0	0		0	0	0	0	0	0		0	0	0	0	0	0		1.00816	1.00242	1.00813	1.00326	1.00719	1.00583		236.27	284.111	257.959	245.798	281.288	217.962		29.5482	39.772	35.455	39.9812
176039		208.496	279.249	200.425	226.471	257.213	194.211				0	0	0	0	0	0		0	0	0	0	0	0		0	0	0	0	0	0		1.00755	1.00169	1.00826	1.00313	1.00704	1.00545		236.335	284.273	258.147	245.766	281.302	218.008		29.5482	39.772	35.6172	39.2583
176119		236.65	275.184	236.876	213.167	240.347	203.555				0	0	0	0	0	0		0	0	0	0	0	0		0	0	0	0	0	0		1.00796	1.00246	1.0084	1.00312	1.00719	1.00545		236.291	284.105	257.924	245.766	281.094	218.008		29.5108	39.772	35.455	39.2843
176199		222.323	276.515	228.197	216.312	289.273	190.521				0	0	0	0	0	0		0	0	0	0	0	0		0	0	0	0	0	0		1.00806	1.00247	1.00803	1.0038	1.007	1.00515		236.281	284.102	257.701	245.663	289.273	217.837		29.5108	39.772	35.3888	39.0245
176279		226.711	242.877	198.21	208.944	311.636	199.872				0	0	0	0	0	0		0	0	0	0	0	0		0	0	0	0	0	0		1.00782	1.00252	1.00793	1.00376	1.00694	1.00539		236.306	284.093	257.532	245.121	311.636	217.575		29.5482	39.772	35.6532	38.9895
176359		197.425	257.697	200.778	211.755	245.214	187.627				0	0	0	0	0	0		0	0	0	0	0	0		0	0	0	0	0	0		1.00732	1.00263	1.00799	1.0039	1.00703	1.00524		236.359	283.748	257.531	245.099	280.385	217.546		29.5482	39.4133	35.6532	38.9173
176479		236.888	256.151	269.362	254.699	300.94	226.831				0	0	0	0	0	0		0	0	0	0	0	0		0	0	0	0	0	0		1.00782	1.00309	1.00808	1.00388	1.00719	1.00496		236.128	283.652	269.362	254.699	300.94	217.533		29.436	39.5943	35.6132	38.5505
176579		235.559	299.321	243.919	227.047	272.197	231.116				0	0	0	0	0	0		0	0	0	0	0	0		0	0	0	0	0	0		1.00782	1.00293	1.00784	1.00403	1.00726	1.00474		236.306	299.321	257.533	245.091	280.347	231.116		29.5482	39.5943	35.6532	38.9855
176659		236.021	323.847	249.448	226.16	282.743	202.779				0	0	0	0	0	0		0	0	0	0	0	0		0	0	0	0	0	0		1.00784	1.00237	1.00773	1.00363	1.00736	1.005		236.126	323.847	257.535	245.017	280.596	217.532		29.436	39.5943	35.6532	38.5505
176739		202.543	322.729	231.179	218.577	286.159	203.971				0	0	0	0	0	0		0	0	0	0	0	0		0	0	0	0	0	0		1.00789	1.00174	1.00778	1.00345	1.00736	1.00495		236.122	322.729	257.534	245.028	286.159	217.534		29.6395	39.2562	35.6532	38.6128
176859		221.418	263.135	222.735	212.145	291.663	207.014				0	0	0	0	0	0		0	0	0	0	0	0		0	0	0	0	0	0		1.00797	1.00172	1.00796	1.00328	1.00759	1.00509		236.113	283.585	257.714	244.99	291.663	217.53		29.6395	39.2562	35.6962	38.5177
176939		219.377	283.505	247.723	232.254	252.264	204.453				0	0	0	0	0	0		0	0	0	0	0	0		0	0	0	0	0	0		1.00807	1.00211	1.00784	1.00313	1.00736	1.00512		236.104	283.503	257.737	244.952	280.329	217.529		29.6395	39.0753	35.6962	38.6417
177019		213.835	217.278	223.336	227.461	269.979	186.353				0	0	0	0	0	0		0	0	0	0	0	0		0	0	0	0	0	0		1.00797	1.00254	1.00806	1.00345	1.00724	1.00524		235.996	283.292	257.968	244.856	280.042	217.514		29.559	38.7297	35.8593	38.8602
177119		218.19	269.823	215.582	211.456	271.41	212.054				0	0	0	0	0	0		0	0	0	0	0	0		0	0	0	0	0	0		1.00774	1.00323	1.00827	1.00336	1.00738	1.0051		235.918	283.087	257.656	244.534	279.782	217.508		29.7508	38.5135	35.6962	38.8167
177259		237.113	221.627	275.074	230.854	266.921	240.915				0	0	0	0	0	0		0	0	0	0	0	0		0	0	0	0	0	0		1.0076	1.00308	1.00813	1.00413	1.00735	1.00523		235.785	282.973	275.074	244.246	279.421	240.915		29.6685	38.5285	35.876	38.7325
177339		211.997	256.386	277.33	251.829	276.72	232.414				0	0	0	0	0	0		0	0	0	0	0	0		0	0	0	0	0	0		1.00749	1.00319	1.00842	1.00407	1.00768	1.00515		235.793	282.914	277.33	244.253	279.339	232.414		29.6685	38.8053	35.836	38.7325
177419		215.074	258.228	240.263	211.415	214.854	168.271				0	0	0	0	0	0		0	0	0	0	0	0		0	0	0	0	0	0		1.00773	1.00332	1.00869	1.00392	1.00774	1.005		235.775	282.913	257.522	244.271	279.707	217.144		29.6685	38.8053	35.876	38.7325
177499		205.607	268.262	232.974	206.801	258.671	170.744				0	0	0	0	0	0		0	0	0	0	0	0		0	0	0	0	0	0		1.00791	1.00298	1.00883	1.00399	1.00771	1.00488		235.761	282.864	257.52	244.262	279.712	217.067		29.6685	38.681	35.876	38.7325
177579		204.965	293.378	213.647	217.78	257.336	170.426				0	0	0	0	0	0		0	0	0	0	0	0		0	0	0	0	0	0		1.00797	1.00197	1.00896	1.00411	1.00774	1.00461		235.756	282.911	257.513	244.09	279.976	216.907		29.6685	38.681	35.876	38.407
177660		201.788	264.892	223.072	203.642	221.192	161.25				0	0	0	0	0	0		0	0	0	0	0	0		0	0	0	0	0	0		1.0081	1.00219	1.00879	1.00417	1.00782	1.00456		235.617	282.905	257.52	244.089	279.689	216.917		29.679	38.681	35.8905	38.407
177739		212.346	235.758	220.022	241.6	216.827	164.589				0	0	0	0	0	0		0	0	0	0	0	0		0	0	0	0	0	0		1.00818	1.00301	1.00883	1.00429	1.00812	1.00461		235.527	282.777	257.52	244.088	279.228	216.909		29.5047	38.641	35.8905	38.407
177859		219.201	292.477	291.417	242.298	313.072	223.957				0	0	0	0	0	0		0	0	0	0	0	0		0	0	0	0	0	0		1.00822	1.0031	1.00867	1.00422	1.00863	1.00447		235.243	282.594	291.417	244.064	313.072	216.604		29.4212	38.572	35.9007	38.1947
177979		212.606	319.584	242.478	278.511	285.489	225.313				0	0	0	0	0	0		0	0	0	0	0	0		0	0	0	0	0	0		1.00826	1.00325	1.00896	1.00411	1.00864	1.00448		235.065	319.584	257.233	278.511	278.783	216.273		29.4463	38.4885	35.7523	38.0127
178059		214.925	277.947	269.758	225.269	274.382	192.716				0	0	0	0	0	0		0	0	0	0	0	0		0	0	0	0	0	0		1.00831	1.00309	1.00898	1.00434	1.0084	1.00467		235.064	281.744	269.758	243.651	278.715	215.813		29.4463	38.8525	35.7523	37.9525
178139		241.261	258.521	266.82	204.25	246.152	203.618				0	0	0	0	0	0		0	0	0	0	0	0		0	0	0	0	0	0		1.0084	1.00297	1.0088	1.00416	1.00871	1.00473		241.261	281.779	266.82	242.946	278.622	215.792		29.4463	38.8525	35.542	37.9102
178219		229.743	255.849	224.078	202.822	238.4	179.207				0	0	0	0	0	0		0	0	0	0	0	0		0	0	0	0	0	0		1.00836	1.00193	1.00899	1.00423	1.00856	1.00458		235.064	281.593	257.154	242.93	278.63	215.844		29.4463	38.4433	35.542	37.9102
178299		192.338	258.943	232.212	206.473	243.463	166.347				0	0	0	0	0	0		0	0	0	0	0	0		0	0	0	0	0	0		1.00832	1.00173	1.00895	1.00397	1.00882	1.00479		235.064	282.132	256.747	242.988	278.705	215.772		29.3093	38.8525	35.2477	37.8488
178379		198.957	236.454	228.236	243.961	246.661	202.656				0	0	0	0	0	0		0	0	0	0	0	0		0	0	0	0	0	0		1.00836	1.00257	1.00894	1.00378	1.00866	1.00488		235.064	281.489	256.535	243.032	278.624	216.207		29.3093	38.4433	35.1507	37.8488
178499		235.077	269.919	295.7	261.881	307.819	207.914				0	0	0	0	0	0		0	0	0	0	0	0		0	0	0	0	0	0		1.00837	1.00245	1.00886	1.00312	1.00864	1.00503		235.064	281.29	295.7	261.881	307.819	216.182		29.3093	37.9635	35.126	37.8488
178579		277.278	307.22	260.931	201.816	294.171	244.983				0	0	0	0	0	0		0	0	0	0	0	0		0	0	0	0	0	0		1.00843	1.0016	1.00908	1.00312	1.0084	1.00538		277.278	307.22	260.931	242.436	294.171	244.983		29.1815	37.9635	35.126	37.2003
178662		214.446	240.026	269.842	227.215	258.328	194.101				0	0	0	0	0	0		0	0	0	0	0	0		0	0	0	0	0	0		1.00857	1.00251	1.00932	1.00249	1.00813	1.00507		234.73	281.282	269.842	242.191	278.653	215.681		29.1087	37.9635	35.126	36.637
178739		209.695	267.956	258.081	229.322	286.967	161.003				0	0	0	0	0	0		0	0	0	0	0	0		0	0	0	0	0	0		1.00865	1.00262	1.00937	1.00259	1.00819	1.00498		234.444	281.008	256.068	242.162	286.967	214.752		29.0012	37.6923	35.126	36.8385
178859		194.637	255.207	243.019	218.634	246.77	179.227				0	0	0	0	0	0		0	0	0	0	0	0		0	0	0	0	0	0		1.0086	1.0027	1.00922	1.00262	1.00837	1.00486		234.142	280.477	255.917	241.809	278.475	214.369		28.943	37.445	35.106	36.4585
178943		205.839	220.255	221.741	199.316	207	158.926				0	0	0	0	0	0		0	0	0	0	0	0		0	0	0	0	0	0		1.00902	1.00282	1.00956	1.00283	1.00877	1.00534		234.373	280.98	256.056	242.058	278.352	214.343		29.2007	37.6923	35.243	36.8385
179019		185.437	267.657	221.308	200.874	215.822	191.912				0	0	0	0	0	0		0	0	0	0	0	0		0	0	0	0	0	0		1.00898	1.00272	1.00968	1.00279	1.00868	1.00534		234.713	280.994	256.343	242.07	278.356	214.519		29.3082	37.6923	35.3627	36.8385
179099		213.865	240.936	217.279	216.487	246.179	226.656				0	0	0	0	0	0		0	0	0	0	0	0		0	0	0	0	0	0		1.00912	1.00255	1.00956	1.0025	1.0088	1.00536		234.73	281.018	256.374	242.165	278.445	226.656		29.381	37.6923	35.3627	36.8385
179179		259.676	300.324	256.754	248.938	253.168	235.075				0	0	0	0	0	0		0	0	0	0	0	0		0	0	0	0	0	0		1.00925	1.00264	1.00945	1.00261	1.00844	1.00518		259.676	300.324	256.063	242.129	278.47	235.075		29.381	37.6923	35.243	36.8385
179299		208.157	233.731	202.004	245.818	251.649	209.33				0	0	0	0	0	0		0	0	0	0	0	0		0	0	0	0	0	0		1.00928	1.00253	1.0093	1.00269	1.00851	1.00504		234.654	280.581	255.985	242.102	278.366	213.925		29.3082	37.445	35.517	36.8385
179379		236.592	255.228	274.719	236.489	238.837	225.714				0	0	0	0	0	0		0	0	0	0	0	0		0	0	0	0	0	0		1.00932	1.00266	1.00936	1.00262	1.00825	1.00516		234.321	279.796	274.719	241.7	278.236	213.917		29.2007	37.2	35.517	36.9145
179459		229.213	255.221	230.072	204.177	242.315	206.858				0	0	0	0	0	0		0	0	0	0	0	0		0	0	0	0	0	0		1.00939	1.00264	1.00932	1.00281	1.00842	1.00503		234.068	279.797	255.39	241.403	278.148	213.667		28.943	37.562	35.338	36.413
179539		228.991	257.152	247.262	206.788	212.404	179.729				0	0	0	0	0	0		0	0	0	0	0	0		0	0	0	0	0	0		1.00926	1.00258	1.00938	1.00248	1.00841	1.00493		234.074	279.639	255.263	241.119	278.149	213.201		29.0795	36.738	34.9723	36.2733
179619		214.715	249.316	209.659	211.109	213.777	189.292				0	0	0	0	0	0		0	0	0	0	0	0		0	0	0	0	0	0		1.00939	1.00276	1.00953	1.00228	1.00842	1.00494		233.94	279.602	255.262	241.127	278.036	212.634		28.9897	36.738	34.9723	36.4565
179719		194.544	226.452	235.223	199.145	236.746	185.689				0	0	0	0	0	0		0	0	0	0	0	0		0	0	0	0	0	0		1.00953	1.00276	1.00972	1.00233	1.00836	1.00516		233.734	279.602	255.351	241.125	278.041	212.561		28.739	36.738	35.338	36.4565
179859		234.091	270.171	246.834	248.655	261.219	230.734				0	0	0	0	0	0		0	0	0	0	0	0		0	0	0	0	0	0		1.00946	1.00272	1.00956	1.00243	1.00809	1.00499		233.738	279.793	255.366	241.121	277.966	230.734		28.739	37.562	35.338	36.4565
179979		229.756	265.78	243.029	250.355	254.479	224.726				0	0	0	0	0	0		0	0	0	0	0	0		0	0	0	0	0	0		1.00941	1.00285	1.01015	1.00236	1.00836	1.0048		233.676	279.786	255.256	241.124	277.957	212.681		28.729	37.562	34.9723	36.4565
180059		185.383	247.442	224.376	197.785	225.002	178.654				0	0	0	0	0	0		0	0	0	0	0	0		0	0	0	0	0	0		1.00941	1.00201	1.01067	1.00221	1.00868	1.00465		233.623	279.875	254.744	241.066	277.904	212.729		28.4792	37.562	34.8725	36.0705
180139		229.741	259.839	217.568	232.871	260.231	182.349				0	0	0	0	0	0		0	0	0	0	0	0		0	0	0	0	0	0		1.00936	1.00111	1.01077	1.00223	1.0087	1.00437		233.519	280.426	254.742	241.066	277.831	212.317		28.3383	37.562	34.8725	36.0705
180219		219.806	235.463	230.25	203.249	219.096	170.749				0	0	0	0	0	0		0	0	0	0	0	0		0	0	0	0	0	0		1.00941	1.00109	1.01073	1.0021	1.00886	1.00449		233.426	279.791	254.706	241.037	277.824	212.288		28.2025	36.738	34.8725	35.9045
180299		167.833	260.572	222.432	201.364	207.49	190.19				0	0	0	0	0	0		0	0	0	0	0	0		0	0	0	0	0	0		1.00949	1.00111	1.01012	1.00192	1.00863	1.00472		233.404	279.595	254.862	240.854	277.835	212.043		28.048	36.4187	34.8725	35.8655
180379		186.853	223.88	194.8	227.317	207.113	174.764				0	0	0	0	0	0		0	0	0	0	0	0		0	0	0	0	0	0		1.00959	1.00122	1.01013	1.00176	1.00842	1.00495		233.152	279.573	254.686	240.7	277.844	212.041		27.9267	36.4187	34.5433	35.8055
180499		214.302	274.692	238.875	228.409	265.561	205.055				0	0	0	0	0	0		0	0	0	0	0	0		0	0	0	0	0	0		1.00952	1.00115	1.01011	1.00204	1.00848	1.00506		232.82	279.588	254.546	240.59	277.841	212.04		27.9555	36.4187	34.143	35.6302
180579		229.799	281.083	264.353	223.047	284.507	214.427				0	0	0	0	0	0		0	0	0	0	0	0		0	0	0	0	0	0		1.00992	1.00139	1.00969	1.00244	1.00856	1.00494		233.051	279.775	264.353	240.548	277.837	212.041		27.9267	36.738	34.143	35.6302
180659		246.804	265.816	243.63	213.501	257.894	207.717				0	0	0	0	0	0		0	0	0	0	0	0		0	0	0	0	0	0		1.00999	1.00137	1.00984	1.00228	1.00856	1.00467		246.804	279.776	254.691	240.566	277.838	212.044		27.9267	36.4952	34.613	35.6302
180739		203.367	269.637	242.052	251.265	312.329	202.111				0	0	0	0	0	0		0	0	0	0	0	0		0	0	0	0	0	0		1.01003	1.00057	1.0103	1.00251	1.00878	1.00484		233.386	279.817	254.526	251.265	312.329	212.042		28.048	36.4952	34.143	35.6302
180859		208.107	246.023	227.383	198.466	218.748	197.622				0	0	0	0	0	0		0	0	0	0	0	0		0	0	0	0	0	0		1.00989	0.999718	1.01023	1.00282	1.00895	1.00502		233.062	279.845	254.249	240.302	277.822	211.932		28.0027	36.4952	33.879	35.529
180939		203.62	207.264	232.34	207.654	268.211	174.572				0	0	0	0	0	0		0	0	0	0	0	0		0	0	0	0	0	0		1.0098	0.999624	1.01009	1.0031	1.00899	1.00505		233.088	279.848	253.927	240.125	277.802	211.889		28.049	36.4952	33.7562	35.3635
181019		190.132	213.42	198.122	208.898	207.177	169.522				0	0	0	0	0	0		0	0	0	0	0	0		0	0	0	0	0	0		1.00994	1.00068	1.01009	1.00294	1.00917	1.0049		232.806	279.683	253.77	240.05	277.82	211.89		28.006	36.4187	33.703	35.265
181099		206.253	250.842	201.597	204.702	222.902	155.571				0	0	0	0	0	0		0	0	0	0	0	0		0	0	0	0	0	0		1.01009	1.00072	1.01006	1.00299	1.009	1.00474		232.8	279.367	253.705	240.048	277.802	211.89		28.006	36.1363	33.3277	35.265
181199		170.72	211.629	184.618	171.692	245.666	158.139				0	0	0	0	0	0		0	0	0	0	0	0		0	0	0	0	0	0		1.01009	1.00076	1.01016	1.00287	1.00908	1.00457		232.548	279.255	253.702	239.975	277.801	211.818		28.13	35.9488	33.3277	35.1835
181299		218.116	227.475	235.46	241.068	256.173	200.734				0	0	0	0	0	0		0	0	0	0	0	0		0	0	0	0	0	0		1.01025	1.00078	1.00965	1.00271	1.00908	1.00461		232.518	279.175	253.787	239.89	277.801	211.732		28.13	35.9093	33.2915	35.1047
181379		207.179	238.093	224.121	217.906	286.995	211.895				0	0	0	0	0	0		0	0	0	0	0	0		0	0	0	0	0	0		1.0102	1.00086	1.00981	1.00213	1.00905	1.00468		232.527	279.158	253.987	240.011	286.995	211.731		28.13	35.9093	33.656	35.142
181479		247.249	238.799	217.639	213.84	229.106	186.881				0	0	0	0	0	0		0	0	0	0	0	0		0	0	0	0	0	0		1.00998	1.0006	1.0099	1.00203	1.00889	1.00407		247.249	279.256	254.215	240.016	277.803	211.736		28.13	35.9488	33.6395	35.142
181579		191.019	224.483	219.307	192.425	187.648	182.105				0	0	0	0	0	0		0	0	0	0	0	0		0	0	0	0	0	0		1.0099	1.00123	1.00977	1.00259	1.00889	1.004		232.807	279.253	254.221	239.898	277.803	211.867		28.2127	35.9488	33.7093	35.0632
181659		207.621	249.179	213.72	171.297	261.21	192.731				0	150	0	0	0	0		0	56.6465	0	0	0	0		0	1	0	0	0	0		1.01024	1.00197	1.0096	1.00202	1.0089	1.00393		232.795	278.933	254.03	239.934	277.803	211.737		28.2127	35.9093	33.7093	35.0632
181739		181.554	221.611	226.611	174.82	257.741	184.607				0	150	0	0	0	0		0	60.257	0	0	0	0		0	1	0	0	0	0		1.01051	1.00188	1.00961	1.00129	1.00884	1.00377		232.786	278.706	254.229	239.873	277.804	211.725		28.2127	35.6508	33.7093	34.9825
181859		183.406	198.91	190.346	188.47	218.687	150.025				0	150	0	150	0	0		0	61.8786	0	48.869	0	0		0	1	0	1	0	0		1.01052	1.00281	1.00952	1.00192	1.00881	1.00366		232.465	278.521	254.046	239.751	277.789	211.683		28.13	35.392	33.656	34.8792
181939		147.346	204.769	207.943	150.32	201.895	170.309				0	150	0	150	0	0		0	59.6956	0	49.0891	0	0		0	1	0	1	0	0		1.01038	1.00195	1.00947	1.00246	1.00868	1.00339		232.138	278.695	254.057	239.733	277.79	211.575		28.009	35.6508	33.656	34.9207
182019		191.285	183.136	213.791	176.642	239.724	159.441				0	150	0	150	0	0		0	56.7985	0	48.6124	0	0		0	1	0	1	0	0		1.01038	1.0019	1.00955	1.00185	1.00865	1.00342		232.138	278.703	254.04	239.836	277.73	211.483		28.009	35.6508	33.656	35.024
182099		198.301	209.711	206.104	199.254	259.291	181.614				0	150	0	150	0	0		0	58.4738	0	49.0608	0	0		0	1	0	1	0	0		1.01056	1.00193	1.00973	1.00142	1.00897	1.0038		232.458	278.699	254.223	239.964	277.708	211.543		28.13	35.6508	33.7093	35.1047
182179		203.735	239.465	238.178	187.721	284.465	164.76				0	150	0	150	0	0		0	56.4915	0	48.5099	0	0		0	1	0	1	0	0		1.01078	1.00142	1.01029	1.00171	1.00909	1.00383		232.75	279.045	253.884	239.949	277.78	211.542		28.006	35.9093	33.6965	35.1047
182299		172.723	242.493	217.854	175.409	227.43	140.111				0	150	0	150	0	0		0	56.032	0	49.7299	0	0		0	1	0	1	0	0		1.01093	1.0012	1.01065	1.00245	1.00886	1.00377		232.83	279.253	253.748	239.907	277.788	211.544		28.0027	35.9488	33.3	35.0632
182379		186.682	210.866	196.058	201.601	265.926	167.646				0	150	0	150	0	150		0	57.8536	0	51.8657	0	42.9146		0	1	0	1	0	1		1.0109	1.00197	1.01054	1.00298	1.00895	1.0037		232.727	279.25	253.687	239.872	277.785	211.47		27.9597	35.9488	33.1273	35.0632
182460		208.844	204.027	201.504	190.311	247.172	179.461				0	150	0	150	0	150		0	59.0981	0	52.8349	0	44.4622		0	1	0	1	0	1		1.01086	1.00244	1.01048	1.0027	1.00836	1.0035		232.395	278.859	253.69	239.792	277.741	211.456		27.877	35.9093	33.1273	34.9825
182539		186.947	180.767	200.205	182.786	219.92	179.289				0	150	0	150	0	150		0	60.4558	0	53.7089	0	46.596		0	1	0	1	0	1		1.01074	1.00249	1.01062	1.00202	1.00799	1.00323		232.081	278.853	253.685	239.825	277.756	211.458		27.756	35.9093	33.1273	34.9825
182619		177.355	192.856	221.486	192.656	217.733	162.908				0	150	0	150	0	150		0	63.5952	0	54.2013	0	48.9048		0	1	0	1	0	1		1.01034	1.00246	1.00992	1.00136	1.00781	1.00298		232.146	278.857	253.667	239.967	277.633	211.46		27.8022	35.5473	32.9475	35.0632
182719		191.113	210.981	197.44	162.626	182.547	147.279				0	150	0	150	0	150		0	61.5531	0	52.6734	0	49.4261		0	1	0	1	0	1		1.01014	1.00246	1.00997	1.00203	1.00776	1.00269		232.009	278.856	253.401	239.933	277.64	211.462		27.9762	35.9093	32.7697	35.0632
182859		196.276	252.426	214.369	202.861	248.103	177.499				0	150	0	150	0	150		0	58.5106	0	50.7585	0	46.0309		0	1	0	1	0	1		1.01047	1.00249	1.01006	1.00161	1.00824	1.00272		232.119	279.168	253.665	239.954	277.746	211.515		28.009	35.9488	32.9945	35.0632
182979		218.751	273.434	239.853	218.825	278.171	171.247				0	150	0	150	0	150		0	57.1251	0	49.5978	0	45.4209		0	1	0	1	0	1		1.01056	1.00245	1.00978	1.00139	1.00851	1.00276		232.099	278.858	253.716	239.965	277.791	211.513		28.009	35.9093	33.1742	35.0865
183059		187.211	215.318	235.698	195.332	271.237	170.252				0	0	0	150	0	150		0	0	0	49.4266	0	44.847		0	0	0	1	0	1		1.01069	1.00152	1.00975	1.00127	1.00823	1.00259		231.974	279.024	253.717	240.095	277.794	211.521		27.9762	35.5473	33.1742	35.265
183139		175.521	253.085	212.385	183.577	224.659	171.541				0	0	0	150	0	150		0	0	0	49.2564	0	45.7416		0	0	0	1	0	1		1.01048	1.00124	1.00949	1.00123	1.00844	1.00243		231.987	279.082	253.675	240.29	277.792	211.528		27.9762	35.5473	32.9945	35.4732
183219		211.815	237.203	181.943	215.904	237.387	161.46				0	0	0	150	0	150		0	0	0	49.1093	0	46.3467		0	0	0	1	0	1		1.01061	1.00116	1.00949	1.00078	1.00805	1.00221		231.979	279.253	253.513	240.347	277.795	211.539		27.9762	35.5868	32.7697	35.4732
183299		181.117	199.797	191.874	173.171	217.485	140.446				0	0	0	150	0	150		0	0	0	49.2537	0	45.3739		0	0	0	1	0	1		1.0106	1.00107	1.00945	1.00095	1.00803	1.00213		231.866	279.116	253.246	240.127	277.754	211.462		27.9317	35.5473	32.649	35.265
183379		170.15	212.536	209.959	193.609	217.321	154.101				0	0	0	150	0	150		0	0	0	49.5379	0	45.819		0	0	0	1	0	1		1.01047	1.00101	1.0094	1.00084	1.00785	1.00218		231.874	279.127	253.23	240.137	277.628	211.455		27.9317	35.9093	32.3562	35.265
183465		163.489	195.578	201.339	174.158	203.211	136.884				0	0	0	150	0	150		0	0	0	49.3066	0	46.5619		0	0	0	1	0	1		1.0105	1.00075	1.00934	1.00099	1.00778	1.00217		231.186	278.862	253.23	239.985	277.637	211.456		27.5232	35.9655	32.3562	35.0865
183559		180.523	183.17	204.187	161.127	203.445	143.759				0	0	0	0	0	150		0	0	0	0	0	47.1801		0	0	0	0	0	1		1.01063	1.00082	1.00921	1.00117	1.00792	1.00208		231.14	278.851	253.201	240.105	277.463	211.25		27.5232	35.9655	32.2502	35.265
183659		217.458	264.657	227.595	207.331	272.541	173.176				0	0	0	0	0	150		0	0	0	0	0	45.3489		0	0	0	0	0	1		1.01093	1.00071	1.00954	1.00115	1.00794	1.00215		231.73	278.867	253.228	240.299	277.462	211.241		27.9317	35.9655	32.3925	35.4732
183739		219.646	263.531	239.05	229.238	271.698	220.875				0	0	0	0	0	150		0	0	0	0	0	43.845		0	0	0	0	0	1		1.0115	1.0001	1.00955	1.00111	1.00828	1.00219		231.493	279.251	253.228	240.304	277.452	211.236		27.9317	35.9093	32.3925	35.4732
183859		223.568	234.422	267.719	175.276	249.008	182.966				0	0	0	0	0	150		0	0	0	0	0	44.289		0	0	0	0	0	1		1.01159	0.999815	1.01012	1.00102	1.0082	1.00244		231.915	279.252	267.719	240.316	277.454	211.421		27.7695	35.9093	32.3925	35.3635
183939		196.473	240.908	211.016	180.461	270.752	171.234				0	0	0	0	0	150		0	0	0	0	0	44.1196		0	0	0	0	0	1		1.01173	0.999789	1.00996	1.00163	1.0081	1.00228		232.018	279.252	253.17	240.059	277.299	211.225		27.8272	35.9093	32.2502	35.265
184019		199.032	231.063	186.79	202.695	222.944	162.325				0	0	0	0	0	150		0	0	0	0	0	45.1431		0	0	0	0	0	1		1.01168	1.00054	1.0099	1.00156	1.00791	1.00208		231.909	278.891	253.065	239.83	277.146	211.039		27.7695	35.6508	32.185	35.0865
184099		209.343	226.546	187.043	190.558	230.657	151.337				0	0	0	0	0	150		0	0	0	0	0	44.132		0	0	0	0	0	1		1.01146	1.00115	1.01032	1.00224	1.00788	1.00209		231.508	278.642	253.034	239.697	277.148	210.827		27.725	35.7067	32.185	34.8422
184179		199.942	236.548	221.526	172.163	227.907	159.83				0	0	0	0	0	150		0	0	0	0	0	43.5633		0	0	0	0	0	1		1.01144	1.00103	1.01051	1.00256	1.00764	1.00202		231.518	278.648	252.901	239.694	277.16	210.835		27.9317	35.9295	32.185	34.7325
184259		182.572	215.476	216.153	195.453	187.265	157.695				0	0	0	0	0	150		0	0	0	0	0	43.4404		0	0	0	0	0	1		1.01122	1.00064	1.01086	1.00265	1.00755	1.00178		231.608	278.666	252.111	239.693	277.013	210.866		28.4083	36.171	31.8435	34.7325
184359		174.777	247.786	185.215	195.069	208.952	163.236				0	0	0	0	0	0		0	0	0	0	0	0		0	0	0	0	0	0		1.01133	1.00058	1.01088	1.00265	1.00758	1.00205		231.931	278.669	252.777	239.693	276.649	210.832		28.4528	36.171	32.185	34.7325
184439		197.084	227.537	197.437	211.094	221.252	165.88				0	0	0	0	0	0		0	0	0	0	0	0		0	0	0	0	0	0		1.01119	1.0006	1.01091	1.00332	1.00787	1.00215		231.621	278.667	252.767	239.685	276.943	211.03		28.444	35.9295	32.185	34.7325
184539		242.681	290.238	235.051	230.069	252.241	200.939				0	0	0	0	0	0		0	0	0	0	0	0		0	0	0	0	0	0		1.01134	1.0005	1.01086	1.00406	1.00778	1.00211		242.681	278.672	252.788	239.626	276.963	211.036		28.4083	35.7067	32.1487	34.7325
184659		190.994	230.044	218.42	239.227	205.77	178.423				0	0	0	0	0	0		0	0	0	0	0	0		0	0	0	0	0	0		1.01146	1.00023	1.01043	1.00386	1.00785	1.0022		231.507	278.701	252.906	239.665	276.947	211.023		28.4083	35.7067	32.2087	34.8422
184739		210.163	249.186	239.443	199.044	242.849	167.484				0	0	0	0	0	0		0	0	0	0	0	0		0	0	0	0	0	0		1.01151	1.00008	1.00993	1.00362	1.00785	1.00211		231.068	278.722	252.449	239.38	276.601	210.825		27.9998	35.9295	32.1487	34.8123
184859		192.179	238.612	187.076	206.147	266.745	174.108				0	0	0	0	0	0		0	0	0	0	0	0		0	0	0	0	0	0		1.01137	1.00008	1.01011	1.00326	1.00732	1.00227		230.925	278.722	251.914	239.265	276.391	210.817		27.825	36.171	31.796	34.9855
184939		184.982	238.677	241.757	193.459	241.92	147.959				0	0	0	0	0	0		0	0	0	0	0	0		0	0	0	0	0	0		1.01124	0.999644	1.01066	1.0031	1.00719	1.00223		230.938	278.783	251.476	239.13	276.415	210.72		27.8607	36.171	31.668	34.851
185019		199.442	228.313	238.287	214.89	231.771	192.003				0	0	0	0	0	0		0	0	0	0	0	0		0	0	0	0	0	0		1.01092	0.999601	1.01075	1.00297	1.0072	1.00178		230.773	278.789	251.456	239.142	276.413	210.759		27.8835	36.457	31.7042	35.2
185099		185.595	209.159	220.704	206.073	203.455	172.448				0	0	0	0	0	0		0	0	0	0	0	0		0	0	0	0	0	0		1.01057	0.999437	1.01049	1.00294	1.00707	1.00136		230.832	278.812	251.51	239.145	276.437	210.583		27.8835	37.2788	31.7788	35.3868
185179		190.618	215.123	177.749	174.112	196.559	142.138				0	0	0	0	0	0		0	0	0	0	0	0		0	0	0	0	0	0		1.0108	0.999559	1.01043	1.00335	1.00686	1.00141		230.795	278.795	251.521	239.106	276.151	210.574		27.8835	37.2788	31.7788	35.3868
185279		186.582	230.685	219.757	196.591	210.219	194.776				0	0	0	0	0	0		0	0	0	0	0	0		0	0	0	0	0	0		1.01109	0.999311	1.01039	1.00284	1.00688	1.0014		230.745	278.829	251.53	239.155	276.147	210.576		27.8835	37.2788	31.7788	35.2
185379		213.186	310.355	254.708	199.036	289.828	229.877				0	0	0	0	0	0		0	0	0	0	0	0		0	0	0	0	0	0		1.01098	0.998965	1.01036	1.00321	1.007	1.00113		230.763	310.355	251.535	239.119	289.828	229.877		28.5147	37.2788	31.7788	35.2
185479		210.223	275.307	267.272	249.978	253.21	215.547				0	0	0	0	0	0		0	0	0	0	0	0		0	0	0	0	0	0		1.01078	0.998456	1.01036	1.00317	1.00707	1.00097		230.798	278.717	267.272	249.978	276.092	210.286		28.5147	37.6892	31.7188	35.2
185579		209.177	256.966	210.981	204.963	226.256	161.626				0	0	0	0	0	0		0	0	0	0	0	0		0	0	0	0	0	0		1.0105	0.99797	1.01045	1.00302	1.00702	1.00075		230.546	278.635	250.815	238.969	275.997	209.916		28.1625	37.775	31.603	35.2125
185659		213.181	235.929	182.71	204.97	262.117	184.454				0	0	0	0	0	0		0	0	0	0	0	0		0	0	0	0	0	0		1.01031	0.997346	1.01039	1.00286	1.00732	1.00026		230.578	278.664	250.825	238.986	275.968	209.984		28.278	38.4947	31.8345	35.6103
185739		204.037	230.581	250.618	208.972	214.619	159.1				0	0	0	0	0	0		0	0	0	0	0	0		0	0	0	0	0	0		1.0105	0.996508	1.00996	1.00294	1.00725	1.00009		230.486	278.757	250.689	238.833	275.733	210.04		28.3005	38.4947	32.0605	35.5062
185859		202.612	241.628	210.325	195.612	209.621	160.098				0	0	0	0	0	0		0	0	0	0	0	0		0	0	0	0	0	0		1.01005	0.99609	1.00992	1.00311	1.00723	1.00166		230.497	278.816	250.623	238.821	275.721	209.859		28.45	38.7197	32.2232	35.6718
185939		165.887	199.844	223.746	176.555	214.068	167.072				0	0	0	0	0	0		0	0	0	0	0	0		0	0	0	0	0	0		1.01009	0.99607	1.0096	1.00302	1.00688	1.00338		230.617	278.818	250.625	238.827	275.724	209.776		28.6228	38.9022	32.0605	35.6718
186019		179.471	219.395	182.684	201.69	198.618	173.393				0	0	0	0	0	0		0	0	0	0	0	0		0	0	0	0	0	0		1.00998	0.995551	1.00952	1.00276	1.00691	1.00344		230.636	278.891	250.626	238.845	275.724	209.774		28.8398	38.9022	32.0605	35.6718
186139		238.509	269.523	243.016	230.578	277.803	193.161				0	0	0	0	0	0		0	0	0	0	0	0		0	0	0	0	0	0		1.00977	0.995193	1.00931	1.00238	1.00671	1.00338		238.509	278.957	250.627	238.871	275.725	209.776		28.8398	38.9022	32.2232	35.7965
186239		207.347	310.475	269.56	249.842	237.713	181.333				0	0	0	0	0	0		0	0	0	0	0	0		0	0	0	0	0	0		1.00955	0.994883	1.00933	1.00211	1.00679	1.00325		230.509	310.475	269.56	249.842	275.71	209.782		28.8152	39.075	31.6738	35.9297
186339		215.81	275.185	238.158	190.242	235	165.426				0	0	0	0	0	0		0	0	0	0	0	0		0	0	0	0	0	0		1.00943	0.995301	1.00946	1.00173	1.00667	1.00314		230.512	278.695	250.535	238.8	275.524	209.709		29.1098	39.2792	31.6738	35.994
186419		188.945	292.365	218.893	205.114	237.089	175.989				0	0	0	0	0	0		0	0	0	0	0	0		0	0	0	0	0	0		1.00888	0.995465	1.00923	1.00167	1.00699	1.00268		230.527	292.365	250.347	238.804	274.829	209.731		29.412	39.3618	31.317	36.0425
186499		214.088	253.849	221.937	233.813	257.313	182.65				0	0	0	0	0	0		0	0	0	0	0	0		0	0	0	0	0	0		1.00913	0.995742	1.00891	1.00156	1.0077	1.00211		230.52	278.662	250.26	238.812	274.253	209.758		29.5132	39.4845	30.8425	36.0828
186579		207.347	244.897	209.704	187.266	278.742	170.65				0	0	0	0	0	0		0	0	0	0	0	0		0	0	0	0	0	0		1.00944	0.995958	1.00839	1.00135	1.00831	1.00167		230.512	278.541	250.292	238.826	273.915	209.699		29.5132	39.6188	31.0598	36.1115
186659		162.869	222.92	228.537	201.458	211.376	187.189				0	0	0	0	0	0		0	0	0	0	0	0		0	0	0	0	0	0		1.00933	0.995655	1.00835	1.0018	1.00805	1.00116		230.515	278.575	250.295	238.795	273.925	209.723		29.801	39.6683	31.0598	36.144
186739		182.434	237.373	226.727	212.143	248.963	166.215				0	0	0	0	0	0		0	0	0	0	0	0		0	0	0	0	0	0		1.00938	0.99594	1.00838	1.00268	1.00792	1.00126		230.514	278.543	250.184	238.667	274.197	209.504		29.801	39.6188	30.644	36.144
186859		248.229	270.342	242.353	214.271	215.029	187.936				0	0	0	0	0	0		0	0	0	0	0	0		0	0	0	0	0	0		1.00946	0.995802	1.00841	1.00304	1.00799	1.00109		248.229	278.559	250.182	238.601	274.181	209.539		30.2088	39.6188	30.644	36.144
186939		232.09	304.365	253.236	236.791	272.789	184.124				0	0	0	0	0	0		0	0	0	0	0	0		0	0	0	0	0	0		1.00944	0.995601	1.00839	1.00288	1.00787	1.00115		230.263	304.365	250.113	238.63	274.211	209.527		30.618	39.6683	30.4485	36.2662
187039		223.867	299.715	227.325	214.406	247.493	199.22				0	0	0	0	0	0		0	0	0	0	0	0		0	0	0	0	0	0		1.00949	0.995737	1.00843	1.00324	1.00809	1.0009		229.791	299.715	249.85	238.401	273.924	209.248		30.3555	39.5702	30.5307	36.3695
187119		222.638	272.811	230.226	222.471	243.375	177.015				0	0	0	0	0	0		0	0	0	0	0	0		0	0	0	0	0	0		1.00946	0.995384	1.00828	1.00293	1.0081	1.00061		229.791	278.423	249.653	238.309	273.694	208.968		30.6337	39.608	30.449	36.5975
187199		207.938	250.088	209.553	216.208	242.014	181.497				0	0	0	0	0	0		0	0	0	0	0	0		0	0	0	0	0	0		1.00915	0.995136	1.00791	1.0028	1.00777	1.00033		229.775	278.45	249.689	238.318	273.268	209.061		31.2192	39.738	30.449	36.6883
187279		163.452	244.431	233.727	234.947	285.502	185.996				0	0	0	0	0	0		0	0	0	0	0	0		0	0	0	0	0	0		1.00879	0.994737	1.0079	1.00235	1.00737	1.00036		229.77	278.494	249.69	238.085	285.502	209.055		31.4667	39.8635	30.5962	36.5655
187359		185.978	231.555	209.692	206.645	266.517	173.613				0	0	0	0	0	0		0	0	0	0	0	0		0	0	0	0	0	0		1.0083	0.994807	1.00799	1.00177	1.00732	1.00005		229.761	278.487	249.68	237.375	272.768	208.53		31.6442	39.8635	30.7308	36.4925
187439		211.982	236.753	238.41	183.882	196.354	159.817				0	0	0	0	0	0		0	0	0	0	0	0		0	0	0	0	0	0		1.00833	0.99516	1.00795	1.00212	1.00753	1.00012		229.761	278.448	249.684	237.167	272.738	208.502		31.6442	39.934	30.7308	36.4925
187539		182.041	248.906	219.189	157.507	232.35	191.6				0	0	0	0	0	0		0	0	0	0	0	0		0	0	0	0	0	0		1.00808	0.99561	1.00788	1.00306	1.00738	1.00035		229.763	278.416	249.691	237.139	272.759	208.41		31.6442	40.1575	30.5962	36.4925
187639		231.142	269.823	276.26	218.793	263.53	216.108				0	0	0	0	0	0		0	0	0	0	0	0		0	0	0	0	0	0		1.00832	0.996271	1.00755	1.00296	1.00712	1.00024		229.761	278.411	276.26	237.142	272.813	208.457		31.858	40.6747	30.516	36.6093
187719		208.996	285.05	236.392	244.933	285.682	211.738				0	0	0	0	0	0		0	0	0	0	0	0		0	0	0	0	0	0		1.00817	0.996549	1.0077	1.00282	1.00735	1.00033		229.748	278.254	249.442	237.09	285.682	208.421		31.6705	40.7365	30.3443	35.8723
187879		228.661	249.645	226.066	228.46	328.924	219.1				0	0	0	0	0	0		0	0	0	0	0	0		0	0	0	0	0	0		1.00884	0.996176	1.00759	1.00329	1.00723	0.999829		229.741	278.076	249.423	237.071	328.924	208.355		31.1407	40.6202	30.4108	36.003
187959		223.223	233.207	261.202	227.803	257.31	185.446				0	0	0	0	0	0		0	0	0	0	0	0		0	0	0	0	0	0		1.0085	0.99639	1.00779	1.00315	1.00701	0.999505		229.741	278.045	261.202	237.077	272.199	208.15		31.2043	40.7975	30.3715	36.1418
188039		215.143	250.576	245.469	222.203	221.91	185.64				0	0	0	0	0	0		0	0	0	0	0	0		0	0	0	0	0	0		1.00814	0.996087	1.00823	1.00311	1.0063	0.998968		229.742	278.088	249.322	237.078	272.158	208.284		31.3783	40.9992	30.5668	36.4007
188119		215.857	275.503	208.123	226.963	223.481	189.873				0	0	0	0	0	0		0	0	0	0	0	0		0	0	0	0	0	0		1.0079	0.995619	1.00796	1.0033	1.00609	0.998574		229.579	278.154	249.343	237.071	272.168	208.344		31.6998	40.9992	30.7172	36.4007
188199		207.445	266.43	217.633	239.68	217.212	162.247				0	0	0	0	0	0		0	0	0	0	0	0		0	0	0	0	0	0		1.00836	0.995419	1.0079	1.00377	1.0056	0.999657		229.475	278.182	249.348	237.052	272.191	208.112		31.6998	41.4357	30.7172	36.1418
188279		220.163	272.449	178.544	190.708	226.727	191.373				0	0	0	0	0	0		0	0	0	0	0	0		0	0	0	0	0	0		1.00849	0.995324	1.00784	1.00365	1.00581	1.00058		229.446	278.195	249.352	237.057	272.181	207.922		31.1793	40.9992	30.5668	36.003
188399		210.677	271.538	211.754	195.274	258.023	196.441				0	0	0	0	0	0		0	0	0	0	0	0		0	0	0	0	0	0		1.00832	0.995271	1.00783	1.00349	1.00578	1.0007		229.325	278.203	249.222	236.836	272.069	207.921		31.6895	40.9992	30.3573	35.889
188479		215.761	324.564	258.32	228.79	362.454	232.193				0	0	0	0	0	0		0	0	0	0	0	0		0	0	0	0	0	0		1.00829	0.995274	1.00764	1.00347	1.0057	1.0005		229.247	324.564	249.088	236.544	362.454	232.193		32.3967	40.437	30.3572	36.2908
188559		239.88	275.753	236.505	240.832	283.839	193.327				0	0	0	0	0	0		0	0	0	0	0	0		0	0	0	0	0	0		1.00812	0.995725	1.00773	1.00333	1.00587	1.00021		239.88	277.679	248.934	236.463	283.839	207.915		32.5805	40.656	30.5048	36.0785
188639		272.468	275.504	306.604	227.777	296.941	211.544				0	0	0	0	0	0		0	0	0	0	0	0		0	0	0	0	0	0		1.00784	0.995455	1.00768	1.00294	1.00611	1.0001		272.468	277.161	306.604	236.227	296.941	207.916		32.6218	40.5262	30.5048	36.1255
188739		227.309	292.445	230.842	228.062	284.553	130.579				0	0	0	0	0	0		0	0	0	0	0	0		0	0	0	0	0	0		1.00775	0.99569	1.0074	1.00281	1.00561	1.00004		229.192	292.445	248.937	236.26	284.553	207.908		32.6555	40.9497	30.6088	36.307
188859		259.448	289.521	231.774	216.038	266.562	189.527				0	0	0	0	0	0		0	0	0	0	0	0		0	0	0	0	0	0		1.00743	0.995275	1.00699	1.00253	1.00533	0.999948		259.448	289.521	248.926	235.936	271.632	207.908		32.6555	41.6145	30.8197	36.3812
188939		249.057	268.825	218.621	201.974	221	170.762				0	0	0	0	0	0		0	0	0	0	0	0		0	0	0	0	0	0		1.00725	0.995545	1.00698	1.0024	1.00548	0.999721		249.057	277.131	248.963	235.954	271.477	207.918		32.6508	41.6145	30.8425	36.3812
189019		208.537	279.391	217.174	209.342	249.614	192.766				0	0	0	0	0	0		0	0	0	0	0	0		0	0	0	0	0	0		1.00717	0.995518	1.00724	1.00245	1.00542	0.999647		229.15	277.14	248.938	235.946	271.481	207.918		32.6508	41.6145	30.8425	36.3812
189099		226.513	270.251	211.029	230.691	220.271	240.105				0	0	0	0	0	0		0	0	0	0	0	0		0	0	0	0	0	0		1.00706	0.995576	1.00764	1.00234	1.00522	1.00027		229.154	277.121	248.923	235.964	271.499	240.105		32.6508	41.6145	30.8197	36.6382
189179		191.891	248.732	220.689	186.803	232.448	192.438				0	0	0	0	0	0		0	0	0	0	0	0		0	0	0	0	0	0		1.00683	0.995511	1.0075	1.00229	1.00499	1.00012		229.087	276.619	248.786	235.687	271.471	207.907		32.3608	41.5927	30.8142	36.2902
189279		244.019	318.32	249.593	246.954	271.469	231.306				0	0	0	0	0	0		0	0	0	0	0	0		0	0	0	0	0	0		1.00655	0.995403	1.00724	1.00219	1.00515	1.00119		244.019	318.32	248.206	235.237	271.421	231.306		32.2543	41.9663	30.7308	36.0323
189399		249.852	298.026	269.387	238.467	291.256	220.151				0	0	0	0	0	0		0	0	0	0	0	0		0	0	0	0	0	0		1.00623	0.995162	1.00729	1.00207	1.00497	1.00104		249.852	298.026	269.387	235.245	291.256	207.346		32.2498	42.551	30.7308	36.0323
189479		269.194	277.787	265.569	269.083	285.926	239.296				0	0	0	0	0	0		0	0	0	0	0	0		0	0	0	0	0	0		1.00584	0.994744	1.0069	1.00205	1.00477	1.00124		269.194	276.561	265.569	269.083	285.926	239.296		32.377	43.3455	30.8708	35.6842
189559		211.119	283.863	206.6	206.63	271.626	183.926				0	0	0	0	0	0		0	0	0	0	0	0		0	0	0	0	0	0		1.00561	0.994537	1.00653	1.00173	1.00489	1.00108		228.607	276.575	248.178	235.002	271.302	206.952		32.742	44.0053	31.0595	35.719
189639		190.763	310.792	268.981	203.468	244.462	183.917				0	0	0	0	0	0		0	0	0	0	0	0		0	0	0	0	0	0		1.00568	0.994496	1.00636	1.00151	1.00462	1.00103		227.962	310.792	268.981	235.035	271.241	206.957		32.8238	44.0288	31.0755	35.85
189719		214.584	230.156	234.161	218.739	257.921	183.815				0	0	0	0	0	0		0	0	0	0	0	0		0	0	0	0	0	0		1.00566	0.994574	1.00636	1.00159	1.00441	1.00103		227.965	276.908	248.103	235.211	271.242	206.957		32.8238	44.3045	31.0755	36.0068
189859		205.8	239.793	220.612	222.831	227.089	184.375				0	0	0	0	0	0		0	0	0	0	0	0		0	0	0	0	0	0		1.0055	0.994623	1.00644	1.00156	1.00432	1.00206		227.981	276.892	248.098	235.212	271.242	206.715		33.0885	44.3045	31.0755	36.0068
189939		198.703	287.207	225.029	202.953	238.521	194.765				0	0	0	0	0	0		0	0	0	0	0	0		0	0	0	0	0	0		1.00547	0.994739	1.00626	1.00133	1.00445	1.00179		227.986	276.854	248.035	235.217	271.242	206.623		33.0885	44.3045	31.1252	36.0068
190019		216.163	238.634	241.378	207.26	228.708	181.59				0	0	0	0	0	0		0	0	0	0	0	0		0	0	0	0	0	0		1.00534	0.994717	1.00643	1.00123	1.0044	1.00229		227.826	276.563	247.852	235.076	271.182	206.562		33.0088	44.0288	30.5907	35.8653
190099		227.812	289.613	240.056	229.609	292.915	211.725				0	0	0	0	0	0		0	0	0	0	0	0		0	0	0	0	0	0		1.0053	0.994942	1.00645	1.00092	1.00447	1.00312		227.754	289.613	247.849	234.865	292.915	206.18		33.5813	44.1237	30.5907	35.7015
190199		236.692	281.346	297.224	251.548	253.472	230.512				0	0	0	0	0	0		0	0	0	0	0	0		0	0	0	0	0	0		1.00507	0.994679	1.00645	1.00096	1.00428	1.00396		236.692	276.296	297.224	251.548	271.057	230.512		33.5813	44.5347	30.7482	35.465
190299		252.976	271.833	242.26	235.199	232.157	209.678				0	0	0	0	0	0		0	0	0	0	0	0		0	0	0	0	0	0		1.00478	0.994687	1.00624	1.00058	1.00396	1.00359		252.976	275.915	247.686	234.666	271.077	205.554		33.9977	44.697	30.5545	35.443
190379		242.872	266.212	260.783	201.863	261.517	192.768				0	0	0	0	0	0		0	0	0	0	0	0		0	0	0	0	0	0		1.00479	0.994353	1.00558	1.00101	1.00362	1.00422		242.872	275.987	260.783	234.61	270.991	205.466		33.5387	44.7893	30.6052	35.5317
190459		245.883	282.822	244.249	198.293	260.8	236.569				0	0	0	0	0	0		0	0	0	0	0	0		0	0	0	0	0	0		1.00478	0.994713	1.00608	1.00064	1.00335	1.00434		245.883	275.909	247.694	234.633	271.126	236.569		33.648	44.7893	30.6052	35.6095
190539		214.783	269.998	279.284	222.598	281.095	212.035				0	0	0	0	0	0		0	0	0	0	0	0		0	0	0	0	0	0		1.00464	0.995872	1.00577	1.00118	1.00333	1.00445		227.703	275.687	279.284	234.599	271.239	205.458		33.5387	44.7893	30.8197	35.6598
190619		210.699	282.922	225.486	255.556	239.684	222.875				0	0	0	0	0	0		0	0	0	0	0	0		0	0	0	0	0	0		1.00501	0.996927	1.00572	1.00112	1.0035	1.00492		227.684	275.528	247.974	255.556	271.272	222.875		33.5387	44.7893	30.8197	35.6598
190719		214.912	260.75	246.127	223.806	247.626	198.25				0	0	0	0	0	0		0	0	0	0	0	0		0	0	0	0	0	0		1.00485	0.997014	1.00651	1.0011	1.00365	1.00535		227.438	275.503	247.673	234.404	271.238	205.083		33.3503	44.6488	30.6052	35.577
190859		214.921	259.445	241.89	209.902	245.116	191.595				0	0	0	0	0	0		0	0	0	0	0	0		0	0	0	0	0	0		1.00533	0.996558	1.00657	1.00109	1.00367	1.00625		226.761	275.37	247.67	234.087	271.238	204.94		33.616	44.7523	30.6125	35.2933
190939		233.366	301.4	279.565	269.174	282.861	242.818				0	0	0	0	0	0		0	0	0	0	0	0		0	0	0	0	0	0		1.00514	0.996967	1.00644	1.0008	1.00347	1.00617		226.552	301.4	279.565	269.174	271.238	242.818		34.342	45.0563	30.6852	35.1447
191039		224.339	311.096	257.542	238.246	258.415	223.566				0	0	0	0	0	0		0	0	0	0	0	0		0	0	0	0	0	0		1.00527	0.997224	1.00653	1.00057	1.00397	1.00739		226.537	311.096	247.672	233.908	271.22	223.566		34.342	45.222	30.9185	35.274
191139		218.932	307.386	248.924	251.849	259.102	247.179				0	0	0	0	0	0		0	0	0	0	0	0		0	0	0	0	0	0		1.00505	0.996888	1.0064	1.00041	1.00389	1.00704		226.562	307.386	247.678	251.849	271.081	247.179		34.731	45.4915	31.1412	35.274
191219		221.448	269.804	223.37	240.393	245.134	181.08				0	0	0	0	0	0		0	0	0	0	0	0		0	0	0	0	0	0		1.00445	0.996883	1.00617	1.00013	1.00411	1.00689		226.633	275.18	247.69	233.967	271.067	204.846		35.1385	45.3952	31.5762	35.5655
191299		238.158	255.551	258.471	252.094	295.012	194.202				0	0	0	0	0	0		0	0	0	0	0	0		0	0	0	0	0	0		1.00412	0.997081	1.00581	1.00028	1.00393	1.00707		238.158	275.179	258.471	252.094	295.012	204.819		35.1385	45.1557	31.5762	35.4165
191379		209.587	232.44	225.888	199.731	239.615	192.46				0	0	0	0	0	0		0	0	0	0	0	0		0	0	0	0	0	0		1.0043	0.997552	1.006	1.00055	1.00393	1.00852		226.65	275.163	247.926	233.807	271.223	204.692		35.1385	44.8407	31.7907	35.4165
191459		233.764	257.645	208.15	241.038	224.69	190.611				0	0	0	0	0	0		0	0	0	0	0	0		0	0	0	0	0	0		1.00454	0.997687	1.00581	1.00026	1.00364	1.00956		226.622	275.158	247.707	233.747	271.238	204.659		35.3287	44.8407	31.614	35.5902
191539		199.292	257.339	259.074	219.687	228.741	168.865				0	0	0	0	0	0		0	0	0	0	0	0		0	0	0	0	0	0		1.00539	0.997148	1.00571	1.00022	1.00345	1.00935		225.945	275.105	259.074	233.551	271.117	204.66		35.0437	44.1053	31.6452	35.7878
191659		206.816	292.723	240.971	228.731	260.393	169.049				0	0	0	0	0	0		0	0	0	0	0	0		0	0	0	0	0	0		1.00589	0.996991	1.00573	0.99996	1.00332	1.00899		225.555	292.723	247.311	233.584	271.128	204.661		35.0985	44.3448	31.6452	35.8658
191739		239.017	329.534	262.902	242.648	277.899	228.342				0	0	0	0	0	0		0	0	0	0	0	0		0	0	0	0	0	0		1.00566	0.997048	1.00567	1.00031	1.00329	1.00839		239.017	329.534	262.902	233.539	271.131	228.342		35.2897	44.7665	31.5145	35.8658
191859		212.114	294.236	227.596	240.18	275.706	201.072				0	0	0	0	0	0		0	0	0	0	0	0		0	0	0	0	0	0		1.00531	0.996799	1.00552	1.00086	1.00304	1.0092		224.595	294.236	247.251	233.46	271.153	204.66		35.0995	44.6625	31.6107	36.1782
191939		197.135	267.621	279.09	241.134	273.525	231.982				0	0	0	0	0	0		0	0	0	0	0	0		0	0	0	0	0	0		1.00487	0.997487	1.00536	1.00049	1.003	1.00892		224.981	274.39	279.09	233.514	271.157	231.982		35.511	44.874	31.7948	36.488
192019		221.737	282.74	260.926	238.37	225.367	203.939				0	0	0	0	0	0		0	0	0	0	0	0		0	0	0	0	0	0		1.00472	0.998528	1.00541	1.001	1.00282	1.00988		225.102	273.601	260.926	233.439	271.242	204.659		35.511	44.874	32.0677	36.488
192099		213.169	258.912	239.416	195.795	255.976	207.923				0	0	0	0	0	0		0	0	0	0	0	0		0	0	0	0	0	0		1.00436	0.998756	1.00561	1.00089	1.00272	1.00983		225.412	273.431	247.315	233.455	271.242	204.659		35.6173	44.874	31.8965	36.488
192179		215.622	279.825	206.227	211.191	266.553	207.906				0	0	0	0	0	0		0	0	0	0	0	0		0	0	0	0	0	0		1.0042	0.998905	1.0057	1.00148	1.00308	1.01016		225.557	273.376	247.312	233.368	271.24	204.658		35.511	44.874	31.8965	36.6585
192259		174.838	285.602	221.688	219.013	220.403	183.291				0	0	0	0	0	0		0	0	0	0	0	0		0	0	0	0	0	0		1.00388	0.999406	1.00543	1.00134	1.00284	1.01038		224.451	285.602	247.328	233.388	271.241	204.658		35.3193	45.018	32.0677	36.6585
192379		221.794	263.781	227.535	207.606	237.196	160.65				0	0	0	0	0	0		0	0	0	0	0	0		0	0	0	0	0	0		1.00374	0.999644	1.0057	1.00142	1.00252	1.01014		224.342	272.617	247.205	233.054	271.199	204.658		34.8205	45.2037	32.276	36.9245
192459		201.375	239.592	253.818	199.361	257.055	164.64				0	0	0	0	0	0		0	0	0	0	0	0		0	0	0	0	0	0		1.00331	0.999112	1.00556	1.0015	1.00293	1.01029		224.199	272.444	246.807	233.037	271.163	204.658		33.7053	45.5722	32.2982	37.4765
192539		258.954	314.105	278.234	302.686	299.3	233.148				0	0	0	0	0	0		0	0	0	0	0	0		0	0	0	0	0	0		1.00304	0.998583	1.00546	1.00122	1.00301	1.0104		258.954	314.105	278.234	302.686	299.3	233.148		33.7235	45.6722	32.4942	37.5898
192659		205.672	305.177	272.815	230.843	285.343	235.772				0	0	0	0	0	0		0	0	0	0	0	0		0	0	0	0	0	0		1.0027	0.998045	1.00513	1.00091	1.00283	1.01061		224.269	305.177	272.815	233.167	285.343	235.772		33.776	45.7992	33.0813	37.7668
192739		202.992	275.12	236.593	201.833	259.934	204.661				0	0	0	0	0	0		0	0	0	0	0	0		0	0	0	0	0	0		1.00237	0.997907	1.00504	1.00078	1.00272	1.01066		224.099	272.438	246.942	233.197	271.048	204.439		33.356	45.945	33.0813	37.897
192859		248.518	278.676	275.535	200.489	234.765	222.833				0	0	0	0	0	0		0	0	0	0	0	0		0	0	0	0	0	0		1.00205	0.998002	1.00482	1.00121	1.00286	1.01032		248.518	272.436	275.535	233.102	271.04	222.833		33.1807	46.3162	33.0813	37.897
192939		215.379	245.554	231.164	202.587	277.096	192.019				0	0	0	0	0	0		0	0	0	0	0	0		0	0	0	0	0	0		1.00233	0.997848	1.00522	1.00144	1.00304	1.01006		223.848	272.438	246.898	233.051	271.028	204.518		33.2572	46.9362	32.4942	37.897
193019		220.866	258.25	272.252	182.934	219.224	185.305				0	0	0	0	0	0		0	0	0	0	0	0		0	0	0	0	0	0		1.00301	0.997207	1.00556	1.00215	1.00282	1.01008		223.793	272.447	272.252	232.904	271.042	204.516		33.2572	47.5747	33.0813	37.7668
193099		185.498	263.517	225.93	206.244	258.693	169.494				0	0	0	0	0	0		0	0	0	0	0	0		0	0	0	0	0	0		1.00305	0.996806	1.00529	1.0024	1.00271	1.00992		223.79	272.511	246.881	232.899	271.049	204.534		33.4667	47.8482	33.0813	37.897
193179		170.811	223.481	188.407	225.911	233.39	188.822				0	0	0	0	0	0		0	0	0	0	0	0		0	0	0	0	0	0		1.00247	0.996295	1.00528	1.00477	1.00254	1.01018		223.694	272.437	246.358	232.2	270.969	204.503		33.3723	47.8752	33.0072	37.6082
193279		212.096	224.048	228.733	218.559	245.836	192.279				0	0	0	0	0	0		0	0	0	0	0	0		0	0	0	0	0	0		1.00231	0.995852	1.00497	1.00553	1.00217	1.01005		223.71	272.391	246.456	231.584	270.979	204.126		33.5525	47.9185	33.041	37.562
193379		262.846	292.587	294.69	267.248	280.166	241.849				0	0	0	0	0	0		0	0	0	0	0	0		0	0	0	0	0	0		1.00195	0.995583	1.0045	1.00532	1.00172	1.00978		262.846	292.587	294.69	267.248	271.005	241.849		33.6582	48.1443	33.041	37.6568
193499		261.309	278.18	263.267	255.944	250.615	211.466				0	0	0	0	0	0		0	0	0	0	0	0		0	0	0	0	0	0		1.00143	0.994995	1.00407	1.00482	1.0014	1.00928		261.309	272.432	263.267	255.944	271.025	204.343		34.0085	48.5688	33.0772	37.5465
193579		232.448	269.719	292.901	210.282	280.077	207.543				0	0	0	0	0	0		0	0	0	0	0	0		0	0	0	0	0	0		1.00115	0.994549	1.00414	1.00468	1.00126	1.00883		223.659	272.438	292.901	231.326	271.034	204.46		34.4753	48.9595	33.1022	37.5465
193659		205.712	318.531	219.86	258.171	249.057	220.845				0	0	0	0	0	0		0	0	0	0	0	0		0	0	0	0	0	0		1.00112	0.994433	1.00404	1.00489	1.00123	1.00927		223.662	318.531	246.752	258.171	271.036	220.845		34.4753	49.0648	33.226	37.5465
193739		209.424	247.282	275.636	257.82	254.447	186.916				0	0	0	0	0	0		0	0	0	0	0	0		0	0	0	0	0	0		1.00091	0.993713	1.00429	1.00532	1.00112	1.00952		223.682	272.467	275.636	257.82	271.043	204.275		34.622	49.5085	33.627	37.1855
193859		209.414	261.489	216.318	213.864	246.054	206.137				0	0	0	0	0	0		0	0	0	0	0	0		0	0	0	0	0	0		1.00076	0.993663	1.00388	1.00551	1.00083	1.00914		223.697	272.478	246.802	231.082	271.062	204.382		34.4753	49.5085	33.627	37.1855
193939		204.852	257.164	239.024	234.199	244.763	186.362				0	0	0	0	0	0		0	0	0	0	0	0		0	0	0	0	0	0		1.00057	0.99355	1.00358	1.00561	1.00071	1.00908		223.538	272.502	246.362	230.888	270.973	203.968		34.4663	50.3015	33.563	37.3225
194019		210.314	239.08	237.889	228.08	265.726	202.359				0	0	0	0	0	0		0	0	0	0	0	0		0	0	0	0	0	0		1.00059	0.993254	1.00388	1.00526	1.00029	1.00873		223.532	272.568	246.225	230.859	270.94	203.942		34.7027	50.6525	33.2588	37.6295
194139		213.625	290.319	245.285	216.365	246.406	244.361				0	0	0	0	0	0		0	0	0	0	0	0		0	0	0	0	0	0		1	0.99295	1.00396	1.00585	0.999941	1.00858		223.309	290.319	246.172	230.809	270.805	244.361		34.5738	51.8845	32.881	37.518
194219		227.747	270.315	290.333	266.387	305.51	228.668				0	0	0	0	0	0		0	0	0	0	0	0		0	0	0	0	0	0		0.999666	0.99244	1.00354	1.00647	0.999664	1.00861		223.378	272.748	290.333	266.387	305.51	228.668		34.7985	52.9638	33.1833	37.6432
194319		235.379	287.878	253.012	243.118	313.723	257.97				0	0	0	0	0	0		0	0	0	0	0	0		0	0	0	0	0	0		0.999415	0.991689	1.00295	1.00589	0.999599	1.00813		223.43	287.878	246.202	230.806	313.723	257.97		35.0773	54.3615	33.2335	37.8298
194419		232.783	257.355	246.297	234.668	270.626	221.419				0	0	0	0	0	0		0	0	0	0	0	0		0	0	0	0	0	0		0.999192	0.991654	1.00254	1.00572	0.999646	1.00789		223.476	273.003	246.214	230.821	270.837	221.419		35.0773	54.3615	33.4688	38.0697
194499		221.887	248.523	217.847	235.239	285.435	223.283				0	0	0	0	0	0		0	0	0	0	0	0		0	0	0	0	0	0		0.999217	0.99124	1.00234	1.00561	1.00068	1.00753		223.471	272.653	246.17	230.831	285.435	223.283		35.0773	54.0488	33.2827	38.0697
194579		233.654	283.482	275.597	213.429	305.315	250.043				0	0	0	0	0	0		0	0	0	0	0	0		0	0	0	0	0	0		0.999353	0.991068	1.00216	1.00564	1.00202	1.00708		223.443	272.691	275.597	230.828	305.315	250.043		35.0773	54.0488	33.913	38.2325
194659		231.865	264.579	236.064	237.168	270.981	202.708				0	0	0	0	0	0		0	0	0	0	0	0		0	0	0	0	0	0		0.998937	0.990792	1.00169	1.00571	1.00217	1.00679		223.188	272.445	245.738	230.676	270.546	203.692		35.0792	54.1623	34.2357	38.3415
194739		206.494	256.279	213.212	199.834	240.608	202.788				0	0	0	0	0	0		0	0	0	0	0	0		0	0	0	0	0	0		0.998781	0.990472	1.00199	1.00561	1.00238	1.00712		222.914	272.427	245.478	230.563	270.531	203.628		35.3515	54.0298	33.84	38.265
194859		182.507	248.725	201.284	236.453	239.022	191.461				0	0	0	0	0	0		0	0	0	0	0	0		0	0	0	0	0	0		0.998637	0.990319	1.002	1.00537	1.00234	1.00758		222.936	272.429	245.478	230.399	270.369	203.373		35.7452	54.2463	33.986	38.71
194939		284.025	326.368	290.977	269.703	245.708	276.761				0	0	0	0	0	0		0	0	0	0	0	0		0	0	0	0	0	0		0.998979	0.99004	1.00272	1.00507	1.00266	1.00734		284.025	326.368	290.977	269.703	269.946	276.761		35.7452	54.5793	34.171	38.71
195019		251.497	289.522	271.716	262.137	300.021	227.243				0	0	0	0	0	0		0	0	0	0	0	0		0	0	0	0	0	0		0.998928	0.989894	1.00299	1.00482	1.00376	1.00651		251.497	289.522	271.716	262.137	300.021	227.243		35.96	55.3488	34.718	39.5888
195099		250.908	295.009	255.43	239.064	306.176	212.456				0	0	0	0	0	0		0	0	0	0	0	0		0	0	0	0	0	0		0.999306	0.989611	1.00296	1.00464	1.0035	1.00649		250.908	295.009	245.374	230.481	306.176	203.58		35.8258	55.4638	34.7365	39.7508
195179		240.424	308.42	250.785	257.972	287.668	206.712				0	0	0	0	0	0		0	0	0	0	0	0		0	0	0	0	0	0		0.999628	0.989514	1.00284	1.00441	1.00346	1.00637		240.424	308.42	245.388	257.972	287.668	203.585		35.8258	55.4638	34.7365	39.7508
195259		229.15	269.849	217.555	254.476	250.32	205.423				0	0	0	0	0	0		0	0	0	0	0	0		0	0	0	0	0	0		0.999551	0.989225	1.00291	1.00388	1.0035	1.00643		222.765	272.445	245.379	254.476	269.898	203.583		35.8888	55.4638	34.765	40.1618
195339		231.979	258.592	236.304	187.345	271.088	220.952				0	0	0	0	0	0		0	0	0	0	0	0		0	0	0	0	0	0		0.999531	0.988979	1.00261	1.00366	1.00375	1.00707		222.49	272.42	245.413	230.4	269.77	220.952		35.5915	55.1245	34.765	40.045
195419		210.215	243.077	228.973	217.165	240.206	206.603				0	0	0	0	0	0		0	0	0	0	0	0		0	0	0	0	0	0		0.999394	0.988399	1.00223	1.0036	1.00425	1.0077		222.154	272.433	245.454	230.102	269.054	202.757		35.1858	55.1245	34.8448	39.9222
195519		195.289	258.167	235.387	180.066	234.808	170.812				0	0	0	0	0	0		0	0	0	0	0	0		0	0	0	0	0	0		0.998877	0.988221	1.00218	1.00261	1.00452	1.00768		221.88	272.436	245.46	229.928	268.342	202.704		35.1603	55.1245	34.8448	39.8363
195599		216.682	247.968	220.916	197.497	225.546	184.471				0	0	0	0	0	0		0	0	0	0	0	0		0	0	0	0	0	0		0.998722	0.988024	1.002	1.0021	1.00437	1.00766		221.894	272.439	245.296	229.607	268.361	202.704		35.2835	55.2917	34.8543	39.6415
195699		210.722	296.18	282.702	242.303	276.418	233.965				0	0	0	0	0	0		0	0	0	0	0	0		0	0	0	0	0	0		0.998646	0.98835	1.00163	1.00169	1.00476	1.00735		221.8	296.18	282.702	229.719	268.217	233.965		35.3928	55.2673	34.8252	39.8052
195859		198.853	290.361	240.047	246.867	269.291	218.482				0	0	0	0	0	0		0	0	0	0	0	0		0	0	0	0	0	0		0.99819	0.98829	1.00187	1.00155	1.00486	1.00702		221.756	290.361	244.385	246.867	267.386	218.482		35.3255	55.5763	34.8252	39.8547
195939		193.431	304.103	238.762	247.685	233.804	220.527				0	0	0	0	0	0		0	0	0	0	0	0		0	0	0	0	0	0		0.997952	0.987841	1.0016	1.0012	1.0045	1.00713		221.764	304.103	244.552	247.685	267.66	220.527		35.3255	55.5763	34.8252	39.8547
196019		224.145	294.085	213.26	233.74	237.4	223.491				0	0	0	0	0	0		0	0	0	0	0	0		0	0	0	0	0	0		0.997812	0.987203	1.00161	1.00198	1.00389	1.00662		221.769	294.085	245.338	229.642	268.125	223.491		35.3255	55.5215	34.9145	39.8547
196099		204.975	272.426	257.085	258.179	270.937	205.481				0	0	0	0	0	0		0	0	0	0	0	0		0	0	0	0	0	0		0.997964	0.987031	1.00157	1.00256	1.00385	1.0066		221.585	272.214	245.343	258.179	268.159	202.732		35.4988	56.0097	35.2723	39.5083
196179		213.616	260.931	240.686	239.743	246.139	220.992				0	0	0	0	0	0		0	0	0	0	0	0		0	0	0	0	0	0		0.997741	0.986549	1.00156	1.00328	1.00437	1.00739		221.436	272.004	245.343	228.923	266.86	220.992		35.611	56.6718	35.589	39.178
196258		203.258	256.657	250.261	233.277	215.649	195.893				0	0	0	0	0	0		0	0	0	0	0	0		0	0	0	0	0	0		0.998046	0.986056	1.00288	1.00417	1.00399	1.00781		221.431	271.766	244.095	228.776	266.9	202.547		35.6625	56.5692	35.5625	39.2675
196359		213.008	291.553	221.612	189.995	205.423	220.161				0	0	0	0	0	0		0	0	0	0	0	0		0	0	0	0	0	0		0.997678	0.985867	1.00433	1.00471	1.00444	1.00807		221.437	291.553	243.825	228.758	266.853	220.161		35.8075	56.497	35.4142	39.3245
196439		188.578	245.951	218.452	225.109	231.259	218.568				0	0	0	0	0	0		0	0	0	0	0	0		0	0	0	0	0	0		0.997257	0.985975	1.00481	1.00551	1.00416	1.00812		221.413	271.304	243.743	228.731	266.882	218.568		35.7867	56.46	35.4142	39.3245
196539		284.15	311.996	253.142	321.571	285.4	245.334				0	0	0	0	0	0		0	0	0	0	0	0		0	0	0	0	0	0		0.997187	0.986034	1.00516	1.00581	1.00386	1.00801		284.15	311.996	243.684	321.571	285.4	245.334		35.4703	56.6997	35.5625	39.438
196659		239.877	279.873	291.29	255.587	285.722	217.848				0	0	0	0	0	0		0	0	0	0	0	0		0	0	0	0	0	0		0.997617	0.985637	1.00531	1.0057	1.00373	1.00764		239.877	271.222	291.29	255.587	285.722	217.848		34.8628	57.0597	35.5625	39.438
196739		258.647	271.218	235.439	263.33	306.952	238.02				0	0	0	0	0	0		0	0	0	0	0	0		0	0	0	0	0	0		0.997941	0.985438	1.005	1.00508	1.0041	1.00719		258.647	271.235	244.011	263.33	306.952	238.02		34.8628	57.0597	35.589	39.7682
196859		185.357	296.146	250.097	224.473	238.383	191.623				0	0	0	0	0	0		0	0	0	0	0	0		0	0	0	0	0	0		0.998611	0.98569	1.00506	1.00483	1.00386	1.0068		220.221	296.146	244	228.753	266.562	202.167		34.6233	57.0597	35.589	39.438
196939		197.176	280.081	215.37	226.97	277.788	197.344				0	0	0	0	0	0		0	0	0	0	0	0		0	0	0	0	0	0		0.998931	0.985707	1.00488	1.00497	1.00351	1.00732		220.063	270.342	243.847	228.748	266.554	201.221		34.4963	57.0455	35.7373	39.438
197019		215.714	263.766	237.28	199.353	301.632	196.798				0	0	0	0	0	0		0	0	0	0	0	0		0	0	0	0	0	0		0.998919	0.985638	1.00611	1.00476	1.00434	1.00784		219.924	270.316	243.025	228.756	301.632	201.132		34.3628	56.977	35.5625	39.438
197099		216.874	267.725	216.471	230.891	218.676	182.646				0	0	0	0	0	0		0	0	0	0	0	0		0	0	0	0	0	0		0.998743	0.985578	1.00716	1.00454	1.00492	1.00818		219.938	270.256	243.019	228.764	266.293	200.994		34.3628	56.8943	35.63	39.681
197199		191.371	264.154	238.112	199.533	240.333	171.868				0	0	0	0	0	0		0	0	0	0	0	0		0	0	0	0	0	0		0.998439	0.984883	1.00698	1.00476	1.0051	1.00833		219.83	270.283	243.02	228.756	265.988	200.801		34.2625	57.1778	35.6472	39.681
197299		209.826	277.167	254.265	233.525	244.763	185.14				0	0	0	0	0	0		0	0	0	0	0	0		0	0	0	0	0	0		0.998049	0.98432	1.00685	1.00464	1.00509	1.00819		219.861	270.24	243.017	228.725	265.99	200.525		34.3095	57.2865	34.8505	39.9655
197399		231.001	264.051	262.656	250.51	271.477	224.018				0	0	0	0	0	0		0	0	0	0	0	0		0	0	0	0	0	0		0.997463	0.984256	1.0069	1.00406	1.00488	1.00807		219.907	270.243	262.656	250.51	265.796	224.018		34.358	57.5155	34.8505	40.0995
197479		235.069	294.181	262.583	258.698	268.225	222.204				0	0	0	0	0	0		0	0	0	0	0	0		0	0	0	0	0	0		0.997112	0.985017	1.00708	1.00399	1.00538	1.00776		219.935	294.181	262.583	258.698	265.57	222.204		34.358	57.2005	35.6735	40.0995
197579		236.093	267.156	220.113	209.581	272.117	216.275				0	0	0	0	0	0		0	0	0	0	0	0		0	0	0	0	0	0		0.996899	0.984954	1.00701	1.00332	1.00511	1.00775		236.093	270.208	243.02	228.722	264.984	216.275		33.9843	57.2005	35.6735	39.7425
197659		271.263	266.644	242.74	253.454	280.011	210.743				0	0	0	0	0	0		0	0	0	0	0	0		0	0	0	0	0	0		0.996718	0.984913	1.0076	1.00326	1.00584	1.0079		271.263	270.21	242.948	253.454	280.011	200.204		33.9843	57.2005	34.8505	39.7425
197739		242.211	275.179	254.782	231.086	276.07	183.037				0	0	0	0	0	0		0	0	0	0	0	0		0	0	0	0	0	0		0.996732	0.984878	1.00764	1.00252	1.00613	1.00773		242.211	270.212	242.942	228.728	264.576	200.227		33.9843	57.2005	34.88	39.7425
197859		213.215	257.96	222.427	207.419	257.602	185.514				0	0	0	0	0	0		0	0	0	0	0	0		0	0	0	0	0	0		0.996587	0.985639	1.00749	1.00252	1.00563	1.00773		219.846	270.174	242.965	228.728	264.741	200.227		34.136	57.2005	35.1032	39.7425
197939		227.983	298.749	238.951	199.793	235.655	199.932				0	0	0	0	0	0		0	0	0	0	0	0		0	0	0	0	0	0		0.996516	0.98603	1.00721	1.00243	1.00553	1.00795		219.851	298.749	243.01	228.729	264.773	200.198		34.136	56.868	35.553	39.7425
198019		217.188	249.511	259.57	254.394	254.594	200.076				0	0	0	0	0	0		0	0	0	0	0	0		0	0	0	0	0	0		0.996287	0.98616	1.00756	1.0026	1.0057	1.00822		219.869	269.975	259.57	254.394	264.717	200.163		34.4823	56.868	35.553	39.839
198099		264.036	256.032	279.768	265.436	324.433	263.501				0	0	0	0	0	0		0	0	0	0	0	0		0	0	0	0	0	0		0.996388	0.986612	1.00756	1.00287	1.00539	1.00804		264.036	269.953	279.768	265.436	324.433	263.501		34.4823	57.1697	35.5912	39.6827
198179		262.699	299.717	232.029	272.862	292.386	225.356				0	0	0	0	0	0		0	0	0	0	0	0		0	0	0	0	0	0		0.996009	0.987467	1.00707	1.00251	1.00494	1.00761		262.699	299.717	242.757	272.862	292.386	225.356		34.2805	56.439	34.868	39.6827
198299		239.878	298.683	226.131	220.782	263.895	204.657				0	0	0	0	0	0		0	0	0	0	0	0		0	0	0	0	0	0		0.995652	0.988224	1.00712	1.00218	1.00506	1.00737		239.878	298.683	242.75	228.457	263.978	199.852		34.2805	56.0485	34.868	39.659
198379		223.73	254.612	222.047	212.697	308.272	208.385				0	0	0	0	0	0		0	0	0	0	0	0		0	0	0	0	0	0		0.995831	0.988807	1.00738	1.00211	1.00525	1.00712		219.906	269.724	242.44	228.46	308.272	199.937		34.2805	55.9397	34.2625	39.659
198459		229.071	257.813	257.279	232.905	266.469	211.037				0	0	0	0	0	0		0	0	0	0	0	0		0	0	0	0	0	0		0.995762	0.988565	1.00732	1.00277	1.00512	1.00654		219.774	269.737	257.279	228.439	263.606	199.484		33.9663	56.0307	34.1047	39.659
[truncated: 14,422 more rows]
[truncated: 2 more columns]
