# Supplementary material for: Data on microcirculatory perfusion dips in the resting nail bed
Source: Data Brief. 2018 Oct 27;21:1232–5. doi: 10.1016/j.dib.2018.10.077 (PMC6231364; doi:10.1016/j.dib.2018.10.077)
Supplement: Supplementary file 14 — Supplementary material [file mmc14.xlsx]

## Sheet: Del1
Time lapsed (ms)		Dig II dx	Dig II sin	Dig III dx	Dig III sin	Dig IV dx	Dig IV sin
0		120.29	163.177	139.412	196.991	139.214	181.343		Session_2 for testsubject_2
100		117.611	144.123	155.468	169.547	149.285	181.814
181		130.659	142.537	155.831	177.796	131.889	169.281
261		131.513	160.991	138.792	157.59	139.275	165.022
340		102.248	131.146	134.559	135.792	133.87	163.619
421		106.78	158.893	130.371	162.811	142.496	157.838
516		91.226	142.34	126.961	152.926	121.035	150.87
601		91.303	146.792	120.568	146.919	121.177	151.199
701		103.709	151.31	141.671	189.046	136.839	178.788
781		133.895	186.396	157.547	201.117	142.87	199.307
881		120.289	172.216	139.998	186.867	168.409	181.615
1001		113.08	156.157	141.632	196.99	148.728	181.229
1081		114.318	156.324	143.159	168.13	143.588	184.2
1201		105.619	158.587	134.366	172.267	146.961	167.236
1281		103.036	147.473	133.383	169.985	129.68	169.79
1360		98.681	136.415	134.284	159.196	122.848	156.445
1440		89.7	128.076	124.398	160.9	125.889	158.272
1540		92.542	122.101	126.727	139.104	135.879	168.849
1641		103.888	137.576	114.49	132.935	115.376	152.655
1721		105.714	124.672	110.358	144.149	134.578	150.033
1801		105.211	148.858	139.552	177.338	156.757	200.519
1881		122.609	145.561	146.749	192.101	153.959	180.095
2001		116.83	148.733	148.672	183.346	146.251	164.514
2081		116.353	137.723	148.748	183.218	137.156	169.2
2161		118.873	137.901	137.814	189.981	143.905	178.302
2240		105.284	128.49	128.592	146.336	139.161	155.856
2321		119.18	136.609	134.314	153.563	124.307	166.727
2400		95.064	124.22	133.628	144.28	119.381	150.263
2480		97.305	138.969	104.289	135.742	123.272	148.465
2600		95.654	123.234	109.655	145.94	123.911	159.169
2680		97.729	120.989	111.899	132.455	144.403	137.308
2761		100.276	157.338	109.429	144.049	134.924	161.523
2840		110.705	151.066	127.658	180.46	151.344	173.272
3000		101.416	148.125	135.832	160.345	143.945	160.957
3100		129.528	139.285	143.378	139.974	125.289	154.716
3201		112.751	133.796	146.818	165.885	140.833	181.329
3281		119.363	125.107	132.323	147.232	138.76	152.058
3361		105.141	143.27	132.019	151.264	131.47	154.358
3441		104.095	130.679	119.163	131.996	119.708	151.128
3520		96.662	116.274	123.357	149.313	127.692	150.6
3600		102.022	111.016	123.207	135.404	118.203	137.87
3700		118.903	107.612	94.501	142.254	127.396	141.987
3780		104.4	93.511	95.045	121.344	128.777	134.454
3860		105.69	120.065	118.006	138.603	132.784	163.512
4025		112.961	137.797	138.195	169.534	156.198	164.359
4080		110.242	134.249	127.422	146.828	130.635	153.162
4160		111.433	121.929	121.955	144.833	127.579	158.161
4280		104.9	133.01	123.331	145.991	147.928	181.684
4360		92.186	119.729	118.154	148.079	117.222	155.588
4441		105.452	110.454	111.2	140.417	124.883	151.91
4520		92.62	115.039	118.446	128.098	103.428	138.403
4600		95.17	116.549	96.542	131.798	108.935	135.276
4680		93.112	117.986	101.773	129.54	97.526	143.189
4760		90.068	98.475	93.974	135.716	111.858	144.731
4880		87.191	106.634	112.891	141.405	109.39	139.064
5000		105.787	141.976	136.743	171.068	120.905	171.369
5080		119.733	136.389	126.752	161.539	142.539	163.846
5160		101.799	119.266	124.31	158.794	142.333	157.166
5240		98.499	128.523	119.819	146.169	129.564	175.485
5320		107.142	118.727	125.525	144.434	120.288	154.248
5400		104.61	116.176	118.567	142.3	121.498	144.676
5480		96.337	106.96	118.071	135.629	112.625	146.511
5560		104.413	108.329	100.751	125.666	108.326	152.029
5680		112.761	112.669	105.363	143.441	120.657	150.395
5760		96.794	116.598	100.858	142.17	117.687	143.762
5880		100.344	117.306	116.927	144.45	131.613	147.089
6000		117.885	141.232	133.275	160.339	138.41	175.12
6080		121.718	115.999	127.652	174.061	135.853	157.626
6200		107.229	134.79	120.532	149.586	141.505	162.857
6280		124.089	110.433	117.771	150.613	129.292	171.832
6360		119.892	106.628	120.431	149.819	132.236	147.089
6440		106.08	111.943	104.441	130.34	124.232	140.602
6520		99.158	110.603	105.147	132.051	111.849	152.904
6600		104.84	99.758	98.309	115.428	110.683	145.836
6680		100.812	111.114	97.981	118.015	101.549	130.843
6760		95.471	125.618	101.753	126.182	109.427	130.78
6880		101.256	117.08	114.001	134.63	127.223	148.581
7000		106.531	122.079	119.79	152.83	134.212	156.252
7080		111.449	127.713	125.94	156.591	119.076	154.471
7180		104.296	111.428	109.755	138.961	121.766	154.005
7260		101.097	117.198	113.605	134.17	115.922	148.723
7340		98.157	129.171	106.987	134.722	114.028	149.72
7420		102.556	121.775	114.671	134.044	124.06	145.344
7500		99.006	125.903	114.802	126.673	132.556	142.193
7580		92.881	105.319	95.888	133.032	118.276	138.991
7700		101.68	119.517	98.288	120.05	119.233	143.39
7780		98.093	91.216	93.635	127.274	101.669	140.004
7880		86.61	117.063	97.74	134.956	114.783	141.931
8000		112.778	132.123	131.86	154.118	142.059	157.418
8100		106.131	136.394	114.309	147.947	121.05	156.228
8187		98.625	134.483	107.574	158.732	108.862	139.17
8260		102.035	115.87	124.085	138.622	116.478	138.858
8340		94.256	100.755	102.156	131.604	120.114	138.76
8440		95.27	114.648	97.54	130.313	109.167	146.77
8520		92.513	118.099	100.82	132.737	105.819	139.019
8620		77.72	107.173	96.156	118.056	110.481	147.213
8700		93.248	110.813	96.639	138.664	103.933	137.238
8780		79.856	91.243	83.106	122.357	97.792	138.481
8880		104.052	111.126	99.936	122.757	116.623	150.341
9000		101.116	125.103	111.915	159.775	122.293	160.537
9080		96.004	112.13	108.317	145.087	124.235	158.566
9180		91.237	117.341	109.541	140.893	123.839	146.694
9260		95.642	125.435	112.659	125.205	121.942	151.181
9340		95.132	108.67	104.446	114.385	112.827	139
9440		92.328	108.599	90.05	120.435	110.795	143.676
9520		96.446	110.891	104.768	110.972	116.882	143.831
9620		87.779	108.149	99.097	124.216	109.013	141.407
9720		87.023	103.74	87.67	113.8	111.056	127.081
9800		84.938	102.344	106.418	114.085	94.116	126.321
9880		76.453	95.871	123.415	110.482	92.682	118.839
10000		94.34	118.246	126.736	134.009	129.925	145.348
10100		97.297	116.719	94.073	134.404	126.181	150.166
10180		98.473	113.64	94.331	131.987	123.143	138.415
10260		78.5	110.807	100.95	130.74	110.957	145.512
10340		93.238	100.862	98.017	135.07	113.418	147.409
10420		83.156	106.895	87.003	125.484	102.184	133.906
10500		79.515	96.826	88.193	121.023	99.092	126.946
10620		77.421	86.927	76.041	102.652	94.329	116.858
10700		81.586	92.983	80.199	114.26	92.649	133.078
10780		74.451	84.358	74.603	104.321	97.804	124.532
10860		99.124	84.368	69.777	106.926	83.907	119.565
11000		110.534	106.187	102.394	134.239	115.575	139.377
11080		97.596	121.44	99.192	126.119	115.582	155.269
11160		82.759	118.096	95.781	111.125	109.542	130.33
11240		86.485	101.207	90.102	127.918	107.811	130.644
11323		88.425	98.649	98.775	112.661	105.724	127.903
11400		82.189	92.506	88.345	117.526	107.849	114.764
11480		77.845	98.821	85.99	100.261	105.892	117.176
11560		75.374	91.393	79.078	104.081	89.368	115.285
11640		68.132	82.479	75.005	97.093	89.404	102.814
11760		71.01	118.166	72.733	106.086	91.483	107.379
11840		246.772	214.644	86.933	115.634	99.659	125.704
12020		157.02	150.806	108.286	127.02	110.86	127.803
12100		202.397	139.044	101.34	112.622	115.98	132.282
12180		246.221	133.679	95.322	115.829	99.314	127.437
12260		172.027	125.305	92.041	117.334	104.637	116.221
12340		148.047	134.487	84.803	116.301	94.68	112.394
12420		136.769	96.554	79.477	107.665	86.49	115.487
12540		146.467	99.527	74.397	109.021	87.119	117.948
12620		165.577	133.328	76.515	107.495	86.076	105.725
12720		174.821	102.955	66.964	100.049	84.499	114.247
12800		164.636	97.837	77.056	92.394	85.995	118.634
12880		156.185	129.319	93.101	130.59	110.494	124.736
13000		160.116	124.149	104.878	127.135	103.924	145.71
13120		179.438	114.877	94.87	120.622	105.347	133.443
13200		126.257	114.383	84.651	121.506	94.163	124.312
13280		108.319	113.777	86.189	119.33	97.32	113.781
13360		110.581	105.892	90.25	106.109	95.215	106.705
13440		99.019	101.253	88.962	102.319	87.824	112.726
13560		103.657	89.807	82.887	106.06	99.826	112.164
13640		99.877	100.201	76.232	123.83	74.273	119.456
13720		97.67	94.124	71.961	112.991	84.159	114.696
13800		74.909	80.133	66.965	111.664	88.454	106.12
13880		95.343	104.706	101.421	139.963	113.571	134.433
14000		99.556	111.851	95.124	135.217	119.522	127.587
14080		89.019	115.642	95.135	130.578	107.211	118.776
14160		83.922	117.686	102.701	127.58	103.429	132.967
14280		92.731	112.537	99.507	122.85	122.164	150.921
14360		118.903	104.646	120.541	123.905	126.579	147.472
14440		119.424	127.687	95.357	112.421	100.048	143.931
14560		108.074	104.519	98.262	118.073	105.772	109.7
14640		103.344	106.87	93.723	114.827	107.172	112.768
14720		90.749	86.426	86.991	105.98	83.978	113.435
14800		123.606	115.392	113.531	111.143	108.169	122.001
14880		111.034	111.066	103.785	129.486	113.108	137.554
15000		109.6	145.592	112.828	159.745	117.377	155.749
15080		96.088	120.697	96.448	130.745	107.322	140.147
15160		114.473	107.268	114.203	136.953	124.556	131.379
15260		134.918	103.765	101.595	146.171	102.373	116.568
15342		107.71	90.71	92.697	120.258	93.011	137.099
15440		109.959	89.696	96.286	119.64	107.633	134.627
15520		83.172	90.847	82.98	104.748	92.499	112.146
15600		80.661	81.161	82.183	114.069	79.359	116.539
15700		76.587	80.551	71.016	104.739	77.842	104.251
15782		84.63	79.994	79.177	91.154	91.797	107.047
15880		95.694	122.106	97.703	128.536	118.059	130.035
16000		85.391	113.856	96.57	145.679	110.39	127.137
16100		86.39	100.197	84.858	120.497	112.582	125.649
16180		94.26	104.256	96.357	116.223	117.831	128.389
16260		94.021	93.01	84.056	122.244	89.865	122.239
16340		92.479	105.392	74.96	117.843	98.586	110.062
16420		81.803	105.017	79.406	108.888	102.727	110.742
16500		78.161	89.196	72.714	116.508	93.434	104.733
16580		73.061	84.025	79.433	100.403	97.305	105.326
16660		67.611	73.723	66.598	103.346	80.716	100.42
16760		84.779	73.268	65.726	92.368	78.308	99.864
16880		89.927	106.25	89.211	133.979	107.392	122.969
17000		86.701	127.156	91.792	129.56	100.974	142.604
17100		111.726	122.559	95.145	130.559	108.329	147.463
17200		92.672	112.785	78.133	130.259	96.775	148.599
17299		80.535	108.395	77.801	118.189	93.117	124.289
17380		77.605	87.234	86.893	102.042	99.686	114.858
17460		83.055	100.345	83.198	121.889	90.714	121.758
17540		76.963	117.583	80.549	109.624	77.356	122.575
17620		71.508	130.93	63.884	112.306	82.008	104.245
17700		66.347	110.194	55.632	103.469	73.532	103.729
17780		69.09	121.39	47.275	97.648	70.603	108.263
17880		78.687	118.602	65.999	110.326	81.211	121.19
18000		138.827	184.678	100.23	153.959	118.428	168.361
18100		118.338	137.644	112.47	131.218	108.886	144.395
18200		81.779	99.823	80.799	125.966	103.188	132.004
18280		90.017	120.751	91.282	117.31	106.027	143.255
18360		88.759	101.806	83.387	100.543	88.597	131.954
18440		81.436	94.035	87.824	113.657	93.696	128.602
18520		84.367	103.414	82.729	97.602	90.087	116.727
18600		80.839	84.047	73.088	98.438	79.724	106.885
18680		70.97	93.089	64.068	88.645	79.521	95.901
18760		63.706	85.271	52.774	86.744	81.801	101.842
18840		68.936	87.588	68.008	85.459	72.655	100.147
19000		77.813	99.87	93.086	124.778	97.886	129.152
19080		78.565	86.625	85.058	106.682	95.441	116.509
19160		72.292	78.102	69.424	112.87	89.563	106.765
19240		71.368	88.445	79.859	103.175	90.553	114.559
19340		76.234	84.421	83.954	91.498	84.308	108.381
19440		71.431	90.644	64.753	95.067	81.962	99.805
19520		65.324	87.778	59.457	87.24	75.911	100.086
19600		61.893	86.321	66.513	95.972	67.178	100.697
19680		57.938	73.455	54.654	79.009	74.721	94.039
19760		61.852	76.53	62.672	77.298	73.106	98.165
19880		59.363	65.571	62.254	77.55	72.724	90.323
20000		65.548	87.624	82.298	99.902	98.934	123.245
20080		77.469	96.737	81.657	104.12	98.381	117.69
20160		71.168	97.707	76.448	97.044	77.165	105.724
20240		69.595	85.389	69.6	111.145	85.12	101.321
20320		73.025	71.597	80.352	106.701	84.574	110.154
20400		72.139	77.555	73.639	109.556	79.463	124.851
20520		71.897	68.081	60.336	84.24	65.498	98.971
20600		76.104	77.41	63.963	84.082	62.984	103.742
20680		63.891	58.997	57.011	75.586	69.085	95.032
20780		51.532	50.5	49.61	83.051	64.646	89.088
20880		76.34	61.151	51.159	78.049	60.344	97.404
21000		84.167	90.681	80.623	112.767	90.839	117.99
21120		95.205	94.859	74.597	111.83	96.698	126.843
21200		65.964	73.175	71.185	99.085	78.894	110.515
21280		71.863	77.009	57.496	93.041	83.64	106.229
21360		80.789	83.836	66.941	93.969	75.444	118.721
21440		95.933	72.708	65.105	87.48	69.06	102.199
21520		78.983	72.771	59.423	73.1	67.521	96.455
21600		64.24	53.584	57.615	79.364	69.923	84.651
21680		63.328	68.006	50.938	77.548	60.267	91.042
21780		54.724	68.245	48.725	80.827	64.294	86.035
21880		50.627	64.213	37.788	74.855	54.902	74.416
22040		64.467	84.489	72.763	99.522	88.938	102.963
22120		65.5	82.765	63.322	108.051	81.799	103.6
22200		69.157	72.408	63.357	97.837	82.618	100.137
22280		64.339	68.369	54.098	95.53	71.034	111.906
22360		66.887	63.594	62.729	102.838	73.338	106.5
22440		58.545	64.471	58.443	89.264	63.381	98.496
22520		56.015	58.07	63.614	82.444	68.4	105.083
22600		53.713	58.93	53.563	75.457	67.67	100.584
22680		49.196	54.713	55.036	83.804	64.822	101.89
22760		51.963	62.652	45.504	83.346	55.46	77.892
22840		41.149	54.071	46.223	70.494	53.64	69.666
23040		76.106	82.344	71.347	107.218	87.736	113.772
23120		67.819	80.128	76.681	96.378	93.327	111.599
23200		54.626	76.299	67.895	100.012	71.981	97.851
23280		60.796	82.765	75.765	100.569	83.505	109.257
23360		71.164	67.409	70.288	93.07	80.419	106.785
23440		74.179	61.239	60.686	86.08	77.22	96.657
23520		66.849	69.765	66.318	97.988	68.93	94.934
23600		54.703	66.551	59.897	77.401	62.729	91.578
23700		59.625	66.938	54.457	84.747	62.163	80.03
23780		44.446	71.327	55.843	76.75	60.591	79.708
23882		55.072	49.717	63.857	94.96	67.493	86.952
24000		67.123	90.183	78.684	117.698	91.168	103.777
24100		72.264	89.406	73.337	102.884	84.931	105.247
24180		68.795	79.709	71.748	97.97	75.71	102.286
24260		68.447	77.705	75.325	97.459	94.208	109.872
24340		78.265	74.532	71.42	93.394	79.195	95.776
24420		68.522	80.958	65.001	106.057	66.678	93.605
24520		62.765	84.334	61.855	92.871	77.398	82.932
24600		69.318	70.938	58.606	96.367	69.276	91.216
24680		51.613	79.23	54.777	75.947	58.155	85.413
24760		45.128	71.884	55.507	77.032	63.324	90.475
24860		49.427	52.792	51.827	68.281	63.735	85.669
25020		77.229	82.45	75.668	112.165	88.163	113.755
25100		70.919	86.619	68.231	100.432	85.815	106.137
25180		70.432	83.296	77.715	105.417	82.341	104.893
25300		76.446	79.387	73.501	100.883	82.263	115.264
25380		66.657	62.432	75.446	97.793	73.863	105.797
25460		64.184	62.351	60.902	91.294	58.621	96.493
25540		54.393	61.779	62.154	72.368	60.324	94.001
25620		61.311	63.327	57.497	85.009	70.941	87.884
25700		53.239	74.977	53.685	78.672	61.138	85.153
25820		51.688	62.039	41.713	76.195	56.417	80.496
25900		49.987	56.874	49.286	72.6	60.209	89.774
26020		65.001	78.78	70.125	99.594	78.054	109.634
26100		78.011	84.002	75.253	105.268	83.424	106.506
26180		65.767	79.698	77.488	106.101	81.396	105.571
26260		70.227	80.306	69.88	94.873	83.962	107.899
26340		65.86	70.646	75.334	89.692	88.835	105.505
26420		71.731	68.871	68.736	92.461	67.096	106.478
26540		62.086	64.378	67.496	92.24	74.429	101.799
26620		61.381	62.383	61.893	90.674	70.131	90.706
26700		55.846	58.542	53.034	75.397	65.074	92.396
26820		50.424	60.702	50.378	76.975	56.055	85.022
26900		48.471	70.265	50.575	76.08	47.146	80.502
27020		75.892	83.1	72.313	114.066	87.44	118.13
27099		75.547	75.256	82.577	124.797	92.998	112.218
27180		76.876	87.821	73.189	118.065	90.455	126.255
27259		77.973	77.687	80.931	97.868	80.331	105.501
27380		74.304	68.149	79.869	93.867	76.202	106.285
27460		57.96	59.671	65.17	85.583	65.87	92.24
27560		63.848	59.908	61.817	80.375	61.467	90.063
27640		79.587	64.962	63.934	86.327	67.443	98.19
27720		63.17	62.518	55.782	93.769	58.004	97.979
27820		59.515	61.607	55.913	70.545	60.186	86.312
27908		49.969	68.777	48.704	78.646	65.476	94.525
28020		66.751	65.995	53.255	76.25	54.974	83.894
28140		103.486	97.864	82.876	95.814	87.4	107.262
28220		87.469	83.566	74.268	97.343	89.366	113.444
28300		86.325	109.806	75.181	97.633	84.27	105.275
28380		77.072	89.588	71.664	106.186	75.411	98.892
28460		65.968	80.333	68.924	93.395	82.222	106.139
28540		59.714	68.847	54.74	89.605	72.987	105.489
28620		52.662	65.846	56.715	85.979	68.385	87.776
28700		56.336	57.75	55.014	82.185	62.599	89.199
28780		51.393	61.95	44.695	70.68	64.896	82.898
28880		49.205	52.598	47.908	77.354	56.791	77.944
29020		39.579	45.512	46.568	61.669	49.291	85.197
29139		43.252	43.328	50.701	68.376	51.493	80.6
29235		75.643	64.664	73.76	91.886	76.217	119.312
29300		68.983	59.562	59.206	101.351	83.46	114.892
29380		62.706	64.458	69.026	90.028	82.503	110.555
29460		64.953	60.7	57.274	81.061	73.634	94.534
29540		81.198	75.608	63.125	81.095	71.209	96.604
29620		54.309	57.847	58.741	79.88	72.037	94.049
29700		57.111	45.082	60.413	70.45	64.037	86.426
29780		59.366	42.893	53.199	69.797	61.72	84.009
29860		63.188	52.121	52.614	69.055	55.564	88.747
30020		55.666	53.43	54.426	65.891	60.345	79.575
30100		64.253	55.999	54.168	58.844	57.56	71.926
30179		61.591	46.907	60.087	58.425	59.511	91.423
30259		68.988	59.842	70.981	91.641	76.501	108.194
30379		64.15	71.428	68.216	88.51	69.391	91.356
30460		67.732	74.273	59.256	73.488	74.196	95.041
30540		56.9	60	61.143	77.497	68.154	88.187
30620		64.002	63.778	53.859	76.879	54.996	91.054
30700		63.743	56.845	51.109	65.393	62.758	80.702
30820		45.033	49.758	54.853	65.757	67.252	78.811
30900		48.866	50.248	49.502	77.866	60.903	93.401
31040		64.378	61.538	40.687	65.599	52.835	72.002
31139		52.801	51.306	41.341	59.878	48.603	66.704
31239		66.79	81.158	41.679	63.238	44.814	69.727
31319		66.338	79.891	58.583	83.609	69.278	94.053
31400		69.7	79.121	62.989	77.929	66.933	100.693
31479		60.226	85.96	52.679	91.582	71.376	93.335
31559		58.335	93.028	52.762	77.892	75.94	92.038
31659		58.46	89.009	62.459	89.205	68.214	93.813
31739		53.757	80.203	50.587	69.383	55.545	79.164
31819		47.315	67.609	48.376	70.765	53.021	79.72
31899		49.336	62.821	47.843	59.174	46.85	80.007
32019		52.823	46.939	49.489	59.926	56.675	74.721
32099		53.594	56.545	48.029	64.444	52.516	78.083
32179		54.837	47.994	42.749	53.07	46.238	72.317
32259		64.71	59.74	48.385	68.308	47.936	75.628
32359		63.844	73.76	68.785	89.828	78.13	104.181
32439		58.849	65.316	64.402	85.415	75.305	110.429
32519		61.525	63.163	60.77	78.516	63.962	96.05
32620		64.522	72.648	73.615	71.779	65.77	93.451
32699		49.989	57.662	67.354	62.217	56.844	88.96
32779		54.169	50.602	51.847	70.64	53.875	83.315
32879		51.94	50.83	53.963	65.089	56.509	72.374
33020		41.858	35.943	47.673	59.233	47.693	72.385
33099		46.581	38.106	43.048	53.752	44.651	67.543
33217		37.977	34.765	37.159	53.817	36.178	67.014
33299		41.775	35.028	36.654	56.984	51.468	67.672
33399		64.912	62.627	61.647	72.618	69.304	99.47
33479		63.46	70.66	64.8	76.385	73.612	97.927
33559		49.168	76.219	61.872	79.289	65.594	103.254
33639		54.292	72.707	62.265	67.252	59.502	86.059
33739		47.19	63.904	55.77	65.646	57.927	79.519
33819		60.107	54.841	45.927	61.806	56.57	74.065
33899		45.698	52.652	41.187	59.551	52.595	73.237
34019		49.852	38.102	47.985	58.641	48.713	69.863
34099		46.96	45.885	49.106	50.659	53.46	62.19
34199		38.772	45.273	35.277	53.176	40.353	64.359
34299		42.487	44.55	33.321	45.628	48.278	61.315
34379		35.471	36.664	36.643	45.737	30.646	60.024
34459		48.346	53.339	57.183	80.224	54.12	85.144
34579		55.289	53.588	55.369	82.053	68.625	84.598
34659		59.836	79.871	61.534	77.032	64.032	86.491
34739		56.119	64.679	62.138	66.576	63.837	84.73
34819		49.96	55.032	58.288	70.627	59.509	79.516
34899		55.458	62.277	60.818	61.055	47.174	75.532
35019		54.966	45.223	41.487	54.182	52.516	71.329
35099		53.333	38.796	54.692	48.503	54.329	66.811
35179		49.153	37.015	47.1	49.212	41.687	66.093
35259		46.52	31.253	44.416	54.969	42.255	64.375
35339		36.146	35.83	47.724	43.161	46.227	51.427
35459		41.805	51.507	47.958	48.21	54.029	72.961
35579		50.001	65.465	58.521	72.647	70.601	85.444
35659		49.677	67.281	59.478	70.421	56.789	79.829
35739		57.936	53.38	48.435	66.344	50.032	75.238
35819		56.002	55.487	46.022	73.831	63.447	65.849
35899		57.879	50.394	47.901	66.895	52.045	72.864
36019		43.944	52.436	39.901	58.108	39.466	62.063
36132		47.042	48.154	37.782	51.339	39.229	63
36179		42.823	50.201	41.189	45.276	41.8	63.559
36259		33.581	34.728	43.218	51.874	38.541	63.112
36359		34.717	41.653	33.197	47.222	40.502	54.464
36459		31.549	45.685	37.673	52.492	41.021	59.562
36539		32.343	40.383	34.198	44.076	49.2	54.177
36619		47.839	50.239	50.594	71.912	60.089	84.967
36739		53.769	66.02	50.107	75.462	67.693	89.248
36819		60.082	68.835	53.158	73.523	62.428	88.252
36899		52.565	63.984	53.753	84.277	61.649	88.421
37019		49.597	57.396	44.794	69.314	50.396	81.782
37099		48.551	46.466	42.343	58.03	52.479	76.671
37179		54.068	47.864	50.754	64.133	53.197	82.043
37259		53.612	44.899	51.344	64.576	51.501	75.081
37339		43.751	45.341	41.786	52.425	41.857	65.063
37459		47.15	66.367	46.511	54.795	47.097	68.52
37539		83.269	86.515	61.502	69.412	58.105	76.973
37639		92.558	64.063	66.337	55.819	74.632	76.586
37739		93.205	72.054	83.829	69.63	83.414	98.724
37819		111.94	104.03	88.712	74.745	70.121	97.376
37899		102.477	84.31	89.081	84.954	86.678	109.132
38039		86.817	95.16	63.574	77.811	63.676	93.115
38119		87.524	80.184	58.445	84.057	70.746	95.46				Peak detection							AUC							Time							a							PU(a)							Perfusion variability
38199		94.922	76.378	71.442	81.049	69.401	85.674
38279		86.198	68.177	52.493	67.35	62.032	76.424				Dig II dx	Dig II sin	Dig III dx	Dig III sin	Dig IV dx	Dig IV sin		Dig II dx	Dig II sin	Dig III dx	Dig III sin	Dig IV dx	Dig IV sin		Dig II dx	Dig II sin	Dig III dx	Dig III sin	Dig IV dx	Dig IV sin		Dig II dx	Dig II sin	Dig III dx	Dig III sin	Dig IV dx	Dig IV sin		Dig II dx	Dig II sin	Dig III dx	Dig III sin	Dig IV dx	Dig IV sin		Dig II dx	Dig II sin	Dig III dx	Dig III sin
38359		72.146	58.937	45.704	65.893	45.487	79.973
38439		67.499	81.017	50.34	63.148	59.159	80.24				0	0	0	0	0	0		0	0	0	0	0	0		0	0	0	0	0	0		1.0938	1.10588	1.13278	1.07746	1.11396	1.0722		55.8285	68.934	54.3278	84.2685	60.3442	94.0126		22.4295	20.5668	19.0495	23.5003
38519		49.931	87.297	50.182	63.834	54.271	71.055				0	0	0	0	0	0		0	0	0	0	0	0		0	0	0	0	0	0		1.09258	1.10897	1.13159	1.0762	1.11576	1.07223		55.7755	68.8526	54.2615	84.4531	60.2884	93.8675		22.39	20.3503	19.0315	23.4073
38599		50.165	61.686	34.285	58.147	42.301	74.875				0	0	0	0	0	0		0	0	0	0	0	0		0	0	0	0	0	0		1.09204	1.11203	1.13038	1.0759	1.11492	1.07152		55.6519	68.8346	54.1949	84.2591	60.252	93.7881		22.3032	20.0768	18.9987	23.2747
38679		35.215	63.972	38.035	61.309	40.067	78.378				0	0	0	0	0	0		0	0	0	0	0	0		0	0	0	0	0	0		1.09174	1.11219	1.12911	1.07539	1.11412	1.07128		55.4724	68.7561	54.1614	84.2231	60.2139	93.7105		22.2332	19.6732	18.9172	23.1755
38759		45.408	49.236	41.627	60.796	38.623	76.402				0	0	0	150	0	0		0	0	0	16.9409	0	0		0	0	0	1	0	0		1.09055	1.11447	1.12779	1.07489	1.11352	1.07058		55.3932	68.4997	54.1506	84.2401	60.1939	93.6183		22.2175	19.4075	18.8917	23.1155
38879		69.374	76.301	59.851	77.707	63.542	98.964				0	0	0	150	0	0		0	0	0	18.6943	0	0		0	0	0	1	0	0		1.08943	1.11725	1.12912	1.0748	1.11562	1.07086		55.3123	68.3365	54.0604	84.1713	60.1221	93.4489		22.2037	19.3162	18.7885	23.0232
39019		52.023	61.539	55.203	88.727	64.936	90.277				0	0	0	150	0	0		0	0	0	19.895	0	0		0	0	0	1	0	0		1.08882	1.11566	1.12775	1.07403	1.11773	1.0701		55.1632	68.4277	54.1114	84.1983	59.8168	93.5015		22.127	19.3162	18.7885	23.0232
39139		56.905	63.504	51.941	75.111	52.744	78.576				0	0	0	150	0	0		0	0	0	21.083	0	0		0	0	0	1	0	0		1.0891	1.11433	1.12602	1.07308	1.11773	1.06921		55.1347	68.5085	54.1444	84.2312	59.8184	93.5687		22.074	19.3162	18.7885	23.1155
39219		53.608	72.64	51.944	61.187	48.494	76.031				0	0	0	150	0	0		0	0	0	21.6379	0	0		0	0	0	1	0	0		1.09048	1.11296	1.12489	1.07225	1.11785	1.0683		54.9209	68.6668	54.2335	84.2505	59.7886	93.634		21.8895	19.3162	18.8917	23.1755
39299		41.696	60.808	40.931	70.174	50.839	79.217				0	0	0	150	0	0		0	0	0	21.0177	0	0		0	0	0	1	0	0		1.09238	1.11146	1.12293	1.07068	1.11657	1.06694		54.7193	68.791	54.3412	84.2974	59.5281	93.7279		21.7198	19.3162	18.8917	23.2747
39379		46.676	56.98	42.782	64.884	55.302	73.293				0	0	0	150	0	0		0	0	0	20.2988	0	0		0	0	0	1	0	0		1.09255	1.10893	1.12059	1.06884	1.11659	1.06521		54.6799	68.8392	54.4356	84.7213	59.5232	93.7948		21.5817	19.3162	18.8917	23.2747
39459		49.143	60.219	40.958	52.867	47.962	72.186				0	0	0	150	0	0		0	0	0	20.0232	0	0		0	0	0	1	0	0		1.09211	1.10698	1.11851	1.06722	1.11606	1.06604		54.6234	68.8472	54.4953	84.7847	59.5095	93.6499		21.5333	18.9183	18.8917	23.2747
39539		44.852	48.381	39.735	54.219	44.049	72.872				0	0	0	150	0	0		0	0	0	19.8161	0	0		0	0	0	1	0	0		1.09411	1.10512	1.12175	1.06526	1.11504	1.06584		54.5207	68.8484	54.4031	84.8513	59.5068	93.5154		21.225	18.7668	18.7885	23.2747
39639		43.724	41.931	36.516	53.138	43.12	66.046				0	0	0	150	0	0		0	0	0	19.4233	0	0		0	0	0	1	0	0		1.09641	1.10401	1.12245	1.06549	1.11483	1.06541		54.3079	68.8553	54.3665	84.8425	59.4266	93.4327		21.0795	18.7492	18.7363	23.1755
39719		51.86	45.86	42.843	51.248	37.895	65.53				0	0	0	150	0	0		0	0	0	19.3429	0	0		0	0	0	1	0	0		1.10079	1.10226	1.12149	1.06399	1.11562	1.06566		54.0563	68.8647	54.4169	84.9004	59.1116	93.3687		20.5998	18.7492	18.459	23.1755
39799		40.737	38.468	42.891	48.644	41.183	71.397				0	0	0	150	0	0		0	0	0	19.4592	0	0		0	0	0	1	0	0		1.10642	1.10165	1.12055	1.06369	1.11558	1.06706		53.6577	68.856	54.4361	84.8347	59.0515	93.2174		20.3	18.6702	18.1885	23.1155
39899		33.83	40.876	29.877	52.719	43.425	61.627				0	0	0	150	0	150		0	0	0	20.0625	0	20.2255		0	0	0	1	0	1		1.10694	1.1013	1.12103	1.06543	1.11446	1.06833		53.6089	68.8477	54.3171	84.5704	59.0226	92.9025		20.2607	18.5992	18.1885	23.1155
40019		47.602	48.522	46.969	59.438	49.623	71.34				0	0	0	150	0	150		0	0	0	21.1545	0	21.4973		0	0	0	1	0	1		1.10878	1.10045	1.11967	1.06423	1.11312	1.06758		53.5998	68.8496	54.3889	84.7582	59.0543	93.0004		20.0547	18.5992	18.1885	23.1155
40140		50.043	68.962	44.832	69.774	59.032	81.522				0	0	0	150	0	150		0	0	0	22.4506	0	22.3647		0	0	0	1	0	1		1.11064	1.09976	1.11813	1.06371	1.11175	1.06648		53.2953	68.8539	54.4372	84.8338	59.0846	93.1282		20.0547	18.6702	18.459	23.1755
40199		48.717	73.716	54.144	80.813	58.581	83.269				0	0	0	150	0	150		0	0	0	21.3858	0	22.19		0	0	0	1	0	1		1.11119	1.09888	1.11706	1.06329	1.11066	1.06569		53.2728	68.8595	54.4514	84.9285	59.1247	93.1771		19.94	18.6702	18.459	23.2747
40279		50.167	71.52	55.831	81.476	54.165	82.334				0	0	0	150	0	150		0	0	0	20.4961	0	21.3154		0	0	0	1	0	1		1.11177	1.09815	1.11608	1.06254	1.11295	1.06498		53.249	68.8843	54.5004	85.0171	59.0575	93.3205		19.94	18.7492	18.459	23.4073
40379		57.572	60.569	49.856	69.767	60.419	73.012				0	0	0	150	0	150		0	0	0	20.1613	0	20.1987		0	0	0	1	0	1		1.11586	1.0969	1.11443	1.06133	1.11675	1.0635		52.8084	68.9359	54.6302	85.0985	58.8645	93.3735		19.8155	18.7492	18.459	23.4073
40459		58.2	57.519	48.927	69.008	47.764	75.962				0	0	0	150	0	150		0	0	0	19.3654	0	19.7922		0	0	0	1	0	1		1.11428	1.09552	1.11238	1.05967	1.11454	1.06221		52.8292	69.1935	54.6835	85.2788	59.0173	93.4121		19.8155	18.7492	18.459	23.4073
40539		43.674	50.959	42.327	67.57	39.532	67.237				0	0	0	150	0	150		0	0	0	17.6015	0	19.3435		0	0	0	1	0	1		1.12269	1.09388	1.11016	1.05802	1.11579	1.06107		52.6054	69.6467	54.7307	85.4336	58.7145	93.4408		19.727	18.7492	18.459	23.4073
40619		48.853	47.605	44.141	64.262	42.437	63.547				0	0	0	0	0	150		0	0	0	0	0	18.8186		0	0	0	0	0	1		1.1232	1.09259	1.10783	1.05642	1.11619	1.06058		52.5847	69.6853	54.7682	85.4864	58.6702	93.4031		19.3233	18.7492	18.459	23.4073
40699		40.611	52.096	42.244	59.706	48.799	68.826				0	0	0	0	0	0		0	0	0	0	0	0		0	0	0	0	0	0		1.1258	1.09136	1.10589	1.05454	1.11633	1.05985		52.4749	69.7206	54.7761	85.5933	58.5863	93.362		19.0295	18.7668	18.459	23.2747
40779		40.948	62.899	43.793	66.51	48.372	62.384				0	0	0	0	0	0		0	0	0	0	0	0		0	0	0	0	0	0		1.12568	1.09021	1.10629	1.05365	1.11523	1.05964		52.3941	69.7516	54.7573	85.643	58.5068	93.2887		18.712	18.7668	18.1885	23.2747
40879		44.054	44.576	46.154	67.588	37.106	63.189				0	0	0	0	0	0		0	0	0	0	0	0		0	0	0	0	0	0		1.1253	1.09031	1.10496	1.05251	1.11569	1.06054		52.3783	69.7708	54.7434	85.9928	58.2855	93.1227		18.5352	18.7668	18.1885	23.4073
41019		34.9	41.804	35.965	49.891	32.139	59.968				0	0	0	0	0	0		0	0	0	0	0	0		0	0	0	0	0	0		1.12621	1.08917	1.10573	1.0516	1.1175	1.05969		52.2572	69.842	54.6791	86.2292	58.1364	93.1762		18.4868	18.7668	18.0652	23.5003
41099		49.964	66.24	50.964	85.692	61.192	79.262				0	0	0	0	0	150		0	0	0	0	0	18.7509		0	0	0	0	0	1		1.12534	1.08816	1.1053	1.05142	1.11621	1.05937		52.3014	70.0652	54.6891	86.3937	58.1652	93.196		18.4868	18.8148	18.1885	23.5085
41219		45.252	79.51	43.772	91.141	57.098	97.19				0	0	0	0	0	150		0	0	0	0	0	19.5815		0	0	0	0	0	1		1.12451	1.08786	1.10469	1.0507	1.11491	1.05869		52.3796	70.0913	54.7475	86.5818	58.1967	93.3343		18.5352	18.9352	18.459	23.534
41299		49.668	66.788	47.569	74.03	51.655	96.294				0	0	0	0	0	150		0	0	0	0	0	20.3079		0	0	0	0	0	1		1.12371	1.08761	1.104	1.05047	1.11323	1.0584		52.381	70.1038	54.7756	86.8349	58.2969	93.3441		18.5352	19.259	18.7363	23.5847
41379		38.727	66.764	46.198	71.665	51.909	80.439				0	0	0	0	0	150		0	0	0	0	0	19.2584		0	0	0	0	0	1		1.1226	1.08617	1.1033	1.04996	1.11166	1.05769		52.4188	70.1602	54.7765	86.8694	58.4223	93.3677		18.5352	19.259	18.7363	23.5847
41461		44.418	73.615	43.197	93.352	49.708	82.174				0	0	0	0	0	0		0	0	0	0	0	0		0	0	0	0	0	0		1.12161	1.08484	1.10224	1.04885	1.11197	1.0569		52.4538	70.2106	54.8007	86.9427	58.3978	93.394		18.5352	19.259	18.7363	23.5847
41539		39.35	60.169	43.695	71.572	43.846	77.058				0	0	0	0	0	0		0	0	0	0	0	0		0	0	0	0	0	0		1.12064	1.08352	1.10051	1.04802	1.11001	1.05593		52.4929	70.257	54.8553	86.9734	58.5578	93.4205		18.5352	19.3503	18.7363	23.5847
41619		33.254	55.496	36.354	71.898	43.671	77.869				0	0	0	0	0	0		0	0	0	0	0	0		0	0	0	0	0	0		1.12059	1.0825	1.09874	1.04749	1.10862	1.05509		52.4953	70.3349	54.8768	86.9929	58.6004	93.4417		18.4868	19.3503	18.7885	23.5847
41699		38.972	52.203	40.608	71.011	39.57	72.234				0	0	0	0	0	0		0	0	0	0	0	0		0	0	0	0	0	0		1.12096	1.08157	1.09688	1.04649	1.10818	1.05375		52.4795	70.4176	54.9766	87.0168	58.608	93.5282		18.3627	19.3503	18.7885	23.5847
41779		27.06	55.013	30.031	66.792	39.967	70.185				0	0	0	0	0	0		0	0	0	0	0	0		0	0	0	0	0	0		1.12061	1.08081	1.09521	1.04561	1.10638	1.05279		52.4058	70.4856	55.0247	87.0255	58.7416	93.6036		18.2567	19.52	18.7885	23.623
41879		29.004	52.391	31.181	61.337	34.002	67.242				0	0	0	0	0	0		0	0	0	0	0	0		0	0	0	0	0	0		1.12027	1.07939	1.09353	1.04468	1.10521	1.05191		52.4181	70.6165	55.0772	87.2655	58.874	93.667		18.143	19.6618	18.8917	23.805
42019		29.552	51.696	21.689	67.229	37.704	67.735				0	0	0	0	0	0		0	0	0	0	0	0		0	0	0	0	0	0		1.12055	1.07856	1.09205	1.04415	1.10432	1.05108		52.4081	70.6535	55.1912	87.4157	58.9364	93.8042		18.0457	19.6735	18.9712	24.3395
42119		25.905	49.073	27.16	62.01	32.448	66.413				0	0	0	0	0	0		0	0	0	0	0	0		0	0	0	0	0	0		1.12059	1.07786	1.0906	1.04303	1.10414	1.05224		52.3782	70.6592	55.3488	87.7226	58.7392	93.7637		17.9642	19.947	19.0527	24.3395
42199		25.073	49.176	31.197	61.543	26.815	67.673				150	0	150	0	0	0		15.4299	0	15.3727	0	0	0		1	0	1	0	0	0		1.11941	1.07739	1.08929	1.04261	1.10726	1.05172		52.3802	70.6608	55.4178	87.9496	58.5842	93.9145		18.0457	20.1635	19.0855	24.728
42299		43.725	61.349	55.726	88.578	63.781	95.714				150	0	150	0	0	0		16.3567	0	16.0126	0	0	0		1	0	1	0	0	0		1.11806	1.07728	1.08895	1.04241	1.10633	1.05138		52.5033	70.6799	55.482	88.0393	58.7471	94.0354		18.143	20.3875	19.0495	24.8515
42399		41.041	83.118	49.373	101.412	66.609	102.684				150	0	150	0	0	0		16.5561	0	16.4526	0	0	0		1	0	1	0	0	0		1.11689	1.07763	1.08896	1.0426	1.10518	1.05137		52.5539	70.6762	55.4818	88.032	58.8772	94.0355		18.143	20.3875	19.0495	24.8515
42479		42.564	80.101	48.829	101.41	56.451	93.745				150	0	150	0	150	0		17.551	0	17.4453	0	15.1455	0		1	0	1	0	1	0		1.11576	1.07723	1.08794	1.0423	1.10398	1.05085		52.6017	70.6803	55.5004	88.0435	58.9596	94.0485		18.143	20.3875	19.0495	24.8515
42579		40.75	70.658	46.693	96.963	56.9	101.386				150	0	150	0	150	0		18.018	0	18.249	0	15.8933	0		1	0	1	0	1	0		1.11457	1.07624	1.08665	1.04126	1.1023	1.05014		52.6513	70.773	55.5482	88.084	59.0442	94.0504		18.143	20.8658	19.0495	24.8515
42659		38.448	76.406	41.002	109.903	55.06	102.563				150	0	150	0	150	0		17.2602	0	17.4255	0	15.0392	0		1	0	1	0	1	0		1.11339	1.07545	1.08567	1.04067	1.10117	1.0497		52.7145	70.9674	55.7121	88.0843	59.066	94.0513		18.143	20.9263	19.1265	24.8515
42739		45.657	76.955	44.848	84.017	52.74	90.374				150	0	150	0	0	0		16.847	0	17.0383	0	0	0		1	0	1	0	0	0		1.11231	1.07503	1.08479	1.04009	1.10002	1.04928		52.776	71.2267	55.7392	88.0846	59.1005	94.0522		18.143	20.9283	19.1265	24.8515
42819		42.628	62.632	45.366	89.95	43.751	87.81				150	0	150	0	0	0		15.9545	0	16.0853	0	0	0		1	0	1	0	0	0		1.11119	1.07414	1.08369	1.03936	1.09806	1.04813		52.7959	71.3524	55.7618	88.0897	59.2238	94.0878		18.2567	20.9485	19.3142	24.941
42899		38.477	64.588	40.243	87.012	42.337	90.027				150	0	150	0	0	0		15.1886	0	15.2168	0	0	0		1	0	1	0	0	0		1.11041	1.07356	1.08258	1.03868	1.09693	1.04745		52.7986	71.4171	55.7741	88.4284	59.3985	94.1185		18.3432	21.0118	19.3142	25.1455
43019		31.485	68.848	31.975	79.242	36.836	82.363				0	0	0	0	0	0		0	0	0	0	0	0		0	0	0	0	0	0		1.10948	1.07317	1.08152	1.03825	1.09556	1.04674		52.8033	71.4322	55.823	88.5513	59.5042	94.1487		18.3432	21.0575	19.354	25.2135
43099		34.126	64.741	36.053	82.866	40.555	75.52				0	0	0	0	0	0		0	0	0	0	0	0		0	0	0	0	0	0		1.10874	1.07269	1.08034	1.03787	1.09472	1.04626		53.0016	71.5213	55.8709	88.6984	59.5069	94.1671		18.422	21.0225	19.4858	25.3222
43179		30.642	67.257	35.512	78.532	38.557	81.281				0	0	0	0	0	0		0	0	0	0	0	0		0	0	0	0	0	0		1.11246	1.07213	1.07972	1.03731	1.09822	1.04585		52.8187	71.5465	56.1564	89.2274	59.5028	94.3956		18.422	21.0705	19.7035	25.5232
43259		35.365	59.211	38.713	74.708	35.784	92.413				0	0	0	0	0	0		0	0	0	0	0	0		0	0	0	0	0	0		1.1119	1.07209	1.07994	1.03784	1.09828	1.04594		53.2435	71.6021	56.5297	89.374	59.5092	94.5299		18.447	20.7375	19.9805	25.844
43339		24.312	52.355	24.015	69.614	34.152	76.614				0	0	0	0	0	0		0	0	0	0	0	0		0	0	0	0	0	0		1.11195	1.07238	1.08024	1.038	1.09784	1.0458		53.2414	71.5861	56.4657	89.3564	59.5096	94.5305		18.447	20.7375	19.9805	25.844
43459		30.306	35.455	28.43	76.75	29.094	71.612				0	0	0	0	0	0		0	0	0	0	0	0		0	0	0	0	0	0		1.11163	1.07246	1.08023	1.03805	1.09754	1.04589		53.2545	71.5815	56.4688	89.3505	59.5098	94.5301		18.447	20.7375	19.9805	25.844
43539		49.962	76.505	55.468	94.387	62.517	99.715				0	0	0	0	0	0		0	0	0	0	0	0		0	0	0	0	0	0		1.11079	1.07168	1.07916	1.03713	1.09696	1.04532		53.2892	71.6249	56.6963	89.4171	59.5104	94.5328		18.4955	20.7588	19.9805	25.844
43659		48.524	86.017	50.538	103.03	64.089	95.194				0	0	0	0	0	0		0	0	0	0	0	0		0	0	0	0	0	0		1.10952	1.07084	1.07831	1.03643	1.09555	1.0448		53.3561	71.672	56.7762	89.4318	59.6999	94.5486		18.4955	20.7588	19.9805	25.844
43739		46.847	83.38	51.86	109.27	59.075	108.588				0	0	0	0	0	0		0	0	0	0	0	0		0	0	0	0	0	0		1.10871	1.07042	1.0775	1.03579	1.09406	1.04447		53.4484	71.7195	56.841	89.4451	60.0896	94.5674		18.4955	20.812	19.9805	25.844
43819		46.219	77.678	51.241	87.534	56.056	105.742				0	0	0	0	0	0		0	0	0	0	0	0		0	0	0	0	0	0		1.10783	1.07012	1.07687	1.03529	1.093	1.0436		53.5495	71.8882	56.8982	89.564	60.1265	94.6164		18.4955	20.9317	20.1952	26.0195
43899		48.594	65.878	58.765	92.602	57.133	99.813				0	0	0	0	0	0		0	0	0	0	0	0		0	0	0	0	0	0		1.10695	1.07002	1.07619	1.03505	1.09196	1.04311		53.5971	71.9543	56.9961	89.5706	60.1628	94.6413		18.4955	21.2625	20.1952	26.0195
44019		46.299	76.607	49.767	86.565	58.015	82.508				0	0	0	0	0	0		0	0	0	0	0	0		0	0	0	0	0	0		1.10593	1.06966	1.07548	1.03472	1.09069	1.04285		53.6034	72.1289	57.0994	89.6366	60.1766	94.6872		18.6722	21.807	20.317	26.0657
44099		45.835	62.461	49.851	81	50.414	87.6				0	0	0	0	0	0		0	0	0	0	0	0		0	0	0	0	0	0		1.10532	1.06988	1.07464	1.03456	1.08969	1.04257		53.6071	72.3863	57.232	89.6822	60.1863	94.8652		18.9415	21.8182	20.3765	26.1252
44189		52.464	62.34	42.198	85.471	44.973	92.754				0	0	0	0	0	0		0	0	0	0	0	0		0	0	0	0	0	0		1.10413	1.06962	1.07418	1.03446	1.08872	1.04205		53.6573	72.64	57.3515	89.78	60.1967	94.9573		19.1388	21.935	20.4695	26.218
44259		83.513	58.088	35.216	71.528	47.714	75.878				0	0	0	0	0	0		0	0	0	0	0	0		0	0	0	0	0	0		1.1028	1.06895	1.07357	1.03382	1.08735	1.04133		83.513	72.6471	57.4164	89.8268	60.2208	95.0398		19.6872	21.9995	20.4695	26.218
44339		69.646	58.044	40.057	71.674	41.797	77.05				0	0	0	0	0	0		0	0	0	0	0	0		0	0	0	0	0	0		1.1021	1.0687	1.07349	1.03388	1.08664	1.04114		53.7269	72.6482	57.4256	89.8224	60.259	95.0423		19.6872	21.9995	20.4695	26.218
44419		42.733	51.217	36.868	68.131	39.34	77.876				0	0	0	0	0	0		0	0	0	0	0	0		0	0	0	0	0	0		1.10161	1.06887	1.07323	1.03418	1.08584	1.04102		53.7375	72.6474	57.4535	89.8002	60.3019	95.0436		19.6872	21.9995	20.4695	26.218
44539		32.422	71.897	33.575	69.925	42.679	69.57				0	0	0	0	0	0		0	0	0	0	0	0		0	0	0	0	0	0		1.10043	1.06864	1.07252	1.03361	1.085	1.04054		53.7585	72.6488	57.6148	89.8405	60.3282	95.0487		19.6872	21.9995	20.4695	26.218
44619		48.201	72.908	54.302	88.01	55.587	86.187				0	0	150	0	0	0		0	0	15.3028	0	0	0		0	0	1	0	0	0		1.09905	1.06849	1.07182	1.03289	1.08385	1.04033		53.7659	72.6501	57.8846	89.8887	60.3396	95.0509		19.6872	22.5813	20.4695	26.218
44719		43.611	72.192	48.021	87.255	53.836	106.818				0	0	150	0	150	0		0	0	16.4136	0	15.3742	0		0	0	1	0	1	0		1.09857	1.06776	1.07153	1.03266	1.08278	1.03983		53.7685	72.6566	57.9963	89.9034	60.363	95.0563		19.6872	22.8553	20.4695	26.218
44819		51.498	72.905	48.145	82.279	51.424	98.597				0	0	150	0	150	0		0	0	16.811	0	16.0344	0		0	0	1	0	1	0		1.09739	1.06776	1.07118	1.03244	1.08173	1.03927		53.9161	72.6566	58.1313	89.918	60.3997	95.2106		19.6872	22.8553	20.4695	26.218
44899		49.758	64.11	44.274	79.318	49.661	92.33				0	0	150	0	150	0		0	0	17.3763	0	16.1651	0		0	0	1	0	1	0		1.09639	1.06771	1.07073	1.03188	1.08076	1.03903		54.051	72.657	58.2914	89.9503	60.4305	95.4827		19.6872	22.8553	20.7722	26.2455
45019		45.311	71.561	49.925	94.712	48.593	90.757				0	0	150	0	150	0		0	0	17.783	0	16.5576	0		0	0	1	0	1	0		1.09551	1.06747	1.07058	1.03186	1.07983	1.03893		54.0866	72.6913	58.3024	89.9503	60.4561	95.6125		19.6872	22.919	20.9142	26.2455
45139		47.373	50.988	39.975	75.737	42.78	74.801				0	0	150	0	150	0		0	0	18.0812	0	16.565	0		0	0	1	0	1	0		1.09501	1.06751	1.07046	1.03194	1.07923	1.03852		54.1489	72.6906	58.4563	89.9562	60.5639	95.7938		19.7758	22.9582	21.109	26.6077
45219		49.218	49.09	36.035	73.02	39.275	74.32				0	0	150	0	150	0		0	0	17.8379	0	16.4767	0		0	0	1	0	1	0		1.09393	1.06762	1.07001	1.03208	1.07861	1.0381		54.2931	72.7714	58.5191	89.9701	60.5816	95.9988		19.9002	23.1337	21.2315	26.8565
45299		51.645	52.666	29.017	61.919	41.319	73.597				0	0	150	0	150	0		0	0	17.5296	0	16.2889	0		0	0	1	0	1	0		1.09318	1.06746	1.06979	1.03224	1.07815	1.03809		54.3433	72.839	58.5507	90.0194	60.5921	96.2195		20.0735	23.1262	21.6737	26.9115
45379		31.441	44.437	26.829	61.353	35.191	75.296				0	0	150	0	150	0		0	0	17.808	0	16.6385	0		0	0	1	0	1	0		1.09257	1.06685	1.06961	1.03246	1.07745	1.03803		54.3669	72.8454	58.5563	90.0126	60.6083	96.2266		20.0735	23.1262	21.6737	26.9115
45459		34.055	52.147	31.233	57.598	29.852	61.135				0	0	150	0	150	0		0	0	17.9698	0	16.6541	0		0	0	1	0	1	0		1.09225	1.0673	1.06957	1.03283	1.07705	1.03825		54.3794	72.8407	58.5575	90.0011	60.6175	96.1987		20.0735	23.1262	21.6737	26.9115
45539		27.715	51.542	35.621	51.917	29.098	63.535				0	0	150	0	150	0		0	0	18.0895	0	17.0225	0		0	0	1	0	1	0		1.09161	1.06728	1.06951	1.03271	1.0766	1.03802		54.4099	72.8409	58.5591	90.0048	60.6345	96.2277		20.0735	23.1262	21.6737	26.9115
45639		29.764	40.694	30.264	55.155	30.599	59.977				0	0	150	0	150	0		0	0	19.2584	0	18.1214	0		0	0	1	0	1	0		1.09074	1.06721	1.0691	1.03249	1.07626	1.03785		54.4618	72.8417	58.5718	90.0115	60.6486	96.2509		20.0735	23.3105	21.6737	26.9115
45739		41.516	49.728	44.554	64.86	42.732	79.232				0	0	150	0	150	0		0	0	20.2865	0	19.2273	0		0	0	1	0	1	0		1.09018	1.06722	1.06959	1.03244	1.0758	1.03767		54.4958	72.89	58.5569	90.0131	60.6675	96.2739		20.0735	23.4453	21.6737	26.9115
45819		55.826	73.554	48.446	92.981	55.077	105.667				0	0	150	150	150	0		0	0	21.2501	18.3604	20.1373	0		0	0	1	1	1	0		1.08969	1.06737	1.06987	1.03262	1.07544	1.03768		54.5243	72.907	58.5483	90.0075	60.8511	96.2722		20.0735	23.5127	22.0647	26.956
45899		54.523	84.92	42.672	92.568	50.74	95.58				150	0	150	150	150	0		15.2912	0	22.017	19.7601	20.8423	0		1	0	1	1	1	0		1.08923	1.06685	1.07001	1.03244	1.07465	1.03754		54.6263	73.311	58.544	90.0517	61.1444	96.6005		20.4517	23.691	22.4055	27.074
46039		38.976	71.397	45.027	89.956	51.238	86.035				150	0	150	150	150	150		16.0435	0	23.1086	21.4705	21.8674	19.7943		1	0	1	1	1	1		1.0886	1.06649	1.06962	1.0322	1.0739	1.03715		54.6607	73.5602	58.6715	90.1096	61.1641	96.9822		20.6208	23.758	22.8237	27.3423
46119		39.384	56.379	48.713	89.971	48.108	88.659				150	0	150	150	150	0		16.2116	0	22.6156	21.1674	21.3656	0		1	0	1	1	1	0		1.088	1.06607	1.06942	1.03223	1.07271	1.03675		54.8131	73.5728	58.7568	90.5916	61.4778	97.1299		21.0928	23.792	23.7303	27.4625
46199		44.479	58.78	43.08	76.755	53.111	87.847				150	0	150	150	150	0		16.6915	0	22.0176	20.4393	20.882	0		1	0	1	1	1	0		1.08756	1.06618	1.06938	1.03212	1.07211	1.03663		54.9663	73.6404	58.8065	91.1017	61.6737	97.2783		21.2647	23.8572	24.3445	27.6453
46279		30.753	56.792	35.875	73.388	36.169	80.872				150	0	150	150	150	0		17.4626	0	21.342	19.2668	20.6077	0		1	0	1	1	1	0		1.0866	1.06568	1.06935	1.03207	1.07115	1.03623		55.1385	73.7225	59.0893	91.3182	61.9741	97.5535		21.5333	23.8815	24.3827	27.8135
46359		38.472	61.603	35.082	70.535	40.789	85.613				150	0	150	150	150	0		17.3883	0	20.539	18.5579	20.052	0		1	0	1	1	1	0		1.08592	1.06589	1.06948	1.03197	1.07054	1.03602		55.226	73.7211	59.0662	91.3285	62.077	97.5832		21.5333	23.9008	24.3827	27.8135
46439		43.334	70.074	32.433	64.87	36.732	74.447				150	0	150	0	150	0		17.2614	0	20.1539	0	19.6787	0		1	0	1	0	1	0		1.0857	1.06579	1.06991	1.03216	1.07033	1.03619		55.2536	73.7218	58.9851	91.3091	62.1179	97.56		21.5333	23.9008	24.3827	27.8135
46519		26.82	76.662	30.859	63.441	34.468	77.297				150	0	150	0	150	0		16.7062	0	20.1804	0	19.1308	0		1	0	1	0	1	0		1.08514	1.06588	1.06989	1.0322	1.0694	1.03636		55.3115	73.7212	58.9891	91.305	62.2972	97.5365		21.5333	23.941	24.3827	27.8135
46599		32.792	65.535	27.368	63.327	32.596	62.739				150	0	150	0	150	0		16.2056	0	19.6346	0	19.0412	0		1	0	1	0	1	0		1.08503	1.06559	1.07019	1.03232	1.06914	1.03649		55.3207	73.7231	58.9332	91.2919	62.3467	97.5176		21.5333	24.104	24.3827	27.8135
46679		33.953	61.014	28.639	60.907	34.269	68.158				150	0	150	0	150	0		16.6726	0	19.6999	0	19.1575	0		1	0	1	0	1	0		1.08463	1.06516	1.07058	1.03218	1.06909	1.03671		55.3523	73.7524	58.861	91.5523	62.3565	97.4877		21.5333	24.2452	24.3827	28.017
46759		31.092	63.927	28.766	51.522	36.872	70.273				150	0	150	0	150	0		17.8941	0	20.6334	0	20.4034	0		1	0	1	0	1	0		1.08429	1.06522	1.07043	1.03222	1.06833	1.03686		55.3787	73.8318	58.8889	91.5471	62.4452	97.4672		21.5333	24.3327	24.3827	28.3428
46879		30.817	56.512	27.521	60.365	29.072	72.855				150	0	150	150	150	0		19.1076	0	21.3025	19.3619	21.0774	0		1	0	1	1	1	0		1.08414	1.06569	1.07092	1.0324	1.06792	1.03693		55.3906	74.0639	58.8216	91.5222	62.4633	97.4566		21.6148	24.593	24.3827	28.764
47019		45.118	69.773	50.689	83.775	55.232	95.002				150	0	150	150	150	0		19.5918	0	22.4619	20.7154	22.0294	0		1	0	1	1	1	0		1.08371	1.06568	1.07105	1.03236	1.0676	1.0367		55.4247	74.2994	58.8177	91.6284	62.4773	97.7316		21.8895	24.6417	24.599	29.296
47099		40.301	76.303	49.178	90.06	51.345	95.887				150	0	150	150	150	0		20.0121	0	23.1984	22.1892	22.7459	0		1	0	1	1	1	0		1.08337	1.06559	1.07132	1.03224	1.06717	1.03661		55.4522	74.4708	59.104	91.7215	62.4962	97.8873		22.127	24.9047	25.04	29.3268
47179		36.752	74.326	43.899	88.379	49.08	105.132				150	0	150	150	150	0		19.657	0	22.9118	21.775	22.9195	0		1	0	1	1	1	0		1.08352	1.06567	1.07122	1.03232	1.06685	1.03631		55.6442	74.9281	59.245	91.8569	62.5927	97.9242		22.2037	25.4892	25.2695	29.4347
47299		34.351	71.539	44.412	78.658	49.005	85.549				150	0	150	150	150	0		18.8539	0	22.5386	21.3032	22.1766	0		1	0	1	1	1	0		1.08295	1.06554	1.07146	1.03217	1.06677	1.03624		55.717	75.4018	59.2766	92.4309	62.7516	97.9628		22.2452	25.9012	25.377	29.8058
47379		38.059	67.339	40.038	76.574	39.818	90.01				150	0	150	150	150	0		18.9478	0	21.9419	20.6907	21.7764	0		1	0	1	1	1	0		1.08293	1.06592	1.07158	1.03217	1.06686	1.03611		55.7183	75.3536	59.2749	92.4303	62.7445	97.9661		22.2452	25.9057	25.377	29.8058
47459		40.718	51.939	35.781	78.862	42.772	81.496				150	0	150	150	150	0		19.221	0	21.2015	19.9653	21.1212	0		1	0	1	1	1	0		1.08237	1.06567	1.07157	1.03201	1.06618	1.03585		55.7528	75.5611	59.275	92.4848	62.8042	97.9735		22.2452	26.7085	25.377	29.8058
47539		41.603	57.172	42.428	73.275	34.663	89.312				150	0	150	150	150	0		18.5167	0	20.6418	19.0755	20.5732	0		1	0	1	1	1	0		1.08177	1.06533	1.07159	1.03169	1.06588	1.03563		55.7893	75.5769	59.2747	92.51	62.8304	97.9816		22.2452	26.7085	25.377	29.8058
47619		32.997	50.003	43.891	62.079	42.436	80.853				150	0	150	150	150	0		17.858	0	19.9885	18.6685	20.468	0		1	0	1	1	1	0		1.08187	1.06578	1.07217	1.03181	1.06607	1.03555		55.7831	75.556	59.266	92.5056	62.8137	97.9909		22.2452	26.7998	25.377	29.8058
47699		31.431	45.052	29.556	61.129	30.861	73.889				150	0	150	150	150	0		17.3408	0	19.4522	18.5359	20.076	0		1	0	1	1	1	0		1.08192	1.06596	1.07248	1.03218	1.06624	1.03577		55.7805	75.829	59.2612	92.4279	62.7988	97.9758		22.2452	26.899	25.377	30.331
47799		30.211	48.9	29.327	61.081	38.274	74.047				150	0	150	0	150	0		16.9737	0	19.1414	0	20.019	0		1	0	1	0	1	0		1.08162	1.06571	1.0731	1.03286	1.06587	1.0358		55.7988	76.259	59.2494	92.5347	62.8316	98.1734		22.3978	26.9958	25.5993	30.6067
47899		29.952	51.177	21.246	63.995	33.052	73.313				150	150	150	0	150	0		16.7653	15.2637	18.626	0	19.7759	0		1	1	1	0	1	0		1.08153	1.06604	1.07357	1.03354	1.06617	1.03607		55.8041	76.3016	59.238	92.5729	62.9704	98.2351		22.5345	27.1707	25.9408	30.9075
48019		31.554	50.783	33.706	61.03	34.57	65.221				150	150	150	150	150	0		17.2055	16.2632	19.5598	18.736	20.5027	0		1	1	1	1	1	0		1.08145	1.06633	1.07442	1.0339	1.06591	1.03603		55.8092	76.3165	59.2174	92.6003	62.9859	98.4889		22.5345	27.4277	26.0705	31.0115
48179		52.793	70.452	49.554	86.941	50.857	87.569				150	150	150	150	150	0		17.7219	17.5702	20.651	20.3472	21.4101	0		1	1	1	1	1	0		1.08121	1.06626	1.07453	1.03448	1.06552	1.03594		55.8239	76.384	59.2616	92.5895	63.0664	98.5897		22.643	27.9685	26.1895	31.3332
48259		48.305	69.641	43.914	84.798	52.882	94.655				150	150	150	150	150	0		18.135	18.876	21.285	22.0137	22.0269	0		1	1	1	1	1	0		1.08112	1.06636	1.0748	1.03459	1.06535	1.03588		55.826	76.422	59.2912	92.8207	63.0862	98.7084		22.752	28.298	26.3862	31.8953
48359		37.123	67.747	47.91	85.144	50.207	88.339				150	150	150	150	150	0		17.7192	19.1268	20.874	21.9773	22.0085	0		1	1	1	1	1	0		1.08092	1.06644	1.07509	1.0351	1.06494	1.03592		55.8478	76.5107	59.3642	93.0744	63.091	98.8172		22.8185	28.4848	26.8815	32.584
48439		38.178	70.661	48.463	82.094	51.528	85.125				150	150	150	150	150	0		17.5159	19.0187	20.3488	21.5462	21.3756	0		1	1	1	1	1	0		1.08106	1.06657	1.07512	1.03545	1.06504	1.03608		55.8361	76.5534	59.4668	93.2995	63.1552	98.8785		22.8185	28.576	27.8305	33.6965
48519		42.135	65.897	43.195	84.118	46.832	84.029				150	150	150	150	150	150		17.4977	18.1399	19.9403	21.5624	21.3623	19.8333		1	1	1	1	1	1		1.08108	1.06692	1.07438	1.03556	1.06511	1.03636		55.8345	76.545	59.5706	93.296	63.1527	98.8697		22.8185	28.576	27.8305	34.0282
48599		47.171	54.37	41.833	73.877	35.708	78.736				150	150	150	150	150	0		17.5293	17.9347	20.2134	21.3628	20.7499	0		1	1	1	1	1	0		1.08068	1.06688	1.07378	1.03556	1.06408	1.03604		55.8673	76.5458	59.6792	93.2962	63.2502	98.8798		22.8185	28.8705	27.8305	34.9145
48679		45.322	57.469	40.548	65.366	43.442	80.876				150	150	150	150	150	0		16.8769	17.5693	20.2078	20.6655	20.8267	0		1	1	1	1	1	0		1.08075	1.06694	1.07473	1.03606	1.06375	1.03616		55.8618	76.5446	59.5081	93.2254	63.2964	98.876		22.8185	28.8705	27.8305	34.9592
48759		39.322	57.008	35.847	66.401	38.963	72.488				150	150	150	150	150	0		16.4976	17.0885	19.5445	20.1652	20.3372	0		1	1	1	1	1	0		1.08032	1.06716	1.0756	1.03648	1.06343	1.03628		55.8979	76.5397	59.4423	93.1539	63.3399	98.9197		22.8185	28.8705	27.8305	34.9592
48839		35.675	46.341	38.939	63.627	35.048	72.811				150	150	150	150	150	0		16.4368	16.8042	19.19	20.0454	20.5507	0		1	1	1	1	1	0		1.08062	1.06761	1.07612	1.03678	1.06348	1.0366		55.8723	76.5296	59.4155	93.1044	63.334	98.8974		22.8185	28.9945	28.093	35.011
48919		36.328	51.052	31.816	66.303	40.894	61.811				150	150	150	150	150	0		16.2742	17.0949	18.8019	19.7482	20.4794	0		1	1	1	1	1	0		1.08053	1.06803	1.07655	1.03695	1.06299	1.03658		55.8802	76.5696	59.5547	93.311	63.4008	98.899		22.9278	29.176	28.1932	35.19
49039		30.044	50.996	26.89	57.862	33.183	68.554				150	150	150	150	150	0		16.5591	16.959	18.759	19.5439	20.5293	0		1	1	1	1	1	0		1.08051	1.0682	1.07765	1.03736	1.06306	1.03689		56.0391	76.6109	59.731	93.3595	63.3914	99.0157		23.1072	29.5435	28.491	35.28
49119		28.465	48.598	31.239	54.957	37.066	69.098				150	150	150	150	150	150		17.8769	18.3851	20.1082	21.1972	21.5281	20.0173		1	1	1	1	1	1		1.08065	1.06877	1.07864	1.03777	1.0629	1.03719		56.0315	76.6217	59.8995	93.4315	63.5308	99.1796		23.2348	29.649	28.6138	35.3727
49259		43.495	67.519	53.811	80.786	50.169	88.082				150	150	150	150	150	150		19.0314	19.5392	21.0061	22.4871	22.5503	21.7944		1	1	1	1	1	1		1.08076	1.06939	1.07945	1.03832	1.06293	1.03748		56.1298	76.649	60.045	93.7929	63.5291	99.4744		23.2778	29.899	28.7737	35.6195
49339		42.9	70.978	52.08	87.308	54.015	88.089				150	150	150	150	150	150		19.4608	21.1044	22.1974	24.2725	23.7385	23.4496		1	1	1	1	1	1		1.08056	1.06944	1.07988	1.03874	1.06303	1.0377		56.2889	76.7224	60.2874	94.1126	63.6514	99.6902		23.302	30.0585	28.9495	35.6672
49419		41.982	71.676	45.513	80.27	44.02	80.93				150	150	150	150	150	150		19.2978	21.2673	22.3081	24.5836	23.6667	23.2418		1	1	1	1	1	1		1.08074	1.06988	1.08047	1.0393	1.06285	1.03806		56.6348	76.8416	60.4293	94.2317	63.771	99.7846		23.3435	30.2923	29.5742	35.848
49499		42.051	63.1	37.877	79.311	48.521	95.061				150	150	150	150	150	150		19.2831	21.3149	22.1256	24.489	23.3013	23.4743		1	1	1	1	1	1		1.0802	1.07009	1.08134	1.03975	1.06294	1.03825		56.9023	77.1957	60.4582	94.3555	63.8291	100.348		23.6618	30.9395	30.1297	36.615
49579		47.82	59.909	45.204	78.917	41.865	85.607				150	150	150	150	150	150		19.4849	20.2589	21.8856	24.3064	22.4885	23.2006		1	1	1	1	1	1		1.07919	1.07025	1.08118	1.03945	1.06237	1.03821		56.9047	77.7902	60.4619	94.7009	63.8548	100.364		23.6618	32.113	30.1297	36.9747
49659		40.533	57.858	44.935	73.85	42.216	75.173				150	150	150	150	150	150		19.7427	19.708	21.7129	23.4747	22.0152	22.9498		1	1	1	1	1	1		1.07863	1.06991	1.08158	1.03979	1.06205	1.03817		56.9186	78.5382	60.7111	94.6415	63.8749	100.383		23.6618	32.5558	30.3747	37.3498
49739		32.595	57.766	38.094	65.878	34.832	78.618				150	150	150	150	150	150		19.8205	19.148	20.9799	23.1865	21.6112	22.3302		1	1	1	1	1	1		1.07918	1.06986	1.08254	1.04067	1.06209	1.03869		56.9048	79.1536	60.5719	94.8159	63.8723	100.14		23.9627	33.3997	30.6535	37.7807
49819		34.467	48.034	30.86	72.702	35.43	77.897				150	150	150	150	150	150		19.2517	18.1597	20.7371	22.7552	21.204	21.8441		1	1	1	1	1	1		1.07941	1.07032	1.08378	1.04127	1.06241	1.03917		56.9042	79.2629	60.7001	95.0396	63.8524	100.74		24.1975	33.5373	30.9365	38.9882
49919		26.665	56.813	36.017	68.234	34.37	76.341				150	150	150	150	150	150		18.985	18.1113	20.2994	22.56	20.9344	21.1016		1	1	1	1	1	1		1.07946	1.07088	1.08427	1.04188	1.06276	1.03936		56.9041	79.493	60.6286	95.5124	63.8341	101.097		24.1975	34.1338	31.652	40.3852
50039		26.205	43.78	22.691	55.383	30.653	68.578				150	150	150	150	150	150		18.8493	17.4155	19.4156	22.0814	20.6061	20.3793		1	1	1	1	1	1		1.081	1.07196	1.0857	1.04239	1.06267	1.03995		56.9104	79.6614	60.7306	95.7511	63.8368	101.298		24.6353	35.056	32.0262	40.8827
50159		25.137	48.858	26.559	60.684	32.154	60.068				150	150	150	150	150	0		18.7486	16.9129	19.3907	21.4343	20.6851	0		1	1	1	1	1	0		1.08243	1.07256	1.08653	1.043	1.06312	1.04045		56.902	79.8736	60.7932	95.7949	63.8242	101.441		24.6735	35.0585	32.2713	41.2705
50239		29.16	38.255	24.421	50.572	26.071	56.367				150	150	150	150	150	150		19.1295	17.6408	20.4303	22.7918	21.299	20.8044		1	1	1	1	1	1		1.08269	1.07314	1.08708	1.04375	1.06354	1.04108		56.9014	79.888	60.8922	95.997	63.907	101.605		24.7743	35.2505	32.7222	41.7965
50319		42.664	70.683	47.72	78.538	53.859	92.852				150	150	150	150	150	150		19.7289	17.9281	21.4774	23.6447	21.9074	21.8616		1	1	1	1	1	1		1.08329	1.07385	1.0882	1.04453	1.06388	1.04169		56.9	79.9972	61.0481	96.2765	63.9789	102.241		24.9418	35.6323	32.8015	42.4945
50439		43.515	68.509	48.697	89.554	55.365	82.782				150	150	150	150	150	150		20.3917	18.8024	22.2067	24.5264	22.3179	22.7809		1	1	1	1	1	1		1.0836	1.07351	1.08914	1.04488	1.06411	1.04226		56.9043	80.1568	61.2407	96.7455	64.0125	102.505		25.124	35.6707	33.4655	42.77
50519		44.449	80.282	48.697	81.38	53.566	88.205				150	150	150	150	150	150		21.2773	19.3001	22.4525	25.719	22.9473	23.969		1	1	1	1	1	1		1.07905	1.07129	1.08966	1.04505	1.06424	1.04254		57.3846	80.282	61.503	96.9647	64.0373	102.603		25.282	35.7687	35.265	42.8688
50599		41.597	72.847	46.202	87.031	54.151	90.106				150	150	150	150	150	150		21.759	19.3853	22.4975	26.367	22.6674	24.3843		1	1	1	1	1	1		1.07722	1.07049	1.08971	1.04502	1.06396	1.04255		57.55	80.3523	61.535	97.4239	64.0682	102.838		25.6388	35.9845	36.3548	43.213
50679		39.693	72.826	53.336	77.494	48.185	89.433				150	150	150	150	150	150		21.6775	18.4005	22.3105	26.0268	22.2377	23.3379		1	1	1	1	1	1		1.07402	1.06957	1.08964	1.04516	1.06342	1.04249		57.9032	80.5976	61.5387	98.1947	64.0768	102.853		25.6388	36.2932	36.493	43.9693
50759		50.028	71.243	46.147	78.171	44.343	87.294				150	150	150	150	150	150		20.9898	17.3821	21.7698	24.6488	21.392	22.8322		1	1	1	1	1	1		1.06955	1.06894	1.09033	1.04541	1.06339	1.04293		58.2804	80.6786	61.5251	98.5911	64.0774	103.172		25.8717	36.4072	36.707	44.6835
50839		44.459	56.448	43.012	76.442	47.223	81.729				150	0	150	150	150	150		20.61	0	20.4434	23.5851	20.5949	21.7444		1	0	1	1	1	1		1.0675	1.06914	1.09142	1.04608	1.06398	1.04374		58.4102	80.948	61.5585	99.3502	64.0679	103.226		25.8938	36.4598	37.0287	44.9023
50919		35.863	70.042	47.337	74.69	40.743	87.975				150	0	150	150	150	150		19.9562	0	19.428	23.3518	20.0859	20.9628		1	0	1	1	1	1		1.06602	1.06868	1.09243	1.04687	1.06467	1.04441		59.0082	81.0464	61.6194	100.137	64.057	103.267		26.2252	36.6212	37.3197	45.2003
51039		33.854	63.651	33.535	75.287	35.954	84.055				150	0	150	150	150	0		19.1942	0	17.9311	21.4295	19.2383	0		1	0	1	1	1	0		1.06476	1.06942	1.09335	1.04755	1.06535	1.04487		59.3059	81.1191	61.6717	100.172	64.0783	103.322		26.6088	36.6707	38.367	45.7948
51119		38.806	57.019	33.63	59.056	38.253	72.421				150	0	150	150	150	0		18.7894	0	17.0923	21.0479	18.8385	0		1	0	1	1	1	0		1.06363	1.06997	1.09485	1.04829	1.06561	1.0453		59.44	81.4344	61.6949	100.572	64.5049	103.555		26.9973	36.6202	39.2598	45.7788
51199		33.907	70.19	31.54	76.597	41.87	69.833				150	0	150	150	150	0		18.6179	0	16.124	20.007	18.2273	0		1	0	1	1	1	0		1.06163	1.06979	1.09603	1.04905	1.06618	1.0459		59.8818	81.9676	61.7373	101.313	64.2843	103.636		27.2932	36.6735	39.6815	45.9325
51279		31.479	58.957	31.562	68.934	36.499	65.574				150	0	150	150	150	0		19.0507	0	16.4713	20.665	18.8921	0		1	0	1	1	1	0		1.05943	1.06997	1.09742	1.04969	1.06659	1.04624		60.0523	82.4829	61.7929	101.411	64.8703	103.733		27.7565	36.732	40.7737	46.6207
51359		26.647	58.593	34.143	61.345	36.398	73.686				150	0	150	150	150	0		19.7546	0	16.879	21.8247	19.4525	0		1	0	1	1	1	0		1.05761	1.07023	1.09836	1.05062	1.0671	1.04647		60.0955	83.1405	61.8864	101.434	64.9223	103.925		27.974	36.7857	40.8595	46.6448
51479		41.218	63.589	45.932	72.244	49.118	80.767				150	0	150	150	150	0		20.5257	0	17.1774	22.7254	20.3403	0		1	0	1	1	1	0		1.05561	1.06971	1.0985	1.05046	1.06672	1.0467		60.4183	83.2601	62.1356	101.634	65.2313	104.244		28.2693	36.7602	40.9057	46.8825
51599		45.922	76.755	50.434	88.085	52.981	101.513				150	0	150	150	150	0		21.14	0	17.8588	23.8667	21.5161	0		1	0	1	1	1	0		1.05322	1.06911	1.09828	1.05024	1.06644	1.04647		60.5968	76.755	62.2827	101.732	65.6155	104.75		29.0395	37.0357	41.1172	47.69
51679		51.748	80.675	51.367	108.902	54.355	94.213				150	0	150	150	150	0		21.25	0	17.7262	23.8201	21.0795	0		1	0	1	1	1	0		1.05053	1.069	1.09825	1.0503	1.06621	1.04641		61.6161	80.675	62.4893	108.902	65.6363	105.114		29.3605	37.562	41.902	48.0128
51759		47.598	81.868	60.462	97.406	54.001	106.83				150	0	150	150	150	0		21.8619	0	16.9939	23.6265	20.3486	0		1	0	1	1	1	0		1.04908	1.06836	1.0986	1.05055	1.06565	1.04659		62.0581	81.868	62.4486	97.406	65.6842	106.83		30.3172	37.562	43.946	48.528
51839		46.415	70.094	59.372	79.731	46.889	97.088				150	0	150	150	150	0		22.3679	0	16.4738	22.5356	20.1776	0		1	0	1	1	1	0		1.04857	1.06834	1.09915	1.05105	1.0659	1.04732		62.9251	84.3773	62.66	102.111	65.6628	105.43		30.597	37.9995	44.2232	48.8378
51919		48.95	76.622	56.266	95.766	50.24	94.894				150	0	150	150	150	0		22.3092	0	15.7937	21.3239	19.5961	0		1	0	1	1	1	0		1.04793	1.06894	1.1001	1.05205	1.06633	1.04825		63.6524	76.622	62.8706	95.766	65.6256	105.553		31.062	39.26	44.3637	49.224
52039		40.934	62.909	46.537	75.022	42.254	97.634				150	0	0	0	150	0		22.415	0	0	0	18.8681	0		1	0	0	0	1	0		1.04775	1.06979	1.10093	1.05291	1.06707	1.04912		64.1989	83.9961	63.1561	102.12	65.527	105.647		31.283	39.8888	44.9095	49.827
52119		40.371	66.258	47.067	78.867	40.709	85.868				150	0	0	0	150	0		22.6496	0	0	0	18.3477	0		1	0	0	0	1	0		1.04723	1.0706	1.10184	1.05406	1.06738	1.04975		64.5109	84.3406	63.2045	102.432	65.7105	105.704		31.4633	40.1723	45.6825	50.0623
52199		41.387	65.924	42.627	71.479	41.788	86.266				150	0	0	0	150	0		22.7013	0	0	0	18.8021	0		1	0	0	0	1	0		1.04694	1.07107	1.10266	1.05469	1.06826	1.05007		64.7125	84.6159	63.2494	103.036	65.868	105.737		31.5227	40.8567	45.8598	50.9735
52279		36.701	66.745	42.347	71.75	45.735	78.409				150	0	0	0	150	0		22.6699	0	0	0	18.5309	0		1	0	0	0	1	0		1.04666	1.07208	1.10367	1.05515	1.06894	1.05066		64.8719	84.7572	63.4523	103.295	66.1517	105.816		31.6848	40.9995	46.032	51.4185
52359		35.784	65.388	44.516	69.111	37.152	79.61				150	0	0	0	150	0		22.5874	0	0	0	18.5468	0		1	0	0	0	1	0		1.04698	1.07274	1.10489	1.05558	1.06921	1.05122		64.9118	84.9143	63.5877	103.609	66.2672	106.436		32.1025	41.1578	46.3268	51.675
52439		36.152	52.689	34.063	69.56	32.003	65.98				150	0	0	0	150	0		23.6682	0	0	0	18.9881	0		1	0	0	0	1	0		1.04658	1.0728	1.10496	1.05558	1.06864	1.05131		65.0056	84.9254	63.7048	103.92	66.6128	106.729		32.2598	41.461	47.0252	51.9543
52559		44.915	72.666	58.518	84.873	60.165	87.099				150	0	0	150	150	0		24.8776	0	0	21.7779	19.9521	0		1	0	0	1	1	0		1.04602	1.07279	1.10526	1.05561	1.06824	1.05145		65.4359	85.2695	63.9358	104.595	66.8863	106.802		32.6313	41.4408	47.369	51.5715
52679		44.597	80.331	61.721	89.448	63.169	105.495				150	150	0	150	150	0		26.1686	18.1312	0	23.7146	20.6777	0		1	1	0	1	1	0		1.0457	1.07278	1.10506	1.05583	1.06801	1.05169		65.6985	80.331	61.721	105.803	67.5545	105.495		32.8275	41.9203	47.369	51.6683
52759		41.654	65.999	56.883	93.293	54.342	99.118				150	150	0	150	150	150		26.7525	20.0657	0	25.8453	21.2995	22.7117		1	1	0	1	1	1		1.04534	1.07238	1.10458	1.05594	1.0676	1.05146		66.2314	85.6047	64.5079	93.293	67.5976	107.772		32.8275	42.0485	47.369	52.2088
52839		44.542	82.076	69.196	96.102	56.58	89.457				150	150	0	150	150	150		27.0146	19.3856	0	24.7795	20.4055	22.3144		1	1	0	1	1	1		1.04465	1.072	1.10426	1.05569	1.0668	1.05107		66.4548	82.076	69.196	96.102	67.6814	108.053		32.8275	42.0485	47.369	52.2088
52919		39.143	68.862	67.221	90.117	55.268	94.14				150	150	0	150	150	150		27.1461	19.3856	0	24.7795	19.9997	21.8069		1	1	0	1	1	1		1.04349	1.07204	1.10362	1.05569	1.06588	1.05081		66.8161	86.273	67.221	90.117	68.105	108.589		33.1043	42.2155	48.5827	52.2443
53059		41.749	60.004	55.405	79.782	53.084	80.733				150	150	0	150	150	0		27.1722	19.3921	0	23.4892	19.6904	0		1	1	0	1	1	0		1.04279	1.07225	1.10441	1.0567	1.0665	1.051		67.3108	86.3466	65.7344	108.093	68.4069	108.712		33.1145	42.4108	48.9985	52.4348
53139		40.57	67.873	49.949	86.811	36.728	78.5				150	150	0	150	150	0		27.1633	18.531	0	22.367	19.2175	0		1	1	0	1	1	0		1.04238	1.07284	1.1054	1.05718	1.06651	1.05196		67.6304	86.5136	65.363	108.703	68.6849	108.845		33.1405	42.6882	49.45	52.6747
53219		40.135	60.542	49.103	72.801	46.639	83.944				150	150	0	150	150	0		27.341	17.641	0	20.8643	19.0102	0		1	1	0	1	1	0		1.04197	1.07333	1.10608	1.05781	1.06646	1.05243		68.0485	86.6346	65.9742	109.061	69.3151	109.033		33.1645	43.3417	49.7895	52.8912
53299		36.511	60.939	46.996	66.468	40.518	79.621				150	150	0	0	150	0		27.4734	18.2107	0	0	18.9035	0		1	1	0	0	1	0		1.04181	1.07426	1.10682	1.0588	1.06721	1.05302		68.2259	86.8659	66.5794	109.246	69.3763	109.117		33.2222	43.789	50.7353	53.043
53379		26.771	62.96	39.839	69.364	44.603	77.201				150	150	0	0	150	0		27.0843	17.2808	0	0	18.2194	0		1	1	0	0	1	0		1.04091	1.07435	1.1067	1.05944	1.06708	1.05338		68.6697	87.6943	67.2243	109.416	69.9844	110.207		33.3442	43.8278	51.3338	53.1593
53459		29.034	50.04	37.683	62.763	37.436	75.934				150	0	0	0	150	0		27.068	0	0	0	17.8957	0		1	0	0	0	1	0		1.04034	1.07449	1.10706	1.05957	1.06681	1.05331		69.1057	89.0487	67.3368	109.724	70.3143	111.172		33.7755	43.8835	51.8935	53.217
53539		32.639	61.673	43.507	69.232	44.115	74.286				150	150	0	0	150	0		27.5175	17.4179	0	0	18.9183	0		1	1	0	0	1	0		1.03959	1.07384	1.10696	1.05908	1.06624	1.05306		69.6172	90.1435	67.9095	109.904	70.6333	111.632		34.0225	43.913	52.0468	53.5217
53659		44.001	49.795	49.006	65.74	46.015	77.257				150	150	0	0	150	150		27.9613	18.9242	0	0	20.4612	24.2034		1	1	0	0	1	1		1.03909	1.07358	1.10723	1.05905	1.06592	1.05309		70.7228	90.4189	68.1492	110.483	70.7551	112.998		34.0342	43.6783	52.2205	53.627
53779		48.974	86.673	63.205	107.662	70.326	103.834				150	150	0	150	150	150		28.5626	19.3927	0	21.0879	21.6727	26.0895		1	1	0	1	1	1		1.03803	1.07384	1.10677	1.05887	1.06501	1.0533		70.988	86.673	63.205	107.662	70.326	103.834		34.1502	44.1385	52.5177	54.1388
53859		54.599	85.267	72.955	93.444	64.057	102.453				150	150	0	150	150	150		29.4436	20.831	0	22.812	22.8712	27.2275		1	1	0	1	1	1		1.03646	1.07378	1.10688	1.05838	1.06469	1.05352		72.0636	85.267	72.955	93.444	70.9204	102.453		34.5755	44.1385	52.5652	54.1388
53939		48.882	70.652	67.85	101.613	54.321	103.291				150	150	0	150	150	150		29.9949	20.0019	0	24.1834	23.977	28.3723		1	1	0	1	1	1		1.03563	1.07413	1.10715	1.05858	1.06458	1.05341		72.6951	91.877	67.85	101.613	71.0994	103.291		35.1855	44.2632	52.7405	54.308
54059		49.044	85.489	68.376	94.054	56.487	94.641				150	150	150	150	150	150		30.2595	19.8741	15.1968	24.5039	24.6027	28.7387		1	1	1	1	1	1		1.03494	1.07481	1.10784	1.05953	1.06489	1.05378		72.9976	85.489	68.376	94.054	71.5584	115.788		35.4538	44.368	53.284	54.6997
54139		46.095	79.194	62.748	94.224	52.027	94.852				150	150	0	150	150	150		30.1932	18.9865	0	23.4615	23.0809	27.2937		1	1	0	1	1	1		1.03513	1.07593	1.10881	1.06069	1.06572	1.05434		73.1511	79.194	62.748	94.224	71.7522	117.151		35.5925	44.75	53.4477	55.1797
54225		42.248	62.577	55.319	87.925	53.726	87.302				150	150	0	150	150	150		29.714	17.744	0	21.7348	22.6042	26.099		1	1	0	1	1	1		1.03562	1.07694	1.11039	1.06154	1.06657	1.05497		73.1997	92.5532	70.867	87.925	71.9026	119.08		35.7915	45.0835	53.5172	55.1175
54299		52.269	75.513	57.226	81.254	57.207	93.24				150	0	0	0	150	150		29.3119	0	0	0	21.23	24.6944		1	0	0	0	1	1		1.03613	1.07786	1.11159	1.06244	1.06712	1.05584		73.2266	75.513	57.226	112.918	71.9564	119.501		35.867	45.217	53.5318	55.189
54379		45.038	67.989	54.774	84.168	44.449	87.08				150	0	0	0	150	150		28.4006	0	0	0	20.9543	23.1227		1	0	0	0	1	1		1.03643	1.07895	1.1128	1.06326	1.06763	1.05658		73.5491	92.6635	71.2169	112.945	72.2618	119.609		36.1112	45.2985	53.6653	55.2067
54459		43.858	69.706	55.603	76.318	44.559	85.063				150	0	0	0	150	0		27.6186	0	0	0	20.1467	0		1	0	0	0	1	0		1.03615	1.07893	1.11345	1.06365	1.06687	1.05678		73.817	92.7493	71.382	113.404	72.7536	119.707		36.3435	45.3765	53.7127	55.058
54558		43.803	61.765	49.903	87.708	36.092	76.726				150	0	0	0	150	0		26.9598	0	0	0	19.9115	0		1	0	0	0	1	0		1.03589	1.07896	1.1138	1.06358	1.06652	1.05704		74.2252	93.3971	71.4876	87.708	72.8795	120.401		36.2883	45.521	53.6853	55.2165
54659		37.216	64.094	52.766	70.331	34.232	72.354				150	0	0	0	150	0		26.8735	0	0	0	19.9415	0		1	0	0	0	1	0		1.03566	1.0791	1.11429	1.06395	1.06602	1.05727		74.4209	93.5393	71.6453	113.981	72.9283	120.616		36.3948	45.4385	53.759	55.996
54739		34.376	63.337	45.544	78.09	37.078	78.258				150	0	0	0	150	150		27.1233	0	0	0	21.3381	23.1824		1	0	0	0	1	1		1.03518	1.07952	1.11456	1.06424	1.06546	1.05742		74.7898	93.541	71.6727	114.296	73.3478	120.752		36.248	45.38	54.0053	56.1082
54819		35.541	73.345	41.177	86.423	37.588	82.715				150	0	0	0	150	150		27.7063	0	0	0	22.7148	24.9518		1	0	0	0	1	1		1.03458	1.07963	1.11522	1.06459	1.06594	1.05774		74.7907	73.345	72.0479	115.223	73.6467	121.205		36.248	45.291	54.252	56.1778
54899		43.672	70.104	51.104	80.371	45.468	86.08				150	0	0	0	150	150		28.0873	0	0	0	23.86	27.1531		1	0	0	0	1	1		1.03406	1.07966	1.11572	1.065	1.06585	1.05828		74.7916	93.7625	72.5492	115.413	73.9302	121.753		36.248	45.1988	54.252	56.2185
55079		49.124	88.788	79.946	121.202	66.196	113.254				150	0	0	0	150	150		28.6426	0	0	0	24.8559	28.6224		1	0	0	0	1	1		1.03385	1.07953	1.11603	1.06548	1.06553	1.0586		74.7919	88.788	79.946	121.202	66.196	113.254		36.248	45.1988	54.252	56.398
55159		56.969	83.203	63.204	102.118	63.094	98.549				150	0	0	0	150	150		28.248	0	0	0	23.9166	27.5605		1	0	0	0	1	1		1.03408	1.08051	1.11748	1.06619	1.06602	1.0595		74.8193	83.203	63.204	102.118	75.76	98.549		36.4317	45.248	54.2982	56.8833
55239		51.557	86.268	79.2	102.12	66.7	98.248				150	0	0	0	150	150		27.9064	0	0	0	23.051	26.0473		1	0	0	0	1	1		1.03486	1.08123	1.11881	1.06725	1.06662	1.06053		74.8274	86.268	79.2	102.12	66.7	98.248		36.6217	45.1495	54.3708	57.3275
55319		52.077	84.914	69.473	105.067	58.877	98.833				150	0	0	0	150	150		27.9648	0	0	0	22.3487	24.7968		1	0	0	0	1	1		1.03547	1.08235	1.12069	1.06827	1.0677	1.06139		74.8392	84.914	69.473	105.067	78.469	98.833		37.071	45.2263	54.5105	57.2163
55399		51.248	74.593	71.346	102.055	62.939	97.857				150	0	0	0	150	150		27.5966	0	0	0	21.0243	23.2478		1	0	0	0	1	1		1.03581	1.08201	1.12224	1.06954	1.06885	1.06259		74.8978	74.593	71.346	102.055	78.8569	97.857		37.2052	45.3203	54.9187	57.4232
55479		51.775	71.433	63.678	100.134	58.394	87.42				150	0	0	0	150	0		26.9777	0	0	0	20.8111	0		1	0	0	0	1	0		1.03577	1.08227	1.1233	1.07006	1.06902	1.06315		74.9181	71.433	63.678	100.134	79.9739	123.424		37.4898	45.3835	55.1005	57.626
55579		50.386	73.729	58.826	91.329	55.528	87.173				150	0	0	0	150	0		25.529	0	0	0	19.0593	0		1	0	0	0	1	0		1.03594	1.08198	1.1241	1.07023	1.06903	1.06329		75.2945	73.729	58.826	91.329	80.8977	124.85		37.9198	45.6188	55.4528	57.7953
55659		48.498	71.685	59.287	88.084	52.882	90.284				150	0	0	0	150	0		24.6069	0	0	0	18.7868	0		1	0	0	0	1	0		1.0355	1.08205	1.12494	1.07065	1.06876	1.06315		75.7581	71.685	59.287	88.084	82.2112	126.182		38.03	45.821	55.9345	58.0855
55739		46.062	81.044	54.88	91.736	46.572	89.831				150	0	0	0	150	0		23.4894	0	0	0	18.2964	0		1	0	0	0	1	0		1.03521	1.08204	1.12598	1.07093	1.06869	1.06309		75.7696	81.044	54.88	91.736	82.3443	126.989		37.9655	45.5605	56.6798	58.477
55819		44.049	67.046	54.639	76.225	42.554	80.752				150	0	0	0	150	0		22.707	0	0	0	17.9342	0		1	0	0	0	1	0		1.03532	1.08252	1.12682	1.07166	1.06864	1.06312		75.8636	95.4564	54.639	118.867	83.3824	126.979		37.9483	45.381	56.8922	58.8462
55899		40.526	67.96	48.283	80.848	47.448	75.452				150	0	0	0	150	0		22.4334	0	0	0	18.0043	0		1	0	0	0	1	0		1.03535	1.08287	1.1276	1.07218	1.06848	1.06343		76.1409	95.9551	75.2129	119.445	83.4327	127.454		37.9483	45.381	57.0862	58.8462
56059		57.383	90.563	75.002	96.722	72.51	114.36				150	0	0	0	150	0		22.8247	0	0	0	19.5425	0		1	0	0	0	1	0		1.03478	1.08303	1.12819	1.07224	1.06858	1.06364		76.1519	90.563	75.002	96.722	72.51	114.36		37.9483	45.381	57.4865	58.7987
56138		52.377	91.767	70.623	111.494	81.028	105.106				150	0	0	0	150	0		23.5779	0	0	0	20.4276	0		1	0	0	0	1	0		1.0346	1.08277	1.12876	1.07232	1.06897	1.06391		76.1556	91.767	70.623	111.494	81.028	105.106		37.9483	45.2638	57.4865	58.5462
56238		54.122	98.766	75.62	110.62	71.617	106.768				150	0	0	0	150	0		22.4698	0	0	0	20.4276	0		1	0	0	0	1	0		1.03528	1.08291	1.1308	1.07301	1.06992	1.06501		76.3056	98.766	75.62	110.62	71.617	106.768		37.9928	45.4402	58.3357	58.7468
56319		55.826	92.704	74.873	104.018	65.236	109.012				150	0	0	0	150	0		21.3859	0	0	0	19.4947	0		1	0	0	0	1	0		1.03631	1.08344	1.12997	1.07404	1.07123	1.06595		76.6048	92.704	74.873	104.018	65.236	109.012		38.113	45.6855	58.3708	58.488
56399		59.925	93.541	79.483	112.913	60.705	114.614				150	0	0	0	150	0		20.2597	0	0	0	18.7367	0		1	0	0	0	1	0		1.03724	1.08391	1.13102	1.07517	1.07244	1.0666		76.8877	93.541	79.483	112.913	84.4229	114.614		38.172	46.0177	58.4692	58.5962
56499		64.864	84.667	72.286	103.368	66.289	105.733				150	0	0	0	150	0		19.1577	0	0	0	17.7091	0		1	0	0	0	1	0		1.03769	1.08429	1.13275	1.07585	1.07355	1.06693		64.864	84.667	72.286	103.368	66.289	105.733		38.3768	46.2175	58.9175	58.4903
56579		59.546	76.55	68.126	95.04	53.201	97.919				150	0	0	0	150	0		17.9715	0	0	0	16.501	0		1	0	0	0	1	0		1.03651	1.08314	1.13334	1.07567	1.07319	1.06683		77.3864	76.55	68.126	95.04	86.1744	97.919		38.6983	46.2215	59.802	58.3057
56659		60.576	80.488	63.945	98.239	60.619	88.656				150	0	0	0	0	0		16.6734	0	0	0	0	0		1	0	0	0	0	0		1.03575	1.08276	1.13326	1.07581	1.07338	1.06685		77.5224	80.488	63.945	98.239	86.592	128.809		38.762	46.0945	59.9735	58.3118
56739		54.717	83.708	67.231	89.668	58.211	88.543				150	0	0	0	0	0		16.3226	0	0	0	0	0		1	0	0	0	0	0		1.03592	1.08341	1.13408	1.0764	1.07369	1.06708		77.5352	83.708	67.231	89.668	86.6618	129.229		38.646	46.128	60.2452	58.4415
56819		52.381	78.118	52.566	98.669	56.773	80.74				150	0	0	0	0	0		15.9503	0	0	0	0	0		1	0	0	0	0	0		1.03598	1.08351	1.13458	1.0767	1.07378	1.0671		77.7546	78.118	79.6763	98.669	86.7077	129.367		38.8055	46.3583	60.362	58.7695
56919		44.07	72.64	44.193	92.5	54.464	89.735				150	0	0	0	0	0		15.6097	0	0	0	0	0		1	0	0	0	0	0		1.03598	1.08377	1.13536	1.07764	1.07398	1.06703		77.955	72.64	79.9027	92.5	86.7658	129.369		38.9253	46.4905	60.45	58.967
57079		44.439	73.859	53.563	95.741	55.651	101.093				150	0	0	0	0	0		15.8292	0	0	0	0	0		1	0	0	0	0	0		1.03595	1.08423	1.13544	1.07789	1.07429	1.06706		78.1076	73.859	80.0634	95.741	86.9054	101.093		38.9253	46.3293	60.45	58.8455
57198		66.315	94.496	88.882	126.328	72.875	130.321				150	0	0	0	0	0		15.9038	0	0	0	0	0		1	0	0	0	0	0		1.03574	1.08438	1.13608	1.07853	1.07433	1.06738		66.315	94.496	88.882	126.328	72.875	130.321		38.9253	46.3293	60.5632	58.8455
57278		65.739	109.864	87.335	107.289	72.929	119.712				150	0	0	0	0	0		16.3618	0	0	0	0	0		1	0	0	0	0	0		1.03564	1.0855	1.13724	1.07977	1.07485	1.06819		65.739	109.864	87.335	107.289	72.929	119.712		38.9253	46.3945	60.576	58.473
57358		68.847	110.112	86.93	120.478	78.912	120.644				150	0	0	0	0	0		15.3723	0	0	0	0	0		1	0	0	0	0	0		1.0366	1.08648	1.13904	1.07794	1.07617	1.06719		68.847	110.112	86.93	120.478	78.912	120.644		39.112	46.4257	60.7262	58.7315
57459		60.603	93.751	84.322	116.608	73.615	120.815				0	0	0	0	0	0		0	0	0	0	0	0		0	0	0	0	0	0		1.03744	1.08745	1.13849	1.07799	1.07697	1.06821		60.603	93.751	84.322	116.608	73.615	120.815		39.2262	46.384	61.1075	59.031
57538		74.919	92.661	89.173	121.197	63.06	127.707				0	0	0	0	0	0		0	0	0	0	0	0		0	0	0	0	0	0		1.03815	1.08823	1.14004	1.07795	1.07796	1.06905		74.919	92.661	89.173	121.197	63.06	127.707		39.5512	46.426	61.009	59.1075
57619		66.868	90.117	73.505	116.029	67.479	104.625				0	0	0	0	0	0		0	0	0	0	0	0		0	0	0	0	0	0		1.03832	1.08893	1.14086	1.07855	1.07832	1.06951		66.868	90.117	73.505	116.029	67.479	104.625		39.7643	46.5353	61.1822	59.1675
57699		56.566	94.35	79.335	111.729	71.076	106.611				0	0	0	0	0	0		0	0	0	0	0	0		0	0	0	0	0	0		1.03858	1.08998	1.1419	1.07954	1.07868	1.07023		78.9063	94.35	79.335	111.729	71.076	106.611		39.8925	46.861	61.3172	59.121
57779		55.015	92.551	79.895	112.581	64.867	103.671				0	0	0	0	0	0		0	0	0	0	0	0		0	0	0	0	0	0		1.03889	1.09096	1.14304	1.07999	1.07888	1.07087		79.0106	92.551	79.895	112.581	64.867	103.671		40.085	46.6148	61.3092	59.0547
57859		50.631	91.933	71.645	100.189	68.384	96.956				0	0	0	0	0	0		0	0	0	0	0	0		0	0	0	0	0	0		1.03937	1.09167	1.14399	1.08078	1.07937	1.07129		79.0935	91.933	71.645	100.189	68.384	96.956		40.2	46.7718	61.4002	58.9685
57939		55.696	80.679	71.676	101.747	63.071	103.592				0	0	0	0	0	0		0	0	0	0	0	0		0	0	0	0	0	0		1.03969	1.09259	1.14466	1.08168	1.07963	1.07175		79.0741	80.679	71.676	101.747	63.071	103.592		40.2	47.1853	61.4898	58.8097
58059		53.709	94.09	65.423	103.793	60.571	103.161				0	0	0	0	0	0		0	0	0	0	0	0		0	0	0	0	0	0		1.04002	1.09322	1.14562	1.08248	1.07982	1.07257		79.0546	94.09	65.423	103.793	88.837	103.161		40.2	47.1705	61.4898	58.736
58138		47.112	85.404	70.969	89.409	47.596	93.263				0	0	0	0	0	0		0	0	0	0	0	0		0	0	0	0	0	0		1.04036	1.09362	1.14364	1.08257	1.08018	1.07319		78.9134	85.404	70.969	89.409	88.8522	93.263		40.085	47.1705	61.4898	58.9965
58259		60.004	90.169	75.862	112.958	64.005	108.227				0	0	0	0	0	0		0	0	0	0	0	0		0	0	0	0	0	0		1.04104	1.0939	1.1444	1.08331	1.08068	1.07365		60.004	90.169	75.862	112.958	64.005	108.227		40.085	47.1705	61.4898	59.2723
58379		70.719	102.784	82.216	131.449	91.252	122.196				0	0	0	0	0	0		0	0	0	0	0	0		0	0	0	0	0	0		1.03755	1.09394	1.14478	1.08376	1.08153	1.07249		70.719	102.784	82.216	131.449	91.252	122.196		40.085	47.5043	61.6948	59.473
58459		62.818	108.856	95.561	131.347	84.328	134.162				0	0	0	0	0	0		0	0	0	0	0	0		0	0	0	0	0	0		1.03866	1.09538	1.14692	1.0848	1.08314	1.07371		62.818	108.856	95.561	131.347	84.328	134.162		40.085	47.8218	62.0255	59.7798
58539		65.257	102.706	80.957	122.9	86.462	133.43				0	0	0	0	0	0		0	0	0	0	0	0		0	0	0	0	0	0		1.03996	1.09573	1.14875	1.08571	1.08453	1.07408		65.257	102.706	80.957	122.9	86.462	133.43		40.085	48.1535	62.6277	59.9798
58618		70.743	94.273	91.658	113.841	91.084	123.625				0	0	0	0	0	0		0	0	0	0	0	0		0	0	0	0	0	0		1.04087	1.09664	1.1499	1.08677	1.0849	1.07463		70.743	94.273	91.658	113.841	91.084	123.625		40.085	48.18	62.7277	60.1665
58698		68.183	99.293	92.022	115.452	86.807	127.732				0	0	0	0	0	0		0	0	0	0	0	0		0	0	0	0	0	0		1.04176	1.09701	1.15094	1.08801	1.08508	1.07521		68.183	99.293	92.022	115.452	86.807	127.732		40.085	48.278	62.7582	60.2368
58778		72.914	103.272	90.076	113.945	83.381	134.012				0	0	0	0	0	0		0	0	0	0	0	0		0	0	0	0	0	0		1.0424	1.09761	1.15195	1.08913	1.08578	1.07592		72.914	103.272	90.076	113.945	83.381	134.012		40.2	47.82	62.806	60.3623
58858		64.94	94.227	83.878	106.75	71.972	115.023				0	0	0	0	0	0		0	0	0	0	0	0		0	0	0	0	0	0		1.04304	1.0985	1.15341	1.08992	1.08634	1.07685		64.94	94.227	83.878	106.75	71.972	115.023		40.4127	47.8685	62.9872	60.7397
58938		64.439	93.767	77.792	111.899	73.701	116.596				0	0	0	0	0	0		0	0	0	0	0	0		0	0	0	0	0	0		1.04388	1.09845	1.15395	1.09069	1.08671	1.07743		64.439	93.767	77.792	111.899	73.701	116.596		40.4778	47.8685	62.9872	60.4935
59058		59.327	93.541	73.17	117.424	71.898	111.352				0	0	0	0	0	0		0	0	0	0	0	0		0	0	0	0	0	0		1.044	1.09933	1.15472	1.09082	1.08696	1.07766		59.327	93.541	73.17	117.424	71.898	111.352		40.4778	47.8623	62.918	60.149
59138		66.422	93.917	75.595	108.094	70.922	110.694				0	0	0	0	0	0		0	0	0	0	0	0		0	0	0	0	0	0		1.04425	1.09988	1.1546	1.09062	1.08782	1.07823		66.422	93.917	75.595	108.094	70.922	110.694		40.417	47.5683	62.8272	59.8085
59238		56.174	91.844	74.417	101.726	60.477	111.679				0	0	0	0	0	0		0	0	0	0	0	0		0	0	0	0	0	0		1.04428	1.10067	1.15564	1.09017	1.08363	1.0785		56.174	91.844	74.417	101.726	60.477	111.679		40.417	47.4682	62.6715	59.9025
59378		73.132	116.298	109.55	157.582	100.191	148.111				0	0	0	0	0	0		0	0	0	0	0	0		0	0	0	0	0	0		1.04486	1.10067	1.15412	1.0904	1.08397	1.07815		73.132	116.298	109.55	157.582	100.191	148.111		40.4275	47.4682	63	59.6115
59458		91.929	111.117	104.817	144.311	94.686	137.003				0	0	0	0	0	0		0	0	0	0	0	0		0	0	0	0	0	0		1.04427	1.09843	1.15092	1.09182	1.08384	1.07866		91.929	111.117	104.817	144.311	94.686	137.003		40.525	47.9435	63.113	59.7267
59538		75.803	110.245	112.367	144.317	97.82	143.934				0	0	0	0	0	0		0	0	0	0	0	0		0	0	0	0	0	0		1.0447	1.09656	1.1493	1.09321	1.08057	1.07955		75.803	110.245	112.367	144.317	97.82	143.934		40.853	48.076	63.289	59.832
59618		75.759	107.753	98.236	121.71	98.757	138.829				0	0	0	0	0	0		0	0	0	0	0	0		0	0	0	0	0	0		1.04521	1.09738	1.15052	1.09391	1.08073	1.08007		75.759	107.753	98.236	121.71	98.757	138.829		41.0598	48.202	63.4052	59.8697
59698		74.824	99.305	95.996	124.134	88.135	133.739				0	0	0	0	0	0		0	0	0	0	0	0		0	0	0	0	0	0		1.04514	1.09794	1.15161	1.09471	1.08088	1.08039		74.824	99.305	95.996	124.134	88.135	133.739		41.0528	48.0258	63.563	59.8242
59778		73.236	100.49	95.159	125.076	84.826	137.876				0	0	0	0	0	0		0	0	0	0	0	0		0	0	0	0	0	0		1.04589	1.09694	1.15319	1.0956	1.08167	1.08096		73.236	100.49	95.159	125.076	84.826	137.876		41.1185	47.952	63.5325	60.0552
59858		67.266	115.329	97.138	119.295	88.709	125.415				0	0	0	0	0	0		0	0	0	0	0	0		0	0	0	0	0	0		1.04652	1.09783	1.1533	1.09655	1.08214	1.08151		67.266	115.329	97.138	119.295	88.709	125.415		41.1755	47.61	63.6033	60.2965
59938		75.758	114.665	100.943	131.643	80.156	126.428				0	0	0	0	0	0		0	0	0	0	0	0		0	0	0	0	0	0		1.0467	1.09879	1.15463	1.09735	1.08275	1.08195		75.758	114.665	100.943	131.643	80.156	126.428		41.2357	47.5088	63.3957	60.0403
60058		68.628	100.157	92.686	124.826	72.777	129.479				0	0	0	0	0	0		0	0	0	0	0	0		0	0	0	0	0	0		1.04645	1.0975	1.15583	1.09763	1.08368	1.08247		68.628	100.157	92.686	124.826	72.777	129.479		41.344	47.486	63.3495	59.9073
60138		74.789	116.761	87.738	126.706	74.25	130.173				0	0	0	0	0	0		0	0	0	0	0	0		0	0	0	0	0	0		1.04645	1.0952	1.15533	1.09821	1.08447	1.08109		74.789	116.761	87.738	126.706	74.25	130.173		41.344	47.3912	63.2905	59.8848
60218		62.114	96.684	84.145	120.306	70.77	122.346				0	0	0	0	0	0		0	0	0	0	0	0		0	0	0	0	0	0		1.04682	1.09177	1.15463	1.09542	1.08504	1.07959		62.114	96.684	84.145	120.306	70.77	122.346		40.9767	47.3443	63.2557	59.5733
60338		65.618	83.313	83.594	109.508	67.92	108.724				0	0	0	0	0	0		0	0	0	0	0	0		0	0	0	0	0	0		1.04711	1.08867	1.15464	1.09022	1.08544	1.07911		65.618	83.313	83.594	109.508	67.92	108.724		40.7475	47.23	63.2417	59.4318
60418		71.955	105.416	97.792	145.317	90.191	133.277				0	0	0	0	0	0		0	0	0	0	0	0		0	0	0	0	0	0		1.04642	1.08724	1.15633	1.08789	1.08627	1.07873		71.955	105.416	97.792	145.317	90.191	133.277		40.8845	47.1767	63.296	59.4455
60538		82.791	124.953	107.595	160.564	100.857	140.001				0	0	0	0	0	0		0	0	0	0	0	0		0	0	0	0	0	0		1.04699	1.0836	1.15834	1.08813	1.08621	1.07756		82.791	124.953	107.595	160.564	100.857	140.001		40.9325	47.2807	63.0795	59.3343
60618		76.135	130.936	107.624	130.061	106.184	147.449				0	0	0	0	0	0		0	0	0	0	0	0		0	0	0	0	0	0		1.04802	1.08479	1.15987	1.08901	1.08703	1.0786		76.135	130.936	107.624	130.061	106.184	147.449		40.9925	47.5652	63.2188	59.5628
60698		72.692	109.499	102.276	135.234	91.381	145.518				0	0	0	0	0	0		0	0	0	0	0	0		0	0	0	0	0	0		1.04905	1.08578	1.16153	1.0898	1.08772	1.07965		72.692	109.499	102.276	135.234	91.381	145.518		41.0497	47.672	63.589	59.8535
60778		90.491	102.461	110.038	137.726	100.49	133.99				0	0	0	0	0	0		0	0	0	0	0	0		0	0	0	0	0	0		1.04969	1.08183	1.16289	1.09062	1.08858	1.08062		90.491	102.461	110.038	137.726	100.49	133.99		41.169	47.6765	63.7168	59.7885
60858		82.143	110.518	105.107	138.87	88.769	139.594				0	0	0	0	0	0		0	0	0	0	0	0		0	0	0	0	0	0		1.05042	1.08233	1.16196	1.09134	1.08945	1.08161		82.143	110.518	105.107	138.87	88.769	139.594		41.2372	47.666	64.0838	59.6383
60938		84.602	104.32	104.117	119.77	94.893	133.436				0	0	0	0	0	0		0	0	0	0	0	0		0	0	0	0	0	0		1.05101	1.08316	1.1632	1.09191	1.09	1.0823		84.602	104.32	104.117	119.77	94.893	133.436		41.3295	47.5692	63.883	59.5088
61058		74.792	101.591	99.266	129.364	88.385	134.827				0	0	0	0	0	0		0	0	0	0	0	0		0	0	0	0	0	0		1.05025	1.08364	1.16201	1.09115	1.08819	1.08305		74.792	101.591	99.266	129.364	88.385	134.827		41.3295	47.5257	63.6168	59.5575
61138		81.383	112.138	100.523	135.928	88.858	129.322				0	0	0	0	0	0		0	0	0	0	0	0		0	0	0	0	0	0		1.04923	1.0841	1.16303	1.09029	1.0888	1.08371		81.383	112.138	100.523	135.928	88.858	129.322		41.5398	47.1285	63.4878	59.3995
61218		66.573	104.978	82.113	122.987	86.639	121.643				0	0	0	0	0	0		0	0	0	0	0	0		0	0	0	0	0	0		1.04807	1.08429	1.16327	1.09044	1.0894	1.0845		66.573	104.978	82.113	122.987	86.639	121.643		41.4628	46.7442	63.2675	58.8325
61318		74.282	103.987	90.161	126.594	83.963	129.893				0	0	0	0	0	0		0	0	0	0	0	0		0	0	0	0	0	0		1.04727	1.08457	1.16156	1.08996	1.08679	1.08514		74.282	103.987	90.161	126.594	83.963	129.893		41.4628	46.649	63.026	58.5152
61398		73.773	98.579	95.067	138.033	82.324	127.648				0	0	0	0	0	0		0	0	0	0	0	0		0	0	0	0	0	0		1.04666	1.0851	1.15889	1.088	1.08498	1.08366		73.773	98.579	95.067	138.033	82.324	127.648		41.393	46.1607	62.945	58.0287
61538		89.706	137.191	112.563	154.283	111.756	160.887				0	0	0	0	0	0		0	0	0	0	0	0		0	0	0	0	0	0		1.04758	1.08614	1.15611	1.08617	1.08445	1.08396		89.706	137.191	112.563	154.283	111.756	160.887		41.4943	45.9952	63.0333	58.429
61618		84.021	120.892	117.841	146.561	117.143	143.423				0	0	0	0	0	0		0	0	0	0	0	0		0	0	0	0	0	0		1.04821	1.08727	1.15769	1.08716	1.085	1.08489		84.021	120.892	117.841	146.561	117.143	143.423		41.7112	46.1947	62.9008	58.534
61698		80.763	124.692	110.914	145.03	106	144.28				0	0	0	0	0	0		0	0	0	0	0	0		0	0	0	0	0	0		1.04872	1.08819	1.1589	1.08811	1.08591	1.08566		80.763	124.692	110.914	145.03	106	144.28		41.914	46.404	62.8105	57.8025
61778		84.16	111.785	127.477	136.272	104.067	143.869				0	0	0	0	0	0		0	0	0	0	0	0		0	0	0	0	0	0		1.04863	1.08876	1.16018	1.08889	1.08694	1.08621		84.16	111.785	127.477	136.272	104.067	143.869		41.977	46.2228	62.9605	57.7005
61858		83.736	123.722	123.83	143.675	102.013	149.457				0	0	0	0	0	0		0	0	0	0	0	0		0	0	0	0	0	0		1.04965	1.08959	1.16135	1.08993	1.08777	1.08689		83.736	123.722	123.83	143.675	102.013	149.457		42.0107	46.3957	63.4222	57.818
61938		81.794	106.473	112.067	124.923	83.572	141.312				0	0	0	0	0	0		0	0	0	0	0	0		0	0	0	0	0	0		1.05017	1.08988	1.16234	1.09084	1.08834	1.08737		81.794	106.473	112.067	124.923	83.572	141.312		42.0305	46.5457	63.2655	57.823
62058		80.22	105.772	100.738	121.329	94.973	122.803				0	0	0	0	0	0		0	0	0	0	0	0		0	0	0	0	0	0		1.05014	1.08876	1.16002	1.09013	1.089	1.08766		80.22	105.772	100.738	121.329	94.973	122.803		41.9698	46.5228	63.212	57.7602
62138		77.8	107.504	107.564	128.479	86.733	119.423				0	0	0	0	0	0		0	0	0	0	0	0		0	0	0	0	0	0		1.05042	1.08311	1.16101	1.0906	1.08997	1.08807		77.8	107.504	107.564	128.479	86.733	119.423		41.8488	46.5102	63.0322	57.2752
62218		77.263	110.31	94.311	126.782	95.438	132.148				0	0	0	0	0	0		0	0	0	0	0	0		0	0	0	0	0	0		1.04681	1.0789	1.15998	1.09107	1.08857	1.08738		77.263	110.31	94.311	126.782	95.438	132.148		41.777	46.4433	62.9737	57.0615
62318		67.82	97.493	97.305	117.406	82.234	120.548				0	0	0	0	0	0		0	0	0	0	0	0		0	0	0	0	0	0		1.0441	1.07961	1.16041	1.09131	1.08587	1.08673		67.82	97.493	97.305	117.406	82.234	120.548		41.7493	46.2253	62.9617	56.8395
62398		73.833	100.381	98.111	121.91	78.023	127.667				0	0	0	0	0	0		0	0	0	0	0	0		0	0	0	0	0	0		1.03849	1.07744	1.15832	1.09059	1.08277	1.08577		73.833	100.381	98.111	121.91	78.023	127.667		41.4673	46.0097	62.8708	56.5265
62498		78.981	112.856	113.51	145.073	106.642	151.575				0	0	0	0	0	0		0	0	0	0	0	0		0	0	0	0	0	0		1.03218	1.07112	1.15912	1.09103	1.08318	1.08477		78.981	112.856	113.51	145.073	106.642	151.575		41.3675	45.9553	62.709	55.7308
62598		92.911	135.9	131.092	156.273	106.36	167.159				0	0	0	0	0	0		0	0	0	0	0	0		0	0	0	0	0	0		1.03256	1.07164	1.16004	1.09132	1.08343	1.08567		92.911	135.9	131.092	156.273	106.36	167.159		41.3575	45.9515	62.9492	55.3863
62698		102.019	123.776	125.181	154.763	111.22	164.079				0	0	0	0	0	0		0	0	0	0	0	0		0	0	0	0	0	0		1.03311	1.0726	1.16151	1.09198	1.08456	1.08661		102.019	123.776	125.181	154.763	111.22	164.079		41.441	46.025	63.0182	55.3863
62778		84.472	115.479	121.649	150.906	106.928	151.594				0	0	0	0	0	0		0	0	0	0	0	0		0	0	0	0	0	0		1.03362	1.07381	1.16302	1.09276	1.08578	1.0876		84.472	115.479	121.649	150.906	106.928	151.594		41.4292	46.149	63.1532	55.3863
62858		90.242	118.569	118.635	140.626	87.143	147.375				0	0	0	0	0	0		0	0	0	0	0	0		0	0	0	0	0	0		1.03425	1.06812	1.16425	1.0936	1.08614	1.08836		90.242	118.569	118.635	140.626	87.143	147.375		41.5153	46.3455	63.2567	55.7775
62938		88.919	121.3	119.771	141.26	104.16	143.18				0	0	0	0	0	0		0	0	0	0	0	0		0	0	0	0	0	0		1.0346	1.06642	1.16536	1.09465	1.08693	1.08849		88.919	121.3	119.771	141.26	104.16	143.18		41.4218	46.1278	63.1295	56.0073
63059		80.06	114.325	102.222	128.133	96.778	133.342				0	0	0	0	0	0		0	0	0	0	0	0		0	0	0	0	0	0		1.03511	1.0672	1.1669	1.0956	1.08785	1.0882		80.06	114.325	102.222	128.133	96.778	133.342		41.4772	46.1603	62.9722	56.257
63138		80.248	114.198	110.7	126.677	89.23	133.593				0	0	0	0	0	0		0	0	0	0	0	0		0	0	0	0	0	0		1.03577	1.06798	1.16384	1.09594	1.08852	1.08824		80.248	114.198	110.7	126.677	89.23	133.593		41.8042	46.1843	62.856	56.1545
63218		83.047	110.449	92.593	122.176	98.228	130.133				0	0	0	0	0	0		0	0	0	0	0	0		0	0	0	0	0	0		1.03629	1.06838	1.16187	1.09687	1.08943	1.08836		83.047	110.449	92.593	122.176	98.228	130.133		41.7493	46.0273	62.796	56.172
63298		73.199	105.321	105.152	130.649	101.077	132.96				0	0	0	0	0	0		0	0	0	0	0	0		0	0	0	0	0	0		1.03515	1.06801	1.16083	1.09387	1.08718	1.08809		73.199	105.321	105.152	130.649	101.077	132.96		41.5845	45.8455	62.7665	56.172
63378		79.092	107.943	87.282	122.451	101.266	131.499				0	0	0	0	0	0		0	0	0	0	0	0		0	0	0	0	0	0		1.03422	1.06654	1.1578	1.09276	1.08445	1.0861		79.092	107.943	87.282	122.451	101.266	131.499		41.528	45.78	62.743	56.013
63458		84.072	99.838	99.601	114.046	90.084	135.198				0	0	0	0	0	0		0	0	0	0	0	0		0	0	0	0	0	0		1.02994	1.06551	1.15109	1.09331	1.08251	1.08363		84.072	99.838	99.601	114.046	90.084	135.198		41.1405	45.6915	62.3732	55.913
63578		80.069	110.275	112.669	142.919	110.992	147.947				0	0	0	0	0	0		0	0	0	0	0	0		0	0	0	0	0	0		1.02969	1.06597	1.15171	1.09318	1.08263	1.08394		80.069	110.275	112.669	142.919	110.992	147.947		40.947	45.6485	62.174	55.7225
63678		99.555	131.731	129.221	151.501	131.443	153.856				0	0	0	0	0	0		0	0	0	0	0	0		0	0	0	0	0	0		1.03007	1.06602	1.15233	1.09369	1.08285	1.08428		99.555	131.731	129.221	151.501	131.443	153.856		40.8203	45.5568	62.0347	55.6268
63758		92.732	125.455	121.025	160.427	130.256	159.313				0	0	0	0	0	0		0	0	0	0	0	0		0	0	0	0	0	0		1.03084	1.06724	1.1533	1.09452	1.08375	1.08531		92.732	125.455	121.025	160.427	130.256	159.313		40.8518	45.9073	61.8892	55.5697
63858		85.097	114.228	135.044	161.784	107.8	152.989				0	0	0	0	0	0		0	0	0	0	0	0		0	0	0	0	0	0		1.03134	1.06618	1.15469	1.09545	1.08474	1.08612		85.097	114.228	135.044	161.784	107.8	152.989		40.9883	46.1105	62.1642	55.8057
63938		92.069	123.472	121.441	150.425	124.275	154.424				0	0	0	0	0	0		0	0	0	0	0	0		0	0	0	0	0	0		1.03194	1.06642	1.15569	1.09617	1.0857	1.08675		92.069	123.472	121.441	150.425	124.275	154.424		41.2625	46.2592	62.2428	55.8057
64058		89.423	121.222	120.76	139.582	100.835	141.19				0	0	0	0	0	0		0	0	0	0	0	0		0	0	0	0	0	0		1.03267	1.0665	1.15022	1.09682	1.0836	1.08587		89.423	121.222	120.76	139.582	100.835	141.19		41.3405	46.4167	62.1437	56.0315
64138		87.982	107.768	108.466	142.254	102.104	138.665				0	0	0	0	0	0		0	0	0	0	0	0		0	0	0	0	0	0		1.02933	1.06591	1.14619	1.09586	1.08195	1.08147		87.982	107.768	108.466	142.254	102.104	138.665		41.403	46.747	62.1973	56.0315
64218		84.329	112.857	108.862	129.656	102.478	138.384				0	0	0	0	0	0		0	0	0	0	0	0		0	0	0	0	0	0		1.02485	1.06635	1.13736	1.0942	1.08269	1.07551		84.329	112.857	108.862	129.656	102.478	138.384		41.343	46.747	61.631	55.8252
64298		79.979	106.885	98.241	141.251	94.99	129.378				0	0	0	0	0	0		0	0	0	0	0	0		0	0	0	0	0	0		1.01972	1.0663	1.1232	1.09327	1.08076	1.0727		79.979	106.885	98.241	141.251	94.99	129.378		41.343	46.4728	61.631	55.8252
64378		89.898	108.405	107.441	132.795	98.112	135.374				0	0	0	0	0	0		0	0	0	0	0	0		0	0	0	0	0	0		1.01887	1.06674	1.11754	1.09222	1.07991	1.07147		89.898	108.405	107.441	132.795	98.112	135.374		41.256	46.4728	61.1677	55.7072
64458		77.165	111.072	96.89	116.359	95.351	134.694				0	0	0	0	0	0		0	0	0	0	0	0		0	0	0	0	0	0		1.01646	1.06748	1.1176	1.09128	1.07871	1.07001		77.165	111.072	96.89	116.359	95.351	134.694		40.6533	46.063	60.8963	55.6305
64558		80.4	116.683	104.957	133.76	90.343	127.143				0	0	0	0	0	0		0	0	0	0	0	0		0	0	0	0	0	0		1.01662	1.06772	1.11842	1.09196	1.07906	1.07043		80.4	116.683	104.957	133.76	90.343	127.143		40.6533	45.9315	60.4188	55.6112
64698		99.621	119.085	128.417	161.18	113.282	157.048				0	0	0	0	0	0		0	0	0	0	0	0		0	0	0	0	0	0		1.01648	1.06829	1.11895	1.09222	1.07923	1.0708		99.621	119.085	128.417	161.18	113.282	157.048		40.6533	45.805	60.106	55.3905
64778		83.13	123.281	125.675	154.723	111.048	145.5				0	0	0	0	0	0		0	0	0	0	0	0		0	0	0	0	0	0		1.01708	1.06822	1.11964	1.09293	1.07988	1.07158		83.13	123.281	125.675	154.723	111.048	145.5		40.8112	45.8345	59.8633	54.6087
64858		89.393	130.887	119.917	146.524	112.578	163.772				0	0	0	0	0	0		0	0	0	0	0	0		0	0	0	0	0	0		1.0181	1.06722	1.12102	1.09426	1.08077	1.0723		89.393	130.887	119.917	146.524	112.578	163.772		40.6282	45.847	59.47	54.364
64938		89.861	119.123	113.443	144.068	94.837	146.149				0	0	0	0	0	0		0	0	0	0	0	0		0	0	0	0	0	0		1.01894	1.0673	1.12242	1.09312	1.08135	1.0732		89.861	119.123	113.443	144.068	94.837	146.149		40.4715	45.925	59.1488	54.4017
65058		82.489	114.646	126.778	147.682	104.794	151.878				0	0	0	0	0	0		0	0	0	0	0	0		0	0	0	0	0	0		1.0194	1.06614	1.12374	1.09063	1.079	1.07382		82.489	114.646	126.778	147.682	104.794	151.878		40.4913	45.8595	59.099	54.352
65138		84.37	121.913	123.964	142.749	92.729	144.216				0	0	0	0	0	0		0	0	0	0	0	0		0	0	0	0	0	0		1.01786	1.06494	1.12535	1.08583	1.07975	1.07128		84.37	121.913	123.964	142.749	92.729	144.216		40.3283	45.6605	59.0022	54.1873
65218		81.521	114.177	105.11	131.757	95.746	133.698				0	0	0	0	0	0		0	0	0	0	0	0		0	0	0	0	0	0		1.01619	1.06509	1.12149	1.08271	1.08087	1.06659		81.521	114.177	105.11	131.757	95.746	133.698		40.3283	45.477	58.6777	54.151
65298		74.421	95.273	95.938	136.96	96.337	145.889				0	0	0	0	0	0		0	0	0	0	0	0		0	0	0	0	0	0		1.01248	1.061	1.11654	1.08334	1.07836	1.06615		74.421	95.273	95.938	136.96	96.337	145.889		40.3283	45.5528	58.5035	54.0805
65378		80.96	103.835	96.012	134.093	90.99	144.852				0	0	0	0	0	0		0	0	0	0	0	0		0	0	0	0	0	0		1.01041	1.05621	1.11523	1.08267	1.07702	1.06391		80.96	103.835	96.012	134.093	90.99	144.852		40.1673	45.17	58.3695	54.2125
65458		79.822	93.389	101.104	130.985	87.501	130.497				0	0	0	0	0	0		0	0	0	0	0	0		0	0	0	0	0	0		1.01049	1.04925	1.11447	1.07859	1.07659	1.06186		79.822	93.389	101.104	130.985	87.501	130.497		39.748	44.853	57.8227	54.1475
65558		74.904	113.211	96.665	118.311	93.59	137.454				0	0	0	0	0	0		0	0	0	0	0	0		0	0	0	0	0	0		1.01067	1.04974	1.11529	1.07898	1.07686	1.06218		74.904	113.211	96.665	118.311	93.59	137.454		39.748	44.0962	57.1942	53.2242
65658		77.537	106.662	113.601	144.446	103.183	152.905				0	0	0	0	0	0		0	0	0	0	0	0		0	0	0	0	0	0		1.01076	1.0432	1.11577	1.07915	1.07714	1.06227		77.537	106.662	113.601	144.446	103.183	152.905		39.748	43.2737	56.7828	52.616
65758		102.163	115.593	130.345	157.936	111.145	160.176				0	0	0	0	0	0		0	0	0	0	0	0		0	0	0	0	0	0		1.01077	1.04377	1.11632	1.07953	1.07738	1.06246		102.163	115.593	130.345	157.936	111.145	160.176		39.482	42.891	55.728	51.9412
65838		94.812	121.819	134.872	159.927	120.125	158.035				0	0	0	0	0	0		0	0	0	0	0	0		0	0	0	0	0	0		1.01088	1.04352	1.11739	1.08045	1.07826	1.06313		94.812	121.819	134.872	159.927	120.125	158.035		39.1458	43.1123	55.2748	51.7615
65938		90.159	123.202	116.636	145.391	119.162	139.142				0	0	0	0	0	0		0	0	0	0	0	0		0	0	0	0	0	0		1.01137	1.04386	1.11841	1.07698	1.07948	1.06398		90.159	123.202	116.636	145.391	119.162	139.142		39.0838	43.2228	54.9207	51.4675
66058		136.81	140.181	139.916	144.739	104.237	148.851				0	0	0	0	0	0		0	0	0	0	0	0		0	0	0	0	0	0		1.01113	1.04399	1.11499	1.07459	1.07915	1.06435		136.81	140.181	139.916	144.739	104.237	148.851		39.2042	43.2845	54.8627	51.219
66178		128.467	124.921	115.99	132.452	123.193	145.769				0	0	0	0	0	0		0	0	0	0	0	0		0	0	0	0	0	0		1.00968	1.04343	1.11197	1.07354	1.0785	1.06367		128.467	124.921	115.99	132.452	123.193	145.769		39.312	42.3003	54.1228	51.1002
66258		84.701	117.023	98.908	144.43	105.749	151.774				0	0	0	0	0	0		0	0	0	0	0	0		0	0	0	0	0	0		1.01	1.04016	1.11145	1.07328	1.07289	1.06252		84.701	117.023	98.908	144.43	105.749	151.774		39.354	41.1743	53.1172	50.7993
66338		89.527	113.809	115.404	138.332	102.345	137.956				0	0	0	0	0	0		0	0	0	0	0	0		0	0	0	0	0	0		1.00881	1.03542	1.11088	1.06935	1.06895	1.06182		89.527	113.809	115.404	138.332	102.345	137.956		39.4158	41.3905	52.1713	50.5192
66418		81.758	102.99	106.679	124.799	100.335	140.098				0	0	0	0	0	0		0	0	0	0	0	0		0	0	0	0	0	0		1.00796	1.03324	1.10867	1.06496	1.06938	1.06008		81.758	102.99	106.679	124.799	100.335	140.098		39.4845	40.8603	51.5725	49.8647
66498		85.703	117.111	105.727	125.148	104.732	141.612				0	0	0	0	0	0		0	0	0	0	0	0		0	0	0	0	0	0		1.00781	1.03278	1.09875	1.05578	1.06948	1.05667		85.703	117.111	105.727	125.148	104.732	141.612		38.8548	40.6063	51.4577	49.135
66578		92.055	115.649	110.055	125.235	100.239	128.319				0	0	0	0	0	0		0	0	0	0	0	0		0	0	0	0	0	0		1.00828	1.03171	1.08844	1.04927	1.06517	1.05308		92.055	115.649	110.055	125.235	100.239	128.319		38.3603	40.4762	51.1028	49.0513
66658		88.848	98.451	98.785	120.223	95.191	128.838				0	0	0	0	0	0		0	0	0	0	0	0		0	0	0	0	0	0		1.00784	1.03198	1.08902	1.04375	1.06543	1.05356		88.848	98.451	98.785	120.223	95.191	128.838		38.087	40.2968	50.7842	49.0097
66778		87.855	106.035	120.392	128.876	97.919	152.634				0	0	0	0	0	0		0	0	0	0	0	0		0	0	0	0	0	0		1.00776	1.02972	1.08961	1.03813	1.06558	1.05396		87.855	106.035	120.392	128.876	97.919	152.634		37.563	40.247	49.609	48.4608
66858		99.338	134.072	131.528	153.412	127.502	163.134				0	0	0	0	0	0		0	0	0	0	0	0		0	0	0	0	0	0		1.00754	1.02999	1.09064	1.03863	1.06599	1.0547		99.338	134.072	131.528	153.412	127.502	163.134		37.177	40.099	48.145	47.8058
66938		95.437	114.249	121.053	158.422	121.327	150.863				0	0	0	0	0	0		0	0	0	0	0	0		0	0	0	0	0	0		1.00804	1.03105	1.09217	1.0396	1.06692	1.05302		95.437	114.249	121.053	158.422	121.327	150.863		37.1615	39.4858	47.7433	47.096
67058		92.16	129.17	112.737	143.917	112.424	141.831				0	0	0	0	0	0		0	0	0	0	0	0		0	0	0	0	0	0		1.00873	1.03066	1.0905	1.03976	1.06815	1.05376		92.16	129.17	112.737	143.917	112.424	141.831		37.1388	39.17	47.2765	46.7338
67138		106.474	123.764	128.652	148.609	97.246	142.686				0	0	0	0	0	0		0	0	0	0	0	0		0	0	0	0	0	0		1.00816	1.02865	1.0891	1.03922	1.06903	1.05458		106.474	123.764	128.652	148.609	97.246	142.686		36.9055	38.2977	47.0655	45.5677
67218		94.594	125.242	119.276	147.922	108.168	140.794				0	0	0	0	0	0		0	0	0	0	0	0		0	0	0	0	0	0		1.00736	1.02665	1.087	1.03958	1.06307	1.05373		94.594	125.242	119.276	147.922	108.168	140.794		36.704	37.9382	46.9165	45.2315
67318		96.751	110.932	117.301	134.202	100.336	133.782				0	0	0	0	0	0		0	0	0	0	0	0		0	0	0	0	0	0		1.00671	1.02618	1.08625	1.03898	1.06023	1.052		96.751	110.932	117.301	134.202	100.336	133.782		36.575	37.6375	46.452	44.2955
67398		100.096	109.129	110.767	141.803	105.288	131.635				0	0	0	0	0	0		0	0	0	0	0	0		0	0	0	0	0	0		1.00615	1.0261	1.08607	1.03837	1.05802	1.0518		100.096	109.129	110.767	141.803	105.288	131.635		36.545	36.9077	46.0392	44.2343
67478		85.533	106.461	98.141	122.458	96.195	138.016				0	0	0	0	0	0		0	0	0	0	0	0		0	0	0	0	0	0		1.00526	1.02601	1.08249	1.03913	1.0579	1.05242		85.533	106.461	98.141	122.458	96.195	138.016		36.235	36.6052	45.1075	44.1903
67558		75.362	97.581	96.88	115.214	93.133	132.752				0	0	0	0	0	0		0	0	0	0	0	0		0	0	0	0	0	0		1.00561	1.02513	1.07438	1.0359	1.05782	1.04881		75.362	97.581	96.88	115.214	93.133	132.752		35.445	36.2788	44.5605	44.2657
67638		83.962	110.168	93.765	123.639	96.153	129.877				0	0	0	0	0	0		0	0	0	0	0	0		0	0	0	0	0	0		1.00602	1.02192	1.06883	1.03082	1.05635	1.0445		83.962	110.168	93.765	123.639	96.153	129.877		34.9062	36.0877	44.1912	44.1415
67718		74.832	86.281	97.338	134.896	72.928	134.659				0	0	0	0	0	0		0	0	0	0	0	0		0	0	0	0	0	0		1.00592	1.01052	1.06926	1.02757	1.05674	1.04481		74.832	86.281	97.338	134.896	72.928	134.659		34.4453	35.9898	43.8727	44.1243
67838		90.427	112.96	106.281	146.184	106.804	155.607				0	0	0	0	0	0		0	0	0	0	0	0		0	0	0	0	0	0		1.00612	1.00256	1.06619	1.02508	1.0571	1.045		90.427	112.96	106.281	146.184	106.804	155.607		34.2375	35.3842	43.7747	43.1878
67938		87.782	132.31	124.478	159.397	111.72	160.289				0	0	0	0	0	0		0	0	0	0	0	0		0	0	0	0	0	0		1.00527	1.00232	1.06364	1.01994	1.05754	1.04546		87.782	132.31	124.478	159.397	111.72	160.289		33.9845	35.1797	43.3095	42.7615
68078		92.51	138.654	119.056	148.027	116.44	163.038				0	0	0	0	0	0		0	0	0	0	0	0		0	0	0	0	0	0		1.00377	0.996734	1.05875	1.01624	1.05879	1.04539		92.51	138.654	119.056	148.027	116.44	163.038		33.4942	34.9758	42.8192	42.5715
68183		85.313	125.253	115.748	167.53	111.652	148.122				0	0	0	0	0	0		0	0	0	0	0	0		0	0	0	0	0	0		1.00394	0.991176	1.05115	1.00936	1.05981	1.04588		85.313	125.253	115.748	167.53	111.652	148.122		33.2265	33.4213	42.6435	41.8477
68258		89.664	120.863	105.905	157.841	108.097	138.273				0	0	0	0	0	0		0	0	0	0	0	0		0	0	0	0	0	0		1.00111	0.990063	1.04832	1.00019	1.06081	1.03999		89.664	120.863	105.905	157.841	108.097	138.273		33.183	32.8847	42.3958	41.7935
68338		87.542	138.653	108.443	137.416	110.392	148.674				0	0	0	0	0	0		0	0	0	0	0	0		0	0	0	0	0	0		0.998177	0.982767	1.04447	0.997141	1.05845	1.03418		87.542	138.653	108.443	137.416	110.392	148.674		32.802	31.9275	41.628	40.559
68418		86.378	109.33	110.762	134.492	98.728	138.097				0	0	0	0	0	0		0	0	0	0	0	0		0	0	0	0	0	0		0.99345	0.977382	1.04132	0.994521	1.05562	1.03309		86.378	109.33	110.762	134.492	98.728	138.097		32.4018	31.6767	41.058	39.734
68498		81.047	107.234	103.937	140.126	91.816	139.574				0	0	0	0	0	0		0	0	0	0	0	0		0	0	0	0	0	0		0.989439	0.977632	1.0409	0.989734	1.05301	1.03168		81.047	107.234	103.937	140.126	91.816	139.574		31.9905	31.3683	40.94	39.3195
68578		79.964	111.61	106.127	136.784	104.053	135.964				0	0	0	0	0	0		0	0	0	0	0	0		0	0	0	0	0	0		0.989509	0.974834	1.02733	0.985611	1.05125	1.03064		79.964	111.61	106.127	136.784	104.053	135.964		30.5025	30.3668	40.463	38.9023
68658		77.524	115.085	87.981	142.466	98.283	132.559				0	0	0	0	0	0		0	0	0	0	0	0		0	0	0	0	0	0		0.988552	0.971779	1.00642	0.984037	1.04759	1.02956		77.524	115.085	87.981	142.466	98.283	132.559		29.8523	30.008	40.296	38.1882
68738		71.08	100.009	85.359	132.964	87.656	119.602				0	0	0	0	0	0		0	0	0	0	0	0		0	0	0	0	0	0		0.98788	0.972397	0.997516	0.982311	1.0425	1.02335		71.08	100.009	85.359	132.964	87.656	119.602		29.5133	29.973	40.1082	37.5318
68838		68.243	95.775	87.698	109.904	91.547	128.473				0	0	0	0	0	0		0	0	0	0	0	0		0	0	0	0	0	0		0.98805	0.972931	0.996183	0.981322	1.04274	1.0165		89.7885	124.054	87.698	148.218	91.547	128.473		29.3593	29.973	38.6003	37.0833
68918		77.988	106.634	97.465	123.73	91.232	132.448				0	0	0	0	0	0		0	0	0	0	0	0		0	0	0	0	0	0		0.988074	0.971698	0.993106	0.978754	1.04068	1.01271		77.988	106.634	97.465	123.73	91.232	132.448		28.9105	29.4872	37.0618	36.4472
69058		94.656	136.905	124.179	166.419	123.739	154.889				0	0	0	0	0	0		0	0	0	0	0	0		0	0	0	0	0	0		0.988536	0.969009	0.991555	0.97294	1.04184	1.00914		94.656	136.905	124.179	166.419	123.739	154.889		28.7473	29.3203	36.699	35.6842
69138		93.513	130.515	133.854	143.764	106.302	164.747				0	0	0	0	0	0		0	0	0	0	0	0		0	0	0	0	0	0		0.987133	0.967534	0.98638	0.969242	1.04182	1.00153		93.513	130.515	133.854	143.764	106.302	164.747		27.6073	29.5218	36.6078	35.4368
69238		88.587	128.39	118.247	148.589	105.117	140.281				0	0	0	0	0	0		0	0	0	0	0	0		0	0	0	0	0	0		0.98552	0.967888	0.974449	0.968723	1.04297	0.990499		88.587	128.39	118.247	148.589	105.117	140.281		26.7015	29.506	36.2618	35.4145
69318		85.034	127.26	113.885	158.531	112.796	147.149				0	0	0	0	0	0		0	0	0	0	0	0		0	0	0	0	0	0		0.982444	0.967811	0.968274	0.966148	1.03919	0.98551		85.034	127.26	113.885	158.531	112.796	147.149		26.4745	29.2207	36.1205	34.8605
69418		91.781	119.28	108.968	145.288	103.128	142.828				0	0	0	0	0	0		0	0	0	0	0	0		0	0	0	0	0	0		0.978741	0.967778	0.960637	0.963025	1.03564	0.983575		91.781	119.28	108.968	145.288	103.128	142.828		25.2928	29.1827	35.3495	34.6477
69498		90.984	117.483	116.806	136.467	102.729	133.288				0	0	0	0	0	0		0	0	0	0	0	0		0	0	0	0	0	0		0.975672	0.967826	0.952536	0.962335	1.03615	0.975851		90.984	117.483	116.806	136.467	102.729	133.288		24.7193	29.0252	34.2298	34.531
69578		82.723	117.081	109.165	133.726	95.556	141.2				0	0	0	0	0	0		0	0	0	0	0	0		0	0	0	0	0	0		0.973189	0.967129	0.952291	0.959412	1.03615	0.965904		82.723	117.081	109.165	133.726	95.556	141.2		24.524	28.9607	33.8635	33.8575
69658		78.419	109.272	106.492	129.128	95.013	142.22				0	0	0	0	0	0		0	0	0	0	0	0		0	0	0	0	0	0		0.97112	0.966535	0.951747	0.956407	1.03359	0.957011		78.419	109.272	106.492	129.128	95.013	142.22		24.4225	28.8442	32.8043	33.5587
69738		76.84	118.748	97.429	127.272	89.291	143.293				0	0	0	0	0	0		0	0	0	0	0	0		0	0	0	0	0	0		0.969222	0.966037	0.950248	0.9564	1.02888	0.953083		76.84	118.748	121.65	127.272	89.291	143.293		24.2798	28.677	32.2468	33.457
69818		79.296	100.753	105.627	120.215	90.242	129.38				0	0	0	0	0	0		0	0	0	0	0	0		0	0	0	0	0	0		0.966161	0.965946	0.944291	0.955485	1.0223	0.951045		79.296	125.042	105.627	152.222	90.242	152.374		24.2325	28.531	31.9755	33.2315
69918		78.353	106.228	102.265	130.882	88.847	130.775				0	0	0	0	0	0		0	0	0	0	0	0		0	0	0	0	0	0		0.966325	0.965078	0.930638	0.951239	1.01422	0.949027		78.353	106.228	123.709	130.882	88.847	152.691		24.1225	28.4622	31.776	32.489
70078		85.684	119.677	121.225	170.233	119.408	155.729				0	0	0	0	0	0		0	0	0	0	0	0		0	0	0	0	0	0		0.962377	0.96514	0.921235	0.94702	0.996701	0.949373		85.684	119.677	121.225	170.233	119.408	155.729		23.8158	28.4622	30.954	32.0852
70158		89.656	140.144	118.263	166.362	124.429	144.809				0	0	0	0	0	0		0	0	0	0	0	0		0	0	0	0	0	0		0.957773	0.96459	0.920246	0.944683	0.983789	0.949149		89.656	140.144	118.263	166.362	124.429	144.809		23.6347	28.7002	29.5165	31.593
70238		98.201	125.591	139.327	159.712	112.032	152.404				0	0	0	0	0	0		0	0	0	0	0	0		0	0	0	0	0	0		0.954694	0.961846	0.91909	0.941698	0.979201	0.948346		98.201	125.591	139.327	159.712	112.032	152.404		23.2295	28.6707	29.0417	31.2012
70338		94.505	121.229	114.056	152.532	99.185	154.617				0	0	0	0	0	0		0	0	0	0	0	0		0	0	0	0	0	0		0.95363	0.959159	0.918064	0.940508	0.96772	0.947347		94.505	121.229	114.056	152.532	99.185	154.617		23.0052	28.598	28.914	30.9545
70418		95.352	127.864	123.01	134.963	111.394	149.277				0	0	0	0	0	0		0	0	0	0	0	0		0	0	0	0	0	0		0.950215	0.956871	0.917812	0.94031	0.956052	0.946096		95.352	127.864	123.01	134.963	111.394	149.277		22.92	28.0563	28.6285	30.8772
70498		85.781	121.44	121.205	149.751	88.819	141.721				0	0	0	0	0	0		0	0	0	0	0	0		0	0	0	0	0	0		0.946411	0.95061	0.915194	0.938029	0.945312	0.945136		85.781	121.44	121.205	149.751	112.557	141.721		22.8457	27.506	28.5078	30.2712
70578		76.171	115.024	109.131	141.765	96.956	142.287				0	0	0	0	0	0		0	0	0	0	0	0		0	0	0	0	0	0		0.942692	0.943144	0.912559	0.935882	0.939158	0.944911		92.7211	115.024	125.687	141.765	96.956	142.287		22.6315	26.6988	28.3155	30.0582
70658		78.13	106.173	102.69	140.419	93.179	138.776				0	0	0	0	0	0		0	0	0	0	0	0		0	0	0	0	0	0		0.940572	0.939711	0.912416	0.933206	0.939737	0.941892		92.8459	127.699	125.691	140.419	113.043	138.776		22.2592	25.8648	27.8858	29.3885
70738		77.492	122.999	106.232	131.475	96.224	137.321				0	0	0	0	0	0		0	0	0	0	0	0		0	0	0	0	0	0		0.938691	0.939706	0.912511	0.926789	0.93951	0.937277		92.935	122.999	125.688	156.651	113.059	154.537		21.7442	25.5965	27.5595	28.4287
70818		72.713	97.676	107.728	141.114	108.674	140.417				0	0	0	0	0	0		0	0	0	0	0	0		0	0	0	0	0	0		0.936279	0.936391	0.911785	0.927369	0.934563	0.937871		93.5259	127.842	125.707	141.114	108.674	140.417		21.5442	25.5032	27.3882	28.4287
70918		74.065	106.974	93.073	139.836	94.815	141.028				0	0	0	0	0	0		0	0	0	0	0	0		0	0	0	0	0	0		0.934154	0.936714	0.91073	0.923399	0.929739	0.935473		93.5702	127.835	125.88	139.836	114.495	141.028		21.313	25.5032	27.1355	28.0665
71058		74.396	99	90.713	134.233	90.589	129.499				0	0	0	0	0	0		0	0	0	0	0	0		0	0	0	0	0	0		0.934259	0.937129	0.908961	0.923833	0.929899	0.93561		93.5683	127.816	126.308	156.818	114.489	154.615		21.313	25.5032	26.8025	28.0665
71138		86.059	132.431	124.808	154.581	112.18	156.358				0	0	0	0	0	0		0	0	0	0	0	0		0	0	0	0	0	0		0.932667	0.933758	0.905279	0.923191	0.929585	0.933873		86.059	132.431	124.808	154.581	112.18	156.358		21.1977	24.8983	26.2987	27.8402
71258		100.785	115.793	127.708	156.7	120.556	164.717				0	0	0	0	0	0		0	0	0	0	0	0		0	0	0	0	0	0		0.930526	0.93349	0.903239	0.923069	0.929144	0.931981		100.785	115.793	127.708	156.7	120.556	164.717		20.9255	24.6085	26.452	27.823
71338		89.251	123.127	134.291	157.965	122.4	149.689				0	0	0	0	0	0		0	0	0	0	0	0		0	0	0	0	0	0		0.928318	0.933704	0.901755	0.923317	0.928228	0.929673		89.251	123.127	134.291	157.965	122.4	149.689		20.665	24.4985	26.2062	27.7897
71418		96.982	126.052	121.839	160.239	122.529	169.157				0	0	0	0	0	0		0	0	0	0	0	0		0	0	0	0	0	0		0.927353	0.933454	0.900324	0.922987	0.925767	0.92357		96.982	126.052	121.839	160.239	122.529	169.157		20.1887	24.4765	26.1508	27.653
71498		88.326	117.911	127.483	161.8	114.028	155.155				0	0	0	0	0	0		0	0	0	0	0	0		0	0	0	0	0	0		0.926775	0.933341	0.89962	0.923252	0.922236	0.918064		88.326	117.911	127.483	161.8	114.028	155.155		19.5817	24.3872	25.9605	27.6718
71578		92.69	114.016	120.586	138.478	101.212	150.893				0	0	0	0	0	0		0	0	0	0	0	0		0	0	0	0	0	0		0.927457	0.93405	0.896327	0.923783	0.915459	0.915684		92.69	114.016	120.586	156.958	117.038	150.893		19.1907	24.268	25.477	27.6358
71658		96.07	125.835	125.52	152.883	98.068	139.051				0	0	0	0	0	0		0	0	0	0	0	0		0	0	0	0	0	0		0.925941	0.934181	0.892478	0.924454	0.907978	0.914544		96.07	125.835	125.52	152.883	119.158	157.018		18.8318	24.196	25.058	27.5715
71738		82.396	112.414	115.883	145.027	93.781	145.47				0	0	0	0	0	0		0	0	0	0	0	0		0	0	0	0	0	0		0.923327	0.935163	0.8919	0.924838	0.905297	0.914658		94.6739	127.952	129.226	145.027	119.514	145.47		18.7203	24.196	24.9415	27.505
71818		84.439	129.51	108.216	157.654	91.402	125.816				0	0	0	0	0	0		0	0	0	0	0	0		0	0	0	0	0	0		0.923909	0.935569	0.892179	0.925654	0.905204	0.915296		94.6651	129.51	129.22	157.654	119.538	156.964		18.7203	24.0715	24.8268	27.505
71898		78.85	102.867	114.913	129.456	93.605	132.904				0	0	0	0	0	0		0	0	0	0	0	0		0	0	0	0	0	0		0.922868	0.936227	0.890829	0.926253	0.905041	0.914252		94.7227	127.899	129.253	156.725	119.581	157.038		18.4615	24.0328	24.5588	27.505
72078		62.886	107.391	104.558	125.007	94.35	133.486				0	0	0	0	0	0		0	0	0	0	0	0		0	0	0	0	0	0		0.923006	0.93666	0.889902	0.926211	0.905125	0.914619		94.708	127.872	129.315	156.726	119.559	157.013		18.4615	24.0328	24.4372	27.4065
72198		70.345	105.763	101.003	114.313	92.231	138.198				0	0	0	0	0	0		0	0	0	0	0	0		0	0	0	0	0	0		0.923403	0.936964	0.889916	0.923964	0.905515	0.914911		94.6713	127.86	129.314	156.939	119.467	156.992		18.4615	24.0328	24.3785	26.8778
72318		95.82	137.199	137.693	148.733	118.595	167.616				0	0	0	0	0	0		0	0	0	0	0	0		0	0	0	0	0	0		0.92381	0.936524	0.890319	0.921992	0.905733	0.91293		95.82	137.199	137.693	148.733	118.595	167.616		18.3337	24.0258	24.3593	26.6725
72398		102.736	133.738	136.256	158.609	123.99	158.217				0	0	0	0	0	0		0	0	0	0	0	0		0	0	0	0	0	0		0.923416	0.935219	0.891238	0.923013	0.90565	0.912305		102.736	133.738	136.256	158.609	123.99	158.217		18.2503	24.0325	24.501	26.7355
72478		102.218	141.868	127.938	157.898	117.231	145.261				0	0	0	0	0	0		0	0	0	0	0	0		0	0	0	0	0	0		0.922263	0.933927	0.892124	0.923898	0.905033	0.912157		102.218	141.868	127.938	157.898	117.231	157.048		18.2417	23.7283	24.7537	26.6938
72558		94.672	135.525	128.808	146.922	124.314	140.419				0	0	0	0	0	0		0	0	0	0	0	0		0	0	0	0	0	0		0.922575	0.93352	0.891976	0.924281	0.903172	0.911551		94.672	135.525	128.808	146.922	124.314	157.077		18.2107	23.5145	24.5378	26.6372
72638		96.933	133.777	121.576	144.23	104.438	162.614				0	0	0	0	0	0		0	0	0	0	0	0		0	0	0	0	0	0		0.922573	0.933209	0.891249	0.924485	0.901707	0.911435		96.933	133.777	121.576	144.23	120.201	162.614		17.9087	23.3915	24.389	26.499
72718		91.168	121.024	109.428	138.557	116.045	145.786				0	0	0	0	0	0		0	0	0	0	0	0		0	0	0	0	0	0		0.922506	0.932775	0.888716	0.924765	0.899466	0.91113		91.168	121.024	129.448	156.992	116.045	157.144		17.7425	23.1865	24.3505	26.435
72798		87.915	128.346	110.515	157.729	115.049	145.051				0	0	0	0	0	0		0	0	0	0	0	0		0	0	0	0	0	0		0.923257	0.933271	0.886024	0.924694	0.898031	0.911148		87.915	128.346	130.545	157.729	115.049	157.141		17.7425	23.0735	24.071	26.2525
72878		92.035	125.477	109.527	133.1	109.575	144.395				0	0	0	0	0	0		0	0	0	0	0	0		0	0	0	0	0	0		0.923314	0.932938	0.885619	0.924424	0.897854	0.912012		92.035	125.477	130.637	157.107	109.575	157.048		17.6115	23.0298	23.8712	26.1047
72958		88.943	113.056	111.556	150.878	96.378	127.914				0	0	0	0	0	0		0	0	0	0	0	0		0	0	0	0	0	0		0.922833	0.9313	0.884873	0.923947	0.896333	0.912728		88.943	128.394	130.819	150.878	121.933	157.047		17.2942	22.8243	23.6777	25.895
73078		80.279	114.516	90.921	126.889	105.677	130.544				0	0	0	0	0	0		0	0	0	0	0	0		0	0	0	0	0	0		0.921477	0.928311	0.885499	0.923588	0.895277	0.913113		95.3451	128.643	130.664	157.475	122.09	157.046		17.037	22.4945	23.6777	25.7843
73158		76.99	109.994	106.064	131.951	91.612	134.839				0	0	0	0	0	0		0	0	0	0	0	0		0	0	0	0	0	0		0.921805	0.925166	0.886133	0.923872	0.895328	0.913531		95.3421	129.38	130.52	157.349	122.08	157.043		17.037	22.042	23.6777	25.758
73258		77.436	133.477	115.106	164.452	99.695	153.283				0	0	0	0	0	0		0	0	0	0	0	0		0	0	0	0	0	0		0.922081	0.923703	0.885724	0.922872	0.895587	0.914022		95.3224	133.477	130.613	164.452	122.025	153.283		17.037	21.6348	23.6022	25.4247
73378		104.97	136.038	129.064	164.754	130.522	164.631				0	0	0	0	0	0		0	0	0	0	0	0		0	0	0	0	0	0		0.920619	0.922716	0.88567	0.92218	0.896478	0.914759		104.97	136.038	129.064	164.754	130.522	164.631		16.9795	21.514	23.4597	25.3187
73458		93.572	128.22	126.329	155.102	112.341	160.506				0	0	0	0	0	0		0	0	0	0	0	0		0	0	0	0	0	0		0.920147	0.922017	0.883525	0.922364	0.896111	0.915457		93.572	128.22	126.329	155.102	112.341	160.506		16.9657	21.2465	23.319	25.2013
73538		93.901	122.076	124.412	142.899	111.052	148.773				0	0	0	0	0	0		0	0	0	0	0	0		0	0	0	0	0	0		0.920541	0.92173	0.881607	0.921167	0.895593	0.916071		93.901	122.076	131.533	157.829	122.024	148.773		16.8415	21.1895	23.2038	24.9393
73618		83.894	130.472	122.878	156.869	111.69	155.757				0	0	0	0	0	0		0	0	0	0	0	0		0	0	0	0	0	0		0.920918	0.92142	0.880547	0.920748	0.895765	0.916427		95.3502	130.472	131.774	156.869	111.69	155.757		16.8415	20.9895	22.8792	24.8867
73698		87.8	133.1	122.879	160.139	109.175	158.096				0	0	0	0	0	0		0	0	0	0	0	0		0	0	0	0	0	0		0.921369	0.922356	0.878998	0.920994	0.896497	0.915311		95.3461	133.1	132.913	160.139	121.915	158.096		16.7707	20.8698	22.8327	24.7183
73778		83.15	121.135	110.603	136.682	97.163	143.293				0	0	0	0	0	0		0	0	0	0	0	0		0	0	0	0	0	0		0.921679	0.923294	0.878911	0.920709	0.896883	0.914194		95.3432	121.135	133.017	157.898	121.873	157.047		16.6757	20.8488	22.7115	24.5242
73858		88.593	120.074	114.505	145.848	109.63	138.798				0	0	0	0	0	0		0	0	0	0	0	0		0	0	0	0	0	0		0.920931	0.924249	0.879425	0.919493	0.89644	0.913313		95.3501	120.074	132.444	145.848	121.921	157.048		16.7005	20.8857	22.6727	24.146
73938		87.426	124.626	108.141	139.628	94.126	135.016				0	0	0	0	0	0		0	0	0	0	0	0		0	0	0	0	0	0		0.921746	0.925153	0.879884	0.918237	0.894409	0.913156		95.3426	124.626	132.16	157.963	122.265	157.048		16.7005	20.8572	22.6047	23.8928
74078		83.141	118.734	99.876	138.114	89.436	147.103				0	0	0	0	0	0		0	0	0	0	0	0		0	0	0	0	0	0		0.922341	0.925696	0.88046	0.918618	0.892782	0.913809		95.2299	118.734	131.804	157.954	122.457	157.047		16.7005	20.7942	22.5782	23.829
74178		77.262	105.208	92.969	139.074	89.647	135.908				0	0	0	0	0	0		0	0	0	0	0	0		0	0	0	0	0	0		0.922827	0.926028	0.880687	0.918965	0.892586	0.912793		95.0567	130.115	131.742	157.946	122.478	157.081		16.7005	20.7772	22.4947	23.7495
74278		86.217	98.683	94.126	135.775	86.538	127.434				0	0	0	0	0	0		0	0	0	0	0	0		0	0	0	0	0	0		0.923223	0.925684	0.881165	0.919061	0.89305	0.911677		94.916	130.19	131.634	157.944	122.428	157.251		16.7005	20.7065	22.4947	23.6623
74358		94.203	127.759	113.893	153.904	107.451	156.945				0	0	0	0	0	0		0	0	0	0	0	0		0	0	0	0	0	0		0.923277	0.925865	0.881904	0.919396	0.893681	0.912171		94.203	127.759	131.462	153.904	122.354	156.945		16.7005	20.5982	22.4947	23.5895
74438		101.388	140.131	140.705	170.664	135.284	168.804				0	0	0	0	0	0		0	0	0	0	0	0		0	0	0	0	0	0		0.923494	0.926528	0.881405	0.919793	0.893774	0.913133		101.388	140.131	140.705	170.664	135.284	168.804		16.7005	20.5982	22.2845	23.5183
74518		106.516	134.339	129.246	154.794	126.099	175.854				0	0	0	0	0	0		0	0	0	0	0	0		0	0	0	0	0	0		0.921879	0.927321	0.880325	0.920355	0.893563	0.914064		106.516	134.339	129.246	154.794	126.099	175.854		16.6333	20.5362	22.1205	23.5643
74638		97.76	127.954	124.266	156.731	113.053	155.17				0	0	0	0	0	0		0	0	0	0	0	0		0	0	0	0	0	0		0.921513	0.928328	0.880607	0.919417	0.892627	0.914949		97.76	127.954	132.417	156.731	113.053	155.17		16.5625	20.541	22.2642	23.2848
74718		109.384	113.043	119.345	170.981	105.626	151.473				0	0	0	0	0	0		0	0	0	0	0	0		0	0	0	0	0	0		0.921979	0.928877	0.881081	0.917783	0.892845	0.915994		109.384	130.029	132.125	170.981	122.788	151.473		16.6435	20.5853	22.1998	23.0058
74798		94.057	123.941	113.469	157.002	103.808	146.581				0	0	0	0	0	0		0	0	0	0	0	0		0	0	0	0	0	0		0.922136	0.928185	0.881562	0.917357	0.893373	0.916414		94.057	123.941	131.829	157.002	122.522	157.047		16.587	20.48	22.1992	22.8615
74878		92.153	125.069	122.684	153.801	107.038	155.381				0	0	0	0	0	0		0	0	0	0	0	0		0	0	0	0	0	0		0.92276	0.928246	0.882038	0.917248	0.893433	0.916265		92.153	125.069	132.241	153.801	122.515	155.381		16.5535	20.258	22.1272	22.8513
74958		103.133	106.953	100.351	148.263	98.767	143.378				0	0	0	0	0	0		0	0	0	0	0	0		0	0	0	0	0	0		0.922403	0.929258	0.881553	0.917801	0.893574	0.916834		103.133	129.851	132.584	148.263	122.5	157.047		16.5923	20.1848	21.94	23.0735
75078		76.162	116.159	101.635	116.578	89.102	138.477				0	0	0	0	0	0		0	0	0	0	0	0		0	0	0	0	0	0		0.92151	0.929852	0.882037	0.918322	0.893911	0.917144		95.5195	129.575	132.241	158.597	122.464	157.045		16.4567	20.1685	21.8735	22.995
75158		81.094	107.237	101.699	125.785	98.584	132.034				0	0	0	0	0	0		0	0	0	0	0	0		0	0	0	0	0	0		0.922078	0.930038	0.882855	0.919279	0.894359	0.917406		95.434	129.498	131.77	158.54	122.415	157.043		16.3978	20.1043	21.797	22.9525
75258		76.888	112.395	101.797	144.081	82.502	119.006				0	0	0	0	0	0		0	0	0	0	0	0		0	0	0	0	0	0		0.922494	0.930354	0.883207	0.919998	0.894533	0.918223		95.407	129.418	131.69	158.483	122.396	157.046		16.3492	20.0148	21.7472	23.136
75338		84.689	101.972	114.013	129.817	82.299	123.096				0	0	0	0	0	0		0	0	0	0	0	0		0	0	0	0	0	0		0.922869	0.929582	0.883654	0.920299	0.895082	0.918391		95.3827	129.701	131.59	158.458	122.329	157.045		16.1602	19.727	21.7248	23.0368
75458		89.434	119.997	139.737	166.531	116.953	171.987				0	0	0	0	0	0		0	0	0	0	0	0		0	0	0	0	0	0		0.922748	0.929996	0.883336	0.919673	0.895262	0.918485		95.3906	119.997	139.737	166.531	116.953	171.987		15.9995	19.727	21.5913	22.7843
75538		91.495	131.9	126.303	176.675	119.47	149.027				0	0	0	0	0	0		0	0	0	0	0	0		0	0	0	0	0	0		0.922957	0.929028	0.883804	0.919435	0.895611	0.919037		91.495	131.9	131.556	176.675	119.47	149.027		15.9052	19.5455	21.625	23.112
75618		102.519	127.041	125.709	150.845	96.862	148.085				0	0	0	0	0	0		0	0	0	0	0	0		0	0	0	0	0	0		0.9212	0.927313	0.884318	0.920025	0.89641	0.919501		102.519	127.041	131.442	150.845	122.314	148.085		15.9052	19.2267	21.718	23.1755
75698		92.823	119.834	114.927	154.807	102.707	144.961				0	0	0	0	0	0		0	0	0	0	0	0		0	0	0	0	0	0		0.91914	0.925217	0.884875	0.92085	0.896708	0.919485		92.823	130.731	131.319	154.807	122.278	157.047		15.8312	18.933	21.8445	23.4608
75778		92.484	113.872	129.204	147.073	109.713	143.553				0	0	0	0	0	0		0	0	0	0	0	0		0	0	0	0	0	0		0.917398	0.925164	0.885211	0.92136	0.89664	0.916938		92.484	130.746	129.204	158.571	122.286	157.235		15.7897	18.8685	21.732	23.3667
75858		94.578	117.023	112.015	144.688	101.755	138.459				0	0	0	0	0	0		0	0	0	0	0	0		0	0	0	0	0	0		0.916129	0.92594	0.885622	0.920782	0.895685	0.914775		94.578	130.528	131.263	158.736	122.402	157.28		15.646	18.9218	21.8015	23.1323
75938		87.093	126.387	115.795	136.974	99.182	144.277				0	0	0	0	0	0		0	0	0	0	0	0		0	0	0	0	0	0		0.916764	0.926407	0.886875	0.919931	0.894948	0.91467		96.4843	126.387	131.166	159.073	122.481	157.284		15.5095	18.8875	21.8483	22.8718
76078		86.804	102.924	109.487	132.157	105.289	132.184				0	0	0	0	0	0		0	0	0	0	0	0		0	0	0	0	0	0		0.917302	0.926945	0.887583	0.920273	0.895457	0.914257		96.4183	130.484	131.043	158.93	122.426	157.298		15.485	18.8875	21.7775	22.8013
76158		79.199	116.164	106.021	133.662	98.139	130.405				0	0	0	0	0	0		0	0	0	0	0	0		0	0	0	0	0	0		0.917347	0.927185	0.887906	0.92081	0.895975	0.913877		96.412	130.476	130.951	158.733	122.367	157.323		15.485	18.8875	21.7503	22.7268
76238		77.331	117.059	90.576	130.504	92.144	137.549				0	0	0	0	0	0		0	0	0	0	0	0		0	0	0	0	0	0		0.917142	0.927724	0.887845	0.920756	0.896215	0.914451		96.4409	130.443	130.968	158.739	122.337	157.291		15.485	18.8875	21.6155	22.5263
76318		73.565	103.197	97.735	130.439	100.072	138.393				0	0	0	0	0	0		0	0	0	0	0	0		0	0	0	0	0	0		0.91687	0.928027	0.887303	0.91973	0.896422	0.914499		96.4793	130.422	131.107	159.157	122.312	157.29		15.4603	18.8875	21.5718	22.2153
76438		86.887	118.657	130.494	155.951	118.971	157.251				0	0	0	0	0	0		0	0	0	0	0	0		0	0	0	0	0	0		0.916188	0.92794	0.88695	0.919128	0.896238	0.914503		96.487	130.428	130.494	155.951	118.971	157.251		15.4463	18.8875	21.4728	22.0855
76518		105.615	128.539	125.608	149.234	110.442	149.615				0	0	0	0	0	0		0	0	0	0	0	0		0	0	0	0	0	0		0.917798	0.92783	0.885663	0.91888	0.894266	0.914607		105.615	128.539	131.263	149.234	122.66	157.286		15.4463	18.8133	21.2638	22.0238
76598		101.286	138.557	129.325	147.835	121.045	164.233				0	0	0	0	0	0		0	0	0	0	0	0		0	0	0	0	0	0		0.917843	0.927624	0.885281	0.91857	0.893902	0.914828		101.286	138.557	129.325	159.359	121.045	164.233		15.3903	18.782	21.1375	21.9458
76718		102.103	127.951	125.188	151.261	108.796	164.852				0	0	0	0	0	0		0	0	0	0	0	0		0	0	0	0	0	0		0.918131	0.928003	0.884712	0.918662	0.894041	0.914674		102.103	127.951	131.82	151.261	123.404	164.852		15.4758	18.8708	20.982	21.883
76798		92.021	116.588	113.837	142.929	116.244	157.047				0	0	0	0	0	0		0	0	0	0	0	0		0	0	0	0	0	0		0.917885	0.927792	0.883872	0.918816	0.8941	0.91474		92.021	130.754	131.918	159.337	116.244	157.047		15.1398	18.7283	20.854	21.786
76878		90.633	118.085	112.187	134.905	104.721	169.313				0	0	0	0	0	0		0	0	0	0	0	0		0	0	0	0	0	0		0.917974	0.927659	0.883506	0.918964	0.893566	0.915463		96.4847	130.791	132.11	159.352	123.621	169.313		15.014	18.679	20.7502	21.715
76958		87.738	102.786	109.044	134.221	94.695	147.323				0	0	0	0	0	0		0	0	0	0	0	0		0	0	0	0	0	0		0.916115	0.92846	0.883322	0.918993	0.893667	0.915753		96.5624	130.568	132.206	159.35	123.575	157.254		14.779	18.8152	20.8545	21.59
77078		84.253	111.705	104.856	141.621	90.833	141.968				0	0	0	0	0	0		0	0	0	0	0	0		0	0	0	0	0	0		0.916294	0.928758	0.883433	0.91934	0.893824	0.915801		96.5444	130.512	132.148	159.331	123.503	157.254		14.6843	18.8152	20.7255	21.5192
77158		85.913	112.569	101.785	137.403	92.243	143.704				0	0	0	0	0	0		0	0	0	0	0	0		0	0	0	0	0	0		0.916906	0.929014	0.883085	0.919255	0.893587	0.916161		96.4897	130.503	132.33	159.336	123.611	157.253		14.6578	18.8152	20.5948	21.3278
77258		78.476	109.049	106.723	134.075	91.36	147.105				0	0	0	0	0	0		0	0	0	0	0	0		0	0	0	0	0	0		0.917547	0.929429	0.881624	0.919486	0.893145	0.916449		96.4867	130.49	133.857	159.325	123.766	157.252		14.6438	18.7947	20.2075	21.2622
77338		73.431	114.17	97.603	137.421	93.667	139.197				0	0	0	0	0	0		0	0	0	0	0	0		0	0	0	0	0	0		0.918231	0.929945	0.879975	0.9202	0.89331	0.917096		96.4695	130.474	134.552	159.302	123.738	157.21		14.6438	18.7947	19.9598	21.2622
77438		79.22	120.133	113.347	139.932	101.056	146.004				0	0	0	0	0	0		0	0	0	0	0	0		0	0	0	0	0	0		0.918824	0.930702	0.879847	0.920957	0.894044	0.917511		96.3861	130.422	134.618	159.188	123.402	157.145		14.6438	18.7947	19.8215	21.2622
77543		106.615	125.338	125.925	156.619	128.518	159.686				0	0	0	0	0	0		0	0	0	0	0	0		0	0	0	0	0	0		0.918782	0.93087	0.880483	0.921508	0.893801	0.917767		106.615	125.338	134.294	156.619	128.518	159.686		14.6438	18.7947	19.8215	21.2622
77638		99.086	134.321	130.758	162.093	109.487	167.986				0	0	0	0	0	0		0	0	0	0	0	0		0	0	0	0	0	0		0.918857	0.931234	0.880982	0.921441	0.892766	0.917556		99.086	134.321	130.758	162.093	123.96	167.986		14.6405	18.7947	19.8948	21.1815
77718		85.921	122.632	122.373	149.096	128.834	157.297				0	0	0	0	0	0		0	0	0	0	0	0		0	0	0	0	0	0		0.917591	0.931624	0.881829	0.920794	0.891064	0.9177		96.4865	130.327	133.641	159.325	128.834	157.297		14.6372	18.8727	19.9005	21.0383
77798		96.821	120.088	116.122	143.402	112.636	152.202				0	0	0	0	0	0		0	0	0	0	0	0		0	0	0	0	0	0		0.9167	0.931794	0.881854	0.921248	0.890736	0.918707		96.821	130.296	133.614	159.31	124.282	152.202		14.4457	18.8925	19.7378	21.0913
77878		97.552	121.218	119.993	157.806	116.528	149.065				0	0	0	0	0	0		0	0	0	0	0	0		0	0	0	0	0	0		0.917529	0.932379	0.882142	0.92177	0.890059	0.919257		97.552	130.4	133.303	157.806	124.304	157.26		14.3712	19.0215	19.8383	21.3478
77958		90.112	124.196	107.732	143.759	102.498	134.967				0	0	0	0	0	0		0	0	0	0	0	0		0	0	0	0	0	0		0.918381	0.933019	0.882679	0.922276	0.889909	0.919732		96.4483	124.196	132.726	159.227	124.309	157.254		14.3615	19.0215	19.7475	21.25
78078		73.05	105.521	104.372	131.695	103.417	136.327				0	0	0	0	0	0		0	0	0	0	0	0		0	0	0	0	0	0		0.918877	0.933436	0.881932	0.922703	0.890771	0.92046		96.3787	130.245	133.529	159.126	124.28	157.252		14.3567	18.9523	19.4755	21.1568
78158		76.975	109.069	103.587	123.948	107.271	138.773				0	0	0	0	0	0		0	0	0	0	0	0		0	0	0	0	0	0		0.919429	0.934253	0.880955	0.923162	0.891593	0.921063		96.301	130.042	134.112	159.017	124.117	157.198		14.327	18.9523	19.2417	21.0585
78238		71.433	108.161	95.737	138.776	97.515	136.745				0	0	0	0	0	0		0	0	0	0	0	0		0	0	0	0	0	0		0.92011	0.935228	0.880927	0.922956	0.892608	0.921821		96.1794	129.595	134.123	159.066	123.967	157.081		14.327	18.9523	19.1433	20.8377
78318		79.746	108.694	98.55	131.245	94.445	129.685				0	0	0	0	0	0		0	0	0	0	0	0		0	0	0	0	0	0		0.919669	0.935655	0.881883	0.923257	0.893428	0.922594		96.2581	129.45	133.583	158.994	123.914	157.048		14.3085	18.9117	19.1433	20.787
78398		69.409	109.594	105.096	135.927	73.767	139.988				0	0	0	0	0	0		0	0	0	0	0	0		0	0	0	0	0	0		0.920308	0.936577	0.882283	0.92379	0.894234	0.923312		96.1441	129.221	133.152	158.895	123.783	157.047		14.3085	18.9117	19.0628	20.6962
78478		65.113	99.496	94.527	119.7	83.696	141.242				0	0	0	0	0	0		0	0	0	0	0	0		0	0	0	0	0	0		0.921104	0.937478	0.883347	0.924261	0.894969	0.924108		96.0453	128.982	132.556	158.813	123.526	157.042		14.3085	18.9117	19.0628	20.5942
78598		81.125	114.571	113.659	133.787	101.122	157.038				0	0	0	0	0	0		0	0	0	0	0	0		0	0	0	0	0	0		0.921722	0.938153	0.884123	0.924729	0.895443	0.924724		96.0051	128.799	132.39	158.735	123.31	157.038		14.3085	18.9117	19.0628	20.5493
78738		92.452	134.621	129.088	139.448	130.029	160.938				0	0	0	0	0	0		0	0	0	0	0	0		0	0	0	0	0	0		0.921453	0.938982	0.885042	0.925413	0.896025	0.92552		92.452	134.621	129.088	158.842	130.029	160.938		14.19	18.8285	19.238	20.457
78818		87.792	136.587	129.464	141.468	123.934	160.752				0	0	0	0	0	0		0	0	0	0	0	0		0	0	0	0	0	0		0.922165	0.939339	0.886017	0.926057	0.896498	0.926046		96.0613	136.587	129.464	158.962	123.934	160.752		14.2715	18.8543	19.26	20.4832
78898		91.617	131.264	121.778	143.966	108.637	154.835				0	0	0	0	0	0		0	0	0	0	0	0		0	0	0	0	0	0		0.921076	0.939204	0.886722	0.926905	0.897137	0.926464		96.2394	131.264	131.681	159.07	122.504	154.835		14.2332	18.898	19.2237	20.4843
78978		90.953	126.614	113.646	152.246	110.573	160.861				0	0	0	0	0	0		0	0	0	0	0	0		0	0	0	0	0	0		0.919864	0.939464	0.887275	0.927523	0.89733	0.927515		96.488	126.614	131.558	152.246	122.483	160.861		14.109	18.8798	19.229	20.4288
79098		87.524	118.158	123.578	158.377	103.407	153.372				0	0	0	0	0	0		0	0	0	0	0	0		0	0	0	0	0	0		0.920043	0.939624	0.887779	0.928042	0.898156	0.928469		96.5182	128.785	131.447	158.377	122.395	153.372		14.0755	18.798	19.1715	20.475
79178		86.834	121.186	110.859	147.979	103.869	140.323				0	0	0	0	0	0		0	0	0	0	0	0		0	0	0	0	0	0		0.92066	0.939791	0.888328	0.928359	0.899287	0.929299		96.4927	128.76	131.328	158.989	122.258	157.043		14.0303	18.6813	19.0918	20.3865
79258		88.376	124.972	108.636	148.62	105.527	140.868				0	0	0	0	0	0		0	0	0	0	0	0		0	0	0	0	0	0		0.920843	0.939659	0.88888	0.92868	0.899501	0.929573		96.4895	124.972	131.267	158.969	122.217	157.041		13.997	18.6423	19.0543	20.281
79338		76.221	111.733	108.036	135.473	103.541	143.38				0	0	0	0	0	0		0	0	0	0	0	0		0	0	0	0	0	0		0.921395	0.939419	0.889633	0.92895	0.899205	0.929745		96.4869	128.831	131.255	158.922	122.268	157.04		13.9608	18.5185	19.0158	20.1835
79418		75.918	103.322	101.978	136.743	88.157	137.05				0	0	0	0	0	0		0	0	0	0	0	0		0	0	0	0	0	0		0.921669	0.939859	0.890442	0.92926	0.899841	0.930584		96.4857	128.75	131.159	158.868	122.146	156.997		13.9433	18.4573	18.9865	20.0952
79498		64.686	103.084	88.744	132.244	91.49	132.282				0	0	0	0	0	0		0	0	0	0	0	0		0	0	0	0	0	0		0.921864	0.940805	0.891221	0.929106	0.900529	0.931376		96.4848	128.609	131.011	158.895	122.004	156.942		13.8753	18.4573	18.9633	19.9175
79578		67.902	104.451	99.538	105.04	92.854	132.6				0	0	0	0	0	0		0	0	0	0	0	0		0	0	0	0	0	0		0.921764	0.94171	0.892172	0.929045	0.901072	0.932291		96.4852	128.562	130.754	158.906	121.945	156.869		13.8423	18.4573	18.9633	19.7477
79698		85.099	88.867	92.47	128.815	94.716	126.084				0	0	0	0	0	0		0	0	0	0	0	0		0	0	0	0	0	0		0.921061	0.942266	0.892959	0.929443	0.901178	0.932475		96.4885	128.541	130.693	158.837	121.933	156.854		13.7073	18.5185	18.9865	19.7703
79798		99.064	141.575	115.172	152.136	118.29	166.706				0	0	0	0	0	0		0	0	0	0	0	0		0	0	0	0	0	0		0.921272	0.941919	0.893825	0.92949	0.901451	0.932527		99.064	141.575	130.592	152.136	118.29	166.706		13.611	18.5185	18.9865	19.7703
79898		94.873	144.527	127.49	152.996	121.871	163.773				0	0	0	0	0	0		0	0	0	0	0	0		0	0	0	0	0	0		0.921956	0.942025	0.894857	0.930046	0.902121	0.933065		94.873	144.527	127.49	152.996	121.871	163.773		13.632	18.6505	19.017	19.9175
79978		88.903	135.669	114.202	137.904	112.566	143.594				0	0	0	0	0	0		0	0	0	0	0	0		0	0	0	0	0	0		0.922575	0.942593	0.894527	0.930698	0.902452	0.933263		96.4875	135.669	130.491	159.006	121.928	156.999		13.5803	18.6578	18.9937	20.0295
80098		91.583	139.731	113.846	158.029	102.911	155.385				0	0	0	0	0	0		0	0	0	0	0	0		0	0	0	0	0	0		0.922887	0.943311	0.893965	0.93145	0.902016	0.932846		96.4861	139.731	130.571	158.029	121.974	155.385		13.698	18.6192	18.9557	20.181
80178		91.914	127.132	119.179	141.494	97.425	148.11				0	0	0	0	0	0		0	0	0	0	0	0		0	0	0	0	0	0		0.923488	0.943979	0.894928	0.932578	0.90255	0.933024		96.4701	127.132	130.441	159.062	121.918	157.048		13.716	18.445	19.0058	20.139
80258		85.008	117.042	109.727	130.677	100.92	142.318				0	0	0	0	0	0		0	0	0	0	0	0		0	0	0	0	0	0		0.924385	0.944239	0.895989	0.933195	0.902736	0.933245		96.4853	128.571	130.133	159.017	121.898	157.048		13.8678	18.445	19.0058	20.1485
80338		76.384	103.738	99.752	119.984	96.055	137.771				0	0	0	0	0	0		0	0	0	0	0	0		0	0	0	0	0	0		0.925057	0.944264	0.896438	0.933636	0.902617	0.933598		96.4461	128.571	129.804	158.995	121.911	157.047		13.8175	18.445	18.7592	20.1248
80418		74.7	116.082	114.579	133.968	95.274	140.97				0	0	0	0	0	0		0	0	0	0	0	0		0	0	0	0	0	0		0.926019	0.945065	0.894379	0.934276	0.903228	0.934026		96.3556	128.542	130.512	158.935	121.858	157.047		13.777	18.4352	18.6112	20.1605
80498		66.5	108.423	96.363	128.243	92.783	133.478				0	0	0	0	0	0		0	0	0	0	0	0		0	0	0	0	0	0		0.926883	0.94464	0.892557	0.933015	0.904275	0.934433		96.3199	128.557	130.724	159.026	121.803	157.044		13.754	18.4352	18.5875	20.069
80578		71.138	99.081	103.471	138.026	92.297	135.255				0	0	0	0	0	0		0	0	0	0	0	0		0	0	0	0	0	0		0.927809	0.944441	0.893422	0.933813	0.905244	0.935139		96.2161	128.564	130.65	158.986	121.774	157.04		13.754	18.3382	18.4647	20.069
80698		72.696	111.287	96.652	120.095	90.23	128.841				0	0	0	0	0	0		0	0	0	0	0	0		0	0	0	0	0	0		0.927617	0.945325	0.893646	0.932756	0.906145	0.935406		96.2496	128.525	130.617	159.039	121.722	157.038		13.7255	18.3382	17.962	20.0165
80778		88.394	126.901	105.353	146.423	107.575	153.468				0	0	0	0	0	0		0	0	0	0	0	0		0	0	0	0	0	0		0.92864	0.946065	0.894706	0.933625	0.906837	0.93566		96.0719	126.901	130.469	158.995	121.648	153.468		13.7255	18.3382	17.962	20.0165
80898		108.598	141.292	125.491	169.903	120.183	151.423				0	0	0	0	0	0		0	0	0	0	0	0		0	0	0	0	0	0		0.928152	0.947062	0.894298	0.9343	0.907143	0.936088		108.598	141.292	130.523	169.903	120.183	151.423		13.9543	18.406	18.1577	20.0165
80978		97.781	135.988	131.787	185.577	112.236	160.444				0	0	0	0	0	0		0	0	0	0	0	0		0	0	0	0	0	0		0.928703	0.94689	0.894348	0.934726	0.906895	0.936433		97.781	135.988	131.787	185.577	121.755	160.444		13.9832	18.406	18.2772	19.9295
81098		89.327	121.703	121.914	164.67	114.534	144.818				0	0	0	0	0	0		0	0	0	0	0	0		0	0	0	0	0	0		0.929425	0.94589	0.894576	0.934717	0.905944	0.936778		96.3252	128.483	130.485	164.67	121.79	157.047		13.9	18.4412	18.0542	20.0475
81178		95.985	123.14	132.491	154.308	105.302	156.79				0	0	0	0	0	0		0	0	0	0	0	0		0	0	0	0	0	0		0.929833	0.945576	0.895199	0.934526	0.905564	0.936732		95.985	128.506	132.491	154.308	121.802	156.79		13.9635	18.4802	18.0542	20.3615
81258		86.424	114.54	114.248	148.084	115.41	139.906				0	0	0	0	0	0		0	0	0	0	0	0		0	0	0	0	0	0		0.929525	0.945422	0.895443	0.934587	0.905876	0.93669		96.3211	128.518	130.377	159.027	115.41	157.047		13.9635	18.4802	18.1097	20.3615
81338		83.267	121.673	110.999	135.362	112.082	138.943				0	0	0	0	0	0		0	0	0	0	0	0		0	0	0	0	0	0		0.930198	0.945395	0.894971	0.934849	0.906602	0.936929		96.2663	128.581	130.436	159.02	121.77	157.046		14.1213	18.3695	18.1097	19.9218
81418		88.121	117.613	119.576	147.54	96.557	137.776				0	0	0	0	0	0		0	0	0	0	0	0		0	0	0	0	0	0		0.929915	0.946023	0.894157	0.935058	0.907194	0.936835		96.3051	128.558	130.544	159.014	121.735	157.047		13.9635	18.2525	18.0687	19.7757
81498		83.246	115.7	102.855	134.915	103.9	135.672				0	0	0	0	0	0		0	0	0	0	0	0		0	0	0	0	0	0		0.929539	0.945656	0.894071	0.935631	0.907222	0.936728		96.3206	128.571	130.556	158.999	121.733	157.047		13.9635	18.2525	17.8985	19.7757
81578		82.77	112.943	105.936	136.341	98.51	137.928				0	0	0	0	0	0		0	0	0	0	0	0		0	0	0	0	0	0		0.930504	0.944639	0.895103	0.935545	0.907452	0.937383		96.2137	128.663	130.419	159.001	121.719	157.043		13.9635	18.2242	17.7455	19.725
81658		79.163	103.755	102.175	134.848	104.367	117.628				0	0	0	0	0	0		0	0	0	0	0	0		0	0	0	0	0	0		0.931293	0.943881	0.895669	0.93506	0.908296	0.937952		96.0778	128.775	130.349	159.014	121.588	157.039		13.9635	18.2032	17.6123	19.6835
81758		77.207	116.376	95.84	140.238	100.227	138.432				0	0	0	0	0	0		0	0	0	0	0	0		0	0	0	0	0	0		0.932291	0.944358	0.896683	0.935686	0.908813	0.938532		96.0101	128.704	129.625	158.998	121.44	157.013		13.9635	18.2032	17.6123	19.725
81857		82.086	126.449	124.593	151.067	116.315	146.566				0	0	0	0	0	0		0	0	0	0	0	0		0	0	0	0	0	0		0.933195	0.94432	0.896852	0.936163	0.909905	0.938013		95.9238	126.449	129.501	151.067	116.315	156.955		13.9635	18.1917	17.6123	19.411
81978		92.95	140.487	121.652	170.971	126.09	159.003				0	0	0	0	0	0		0	0	0	0	0	0		0	0	0	0	0	0		0.933562	0.945172	0.898049	0.9371	0.91131	0.93695		92.95	140.487	129.51	170.971	126.09	159.003		14.0805	18.2032	17.646	19.725
82098		96.715	145.144	115.56	146.846	107.796	156.665				0	0	0	0	0	0		0	0	0	0	0	0		0	0	0	0	0	0		0.934399	0.945749	0.899473	0.937783	0.912067	0.936905		96.715	145.144	129.32	158.982	121.59	156.665		14.1058	18.2353	17.7558	19.725
82198		99.785	134.836	120.163	161.874	112.979	156.23				0	0	0	0	0	0		0	0	0	0	0	0		0	0	0	0	0	0		0.93442	0.94592	0.90046	0.938358	0.911751	0.936553		99.785	134.836	129.286	161.874	121.68	156.23		14.159	18.2947	17.646	19.8682
82278		91.846	133.06	122.993	164.606	124.338	147.586				0	0	0	0	0	0		0	0	0	0	0	0		0	0	0	0	0	0		0.933653	0.946161	0.901491	0.938534	0.910931	0.936213		96.3941	133.06	129.254	164.606	124.338	157.253		14.185	18.2947	17.646	20.1167
82357		93.548	121.51	122.727	130.798	112.497	131.823				0	0	0	0	0	0		0	0	0	0	0	0		0	0	0	0	0	0		0.93296	0.946148	0.902095	0.938418	0.909922	0.936555		93.548	128.903	129.239	159.035	121.833	157.252		14.185	18.255	17.646	20.0753
82438		95.644	138.178	112.871	143.893	114.571	139.819				0	0	0	0	0	0		0	0	0	0	0	0		0	0	0	0	0	0		0.932851	0.946393	0.902877	0.939077	0.909791	0.936926		95.644	138.178	129.223	159.017	114.571	157.23		14.185	18.1817	17.518	20.2248
82518		100.366	123.83	106.784	136.313	100.396	132.823				0	0	0	0	0	0		0	0	0	0	0	0		0	0	0	0	0	0		0.932438	0.946917	0.903258	0.939958	0.909777	0.936706		100.366	128.744	129.217	159.031	121.841	157.251		14.2493	18.255	17.518	20.4535
82598		85.055	120.694	108.235	166.537	108.959	151.212				0	0	0	0	0	0		0	0	0	0	0	0		0	0	0	0	0	0		0.932303	0.947275	0.903238	0.940451	0.910344	0.936225		96.5055	128.691	129.218	166.537	121.811	157.253		14.1333	18.2947	17.3553	20.328
82678		86.287	111.311	107.613	145.454	98.15	137.534				0	0	0	0	0	0		0	0	0	0	0	0		0	0	0	0	0	0		0.932403	0.947683	0.902984	0.940071	0.911052	0.936195		96.5015	128.632	129.221	159.028	121.787	157.253		14.0788	18.255	17.172	20.2878
82758		84.456	117.968	99.189	137.819	95.882	138.681				0	0	0	0	0	0		0	0	0	0	0	0		0	0	0	0	0	0		0.932898	0.947585	0.903903	0.93939	0.911928	0.936607		96.4891	128.646	129.208	159.068	121.754	157.252		14.0788	18.1817	17.172	20.2015
82881		77.743	123.507	119.016	146.877	101.445	151.393				0	0	0	0	0	0		0	0	0	0	0	0		0	0	0	0	0	0		0.933373	0.948366	0.904903	0.940116	0.912704	0.936912		96.487	128.576	129.14	159.026	121.705	157.232		14.1333	18.1817	17.3553	20.2878
82978		96.484	144.127	136.744	165.125	114.341	153.622				0	0	0	0	0	0		0	0	0	0	0	0		0	0	0	0	0	0		0.933349	0.948804	0.90506	0.940342	0.913653	0.93745		96.484	144.127	136.744	165.125	114.341	153.622		14.1333	18.1223	17.3553	20.2878
83098		92.675	128.797	114.772	166.335	133.4	152.852				0	0	0	0	0	0		0	0	0	0	0	0		0	0	0	0	0	0		0.934041	0.949613	0.905135	0.940096	0.914686	0.938281		92.675	128.797	129.07	166.335	133.4	152.852		14.069	18.1817	17.3215	20.2878
83177		80.987	137.505	118.57	154.939	110.001	156.776				0	0	0	0	0	0		0	0	0	0	0	0		0	0	0	0	0	0		0.934847	0.949591	0.905589	0.939447	0.914641	0.938954		96.4865	137.505	129.038	154.939	121.744	156.776		14.1333	18.2817	17.2668	20.2878
83258		96.49	125.251	117.103	149.618	114.127	157.255				0	0	0	0	0	0		0	0	0	0	0	0		0	0	0	0	0	0		0.935315	0.949891	0.906052	0.939737	0.914455	0.939487		96.49	125.251	128.943	159.243	114.127	157.255		14.217	18.4737	17.2668	20.528
83338		88.057	128.59	120.583	148.347	95.295	148.685				0	0	0	0	0	0		0	0	0	0	0	0		0	0	0	0	0	0		0.935117	0.950519	0.906886	0.939441	0.915119	0.939871		96.5018	128.59	128.785	159.288	121.713	157.203		14.2325	18.5097	17.3553	20.639
83418		83.311	138.835	113.125	148.911	105.086	145.345				0	0	0	0	0	0		0	0	0	0	0	0		0	0	0	0	0	0		0.934414	0.951096	0.907668	0.93895	0.915645	0.940291		96.5989	138.835	128.688	159.303	121.761	157.253		14.251	18.5577	17.172	20.5528
83498		75.382	124.032	102.13	143.904	105.327	141.422				0	0	0	0	0	0		0	0	0	0	0	0		0	0	0	0	0	0		0.93388	0.95165	0.908489	0.939507	0.9159	0.94065		96.631	124.032	128.65	159.286	121.745	157.264		14.251	18.5577	17.172	20.5113
83578		76.375	120.583	108.469	147.457	101.563	132.298				0	0	0	0	0	0		0	0	0	0	0	0		0	0	0	0	0	0		0.933661	0.952008	0.909184	0.93956	0.916373	0.940778		96.6464	128.865	128.647	159.285	121.715	157.26		14.251	18.5577	16.9238	20.4975
83658		71.474	116.118	92.528	141.438	85.803	127.302				0	0	0	0	0	0		0	0	0	0	0	0		0	0	0	0	0	0		0.934183	0.952286	0.910134	0.939297	0.917182	0.941068		96.6117	128.795	128.545	159.292	121.59	157.255		14.251	18.297	17.172	20.3003
83738		71.863	111.038	92.587	126.092	92.927	139.371				0	0	0	0	0	0		0	0	0	0	0	0		0	0	0	0	0	0		0.934768	0.952544	0.910687	0.939266	0.918184	0.941238		96.5795	128.758	128.493	159.293	121.315	157.254		14.367	18.297	16.9238	20.1778
83818		76.806	111.412	100.702	145.984	98.915	126.848				0	0	0	0	0	0		0	0	0	0	0	0		0	0	0	0	0	0		0.935288	0.952844	0.911849	0.939949	0.918993	0.941723		96.5509	128.715	128.375	159.282	121.138	157.253		14.5248	18.1743	16.9238	20.1135
83937		81.553	118.119	98.419	151.154	101.16	140.129				0	0	0	0	0	0		0	0	0	0	0	0		0	0	0	0	0	0		0.935179	0.95379	0.912912	0.94078	0.919933	0.942375		96.5569	128.587	128.003	159.276	121.012	157.244		14.5248	18.297	17.172	20.1778
84098		97.996	136.259	131.253	169.157	127.111	154.6				0	0	0	0	0	0		0	0	0	0	0	0		0	0	0	0	0	0		0.935687	0.954617	0.913967	0.941875	0.921556	0.9435		97.996	136.259	131.253	169.157	127.111	154.6		14.5248	18.297	17.172	20.1983
84197		87.727	121.874	122.419	165.155	114.486	147.652				0	0	0	0	0	0		0	0	0	0	0	0		0	0	0	0	0	0		0.936885	0.955756	0.915398	0.942692	0.922826	0.944785		96.5401	128.569	127.795	165.155	114.486	157.099		14.5248	18.3752	17.2817	20.1983
84277		95.34	130.135	116.031	164.172	114.663	145.983				0	0	0	0	0	0		0	0	0	0	0	0		0	0	0	0	0	0		0.937785	0.956867	0.916041	0.943494	0.923984	0.94541		95.34	130.135	127.75	164.172	114.663	157.212		14.5563	18.4993	17.2817	20.1983
84377		86.425	120.643	113.543	147.209	107.822	144.736				0	0	0	0	0	0		0	0	0	0	0	0		0	0	0	0	0	0		0.938913	0.95741	0.916628	0.943093	0.924953	0.946016		96.5146	128.563	127.802	159.148	120.17	157.253		14.621	18.4993	17.3462	20.2255
84457		80.794	123.912	104.071	141.027	111.823	135.916				0	0	0	0	0	0		0	0	0	0	0	0		0	0	0	0	0	0		0.939919	0.957549	0.917776	0.942483	0.925045	0.946522		96.5294	128.558	127.82	159.284	120.166	157.256		14.6993	18.4993	17.4392	20.2475
84537		82.111	114.592	116.9	127.382	108.46	150.382				0	0	0	0	0	0		0	0	0	0	0	0		0	0	0	0	0	0		0.939923	0.957713	0.918795	0.94319	0.925331	0.947189		96.5985	128.552	127.741	159.279	120.154	157.253		14.9262	18.4993	17.4392	20.2902
84617		90.192	105.915	106.985	145.232	96.879	142.833				0	0	0	0	0	0		0	0	0	0	0	0		0	0	0	0	0	0		0.939922	0.957603	0.91937	0.943763	0.926345	0.94794		96.5986	128.556	127.711	159.269	120.167	157.251		14.9262	18.4993	17.4392	20.3615
84697		74.202	99.15	97.969	134.733	91.704	127.745				0	0	0	0	0	0		0	0	0	0	0	0		0	0	0	0	0	0		0.940517	0.956791	0.919601	0.94407	0.9255	0.948523		96.5664	128.584	127.705	159.219	120.32	157.172		14.9262	18.0817	17.191	20.3615
84778		79.517	125.907	102.601	131.659	90.799	120.009				0	0	0	0	0	0		0	0	0	0	0	0		0	0	0	0	0	0		0.940402	0.956268	0.920351	0.944481	0.924333	0.948909		96.5726	125.907	127.694	159.15	120.657	157.117		14.9262	18.0817	17.191	20.33
84857		75.801	89.523	92.158	143.109	86.952	133.275				0	0	0	0	0	0		0	0	0	0	0	0		0	0	0	0	0	0		0.940174	0.957066	0.921421	0.944762	0.925152	0.949579		96.5849	128.575	127.582	159.104	120.418	157.048		14.7685	18.0817	17.191	20.4022
84957		65.105	109.846	88.473	129.756	93.382	120.208				0	0	0	0	0	0		0	0	0	0	0	0		0	0	0	0	0	0		0.940956	0.957493	0.922282	0.945307	0.926125	0.950209		96.5431	128.56	127.489	159.037	120.177	157.047		14.9262	18.0817	17.191	20.3647
85138		86.178	123.605	122.811	152.943	124.806	155.788				0	0	0	0	0	0		0	0	0	0	0	0		0	0	0	0	0	0		0.940229	0.957838	0.92337	0.946163	0.927044	0.950952		96.5173	128.548	127.431	152.943	124.806	155.788		14.6993	18.0817	17.098	20.3647
85217		86.766	126.367	127.243	153.504	114.657	150.101				0	0	0	0	0	0		0	0	0	0	0	0		0	0	0	0	0	0		0.940562	0.958588	0.924602	0.947213	0.927839	0.951863		96.5044	126.367	127.243	153.504	114.657	157.041		14.9262	18.317	17.098	20.4193
85298		86.689	127.767	111.444	159.817	122.001	143.484				0	0	0	0	0	0		0	0	0	0	0	0		0	0	0	0	0	0		0.941591	0.958731	0.925355	0.947833	0.927715	0.952895		96.5185	127.767	127.458	159.817	122.001	156.998		14.9567	18.317	17.191	20.5592
85378		80.675	113.528	114.719	139.6	110.816	142.12				0	0	0	0	0	0		0	0	0	0	0	0		0	0	0	0	0	0		0.942496	0.959096	0.926373	0.94859	0.927877	0.953687		96.5375	128.656	127.379	159.025	120.791	157.038		15.0175	18.3235	17.191	20.6153
85457		81.318	113.523	105.211	148.438	124.347	141.49				0	0	0	0	0	0		0	0	0	0	0	0		0	0	0	0	0	0		0.943696	0.959537	0.927688	0.950016	0.92856	0.954332		96.5458	128.805	127.381	159.026	124.347	157.043		15.145	18.3532	17.191	20.6895
85537		86.937	101.105	107.465	139.962	111.052	141.585				0	0	0	0	0	0		0	0	0	0	0	0		0	0	0	0	0	0		0.944247	0.959314	0.927766	0.951005	0.929891	0.954824		96.5914	128.861	127.37	159.037	120.968	157.095		15.1755	18.3982	17.098	20.8215
85617		81.234	116.014	109.519	134.651	99.859	135.653				0	0	0	0	0	0		0	0	0	0	0	0		0	0	0	0	0	0		0.944618	0.958875	0.927005	0.95165	0.930456	0.955124		96.6544	128.972	127.446	159.142	120.822	157.251		15.2472	18.3982	17.098	20.8575
85697		74.305	107.711	104.197	138.63	105.872	133.763				0	0	0	0	0	0		0	0	0	0	0	0		0	0	0	0	0	0		0.945362	0.959035	0.9275	0.951502	0.931341	0.955077		96.607	128.932	127.408	159.166	120.961	157.258		15.0895	18.2482	17.102	20.8575
85777		88.491	106.049	92.671	121.58	102.591	118.775				0	0	0	0	0	0		0	0	0	0	0	0		0	0	0	0	0	0		0.946109	0.959429	0.928155	0.95156	0.932064	0.954467		96.5674	128.832	127.314	159.157	120.744	157.337		15.0895	18.1262	16.9193	20.7928
85857		70.031	110.384	101.433	126.529	98.995	133.553				0	0	0	0	0	0		0	0	0	0	0	0		0	0	0	0	0	0		0.946989	0.959771	0.928733	0.951901	0.93244	0.954529		96.5273	128.768	127.228	159.102	120.631	157.334		15.1633	18.0403	16.8562	20.774
85937		76.432	94.578	96.118	120.367	101.219	126.04				0	0	0	0	0	0		0	0	0	0	0	0		0	0	0	0	0	0		0.947539	0.959038	0.929636	0.952238	0.933121	0.954495		96.5064	128.931	127.061	159.047	120.438	157.339		15.0473	18.0403	16.7685	20.7643
86097		72.474	89.489	98.142	124.625	89.299	118.189				0	0	0	0	0	0		0	0	0	0	0	0		0	0	0	0	0	0		0.948299	0.958247	0.930653	0.953103	0.933697	0.954255		96.4886	129.131	126.986	159.141	120.28	157.351		15.0473	17.8205	16.8562	21.0257
86197		82.813	127.833	112.874	147.168	125.94	158.285				0	0	0	0	0	0		0	0	0	0	0	0		0	0	0	0	0	0		0.949114	0.959008	0.932085	0.95435	0.934784	0.954845		96.4852	127.833	126.868	159.173	125.94	158.285		15.0473	17.864	16.8562	21.0257
86277		91.769	124.97	116.577	138.137	114.416	151.893				0	0	0	0	0	0		0	0	0	0	0	0		0	0	0	0	0	0		0.949755	0.95988	0.933068	0.955583	0.935105	0.955642		96.4885	129.292	126.717	159.031	114.416	151.893		15.0473	18.0517	16.8562	21.0257
86357		87.246	127.245	107.733	141.296	102.813	148.315				0	0	0	0	0	0		0	0	0	0	0	0		0	0	0	0	0	0		0.95056	0.960777	0.934308	0.956145	0.935697	0.95672		96.5002	127.245	126.737	159.119	120.878	157.303		15.2388	18.2458	16.9935	21.0412
86457		82.195	113.44	113.003	127.19	103.118	142.569				0	0	0	0	0	0		0	0	0	0	0	0		0	0	0	0	0	0		0.951706	0.961919	0.935747	0.956926	0.937174	0.957659		96.4863	129.234	126.365	159.228	120.847	157.326		15.2388	18.2458	16.9935	21.1182
86537		88.379	106.341	111.661	132.609	116.824	134.242				0	0	0	0	0	0		0	0	0	0	0	0		0	0	0	0	0	0		0.952763	0.962442	0.93691	0.957929	0.938198	0.958465		96.4406	129.336	126.372	159.276	116.824	157.361		15.2388	18.2575	17.1225	21.317
86617		90.787	102.006	110.125	138.337	113.402	134.169				0	0	0	0	0	0		0	0	0	0	0	0		0	0	0	0	0	0		0.953827	0.961543	0.937051	0.958428	0.938609	0.959245		96.4743	129.448	126.367	159.283	113.402	157.422		15.568	18.2575	17.0348	21.4745
86697		76.166	109.404	114.625	129.252	106.424	141.69				0	0	0	0	0	0		0	0	0	0	0	0		0	0	0	0	0	0		0.95375	0.961227	0.937511	0.957231	0.938986	0.96009		96.4899	129.781	126.351	159.31	119.952	157.505		15.6935	18.3097	17.1818	21.4745
86777		76.687	99.297	94.35	119.45	92.286	124.919				0	0	0	0	0	0		0	0	0	0	0	0		0	0	0	0	0	0		0.95368	0.961787	0.938382	0.956403	0.939692	0.960547		96.4914	129.977	126.325	159.446	119.791	157.75		15.7093	18.1035	17.1818	21.377
86857		73.027	109.93	101.868	109.709	99.63	119.074				0	0	0	0	0	0		0	0	0	0	0	0		0	0	0	0	0	0		0.954141	0.962348	0.938883	0.956644	0.940396	0.960765		96.5282	130.146	126.315	159.396	119.768	158.115		15.7225	18.2	17.1818	21.194
86937		72.099	92.806	91.971	122.367	92.445	126.032				0	0	0	0	0	0		0	0	0	0	0	0		0	0	0	0	0	0		0.954392	0.962659	0.939707	0.957308	0.940897	0.961212		96.5188	130.108	126.276	159.364	119.751	158.186		15.7225	18.2	17.2695	20.9398
87097		63.34	89.706	89.52	116.465	83.348	120.524				0	0	0	0	0	0		0	0	0	0	0	0		0	0	0	0	0	0		0.954796	0.963304	0.940119	0.958171	0.941761	0.961755		96.5038	129.971	126.207	159.325	119.668	158.149		15.7225	18.0962	17.1818	20.8187
87217		87.466	117.781	108.61	144.73	101.498	138.686				0	0	0	0	0	0		0	0	0	0	0	0		0	0	0	0	0	0		0.955495	0.963945	0.941123	0.959033	0.942749	0.962068		96.4887	129.835	126.051	159.3	119.569	158.128		15.7225	18.0463	17.1818	20.4912
87337		92.767	121.771	137.374	151.601	122.254	164				0	0	0	0	0	0		0	0	0	0	0	0		0	0	0	0	0	0		0.95595	0.964435	0.942024	0.959611	0.94404	0.961996		92.767	129.734	137.374	151.601	122.254	164		15.7225	18.0463	17.1818	20.549
87417		88.998	122.752	122.403	158.742	119.796	147.971				0	0	0	0	0	0		0	0	0	0	0	0		0	0	0	0	0	0		0.957167	0.964767	0.942656	0.959951	0.944744	0.962322		96.4878	129.978	125.924	158.742	119.796	158.2		15.7225	18.1347	17.192	20.549
87497		78.193	124.544	123.338	136.832	105.593	136.638				0	0	0	0	0	0		0	0	0	0	0	0		0	0	0	0	0	0		0.958303	0.965498	0.943048	0.960868	0.945559	0.963128		96.4891	130.137	123.338	159.435	119.467	158.209		15.7315	18.1347	17.202	20.669
87577		80.063	132.347	108.776	148.198	117.03	154.858				0	0	0	0	0	0		0	0	0	0	0	0		0	0	0	0	0	0		0.959306	0.966251	0.944624	0.961597	0.946715	0.964336		96.4851	132.347	125.922	159.595	117.03	154.858		15.7315	18.2562	17.202	20.7353
87657		71.366	120.052	122.378	132.994	108.88	140.032				0	0	0	0	0	0		0	0	0	0	0	0		0	0	0	0	0	0		0.959296	0.96745	0.945952	0.962409	0.947953	0.965251		96.4999	130.197	122.378	159.721	119.472	158.229		15.7315	18.6015	17.2248	20.843
87737		85.136	105.309	113.344	127.396	107.31	150.948				0	0	0	0	0	0		0	0	0	0	0	0		0	0	0	0	0	0		0.95928	0.968302	0.946827	0.963283	0.948985	0.965924		96.5005	130.246	125.924	159.764	119.463	150.948		15.7315	18.647	17.2733	20.937
87817		75.794	93.237	102.692	121.429	97.247	137.071				0	0	0	0	0	0		0	0	0	0	0	0		0	0	0	0	0	0		0.959988	0.96805	0.947373	0.964002	0.950064	0.966158		96.4478	130.409	125.986	159.822	119.465	158.257		15.7315	18.5623	17.4125	21.0725
87897		67.153	100.457	102.111	115.941	94.705	130.198				0	0	0	0	0	0		0	0	0	0	0	0		0	0	0	0	0	0		0.960521	0.967518	0.947436	0.964254	0.950674	0.966437		96.4021	130.501	125.98	160.09	119.461	158.286		15.7315	18.5568	17.3815	21.0745
87977		81.014	105.194	106.76	115.847	98.883	126.884				0	0	0	0	0	0		0	0	0	0	0	0		0	0	0	0	0	0		0.960834	0.968036	0.947822	0.963858	0.951321	0.966996		96.3752	130.534	125.94	160.15	119.442	158.285		15.677	18.5662	17.2765	21.0445
88117		69.507	96.476	112.229	121.146	103.462	125.746				0	0	0	0	0	0		0	0	0	0	0	0		0	0	0	0	0	0		0.960692	0.968191	0.948626	0.963647	0.951989	0.967432		96.3874	130.528	125.923	160.282	119.418	158.267		15.677	18.5662	17.1608	21.0205
88197		66.462	94.317	93.907	132.844	85.893	125.358				0	0	0	0	0	0		0	0	0	0	0	0		0	0	0	0	0	0		0.96021	0.968583	0.949306	0.964323	0.952326	0.967914		96.4288	130.514	125.92	160.219	119.458	158.245		15.6532	18.504	17.0093	21.0205
88297		77.873	102.396	102.018	123.229	105.883	145.236				0	0	0	0	0	0		0	0	0	0	0	0		0	0	0	0	0	0		0.960442	0.96931	0.949696	0.964041	0.952758	0.968526		96.4088	130.493	125.876	160.238	119.442	158.218		15.6532	18.504	17.0093	21.0205
88397		90.379	135.66	129.283	155.375	113.149	156.837				0	0	0	0	0	0		0	0	0	0	0	0		0	0	0	0	0	0		0.960333	0.969868	0.950561	0.964281	0.953489	0.969405		96.4182	135.66	129.283	155.375	113.149	156.837		15.6683	18.504	17.0093	21.0205
88477		96.619	121.301	120.08	162.731	115.615	143.555				0	0	0	0	0	0		0	0	0	0	0	0		0	0	0	0	0	0		0.960353	0.97095	0.950892	0.965084	0.95481	0.970487		96.619	130.418	125.925	162.731	115.615	158.17		15.7685	18.504	17.1093	21.087
88577		97.006	117.604	112.667	150.343	104.162	141.331				0	0	0	0	0	0		0	0	0	0	0	0		0	0	0	0	0	0		0.961398	0.972088	0.951032	0.965972	0.956116	0.971177		97.006	130.442	125.924	160.357	119.464	158.203		16.0542	18.57	17.1493	21.087
88657		78.809	123.525	110.959	143.133	110.701	140.581				0	0	0	0	0	0		0	0	0	0	0	0		0	0	0	0	0	0		0.962722	0.973278	0.952447	0.966677	0.95708	0.971905		96.4892	130.463	125.924	160.279	119.444	158.213		16.1778	18.6388	17.1857	21.1013
88737		85.264	103.724	119.989	148.996	106.821	133.5				0	0	0	0	0	0		0	0	0	0	0	0		0	0	0	0	0	0		0.964431	0.974338	0.953668	0.967461	0.957778	0.972707		96.4884	130.399	125.93	160.36	119.462	158.236		16.2245	18.6388	17.232	21.187
88817		71.766	105.703	106.035	139.594	99.61	129.39				0	0	0	0	0	0		0	0	0	0	0	0		0	0	0	0	0	0		0.965865	0.975586	0.955227	0.96854	0.958368	0.973713		96.4887	130.417	125.925	160.24	119.468	158.26		16.309	18.8173	17.2618	21.141
88897		73.759	107.308	106.45	155.085	106.258	127.476				0	0	0	0	0	0		0	0	0	0	0	0		0	0	0	0	0	0		0.965988	0.976138	0.956315	0.968853	0.958764	0.974252		96.5275	130.475	125.956	155.085	119.465	158.236		16.3233	18.8145	17.0195	21.141
88977		78.599	109.629	101.831	137.518	98.513	114.88				0	0	0	0	0	0		0	0	0	0	0	0		0	0	0	0	0	0		0.965641	0.976189	0.956875	0.969405	0.959106	0.974646		96.5399	130.473	125.924	160.183	119.463	158.218		16.3233	18.8145	17.0195	21.187
89097		79.629	105.708	92.547	130.052	101.198	114.652				0	0	0	0	0	0		0	0	0	0	0	0		0	0	0	0	0	0		0.965997	0.976157	0.957152	0.969636	0.959841	0.975056		96.5271	130.515	125.923	160.168	119.468	158.212		16.2455	18.8917	16.8785	21.187
89178		69.749	102.989	91.193	128.149	100.841	116.626				0	0	0	0	0	0		0	0	0	0	0	0		0	0	0	0	0	0		0.966365	0.97661	0.957483	0.970329	0.960462	0.975347		96.514	130.505	125.922	160.222	119.526	158.208		16.1145	18.7662	16.8468	21.1712
89297		71.997	105.497	97.945	127.899	98.819	124.105				0	0	0	0	0	0		0	0	0	0	0	0		0	0	0	0	0	0		0.967158	0.977035	0.957349	0.970697	0.960427	0.975407		96.4895	130.493	125.923	160.198	119.529	158.253		16.0318	18.701	16.8215	21.0425
89377		82.248	121.633	116.491	161.953	121.805	157.38				0	0	0	0	0	0		0	0	0	0	0	0		0	0	0	0	0	0		0.967838	0.977539	0.957449	0.970738	0.961058	0.975213		96.4868	130.479	125.922	161.953	121.805	157.38		15.896	18.666	16.7918	20.7558
89497		86.532	138.046	126.781	175.241	108.492	150.819				150	0	0	0	0	0		19.7863	0	0	0	0	0		1	0	0	0	0	0		0.96879	0.978699	0.958597	0.971438	0.962283	0.975649		96.489	138.046	126.781	175.241	119.462	150.819		15.896	18.666	16.7918	20.7558
89577		72.873	130.378	118.896	152.801	119.46	133.011				150	0	0	0	0	0		21.2661	0	0	0	0	0		1	0	0	0	0	0		0.969531	0.979299	0.959929	0.972444	0.963459	0.97648		96.5091	130.378	125.868	152.801	119.46	158.274		15.9835	18.666	16.7918	20.8537
89657		71.643	115.383	111.466	161.576	112.524	148.675				150	0	0	0	0	0		20.8264	0	0	0	0	0		1	0	0	0	0	0		0.970866	0.980136	0.961208	0.972609	0.964116	0.977242		96.5159	130.425	125.897	161.576	112.524	158.286		16.2103	18.666	16.821	20.9615
89737		73.299	118.676	118.511	152.145	112.088	138.839				150	0	0	0	0	0		20.7233	0	0	0	0	0		1	0	0	0	0	0		0.971838	0.980921	0.962061	0.972223	0.965048	0.978028		96.5356	130.472	125.922	152.145	112.088	158.288		16.2678	18.684	16.9107	20.8537
89817		83.35	117.82	115.663	139.599	101.394	133.516				150	0	0	0	0	0		19.546	0	0	0	0	0		1	0	0	0	0	0		0.972928	0.981137	0.96265	0.972018	0.965683	0.978209		96.5541	130.518	125.925	160.787	119.597	158.397		16.2968	18.7127	16.9652	20.9615
89897		94.083	128.434	126.975	151.205	112.084	138.739				0	0	0	0	0	0		0	0	0	0	0	0		0	0	0	0	0	0		0.97405	0.981486	0.962998	0.972653	0.966328	0.978067		94.083	128.434	126.975	151.205	112.084	158.633		16.39	18.805	17.1308	20.9073
89993		72.292	125.539	115.335	132.651	110.952	140.129				0	0	0	0	0	0		0	0	0	0	0	0		0	0	0	0	0	0		0.973718	0.981247	0.963138	0.97364	0.967242	0.978398		96.5907	125.539	126.012	160.771	119.593	158.716		16.39	18.8965	17.1308	20.8585
90097		68.179	103.338	100.65	132.065	112.009	128.858				0	0	0	0	0	0		0	0	0	0	0	0		0	0	0	0	0	0		0.972713	0.98116	0.963453	0.974029	0.967391	0.978918		96.7161	130.845	125.981	160.694	112.009	158.815		16.5023	18.941	17.1308	20.917
90177		71.587	112.411	103.806	132.838	99.124	138.683				0	0	0	0	0	0		0	0	0	0	0	0		0	0	0	0	0	0		0.972809	0.981263	0.963762	0.974018	0.96743	0.97948		96.7158	130.842	125.951	160.696	119.784	158.982		16.37	18.941	17.0198	20.8212
90257		67.243	103.473	87.028	127.559	95.541	135.573				0	0	0	0	0	0		0	0	0	0	0	0		0	0	0	0	0	0		0.972851	0.981218	0.96442	0.97442	0.967988	0.980289		96.7379	130.843	125.924	160.617	119.767	159.042		16.5445	18.829	16.9838	20.7152
90357		60.32	116.828	91.05	133.651	84.232	129.441				0	0	0	0	0	0		0	0	0	0	0	0		0	0	0	0	0	0		0.972889	0.981325	0.965054	0.97477	0.968665	0.980346		96.7354	130.84	125.971	160.557	119.74	159.316		16.4215	18.7485	16.9827	20.6273
90457		65.644	96.561	110.079	142.486	98.789	143.814				0	0	0	0	0	0		0	0	0	0	0	0		0	0	0	0	0	0		0.973243	0.98146	0.965329	0.975323	0.969219	0.97997		96.7187	130.836	125.944	160.337	119.689	159.893		16.4215	18.7485	16.9827	20.5255
90537		88.271	134.252	126.55	153.024	133.593	161.905				0	0	0	0	0	0		0	0	0	0	0	0		0	0	0	0	0	0		0.973591	0.981805	0.965772	0.975822	0.968803	0.980017		96.7178	134.252	126.55	153.024	133.593	161.905		16.4215	18.6585	16.9827	20.459
90617		87.649	133.248	136.04	163.363	110.771	155.19				0	0	0	0	0	0		0	0	0	0	0	0		0	0	0	0	0	0		0.974791	0.982921	0.966928	0.977041	0.969306	0.980815		96.7081	133.248	136.04	163.363	119.681	155.19		16.4215	18.7485	16.9827	20.459
90697		96.302	124.234	125.518	164.182	116.47	160.117				0	0	0	0	0	0		0	0	0	0	0	0		0	0	0	0	0	0		0.975999	0.983565	0.966771	0.97861	0.970712	0.98156		96.302	130.821	125.518	164.182	116.47	160.117		16.7747	19.0357	17.1243	20.5255
90777		81.352	114.767	128.647	162.594	121.767	152.833				0	0	0	0	0	0		0	0	0	0	0	0		0	0	0	0	0	0		0.976769	0.984503	0.96665	0.979737	0.971929	0.982387		96.7176	130.84	128.647	162.594	121.767	152.833		16.8477	19.478	17.1907	20.5428
90857		93.536	112.324	139.139	163.85	109.095	155.427				0	0	0	0	0	0		0	0	0	0	0	0		0	0	0	0	0	0		0.977003	0.985402	0.96781	0.980591	0.973042	0.983218		93.536	130.907	139.139	163.85	119.753	155.427		17.0973	19.6937	17.245	20.6978
90977		102.906	113.303	114.696	162.414	113.033	155.983				0	0	0	0	0	0		0	0	0	0	0	0		0	0	0	0	0	0		0.977749	0.985628	0.968683	0.981688	0.974267	0.984033		102.906	131.161	126.058	162.414	113.033	155.983		16.996	20.004	17.352	20.7595
91097		93.335	109.713	118.856	132.812	104.547	154.107				0	0	0	0	0	0		0	0	0	0	0	0		0	0	0	0	0	0		0.978487	0.986041	0.969712	0.983039	0.975495	0.984963		93.335	131.241	126.126	160.351	119.772	154.107		16.948	20.2315	17.3665	20.9172
91177		83.238	116.687	114.806	147.661	108.083	151.709				0	0	0	0	0	0		0	0	0	0	0	0		0	0	0	0	0	0		0.978865	0.986545	0.970547	0.983499	0.975579	0.985525		96.7508	131.273	126.025	160.467	119.769	151.709		16.703	20.3347	17.3422	21.001
91257		76.209	124.333	104.827	155.591	104.238	166.646				0	0	0	0	0	0		0	0	0	0	0	0		0	0	0	0	0	0		0.979784	0.986808	0.971125	0.983874	0.975685	0.985867		96.7931	124.333	126.143	155.591	119.766	166.646		16.659	20.3167	17.5048	21.033
91357		81.682	110.713	122.361	148.829	109.065	143.214				0	0	0	0	0	0		0	0	0	0	0	0		0	0	0	0	0	0		0.980342	0.987703	0.971617	0.984546	0.976663	0.986435		96.7569	131.279	122.361	160.521	119.783	160.311		16.6342	20.4477	17.64	21.033
91457		76.775	94.731	106.094	138.491	101.556	152.579				0	0	0	0	0	0		0	0	0	0	0	0		0	0	0	0	0	0		0.980996	0.9881	0.971846	0.984197	0.977248	0.986814		96.8165	131.343	126.266	160.556	119.832	152.579		16.6465	20.5008	17.54	20.9925
91537		86.064	120.825	131.272	171.735	119.75	180.156				0	0	0	0	0	0		0	0	0	0	0	0		0	0	0	0	0	0		0.98198	0.988364	0.97192	0.983683	0.977917	0.987101		96.824	131.271	131.272	171.735	119.75	180.156		16.7045	20.417	17.448	20.9925
91617		97.19	133.009	130.666	167.385	127.077	156.445				0	0	0	0	0	0		0	0	0	0	0	0		0	0	0	0	0	0		0.982003	0.98873	0.971338	0.984365	0.978561	0.987448		97.19	133.009	130.666	167.385	127.077	156.445		16.6465	20.417	17.2815	20.9925
91697		83.36	121.006	122.061	155.328	111.073	152.126				0	0	0	0	0	0		0	0	0	0	0	0		0	0	0	0	0	0		0.982224	0.989269	0.971483	0.984509	0.979984	0.98834		96.8226	131.28	122.061	155.328	119.555	152.126		16.7045	20.5008	17.2815	21.0793
91817		84.265	108.357	114.586	152.013	104.361	145.01				0	0	0	0	0	0		0	0	0	0	0	0		0	0	0	0	0	0		0.98337	0.989939	0.972536	0.985396	0.98117	0.989083		96.7656	131.327	126.161	152.013	119.468	160.153		16.7045	20.552	17.448	21.0793
91897		99.677	125.871	121.171	159.285	117.129	140.906				0	0	0	0	0	0		0	0	0	0	0	0		0	0	0	0	0	0		0.984693	0.990599	0.973753	0.986436	0.982094	0.989545		99.677	125.871	121.171	159.285	117.129	160.331		16.79	20.645	17.448	21.0793
91977		82.537	106.234	123.817	145.664	112.619	145.72				0	0	0	0	0	0		0	0	0	0	0	0		0	0	0	0	0	0		0.984437	0.991369	0.974861	0.987231	0.983408	0.989668		96.8281	131.341	123.817	160.579	112.619	160.477		16.8915	20.645	17.54	21.0793
92097		83.15	100.33	113.532	150.08	101.869	145.289				0	0	0	0	0	0		0	0	0	0	0	0		0	0	0	0	0	0		0.984281	0.99236	0.975914	0.987977	0.98477	0.990218		96.9211	131.387	126.118	160.742	119.552	160.553		17.014	20.8323	17.54	21.2565
92177		73.756	101.682	106.903	141.102	101.533	135.995				0	0	0	0	0	0		0	0	0	0	0	0		0	0	0	0	0	0		0.985399	0.993256	0.977133	0.988431	0.985366	0.990957		96.9464	131.404	126.168	160.656	119.64	160.49		17.087	20.9437	17.6028	21.2565
92257		73.343	98.142	111.458	142.792	87.939	122.087				0	0	0	0	0	0		0	0	0	0	0	0		0	0	0	0	0	0		0.986253	0.994234	0.977899	0.989396	0.985412	0.991709		96.9805	131.407	126.287	160.518	119.758	160.574		17.1838	21.1993	17.7575	21.2565
92357		80.838	91.177	98.416	148.464	109.369	143.692				0	0	0	0	0	0		0	0	0	0	0	0		0	0	0	0	0	0		0.987175	0.994545	0.978169	0.98963	0.98563	0.991891		97.0093	131.462	126.247	160.495	119.8	160.546		17.0335	20.9825	17.7575	21.1855
92437		80.945	98.54	103.563	137.736	102.706	134.455				0	0	0	0	0	0		0	0	0	0	0	0		0	0	0	0	0	0		0.987701	0.994308	0.978111	0.990193	0.986356	0.991093		96.9877	131.75	126.324	160.44	119.858	160.823		16.9025	20.8162	17.8905	21.1463
92537		71.846	107.13	110.248	152.032	93.268	148.678				0	0	0	0	0	0		0	0	0	0	0	0		0	0	0	0	0	0		0.988385	0.994155	0.978087	0.99032	0.985744	0.990564		96.9567	131.783	126.324	152.032	120.174	160.859		16.7868	20.645	17.8632	20.9905
92657		88.883	131.157	136.072	157.462	134.068	156.155				0	0	0	0	0	0		0	0	0	0	0	0		0	0	0	0	0	0		0.988298	0.99483	0.97858	0.990681	0.985346	0.990945		96.9606	131.157	136.072	157.462	134.068	156.155		16.7868	20.645	17.6792	21.0085
92737		100.562	133.375	131.888	156.237	112.021	154.918				0	0	0	0	0	0		0	0	0	0	0	0		0	0	0	0	0	0		0.988149	0.995501	0.979196	0.991132	0.985339	0.991422		100.562	133.375	131.888	156.237	112.021	154.918		16.7688	20.645	17.5517	21.1643
92817		83.77	120.337	116.47	149.183	111.341	132.63				0	0	0	0	0	0		0	0	0	0	0	0		0	0	0	0	0	0		0.98812	0.996762	0.9803	0.991954	0.986151	0.992641		96.8804	131.428	125.922	160.427	111.341	160.736		16.7688	20.645	17.5517	21.2
92897		90.232	111.829	123.177	159.327	107.052	153.388				0	0	0	0	0	0		0	0	0	0	0	0		0	0	0	0	0	0		0.988055	0.99786	0.98122	0.992375	0.987632	0.993844		96.9716	131.406	123.177	159.327	120.124	153.388		16.7868	20.645	17.5517	21.331
92977		91.462	126.446	123.501	150.893	118.685	144.822				0	0	0	0	0	0		0	0	0	0	0	0		0	0	0	0	0	0		0.988459	0.999133	0.982261	0.993259	0.989084	0.994543		91.462	126.446	123.501	150.893	118.685	160.727		16.7868	20.645	17.7065	21.7645
93097		85.54	99.943	113.739	134.569	104.1	137.082				0	0	0	0	0	0		0	0	0	0	0	0		0	0	0	0	0	0		0.989004	0.999598	0.983166	0.994416	0.990634	0.995133		97.0465	131.405	125.923	160.755	120.165	160.772		16.846	20.7353	17.8905	22.0025
93177		89.321	103.49	102.199	138.833	95.457	141.546				0	0	0	0	0	0		0	0	0	0	0	0		0	0	0	0	0	0		0.990432	1.00003	0.983807	0.994902	0.991943	0.996082		97.0531	131.431	125.952	160.991	120.21	160.818		16.9263	20.765	18.1357	22.0748
93257		81.796	105.885	105.214	143.476	103.852	135.455				0	0	0	0	0	0		0	0	0	0	0	0		0	0	0	0	0	0		0.991758	1.00013	0.984461	0.995738	0.992648	0.997192		97.0656	131.569	126.038	161.174	120.326	160.854		16.9993	20.927	18.445	22.1598
93337		66.293	96.683	109.808	117.043	109.071	130.019				0	0	0	0	0	0		0	0	0	0	0	0		0	0	0	0	0	0		0.992871	0.999944	0.985497	0.996035	0.992929	0.998012		97.0873	131.872	126.099	161.107	120.291	160.871		17.0277	21.2022	18.515	22.1598
93417		72.379	97.333	112.835	119.868	100.494	138.915				0	0	0	0	0	0		0	0	0	0	0	0		0	0	0	0	0	0		0.993723	1.00027	0.986363	0.996004	0.993968	0.998435		97.1201	131.915	126.206	161.114	120.365	160.894		17.1065	21.2723	18.6492	22.0543
93537		67.481	86.932	98.203	120.632	97.091	119.402				0	0	0	0	0	0		0	0	0	0	0	0		0	0	0	0	0	0		0.994387	1.00132	0.986937	0.996427	0.994787	0.998652		97.1636	131.975	126.309	161.247	120.396	160.887		16.9097	21.1545	18.6245	22.1717
93657		87.664	118.745	132.62	190.524	129.676	160.156				0	0	0	0	0	0		0	0	0	0	0	0		0	0	0	0	0	0		0.994671	1.00192	0.987394	0.996735	0.994849	0.999099		97.2635	131.917	132.62	190.524	129.676	160.156		16.9603	21.1545	18.658	22.1717
93737		90.714	128.22	126.376	146.906	108.908	163.342				0	0	0	0	0	0		0	0	0	0	0	0		0	0	0	0	0	0		0.994871	1.00189	0.987985	0.997218	0.994916	0.999711		90.714	128.22	126.376	160.846	120.394	163.342		16.8175	21.0088	18.658	21.9765
93817		80.037	125.354	117.224	154.741	115.148	160.086				0	0	0	0	0	0		0	0	0	0	0	0		0	0	0	0	0	0		0.995803	1.00173	0.987475	0.996895	0.995058	1.00045		97.1738	125.354	126.277	154.741	115.148	160.086		16.9603	21.0088	18.6245	21.9765
93897		88.135	135.478	128.509	158.974	102.213	141.141				0	0	0	0	0	0		0	0	0	0	0	0		0	0	0	0	0	0		0.996056	1.00201	0.987571	0.99676	0.99562	1.00128		97.2887	135.478	128.509	158.974	120.407	160.91		17.0095	21.1545	18.658	22.1717
93977		88.081	97.689	117.964	145.716	113.544	150.446				0	0	0	0	0	0		0	0	0	0	0	0		0	0	0	0	0	0		0.99648	1.00272	0.98828	0.997501	0.996221	1.00208		97.4231	132.003	126.444	161.252	113.544	150.446		17.0787	21.2563	18.707	22.4927
94097		83.634	125.447	109.441	143.108	102.015	130.446				0	0	0	0	0	0		0	0	0	0	0	0		0	0	0	0	0	0		0.997085	1.00311	0.989002	0.998119	0.997121	1.0027		97.5523	125.447	126.54	161.281	120.541	161.083		17.173	21.2563	18.76	22.775
94177		83.884	100.357	120.68	142.048	90.743	147.152				0	0	0	0	0	0		0	0	0	0	0	0		0	0	0	0	0	0		0.997449	1.00409	0.990037	0.998467	0.998222	1.00335		97.6475	132.033	120.68	161.366	120.606	161.207		17.3425	21.3663	18.8885	22.7812
94257		74.891	103.995	105.09	137.48	106.434	139.984				0	0	0	0	0	0		0	0	0	0	0	0		0	0	0	0	0	0		0.998082	1.00524	0.990975	0.99865	0.999305	1.00411		97.7085	132.076	126.673	161.594	120.673	161.3		17.526	21.4873	19.048	22.8955
94337		77.474	123.293	101.15	131.188	84.517	141.264				0	0	0	0	0	0		0	0	0	0	0	0		0	0	0	0	0	0		0.998364	1.00599	0.992244	0.999244	0.999912	1.00487		97.7623	132.128	126.711	161.785	120.806	161.346		17.639	21.7508	19.0882	23.1597
94437		70.006	97.266	106.996	134.629	86.96	135.003				0	0	0	0	0	0		0	0	0	0	0	0		0	0	0	0	0	0		0.998699	1.00671	0.99301	0.999808	1.00072	1.00517		97.7703	132.191	126.749	161.685	120.922	161.385		17.706	21.9375	19.1743	23.1317
94537		70.266	98.258	94.884	146.391	85.19	133.736				0	0	0	0	0	0		0	0	0	0	0	0		0	0	0	0	0	0		0.999664	1.00617	0.993954	1.0004	1.00155	1.00548		97.775	132.32	126.775	161.875	120.989	161.45		17.3685	21.992	19.3395	23.375
94617		75.87	91.549	94.287	131.871	76.555	135.349				0	0	0	0	0	0		0	0	0	0	0	0		0	0	0	0	0	0		0.999664	1.00524	0.994297	1.00023	1.00184	1.0057		97.775	132.662	126.762	161.957	121.055	161.439		17.3685	21.8822	19.328	23.357
94737		82.815	138.933	126.996	177.567	121.686	166.653				0	0	0	0	0	0		0	0	0	0	0	0		0	0	0	0	0	0		0.999858	1.00555	0.994965	0.999893	1.0022	1.00626		97.7737	138.933	126.996	177.567	121.686	166.653		17.3685	22.0337	19.4263	23.357
94817		97.117	128.337	125.92	182.786	117.989	165.766				0	0	0	0	0	0		0	0	0	0	0	0		0	0	0	0	0	0		1.00079	1.00581	0.995317	1.00024	1.00243	1.0065		97.117	128.337	125.92	182.786	117.989	165.766		17.3685	21.8822	19.328	23.2893
94897		83.978	126.87	117.775	162.929	111.521	155.596				0	0	0	0	0	0		0	0	0	0	0	0		0	0	0	0	0	0		1.00163	1.00603	0.995492	1.00046	1.00229	1.0064		97.7627	126.87	126.714	162.929	111.521	155.596		17.3685	21.797	19.328	23.2893
94977		96.544	114.361	122.758	145.823	108.037	168.737				0	0	0	0	0	0		0	0	0	0	0	0		0	0	0	0	0	0		1.00163	1.00657	0.995886	1.00057	1.00222	1.00677		96.544	132.449	122.758	161.946	121.108	168.737		17.4163	21.8822	19.4263	23.355
95097		99.287	116.544	119.733	159.042	120.962	160.026				0	0	0	0	0	0		0	0	0	0	0	0		0	0	0	0	0	0		1.00143	1.00787	0.996892	1.00077	1.00255	1.00701		99.287	132.519	126.804	159.042	120.962	160.026		17.4163	22.0337	19.5993	23.355
95177		90.052	114.872	111.317	146.664	114.741	145.781				0	0	0	0	0	0		0	0	0	0	0	0		0	0	0	0	0	0		1.00193	1.00882	0.997801	1.00031	1.0036	1.00743		97.7969	132.644	126.892	161.955	114.741	161.438		17.549	22.0865	19.742	23.355
95257		76.877	109.956	107.87	143.698	108.879	148.914				0	0	0	0	0	0		0	0	0	0	0	0		0	0	0	0	0	0		1.00249	1.00886	0.99847	0.999946	1.00443	1.00711		97.9023	132.826	126.979	161.981	121.534	161.754		17.6355	22.1615	19.8363	23.3765
95337		79.329	118.692	105.461	138.528	102.356	146.772				0	0	0	0	0	0		0	0	0	0	0	0		0	0	0	0	0	0		1.0031	1.00904	0.999064	1.00044	1.00512	1.00669		97.8451	132.992	126.992	161.987	121.703	161.818		17.6355	22.1547	19.9467	23.409
95417		80.706	116.232	111.772	140.968	112.791	129.797				0	0	0	0	0	0		0	0	0	0	0	0		0	0	0	0	0	0		1.00367	1.00922	1.0001	1.00087	1.00567	1.00692		97.9428	132.973	127.011	161.985	112.791	161.829		17.6183	22.1547	19.7675	23.274
95497		81.273	105.31	106.509	137.633	97.201	126.886				0	0	0	0	0	0		0	0	0	0	0	0		0	0	0	0	0	0		1.00396	1.00967	1.00078	1.00154	1.00618	1.00706		97.9899	133.037	127.059	162.022	121.789	161.836		17.8817	22.3605	19.6857	23.2993
95577		82.816	99.896	94.276	146.744	101.892	133.512				0	0	0	0	0	0		0	0	0	0	0	0		0	0	0	0	0	0		1.00435	1.00983	1.00114	1.0018	1.00618	1.00706		98.1122	133.145	127.162	162.006	121.843	161.836		17.9043	22.8825	19.6543	23.2993
95697		77.388	101.885	99.23	117.359	95.867	142.202				0	0	0	0	0	0		0	0	0	0	0	0		0	0	0	0	0	0		1.00434	1.00814	1.00056	1.00198	1.00589	1.00659		98.3931	133.327	127.242	161.994	121.969	161.916		18.0337	22.7538	19.7103	22.8237
95777		81.855	107.264	114.551	150.401	100.592	145.265				0	0	0	0	0	0		0	0	0	0	0	0		0	0	0	0	0	0		1.0046	1.00661	0.999954	1.00206	1.00605	1.00663		98.533	133.473	127.231	161.979	122.022	161.916		18.108	22.9578	19.6543	22.7192
95897		96.83	147.064	125.406	170.15	116.869	162.028				0	0	0	0	0	0		0	0	0	0	0	0		0	0	0	0	0	0		1.00466	1.00634	1.00019	1.00205	1.00537	1.00712		96.83	147.064	125.406	170.15	116.869	162.028		18.3042	23.043	19.6543	22.6867
95977		86.53	133.579	116.135	168.506	126.396	176.474				0	0	0	0	0	0		0	0	0	0	0	0		0	0	0	0	0	0		1.00432	1.00599	1.00072	1.00212	1.00521	1.00767		98.6737	133.579	127.24	168.506	126.396	176.474		18.3042	23.2905	19.7103	22.7192
96097		93.497	128.316	119.636	165.283	108.797	165.253				0	0	0	0	0	0		0	0	0	0	0	0		0	0	0	0	0	0		1.00433	1.00608	1.00151	1.00237	1.0059	1.0083		93.497	128.316	127.304	165.283	122.117	165.253		18.3612	23.6235	19.8448	22.8237
96177		96.357	123.263	127.435	170.441	111.381	158.288				0	0	0	0	0	0		0	0	0	0	0	0		0	0	0	0	0	0		1.00493	1.0067	1.00226	1.00286	1.00664	1.00894		96.357	134.591	127.435	170.441	111.381	158.288		18.3712	23.858	19.8448	22.9087
96257		98.747	108.211	101.772	156.361	105.305	142.819				0	0	0	0	0	0		0	0	0	0	0	0		0	0	0	0	0	0		1.0056	1.00741	1.00294	1.00335	1.00722	1.009		98.747	134.615	127.329	156.361	122.121	162.443		18.3927	23.927	19.8728	22.9727
96337		85.731	109.288	112.612	148.214	106.097	141.352				0	0	0	0	0	0		0	0	0	0	0	0		0	0	0	0	0	0		1.0064	1.00826	1.0037	1.00391	1.00845	1.00967		99.0177	134.7	127.417	162.185	122.149	162.54		18.453	24.0305	19.9635	22.8227
96417		85.704	106.701	112.102	155.934	113.138	144.046				0	0	0	0	0	0		0	0	0	0	0	0		0	0	0	0	0	0		1.00718	1.00885	1.00455	1.00455	1.00936	1.01033		99.058	134.843	127.426	155.934	113.138	162.611		18.6863	23.9543	20.134	22.8613
96497		81.665	115.676	107.991	144.575	94.392	146.146				0	0	0	0	0	0		0	0	0	0	0	0		0	0	0	0	0	0		1.00832	1.00951	1.00538	1.00498	1.00945	1.01089		99.06	135.056	127.438	162.273	122.247	162.637		18.916	24.0565	20.123	23.0285
96577		72.656	109.399	106.49	131.104	93.635	138.641				0	0	0	0	0	0		0	0	0	0	0	0		0	0	0	0	0	0		1.00869	1.00931	1.0061	1.00484	1.0094	1.01126		99.0665	135.405	127.47	162.386	122.382	162.629		18.9075	24.3297	20.2792	22.9315
96657		77.89	106.218	106.234	134.699	103.749	142.775				0	0	0	0	0	0		0	0	0	0	0	0		0	0	0	0	0	0		1.00906	1.0084	1.00626	1.00512	1.01055	1.01132		99.0839	135.491	127.465	162.378	122.438	162.627		18.8593	24.2507	20.1762	22.826
96777		72.735	96.96	97.151	152.212	105.374	155.365				0	0	0	0	0	0		0	0	0	0	0	0		0	0	0	0	0	0		1.00965	1.00792	1.00643	1.00547	1.01129	1.01114		99.0971	135.505	127.424	152.212	122.465	155.365		18.8593	24.2507	19.9895	22.826
96897		94.227	141.999	124.231	170.229	123.386	172.887				0	0	0	0	0	0		0	0	0	0	0	0		0	0	0	0	0	0		1.00983	1.00792	1.00613	1.0057	1.01112	1.01092		94.227	141.999	124.231	170.229	123.386	172.887		18.8162	24.2507	19.9895	22.826
96977		103.005	125.991	123.613	152.663	112.144	164.061				0	0	0	0	0	0		0	0	0	0	0	0		0	0	0	0	0	0		1.01024	1.00786	1.0056	1.0056	1.01064	1.01017		103.005	125.991	123.613	152.663	112.144	164.061		18.8162	23.9775	19.8743	22.9315
97097		101.369	126.878	111.367	159.004	110.08	151.587				0	0	0	0	0	0		0	0	0	0	0	0		0	0	0	0	0	0		1.01096	1.00805	1.00636	1.00635	1.01077	1.01019		101.369	126.878	127.425	159.004	123.369	151.587		18.8162	24.2507	19.9895	23.1398
97177		91.864	126.365	119.394	162.369	117.728	153.556				0	0	0	0	0	0		0	0	0	0	0	0		0	0	0	0	0	0		1.01164	1.00822	1.00671	1.00619	1.01074	1.01055		91.864	126.365	127.45	162.369	117.728	153.556		18.8593	24.4917	20.1762	23.3678
97257		90.981	121.955	124.786	149.856	100.638	154.761				0	0	0	0	0	0		0	0	0	0	0	0		0	0	0	0	0	0		1.01237	1.00816	1.00654	1.00588	1.0108	1.01083		90.981	135.664	124.786	162.699	123.897	154.761		18.9	24.6493	20.3882	23.431
97337		77.202	130.22	112.223	140.764	94.919	137.703				0	0	0	0	0	0		0	0	0	0	0	0		0	0	0	0	0	0		1.01287	1.00835	1.00701	1.00586	1.01091	1.01121		99.0998	130.22	127.697	162.884	124.068	163.016		19.1035	24.5318	20.7077	23.399
97417		86.538	122.243	113.688	142.677	103.786	151.798				0	0	0	0	0	0		0	0	0	0	0	0		0	0	0	0	0	0		1.01306	1.00837	1.00761	1.00621	1.01162	1.01188		99.2119	135.796	127.754	163.065	124.176	151.798		19.423	24.6363	20.6922	23.4447
97497		83.021	122.665	107.046	141.794	101.65	149.863				0	0	0	0	0	0		0	0	0	0	0	0		0	0	0	0	0	0		1.01315	1.00835	1.00815	1.00623	1.01209	1.01167		99.3247	135.801	127.861	163.276	124.295	163.147		19.4967	24.6363	20.711	23.4693
97577		76.813	125.347	107.316	148.42	106.56	151.537				0	0	0	0	0	0		0	0	0	0	0	0		0	0	0	0	0	0		1.0135	1.00846	1.00824	1.00598	1.01273	1.01064		99.4636	125.347	127.851	163.426	124.327	151.537		19.5943	24.5972	20.6795	23.614
97657		71.204	115.797	106.63	138.006	89.765	144.207				0	0	0	0	0	0		0	0	0	0	0	0		0	0	0	0	0	0		1.01376	1.00839	1.00827	1.00618	1.01357	1.01019		99.6849	136.303	128.029	163.461	124.341	163.343		19.6358	24.7715	20.7705	23.308
97757		77.474	98.395	99.284	129.071	98.661	128.535				0	0	0	0	0	0		0	0	0	0	0	0		0	0	0	0	0	0		1.01419	1.00847	1.00844	1.00642	1.01424	1.01058		99.6559	136.296	128.014	163.459	124.346	163.342		19.5457	24.7715	20.7705	23.024
97857		77.829	117.076	112.334	151.711	122.121	152.214				0	0	0	0	0	0		0	0	0	0	0	0		0	0	0	0	0	0		1.0145	1.00875	1.00826	1.00659	1.01445	1.01049		99.5987	136.424	128.03	163.457	122.121	152.214		19.5457	25.033	20.7705	23.024
97977		104.835	130.805	136.864	168.26	128.688	170.573				0	0	0	0	0	0		0	0	0	0	0	0		0	0	0	0	0	0		1.01457	1.00875	1.00807	1.00637	1.01427	1.01037		104.835	130.805	136.864	168.26	128.688	170.573		19.5457	25.1175	20.5437	23.024
98097		104.15	130.852	122.837	151.693	122.232	185.363				0	0	0	0	0	0		0	0	0	0	0	0		0	0	0	0	0	0		1.01441	1.00907	1.00799	1.00652	1.01421	1.01082		104.15	130.852	122.837	163.521	122.232	185.363		19.7148	25.1175	20.7705	23.2575
98177		101.409	132.823	121.499	163.864	117.364	173.459				0	0	0	0	0	0		0	0	0	0	0	0		0	0	0	0	0	0		1.01424	1.00946	1.00772	1.00653	1.01479	1.01132		101.409	132.823	121.499	163.864	117.364	173.459		19.813	25.168	20.875	23.284
98257		105.664	118.262	127.688	159.275	124.096	152.873				0	0	0	0	0	0		0	0	0	0	0	0		0	0	0	0	0	0		1.01473	1.00965	1.00762	1.00668	1.01515	1.01165		105.664	136.695	127.688	159.275	124.096	152.873		19.8605	25.168	20.933	23.428
98337		84.385	114.064	117.342	145.716	110.221	155.866				0	0	0	0	0	0		0	0	0	0	0	0		0	0	0	0	0	0		1.0154	1.00988	1.00784	1.00698	1.01476	1.01149		99.8174	136.67	128.662	163.9	124.709	155.866		20.012	25.168	20.8372	23.6923
98417		89.204	114.744	117.394	156.935	116.068	145.235				0	0	0	0	0	0		0	0	0	0	0	0		0	0	0	0	0	0		1.01618	1.00972	1.00802	1.00723	1.01455	1.01147		99.8911	136.861	128.802	156.935	116.068	163.731		20.0858	25.251	20.7535	23.597
98497		96.719	100.244	121.246	169.272	108.96	151.917				0	0	0	0	0	0		0	0	0	0	0	0		0	0	0	0	0	0		1.01673	1.00935	1.00721	1.00725	1.01473	1.01144		96.719	136.951	121.246	169.272	124.862	151.917		20.081	25.269	20.868	23.5747
98597		90.827	100.155	115.425	142.808	91.395	147.398				0	0	0	0	0	0		0	0	0	0	0	0		0	0	0	0	0	0		1.0176	1.00952	1.00644	1.00714	1.01494	1.0114		90.827	136.949	129.152	163.872	124.995	163.929		20.0723	24.866	20.8755	23.5235
98677		80.518	117.636	108.063	140.24	92.047	145.021				0	0	0	0	0	0		0	0	0	0	0	0		0	0	0	0	0	0		1.01802	1.00934	1.00675	1.00726	1.01529	1.01088		100.358	136.951	129.248	164.158	125.229	163.943		20.069	24.6733	20.785	23.3843
98757		75.942	109.909	100.388	142.701	115.973	153.401				0	0	0	0	0	0		0	0	0	0	0	0		0	0	0	0	0	0		1.01816	1.00925	1.00694	1.0075	1.01589	1.01016		100.355	136.952	129.309	164.114	115.973	153.401		20.0103	24.6368	20.5068	23.2293
98857		76.123	109.438	98.556	130.502	103.809	148.581				0	0	0	0	0	0		0	0	0	0	0	0		0	0	0	0	0	0		1.01813	1.00946	1.00683	1.00775	1.01645	1.00955		100.501	136.949	129.491	164.069	125.764	163.993		19.9463	24.576	20.4105	23.2293
98937		98.503	123.843	122.169	157.388	122.104	183.852				0	0	0	0	0	0		0	0	0	0	0	0		0	0	0	0	0	0		1.01806	1.00942	1.0064	1.00776	1.0166	1.00906		98.503	136.95	122.169	157.388	122.104	183.852		19.8287	24.576	20.4105	23.1713
99097		91.552	138.314	117.154	164.619	136.646	167.091				0	0	0	0	0	0		0	0	0	0	0	0		0	0	0	0	0	0		1.01823	1.00945	1.00642	1.00775	1.01652	1.0084		91.552	138.314	129.524	164.619	136.646	167.091		20.0277	24.576	20.4105	23.1442
99217		97.939	132.282	119.146	145.087	117.45	154.823				0	0	0	0	0	0		0	0	0	0	0	0		0	0	0	0	0	0		1.01861	1.00949	1.00687	1.00804	1.01571	1.00775		97.939	132.282	129.612	164.177	117.45	154.823		20.2955	24.576	20.636	22.9925
99297		101.053	135.714	115.274	154.769	107.691	173.105				0	0	0	0	0	0		0	0	0	0	0	0		0	0	0	0	0	0		1.01786	1.00974	1.00736	1.00845	1.01489	1.00722		101.053	135.714	129.664	154.769	126.028	173.105		20.4652	24.686	20.8157	23.1635
99377		96.157	131.507	127.973	160.407	113.389	161.165				0	0	0	0	0	0		0	0	0	0	0	0		0	0	0	0	0	0		1.0182	1.00977	1.00771	1.00859	1.01433	1.0063		96.157	131.507	127.973	160.407	113.389	161.165		20.524	24.742	21.1627	23.3077
99457		102.112	129.818	109.638	150.585	123.206	158.197				0	0	0	0	0	0		0	0	0	0	0	0		0	0	0	0	0	0		1.01707	1.00974	1.00729	1.00838	1.01348	1.00543		102.112	129.818	129.834	164.361	123.206	158.197		20.6748	24.8207	21.1697	23.3077
99537		88.409	114.035	112.544	144.312	104.315	161.831				0	0	0	0	0	0		0	0	0	0	0	0		0	0	0	0	0	0		1.01723	1.00968	1.00685	1.00858	1.01292	1.00487		101.29	137.438	130.131	164.32	126.404	161.831		20.711	24.8207	21.1835	23.3077
99617		88.915	113.443	111.376	142.449	102.957	152.674				0	0	0	0	0	0		0	0	0	0	0	0		0	0	0	0	0	0		1.01772	1.0099	1.00682	1.00885	1.01288	1.00381		101.331	137.48	130.298	164.266	126.723	152.674		20.7993	24.898	21.2262	23.3077
99697		72.341	113.924	100.457	150.319	90.731	148.566				0	0	0	0	0	0		0	0	0	0	0	0		0	0	0	0	0	0		1.0181	1.00943	1.0066	1.00894	1.01222	1.0034		101.359	137.492	130.357	164.256	126.869	165.286		20.8115	24.8743	21.1297	23.076
99777		77.218	115.844	108.942	148.259	109.387	140.916				0	0	0	0	0	0		0	0	0	0	0	0		0	0	0	0	0	0		1.01861	1.00966	1.00662	1.00903	1.01177	1.00356		101.35	137.486	130.35	164.252	126.871	165.272		20.7217	24.576	21.0467	23.076
99857		76.548	110.535	103.023	146.737	89.271	147.799				0	0	0	0	0	0		0	0	0	0	0	0		0	0	0	0	0	0		1.01886	1.00987	1.00686	1.00921	1.01167	1.00361		101.345	137.48	130.285	164.244	126.872	165.268		20.6535	24.3938	20.9057	22.99
99937		87.378	106.986	94.586	129.537	99.671	142.995				0	0	0	0	0	0		0	0	0	0	0	0		0	0	0	0	0	0		1.01892	1.01009	1.00718	1.00916	1.0114	1.00285		101.344	137.475	130.2	164.246	126.873	165.334		20.6358	24.3443	20.783	22.99
100117		102.476	137.462	127.776	172.601	140.421	173.222				0	0	0	0	0	0		0	0	0	0	0	0		0	0	0	0	0	0		1.01891	1.01044	1.00713	1.00892	1.01218	1.00279		102.476	137.462	127.776	172.601	140.421	173.222		20.6358	24.3443	20.783	22.99
100197		105.752	145.513	140.268	168.703	130.436	183.004				0	0	0	0	0	0		0	0	0	0	0	0		0	0	0	0	0	0		1.0189	1.01022	1.00728	1.00875	1.01255	1.00273		105.752	145.513	140.268	168.703	130.436	183.004		20.6358	24.3165	20.9057	23.076
100277		95.73	145.487	130.661	161.242	125.893	163.571				0	0	0	0	0	0		0	0	0	0	0	0		0	0	0	0	0	0		1.01805	1.0104	1.00738	1.00876	1.01226	1.00216		95.73	145.487	130.661	161.242	125.893	163.571		20.6923	24.2378	21.329	23.076
100377		103.026	125.605	139.45	157.232	131.288	182.927				0	0	0	0	0	0		0	0	0	0	0	0		0	0	0	0	0	0		1.01721	1.01017	1.00767	1.0089	1.01206	1.00203		103.026	125.605	139.45	157.232	131.288	182.927		20.6923	24.3165	21.356	22.99
100457		106.689	121.256	133.379	167.774	118.57	159.099				0	0	0	0	0	0		0	0	0	0	0	0		0	0	0	0	0	0		1.01721	1.0105	1.00782	1.00898	1.01172	1.00163		106.689	137.465	133.379	167.774	118.57	159.099		20.7653	24.3165	21.422	23.0253
100537		98.984	120.518	113.008	155.962	119.612	156.216				0	0	0	0	0	0		0	0	0	0	0	0		0	0	0	0	0	0		1.017	1.01017	1.00806	1.00895	1.01208	1.00155		98.984	137.473	130.687	155.962	119.612	156.216		20.8738	24.3165	21.5818	22.945
100617		89.382	120.142	119.842	155.269	128.55	149.988				0	0	0	0	0	0		0	0	0	0	0	0		0	0	0	0	0	0		1.01711	1.00993	1.00689	1.00898	1.01237	1.00182		102.01	137.631	131.256	155.269	128.55	165.548		21.009	24.3938	21.7003	22.7607
100697		84.69	116.425	110.338	142.767	116.654	153.085				0	0	0	0	0	0		0	0	0	0	0	0		0	0	0	0	0	0		1.01728	1.00874	1.00556	1.00879	1.01317	1.00217		102.101	137.843	131.271	164.622	116.654	153.085		20.9025	24.3443	21.6383	22.6558
100777		81.849	117.257	116.754	154.026	106.906	144.712				0	0	0	0	0	0		0	0	0	0	0	0		0	0	0	0	0	0		1.01738	1.0081	1.00553	1.00877	1.01339	1.00243		102.134	137.925	131.271	154.026	127.662	165.485		20.826	24.3443	21.6383	22.5213
100857		87.159	109.947	104.423	155.531	102.049	147.245				0	0	0	0	0	0		0	0	0	0	0	0		0	0	0	0	0	0		1.01767	1.00835	1.00561	1.00906	1.01345	1.00275		102.111	137.893	131.319	155.531	127.659	165.465		20.7568	24.1143	21.595	22.4615
100957		76.216	111.005	112.617	144.773	98.962	145.192				0	0	0	0	0	0		0	0	0	0	0	0		0	0	0	0	0	0		1.01787	1.00813	1.00558	1.00913	1.01393	1.00292		102.11	137.922	131.32	164.617	127.641	165.454		20.696	23.9058	21.4968	22.4615
101097		85.817	112.247	118.98	161.987	109.743	151.444				0	0	0	0	0	0		0	0	0	0	0	0		0	0	0	0	0	0		1.01799	1.00821	1.00412	1.00909	1.01392	1.00297		102.109	137.912	131.412	161.987	127.641	165.451		20.466	23.822	21.0085	22.4615
101217		95.936	149.387	149.487	198.039	134.377	164.813				0	0	0	0	0	0		0	0	0	0	0	0		0	0	0	0	0	0		1.01802	1.00855	1.00541	1.00909	1.01386	1.00286		95.936	149.387	149.487	198.039	134.377	164.813		20.466	23.822	20.8233	22.5213
101297		107.498	136.936	131.434	167.718	130.077	173.286				0	0	0	0	0	0		0	0	0	0	0	0		0	0	0	0	0	0		1.01788	1.0087	1.00567	1.00946	1.01414	1.00278		107.498	136.936	131.434	167.718	130.077	173.286		20.6277	23.7447	20.8233	22.5853
101377		102.687	141.164	119.801	158.306	136.387	163.903				0	0	0	0	0	0		0	0	0	0	0	0		0	0	0	0	0	0		1.01797	1.00867	1.00562	1.00989	1.01404	1.0029		102.687	141.164	131.27	158.306	136.387	163.903		20.6277	23.8285	20.788	22.655
101457		110.455	129.325	130.114	177.304	121.113	163.023				0	0	0	0	0	0		0	0	0	0	0	0		0	0	0	0	0	0		1.0183	1.00887	1.00591	1.00948	1.01428	1.003		110.455	129.325	130.114	177.304	121.113	163.023		20.696	23.9058	20.9305	22.655
101537		100.333	127.701	121.603	167.369	122.483	170.92				0	0	0	0	0	0		0	0	0	0	0	0		0	0	0	0	0	0		1.01851	1.00856	1.00609	1.00923	1.01382	1.00312		100.333	127.701	121.603	167.369	122.483	170.92		20.7755	24.0565	20.9305	22.6902
101617		97.674	124.645	111.594	166.879	119.337	161.814				0	0	0	0	0	0		0	0	0	0	0	0		0	0	0	0	0	0		1.01868	1.00837	1.00621	1.00945	1.01365	1.00332		97.674	138.086	131.386	166.879	119.337	161.814		20.7755	24.0175	21.0888	22.6902
101697		88.361	122.445	122.565	140.089	131.742	157.574				0	0	0	0	0	0		0	0	0	0	0	0		0	0	0	0	0	0		1.01907	1.00833	1.00627	1.00965	1.01388	1.0035		102.31	138.089	122.565	164.452	131.742	157.574		20.8287	24.0175	20.8503	22.6558
101777		88.353	123.758	120.374	150.266	109.651	162.16				0	0	0	0	0	0		0	0	0	0	0	0		0	0	0	0	0	0		1.01883	1.00848	1.00518	1.00977	1.01401	1.00373		102.312	138.078	131.488	164.612	127.923	162.16		20.8287	24.0175	20.8503	22.687
101857		94.192	122.091	117.88	148.666	114.732	154.576				0	0	0	0	0	0		0	0	0	0	0	0		0	0	0	0	0	0		1.01803	1.00863	1.0041	1.00984	1.01402	1.00378		94.192	138.066	131.682	164.612	114.732	154.576		20.8287	24.0175	20.7233	22.687
101977		87.549	119.741	112.048	148.541	108.278	157.303				0	0	0	0	0	0		0	0	0	0	0	0		0	0	0	0	0	0		1.01753	1.00881	1.00433	1.00986	1.01414	1.00388		102.326	138.052	131.641	164.612	127.916	157.303		20.8287	23.8892	20.704	22.5525
102117		77.68	118.96	101.383	165.041	106.099	150.666				0	0	0	0	0	0		0	0	0	0	0	0		0	0	0	0	0	0		1.01755	1.00892	1.00355	1.01021	1.01388	1.00403		102.325	138.042	131.76	165.041	127.934	165.728		20.5987	23.8892	20.6508	22.4928
102238		103.448	161.935	142.988	195.801	140.591	186.138				0	0	0	0	0	0		0	0	0	0	0	0		0	0	0	0	0	0		1.01669	1.00891	1.00357	1.01018	1.01278	1.00402		103.448	161.935	142.988	195.801	140.591	186.138		20.3195	24.0175	20.6233	22.4928
102317		104.086	151.367	139.603	193.832	130.005	171.244				0	0	0	0	0	0		0	0	0	0	0	0		0	0	0	0	0	0		1.01749	1.00896	1.00436	1.01033	1.01362	1.00405		104.086	151.367	139.603	193.832	130.005	171.244		20.3195	24.265	20.6508	22.5525
102397		112.845	130.571	139.925	170.68	123.595	169.373				0	0	0	0	0	0		0	0	0	0	0	0		0	0	0	0	0	0		1.01808	1.00919	1.0044	1.01049	1.01396	1.00388		112.845	130.571	139.925	170.68	123.595	169.373		20.5803	24.3443	20.704	22.6558
102477		110.062	131.409	123.725	184.28	133.823	165.506				0	0	0	0	0	0		0	0	0	0	0	0		0	0	0	0	0	0		1.01785	1.00927	1.00529	1.01041	1.01398	1.0039		110.062	131.409	123.725	184.28	133.823	165.506		20.76	24.267	20.7233	22.7607
102557		104.08	132.063	135.197	174.615	117.287	168.907				0	0	0	0	0	0		0	0	0	0	0	0		0	0	0	0	0	0		1.01796	1.00944	1.00546	1.01055	1.01412	1.00415		104.08	132.063	135.197	174.615	117.287	168.907		20.76	24.267	20.9605	22.7607
102637		102.099	117.607	115.35	171.888	115.475	158.742				0	0	0	0	0	0		0	0	0	0	0	0		0	0	0	0	0	0		1.01764	1.00926	1.00574	1.01044	1.01389	1.00429		102.099	137.754	131.865	171.888	115.475	158.742		20.9405	24.3443	21.1403	22.7607
102717		97.348	132.157	126.071	153.128	117.927	167.462				0	0	0	0	0	0		0	0	0	0	0	0		0	0	0	0	0	0		1.01673	1.00923	1.00478	1.01027	1.01296	1.00448		97.348	132.157	126.071	164.197	117.927	167.462		20.9405	24.3443	21.1403	22.6558
102797		93.528	132.636	120.629	161.323	114.283	176.907				0	0	0	0	0	0		0	0	0	0	0	0		0	0	0	0	0	0		1.01576	1.00899	1.00483	1.01033	1.01239	1.00466		93.528	132.636	131.936	161.323	114.283	176.907		21.155	24.3443	21.1403	22.6558
102877		100.926	135.525	109.969	147.189	116.351	162.605				0	0	0	0	0	0		0	0	0	0	0	0		0	0	0	0	0	0		1.01524	1.00873	1.00415	1.01035	1.01252	1.00477		100.926	135.525	131.987	164.313	116.351	162.605		21.202	24.3443	21.121	22.5525
102957		87.409	120.587	101.914	142.653	103.34	161.938				0	0	0	0	0	0		0	0	0	0	0	0		0	0	0	0	0	0		1.01407	1.00892	1.00322	1.00993	1.01233	1.00482		102.687	137.504	132.099	164.212	128.55	161.938		21.202	24.3443	21.0678	22.5213
103097		88.558	109.664	113.075	158.119	113.97	157.465				0	0	0	0	0	0		0	0	0	0	0	0		0	0	0	0	0	0		1.01372	1.00808	1.00331	1.01025	1.01257	1.00445		102.691	137.654	132.085	158.119	113.97	157.465		21.202	24.1143	21.0678	22.5213
103217		81.419	125.564	106.972	154.442	101.663	152.452				0	0	0	0	0	0		0	0	0	0	0	0		0	0	0	0	0	0		1.01367	1.00808	1.00315	1.0102	1.01279	1.00467		102.692	137.655	132.109	164.2	128.427	166.612		21.2707	24.1143	21.0678	22.5213
103297		99.775	139.346	125.571	181.648	137.129	183.035				0	0	0	0	0	0		0	0	0	0	0	0		0	0	0	0	0	0		1.01393	1.00796	1.004	1.01047	1.01323	1.00509		99.775	139.346	125.571	181.648	137.129	183.035		21.2707	24.3443	21.121	22.6558
103397		109.938	151.018	141.137	182.498	131.356	182.858				0	0	0	0	0	0		0	0	0	0	0	0		0	0	0	0	0	0		1.01405	1.00868	1.00466	1.01055	1.01277	1.00497		109.938	151.018	141.137	182.498	131.356	182.858		21.2707	24.3165	20.9605	22.6977
103497		107.256	162.351	129.726	176.877	135.339	173.266				0	0	0	0	0	0		0	0	0	0	0	0		0	0	0	0	0	0		1.01368	1.00871	1.00456	1.01045	1.01307	1.0049		107.256	162.351	129.726	176.877	135.339	173.266		21.3315	24.429	21.0875	22.9098
103577		102.529	142.813	141.748	172.818	140.794	177.859				0	0	0	0	0	0		0	0	0	0	0	0		0	0	0	0	0	0		1.01364	1.00861	1.00458	1.01032	1.01288	1.00479		102.529	142.813	141.748	172.818	140.794	177.859		21.2707	24.5865	21.0875	22.99
103657		97.77	156.711	154.173	173.414	133.559	164.436				0	0	0	0	0	0		0	0	0	0	0	0		0	0	0	0	0	0		1.01338	1.00841	1.00482	1.01017	1.01275	1.00494		97.77	156.711	154.173	173.414	133.559	164.436		21.2707	24.6638	21.2673	22.99
103737		101.336	131.284	135.698	171.51	116.43	158.437				0	0	0	0	0	0		0	0	0	0	0	0		0	0	0	0	0	0		1.01323	1.00764	1.00505	1.00964	1.01274	1.00466		101.336	131.284	135.698	171.51	116.43	158.437		21.2707	24.8145	21.499	22.99
103817		94.796	133.42	136.565	174.244	124.519	157.437				0	0	0	0	0	0		0	0	0	0	0	0		0	0	0	0	0	0		1.01331	1.0065	1.00514	1.00978	1.01228	1.00437		94.796	133.42	136.565	174.244	124.519	157.437		21.2707	24.6638	21.499	22.99
103897		93.37	134.579	120.447	160.87	117.936	158.675				0	0	0	0	0	0		0	0	0	0	0	0		0	0	0	0	0	0		1.01348	1.00646	1.00544	1.00961	1.01243	1.00424		93.37	134.579	132.019	160.87	117.936	158.675		21.202	24.6638	21.372	22.99
103977		87.675	140.411	117.878	158.571	112.06	145.413				0	0	0	0	0	0		0	0	0	0	0	0		0	0	0	0	0	0		1.01356	1.00669	1.00556	1.00967	1.0128	1.00431		102.693	140.411	132.008	158.571	128.425	166.651		21.0222	24.6638	21.3527	22.99
104097		92.958	115.523	120.571	161.255	119.216	147.074				0	0	0	0	0	0		0	0	0	0	0	0		0	0	0	0	0	0		1.01289	1.00694	1.00477	1.00965	1.01318	1.00416		92.958	137.854	132.12	161.255	119.216	166.651		20.7615	24.8743	21.3047	22.99
104177		93.461	118.978	118.733	135.929	121.293	145.069				0	0	0	0	0	0		0	0	0	0	0	0		0	0	0	0	0	0		1.01316	1.00683	1.00398	1.00976	1.01342	1.00422		93.461	137.868	132.239	164.177	121.293	166.651		20.691	24.8743	21.2842	22.99
104257		92.638	121.594	116.857	149.004	107.758	147.333				0	0	0	0	0	0		0	0	0	0	0	0		0	0	0	0	0	0		1.01336	1.00683	1.00392	1.00965	1.01341	1.00456		92.638	137.868	132.248	164.178	128.259	166.65		20.6897	24.8743	21.2842	23.0753
104337		94.589	135.181	129.236	162.233	120.738	172.647				0	0	0	0	0	0		0	0	0	0	0	0		0	0	0	0	0	0		1.014	1.00684	1.00478	1.00959	1.01326	1.00473		94.589	135.181	129.236	162.233	120.738	172.647		20.5357	24.8743	21.2842	23.2305
104457		102.596	155.043	137.247	179.444	151.44	181.254				0	0	0	0	0	0		0	0	0	0	0	0		0	0	0	0	0	0		1.01385	1.0066	1.00554	1.00977	1.01315	1.00513		102.596	155.043	137.247	179.444	151.44	181.254		20.6897	24.898	21.2842	23.1007
104537		98.171	142.922	123.935	168.582	124.617	161.371				0	0	0	0	0	0		0	0	0	0	0	0		0	0	0	0	0	0		1.01372	1.00668	1.00544	1.00967	1.01322	1.00472		98.171	142.922	123.935	168.582	124.617	161.371		20.6897	24.898	21.3047	23.005
104617		104.391	140.211	132.453	158.241	115.22	170.589				0	0	0	0	0	0		0	0	0	0	0	0		0	0	0	0	0	0		1.01307	1.00681	1.00546	1.00959	1.01322	1.00469		104.391	140.211	132.453	158.241	115.22	170.589		20.6897	25.0487	21.6522	23.2142
104697		116.97	136.41	129.06	169.53	122.033	164.377				0	0	0	0	0	0		0	0	0	0	0	0		0	0	0	0	0	0		1.01259	1.00679	1.00455	1.00967	1.01312	1.00447		116.97	136.41	129.06	169.53	122.033	164.377		20.6897	25.0487	21.6522	23.2142
104777		101.278	152.178	138.328	155.06	131.529	169.473				0	0	0	0	0	0		0	0	0	0	0	0		0	0	0	0	0	0		1.01196	1.00654	1.00379	1.00971	1.01314	1.0041		101.278	152.178	138.328	163.857	131.529	169.473		20.5357	25.1593	21.6317	23.1007
104857		108.48	141.36	128.129	156.841	119.297	157.92				0	0	0	0	0	0		0	0	0	0	0	0		0	0	0	0	0	0		1.01091	1.00624	1.00291	1.00868	1.0133	1.00413		108.48	141.36	128.129	156.841	119.297	157.92		20.3877	25.1593	21.6317	23.0863
104937		93.168	127.907	117.365	136.375	114.676	146.969				0	0	0	0	0	0		0	0	0	0	0	0		0	0	0	0	0	0		1.01082	1.00642	1.00254	1.00888	1.01339	1.00363		93.168	127.907	132.576	163.865	114.676	166.799		20.3877	25.1355	21.6195	23.0863
105097		93.799	130.525	117.758	150.987	139.591	155.001				0	0	0	0	0	0		0	0	0	0	0	0		0	0	0	0	0	0		1.01078	1.00641	1.00266	1.00884	1.01349	1.00373		93.799	130.525	132.564	163.872	139.591	166.798		20.3045	24.925	21.61	23.0863
105177		87.157	120.061	116.815	162.193	124.895	156.088				0	0	0	0	0	0		0	0	0	0	0	0		0	0	0	0	0	0		1.01083	1.00633	1.00277	1.00885	1.0134	1.00386		102.83	138.268	132.553	162.193	124.895	156.088		20.3045	25.1355	21.512	23.0863
105277		85.075	117.304	114.019	153.286	105.974	166.797				0	0	0	0	0	0		0	0	0	0	0	0		0	0	0	0	0	0		1.01072	1.00648	1.00282	1.00886	1.01358	1.00406		102.839	138.26	132.548	163.869	128.212	166.797		20.3045	25.1355	21.512	23.1007
105377		86.544	127.927	118.792	160.566	116.639	155.301				0	0	0	0	0	0		0	0	0	0	0	0		0	0	0	0	0	0		1.01052	1.00632	1.00346	1.00878	1.01375	1.00444		102.851	127.927	132.485	160.566	116.639	166.741		20.3045	25.1355	21.4297	23.1007
105497		117.564	157.645	143.478	186.375	129.379	187.384				0	0	0	0	0	0		0	0	0	0	0	0		0	0	0	0	0	0		1.01115	1.00616	1.00389	1.00981	1.01357	1.0044		117.564	157.645	143.478	186.375	129.379	187.384		20.3877	25.1593	21.512	23.2142
105577		100.781	140.09	147.112	171.279	143.84	188.205				0	0	0	0	0	0		0	0	0	0	0	0		0	0	0	0	0	0		1.0117	1.00595	1.00489	1.00964	1.01357	1.00428		100.781	140.09	147.112	171.279	143.84	188.205		20.5357	25.22	21.61	23.48
105657		108.98	151.243	138.171	163.466	129.091	173.951				0	0	0	0	0	0		0	0	0	0	0	0		0	0	0	0	0	0		1.01182	1.00594	1.00404	1.00963	1.01402	1.0042		108.98	151.243	138.171	163.466	129.091	173.951		20.5357	25.22	21.5218	23.48
105737		106.301	148.727	138.748	157.756	137.46	168.268				0	0	0	0	0	0		0	0	0	0	0	0		0	0	0	0	0	0		1.01166	1.00603	1.00414	1.00949	1.0143	1.00381		106.301	148.727	138.748	157.756	137.46	168.268		20.3877	25.22	21.6512	23.2142
105817		112.593	160.731	132.014	176.006	141.063	167.999				0	0	0	0	0	0		0	0	0	0	0	0		0	0	0	0	0	0		1.01177	1.00615	1.00424	1.0094	1.01456	1.0038		112.593	160.731	132.014	176.006	141.063	167.999		20.3045	25.22	21.569	23.48
105897		101.877	145.749	131.74	185.069	125.958	161.45				0	0	0	0	0	0		0	0	0	0	0	0		0	0	0	0	0	0		1.0117	1.00624	1.00415	1.00953	1.01488	1.00389		101.877	145.749	131.74	185.069	125.958	161.45		20.3045	24.9462	21.569	23.2142
105977		93.025	131.861	119.985	156.481	111.796	162.463				0	0	0	0	0	0		0	0	0	0	0	0		0	0	0	0	0	0		1.01178	1.00559	1.00358	1.00952	1.01489	1.00388		93.025	131.861	133.048	163.859	128.665	162.463		20.3257	24.9462	21.4915	23.2142
106097		100.597	145.299	120.314	160.132	119.901	164.37				0	0	0	0	0	0		0	0	0	0	0	0		0	0	0	0	0	0		1.01178	1.00577	1.00362	1.00965	1.01509	1.00401		100.597	145.299	133.047	160.132	119.901	164.37		20.263	24.7675	21.4915	23.2142
106177		90.423	128.013	116.884	142.948	120.409	165.251				0	0	0	0	0	0		0	0	0	0	0	0		0	0	0	0	0	0		1.01199	1.00605	1.00373	1.00993	1.01533	1.00419		102.86	128.013	133.046	163.856	120.409	165.251		20.263	24.655	21.4915	23.2142
106257		97.049	118.819	114.472	157.355	111.294	167.613				0	0	0	0	0	0		0	0	0	0	0	0		0	0	0	0	0	0		1.01204	1.00613	1.00395	1.00988	1.0155	1.00429		97.049	138.279	133.004	157.355	128.649	167.613		20.2175	24.6055	21.4915	23.2142
106357		85.687	122.8	130.695	148.473	111.968	160.884				0	0	0	0	0	0		0	0	0	0	0	0		0	0	0	0	0	0		1.01219	1.00654	1.0041	1.00981	1.01591	1.00437		102.853	138.256	130.695	163.857	128.636	160.884		20.2175	24.3755	21.4915	23.2142
106437		87.039	116.59	120.258	146.363	117.357	166.819				0	0	0	0	0	0		0	0	0	0	0	0		0	0	0	0	0	0		1.01263	1.00659	1.0041	1.00953	1.01575	1.0045		102.824	138.254	132.965	163.859	117.357	166.819		20.2013	24.0575	21.4915	23.2142
106537		90.992	124.993	114.67	138.49	107.843	163.371				0	0	0	0	0	0		0	0	0	0	0	0		0	0	0	0	0	0		1.01231	1.00674	1.00452	1.00947	1.01551	1.00456		102.849	138.324	132.86	163.859	128.649	163.371		20.2013	24.3415	21.569	23.48
106657		118.625	155.363	148.161	192.102	144.771	199.418				0	0	0	0	0	0		0	0	0	0	0	0		0	0	0	0	0	0		1.01302	1.0074	1.00546	1.0092	1.01571	1.00458		118.625	155.363	148.161	192.102	144.771	199.418		20.2013	24.3415	21.6512	23.48
106737		128.797	145.507	140.458	225.291	145.405	173.167				0	0	0	0	0	0		0	0	0	0	0	0		0	0	0	0	0	0		1.0126	1.00785	1.00549	1.00922	1.01562	1.00447		128.797	145.507	140.458	225.291	145.405	173.167		20.2727	24.4322	21.569	23.3585
106817		120.94	159.743	141.264	199.447	124.288	182.401				0	0	0	0	0	0		0	0	0	0	0	0		0	0	0	0	0	0		1.01225	1.00731	1.00463	1.00951	1.01534	1.00459		120.94	159.743	141.264	199.447	124.288	182.401		20.0647	24.4995	21.569	23.245
106897		101.594	144.288	136.938	177.643	127.917	175.527				0	0	0	0	0	0		0	0	0	0	0	0		0	0	0	0	0	0		1.0121	1.00789	1.00472	1.00959	1.01508	1.00407		101.594	144.288	136.938	177.643	127.917	175.527		20.0647	24.4677	21.5082	23.2305
106977		104.248	145.256	125.219	171.965	130.995	163.002				0	0	0	0	0	0		0	0	0	0	0	0		0	0	0	0	0	0		1.01158	1.00748	1.00421	1.00959	1.01466	1.00355		104.248	145.256	125.219	171.965	130.995	163.002		20.2925	24.5093	21.4487	23.2305
107097		95.777	151.765	126.72	193.965	122.57	176.754				0	0	0	0	0	0		0	0	0	0	0	0		0	0	0	0	0	0		1.01074	1.00745	1.00428	1.00951	1.01487	1.00332		95.777	151.765	126.72	193.965	122.57	176.754		20.122	24.5093	21.5082	23.2305
107177		94.889	138.545	120.786	177.205	119.23	173.891				0	0	0	0	0	0		0	0	0	0	0	0		0	0	0	0	0	0		1.01093	1.00751	1.00428	1.00948	1.01484	1.0031		94.889	138.545	132.921	177.205	119.23	173.891		20.0025	24.3803	21.5082	23.2305
107257		107.542	121.489	128.93	169.143	118.679	156.005				0	0	0	0	0	0		0	0	0	0	0	0		0	0	0	0	0	0		1.00975	1.00743	1.00465	1.00948	1.01496	1.0033		107.542	138.568	128.93	169.143	118.679	167.396		19.929	24.3803	21.4487	23.0753
107337		90.212	141.987	127.076	158.349	129.2	160.132				0	0	0	0	0	0		0	0	0	0	0	0		0	0	0	0	0	0		1.00998	1.00761	1.00479	1.00942	1.01523	1.00351		103.081	141.987	127.076	158.349	129.2	160.132		19.929	24.3803	21.4487	23.0753
107417		98.561	131.402	115.146	152.637	120.387	162.643				0	0	0	0	0	0		0	0	0	0	0	0		0	0	0	0	0	0		1.01026	1.00784	1.00481	1.00949	1.01539	1.0037		98.561	131.402	132.787	164.071	120.387	162.643		19.929	24.3803	21.4487	23.0753
107497		98.727	126.946	124.12	147.206	115.244	151.466				0	0	0	0	0	0		0	0	0	0	0	0		0	0	0	0	0	0		1.01022	1.00784	1.00479	1.00951	1.01562	1.00388		98.727	138.562	124.12	164.068	128.646	167.353		20.0025	24.5093	21.4487	23.2305
107577		85.912	128.306	119.547	138.411	115.907	146.8				0	0	0	0	0	0		0	0	0	0	0	0		0	0	0	0	0	0		1.01155	1.00831	1.00544	1.00981	1.01607	1.00412		103.015	128.306	132.456	164.011	128.627	167.443		20.0025	24.5938	21.3193	23.245
107697		115.737	143.142	140.125	179.836	148.081	204.355				0	0	0	0	0	0		0	0	0	0	0	0		0	0	0	0	0	0		1.0116	1.00845	1.00547	1.00984	1.01571	1.00418		115.737	143.142	140.125	179.836	148.081	204.355		20.0025	24.65	21.4487	23.245
107817		124.258	157.253	135.039	214.884	143.74	183.673				0	0	0	0	0	0		0	0	0	0	0	0		0	0	0	0	0	0		1.0103	1.0086	1.00479	1.00925	1.01567	1.00417		124.258	157.253	135.039	214.884	143.74	183.673		19.929	24.65	21.4487	23.2305
107897		107.296	155.493	144.558	181.004	134.574	172.082				0	0	0	0	0	0		0	0	0	0	0	0		0	0	0	0	0	0		1.01035	1.0086	1.00471	1.00925	1.01635	1.00363		107.296	155.493	144.558	181.004	134.574	172.082		19.8885	24.65	21.4487	23.2305
107977		107.7	130.521	149.491	157.412	142.208	168.825				0	0	0	0	0	0		0	0	0	0	0	0		0	0	0	0	0	0		1.01053	1.00799	1.0047	1.00924	1.01578	1.0032		107.7	130.521	149.491	164.116	142.208	168.825		19.6647	24.65	21.5082	23.0753
108097		119.423	147.635	143.918	166.818	145.495	173.997				0	0	0	0	0	0		0	0	0	0	0	0		0	0	0	0	0	0		1.01056	1.00805	1.00469	1.0093	1.01588	1.0034		119.423	147.635	143.918	166.818	145.495	173.997		19.6647	24.5655	21.5082	23.0753
108177		103.552	153.233	137.93	149.962	134.659	159.115				0	0	0	0	0	0		0	0	0	0	0	0		0	0	0	0	0	0		1.01065	1.00808	1.00462	1.0093	1.01608	1.00349		103.552	153.233	137.93	164.107	134.659	159.115		19.503	24.4365	21.5082	23.0753
108257		99.721	141.536	133.158	156.174	132.545	161.332				0	0	0	0	0	0		0	0	0	0	0	0		0	0	0	0	0	0		1.01064	1.00739	1.00455	1.00947	1.01629	1.00358		99.721	141.536	133.158	164.075	132.545	161.332		19.503	24.1217	21.5082	23.0185
108337		108.466	150.557	121.852	146.319	138.7	154.686				0	0	0	0	0	0		0	0	0	0	0	0		0	0	0	0	0	0		1.01087	1.00734	1.00456	1.00955	1.01592	1.00357		108.466	150.557	132.851	164.06	138.7	167.955		19.2443	24.078	21.5082	23.0185
108417		88.546	146.774	130.679	142.003	131.28	161.829				0	0	0	0	0	0		0	0	0	0	0	0		0	0	0	0	0	0		1.01075	1.00752	1.00435	1.0098	1.01596	1.00369		103.024	146.774	130.679	164.013	131.28	161.829		19.2443	24.078	21.6512	22.9882
108497		95.356	118.086	123.711	157.512	120.544	158.738				0	0	0	0	0	0		0	0	0	0	0	0		0	0	0	0	0	0		1.01081	1.00773	1.00434	1.0099	1.01595	1.00389		95.356	138.969	123.711	163.996	120.544	158.738		19.2443	23.9232	21.6512	22.9882
108597		93.568	138.572	121.642	159.344	126.878	156.543				0	0	0	0	0	0		0	0	0	0	0	0		0	0	0	0	0	0		1.01044	1.00764	1.00474	1.0101	1.01618	1.00386		103.041	138.572	132.806	159.344	126.878	167.934		19.2443	23.9232	21.6512	22.9882
108697		90.939	137.078	104.389	133.243	111.295	160.698				0	0	0	0	0	0		0	0	0	0	0	0		0	0	0	0	0	0		1.01033	1.00754	1.00467	1.01022	1.01612	1.00388		103.05	137.078	132.822	163.935	128.68	160.698		19.503	23.9232	21.6512	22.9882
108816		120.48	161.296	145.769	207.169	155.901	197.078				0	0	0	0	0	0		0	0	0	0	0	0		0	0	0	0	0	0		1.01159	1.00779	1.00469	1.0101	1.01559	1.00345		120.48	161.296	145.769	207.169	155.901	197.078		19.503	24.0292	21.6512	22.9882
108897		116.244	159.225	135.545	186.207	154.88	207.885				0	0	0	0	0	0		0	0	0	0	0	0		0	0	0	0	0	0		1.01236	1.00799	1.00475	1.01037	1.0151	1.00369		116.244	159.225	135.545	186.207	154.88	207.885		19.503	24.144	21.6512	22.9882
108977		110.56	167.929	140.513	185.104	140.942	189.325				0	0	0	0	0	0		0	0	0	0	0	0		0	0	0	0	0	0		1.01305	1.00795	1.00473	1.01029	1.01511	1.00319		110.56	167.929	140.513	185.104	140.942	189.325		19.2443	24.144	21.6512	22.9882
109097		115.429	155.108	137.375	178.233	149.908	183.528				0	0	0	0	0	0		0	0	0	0	0	0		0	0	0	0	0	0		1.01287	1.00788	1.00473	1.01033	1.01536	1.00331		115.429	155.108	137.375	178.233	149.908	183.528		19.503	23.9943	21.6512	22.9882
109177		122.859	150.367	142.247	165.022	139.342	177.208				0	0	0	0	0	0		0	0	0	0	0	0		0	0	0	0	0	0		1.01234	1.0077	1.00471	1.01027	1.01556	1.00292		122.859	150.367	142.247	165.022	139.342	177.208		19.2443	23.887	21.6512	22.9882
109256		110.5	138.353	136.646	181.285	138.404	181.248				0	0	0	0	0	0		0	0	0	0	0	0		0	0	0	0	0	0		1.01241	1.00771	1.00466	1.01023	1.01571	1.00303		110.5	138.353	136.646	181.285	138.404	181.248		19.2443	23.8423	21.6512	23.0185
109337		99.918	140.478	127.226	147.225	120.087	163.95				0	0	0	0	0	0		0	0	0	0	0	0		0	0	0	0	0	0		1.01238	1.00754	1.00454	1.01022	1.01592	1.00319		99.918	140.478	127.226	163.935	120.087	163.95		19.2443	23.8423	21.6512	23.0185
109417		102.323	133.29	138.833	155.988	132.878	161.752				0	0	0	0	0	0		0	0	0	0	0	0		0	0	0	0	0	0		1.01248	1.00763	1.00443	1.01006	1.01564	1.00332		102.323	133.29	138.833	163.965	132.878	161.752		19.2443	23.8423	21.6512	23.0185
109497		103.49	147.507	129.672	163.453	122.437	154.714				0	0	0	0	0	0		0	0	0	0	0	0		0	0	0	0	0	0		1.01264	1.0077	1.00443	1.00994	1.01554	1.00261		103.49	147.507	129.672	163.453	122.437	168.593		19.2443	23.8423	21.6512	23.0185
109577		102.848	139.19	132.269	163.168	106.834	165.4				0	0	0	0	0	0		0	0	0	0	0	0		0	0	0	0	0	0		1.01269	1.00775	1.00437	1.00981	1.01551	1.00282		102.848	139.19	132.269	163.168	128.76	165.4		19.2443	23.8423	21.6512	23.0185
109657		95.917	131.64	137.988	156.909	125.536	159.688				0	0	0	0	0	0		0	0	0	0	0	0		0	0	0	0	0	0		1.01269	1.00778	1.00486	1.01005	1.01539	1.00303		95.917	131.64	137.988	163.967	125.536	159.688		18.9685	23.887	21.7492	23.0185
109737		102.308	130.785	124.272	160.227	115.727	171.254				0	0	0	0	0	0		0	0	0	0	0	0		0	0	0	0	0	0		1.01314	1.00775	1.00482	1.01019	1.01532	1.00315		102.308	130.785	124.272	160.227	128.803	171.254		19.2443	23.887	21.7492	23.0185
109877		108.698	143.575	141.758	170.205	125.093	179.457				0	0	0	0	0	0		0	0	0	0	0	0		0	0	0	0	0	0		1.01314	1.00751	1.00664	1.01036	1.01587	1.00287		108.698	143.575	141.758	170.205	125.093	179.457		18.9685	24.1365	21.7492	23.0753
109997		115.873	169.078	148.924	180.304	136.054	192.157				0	0	0	0	0	0		0	0	0	0	0	0		0	0	0	0	0	0		1.01334	1.0075	1.00832	1.0104	1.01643	1.00273		115.873	169.078	148.924	180.304	136.054	192.157		18.8847	24.0918	21.6532	23.2305
110117		118.637	151.919	149.014	170.962	152.429	178.859				0	0	0	0	0	0		0	0	0	0	0	0		0	0	0	0	0	0		1.01332	1.00694	1.00852	1.01029	1.01727	1.00273		118.637	151.919	149.014	170.962	152.429	178.859		18.807	24.3075	21.6532	23.2305
110196		114.992	178.208	149.185	169.205	155.221	181.543				0	0	0	0	0	0		0	0	0	0	0	0		0	0	0	0	0	0		1.01338	1.00686	1.00831	1.01024	1.01721	1.00271		114.992	178.208	149.185	169.205	155.221	181.543		18.807	24.3075	21.7605	23.2305
110276		113.852	163.551	141.895	164.258	147.95	182.345				0	0	0	0	0	0		0	0	0	0	0	0		0	0	0	0	0	0		1.0137	1.0071	1.00827	1.01061	1.01722	1.00268		113.852	163.551	141.895	164.258	147.95	182.345		18.8847	24.3075	21.7915	23.245
110357		108.892	156.098	151.095	169.004	132.891	170.875				0	0	0	0	0	0		0	0	0	0	0	0		0	0	0	0	0	0		1.01364	1.00707	1.00793	1.01049	1.01718	1.00265		108.892	156.098	151.095	169.004	132.891	170.875		18.8847	24.3522	21.8395	23.245
110436		102.423	161.305	127.416	156.3	129.51	173.103				0	0	0	0	0	0		0	0	0	0	0	0		0	0	0	0	0	0		1.01348	1.00774	1.00758	1.0107	1.01721	1.0028		102.423	161.305	127.416	163.863	129.51	173.103		18.8847	24.3075	21.8395	23.245
110517		104.656	153.644	143.319	173.468	131.02	178.171				0	0	0	0	0	0		0	0	0	0	0	0		0	0	0	0	0	0		1.01334	1.00781	1.00707	1.01073	1.0172	1.00295		104.656	153.644	143.319	173.468	131.02	178.171		18.8847	24.3075	21.8395	23.245
110597		89.171	143.542	115.693	163.61	127.823	152.128				0	0	0	0	0	0		0	0	0	0	0	0		0	0	0	0	0	0		1.0134	1.00779	1.00679	1.01076	1.01713	1.00301		102.944	143.542	132.491	163.61	127.823	168.862		18.8847	24.3075	21.8395	23.245
110697		94.548	146.007	128.671	160.979	126.357	159.473				0	0	0	0	0	0		0	0	0	0	0	0		0	0	0	0	0	0		1.01368	1.00801	1.0069	1.01113	1.01724	1.00309		102.928	146.007	128.671	160.979	126.357	168.943		18.807	24.3075	21.8395	23.2305
110778		104.964	128.027	123.51	156.469	126.868	159.752				0	0	0	0	0	0		0	0	0	0	0	0		0	0	0	0	0	0		1.01362	1.00842	1.00668	1.01093	1.01741	1.00319		104.964	139.356	132.501	163.861	126.868	169.031		18.543	24.2733	21.7915	23.2305
110857		103.176	125.452	131.323	155.502	118.919	159.808				0	0	0	0	0	0		0	0	0	0	0	0		0	0	0	0	0	0		1.01417	1.0083	1.00687	1.01091	1.01732	1.00331		103.176	139.358	131.323	163.862	118.919	169.127		18.543	24.2733	21.7915	23.2305
110957		105.03	148.534	138.369	161.979	129.318	182.159				0	0	0	0	0	0		0	0	0	0	0	0		0	0	0	0	0	0		1.01399	1.00808	1.0071	1.01087	1.01727	1.003		105.03	148.534	138.369	161.979	129.318	182.159		18.543	24.2733	21.662	23.2305
111117		121.024	181.278	155.332	169.325	141.25	175.453				0	0	0	0	0	0		0	0	0	0	0	0		0	0	0	0	0	0		1.0139	1.0081	1.00754	1.01088	1.01773	1.00268		121.024	181.278	155.332	169.325	141.25	175.453		18.543	24.2733	21.662	23.2305
111216		120.171	166.379	144.312	155.312	129.497	179.048				0	0	0	0	0	0		0	0	0	0	0	0		0	0	0	0	0	0		1.01451	1.00802	1.00794	1.01086	1.01776	1.00308		120.171	166.379	144.312	163.815	129.497	179.048		18.543	24.259	21.71	23.2305
111297		110.165	148.093	147.993	167.116	139.914	187.511				0	0	0	0	0	0		0	0	0	0	0	0		0	0	0	0	0	0		1.01503	1.00801	1.00773	1.01067	1.01787	1.00298		110.165	148.093	147.993	167.116	139.914	187.511		18.807	24.2543	21.6947	23.245
111376		111.464	144.598	145.652	186.524	130.562	181.958				0	0	0	0	0	0		0	0	0	0	0	0		0	0	0	0	0	0		1.01498	1.00803	1.00759	1.01107	1.01776	1.00288		111.464	144.598	145.652	186.524	130.562	181.958		18.807	24.2543	21.7408	23.3392
111456		113.24	128.414	136.351	158.606	131.61	163.345				0	0	0	0	0	0		0	0	0	0	0	0		0	0	0	0	0	0		1.01584	1.00804	1.00732	1.01094	1.01764	1.00282		113.24	139.364	136.351	163.582	131.61	163.345		18.8847	24.2543	21.7943	23.3392
111537		105.169	148.508	145.421	169.18	124.768	167.949				0	0	0	0	0	0		0	0	0	0	0	0		0	0	0	0	0	0		1.0154	1.00798	1.00693	1.01105	1.01753	1.00289		105.169	148.508	145.421	169.18	124.768	167.949		18.8847	24.259	21.946	23.531
111617		111.64	144.952	135.911	158.403	126.408	161.181				0	0	0	0	0	0		0	0	0	0	0	0		0	0	0	0	0	0		1.0152	1.00803	1.00688	1.0111	1.01745	1.00297		111.64	144.952	135.911	163.569	126.408	161.181		18.8847	24.259	21.946	23.6728
111697		101.423	140.562	130.2	142.14	131.989	171.025				0	0	0	0	0	0		0	0	0	0	0	0		0	0	0	0	0	0		1.01492	1.00786	1.00656	1.011	1.01743	1.00306		101.423	140.562	130.2	163.577	131.989	171.025		18.8847	24.259	22.2897	23.941
111777		99.058	139.499	122.981	156.187	137.175	163.689				0	0	0	0	0	0		0	0	0	0	0	0		0	0	0	0	0	0		1.01482	1.00756	1.00637	1.01087	1.01743	1.00304		99.058	139.499	132.134	163.588	137.175	163.689		18.8847	24.259	22.2897	23.6728
111876		99.106	138.222	127.109	161.116	115.334	173.127				0	0	0	0	0	0		0	0	0	0	0	0		0	0	0	0	0	0		1.01471	1.00744	1.00696	1.01071	1.01729	1.00307		99.106	138.222	127.109	161.116	128.648	173.127		18.8847	24.259	22.7338	23.5285
111957		108.847	145.859	142.819	175.759	135.819	183.469				0	0	0	0	0	0		0	0	0	0	0	0		0	0	0	0	0	0		1.0147	1.00814	1.00746	1.01078	1.01738	1.00311		108.847	145.859	142.819	175.759	135.819	183.469		18.8847	24.2733	22.7338	23.3193
112116		124.279	165.27	153.615	167.488	162.751	197.291				0	0	0	0	0	0		0	0	0	0	0	0		0	0	0	0	0	0		1.01473	1.00738	1.00743	1.01074	1.01732	1.00271		124.279	165.27	153.615	167.488	162.751	197.291		18.807	24.2733	22.7338	23.5875
112196		112.911	154.033	139.373	192.257	146.821	190.347				0	0	0	0	0	0		0	0	0	0	0	0		0	0	0	0	0	0		1.01481	1.00815	1.00741	1.01098	1.01727	1.0027		112.911	154.033	139.373	192.257	146.821	190.347		18.543	24.259	22.804	23.6535
112297		109.052	152.325	151.485	194.29	121.296	163.983				0	0	0	0	0	0		0	0	0	0	0	0		0	0	0	0	0	0		1.01373	1.00803	1.00761	1.01108	1.01711	1.00313		109.052	152.325	151.485	194.29	121.296	163.983		18.543	24.259	22.8793	23.6535
112376		126.396	161.645	153.227	180.326	152.268	189.875				0	0	0	0	0	0		0	0	0	0	0	0		0	0	0	0	0	0		1.01371	1.00717	1.00747	1.01097	1.01728	1.00275		126.396	161.645	153.227	180.326	152.268	189.875		18.543	24.2543	23.1205	23.6535
112456		114.452	152.428	144.831	170.207	140.257	170.5				0	0	0	0	0	0		0	0	0	0	0	0		0	0	0	0	0	0		1.01352	1.00707	1.00739	1.01082	1.01699	1.00287		114.452	152.428	144.831	170.207	140.257	170.5		18.543	24.2543	23.2837	23.7562
112536		122.982	144.668	151.917	189.405	134.34	172.64				0	0	0	0	0	0		0	0	0	0	0	0		0	0	0	0	0	0		1.01336	1.00786	1.00722	1.01072	1.01703	1.00292		122.982	144.668	151.917	189.405	134.34	172.64		18.543	24.2173	23.2837	23.9895
112616		105.958	141.481	141.249	166.246	129.836	158.769				0	0	0	0	0	0		0	0	0	0	0	0		0	0	0	0	0	0		1.01312	1.00767	1.00713	1.01055	1.01714	1.00289		105.958	141.481	141.249	166.246	129.836	169.049		18.543	24.2173	23.4175	24.281
112697		100.905	133.206	124.492	148.886	140.555	155.853				0	0	0	0	0	0		0	0	0	0	0	0		0	0	0	0	0	0		1.01301	1.00758	1.00719	1.01041	1.01717	1.0029		100.905	133.206	132.013	163.455	140.555	169.049		18.543	24.2173	23.4175	24.437
112777		99.358	129.962	124.2	155.033	137.376	153.064				0	0	0	0	0	0		0	0	0	0	0	0		0	0	0	0	0	0		1.01277	1.0075	1.0072	1.01054	1.0173	1.00299		99.358	139.375	132.012	163.454	137.376	169.043		18.543	24.2173	23.4175	24.281
112877		98.823	123.62	119.503	158.363	135.002	167.482				0	0	0	0	0	0		0	0	0	0	0	0		0	0	0	0	0	0		1.01389	1.00762	1.00685	1.01081	1.01743	1.00331		98.823	139.373	132.063	163.465	135.002	167.482		18.4495	24.1715	23.4175	24.4902
112977		103.579	122.451	125.483	122.21	142.149	157.59				0	0	0	0	0	0		0	0	0	0	0	0		0	0	0	0	0	0		1.01473	1.00755	1.00653	1.01078	1.01726	1.00329		103.579	139.374	131.936	163.596	142.149	169.128		18.4495	24.1715	23.0947	24.6345
113137		119.836	149.343	153.199	194.558	159.85	186.863				0	0	0	0	0	0		0	0	0	0	0	0		0	0	0	0	0	0		1.01427	1.00753	1.00671	1.01087	1.01714	1.00313		119.836	149.343	153.199	194.558	159.85	186.863		18.543	24.1715	23.0947	24.7905
113216		122.886	160.992	154.138	174.611	142.546	197.907				0	0	0	0	0	0		0	0	0	0	0	0		0	0	0	0	0	0		1.01458	1.00764	1.00697	1.01083	1.01723	1.00312		122.886	160.992	154.138	174.611	142.546	197.907		18.4495	24.1715	23.1245	24.7905
113316		112.329	146.541	129.598	183.177	145.638	194.363				0	0	0	0	0	0		0	0	0	0	0	0		0	0	0	0	0	0		1.01525	1.0069	1.00736	1.01058	1.01724	1.00244		112.329	146.541	129.598	183.177	145.638	194.363		18.4495	24.0418	23.1245	24.8053
113396		118.635	136.956	145.578	173.968	138.934	175.9				0	0	0	0	0	0		0	0	0	0	0	0		0	0	0	0	0	0		1.01582	1.00756	1.00721	1.01045	1.0172	1.00251		118.635	136.956	145.578	173.968	138.934	175.9		18.543	24.1715	23.1752	24.8412
113476		109.572	139.382	146.414	180.517	155.486	177.851				0	0	0	0	0	0		0	0	0	0	0	0		0	0	0	0	0	0		1.01614	1.00754	1.00743	1.0106	1.01707	1.00318		109.572	139.382	146.414	180.517	155.486	177.851		18.807	24.0418	23.2427	24.8412
113556		107.994	131.67	137.513	166.671	129.86	159.696				0	0	0	0	0	0		0	0	0	0	0	0		0	0	0	0	0	0		1.01606	1.00773	1.00735	1.01053	1.01697	1.00318		107.994	139.37	137.513	166.671	129.86	169.134		18.8847	23.8995	23.2427	24.8053
113636		120.832	141.197	126.823	167.646	138.765	154.494				0	0	0	0	0	0		0	0	0	0	0	0		0	0	0	0	0	0		1.01608	1.00758	1.00711	1.01073	1.01698	1.00317		120.832	141.197	126.823	167.646	138.765	169.135		18.8847	23.8995	23.2427	24.8412
113716		110.464	137.409	149.992	168.602	134.907	151.343				0	0	0	0	0	0		0	0	0	0	0	0		0	0	0	0	0	0		1.01572	1.00762	1.007	1.01065	1.01691	1.00338		110.464	137.409	149.992	168.602	134.907	169.122		18.8847	23.8995	23.3527	24.8412
113796		98.237	122.511	126.458	155.217	127.9	147.022				0	0	0	0	0	0		0	0	0	0	0	0		0	0	0	0	0	0		1.01554	1.00755	1.00672	1.01056	1.01697	1.00374		98.237	139.374	131.813	163.618	127.9	169.101		18.8847	23.8995	23.612	24.8412
113896		106.105	148.203	122.63	141.037	129.981	172.204				0	0	0	0	0	0		0	0	0	0	0	0		0	0	0	0	0	0		1.01512	1.00736	1.00626	1.01058	1.01707	1.00383		106.105	148.203	131.888	163.614	129.981	172.204		18.8847	23.8995	23.612	24.8412
113976		95.516	110.933	122.687	156.744	114.985	155.434				0	0	0	0	0	0		0	0	0	0	0	0		0	0	0	0	0	0		1.01508	1.00655	1.00683	1.01039	1.01704	1.00378		102.767	139.425	131.497	163.484	128.224	169.099		18.9685	23.8995	23.6658	24.697
114116		113.093	136.781	146.948	188.961	128.065	184.434				0	0	0	0	0	0		0	0	0	0	0	0		0	0	0	0	0	0		1.01522	1.00656	1.00761	1.01034	1.01703	1.00335		113.093	136.781	146.948	188.961	128.065	184.434		18.9685	23.8995	23.6658	24.8412
114236		124.578	146.461	138.908	174.573	145.839	186.624				0	0	0	0	0	0		0	0	0	0	0	0		0	0	0	0	0	0		1.01518	1.00657	1.00765	1.01057	1.0172	1.00236		124.578	146.461	138.908	174.573	145.839	186.624		18.8847	23.8995	23.6658	24.8927
114316		126.071	134.378	133.87	176.321	143.163	191.842				0	0	0	0	0	0		0	0	0	0	0	0		0	0	0	0	0	0		1.01512	1.00652	1.00752	1.01098	1.0173	1.00141		126.071	139.427	133.87	176.321	143.163	191.842		18.8847	23.8995	23.6932	24.8927
114396		119.023	130.737	149.964	170.029	142.49	174.673				0	0	0	0	0	0		0	0	0	0	0	0		0	0	0	0	0	0		1.01508	1.00649	1.00739	1.01049	1.01714	1.00149		119.023	139.429	149.964	170.029	142.49	174.673		18.8847	23.8607	23.6932	24.8927
114476		115.666	146.557	141.495	156.802	139.394	166.007				0	0	0	0	0	0		0	0	0	0	0	0		0	0	0	0	0	0		1.0154	1.00644	1.00736	1.01039	1.01729	1.00096		115.666	146.557	141.495	163.914	139.394	166.007		18.8847	23.8995	23.6932	24.9742
114556		110.694	144.505	149.687	159.501	128.078	177.384				0	0	0	0	0	0		0	0	0	0	0	0		0	0	0	0	0	0		1.01528	1.00664	1.00721	1.01023	1.01719	0.999883		110.694	144.505	149.687	163.952	128.078	177.384		18.8847	23.8607	23.7207	24.9742
114656		120.287	134.01	146.23	162.31	143.786	171.505				0	0	0	0	0	0		0	0	0	0	0	0		0	0	0	0	0	0		1.01517	1.00679	1.00728	1.0103	1.017	0.99939		120.287	139.409	146.23	162.31	143.786	171.505		18.8847	23.8607	23.6932	24.8927
114736		106.222	135.273	141.507	164.836	140.597	159.362				0	0	0	0	0	0		0	0	0	0	0	0		0	0	0	0	0	0		1.01516	1.00673	1.00716	1.01037	1.01703	0.999615		106.222	139.413	141.507	164.836	140.597	169.661		18.8847	23.8995	23.6932	24.8927
114816		98.954	127.029	141.156	155.205	133.637	177.159				0	0	0	0	0	0		0	0	0	0	0	0		0	0	0	0	0	0		1.01507	1.00664	1.00735	1.01039	1.01707	0.999687		98.954	139.419	141.156	163.914	133.637	177.159		18.8847	23.8995	23.6932	24.8927
114896		105.808	122.594	129.842	131.854	130.43	155.971				0	0	0	0	0	0		0	0	0	0	0	0		0	0	0	0	0	0		1.01506	1.00664	1.00748	1.01056	1.01691	0.999721		105.808	139.419	129.842	163.874	130.43	169.636		18.8847	23.8995	23.6932	24.8927
114976		88.917	124.134	118.844	146.222	127.702	159.33				0	0	0	0	0	0		0	0	0	0	0	0		0	0	0	0	0	0		1.01494	1.00662	1.00719	1.01055	1.01689	1.00059		102.778	139.42	131.433	163.877	127.702	169.467		18.8847	23.8607	23.6932	24.8568
115136		104.309	126.871	127.078	146.678	95.45	156.363				0	0	0	0	0	0		0	0	0	0	0	0		0	0	0	0	0	0		1.01465	1.00665	1.00724	1.01059	1.01694	0.999883		104.309	139.418	131.43	163.613	128.583	169.598		18.807	23.8607	23.6932	24.8053
115216		107.184	134.114	154.562	169.111	141.016	179.577				0	0	0	0	0	0		0	0	0	0	0	0		0	0	0	0	0	0		1.01458	1.00657	1.0071	1.01058	1.01701	0.999874		107.184	139.424	154.562	169.111	141.016	179.577		18.8847	23.8607	23.6932	24.661
115336		112.264	157.032	157.526	182.435	139.905	169.903				0	0	0	0	0	0		0	0	0	0	0	0		0	0	0	0	0	0		1.01441	1.00661	1.00709	1.01063	1.01713	0.999844		112.264	157.032	157.526	182.435	139.905	169.903		18.807	23.8607	23.6932	24.661
115416		108.463	140.121	147.905	172.998	130.07	169.864				0	0	0	0	0	0		0	0	0	0	0	0		0	0	0	0	0	0		1.0149	1.0068	1.00697	1.01061	1.01708	0.99987		108.463	140.121	147.905	172.998	130.07	169.864		18.8847	23.8305	23.6932	24.661
115496		110.468	139.572	141.747	155.879	127.635	164.841				0	0	0	0	0	0		0	0	0	0	0	0		0	0	0	0	0	0		1.01542	1.00674	1.00694	1.01083	1.01702	0.999797		110.468	139.572	141.747	163.591	127.635	164.841		18.9685	23.883	23.6932	24.8053
115576		109.838	128.18	149.637	158.12	125.071	168.994				0	0	0	0	0	0		0	0	0	0	0	0		0	0	0	0	0	0		1.01526	1.00686	1.00695	1.01081	1.01715	0.999783		109.838	139.513	149.637	163.594	125.071	168.994		19.2438	23.883	23.6932	24.8053
115656		110.821	142.443	133.699	162.541	140.977	151.515				0	0	0	0	0	0		0	0	0	0	0	0		0	0	0	0	0	0		1.01522	1.00698	1.00699	1.01084	1.01731	0.999785		110.821	142.443	133.699	163.591	140.977	169.621		19.2438	23.8305	23.6932	24.8053
115736		105.818	126.606	129.68	143.536	123.596	151.218				0	0	0	0	0	0		0	0	0	0	0	0		0	0	0	0	0	0		1.01503	1.00696	1.00706	1.01089	1.01737	0.999707		105.818	139.508	129.68	163.587	128.561	169.639		19.2438	23.883	23.6932	24.7905
115816		95.147	121.875	119.325	131.267	116.565	158.643				0	0	0	0	0	0		0	0	0	0	0	0		0	0	0	0	0	0		1.01504	1.00697	1.00694	1.01072	1.01745	0.999653		102.77	139.508	131.476	163.601	128.557	169.652		19.2438	23.9173	23.7207	24.8053
115896		95.611	119.899	126.561	142.9	112.64	159.546				0	0	0	0	0	0		0	0	0	0	0	0		0	0	0	0	0	0		1.01485	1.00704	1.00691	1.01035	1.01746	0.999743		102.785	139.505	131.482	163.648	128.556	169.631		19.2438	23.8305	23.7207	24.7905
115976		100.999	114.686	117.259	133.379	119.261	154.937				0	0	0	0	0	0		0	0	0	0	0	0		0	0	0	0	0	0		1.01463	1.00679	1.00659	1.01033	1.0172	0.999581		100.999	139.515	131.54	163.652	128.569	169.669		19.2438	23.8305	23.7207	24.8053
116136		89.424	113.24	108.916	123.244	108.577	155.635				0	0	0	0	0	0		0	0	0	0	0	0		0	0	0	0	0	0		1.01437	1.00693	1.00657	1.01034	1.01703	0.999797		102.824	139.51	131.543	163.65	128.578	169.878		18.9685	23.7243	23.6932	24.7905
116216		83.315	104.524	109.613	131.644	106.788	137.649				0	0	0	0	0	0		0	0	0	0	0	0		0	0	0	0	0	0		1.01439	1.00728	1.00642	1.01061	1.01701	0.999931		102.823	139.568	131.57	163.863	128.579	169.993		18.8847	23.5835	23.6932	24.842
116336		105.16	137.823	136.634	146.252	121.53	173.555				0	0	0	0	0	0		0	0	0	0	0	0		0	0	0	0	0	0		1.01426	1.00719	1.00663	1.01079	1.01695	1.00018		105.16	137.823	136.634	163.837	128.582	173.555		18.9685	23.5835	23.6932	24.7905
116436		101.978	144.321	148.291	158.067	146.015	172.23				0	0	0	0	0	0		0	0	0	0	0	0		0	0	0	0	0	0		1.01483	1.0071	1.00659	1.01057	1.017	1.00006		101.978	144.321	148.291	163.615	146.015	172.23		19.2438	23.5835	23.6932	24.6462
116516		108.182	147.796	134.515	167.749	132.424	165.028				0	0	0	0	0	0		0	0	0	0	0	0		0	0	0	0	0	0		1.01561	1.00685	1.00661	1.01082	1.01698	1.00026		108.182	147.796	134.515	167.749	132.424	165.028		19.2438	23.5835	23.6932	24.6462
116616		106.327	123.55	144.345	156.452	137.139	158.184				0	0	0	0	0	0		0	0	0	0	0	0		0	0	0	0	0	0		1.01629	1.00704	1.00672	1.01083	1.01708	1.00014		106.327	139.591	144.345	163.464	137.139	170.221		19.2438	23.5835	23.6932	24.557
116696		109.207	138.986	137.377	173.276	132.263	163.32				0	0	0	0	0	0		0	0	0	0	0	0		0	0	0	0	0	0		1.01642	1.00684	1.00664	1.01094	1.01716	0.99997		109.207	138.986	137.377	173.276	132.263	170.225		19.4715	23.4958	23.6932	24.557
116776		105.545	127.234	128.724	157.79	140.959	163.496				0	0	0	0	0	0		0	0	0	0	0	0		0	0	0	0	0	0		1.01633	1.00703	1.00661	1.01054	1.01699	0.999935		105.545	139.592	131.536	163.472	140.959	170.226		19.527	23.4285	23.7207	24.557
116856		102.707	126.781	128.522	150.199	116.438	164.683				0	0	0	0	0	0		0	0	0	0	0	0		0	0	0	0	0	0		1.01653	1.00723	1.00659	1.01039	1.01706	0.999787		102.707	139.57	131.539	163.484	128.576	164.683		19.7005	23.286	23.7865	24.5718
116936		96.117	135.802	134.478	142.938	114.593	149.775				0	0	0	0	0	0		0	0	0	0	0	0		0	0	0	0	0	0		1.01642	1.00743	1.00671	1.01047	1.01704	0.999853		102.7	139.561	134.478	163.478	128.578	170.229		19.7005	23.2007	23.7865	24.6077
117016		93.897	127.23	121.75	128.202	110.097	142.96				0	0	0	0	0	0		0	0	0	0	0	0		0	0	0	0	0	0		1.0165	1.00739	1.00671	1.01041	1.01732	0.999922		102.699	139.563	131.518	163.483	128.563	170.227		19.7005	23.2007	23.7865	24.6077
117136		85.511	118.556	120.929	141.745	106.399	156.423				0	0	0	0	0	0		0	0	0	0	0	0		0	0	0	0	0	0		1.01684	1.00753	1.00668	1.01056	1.0175	0.999967		102.695	139.557	131.523	163.47	128.554	170.225		19.7005	23.2007	23.7865	24.6077
117216		84.979	117.71	111.742	131.524	101.812	148.056				0	0	0	0	0	0		0	0	0	0	0	0		0	0	0	0	0	0		1.01629	1.00723	1.00648	1.01034	1.01782	1.00026		102.702	139.57	131.559	163.65	128.486	170.28		19.527	23.151	23.7207	24.697
117296		81.972	115.009	117.603	141.438	101.856	144.401				0	0	0	0	0	0		0	0	0	0	0	0		0	0	0	0	0	0		1.01645	1.00734	1.00639	1.01059	1.01771	1.00042		102.7	139.565	131.575	163.612	128.516	170.259		19.527	23.151	23.7207	24.697
117416		89.047	113.008	118.302	140.211	100.023	146.8				0	0	0	0	0	0		0	0	0	0	0	0		0	0	0	0	0	0		1.01634	1.00748	1.00622	1.01044	1.01753	1.0005		102.66	139.77	131.606	163.635	128.553	170.257		19.7005	23.196	23.7207	24.697
117536		108.094	153.362	138.69	152.994	131.586	172.181				0	0	0	0	0	0		0	0	0	0	0	0		0	0	0	0	0	0		1.01697	1.0077	1.00641	1.01038	1.01748	1.00058		108.094	153.362	138.69	163.644	131.586	172.181		19.7005	23.2798	23.7207	24.7785
117616		112.608	142.138	133.046	165.19	141.092	166.581				0	0	0	0	0	0		0	0	0	0	0	0		0	0	0	0	0	0		1.01701	1.00767	1.00637	1.01048	1.01748	1.0006		112.608	142.138	133.046	165.19	141.092	166.581		19.7005	23.2798	23.7207	24.7785
117696		98.892	136.91	136.44	147.998	130.836	160.049				0	0	0	0	0	0		0	0	0	0	0	0		0	0	0	0	0	0		1.01703	1.00742	1.00725	1.01047	1.0179	1.00056		102.625	140.051	136.44	163.63	130.836	170.255		19.7005	23.2798	23.7207	24.7785
117776		104.287	132.269	114.856	169.133	118.574	150.124				0	0	0	0	0	0		0	0	0	0	0	0		0	0	0	0	0	0		1.017	1.00717	1.00729	1.0104	1.01795	1.00062		104.287	140.09	131.427	169.133	128.621	170.254		19.527	23.2798	23.7207	24.7785
117856		101.644	121.435	125.945	166.477	133.243	150.994				0	0	0	0	0	0		0	0	0	0	0	0		0	0	0	0	0	0		1.01687	1.00719	1.0074	1.01013	1.01801	1.00076		101.644	140.088	131.42	166.477	133.243	170.25		19.7005	23.2798	23.7207	24.7785
117936		98.145	116.721	118.91	136.758	117.934	151.977				0	0	0	0	0	0		0	0	0	0	0	0		0	0	0	0	0	0		1.01699	1.0073	1.00746	1.01017	1.01788	1.00081		102.627	140.07	131.416	163.674	128.625	170.248		19.7005	23.2798	23.6932	24.8193
118016		94.214	121.186	119.992	152.555	109.449	141.254				0	0	0	0	0	0		0	0	0	0	0	0		0	0	0	0	0	0		1.01716	1.00749	1.00744	1.01028	1.01794	1.001		102.618	140.039	131.417	163.658	128.622	170.243		19.527	23.2798	23.6932	24.8193
118136		84.956	107.796	119.22	145.521	115.065	148.09				0	0	0	0	0	0		0	0	0	0	0	0		0	0	0	0	0	0		1.01742	1.00777	1.00762	1.01042	1.01797	1.00104		102.604	139.994	131.405	163.637	128.62	170.242		19.527	23.2478	23.6932	24.7785
118216		96.666	109.533	114.077	140.225	116.146	147.163				0	0	0	0	0	0		0	0	0	0	0	0		0	0	0	0	0	0		1.01723	1.00805	1.007	1.01137	1.01824	1.00146		102.614	140.104	131.465	163.752	128.67	170.342		19.4715	23.3658	23.6658	24.8412
118296		80.015	113.807	110.237	136.089	109.019	142.375				0	0	0	0	0	0		0	0	0	0	0	0		0	0	0	0	0	0		1.01675	1.00864	1.00725	1.01128	1.01796	1.00174		102.696	140.119	131.727	164.105	128.678	170.484		19.4673	23.3013	23.6658	24.8927
118376		82.322	105.628	107.439	141.797	110.602	135.313				0	0	0	0	0	0		0	0	0	0	0	0		0	0	0	0	0	0		1.01704	1.00867	1.00727	1.01133	1.018	1.00167		102.693	140.127	131.428	163.758	128.619	170.315		19.4673	23.3803	23.3795	24.8412
118456		73.063	120.088	107.846	129.776	108.963	141.38				0	0	0	0	0	0		0	0	0	0	0	0		0	0	0	0	0	0		1.01786	1.00868	1.00712	1.01148	1.01803	1.00172		102.585	140.172	131.445	164.059	128.617	170.223		19.2438	23.5208	23.3795	24.8927
118576		97.631	136.2	133.486	163.277	133.279	176.728				0	0	0	0	0	0		0	0	0	0	0	0		0	0	0	0	0	0		1.01691	1.00863	1.00708	1.01108	1.01807	1.00183		102.631	140.173	133.486	164.321	133.279	176.728		19.2438	23.5208	23.3795	25.1497
118656		114.199	144.872	140.869	153.887	128.64	167.37				0	0	0	0	0	0		0	0	0	0	0	0		0	0	0	0	0	0		1.0178	1.00851	1.00704	1.01102	1.01814	1.00196		114.199	144.872	140.869	164.324	128.64	167.37		19.016	23.5208	23.3795	25.1497
118736		101.451	127.041	130.523	160.564	118.297	164.799				0	0	0	0	0	0		0	0	0	0	0	0		0	0	0	0	0	0		1.01844	1.00857	1.00703	1.01086	1.0183	1.00207		102.503	140.174	131.46	164.332	128.603	170.214		18.7407	23.4263	23.3795	25.1497
118816		103.784	131.27	128.977	163.3	115.667	169.198				0	0	0	0	0	0		0	0	0	0	0	0		0	0	0	0	0	0		1.01799	1.00776	1.00694	1.01086	1.01734	1.00226		103.784	140.196	131.477	164.333	128.693	169.198		18.7407	23.1873	23.3795	25.1497
118896		110.104	128.401	124.664	173.228	124.293	158.94				0	0	0	0	0	0		0	0	0	0	0	0		0	0	0	0	0	0		1.01818	1.0075	1.007	1.01104	1.01752	1.00196		110.104	140.202	131.465	173.228	128.652	170.277		18.7407	23.0898	23.407	24.9742
118976		91.646	122.312	121.795	149.826	117.375	161.58				0	0	0	0	0	0		0	0	0	0	0	0		0	0	0	0	0	0		1.01838	1.0073	1.00693	1.01111	1.01759	1.00203		102.505	140.208	131.478	164.068	128.639	170.267		18.7407	23.051	23.407	24.9742
119136		90.79	124.579	103.738	144.399	111.073	153.09				0	0	0	0	0	0		0	0	0	0	0	0		0	0	0	0	0	0		1.01877	1.00719	1.00702	1.01034	1.01776	1.00172		102.493	140.211	131.462	164.272	128.631	170.309		18.657	23.0165	23.407	24.9742
119240		77.909	116.238	93.488	129.677	105.522	147.239				0	0	0	0	0	0		0	0	0	0	0	0		0	0	0	0	0	0		1.01892	1.00765	1.00713	1.00941	1.01688	1.00176		102.489	140.356	131.442	164.319	128.795	170.303		18.657	23.0195	23.3795	24.9742
119296		81.051	110.248	108.009	130.77	110.15	142.971				0	0	0	0	0	0		0	0	0	0	0	0		0	0	0	0	0	0		1.01843	1.00772	1.00751	1.00947	1.01696	1.00212		102.504	140.347	131.681	164.526	129.053	170.477		18.5792	22.8805	23.4868	25.1497
119396		89.208	101.649	97.956	132.22	112.849	134.825				0	0	0	0	0	0		0	0	0	0	0	0		0	0	0	0	0	0		1.01778	1.00799	1.00727	1.00913	1.01694	1.00219		102.523	140.446	131.724	164.757	129.13	170.467		18.5792	22.9535	23.4868	25.7042
119476		69.597	92.115	96.397	137.063	100.164	135.743				0	0	0	0	0	0		0	0	0	0	0	0		0	0	0	0	0	0		1.01745	1.00801	1.00724	1.009	1.01712	1.0021		102.534	140.521	131.73	164.752	129.119	170.5		18.5792	23.0412	23.4868	25.7042
119576		87.533	111.673	114.815	133.042	114.435	157.639				0	0	0	0	0	0		0	0	0	0	0	0		0	0	0	0	0	0		1.01751	1.00809	1.00721	1.00877	1.01693	1.0023		102.532	140.592	131.734	164.841	129.131	170.578		18.5792	23.1068	23.4868	25.7042
119676		101.151	141.058	143.675	164.345	127.273	165.17				0	0	0	0	0	0		0	0	0	0	0	0		0	0	0	0	0	0		1.01766	1.00801	1.00728	1.0087	1.01713	1.00238		102.527	141.058	143.675	164.345	127.273	170.574		18.5792	23.2593	23.4868	25.7042
119776		100.355	140.166	140.139	149.243	144.703	171.23				0	0	0	0	0	0		0	0	0	0	0	0		0	0	0	0	0	0		1.0184	1.00728	1.00717	1.00872	1.01711	1.00241		102.504	140.166	140.139	164.843	144.703	171.23		18.5792	23.2593	23.4868	25.7042
119856		86.05	128.569	111.437	144.799	121.07	163.436				0	0	0	0	0	0		0	0	0	0	0	0		0	0	0	0	0	0		1.0184	1.00689	1.00716	1.00855	1.01707	1.00258		102.504	141.076	131.741	164.85	129.123	170.563		18.5792	23.3525	23.4868	25.7857
119936		99.677	134.818	117.53	163.092	122.325	161.059				0	0	0	0	0	0		0	0	0	0	0	0		0	0	0	0	0	0		1.01849	1.00666	1.00717	1.00866	1.01707	1.00236		102.502	141.09	131.74	164.846	129.123	170.575		18.5792	23.3345	23.4868	25.7857
120016		97.385	120.907	120.715	157.418	122.963	151.311				0	0	0	0	0	0		0	0	0	0	0	0		0	0	0	0	0	0		1.01765	1.00661	1.00768	1.00841	1.01724	1.00191		102.527	141.093	131.651	164.856	129.112	170.621		18.5792	23.3345	23.4868	25.7857
120136		94.678	111.979	120.094	129.498	124.708	152.538				0	0	0	0	0	0		0	0	0	0	0	0		0	0	0	0	0	0		1.01758	1.00661	1.00773	1.00823	1.01679	1.00186		102.529	141.094	131.642	164.864	129.14	170.629		18.535	23.3345	23.4868	25.7857
120216		89.505	105.255	121.147	128.514	110.042	142.316				0	0	0	0	0	0		0	0	0	0	0	0		0	0	0	0	0	0		1.01766	1.00671	1.00784	1.00808	1.01637	1.00172		102.527	141.087	131.621	164.871	129.166	170.821		18.3085	23.2802	23.1847	25.7857
120296		88.248	106.68	109.498	134.273	102.405	148.603				0	0	0	0	0	0		0	0	0	0	0	0		0	0	0	0	0	0		1.01747	1.00697	1.00778	1.00826	1.01625	1.00212		102.602	141.168	131.793	164.951	129.173	170.874		18.4495	23.03	23.498	26.1983
120376		86.06	115.937	110.9	134.327	100.918	148.71				0	0	0	0	0	0		0	0	0	0	0	0		0	0	0	0	0	0		1.01695	1.00691	1.00763	1.00824	1.01594	1.00228		102.694	141.223	131.963	165.029	129.31	170.915		18.4495	22.8955	23.493	26.287
120456		74.648	104.48	113.464	134.729	101.213	137.673				0	0	0	0	0	0		0	0	0	0	0	0		0	0	0	0	0	0		1.01665	1.00722	1.00773	1.00855	1.01617	1.00225		102.698	141.356	132.009	165.026	129.295	170.916		18.4495	23.2715	23.493	26.287
120576		95.109	128.561	109.569	136.049	123.6	158.573				0	0	0	0	0	0		0	0	0	0	0	0		0	0	0	0	0	0		1.01674	1.00746	1.008	1.00862	1.01626	1.00241		102.64	141.334	132.007	165.025	129.289	170.912		18.2217	23.2715	23.493	26.287
120696		101.539	150.135	141.677	179.738	116.582	172.451				0	0	0	0	0	0		0	0	0	0	0	0		0	0	0	0	0	0		1.01687	1.00728	1.00777	1.00822	1.01591	1.00262		102.695	150.135	141.677	179.738	129.376	172.451		18.2728	22.8955	23.493	26.34
120776		102.348	123.303	126.235	157.229	115.933	161.995				0	0	0	0	0	0		0	0	0	0	0	0		0	0	0	0	0	0		1.0167	1.00733	1.0081	1.00831	1.01585	1.00273		102.642	141.194	131.903	165.385	129.316	170.903		18.2728	22.8955	23.4585	26.5047
120856		101.446	139.812	125.549	148.223	122.737	153.774				0	0	0	0	0	0		0	0	0	0	0	0		0	0	0	0	0	0		1.01681	1.00745	1.00865	1.0084	1.01573	1.00261		102.558	139.812	131.751	165.356	129.321	170.993		18.1875	23.2715	23.05	26.5047
120936		90.681	137.559	119.604	161.952	120.468	166.507				0	0	0	0	0	0		0	0	0	0	0	0		0	0	0	0	0	0		1.01684	1.00708	1.0086	1.00828	1.01524	1.00295		102.557	141.367	131.754	165.395	129.338	171.126		18.1875	23.2715	23.05	26.5047
121016		91.414	128.736	118.698	143.327	105.959	157.09				0	0	0	0	0	0		0	0	0	0	0	0		0	0	0	0	0	0		1.01719	1.00698	1.00858	1.00818	1.01535	1.00287		102.544	141.374	131.755	165.432	129.335	171.136		18.2743	23.2715	23.05	26.5047
121136		83.218	115.768	114.151	121.609	111.395	150.336				0	0	0	0	0	0		0	0	0	0	0	0		0	0	0	0	0	0		1.01793	1.00653	1.00871	1.00832	1.01533	1.00269		102.508	141.416	131.749	165.382	129.335	171.157		18.1875	23.1	23.05	26.5047
121216		80.601	109.793	117.883	125.404	94.36	140.26				0	0	0	0	0	0		0	0	0	0	0	0		0	0	0	0	0	0		1.01703	1.00643	1.00827	1.00846	1.0152	1.00284		102.55	141.423	131.769	165.89	129.421	171.238		18.159	23.0512	23.05	26.58
121296		82.712	109.486	102.331	121.496	107.436	147.265				0	0	0	0	0	0		0	0	0	0	0	0		0	0	0	0	0	0		1.01683	1.00593	1.00844	1.00849	1.01486	1.00337		102.635	141.488	131.868	166.298	129.504	171.246		18.2443	22.788	23.4585	26.6478
121376		77.041	94.802	116.827	121.656	109.236	124.39				0	0	0	0	0	0		0	0	0	0	0	0		0	0	0	0	0	0		1.01707	1.00538	1.0089	1.00839	1.01437	1.00341		102.693	141.561	131.998	166.473	129.781	171.257		18.4085	22.7825	23.493	26.7205
121456		75.512	110.208	106.259	129.81	107.999	134.436				0	0	0	0	0	0		0	0	0	0	0	0		0	0	0	0	0	0		1.01713	1.00536	1.00908	1.00728	1.01471	1.00312		102.743	141.997	131.979	166.659	129.851	171.36		18.632	22.852	23.493	26.7205
121556		74.463	98.301	111.171	124.421	106.517	139.393				0	0	0	0	0	0		0	0	0	0	0	0		0	0	0	0	0	0		1.01727	1.00541	1.00898	1.00765	1.01505	1.00325		102.854	141.993	131.819	166.617	129.847	171.521		18.632	22.852	23.4585	26.7205
121696		99.021	128.305	133.059	143.331	142.311	160.389				0	0	0	0	0	0		0	0	0	0	0	0		0	0	0	0	0	0		1.01729	1.00583	1.0086	1.00766	1.01507	1.00334		102.73	142.106	133.059	166.616	142.311	171.518		18.5637	23.1568	23.4585	26.7205
121776		97.727	130.776	136.18	154.159	131.687	170.213				0	0	0	0	0	0		0	0	0	0	0	0		0	0	0	0	0	0		1.01711	1.00589	1.0087	1.00794	1.01476	1.00351		102.857	142.102	136.18	166.714	131.687	170.213		18.632	23.1568	23.4585	26.8337
121856		88.021	133.693	125.893	139.763	132.469	185.285				0	0	0	0	0	0		0	0	0	0	0	0		0	0	0	0	0	0		1.01721	1.00575	1.00836	1.00698	1.01477	1.00366		102.737	142.113	131.877	166.68	132.469	185.285		18.5637	23.1568	23.4585	26.7205
121936		92.994	130.142	111.283	146.306	123.846	164.226				0	0	0	0	0	0		0	0	0	0	0	0		0	0	0	0	0	0		1.01679	1.00597	1.00838	1.00667	1.0127	1.00356		102.77	142.213	131.875	166.534	129.956	172.091		18.5637	23.281	23.4585	26.6478
122016		104.778	125.548	126.421	140.443	124.527	156.771				0	0	0	0	0	0		0	0	0	0	0	0		0	0	0	0	0	0		1.01635	1.00601	1.00796	1.00663	1.0112	1.00306		104.778	142.21	131.918	166.473	130.048	172.111		18.5637	23.281	23.4585	26.6212
122136		85.395	119.92	101.064	134.195	109.349	149.941				0	0	0	0	0	0		0	0	0	0	0	0		0	0	0	0	0	0		1.01599	1.00569	1.00791	1.00658	1.01105	1.00272		102.835	142.23	131.923	166.473	129.999	172.169		18.5637	23.281	23.4585	26.6212
122216		86.957	118.15	104.669	139.963	109.575	149.624				0	0	0	0	0	0		0	0	0	0	0	0		0	0	0	0	0	0		1.01581	1.00544	1.00791	1.00656	1.01036	1.00257		102.848	142.247	131.923	166.473	130.014	172.172		18.5637	23.281	23.498	26.6212
122296		86.588	115.892	109.172	119.951	107.392	138.395				0	0	0	0	0	0		0	0	0	0	0	0		0	0	0	0	0	0		1.01621	1.0054	1.00828	1.00678	1.01027	1.0025		102.817	142.252	132.004	166.522	130.081	172.198		18.5637	23.281	23.5325	26.6747
122396		82.623	116.652	107.861	127.854	100.44	142.509				0	0	0	0	0	0		0	0	0	0	0	0		0	0	0	0	0	0		1.0164	1.00558	1.00851	1.00674	1.01045	1.00222		102.87	142.431	132.071	166.691	130.151	172.228		18.632	23.3948	23.6887	26.8337
122476		83.944	116.946	106.79	121.797	95.76	141.131				0	0	0	0	0	0		0	0	0	0	0	0		0	0	0	0	0	0		1.01599	1.00608	1.00827	1.00634	1.01055	1.00217		103.148	142.682	132.335	166.775	130.435	172.441		18.6305	23.3007	23.9485	26.9342
122576		70.744	143.25	97.837	135.25	95.648	143.044				0	0	0	0	0	0		0	0	0	0	0	0		0	0	0	0	0	0		1.01583	1.00642	1.00817	1.00528	1.01073	1.00183		103.175	143.25	132.346	166.805	130.408	172.265		18.7618	23.3007	23.9485	26.9342
122656		88.188	122.95	104.989	124.186	111.791	165.11				0	0	0	0	0	0		0	0	0	0	0	0		0	0	0	0	0	0		1.01596	1.00644	1.00858	1.00517	1.01096	1.00172		103.153	142.329	132.302	166.758	130.535	172.493		18.7965	23.2362	23.9485	26.8337
122776		105.231	158.471	117.679	169.285	123.913	160.553				0	0	0	0	0	0		0	0	0	0	0	0		0	0	0	0	0	0		1.01565	1.00662	1.00902	1.00534	1.01127	1.00177		105.231	158.471	132.25	169.285	130.732	172.641		18.7965	23.3007	23.9485	26.8337
122856		101.104	145.267	125.886	142.01	117.45	175.378				0	0	0	0	0	0		0	0	0	0	0	0		0	0	0	0	0	0		1.01573	1.00695	1.00874	1.0055	1.01157	1.00175		102.897	145.267	132.503	166.747	130.684	175.378		18.7618	23.3967	24.151	26.8337
122936		91.391	116.888	114.812	144.138	120.743	161.744				0	0	0	0	0	0		0	0	0	0	0	0		0	0	0	0	0	0		1.01491	1.00704	1.00851	1.00416	1.01124	1.0018		102.865	142.822	132.309	166.791	130.937	172.641		18.7618	23.3967	23.9485	26.8337
123016		108.943	143.667	130.844	134.493	119.329	162.659				0	0	0	0	0	0		0	0	0	0	0	0		0	0	0	0	0	0		1.01463	1.00721	1.00877	1.00415	1.01065	1.002		108.943	143.667	132.282	166.791	130.991	172.64		18.7965	23.4532	23.9485	26.8337
123136		93.593	105.254	108.649	133.455	106.087	158.902				0	0	0	0	0	0		0	0	0	0	0	0		0	0	0	0	0	0		1.01475	1.00632	1.00876	1.00343	1.01058	1.00181		103.061	143.008	132.283	166.806	130.995	172.641		18.7965	23.4532	23.9485	26.8337
123216		89.962	115.84	106.128	134.42	102.014	153.979				0	0	0	0	0	0		0	0	0	0	0	0		0	0	0	0	0	0		1.01477	1.00569	1.0089	1.00346	1.01071	1.00163		103.058	143.071	132.268	166.806	130.986	172.504		18.7965	23.4532	23.9485	26.8337
123296		90.889	109.227	114.864	142.38	106.324	150.905				0	0	0	0	0	0		0	0	0	0	0	0		0	0	0	0	0	0		1.01493	1.00615	1.00913	1.00333	1.01127	1.00225		103.337	143.122	132.427	166.863	131.01	172.622		18.8335	23.6355	24.151	26.9342
123376		83.499	113.486	95.107	127.673	105.541	139.126				0	0	0	0	0	0		0	0	0	0	0	0		0	0	0	0	0	0		1.01539	1.00564	1.00924	1.00388	1.01188	1.00265		103.505	143.24	132.925	166.977	131.083	172.645		18.929	23.6832	24.3355	27.0347
123456		83.135	112.755	89.042	115.717	102.775	145.793				0	0	0	0	0	0		0	0	0	0	0	0		0	0	0	0	0	0		1.01566	1.00493	1.01017	1.00402	1.01226	1.00231		103.554	143.385	133.049	167.097	131.257	172.946		19.0435	23.6692	24.637	27.342
123575		76.202	106.326	95.794	125.255	106.435	148.684				0	0	0	0	0	0		0	0	0	0	0	0		0	0	0	0	0	0		1.01567	1.00447	1.01058	1.00402	1.01176	1.00207		103.585	143.561	133.061	167.129	131.265	173.103		19.0475	23.766	24.8015	27.4862
123656		89.725	107.242	114.435	139.552	105.244	177.053				0	0	0	0	0	0		0	0	0	0	0	0		0	0	0	0	0	0		1.01502	1.00449	1.01078	1.00416	1.01211	1.00206		103.61	143.628	133.148	167.087	131.261	177.053		19.0475	23.852	24.9602	27.342
123776		96.092	140.996	135.988	146.532	131.257	170.259				0	0	0	0	0	0		0	0	0	0	0	0		0	0	0	0	0	0		1.01428	1.00397	1.01081	1.00431	1.01131	1.00163		103.639	140.996	135.988	167.075	131.257	170.259		19.0475	23.852	24.8015	27.3155
123856		95.076	139.34	126.056	150.06	102.142	180.31				0	0	0	0	0	0		0	0	0	0	0	0		0	0	0	0	0	0		1.01357	1.00408	1.0101	1.00439	1.01143	1.00141		103.687	139.34	133.254	166.927	131.258	180.31		19.0475	23.766	24.9602	27.0347
123936		87.868	127.619	108.545	158.155	109.626	173.985				0	0	0	0	0	0		0	0	0	0	0	0		0	0	0	0	0	0		1.01353	1.0031	1.00902	1.00428	1.01181	1.0015		103.69	143.612	133.46	166.937	131.257	173.985		19.0475	23.766	24.9602	27.0312
124016		101.563	138.365	107.998	144.87	114.065	157.062				0	0	0	0	0	0		0	0	0	0	0	0		0	0	0	0	0	0		1.01339	1.00256	1.00869	1.00412	1.01203	1.0016		103.701	143.642	133.197	166.815	131.257	173.11		19.0475	23.766	24.8015	26.9342
124136		92.302	121.957	116.04	141.515	109.347	151.488				0	0	0	0	0	0		0	0	0	0	0	0		0	0	0	0	0	0		1.01345	1.00261	1.0082	1.00363	1.01188	1.00132		103.696	143.639	133.099	166.804	131.257	173.114		19.0475	23.766	24.5605	26.8337
124216		87.78	119.511	104.328	133.342	108.533	149.805				0	0	0	0	0	0		0	0	0	0	0	0		0	0	0	0	0	0		1.01327	1.00279	1.00755	1.00342	1.01207	1.00072		103.71	143.629	133.056	166.806	131.257	173.123		19.0475	23.766	24.259	26.8337
124296		77.658	125.278	101.018	144.46	109.602	149.735				0	0	0	0	0	0		0	0	0	0	0	0		0	0	0	0	0	0		1.01306	1.00292	1.00773	1.00359	1.01199	1.00049		103.727	143.622	133.055	166.837	131.257	173.165		19.0475	23.766	24.259	26.9342
124376		89.736	115.184	98.14	134.306	112.395	154.538				0	0	0	0	0	0		0	0	0	0	0	0		0	0	0	0	0	0		1.01286	1.00323	1.00813	1.00406	1.01245	1.00081		103.743	143.704	133.103	166.959	131.258	173.223		19.0475	23.852	24.5605	27.0272
124456		72.863	114.285	91.109	142.952	93.472	140.536				0	0	0	0	0	0		0	0	0	0	0	0		0	0	0	0	0	0		1.01359	1.00354	1.00788	1.00451	1.01283	1.00138		103.842	143.786	133.351	167.061	131.274	173.374		19.1373	23.9622	24.8015	27.2765
124536		81.291	121.472	101.228	139.464	87.671	149.189				0	0	0	0	0	0		0	0	0	0	0	0		0	0	0	0	0	0		1.01421	1.00444	1.00791	1.00492	1.01303	1.00181		103.976	143.81	133.608	167.121	131.415	173.611		19.2563	24.0293	24.9602	27.256
124636		65.594	113.008	93.19	134.106	86.81	140.574				0	0	0	0	0	0		0	0	0	0	0	0		0	0	0	0	0	0		1.01441	1.00486	1.00835	1.00562	1.01329	1.00245		104.198	143.798	133.752	167.13	131.516	173.819		19.3578	24.0293	25.4057	27.2795
124736		83.955	132.768	113.727	147.258	120.124	158.784				0	0	150	0	150	0		0	0	28.6642	0	26.7664	0		0	0	1	0	1	0		1.01469	1.00517	1.00856	1.00559	1.01348	1.0026		104.273	143.864	133.928	167.13	131.548	173.918		19.4225	24.213	25.6265	27.2795
124856		89.425	144.054	118.497	149.03	124.836	176.894				0	0	150	0	150	0		0	0	29.9561	0	26.7131	0		0	0	1	0	1	0		1.01492	1.00478	1.00858	1.00549	1.01351	1.00264		104.298	144.054	133.923	167.115	131.547	176.894		19.4225	24.213	25.6265	27.256
124936		90.271	149.184	118.465	148.058	113.982	177.172				0	0	150	0	150	0		0	0	29.2942	0	26.4601	0		0	0	1	0	1	0		1.01473	1.00497	1.00874	1.00503	1.0131	1.00241		104.301	149.184	134.196	167.12	131.599	177.172		19.4225	24.213	25.827	27.256
125016		87.815	124.641	107.87	155.931	111.618	167.133				150	0	150	0	150	0		21.369	0	29.202	0	26.6106	0		1	0	1	0	1	0		1.01462	1.00495	1.00886	1.0048	1.01241	1.00225		104.275	144.031	134.479	167.261	131.684	173.925		19.4225	24.2837	25.915	27.2795
125136		76.124	116.306	121.011	153.502	106.022	160.456				150	0	150	0	150	0		21.5316	0	29.3943	0	26.5626	0		1	0	1	0	1	0		1.0146	1.0051	1.00908	1.0047	1.0125	1.00192		104.171	144.028	134.511	167.123	131.68	173.931		19.3578	24.2837	26.118	27.256
125216		92.24	126.1	107.947	136.571	110.022	165.429				150	0	150	0	150	0		21.6034	0	28.9379	0	26.4803	0		1	0	1	0	1	0		1.01451	1.0046	1.00907	1.00421	1.01215	1.00167		104.184	144.038	134.511	167.375	131.698	173.935		19.3578	24.2837	25.915	27.2795
125296		81.656	128.042	98.696	136.57	103.696	149.35				150	0	150	0	150	0		21.3249	0	28.8987	0	27.1335	0		1	0	1	0	1	0		1.01405	1.00394	1.00861	1.00335	1.01219	1.00128		103.995	144.266	134.572	167.462	131.806	173.956		19.2563	24.432	25.915	27.2795
125376		75.817	109.988	98.175	131	110.488	152.277				150	0	150	0	150	0		21.6862	0	29.3274	0	27.8009	0		1	0	1	0	1	0		1.0134	1.00418	1.00833	1.00262	1.01228	1.00087		104.263	144.313	134.632	167.484	131.991	173.958		19.3578	24.4758	25.915	27.2912
125456		78.134	104.344	99.91	126.781	89.743	152.159				150	0	150	0	150	0		21.4023	0	29.4025	0	27.972	0		1	0	1	0	1	0		1.01318	1.00454	1.00828	1.00236	1.01195	1.00137		104.298	144.422	134.931	167.532	132.001	173.971		19.4225	24.5323	26.118	27.3965
125536		82.973	112.495	93.101	128.594	88.136	160.655				150	0	150	0	150	0		21.7015	0	30.3166	0	27.7139	0		1	0	1	0	1	0		1.01311	1.00436	1.00844	1.00204	1.0122	1.00176		104.377	144.532	135.094	167.649	132.061	173.987		19.4545	24.5178	26.2445	27.5387
125636		76.747	103.031	86.019	123.146	88.375	148.743				150	0	150	0	150	0		21.4333	0	31.0995	0	27.4581	0		1	0	1	0	1	0		1.01359	1.00453	1.0085	1.00182	1.01303	1.00229		104.458	144.575	135.306	167.792	132.176	173.996		19.451	24.1235	26.3503	27.882
125736		86.356	112.959	101.19	147.759	104.149	175.664				150	0	150	0	150	0		22.2969	0	32.5345	0	28.9438	0		1	0	1	0	1	0		1.01351	1.00479	1.00819	1.00158	1.01327	1.00253		104.543	144.626	135.52	168.191	132.145	175.664		19.451	24.2768	26.537	28.359
125816		80.379	135.113	124.5	168.819	115.951	175.604				150	0	150	0	150	0		22.5042	0	33.0763	0	30.1943	0		1	0	1	0	1	0		1.01396	1.00499	1.00837	1.001	1.01362	1.00281		104.53	144.618	135.515	168.819	132.268	175.604		19.451	24.2768	26.537	28.359
125936		89.538	151.047	112.244	140.109	111.911	155.236				150	0	150	0	150	0		22.4181	0	32.9765	0	29.3553	0		1	0	1	0	1	0		1.01347	1.00509	1.0087	1.00111	1.01396	1.00244		104.544	151.047	135.507	168.356	132.264	174.042		19.451	24.2972	26.537	28.359
126016		89.748	125.605	114.407	138.589	111.36	156.664				150	0	150	0	150	0		22.3472	0	32.7893	0	29.0689	0		1	0	1	0	1	0		1.01305	1.00536	1.00887	0.999628	1.01403	1.00246		104.556	144.668	135.502	168.663	132.263	174.249		19.451	24.2972	26.3503	28.359
126136		87.04	140.119	116.171	152.522	111.045	155.042				150	0	150	0	150	0		21.6148	0	33.1145	0	28.747	0		1	0	1	0	1	0		1.01322	1.00544	1.00843	0.999681	1.0142	1.00233		104.478	140.119	135.316	168.659	132.039	174.269		19.3922	24.2768	26.2445	28.359
126256		84.123	133.3	104.027	133.607	96.62	149.598				150	0	150	0	150	0		21.7411	0	32.9098	0	28.7801	0		1	0	1	0	1	0		1.01359	1.00545	1.00897	0.998898	1.01394	1.00251		104.343	144.547	135.239	168.549	131.993	174.243		19.3602	24.1235	26.2445	27.882
126336		82.74	118.221	91.337	139.986	99.199	135.462				150	0	150	0	150	0		21.6528	0	32.6997	0	28.6675	0		1	0	1	0	1	0		1.0137	1.00531	1.00852	0.999176	1.01381	1.00254		104.335	144.509	135.303	167.942	132.077	174.237		19.3602	24.0725	26.2445	27.5387
126416		79.311	109.769	91.466	133.819	90.68	143.365				150	0	150	0	150	0		21.4157	0	32.8867	0	28.9359	0		1	0	1	0	1	0		1.01381	1.00534	1.00864	0.998635	1.01382	1.00245		104.328	144.508	135.285	168.05	132.075	174.251		19.4225	24.0725	26.2445	27.5387
126496		75.447	115.833	83.711	127.471	93.831	139.611				150	0	150	0	150	0		21.0922	0	32.8694	0	28.1829	0		1	0	1	0	1	0		1.01258	1.00539	1.00864	0.998174	1.01319	1.00271		104.414	144.331	135.285	168.214	132.156	174.212		19.4225	24.02	26.2445	27.5387
126576		71.569	108.649	78.498	131.268	92.944	154.844				150	0	150	0	150	0		21.5941	0	33.0142	0	27.565	0		1	0	1	0	1	0		1.01184	1.0058	1.00888	0.99885	1.01279	1.00301		104.542	144.469	135.502	168.566	132.278	174.383		19.4545	24.0725	26.3503	27.882
126656		66.128	105.657	85.22	128.423	89.667	139.615				150	0	150	0	150	0		22.1685	0	33.0957	0	27.5443	0		1	0	1	0	1	0		1.01223	1.00667	1.00877	0.999785	1.01307	1.00346		104.582	144.517	135.556	168.651	132.292	174.503		19.5132	23.919	26.537	28.359
126776		85.413	122.41	108.87	146.652	99.333	169.099				150	0	150	0	150	0		22.9749	0	33.7482	0	27.7551	0		1	0	1	0	1	0		1.01269	1.00745	1.00912	1.00037	1.01357	1.00371		104.64	144.539	135.674	168.734	132.303	169.099		19.613	24.0723	26.6725	28.4777
126856		92.498	121.304	122.108	160.653	130.123	176.939				150	0	150	0	150	0		23.8672	0	35.7343	0	28.9828	0		1	0	1	0	1	0		1.01144	1.00791	1.00948	1.00088	1.01351	1.00356		104.72	144.576	135.743	168.795	130.123	176.939		19.613	24.0282	26.7092	28.59
126936		89.928	124.801	113.062	156.365	118.284	169.417				150	0	150	0	150	0		24.7364	0	36.2129	0	29.5776	0		1	0	1	0	1	0		1.01033	1.00816	1.00955	1.00127	1.0133	1.0036		104.899	144.628	135.74	168.91	132.335	169.417		19.6352	24.1002	26.7092	28.6255
127016		92.222	125.539	115.399	154.201	113.435	163.024				150	0	150	0	150	0		24.3155	0	36.5664	0	29.1666	0		1	0	1	0	1	0		1.0106	1.00812	1.0098	1.00135	1.0134	1.00361		104.888	144.569	135.729	168.901	132.333	174.629		19.6352	24.0282	26.7092	28.6255
127136		90.18	136.781	113.359	147.936	109.952	157.473				150	0	150	0	150	0		24.0479	0	36.7921	0	29.1985	0		1	0	1	0	1	0		1.01064	1.0084	1.00971	1.00135	1.01374	1.00376		104.776	144.561	135.623	168.901	132.323	174.625		19.613	24.0282	26.6725	28.6255
127216		84.169	127.585	104.07	142.488	106.578	152.86				150	0	150	0	150	0		23.5609	0	35.939	0	28.7181	0		1	0	1	0	1	0		1.01065	1.0082	1.00924	1.00132	1.01371	1.00393		104.654	144.567	135.536	168.772	132.324	174.46		19.5132	24.0282	26.537	28.46
127296		81.377	120.737	94.958	121.659	105.209	137.276				150	0	150	0	150	0		23.3106	0	35.3085	0	28.3206	0		1	0	1	0	1	0		1.0096	1.00824	1.00999	1.00125	1.01287	1.00391		104.843	144.624	135.34	168.667	132.347	174.285		19.586	24.1002	26.3503	28.3477
127376		85.451	108.537	100.665	130.282	105.957	135.522				150	0	150	0	150	0		22.6167	0	34.6876	0	27.9683	0		1	0	1	0	1	0		1.0099	1.00803	1.0101	1.00111	1.01123	1.00415		104.824	144.572	135.323	168.356	132.402	174.437		19.586	24.0282	26.3503	28.229
127456		72.936	101.607	90.369	121.737	101.481	139.113				150	0	150	0	150	0		22.3294	0	33.9165	0	27.3004	0		1	0	1	0	1	0		1.00904	1.00589	1.00956	1.00108	1.01035	1.00456		104.878	144.585	135.404	168.369	132.431	174.396		19.586	24.0078	26.3503	28.229
127556		65.128	109.265	84.374	121.979	89.062	133.891				150	0	150	0	150	0		22.042	0	32.4815	0	27.4202	0		1	0	1	0	1	0		1.00857	1.00564	1.00977	1.00067	1.01051	1.00469		104.901	144.593	135.373	167.97	132.427	174.383		19.586	24.0078	26.3503	27.752
127656		69.81	118.146	87.484	131.777	100.052	137.703				150	0	150	0	150	0		21.4547	0	31.9642	0	27.0991	0		1	0	1	0	1	0		1.00784	1.00466	1.01004	1.00067	1.01047	1.00496		104.931	144.668	135.516	167.97	132.475	174.521		19.586	24.0282	26.537	27.752
127736		62.072	96.887	82.814	123.139	90.468	143.886				150	0	150	0	150	0		22.1926	0	32.6805	0	27.2148	0		1	0	1	0	1	0		1.00739	1.00328	1.0109	1.00121	1.01009	1.00541		104.963	144.872	135.538	168.321	132.568	174.626		19.613	24.1002	26.6725	28.229
127816		71.725	98.238	102.296	152.497	99.798	151.289				150	0	150	0	150	0		23.2227	0	33.8915	0	29.1498	0		1	0	1	0	1	0		1.00775	1.00156	1.0116	1.00145	1.01046	1.00559		104.985	144.968	135.609	168.652	132.643	174.614		19.6352	24.1617	26.7092	28.3477
127936		99.047	127.089	107.202	150.951	120.573	167.299				150	150	150	0	150	0		24.0292	30.304	34.7543	0	30.2541	0		1	1	1	0	1	0		1.00793	1.00064	1.01171	1.00173	1.01084	1.00532		105.015	145.083	135.721	168.75	132.844	174.628		19.7025	24.2743	26.8027	28.46
128016		93.274	112.865	111.916	160.685	111.221	164.069				150	150	150	0	150	0		24.1642	29.8348	34.4961	0	29.8045	0		1	1	1	0	1	0		1.00778	1.00073	1.01193	1.00181	1.01122	1.00522		105.093	145.079	135.802	168.85	132.886	174.776		19.8225	24.2743	26.9513	28.1422
128136		95.08	133.119	122.508	139.974	107.49	158.677				150	150	150	0	150	0		24.2844	29.9854	34.2953	0	29.1539	0		1	1	1	0	1	0		1.00813	1.00103	1.0119	1.00173	1.0113	1.0055		105.073	145.205	135.804	168.859	132.775	174.622		19.8225	24.5505	26.8027	28.1422
128216		88.679	120.171	105.22	133.691	108.068	154.508				150	150	150	0	150	0		24.7387	29.8175	34.0606	0	28.994	0		1	1	1	0	1	0		1.00776	1.00052	1.01156	1.00195	1.01112	1.00524		105.018	145.257	135.945	168.835	132.598	174.631		19.7025	24.5505	26.9513	28.1422
128296		94.593	124.762	105.189	145.593	98.528	151.052				150	150	150	0	150	0		24.5053	29.1679	33.5358	0	29.2282	0		1	1	1	0	1	0		1.00703	1.0001	1.011	1.00198	1.01107	1.00491		105.038	145.381	135.971	168.831	132.525	174.901		19.7025	24.5505	26.9513	28.1422
128376		82.076	124.382	100.499	149.68	108.155	155.287				150	0	150	0	150	0		24.3776	0	32.8915	0	29.2347	0		1	0	1	0	1	0		1.00646	0.999222	1.011	1.00175	1.01123	1.00479		105.01	145.691	135.879	169.026	132.453	175.048		19.6352	24.5505	26.8027	28.228
128456		78.067	112.529	108.884	132.848	90.603	149.238				150	0	150	0	150	0		23.9323	0	32.35	0	29.2629	0		1	0	1	0	1	0		1.00667	0.998938	1.01093	1.00142	1.01118	1.00445		105.005	145.671	135.754	169.12	132.454	175.15		19.6352	24.5165	26.7092	28.2562
128536		78.889	116.095	96.21	131.146	96.552	139.847				150	0	150	0	150	0		23.3558	0	31.571	0	28.8378	0		1	0	1	0	1	0		1.00656	0.999099	1.01074	1.00163	1.01021	1.00445		105.008	145.627	135.683	169.117	132.434	175.368		19.6352	24.5165	26.6725	28.2562
128616		70.322	105.094	93.914	122.532	97.054	144.661				150	0	150	0	150	0		23.1441	0	31.246	0	29.249	0		1	0	1	0	1	0		1.0069	0.999893	1.01079	1.00245	1.00951	1.00494		105.046	145.766	135.76	169.128	132.453	175.401		19.7025	24.8925	26.7092	28.2977
128736		71.178	98.18	96.836	126.611	91.82	136.735				150	0	150	0	150	0		22.4188	0	31.1579	0	29.2898	0		1	0	1	0	1	0		1.00713	0.999939	1.01074	1.0029	1.00941	1.00547		105.033	145.762	135.9	169.157	132.455	175.454		19.7025	24.8925	26.8027	28.3347
128816		73.211	92.873	95.176	146.973	95.309	135.236				150	0	150	0	150	0		22.8945	0	31.5681	0	29.5466	0		1	0	1	0	1	0		1.00733	0.999939	1.01093	1.00278	1.00968	1.00591		105.118	145.762	135.973	169.195	132.551	175.565		19.8225	24.8925	26.9513	28.3912
128936		89.645	136.684	121.207	178.165	123.167	186.659				150	0	150	0	150	0		24.4135	0	32.7761	0	31.176	0		1	0	1	0	1	0		1.00789	1.0004	1.01119	1.00267	1.0105	1.00619		105.146	145.861	136.115	178.165	132.623	186.659		20.048	24.996	27.0277	28.4065
129016		88.017	135.011	118.144	168.009	123.935	167.218				150	0	150	0	150	0		25.8969	0	34.2586	0	32.2381	0		1	0	1	0	1	0		1.00835	1.00101	1.01158	1.00305	1.01096	1.0064		105.137	145.954	136.191	168.009	132.643	175.712		20.048	25.1983	27.2828	28.4692
129136		75.137	132.696	109.71	139.738	110.43	160.523				150	0	150	0	150	0		26.4102	0	35.2015	0	31.8892	0		1	0	1	0	1	0		1.00853	1.00143	1.01185	1.00315	1.01106	1.00664		105.162	146.152	136.247	169.3	132.819	175.811		20.2183	25.4942	27.3605	28.2975
129216		86.574	135.783	106.881	152.725	100.697	155.004				150	0	150	0	150	0		25.9247	0	34.7488	0	31.4022	0		1	0	1	0	1	0		1.00836	1.00159	1.0119	1.00311	1.00982	1.00647		105.137	146.027	136.243	169.281	132.754	175.708		20.048	25.2492	27.3605	28.056
129296		88.36	125.645	115.228	138.7	106.298	154.228				150	0	150	0	150	0		26.2845	0	34.2837	0	30.955	0		1	0	1	0	1	0		1.00851	1.00152	1.01209	1.00312	1.00886	1.00597		105.051	145.91	136.355	169.234	132.878	175.647		19.8225	25.124	27.5477	27.9932
129376		82.417	105.902	102.572	132.146	101.318	152.921				150	0	150	0	150	0		25.9338	0	34.0375	0	30.9401	0		1	0	1	0	1	0		1.00821	1.00149	1.01199	1.00336	1.00902	1.00579		105.009	145.772	136.235	169.223	132.86	175.576		19.7025	24.996	27.3605	27.9932
129456		77.33	123.713	101.548	138.941	98.338	151.138				150	0	150	0	150	0		25.3435	0	33.5436	0	29.6801	0		1	0	1	0	1	0		1.00711	1.00168	1.01175	1.00346	1.00794	1.00592		104.996	145.379	136.189	169.219	132.775	175.564		19.6352	24.857	27.1407	27.9932
129536		74.292	120.879	94.84	142.183	91.621	143.41				150	0	150	0	150	0		25.2007	0	32.9062	0	29.0023	0		1	0	1	0	1	0		1.00704	1.0019	1.01182	1.00353	1.00694	1.00549		104.967	145.116	136.046	169.216	132.68	175.452		19.613	24.481	26.8857	27.9932
129616		77.302	104.53	85.064	134.924	89.671	137.867				150	0	150	0	150	0		24.7085	0	32.3925	0	29.245	0		1	0	1	0	1	0		1.00597	1.00177	1.01173	1.00371	1.00683	1.00519		104.963	145.129	135.938	169.208	132.627	175.391		19.586	24.481	26.8767	27.9932
129696		61.743	110.177	94.132	117.922	94.44	151.619				150	0	150	0	150	0		24.2564	0	31.5641	0	29.2561	0		1	0	1	0	1	0		1.00555	1.0019	1.01169	1.00376	1.00696	1.00559		104.994	145.32	136.059	169.278	132.678	175.448		19.613	24.857	27.1407	28.056
129776		67.181	107.644	82.205	136.032	86.155	151.738				150	0	150	0	150	0		23.9887	0	31.4716	0	29.048	0		1	0	1	0	1	0		1.00519	1.00234	1.0114	1.00394	1.00753	1.0059		105.046	145.657	136.092	169.284	132.643	175.567		19.6352	24.996	27.1407	28.2902
129856		62.16	87.682	81.17	132.158	88.833	131.484				150	0	150	0	150	0		24.8135	0	32.295	0	30.4554	0		1	0	1	0	1	0		1.00524	1.00268	1.01187	1.0045	1.00781	1.00616		105.132	145.564	136.187	169.308	132.802	175.64		19.7025	24.996	27.361	28.7055
129976		84.387	126.924	103.18	149.299	114.989	167.911				150	0	150	0	150	0		25.5181	0	32.8433	0	32.14	0		1	0	1	0	1	0		1.00548	1.0031	1.01148	1.00489	1.00817	1.00664		105.16	145.778	136.278	169.37	132.948	175.697		19.8225	25.124	27.5572	28.7713
130136		99.026	132.533	115.049	172.465	118.754	174.624				150	0	150	0	150	0		25.2721	0	33.6204	0	32.7273	0		1	0	1	0	1	0		1.00547	1.00335	1.0116	1.00502	1.00845	1.00654		105.169	145.897	136.268	172.465	133.057	174.624		20.048	25.2492	27.5572	28.9038
130216		87.22	128.087	115.346	171.199	108.542	163.964				150	0	150	0	150	0		25.1044	0	32.5949	0	31.2008	0		1	0	1	0	1	0		1.00577	1.00356	1.01178	1.0051	1.00864	1.00636		105.22	146.016	136.36	171.199	133.147	175.715		20.2183	25.4942	27.6072	29.0008
130296		89.599	129.206	106.029	142.256	109.21	157.269				150	0	150	0	150	0		25.5551	0	32.3681	0	30.3522	0		1	0	1	0	1	0		1.00585	1.0035	1.01196	1.00514	1.00831	1.00607		105.167	146.125	136.238	169.564	133.195	175.643		20.048	25.581	27.5572	29.0008
130376		90.617	135.765	119.759	152.676	117.846	151.504				150	0	150	0	150	0		25.0707	0	31.9461	0	29.3477	0		1	0	1	0	1	0		1.00548	1.00359	1.01172	1.00512	1.0073	1.00614		105.16	146.109	136.257	169.57	133.238	175.641		19.8225	25.581	27.5572	29.0008
130456		82.008	113.369	110.148	135.636	111.612	163.651				150	0	150	0	150	0		24.8432	0	31.1875	0	28.7447	0		1	0	1	0	1	0		1.00543	1.00387	1.01199	1.00532	1.00634	1.00631		105.128	146.071	136.235	169.337	133.261	175.635		19.7025	25.581	27.5572	28.7717
130536		80.723	116.993	105.124	149.925	92.761	160.95				150	0	150	0	150	0		24.4617	0	30.4794	0	28.4088	0		1	0	1	0	1	0		1.00405	1.00446	1.01215	1.0052	1.00657	1.00615		105.111	146.048	136.183	169.346	133.256	175.544		19.6352	25.581	27.361	28.7717
130616		80.719	113.996	114.519	152.321	92.384	170.48				150	0	150	0	150	0		24.3628	0	29.3182	0	27.8816	0		1	0	1	0	1	0		1.00294	1.00465	1.01196	1.00511	1.00672	1.00603		105.078	145.931	136.186	169.354	133.253	170.48		19.613	25.4942	27.361	28.7717
130696		78.771	111.633	97.331	139.701	100.406	151.265				150	0	150	0	150	0		23.4215	0	28.6599	0	27.6473	0		1	0	1	0	1	0		1.00331	1.00463	1.01189	1.00534	1.00729	1.00616		105.057	145.933	136.187	169.466	133.277	175.543		19.613	25.4942	27.361	28.7717
130776		72.305	110.824	104.023	132.554	94.291	144.225				150	0	150	0	150	0		23.0108	0	27.5115	0	27.2624	0		1	0	1	0	1	0		1.00377	1.00487	1.01214	1.00595	1.00808	1.00608		105.127	145.912	136.223	169.547	133.303	175.643		19.6352	25.4942	27.5572	29.0008
130856		73.237	103.049	106.65	145.64	89.488	141.47				150	0	0	0	150	0		22.217	0	0	0	26.9966	0		1	0	0	0	1	0		1.00409	1.00572	1.01227	1.006	1.00753	1.0061		105.154	145.839	136.212	169.543	133.573	175.642		19.7025	25.4942	27.5572	29.0008
130976		80.301	117.02	93.491	141.824	99.282	153.727				150	0	0	0	150	0		23.2159	0	0	0	28.085	0		1	0	0	0	1	0		1.0038	1.00612	1.01238	1.00564	1.00674	1.00649		105.16	145.95	136.347	169.959	134.004	175.707		19.7025	25.581	27.6072	29.3515
131136		90.125	130.891	128.555	152.539	132.314	168.229				150	0	150	0	150	0		24.7219	0	28.2192	0	29.8687	0		1	0	1	0	1	0		1.00402	1.00629	1.01236	1.0053	1.00627	1.0064		105.168	145.972	136.38	170.047	132.314	175.829		19.8225	25.645	27.8072	29.6325
131256		79.06	119.509	120.073	146.519	125.592	163.373				150	0	150	0	150	0		24.4526	0	28.386	0	29.9152	0		1	0	1	0	1	0		1.00424	1.00599	1.01241	1.00544	1.00635	1.00638		105.214	146.282	136.437	170.211	134.351	175.928		20.048	25.682	28.2207	29.6325
131336		92.79	130.987	111.635	156.396	124.241	162.056				150	0	150	0	150	0		24.4973	0	27.738	0	29.7086	0		1	0	1	0	1	0		1.00432	1.00631	1.01244	1.00541	1.00533	1.00659		105.211	146.417	136.436	170.401	134.69	175.981		20.048	25.7608	28.2207	30.1665
131416		82.398	143.779	117.783	153.685	113.007	159.454				150	0	150	0	150	0		25.066	0	27.9694	0	29.471	0		1	0	1	0	1	0		1.00436	1.00539	1.01186	1.00522	1.00468	1.00583		105.285	143.779	136.494	170.424	134.781	175.947		20.2183	25.682	28.2207	30.1665
131496		82.564	113.215	110.058	165.771	100.892	162.563				150	0	150	0	150	0		25.2104	0	27.8552	0	29.3673	0		1	0	1	0	1	0		1.00386	1.00535	1.01195	1.00527	1.00385	1.005		105.228	146.378	136.393	165.771	134.897	176.025		20.048	25.682	27.8072	30.1665
131576		79.585	111.574	109.867	155.152	103.122	145.979				150	0	0	0	150	0		24.9626	0	0	0	28.4054	0		1	0	0	0	1	0		1.00388	1.0053	1.01206	1.00509	1.00289	1.00519		105.168	146.106	136.356	170.438	135.008	175.971		19.8225	25.645	27.6072	30.1665
131656		81.678	120.821	108.156	144.817	101.641	155.432				150	0	0	0	150	0		24.7191	0	0	0	27.6989	0		1	0	0	0	1	0		1.00373	1.0058	1.0117	1.00522	1.00287	1.00546		105.16	146.034	136.26	170.627	134.958	175.901		19.7025	25.645	27.5572	31.0215
131736		75.921	111.539	106.486	141.39	96.558	136.443				150	0	0	0	150	0		24.698	0	0	0	27.4038	0		1	0	0	0	1	0		1.00345	1.00605	1.01175	1.0046	1.00277	1.00483		105.162	146.001	136.255	170.721	134.964	175.819		19.7025	25.645	27.5572	31.0215
131816		78.86	109.268	98.473	119.041	96.62	142.075				150	0	0	0	150	0		24.7165	0	0	0	27.4248	0		1	0	0	0	1	0		1.00322	1.00646	1.01209	1.00405	1.00305	1.00452		105.163	146.2	136.231	171.144	135.007	175.934		19.7025	25.682	27.6072	31.18
131896		63.406	119.776	95.27	149.329	94.275	147.569				150	0	150	0	0	0		24.2882	0	27.8147	0	0	0		1	0	1	0	0	0		1.004	1.00757	1.01262	1.00482	1.0031	1.00509		105.156	146.026	136.202	171.614	135.091	175.974		19.8225	25.682	27.6072	31.2433
131976		67.378	101.553	90.811	137.717	83.456	131.005				150	0	0	0	150	0		24.6095	0	0	0	27.2877	0		1	0	0	0	1	0		1.00446	1.00838	1.01295	1.00493	1.00316	1.00555		105.147	146.164	136.319	172.337	135.216	176.019		19.8225	25.7608	27.8072	31.3603
132136		92.87	135.614	111.92	157.67	109.655	179.694				150	0	150	0	150	0		25.3875	0	28.3117	0	29.3264	0		1	0	1	0	1	0		1.00418	1.0086	1.01243	1.00554	1.00355	1.00611		105.214	146.387	136.437	172.458	135.236	179.694		20.048	25.987	28.2207	31.6197
132256		88.83	159.972	119.989	186.72	115.585	180.353				150	0	150	0	150	0		25.1932	0	29.6291	0	30.7894	0		1	0	1	0	1	0		1.00361	1.0084	1.01273	1.00574	1.00391	1.00634		105.337	159.972	136.591	186.72	135.232	180.353		20.2183	26.6775	28.3745	31.7175
132336		79.122	140.626	115.426	164.779	124.886	179.989				150	0	150	0	150	0		25.2681	0	29.189	0	30.8336	0		1	0	1	0	1	0		1.00327	1.00822	1.01316	1.00602	1.00347	1.00627		105.608	140.626	136.783	164.779	135.287	179.989		20.2613	26.8345	28.5217	31.8175
132416		79.551	134.39	113.237	162.013	115.899	162.294				150	0	150	0	150	0		24.393	0	28.9573	0	30.4191	0		1	0	1	0	1	0		1.00251	1.008	1.01224	1.00603	1.00273	1.00612		105.702	146.609	136.927	172.51	135.371	176.176		20.2613	26.9372	28.5217	31.7175
132496		86.577	135.154	121.066	180.131	115.076	186.066				150	0	150	0	150	0		24.436	0	28.6615	0	30.0123	0		1	0	1	0	1	0		1.00186	1.00818	1.01238	1.00636	1.00272	1.00614		105.761	146.598	136.908	180.131	135.372	186.066		20.2613	26.9372	28.5217	31.8175
132576		86.53	138.461	115.516	144.568	109.343	156.386				150	0	150	0	150	0		24.1745	0	28.5452	0	29.9355	0		1	0	1	0	1	0		1.00137	1.00827	1.01249	1.00632	1.0027	1.00594		105.777	146.547	136.892	172.499	135.374	176.068		20.2613	26.8345	28.5217	31.7175
132656		79.809	132.264	99.057	141.468	108.773	155.007				150	0	150	0	150	0		23.6664	0	28.438	0	29.51	0		1	0	1	0	1	0		1.00124	1.00704	1.01292	1.0059	1.00246	1.00633		105.652	146.542	136.822	172.515	135.446	176.158		20.2183	26.6775	28.5217	31.7175
132736		72.216	123.431	101.225	150.94	95.991	157.992				150	0	150	0	150	0		23.0809	0	28.1882	0	27.6812	0		1	0	1	0	1	0		1.00128	1.00615	1.01236	1.00561	1.00262	1.00608		105.426	146.509	136.632	172.527	135.446	176.064		20.048	25.987	28.3745	31.7175
132816		82.356	122.879	94.445	126.019	102.389	155.721				150	0	150	0	150	0		22.7977	0	27.5212	0	27.2075	0		1	0	1	0	1	0		1.00113	1.0062	1.01139	1.00566	1.0019	1.00591		105.279	146.423	136.546	172.525	135.443	176.069		19.8225	25.7608	28.2207	31.7175
132916		73.603	123.261	106.986	138.141	92.572	158.009				150	0	0	0	0	0		21.966	0	0	0	0	0		1	0	0	0	0	0		1.00093	1.00628	1.01092	1.00613	1.00097	1.00612		105.209	146.419	136.599	172.506	135.446	176.063		19.7025	25.7608	27.8072	31.7175
133016		73.813	106.914	105.052	130.47	92.712	146.337				150	0	0	0	0	0		21.2835	0	0	0	0	0		1	0	0	0	0	0		1.0013	1.00691	1.01131	1.00637	1.00044	1.00678		105.194	146.473	136.555	172.557	135.525	176.117		19.7025	25.987	27.8072	31.8175
133136		83.185	109.891	92.672	133.061	96.096	145.501				150	0	0	0	0	0		21.6805	0	0	0	0	0		1	0	0	0	0	0		1.00152	1.00735	1.01191	1.00595	1.00006	1.00724		105.259	146.533	136.703	172.808	135.576	176.228		19.8225	26.6775	28.2207	31.9383
133216		91.322	127.301	121.36	180.78	124.137	184.161				150	0	0	0	150	0		22.1888	0	0	0	27.8442	0		1	0	0	0	1	0		1.00209	1.00757	1.01231	1.00596	1.00067	1.00766		105.315	146.553	136.92	180.78	135.514	184.161		20.048	26.8345	28.3745	31.9948
133336		100.981	143.092	123.225	187.13	122.638	176.031				150	0	0	0	150	0		21.3362	0	0	0	27.6571	0		1	0	0	0	1	0		1.00248	1.00771	1.0128	1.0061	1.00081	1.00786		105.492	143.092	137.07	187.13	135.707	176.031		20.2183	26.9372	28.5217	32.083
133416		82.075	146.672	117.014	160.82	110.056	168.376				0	0	0	0	150	0		0	0	0	0	27.4365	0		0	0	0	0	1	0		1.00299	1.00708	1.01324	1.00608	1.00057	1.00803		105.643	146.672	137.137	173.177	135.519	176.503		20.2613	27.0782	28.878	32.0423
133496		85.628	148.103	113.094	138.722	105.25	164.982				0	0	0	0	150	0		0	0	0	0	27.164	0		0	0	0	0	1	0		1.00238	1.00686	1.01308	1.00647	1.00045	1.00807		105.719	148.103	137.139	173.143	135.524	176.501		20.2613	27.0782	28.878	32.0423
133576		92.872	124.27	111.287	161.362	111.065	162.165				0	0	0	0	0	0		0	0	0	0	0	0		0	0	0	0	0	0		1.00266	1.00692	1.01302	1.00656	1.0006	1.00823		105.684	146.8	137.14	173.029	135.447	176.49		20.2613	27.0782	28.878	31.9588
133656		88.703	124.911	112.786	157.748	133.171	160.699				0	0	0	0	0	0		0	0	0	0	0	0		0	0	0	0	0	0		1.00295	1.0066	1.01285	1.0068	1.00046	1.00824		105.648	147.278	137.31	173.017	133.171	176.395		20.2613	27.0782	28.9265	31.9588
133736		85.445	127.513	113.601	141.827	107.005	167.472				0	0	0	0	0	0		0	0	0	0	0	0		0	0	0	0	0	0		1.00065	1.00576	1.01253	1.00695	0.99982	1.00841		105.801	147.467	137.351	172.91	135.444	176.387		20.2613	27.0782	28.9265	31.8705
133816		81.528	123.904	116.373	152.002	109.787	154.365				0	0	0	0	0	0		0	0	0	0	0	0		0	0	0	0	0	0		0.99957	1.00492	1.0121	1.00689	0.999373	1.00831		105.813	147.722	137.381	172.913	135.371	176.279		20.2613	27.0782	28.9265	31.8705
133896		82.352	120.069	112.27	139.636	94.493	148.018				0	0	0	0	0	0		0	0	0	0	0	0		0	0	0	0	0	0		0.999384	1.00388	1.01214	1.00671	0.999283	1.00837		105.787	147.738	137.381	172.924	135.446	176.274		20.2183	27.0782	28.9677	31.8705
133976		85.102	117.678	100.57	146.522	92.314	154.564				0	0	0	0	0	0		0	0	0	0	0	0		0	0	0	0	0	0		0.999508	1.00336	1.01147	1.00678	0.998948	1.00861		105.783	147.837	137.707	173.018	135.42	176.378		20.2183	27.1482	29.148	31.9588
134136		78.616	123.709	101.737	144.996	93.913	135.852				0	0	0	0	0	0		0	0	0	0	0	0		0	0	0	0	0	0		0.999045	1.00345	1.01051	1.00704	0.999075	1.00862		105.798	147.975	138.012	173.094	135.446	176.462		20.2183	27.2205	29.148	32.0423
134296		97.242	146.372	128.202	199.786	129.032	195.552				0	0	0	0	0	0		0	0	0	0	0	0		0	0	0	0	0	0		0.998594	1.00317	1.01066	1.00727	0.999234	1.0085		105.822	146.372	138.185	199.786	135.503	195.552		20.2613	27.2805	29.392	32.2235
134376		112.177	171.161	131.822	175.272	120.814	177.263				0	0	0	0	0	0		0	0	0	0	0	0		0	0	0	0	0	0		0.998311	1.00308	1.011	1.00786	0.999051	1.00838		112.177	171.161	131.822	175.272	135.654	177.263		20.2613	27.3165	29.5693	32.728
134456		114.723	144.021	116.225	156.372	121.182	159.899				0	0	0	0	0	0		0	0	0	0	0	0		0	0	0	0	0	0		0.998166	1.00229	1.01136	1.00798	0.998919	1.00822		114.723	144.021	138.491	173.32	135.754	176.49		20.2805	27.2593	29.7858	32.728
134536		86.059	144.873	117.076	166.471	124.161	168.719				0	0	0	0	0	0		0	0	0	0	0	0		0	0	0	0	0	0		0.997904	1.00232	1.01166	1.00793	0.999294	1.00824		105.896	144.873	138.414	166.471	135.975	176.489		20.2805	27.3798	29.7858	32.189
134616		90.629	131.85	111.897	166.987	115.061	173.24				0	0	0	0	0	0		0	0	0	0	0	0		0	0	0	0	0	0		0.997658	1.00164	1.01109	1.00785	0.999468	1.00821		105.905	148.378	138.224	166.987	135.942	173.24		20.2805	27.3798	29.7858	32.0093
134696		86.483	131.423	123.753	152.27	107.504	167.913				0	0	0	0	0	0		0	0	0	0	0	0		0	0	0	0	0	0		0.997958	1.00173	1.00984	1.0079	0.999146	1.00836		105.894	148.372	138.551	173.047	136.004	176.389		20.2805	27.3798	29.7858	32.005
134776		86.671	131.109	118.285	162.67	108.629	160.239				0	0	0	0	0	0		0	0	0	0	0	0		0	0	0	0	0	0		0.998102	1.00184	1.01005	1.0078	0.998474	1.00816		105.889	148.365	138.521	173.052	135.814	176.399		20.2805	27.3798	29.7858	32.005
134856		100.319	124.164	120.296	156.349	112.629	171.267				0	0	0	0	0	0		0	0	0	0	0	0		0	0	0	0	0	0		0.998182	1.0021	1.00985	1.00726	0.998101	1.00806		105.834	148.346	138.55	173.079	135.886	171.267		20.2613	27.3798	29.7858	32.005
134936		86.611	124.264	104.387	136.718	108.504	164.476				0	0	0	0	0	0		0	0	0	0	0	0		0	0	0	0	0	0		0.997846	1.00238	1.00975	1.00688	0.997681	1.00773		105.844	148.318	138.337	173.236	136.141	176.323		20.2613	27.3798	29.5693	32.0093
135016		85.562	131.396	109.598	140.292	99.901	147.957				0	0	0	0	0	0		0	0	0	0	0	0		0	0	0	0	0	0		0.997181	1.00264	1.00988	1.00681	0.9975	1.00731		105.817	148.291	138.21	173.238	136.152	176.438		20.2183	27.3798	29.392	32.0093
135136		87.247	130.563	102.635	155.692	104.244	162.453				0	0	0	0	0	0		0	0	0	0	0	0		0	0	0	0	0	0		0.99744	1.00263	1.0097	1.00682	0.997447	1.00714		105.797	148.292	138.102	173.238	136.155	176.447		20.048	27.3798	29.0355	32.0093
135236		79.231	143.83	111.242	160.691	112.594	168.761				0	0	0	0	0	0		0	0	0	0	0	0		0	0	0	0	0	0		0.997895	1.00294	1.01026	1.00635	0.997988	1.00759		105.813	143.83	138.039	173.316	136.334	176.425		20.2183	27.5377	29.0355	32.1435
135356		99.065	137.783	135.768	188.924	134.669	181.491				0	0	0	0	0	0		0	0	0	0	0	0		0	0	0	0	0	0		0.998331	1.00348	1.01039	1.00582	0.998526	1.00754		105.83	148.486	135.768	188.924	134.669	181.491		20.2208	27.7477	29.392	32.5243
135456		101.841	146.657	128.023	168.731	136.176	183.744				0	0	0	0	0	0		0	0	0	0	0	0		0	0	0	0	0	0		0.998707	1.00398	1.01027	1.0054	0.998603	1.00747		105.867	146.657	138.276	168.731	136.176	183.744		20.2805	27.9425	29.5693	32.6852
135536		90.894	143.31	123.23	157.902	132.299	180.835				0	0	0	0	0	0		0	0	0	0	0	0		0	0	0	0	0	0		0.998672	1.00418	1.01023	1.00567	0.998128	1.00774		105.94	143.31	138.495	173.477	132.299	180.835		20.331	28.0832	29.7858	32.7703
135615		100.942	141.491	130.023	164.909	128.507	179.422				0	0	0	0	0	0		0	0	0	0	0	0		0	0	0	0	0	0		0.998768	1.00328	1.01044	1.00506	0.998293	1.00765		105.925	141.491	138.464	164.909	136.726	179.422		20.331	28.1785	29.7858	32.8138
135696		97.392	150.158	126.998	158.623	127.903	172.149				0	0	0	0	0	0		0	0	0	0	0	0		0	0	0	0	0	0		0.999041	1.0023	1.0104	1.00455	0.998415	1.00758		105.915	150.158	138.47	174.081	136.702	172.149		20.331	28.1785	29.7858	32.8138
135776		87.595	132.204	124.702	156.233	114.335	159.906				0	0	0	0	0	0		0	0	0	0	0	0		0	0	0	0	0	0		0.998852	1.0019	1.01011	1.0048	0.998352	1.00752		105.922	149.269	138.512	174.203	136.714	177.02		20.331	28.3345	29.7858	32.8418
135856		86.643	145.096	113.381	132.978	112.763	157.703				0	0	0	0	0	0		0	0	0	0	0	0		0	0	0	0	0	0		0.998171	1.00169	1.01043	1.00409	0.998654	1.00717		106.031	145.096	138.466	174.244	136.653	177.053		20.331	28.3947	29.7858	32.8418
135936		88.003	133.551	111.569	145.264	112.016	167.419				0	0	0	0	0	0		0	0	0	0	0	0		0	0	0	0	0	0		0.997199	1.00174	1.01055	1.00356	0.999017	1.00707		106.209	149.449	138.448	174.268	136.634	177.057		20.331	28.3947	29.7858	32.8418
136016		91.129	114.094	115.981	155.069	114.681	156.171				0	0	0	0	0	0		0	0	0	0	0	0		0	0	0	0	0	0		0.996468	1.00175	1.00923	1.00369	0.999215	1.00706		106.04	149.449	138.64	174.264	136.601	177.057		20.2805	28.3947	29.7858	32.8418
136136		90.812	115.093	106.272	150.796	114.181	168.933				0	0	0	0	0	0		0	0	0	0	0	0		0	0	0	0	0	0		0.996299	1.00189	1.00751	1.00305	0.999245	1.00721		106.071	149.446	138.741	174.282	136.599	177.053		20.2325	28.3947	29.7858	32.8418
136235		86.902	140.821	113.934	163.182	116.115	170.805				0	0	0	0	0	0		0	0	0	0	0	0		0	0	0	0	0	0		0.996676	1.00059	1.00633	1.00208	0.998849	1.00721		106.237	140.821	138.755	174.308	136.625	170.805		20.331	28.3947	29.7858	32.6575
136336		104.527	159.535	137.409	186.858	122.757	194.923				0	0	0	0	0	0		0	0	0	0	0	0		0	0	0	0	0	0		0.997208	0.99977	1.00582	1.00178	0.999159	1.0075		104.527	159.535	137.409	186.858	136.634	194.923		20.4525	28.3398	29.9442	32.6673
136416		102.881	158.838	138.191	180.987	136.522	176.022				0	0	0	0	0	0		0	0	0	0	0	0		0	0	0	0	0	0		0.997396	1.00062	1.00598	1.00213	0.999561	1.00792		106.315	158.838	138.191	180.987	136.522	176.022		20.688	28.2442	29.9442	32.597
136496		97.244	149.961	131.999	178.556	131.506	179.277				0	0	0	0	0	0		0	0	0	0	0	0		0	0	0	0	0	0		0.996876	1.00117	1.00603	1.00185	0.999394	1.00802		106.791	149.961	131.999	178.556	131.506	179.277		20.729	28.206	29.8525	32.6693
136576		97.608	158.001	140.783	177.363	132.283	174.475				0	0	0	0	0	0		0	0	0	0	0	0		0	0	0	0	0	0		0.997082	1.00078	1.0063	1.00196	0.99972	1.00828		106.824	158.001	140.783	177.363	132.283	174.475		20.8302	27.933	29.9835	33.045
136656		103.647	132.223	125.637	166.748	132.362	176.234				0	0	0	0	0	0		0	0	0	0	0	0		0	0	0	0	0	0		0.997419	0.999507	1.00604	1.00149	0.999371	1.00831		106.863	149.937	139.699	166.748	132.362	176.234		21.184	28.0863	30.0298	33.4202
136736		90.585	138.407	116.824	170.589	125.101	166.304				0	0	0	0	0	0		0	0	0	0	0	0		0	0	0	0	0	0		0.997557	0.998758	1.00529	1.00166	0.999526	1.00829		107.018	150.053	139.682	170.589	137.297	177.625		21.2248	28.1485	29.9835	33.467
136816		98.081	142.243	108.646	172.276	116.604	171.555				0	0	0	0	0	0		0	0	0	0	0	0		0	0	0	0	0	0		0.997588	0.998774	1.00563	1.00144	0.998689	1.0071		107.014	142.243	139.759	172.276	137.436	171.555		21.2248	28.1485	30.0298	33.5347
136936		94.957	138.276	118.686	156.721	118.749	173.929				0	0	0	0	0	0		0	0	0	0	0	0		0	0	0	0	0	0		0.997102	0.998972	1.00524	1.00164	0.998	1.00583		107.12	150.124	139.77	175.361	137.446	173.929		21.312	28.2385	30.0298	33.5807
137016		83.13	130.879	111.975	157.435	122.208	163.9				0	0	0	0	0	0		0	0	0	0	0	0		0	0	0	0	0	0		0.997257	0.998918	1.00526	1.00143	0.997913	1.00517		107.054	150.127	139.77	175.363	137.522	177.793		21.2248	28.2385	30.0298	33.5807
137135		86.96	141.377	115.604	149.653	99.451	161.277				0	0	0	0	0	0		0	0	0	0	0	0		0	0	0	0	0	0		0.997183	0.999321	1.00479	1.00145	0.998017	1.00523		107.064	141.377	139.774	175.363	137.446	177.79		21.2248	28.2385	30.0298	33.5807
137256		89.858	137.81	130.86	178.707	135.443	189.906				0	0	0	0	0	0		0	0	0	0	0	0		0	0	0	0	0	0		0.997178	0.999756	1.00483	1.00141	0.997808	1.00525		107.064	150.086	139.774	178.707	135.443	189.906		21.2248	28.2385	30.0298	33.5807
137376		107.185	158.971	146.439	173.465	150.952	205.91				0	0	0	0	0	0		0	0	0	0	0	0		0	0	0	0	0	0		0.997244	0.999913	1.00497	1.00152	0.99765	1.00538		107.185	158.971	146.439	173.465	150.952	205.91		21.2248	28.2385	30.0298	33.5807
137456		109.991	162.403	154.783	201.221	139.779	199.696				0	0	0	0	0	0		0	0	0	0	0	0		0	0	0	0	0	0		0.997492	0.999975	1.00516	1.00184	0.997787	1.00448		109.991	162.403	154.783	201.221	139.779	199.696		21.312	28.305	30.083	33.572
137536		105.926	150.851	131.763	166.803	138.577	175.77				0	0	0	0	0	0		0	0	0	0	0	0		0	0	0	0	0	0		0.997563	1.00056	1.00532	1.00224	0.998075	1.00409		105.926	150.851	140.103	166.803	138.577	175.77		21.1418	27.9495	30.1183	33.5072
137615		103.991	147.961	129.879	198.236	137.435	184.349				0	0	0	0	0	0		0	0	0	0	0	0		0	0	0	0	0	0		0.997757	1.00047	1.00487	1.00207	0.998206	1.0042		103.991	147.961	140.162	198.236	137.435	184.349		21.0795	27.8653	30.2892	33.4092
137696		93.682	160.691	124.725	167.131	135.206	178.591				0	0	0	0	0	0		0	0	0	0	0	0		0	0	0	0	0	0		0.997606	1.00049	1.005	1.00226	0.99843	1.00449		107.401	160.691	140.209	167.131	135.206	178.591		21.135	27.489	30.6193	33.3888
137776		105.754	141.334	125.701	180.271	132.043	172.991				0	0	0	0	0	0		0	0	0	0	0	0		0	0	0	0	0	0		0.997072	0.999853	1.0049	1.0022	0.998059	1.004		105.754	141.334	140.252	180.271	132.043	172.991		21.2285	27.4572	30.679	33.3057
137856		101.994	138.3	124.395	155.688	114.582	170.809				0	0	0	0	0	0		0	0	0	0	0	0		0	0	0	0	0	0		0.997327	0.9993	1.00491	1.00172	0.99764	1.004		107.748	150.452	140.449	175.765	138.591	170.809		21.2285	27.4572	30.7468	33.401
137936		94.004	144.668	122.181	164.325	117.127	175.354				0	0	0	0	0	0		0	0	0	0	0	0		0	0	0	0	0	0		0.996922	0.998857	1.00524	1.00116	0.997848	1.00404		107.797	144.668	140.739	175.914	138.581	175.354		21.2285	27.4572	30.7575	33.7077
138016		92.54	141.973	119.033	162.69	135.013	164.227				0	0	0	0	0	0		0	0	0	0	0	0		0	0	0	0	0	0		0.996994	0.998906	1.00523	1.00103	0.997773	1.00377		107.795	141.973	140.795	176.445	135.013	178.545		21.2285	27.4572	30.9583	34.2715
138136		94.1	130.393	130.762	139.29	123.915	178.25				0	0	0	0	0	0		0	0	0	0	0	0		0	0	0	0	0	0		0.996932	0.998781	1.00456	1.00117	0.997747	1.00385		107.797	150.499	140.829	176.387	138.582	178.25		21.2285	27.4572	30.9583	34.2715
138216		94.812	131.008	108.842	145.242	114.983	170.437				0	0	0	0	0	0		0	0	0	0	0	0		0	0	0	0	0	0		0.996811	0.998695	1.00376	1.00119	0.998035	1.00388		107.8	150.571	140.869	176.38	138.58	178.545		21.2285	27.3355	30.9583	34.2715
138316		99.931	141.013	134.169	175.82	145.449	208.197				0	0	0	0	0	0		0	0	0	0	0	0		0	0	0	0	0	0		0.997162	0.998934	1.0031	1.00122	0.997696	1.00406		107.779	150.562	134.169	175.82	145.449	208.197		21.2285	27.2263	30.9583	33.8965
138436		119.117	150.502	158.317	183.804	152.271	189.016				0	0	0	0	0	0		0	0	0	0	0	0		0	0	0	0	0	0		0.997338	0.999032	1.00244	1.00116	0.997855	1.00431		119.117	150.502	158.317	183.804	152.271	189.016		21.2285	27.1198	30.9583	34.2715
138516		109.597	151.931	147.654	175.357	145.674	184.852				0	0	0	0	0	0		0	0	0	0	0	0		0	0	0	0	0	0		0.997787	0.998545	1.00268	1.00118	0.997687	1.00466		109.597	151.931	147.654	175.357	145.674	184.852		21.277	26.9483	31.7335	34.2715
138595		104.577	151.376	136.38	189.634	144.231	171.274				0	0	0	0	0	0		0	0	0	0	0	0		0	0	0	0	0	0		0.998141	0.998424	1.00365	1.00093	0.997996	1.00431		104.577	151.376	136.38	189.634	144.231	171.274		21.5213	26.9558	32.314	34.0125
138676		104.995	138.096	159.79	159.622	142.65	178.283				0	0	0	0	0	0		0	0	0	0	0	0		0	0	0	0	0	0		0.99834	0.998343	1.0041	1.0012	0.998103	1.0045		104.995	150.766	159.79	176.907	142.65	178.283		21.4647	26.8393	32.4802	33.7767
138756		108.689	152.446	153.363	180.78	135.762	192.057				0	0	0	0	0	0		0	0	0	0	0	0		0	0	0	0	0	0		0.998564	0.998315	1.0042	1.00139	0.998312	1.00454		108.689	152.446	153.363	180.78	135.762	192.057		21.6845	26.773	32.083	33.7203
138835		99.649	154.579	143.651	178.018	135.251	169.671				0	0	0	0	0	0		0	0	0	0	0	0		0	0	0	0	0	0		0.998913	0.998444	1.00456	0.99984	0.998398	1.00354		108.577	154.579	143.651	178.018	135.251	179.409		21.8317	26.668	31.6955	33.2355
138915		91.892	139.813	126.324	172.896	135.447	160.239				0	0	0	0	0	0		0	0	0	0	0	0		0	0	0	0	0	0		0.999295	0.997782	1.00481	0.999155	0.998627	1.00352		108.661	151.041	142.642	172.896	135.447	179.465		22.0622	26.7973	31.6985	33.446
138995		104.888	149.017	129.849	173.358	119.723	155.202				0	0	0	0	0	0		0	0	0	0	0	0		0	0	0	0	0	0		0.999375	0.996783	1.0048	0.999412	0.998412	1.00318		104.888	149.017	142.642	173.358	138.909	179.519		22.0622	26.7973	31.6985	33.6445
139135		88.676	127.887	116.155	155.072	126.215	165.539				0	0	0	0	0	0		0	0	0	0	0	0		0	0	0	0	0	0		0.999365	0.996634	1.0048	0.999573	0.997866	1.00285		108.658	151.124	142.642	178.011	138.921	179.572		22.0622	26.7973	31.6985	34.0705
139235		91.209	137.329	116.798	147.812	130.689	160.273				0	0	0	0	0	0		0	0	0	0	0	0		0	0	0	0	0	0		0.999686	0.996501	1.00475	0.9996	0.998082	1.0028		108.785	151.146	142.65	178.01	130.689	179.736		22.1807	26.7973	31.6985	34.0705
139339		108.908	170.583	145.388	213.957	137.46	206.559				0	0	0	0	0	0		0	0	0	0	0	0		0	0	0	0	0	0		0.999875	0.996627	1.00488	0.999964	0.997455	1.00285		108.908	170.583	145.388	213.957	137.46	206.559		22.0622	26.7973	31.7903	34.1185
139455		120.702	145.003	139.768	190.848	150.128	191.067				0	0	0	0	0	0		0	0	0	0	0	0		0	0	0	0	0	0		0.999994	0.996799	1.00402	1.00012	0.996433	1.00302		120.702	145.003	139.768	190.848	150.128	191.067		22.0622	26.6573	31.7903	34.2665
139536		108.325	148.601	159.414	195.774	131.258	186.302				0	0	0	0	0	0		0	0	0	0	0	0		0	0	0	0	0	0		1.00014	0.996993	1.0021	0.999974	0.996672	1.00317		108.325	148.601	159.414	195.774	131.258	186.302		22.0622	26.6573	31.6693	34.2665
139615		110.33	155.963	142.798	183.126	135.234	183.808				0	0	0	0	0	0		0	0	0	0	0	0		0	0	0	0	0	0		1.00069	0.997405	1.00019	1.00003	0.996361	1.00345		110.33	155.963	142.798	183.126	135.234	183.808		22.1675	26.7673	31.9035	33.9458
139696		97.096	149.645	137.126	166.141	148.64	181.392				0	0	0	0	0	0		0	0	0	0	0	0		0	0	0	0	0	0		1.00138	0.998008	0.999749	1	0.996952	1.00387		108.782	149.645	137.126	178.387	148.64	181.392		22.3315	26.7627	31.961	33.846
139775		109.404	158.757	129.241	167.54	134.038	167.484				0	0	0	0	0	0		0	0	0	0	0	0		0	0	0	0	0	0		1.00181	0.998454	0.999966	0.999956	0.997432	1.00401		109.404	158.757	143.366	167.54	134.038	179.982		22.473	26.7623	31.9635	33.7645
139856		107.12	136.218	140.732	166.412	130.189	178.836				0	0	0	0	0	0		0	0	0	0	0	0		0	0	0	0	0	0		1.00208	0.998505	1.00047	1.00005	0.997693	1.00431		107.12	151.683	140.732	178.504	139.775	178.836		22.8305	26.72	31.971	33.6933
139936		91.91	139.55	135.502	167.474	138.361	181.119				0	0	0	0	0	0		0	0	0	0	0	0		0	0	0	0	0	0		1.0023	0.99865	1.00055	1.00002	0.997952	1.00459		109.347	151.716	135.502	167.474	138.361	181.119		22.9323	26.8948	32.121	33.737
140016		93.4	151.707	128.934	166.705	139.826	178.257				0	0	0	0	0	0		0	0	0	0	0	0		0	0	0	0	0	0		1.0025	0.998812	1.00074	1.00022	0.99718	1.00439		109.501	151.707	143.614	178.794	139.826	178.257		22.9608	26.953	32.135	34.035
140136		89.883	132.196	127.813	163.936	123.99	161.343				0	0	0	0	0	0		0	0	0	0	0	0		0	0	0	0	0	0		1.00262	0.998872	0.999768	1.00038	0.995995	1.00463		109.492	151.925	143.682	179.453	140.058	180.332		22.9608	27.0835	32.135	34.6623
140255		97.564	132.403	122.165	175.373	112.567	163.86				0	0	0	0	0	0		0	0	0	0	0	0		0	0	0	0	0	0		1.00143	0.998943	0.998969	1.00047	0.995747	1.00343		109.571	151.962	143.869	175.373	140.205	180.391		22.959	27.1485	32.1522	34.5545
140335		94.668	133.197	116.68	167.458	123.813	173.961				0	0	0	0	0	0		0	0	0	0	0	0		0	0	0	0	0	0		0.99892	0.999319	0.9987	1.00003	0.995837	1.00351		109.597	152.059	143.892	167.458	140.203	173.961		22.959	27.21	32.1522	34.5545
140415		100.881	150.054	135.249	174.262	138.585	179.767				0	0	0	0	0	0		0	0	0	0	0	0		0	0	0	0	0	0		0.997644	0.998082	0.998411	0.999617	0.995973	1.0029		109.761	150.054	135.249	174.262	138.585	179.767		22.959	27.1178	32.1522	34.5545
140535		117.459	165.414	140.882	197.015	150.426	198.037				0	0	0	0	0	0		0	0	0	0	0	0		0	0	0	0	0	0		0.997562	0.996839	0.998072	0.999361	0.996075	1.0033		117.459	165.414	140.882	197.015	150.426	198.037		23.0237	26.815	32.1522	34.3385
140615		121.23	191.849	154.659	190.713	159.156	185.984				0	0	0	0	0	0		0	0	0	0	0	0		0	0	0	0	0	0		0.997459	0.996602	0.998154	0.999134	0.996213	1.00341		121.23	191.849	154.659	190.713	159.156	185.984		23.2397	26.5275	32.1522	34.2605
140695		107.224	139.632	143.957	200.284	136.079	198.679				0	0	0	0	0	0		0	0	0	0	0	0		0	0	0	0	0	0		0.997098	0.996443	0.997916	0.999173	0.99595	1.00355		107.224	152.309	143.957	200.284	136.079	198.679		23.338	26.5637	32.0752	34.0083
140775		118.131	152.107	155.666	163.122	139.348	181.623				0	0	0	0	0	0		0	0	0	0	0	0		0	0	0	0	0	0		0.997295	0.996787	0.998158	0.999236	0.996377	1.00379		118.131	152.107	155.666	179.823	139.348	181.623		23.3445	26.5523	32.0523	34.1398
140855		104.431	151.679	152.214	166.587	151.132	168.637				0	0	0	0	0	0		0	0	0	0	0	0		0	0	0	0	0	0		0.997596	0.99691	0.998349	0.999386	0.996761	1.00413		104.431	151.679	152.214	180.002	151.132	181.335		23.284	26.6423	32.1273	33.7767
140935		91.964	141.997	138.236	180.499	144.52	166.06				0	0	0	0	0	0		0	0	0	0	0	0		0	0	0	0	0	0		0.997879	0.99712	0.998502	0.999536	0.996224	1.00445		110.74	153.264	138.236	180.499	144.52	181.432		23.5798	26.969	32.3577	33.6352
141015		102.622	155.254	136.916	173.083	131.789	174.304				0	0	0	0	0	0		0	0	0	0	0	0		0	0	0	0	0	0		0.998124	0.997106	0.998141	0.999634	0.996395	1.00469		110.812	155.254	136.916	173.083	131.789	174.304		23.8778	27.4905	32.637	33.672
141135		87.448	139.4	143.731	163.619	122.965	161.574				0	0	0	0	0	0		0	0	0	0	0	0		0	0	0	0	0	0		0.998494	0.99686	0.99845	0.999846	0.996521	1.00481		110.931	153.558	143.731	180.182	140.975	181.505		23.954	27.2838	32.8327	33.7097
141215		102.232	148.173	134.872	172.584	131.457	163.018				0	0	0	0	0	0		0	0	0	0	0	0		0	0	0	0	0	0		0.99895	0.997219	0.998794	1.00006	0.995869	1.00465		111.157	148.173	134.872	172.584	141.05	181.508		24.1167	27.3568	32.85	33.7685
141315		95.836	144.546	119.545	162.491	133.992	174.053				0	0	0	0	0	0		0	0	0	0	0	0		0	0	0	0	0	0		0.998576	0.997201	0.998659	1.00018	0.995285	1.00445		111.233	144.546	145.063	180.256	133.992	174.053		24.3542	27.3568	32.9335	33.7917
141416		107.075	149.604	124.126	172.532	132.621	159.463				0	0	0	0	0	0		0	0	0	0	0	0		0	0	0	0	0	0		0.998633	0.996965	0.998022	0.999101	0.993938	1.00452		107.075	149.604	145.332	172.532	132.621	181.691		24.4213	27.3568	33.1945	33.7362
141535		119.991	172.171	154.997	201.382	147.25	204.95				0	0	0	0	0	0		0	0	0	0	0	0		0	0	0	0	0	0		0.998798	0.996532	0.99775	0.998249	0.991349	1.00426		119.991	172.171	154.997	201.382	147.25	204.95		24.3223	26.625	33.1945	33.728
141615		123.191	159.436	157.515	196.013	164.341	192.973				0	0	0	0	0	0		0	0	0	0	0	0		0	0	0	0	0	0		0.998985	0.99655	0.997489	0.998423	0.990201	1.00398		123.191	159.436	157.515	196.013	164.341	192.973		24.3063	26.2953	33.1945	33.6965
141695		117.744	165.231	146.508	177.003	151.275	177.11				0	0	0	0	0	0		0	0	0	0	0	0		0	0	0	0	0	0		0.997538	0.996837	0.996574	0.998715	0.989988	1.00387		117.744	165.231	146.508	177.003	151.275	177.11		24.2455	26.3215	33.36	33.5778
141775		104.959	149.441	140.309	175.618	131.58	186.841				0	0	0	0	0	0		0	0	0	0	0	0		0	0	0	0	0	0		0.996501	0.997066	0.996522	0.998888	0.989915	1.00349		104.959	149.441	140.309	175.618	142.815	186.841		24.3028	26.3393	33.4088	33.3825
141855		117.372	169.124	150.206	182.557	146.776	191.112				0	0	0	0	0	0		0	0	0	0	0	0		0	0	0	0	0	0		0.996769	0.997115	0.996858	0.999258	0.990129	1.00377		117.372	169.124	150.206	182.557	146.776	191.112		24.4085	26.4465	33.2707	33.1463
141935		104.03	161.183	145.955	169.456	143.485	176.444				0	0	0	0	0	0		0	0	0	0	0	0		0	0	0	0	0	0		0.99712	0.997267	0.997024	0.999513	0.990259	1.00389		111.973	161.183	145.955	169.456	143.485	176.444		24.3863	26.406	33.364	33.0235
142015		111.209	153.973	135.694	161.3	122.984	184.525				0	0	0	0	0	0		0	0	0	0	0	0		0	0	0	0	0	0		0.997522	0.997464	0.997404	0.999772	0.990591	1.00414		111.209	153.973	135.694	180.964	142.988	184.525		24.45	26.5575	33.4095	33.0535
142135		89.365	138.341	123.115	153.171	128.356	161.256				0	0	0	0	0	0		0	0	0	0	0	0		0	0	0	0	0	0		0.997952	0.997743	0.997686	1.00006	0.99073	1.00437		112.186	155.402	145.913	180.989	143.009	183.068		24.6285	27.1808	33.5535	33.084
142215		91.324	139.111	115.051	158.333	126.648	156.818				0	0	0	0	0	0		0	0	0	0	0	0		0	0	0	0	0	0		0.997014	0.997897	0.99777	1.00015	0.99092	1.00379		112.444	155.677	145.945	181.056	143.102	183.28		24.784	27.748	33.6293	33.0642
142295		91.55	136.208	127.15	153.26	141.1	154.58				0	0	0	0	0	0		0	0	0	0	0	0		0	0	0	0	0	0		0.997224	0.997897	0.997988	1.0003	0.990903	1.00376		112.503	155.906	146.177	181.428	141.1	183.285		24.8595	28.0183	33.2808	32.7605
142395		81.57	135.032	124.532	158.68	121.928	161.617				0	0	0	0	0	0		0	0	0	0	0	0		0	0	0	0	0	0		0.995636	0.997065	0.997992	1.00032	0.991047	1.00379		112.552	155.966	146.175	181.419	143.092	183.285		24.8595	27.9748	33.2808	32.3158
142495		94.322	141.906	120.031	160.23	122.243	155.474				0	0	0	0	0	0		0	0	0	0	0	0		0	0	0	0	0	0		0.995082	0.996083	0.997615	1.00013	0.990782	1.0037		112.803	156.091	146.285	181.496	143.112	183.371		24.8997	27.7653	33.1513	32.226
142615		114.782	163.399	151	189.435	157.794	199.263				0	0	0	0	0	0		0	0	0	0	0	0		0	0	0	0	0	0		0.994633	0.996123	0.997205	1.00024	0.990561	1.00364		114.782	163.399	151	189.435	157.794	199.263		24.7242	27.582	32.944	31.9755
142695		105.314	166.242	142.801	211.802	149.393	199.139				0	0	0	0	0	0		0	0	0	0	0	0		0	0	0	0	0	0		0.994178	0.996465	0.997466	0.999778	0.990468	1.00361		105.314	166.242	142.801	211.802	149.393	199.139		24.6517	27.5095	32.99	31.8743
142775		113.673	164.036	156.326	191.751	133.143	187.498				0	0	0	0	0	0		0	0	0	0	0	0		0	0	0	0	0	0		0.994457	0.997296	0.997837	1.00012	0.990027	1.0041		113.673	164.036	156.326	191.751	133.143	187.498		24.6665	27.78	33.255	32.1975
142855		103.35	163.042	148.568	194.842	140.211	173.392				0	0	0	0	0	0		0	0	0	0	0	0		0	0	0	0	0	0		0.99464	0.997875	0.998076	1.00024	0.989437	1.00416		113.225	163.042	148.568	194.842	140.211	183.735		24.6358	27.3423	33.1938	32.104
142935		113.011	155.498	134.114	191.511	132.214	178.545				0	0	0	0	0	0		0	0	0	0	0	0		0	0	0	0	0	0		0.994899	0.997682	0.997731	1.00034	0.989114	1.00442		113.011	155.498	147.388	191.511	143.465	178.545		24.7987	27.5745	33.3942	31.6505
143015		111.606	141.01	138.001	170.846	134.362	165.478				0	0	0	0	0	0		0	0	0	0	0	0		0	0	0	0	0	0		0.995185	0.997725	0.998171	1.00065	0.989196	1.00456		111.606	157.205	138.001	170.846	134.362	183.97		25.0473	27.4903	33.8397	31.6132
143135		98.953	149.722	131.699	186.174	145.819	169.166				0	0	0	0	0	0		0	0	0	0	0	0		0	0	0	0	0	0		0.99526	0.998125	0.997992	1.00084	0.988981	1.00463		113.619	149.722	147.573	186.174	145.819	184.134		25.2043	27.4903	33.888	31.6583
143215		103.751	152.117	132.967	159.739	123.75	169.022				0	0	0	0	0	0		0	0	0	0	0	0		0	0	0	0	0	0		0.995611	0.997616	0.998287	1.00003	0.989129	1.00472		113.66	152.117	147.604	182.562	144.444	184.131		25.2598	27.9825	34.0225	31.614
143295		105.127	148.03	117.972	161.37	117.529	163.859				0	0	0	0	0	0		0	0	0	0	0	0		0	0	0	0	0	0		0.995689	0.997168	0.997894	1.00043	0.988876	1.0048		105.127	148.03	148.1	182.578	144.478	184.207		25.4173	28.007	34.0563	30.8558
143375		88.281	141.859	114.277	155.751	128.022	177.873				0	0	0	0	0	0		0	0	0	0	0	0		0	0	0	0	0	0		0.996149	0.99718	0.997961	0.999085	0.989137	1.005		113.878	157.488	148.065	182.679	144.514	177.873		25.6128	28.007	34.0563	30.4532
143475		98.451	134.998	122.872	169.278	123.516	176.562				0	0	0	0	0	0		0	0	0	0	0	0		0	0	0	0	0	0		0.996261	0.99737	0.996858	0.998195	0.989225	1.00492		114.154	157.472	148.526	169.278	144.768	176.562		25.6543	27.5478	33.9067	30.348
143555		94.954	128.865	117.067	156.544	109.733	172.842				0	0	0	0	0	0		0	0	0	0	0	0		0	0	0	0	0	0		0.996114	0.997073	0.996282	0.998279	0.989165	1.00515		114.324	157.496	148.538	182.77	144.779	184.383		25.7495	27.0517	33.72	30.2505
143695		114.476	168.516	156.307	191.316	147.125	195.308				0	0	0	0	0	0		0	0	0	0	0	0		0	0	0	0	0	0		0.994759	0.997147	0.995959	0.998367	0.989224	1.00522		114.476	168.516	156.307	191.316	147.125	195.308		25.7495	26.8673	33.72	30.252
143775		114.926	180.086	155.848	205.34	143.293	200.79				0	0	0	0	0	0		0	0	0	0	0	0		0	0	0	0	0	0		0.993806	0.996677	0.995993	0.998518	0.988965	1.00502		114.926	180.086	155.848	205.34	143.293	200.79		25.8785	26.8468	33.411	30.3113
143855		116.854	163.103	160.73	196.966	148.288	170.807				0	0	0	0	0	0		0	0	0	0	0	0		0	0	0	0	0	0		0.994563	0.99604	0.996409	0.998688	0.989244	1.00472		116.854	163.103	160.73	196.966	148.288	184.72		25.9555	26.6983	33.4962	30.3508
143935		118.595	147.714	149.207	188.471	147.963	170.954				0	0	0	0	0	0		0	0	0	0	0	0		0	0	0	0	0	0		0.995289	0.995878	0.996552	0.998242	0.989044	1.00487		118.595	147.714	149.207	188.471	147.963	184.764		25.7905	26.7015	34.1017	30.5478
144015		115.131	144.303	142.405	182.753	140.675	184.727				0	0	0	0	0	0		0	0	0	0	0	0		0	0	0	0	0	0		0.995398	0.995993	0.996825	0.998405	0.989426	1.00506		115.131	158.183	142.405	182.753	140.675	184.727		25.8877	26.9195	34.068	30.6395
144135		112.509	153.917	136.206	175.988	125.326	173.655				0	0	0	0	0	0		0	0	0	0	0	0		0	0	0	0	0	0		0.99532	0.996553	0.997016	0.998672	0.989644	1.00524		112.509	153.917	148.835	175.988	145.014	184.905		25.9157	27.078	34.1355	30.654
144215		104.059	153.078	143.162	181.382	126.391	180.046				0	0	0	0	0	0		0	0	0	0	0	0		0	0	0	0	0	0		0.995745	0.996785	0.997233	0.998148	0.989765	1.00547		114.566	153.078	143.162	181.382	145.013	180.046		25.9225	27.2063	34.3185	30.959
144295		107.834	161.069	138.753	174.399	131.242	181.941				0	0	0	0	0	0		0	0	0	0	0	0		0	0	0	0	0	0		0.99606	0.997098	0.997548	0.997986	0.989883	1.00505		107.834	161.069	138.753	174.399	145.066	181.941		25.849	27.2495	33.9307	31.7362
144375		101.468	139.726	132.783	174.164	112.406	174.84				0	0	0	0	0	0		0	0	0	0	0	0		0	0	0	0	0	0		0.996115	0.997265	0.997876	0.99814	0.990014	1.00444		114.758	158.621	148.975	174.164	145.235	174.84		25.8678	27.4555	33.846	31.6767
144455		106.262	145.723	122.331	174.375	132.649	171.089				0	0	0	0	0	0		0	0	0	0	0	0		0	0	0	0	0	0		0.996628	0.997313	0.998047	0.998152	0.989102	1.00389		106.262	145.723	148.961	174.375	145.512	185.485		25.9322	27.3745	33.846	31.3197
144575		94.831	150.739	125.092	168.406	126.618	177.04				0	0	0	0	0	0		0	0	0	0	0	0		0	0	0	0	0	0		0.996501	0.997596	0.998163	0.998027	0.988583	1.00395		114.808	150.739	148.952	168.406	145.609	177.04		25.9135	27.247	33.7127	31.1315
144655		106.824	179.325	144.492	218.248	158.704	203.58				0	0	0	0	0	0		0	0	0	0	0	0		0	0	0	0	0	0		0.99659	0.997887	0.998097	0.997728	0.988129	1.00384		106.824	179.325	144.492	218.248	158.704	203.58		25.9395	27.2158	33.58	30.6538
144775		112.196	168.219	160.296	191.781	152.317	218.191				0	0	0	0	0	0		0	0	0	0	0	0		0	0	0	0	0	0		0.996798	0.99763	0.9967	0.997243	0.987628	1.00316		112.196	168.219	160.296	191.781	152.317	218.191		25.9395	27.1637	33.5108	30.4543
144855		107.793	164.962	156.001	180.091	141.341	201.776				0	0	0	0	0	0		0	0	0	0	0	0		0	0	0	0	0	0		0.997076	0.997421	0.995577	0.997318	0.987643	1.00271		107.793	164.962	156.001	180.091	141.341	201.776		25.892	27.127	33.52	30.57
144935		111.805	167.292	142.804	182.578	145.007	176.082				0	0	0	0	0	0		0	0	0	0	0	0		0	0	0	0	0	0		0.996732	0.997537	0.994633	0.997815	0.988102	1.0025		111.805	167.292	142.804	182.578	145.007	176.082		25.6148	27.1538	33.5853	30.275
145015		102.974	153.544	164.521	196.645	148.075	176.365				0	0	0	0	0	0		0	0	0	0	0	0		0	0	0	0	0	0		0.996439	0.99774	0.993525	0.997362	0.987206	1.00215		115.171	153.544	164.521	196.645	148.075	176.365		25.5308	27.2452	33.7767	30.2692
145135		110.77	166.628	145.796	177.108	140.3	184.714				0	0	0	0	0	0		0	0	0	0	0	0		0	0	0	0	0	0		0.996418	0.997936	0.993521	0.996967	0.986596	1.00218		110.77	166.628	145.796	177.108	140.3	184.714		25.5118	27.5485	34.0252	30.321
145215		95.327	146.075	139.562	159.04	128.656	170.832				0	0	0	0	0	0		0	0	0	0	0	0		0	0	0	0	0	0		0.996637	0.998204	0.993695	0.99693	0.98665	1.00202		115.255	146.075	139.562	186.175	146.63	186.337		25.5727	27.6415	34.5165	30.3315
145295		104.811	138.559	139.179	165.181	141.996	173.041				0	0	0	0	0	0		0	0	0	0	0	0		0	0	0	0	0	0		0.996524	0.998603	0.993865	0.996627	0.986615	1.00215		115.299	159.863	139.179	186.188	141.996	186.378		25.6527	27.795	35.1095	30.2122
145375		98.63	135.049	121.73	185.364	133.027	174.72				0	0	0	0	0	0		0	0	0	0	0	0		0	0	0	0	0	0		0.996839	0.998702	0.99394	0.996522	0.986451	1.00218		115.394	159.979	151.448	185.364	146.657	174.72		25.621	27.7725	34.8847	30.0637
145455		94.115	127.399	121.353	173.478	118.858	181.526				0	0	0	0	0	0		0	0	0	0	0	0		0	0	0	0	0	0		0.996791	0.99884	0.99418	0.996488	0.986039	1.00218		115.715	159.965	151.503	173.478	146.713	181.526		25.5708	27.68	34.8962	29.8563
145575		98.892	142.314	119.78	168.479	125.742	163.683				0	0	0	0	0	0		0	0	0	0	0	0		0	0	0	0	0	0		0.99712	0.999053	0.993731	0.996555	0.986133	1.00203		115.811	160.18	151.652	186.253	146.701	186.637		25.7067	27.8173	34.896	29.8153
145655		98.481	131.689	112.785	170	129.37	165.361				0	0	0	0	0	0		0	0	0	0	0	0		0	0	0	0	0	0		0.996158	0.999236	0.992306	0.996274	0.985847	1.00209		115.875	160.555	151.786	170	146.74	186.636		25.5985	28.0885	34.8515	29.806
145735		121.21	162.146	144.205	186.591	150.806	211.882				0	0	0	0	0	0		0	0	0	0	0	0		0	0	0	0	0	0		0.995008	0.999367	0.990301	0.996248	0.985531	1.00206		121.21	162.146	144.205	186.591	150.806	211.882		25.8462	28.3462	34.727	29.7863
145855		117.302	195.438	148.521	190.955	165.702	195.995				0	0	0	0	0	0		0	0	0	0	0	0		0	0	0	0	0	0		0.995177	0.998626	0.988635	0.996269	0.985388	1.00162		117.302	195.438	148.521	190.955	165.702	195.995		25.924	28.214	34.4597	29.742
145936		117.641	182.511	156.511	206.038	149.888	192.503				0	0	0	0	0	0		0	0	0	0	0	0		0	0	0	0	0	0		0.995543	0.999138	0.987921	0.996313	0.984775	1.00152		117.641	182.511	156.511	206.038	149.888	192.503		25.8718	28.2003	34.4697	29.668
146015		118.105	175.802	145.632	178.316	160.216	204.027				0	0	0	0	0	0		0	0	0	0	0	0		0	0	0	0	0	0		0.995988	0.998674	0.987659	0.996072	0.983951	1.00165		118.105	175.802	145.632	178.316	160.216	204.027		25.8805	28.0542	34.6672	29.565
146135		115.233	178.889	140.222	183.664	140.177	170.634				0	0	0	0	0	0		0	0	0	0	0	0		0	0	0	0	0	0		0.995913	0.998923	0.988024	0.996135	0.983665	1.00212		115.233	178.889	140.222	183.664	140.177	186.912		25.8105	27.92	34.5782	29.162
146215		114.573	149.651	143.89	174.749	140.643	171.279				0	0	0	0	0	0		0	0	0	0	0	0		0	0	0	0	0	0		0.99635	0.999043	0.988734	0.996131	0.983325	1.00273		114.573	149.651	143.89	174.749	140.643	186.927		26.182	28.0475	34.718	29.3667
146295		98.168	153.973	134.758	168.495	136.971	173.335				0	0	0	0	0	0		0	0	0	0	0	0		0	0	0	0	0	0		0.996494	0.999459	0.989199	0.996524	0.983428	1.00282		117.096	153.973	152.699	186.926	136.971	187.141		26.28	28.2147	34.7938	29.1433
146375		95.812	151.032	139.342	174.344	140.909	179.405				0	0	0	0	0	0		0	0	0	0	0	0		0	0	0	0	0	0		0.996591	0.999455	0.989543	0.996246	0.983579	1.00308		117.221	151.032	139.342	174.344	140.909	179.405		26.3807	28.118	34.929	29.1422
146455		96.787	151.966	140.204	154.28	142.063	175.96				0	0	0	0	0	0		0	0	0	0	0	0		0	0	0	0	0	0		0.996901	0.999489	0.989727	0.996244	0.983854	1.0033		117.309	151.966	140.204	187.046	142.063	175.96		26.314	28.118	34.4762	29.0072
146535		101.591	159.345	135.641	158.372	142.742	169.967				0	0	0	0	0	0		0	0	0	0	0	0		0	0	0	0	0	0		0.997061	0.999643	0.98972	0.995783	0.983862	1.00337		117.363	159.345	152.74	187.094	142.742	187.626		26.3415	28.2195	34.1577	28.9612
146655		100.709	144.668	140.886	156.447	133.331	166.77				0	0	0	0	0	0		0	0	0	0	0	0		0	0	0	0	0	0		0.997295	0.999851	0.989853	0.996433	0.983773	1.00347		117.371	161.597	140.886	187.027	148.055	187.608		26.247	28.0902	34.1078	28.643
146735		108.162	165.42	145.049	169.582	162.692	188.85				0	0	0	0	0	0		0	0	0	0	0	0		0	0	0	0	0	0		0.997657	1.00005	0.990083	0.996067	0.983826	1.00336		108.162	165.42	145.049	169.582	162.692	188.85		26.1762	28.0613	34.0067	28.5085
146855		123.194	166.4	159.523	209.306	156.751	201.269				0	0	0	0	0	0		0	0	0	0	0	0		0	0	0	0	0	0		0.997007	1.00011	0.990291	0.995759	0.983923	1.00306		123.194	166.4	159.523	209.306	156.751	201.269		26.1	27.9563	33.8605	28.3105
146935		124.698	172.999	152.041	175.238	155.373	196.92				0	0	0	0	0	0		0	0	0	0	0	0		0	0	0	0	0	0		0.997114	1.00022	0.98915	0.995599	0.983934	1.00293		124.698	172.999	152.041	175.238	155.373	196.92		26.0703	27.8953	33.8247	28.205
147015		102.968	184.892	146.565	176.711	162.61	204.905				0	0	0	0	0	0		0	0	0	0	0	0		0	0	0	0	0	0		0.996402	1.00047	0.987896	0.996021	0.984481	1.00278		117.684	184.892	146.565	176.711	162.61	204.905		25.9845	27.7895	33.7425	27.9715
147135		124.63	171.789	152.712	180.228	146.944	183.285				0	0	0	0	0	0		0	0	0	0	0	0		0	0	0	0	0	0		0.996185	1.00062	0.987959	0.996412	0.984289	1.00254		124.63	171.789	152.712	180.228	146.944	183.285		25.755	27.861	33.69	27.5252
147215		111.777	171.995	140.099	170.394	139.769	177.881				0	0	0	0	0	0		0	0	0	0	0	0		0	0	0	0	0	0		0.996186	1.00012	0.988109	0.996616	0.983947	1.00262		111.777	171.995	140.099	170.394	139.769	177.881		25.8603	27.8392	33.7045	27.6627
147295		104.982	158.641	133.97	178.489	147.934	192.332				0	0	0	0	0	0		0	0	0	0	0	0		0	0	0	0	0	0		0.996434	0.999952	0.988019	0.996903	0.98399	1.00278		117.961	158.641	154.152	178.489	147.934	192.332		25.8413	27.559	33.353	27.496
147375		109.593	137.251	147.563	159.905	132.049	166.778				0	0	0	0	0	0		0	0	0	0	0	0		0	0	0	0	0	0		0.996618	1	0.98816	0.996725	0.984008	1.00264		109.593	162.614	147.563	188.398	148.358	188.213		25.893	27.6068	33.1718	27.609
147455		98.629	148.813	130.173	164.169	137.583	180.537				0	0	0	0	0	0		0	0	0	0	0	0		0	0	0	0	0	0		0.996866	1.00007	0.988469	0.99689	0.984002	1.00242		118.077	148.813	154.359	188.437	137.583	180.537		25.9988	28.0495	33.4503	27.8915
147555		92.828	136.23	131.308	166.337	135.526	169.116				0	0	0	0	0	0		0	0	0	0	0	0		0	0	0	0	0	0		0.997078	1.00001	0.98863	0.996726	0.984119	1.00233		118.105	163.057	154.353	188.441	135.526	188.311		25.803	28.0305	33.4217	27.601
147635		97.392	147.532	130.606	175.509	126.673	165.57				0	0	0	0	0	0		0	0	0	0	0	0		0	0	0	0	0	0		0.997217	1.00012	0.988919	0.996677	0.984055	1.00227		118.129	147.532	154.404	175.509	148.558	188.33		25.5987	28.0797	33.361	27.3993
147715		109.967	141.993	144.763	177.031	128.748	169.566				0	0	0	0	0	0		0	0	0	0	0	0		0	0	0	0	0	0		0.997056	1.00019	0.989123	0.996453	0.984191	1.00244		109.967	163.115	144.763	177.031	148.635	188.756		25.3535	27.9968	33.3773	27.3508
147815		105.865	151.856	163.116	180.253	155.715	200.649				0	0	0	0	0	0		0	0	0	0	0	0		0	0	0	0	0	0		0.99748	0.999892	0.989363	0.996446	0.984117	1.00247		105.865	151.856	163.116	180.253	155.715	200.649		25.2625	27.6255	33.3288	27.2825
147935		120.403	190.266	167.793	228.138	170.889	193.684				0	0	0	0	0	0		0	0	0	0	0	0		0	0	0	0	0	0		0.997182	0.999705	0.988614	0.996436	0.984024	1.00263		120.403	190.266	167.793	228.138	170.889	193.684		25.2215	27.3973	32.6955	27.2303
148015		119.06	202.024	167.922	176.797	155.999	193.196				0	0	0	0	0	0		0	0	0	0	0	0		0	0	0	0	0	0		0.997132	0.999993	0.98873	0.996592	0.98433	1.00289		119.06	202.024	167.922	176.797	155.999	193.196		25.24	27.4445	32.4003	27.2198
148135		117.045	180.276	155.36	195.768	148.35	182.656				0	0	0	0	0	0		0	0	0	0	0	0		0	0	0	0	0	0		0.997727	1.00049	0.988428	0.996856	0.984746	1.00287		117.045	180.276	155.36	195.768	148.35	182.656		25.0433	27.4825	32.7508	27.0952
148215		118.384	173.47	154.404	209.858	156.094	202.045				0	0	0	0	0	0		0	0	0	0	0	0		0	0	0	0	0	0		0.997174	0.999659	0.988148	0.996352	0.984901	1.00279		118.384	173.47	154.404	209.858	156.094	202.045		24.9755	27.3705	32.7693	27.0737
148295		127.846	163.189	158.023	182.182	142.555	193.72				0	0	0	0	0	0		0	0	0	0	0	0		0	0	0	0	0	0		0.995889	0.998889	0.9885	0.996138	0.984761	1.00249		127.846	163.189	158.023	182.182	142.555	193.72		25.188	27.593	32.9147	26.8897
148375		113.37	148.347	145.364	162.037	138.594	186.219				0	0	0	0	0	0		0	0	0	0	0	0		0	0	0	0	0	0		0.995049	0.998278	0.988716	0.996024	0.985223	1.00255		113.37	148.347	145.364	188.773	138.594	186.219		25.0935	27.6575	32.72	26.7705
148455		115.341	149.48	138.758	190.61	146.963	189.599				0	0	0	0	0	0		0	0	0	0	0	0		0	0	0	0	0	0		0.995468	0.998665	0.988972	0.996337	0.985212	1.0026		115.341	149.48	138.758	190.61	146.963	189.599		25.2772	27.4385	32.778	26.5922
148535		109.844	143.126	143.983	170.696	145.592	164.55				0	0	0	0	0	0		0	0	0	0	0	0		0	0	0	0	0	0		0.995646	0.998666	0.988941	0.996473	0.985358	1.00253		109.844	164.543	143.983	188.954	145.592	189.535		25.1727	27.4582	32.3593	26.7027
148635		100.359	133.765	145.88	174.308	139.034	179.938				0	0	0	0	0	0		0	0	0	0	0	0		0	0	0	0	0	0		0.995776	0.998686	0.988946	0.996777	0.985321	1.00262		119.739	164.54	145.88	174.308	139.034	179.938		25.438	27.4065	32.2385	26.755
148735		104.17	141.79	128.715	185.475	136.632	175.981				0	0	0	0	0	0		0	0	0	0	0	0		0	0	0	0	0	0		0.995898	0.998474	0.98894	0.9969	0.985098	1.0026		119.966	164.566	155.357	185.475	136.632	175.981		25.1508	27.0297	32.122	26.4445
148815		97.526	134.643	133.659	167.706	125.189	175.446				0	0	0	0	0	0		0	0	0	0	0	0		0	0	0	0	0	0		0.995903	0.998282	0.988891	0.996847	0.984994	1.00272		119.965	164.589	155.361	189.059	149.709	189.604		24.9983	26.8507	31.6788	26.2117
148895		96.103	129.351	137.149	188.709	134.26	161.938				0	0	0	0	0	0		0	0	0	0	0	0		0	0	0	0	0	0		0.99593	0.998334	0.988817	0.99699	0.985075	1.0029		119.964	164.582	155.365	188.709	149.699	189.704		24.963	26.4907	31.3613	26.152
149015		143.923	176.231	172.77	201.863	167.641	212.152				0	0	0	0	0	0		0	0	0	0	0	0		0	0	0	0	0	0		0.995153	0.998351	0.98846	0.996169	0.98441	1.00303		143.923	176.231	172.77	201.863	167.641	212.152		25.0425	26.357	31.218	26.102
149135		133.182	161.516	176.385	190.182	161.422	191.652				0	0	0	0	0	0		0	0	0	0	0	0		0	0	0	0	0	0		0.995668	0.998836	0.988783	0.996686	0.984504	1.00335		133.182	161.516	176.385	190.182	161.422	191.652		25.3413	26.558	31.2385	25.9153
149215		116.018	148.461	162.331	197.723	173.787	191.407				0	0	0	0	0	0		0	0	0	0	0	0		0	0	0	0	0	0		0.995365	0.999163	0.988529	0.996061	0.984774	1.00363		116.018	148.461	162.331	197.723	173.787	191.407		25.2758	26.6477	30.9317	25.93
149295		121.96	149.909	163.081	190.728	158.433	186.936				0	0	0	0	0	0		0	0	0	0	0	0		0	0	0	0	0	0		0.99557	0.999513	0.988298	0.996311	0.984972	1.00354		121.96	149.909	163.081	190.728	158.433	186.936		25.45	26.7832	30.6572	26.2215
149375		126.187	153.646	158.684	180.995	131.381	182.14				0	0	0	0	0	0		0	0	0	0	0	0		0	0	0	0	0	0		0.995842	0.999363	0.988679	0.996572	0.985452	1.00213		126.187	153.646	158.684	180.995	150.129	182.14		25.5545	26.9615	30.5088	26.3177
149455		121.055	157.496	151.511	199.95	136.634	177.586				0	0	0	0	0	0		0	0	0	0	0	0		0	0	0	0	0	0		0.995588	0.999853	0.989146	0.996383	0.985946	1.00098		121.055	157.496	151.511	199.95	136.634	177.586		25.8132	27.0195	30.556	26.233
149535		112.746	162.467	152.776	170.995	128.856	184.577				0	0	0	0	0	0		0	0	0	0	0	0		0	0	0	0	0	0		0.995858	0.999913	0.989387	0.996185	0.985943	1.00106		112.746	162.467	152.776	190.433	150.163	184.577		25.7583	26.9598	30.5985	26.238
149615		115.813	147.149	151.031	180.949	138.938	171.665				0	0	0	0	0	0		0	0	0	0	0	0		0	0	0	0	0	0		0.996034	0.999831	0.989308	0.996418	0.986127	1.0013		115.813	147.149	151.031	180.949	138.938	190.613		25.489	26.968	30.5387	26.3347
149695		110.061	143.074	161.744	172.018	125.968	162.278				0	0	0	0	0	0		0	0	0	0	0	0		0	0	0	0	0	0		0.996134	0.999866	0.989293	0.996366	0.986174	1.00147		110.061	165.421	161.744	190.655	150.692	190.786		25.351	26.8862	30.2577	26.0807
149775		123.044	147.74	149.814	174.348	123.419	167.904				0	0	0	0	0	0		0	0	0	0	0	0		0	0	0	0	0	0		0.996335	0.999978	0.989145	0.995656	0.986336	1.00146		123.044	147.74	149.814	174.348	150.83	190.789		25.329	26.546	29.7572	25.9055
149855		104.848	145.469	143.459	167.077	135.682	152.961				0	0	0	0	0	0		0	0	0	0	0	0		0	0	0	0	0	0		0.996347	1.00012	0.989061	0.995476	0.985987	1.00149		121.367	165.421	143.459	190.711	150.839	190.781		25.2547	26.3425	29.573	25.8147
149975		121.142	157.505	148.556	175.749	134.611	180.014				0	0	0	0	0	0		0	0	0	0	0	0		0	0	0	0	0	0		0.99624	1.0002	0.989109	0.994285	0.98585	1.00166		121.142	157.505	148.556	175.749	150.842	180.014		25.1	26.2572	29.1197	25.718
150135		132.899	172.947	151.476	175.734	156.581	177.776				0	0	0	0	0	0		0	0	0	0	0	0		0	0	0	0	0	0		0.996776	1.00059	0.989447	0.994664	0.985221	1.00198		132.899	172.947	151.476	175.734	156.581	177.776		24.599	26.094	29.0678	25.6772
150235		136.297	153.276	166.622	177.44	149.238	168.872				0	0	0	0	0	0		0	0	0	0	0	0		0	0	0	0	0	0		0.997273	1.00095	0.989906	0.994275	0.984537	1.0023		136.297	153.276	166.622	177.44	149.238	191.106		24.512	26.1522	28.637	25.8798
150315		118.697	166.621	158.444	180.461	150.132	174.636				0	0	0	0	0	0		0	0	0	0	0	0		0	0	0	0	0	0		0.997301	1.00097	0.990033	0.99422	0.984472	1.00188		118.697	166.621	158.444	180.461	150.132	191.438		24.5255	26.5885	28.3545	25.8402
150415		117.755	150.569	154.25	173.467	153.198	174.862				0	0	0	0	0	0		0	0	0	0	0	0		0	0	0	0	0	0		0.996649	1.00076	0.989957	0.994435	0.984645	1.00135		117.755	150.569	154.25	173.467	153.198	191.515		24.389	26.4975	28.4095	25.645
150495		113.241	149.246	147.391	165.906	150.846	183.285				0	0	0	0	0	0		0	0	0	0	0	0		0	0	0	0	0	0		0.996069	1.00015	0.989537	0.994629	0.98439	1.00156		113.241	149.246	147.391	191.298	150.846	183.285		24.451	26.4305	28.064	25.7618
150575		114.358	136.708	137.146	160.509	139.26	174.148				0	0	0	0	0	0		0	0	0	0	0	0		0	0	0	0	0	0		0.996365	1.00056	0.989594	0.994818	0.984533	1.00163		114.358	166.24	156.314	191.345	139.26	191.772		24.478	26.0913	27.741	25.869
150655		124.238	145.705	138.44	170.489	145.521	179.407				0	0	0	0	0	0		0	0	0	0	0	0		0	0	0	0	0	0		0.996342	1.00056	0.989492	0.994928	0.984344	1.00146		124.238	166.24	156.315	191.43	145.521	179.407		24.4538	25.733	27.5542	25.8357
150735		106.873	131.727	143.219	160.78	128.316	168.57				0	0	0	0	0	0		0	0	0	0	0	0		0	0	0	0	0	0		0.996464	1.00083	0.98956	0.994763	0.984363	1.00133		106.873	166.361	143.219	191.442	151.102	191.844		24.4168	25.671	27.3272	25.5975
150815		103.403	129.922	144.748	164.687	143.268	167.985				0	0	0	0	0	0		0	0	0	0	0	0		0	0	0	0	0	0		0.997549	1.00096	0.990098	0.994538	0.98395	1.00141		121.906	166.349	144.748	191.458	143.268	191.826		24.3163	25.4805	27.184	25.473
150895		106.229	142.851	129.428	173.982	138.796	170.734				0	0	0	0	0	0		0	0	0	0	0	0		0	0	0	0	0	0		0.997382	1.00099	0.990027	0.994614	0.98375	1.0014		106.229	166.346	156.311	173.982	138.796	191.827		24.2543	25.431	27.0365	25.473
150995		98.277	128.099	121.203	164.5	138.615	178.06				0	0	0	0	0	0		0	0	0	0	0	0		0	0	0	0	0	0		0.997321	1.00113	0.99039	0.994798	0.984366	1.00103		121.907	166.332	156.308	191.439	138.615	178.06		24.2117	25.1895	26.8322	25.3732
151135		96.797	138.98	126.284	168.201	143.13	168.126				0	0	0	0	0	0		0	0	0	0	0	0		0	0	0	0	0	0		0.99731	1.00146	0.990568	0.994873	0.98454	1.00081		121.953	166.466	156.319	191.579	143.13	192.132		23.942	25.2188	26.8393	25.4167
151255		123.809	166.662	170.766	200.921	157.736	196.133				0	0	0	0	0	0		0	0	0	0	0	0		0	0	0	0	0	0		0.997799	1.00112	0.990904	0.995117	0.98405	1.00021		123.809	166.662	170.766	200.921	157.736	196.133		23.774	25.1602	26.774	25.35
151335		123.516	169.958	164.97	193.296	145.135	189.349				0	0	0	0	0	0		0	0	0	0	0	0		0	0	0	0	0	0		0.997061	1.0013	0.991063	0.995315	0.984289	1.0003		123.516	169.958	164.97	193.296	145.135	189.349		23.7487	24.9212	26.7447	25.3145
151415		114.511	173.435	155.447	193.842	157.237	204.368				0	0	0	0	0	0		0	0	0	0	0	0		0	0	0	0	0	0		0.997255	1.00111	0.990859	0.995326	0.984613	1.00025		114.511	173.435	155.447	193.842	157.237	204.368		23.76	24.9753	26.629	25.2435
151495		120.972	158.552	152.713	196.212	151.9	199.534				0	0	0	0	0	0		0	0	0	0	0	0		0	0	0	0	0	0		0.996962	1.00126	0.991209	0.995252	0.984796	0.999888		120.972	158.552	152.713	196.212	151.9	199.534		23.717	25.3903	26.528	25.2293
151575		108.604	155.847	151.646	186.073	153.115	194.721				0	0	0	0	0	0		0	0	0	0	0	0		0	0	0	0	0	0		0.996016	1.00176	0.991148	0.995604	0.984807	0.999305		108.604	155.847	151.646	186.073	153.115	194.721		23.6792	25.3492	26.3118	25.2647
151655		117.363	150.217	158.278	178.003	149.108	186.913				0	0	0	0	0	0		0	0	0	0	0	0		0	0	0	0	0	0		0.996132	1.00199	0.991262	0.995585	0.984684	0.999223		117.363	150.217	158.278	178.003	149.108	186.913		23.6085	25.48	26.4385	25.2357
151735		109.557	150.644	149.036	185.94	133.731	190.619				0	0	0	0	0	0		0	0	0	0	0	0		0	0	0	0	0	0		0.996172	1.00187	0.991099	0.995896	0.985348	0.999116		109.557	150.644	149.036	185.94	151.485	190.619		23.6562	25.48	26.374	25.3828
151815		114.524	150.352	148.832	165.663	123.101	177.699				0	0	0	0	0	0		0	0	0	0	0	0		0	0	0	0	0	0		0.996316	1.00211	0.989556	0.996065	0.9853	0.999078		114.524	150.352	148.832	192.735	151.491	177.699		23.4595	25.472	26.304	25.8663
151895		113.21	134.227	139.784	161.652	121.892	172.908				0	0	0	0	0	0		0	0	0	0	0	0		0	0	0	0	0	0		0.996186	1.00227	0.98959	0.996163	0.985322	0.999189		113.21	167.291	157.322	192.732	151.488	192.903		23.3483	25.2865	26.1745	25.8045
151995		105.099	143.818	132.595	155.673	125.073	171.39				0	0	0	0	0	0		0	0	0	0	0	0		0	0	0	0	0	0		0.996308	1.00242	0.989571	0.996291	0.985032	0.999312		122.466	167.336	157.326	192.78	151.523	192.883		23.249	25.623	25.99	25.9123
152135		99.069	145.444	127.151	165.315	126.354	164.76				0	0	0	0	0	0		0	0	0	0	0	0		0	0	0	0	0	0		0.996272	1.00215	0.989635	0.996343	0.985018	0.999149		122.47	167.344	157.311	192.778	151.525	192.909		23.218	25.5753	25.7632	25.7605
152220		106.786	144.407	137.107	173.573	125.394	174.528				0	0	0	0	0	0		0	0	0	0	0	0		0	0	0	0	0	0		0.996368	1.00187	0.98796	0.996619	0.985405	0.999054		106.786	167.879	157.619	192.824	151.644	193.059		22.8323	25.8102	25.5977	25.7232
152335		123.219	170.46	168.204	205.712	156.923	196.997				0	0	0	0	0	0		0	0	0	0	0	0		0	0	0	0	0	0		0.996704	1.00194	0.988245	0.99697	0.985964	0.998868		123.219	170.46	168.204	205.712	156.923	196.997		22.5645	25.5705	25.5367	25.71
152415		120.234	173.532	137.433	192.809	148.056	187.852				0	0	0	0	0	0		0	0	0	0	0	0		0	0	0	0	0	0		0.99644	1.00175	0.987386	0.996668	0.985491	0.998498		120.234	173.532	157.89	192.809	148.056	187.852		22.6172	25.5088	25.5342	25.7045
152495		111.195	168.318	142.543	178.353	140.882	181.852				0	0	0	0	0	0		0	0	0	0	0	0		0	0	0	0	0	0		0.99678	1.00192	0.98701	0.996372	0.985415	0.997912		111.195	168.318	142.543	178.353	140.882	181.852		22.666	25.3212	25.2997	25.518
152575		116.994	157.034	157.485	179.446	152.927	196.79				0	0	0	0	0	0		0	0	0	0	0	0		0	0	0	0	0	0		0.99669	1.00205	0.986944	0.996441	0.985616	0.997954		116.994	157.034	157.485	179.446	152.927	196.79		22.5008	25.3212	24.9452	25.6933
152655		124.042	162.472	142.794	190.22	134.361	187.553				0	0	0	0	0	0		0	0	0	0	0	0		0	0	0	0	0	0		0.996909	1.00219	0.987123	0.996597	0.985698	0.997946		124.042	162.472	142.794	190.22	151.724	187.553		22.5653	25.3445	24.9935	25.8802
152735		109.531	160.785	139.671	179.858	144.477	172.173				0	0	0	0	0	0		0	0	0	0	0	0		0	0	0	0	0	0		0.996889	1.00248	0.98757	0.996848	0.985705	0.99808		109.531	160.785	158.235	179.858	144.477	193.698		22.4592	25.4928	25.2192	26.0068
152815		107.481	148.576	153.448	185.137	130.87	175.685				0	0	0	0	0	0		0	0	0	0	0	0		0	0	0	0	0	0		0.996691	1.0021	0.986892	0.996967	0.985866	0.997958		107.481	148.576	153.448	185.137	151.881	193.701		22.3425	25.446	25.2393	26.0068
152895		116.733	152.221	145.626	182.812	128.847	177.023				0	0	0	0	0	0		0	0	0	0	0	0		0	0	0	0	0	0		0.996573	1.00192	0.986934	0.997004	0.98586	0.998078		116.733	152.221	145.626	182.812	151.882	193.699		22.233	25.3335	24.748	25.8658
152995		98.39	148.944	137.049	163.275	138.901	169.481				0	0	0	0	0	0		0	0	0	0	0	0		0	0	0	0	0	0		0.996432	1.00199	0.986949	0.996707	0.985971	0.998153		123.204	148.944	158.345	193.82	138.901	193.697		22.154	25.1195	24.458	25.453
153135		92.309	133.348	134.536	170.756	116.779	157.542				0	0	0	0	0	0		0	0	0	0	0	0		0	0	0	0	0	0		0.996627	1.00147	0.986919	0.996376	0.986043	0.998156		123.201	168.446	158.347	193.825	152.19	193.697		22.1095	25.0375	24.273	25.2138
153215		90.57	135.887	118.433	174.683	129.944	149.696				0	0	0	0	0	0		0	0	0	0	0	0		0	0	0	0	0	0		0.996862	1.00164	0.987206	0.996052	0.98626	0.998422		123.224	168.618	158.447	174.683	152.301	193.77		21.8455	25.2088	24.4663	25.2465
153335		99.972	130.482	118.99	162.097	125.425	158.244				0	0	0	0	0	0		0	0	0	0	0	0		0	0	0	0	0	0		0.997434	1.00143	0.987489	0.995008	0.986788	0.998439		123.247	168.985	158.495	194.627	152.343	193.979		21.64	25.3303	24.0968	25.4045
153455		114.518	161.571	152.768	202.456	164.546	198.044				0	0	0	0	0	0		0	0	0	0	0	0		0	0	0	0	0	0		0.996928	1.00139	0.987807	0.993453	0.987117	0.998594		114.518	161.571	152.768	202.456	164.546	198.044		21.4495	25.4098	24.0728	25.3965
153535		118.01	171.584	164.231	207.518	160.668	193.078				0	0	0	0	0	0		0	0	0	0	0	0		0	0	0	0	0	0		0.997533	1.00171	0.986823	0.993012	0.98731	0.998333		118.01	171.584	164.231	207.518	160.668	193.078		21.3833	25.4917	23.9285	25.587
153632		130.636	158.427	152.207	168.756	149.625	195.073				0	0	0	0	0	0		0	0	0	0	0	0		0	0	0	0	0	0		0.997524	1.00197	0.986452	0.993035	0.987576	0.997704		130.636	158.427	152.207	194.96	149.625	195.073		21.3683	25.4323	23.7428	25.587
153695		111.976	140.316	154.45	182.646	153.459	195.891				0	0	0	0	0	0		0	0	0	0	0	0		0	0	0	0	0	0		0.9967	1.00218	0.986589	0.99287	0.98801	0.997448		111.976	169.394	154.45	182.646	153.459	195.891		21.3732	25.3635	23.7717	25.587
153775		124.066	168.404	152.384	186.959	145.02	185.495				0	0	0	0	0	0		0	0	0	0	0	0		0	0	0	0	0	0		0.997097	1.00191	0.986589	0.992358	0.988277	0.99762		124.066	168.404	152.384	186.959	145.02	185.495		21.2935	25.3635	23.719	25.406
153855		116.133	165.423	156.653	182.113	129.536	172.481				0	0	0	0	0	0		0	0	0	0	0	0		0	0	0	0	0	0		0.997368	1.00201	0.986606	0.992397	0.988422	0.997346		116.133	165.423	156.653	182.113	152.791	194.202		21.1955	25.3635	23.8095	25.347
153935		121.536	142.383	153.181	185.677	135.565	165.731				0	0	0	0	0	0		0	0	0	0	0	0		0	0	0	0	0	0		0.997567	1.00179	0.986693	0.992492	0.9884	0.997101		121.536	169.51	153.181	185.677	152.794	194.215		20.95	25.3417	23.6107	25.3282
154015		106.339	133.812	151.159	180.158	125.976	189.792				0	0	0	0	0	0		0	0	0	0	0	0		0	0	0	0	0	0		0.997791	1.00108	0.98674	0.992297	0.988279	0.997		106.339	169.566	151.159	180.158	152.808	189.792		20.917	25.2382	23.5492	25.3115
154135		105.401	143.58	140.197	174.818	131.11	178.542				0	0	0	0	0	0		0	0	0	0	0	0		0	0	0	0	0	0		0.997835	1.00071	0.986709	0.992371	0.988125	0.996712		124.035	169.594	158.783	195.037	152.827	178.542		20.8907	25.108	23.4415	25.3115
154215		99.97	151.326	129.955	164.394	124.582	155.787				0	0	0	0	0	0		0	0	0	0	0	0		0	0	0	0	0	0		0.998237	1.00085	0.986727	0.992588	0.988454	0.99702		124.049	151.326	159.018	195.143	152.98	194.779		20.9315	25.0078	23.549	25.474
154295		93.173	133.662	133.601	172.579	132.59	166.036				0	0	0	0	0	0		0	0	0	0	0	0		0	0	0	0	0	0		0.998738	1.00087	0.98696	0.992522	0.988662	0.996281		124.067	169.682	159.158	195.217	153.128	194.89		20.7505	25.04	23.5892	25.405
154375		106.233	123.867	134.538	142.263	121.375	166.351				0	0	0	0	0	0		0	0	0	0	0	0		0	0	0	0	0	0		0.998436	1.0011	0.987136	0.992587	0.989042	0.995623		106.233	169.715	159.252	195.309	153.191	194.92		20.7095	24.96	23.6145	25.2995
154495		112.441	166.573	145.307	162.75	137.974	194.899				0	0	0	0	0	0		0	0	0	0	0	0		0	0	0	0	0	0		0.998692	1.00147	0.986885	0.99273	0.989493	0.995794		112.441	166.573	145.307	195.617	153.345	194.899		20.6617	24.9935	23.3688	25.0252
154615		128.516	172.099	179.125	192.489	152.584	209.309				0	0	0	0	0	0		0	0	0	0	0	0		0	0	0	0	0	0		0.998976	1.00115	0.986276	0.99314	0.988933	0.995951		128.516	172.099	179.125	192.489	152.584	209.309		20.641	25.0322	23.1595	25.0252
154695		114.275	142.77	162.048	198.455	148.487	192.707				0	0	0	0	0	0		0	0	0	0	0	0		0	0	0	0	0	0		0.999039	1.00017	0.985995	0.992767	0.988075	0.996106		114.275	169.984	162.048	198.455	148.487	192.707		20.79	25.0322	23.0335	25.1933
154775		119.046	143.177	147.585	186.909	146.11	186.323				0	0	0	0	0	0		0	0	0	0	0	0		0	0	0	0	0	0		0.999421	1.00016	0.985965	0.990859	0.988011	0.996529		119.046	170.114	147.585	186.909	146.11	186.323		20.9142	25.121	22.9943	24.7985
154855		129.061	156.174	157.895	185.994	132.379	183.354				0	0	0	0	0	0		0	0	0	0	0	0		0	0	0	0	0	0		0.999687	0.999384	0.985579	0.989847	0.988059	0.996336		129.061	156.174	157.895	185.994	153.783	183.354		20.8232	25.0498	23.0023	24.7943
154935		125.71	156.47	158.588	188.808	148.556	181.08				0	0	0	0	0	0		0	0	0	0	0	0		0	0	0	0	0	0		0.999634	0.998509	0.985725	0.989276	0.987965	0.996293		125.71	156.47	158.588	188.808	148.556	181.08		20.6172	24.9507	22.9033	24.7212
155015		111.435	138.156	133.046	192.753	144.865	175.253				0	0	0	0	0	0		0	0	0	0	0	0		0	0	0	0	0	0		0.999824	0.998711	0.985765	0.989296	0.987728	0.996029		111.435	170.193	160.285	192.753	144.865	195.085		20.528	24.7403	22.855	24.7212
155135		106.176	145.86	134.681	182.044	128.516	168.645				0	0	0	0	0	0		0	0	0	0	0	0		0	0	0	0	0	0		1.00009	0.998773	0.985813	0.989434	0.987791	0.996062		124.546	170.186	160.278	182.044	153.827	195.084		20.4965	24.6598	22.792	24.6225
155215		118.073	144.997	128.445	157.912	144.828	181.458				0	0	0	0	0	0		0	0	0	0	0	0		0	0	0	0	0	0		1.00019	0.998618	0.985949	0.990148	0.987632	0.996291		118.073	170.209	160.258	196.235	144.828	181.458		20.406	24.5958	22.6637	24.6225
155295		95.927	150.14	143.331	188.389	131.094	158.379				0	0	0	0	0	0		0	0	0	0	0	0		0	0	0	0	0	0		1.00073	0.998791	0.986425	0.990029	0.987943	0.996329		124.571	150.14	143.331	188.389	153.981	195.208		20.226	24.59	22.4745	24.5875
155395		88.934	131.534	130.369	184.155	139.257	161.186				0	0	0	0	0	0		0	0	0	0	0	0		0	0	0	0	0	0		1.0008	0.998818	0.986938	0.989587	0.98815	0.996475		124.618	170.578	160.356	184.155	139.257	195.287		20.144	24.7722	22.4217	24.7038
155495		95.668	145.546	134.296	166.54	120.091	162.031				0	0	0	0	0	0		0	0	0	0	0	0		0	0	0	0	0	0		1.00084	0.998789	0.986412	0.989391	0.986973	0.996761		124.681	170.7	160.454	196.912	154.347	195.282		20.1518	24.7872	22.4255	24.9955
155575		114.537	161.067	148.893	197.072	143.012	201.871				0	0	0	0	0	0		0	0	0	0	0	0		0	0	0	0	0	0		1.00081	0.999451	0.98588	0.989759	0.985012	0.996752		114.537	161.067	148.893	197.072	143.012	201.871		20.1825	24.743	22.4748	25.0043
155695		130.178	169.487	179.856	199.934	159.774	209.501				0	0	0	0	0	0		0	0	0	0	0	0		0	0	0	0	0	0		1.00062	0.99872	0.984652	0.990251	0.98448	0.996658		130.178	169.487	179.856	199.934	159.774	209.501		20.609	24.5842	22.6012	25.2332
155775		133.727	186.371	166.126	193.582	170.653	184.107				0	0	0	0	0	0		0	0	0	0	0	0		0	0	0	0	0	0		1.00056	0.99753	0.983262	0.990613	0.984297	0.997033		133.727	186.371	166.126	193.582	170.653	184.107		20.6675	24.8158	22.6783	25.2332
155855		123.752	157.311	170.26	176.486	149.817	204.184				0	0	0	0	0	0		0	0	0	0	0	0		0	0	0	0	0	0		0.999528	0.997476	0.982778	0.990907	0.983788	0.99734		123.752	157.311	170.26	197.004	149.817	204.184		20.7253	24.871	22.671	25.105
155935		115.693	153.268	179.556	191.063	155.994	195.56				0	0	0	0	0	0		0	0	0	0	0	0		0	0	0	0	0	0		0.998388	0.997661	0.982264	0.99034	0.984058	0.997622		115.693	153.268	179.556	191.063	155.994	195.56		20.6903	24.7365	22.4753	24.9755
156015		122.114	171.535	144.787	196.786	136.659	182.019				0	0	0	0	0	0		0	0	0	0	0	0		0	0	0	0	0	0		0.998645	0.997873	0.982407	0.989157	0.984097	0.997759		122.114	171.535	144.787	196.786	154.872	182.019		20.6748	24.7845	22.3923	24.9162
156135		107.42	174.055	141.637	182.687	145.744	194.775				0	0	0	0	0	0		0	0	0	0	0	0		0	0	0	0	0	0		0.99869	0.997477	0.981602	0.989229	0.984064	0.997364		125.713	174.055	161.352	182.687	145.744	194.775		20.5935	24.7397	21.9918	24.6165
156235		113.613	159.852	145.931	175.648	142.934	168.101				0	0	0	0	0	0		0	0	0	0	0	0		0	0	0	0	0	0		0.998444	0.997145	0.980693	0.989382	0.984035	0.996946		113.613	159.852	145.931	197.04	142.934	195.792		20.5465	24.5852	21.8288	24.6165
156315		101.889	161.835	134.76	174.896	138.569	165.413				0	0	0	0	0	0		0	0	0	0	0	0		0	0	0	0	0	0		0.998205	0.997477	0.980358	0.989153	0.984085	0.997083		125.921	161.835	161.557	197.068	155.374	195.818		20.4633	24.6535	21.801	24.448
156395		107.626	146.966	142.713	179.109	131.011	190.507				0	0	0	0	0	0		0	0	0	0	0	0		0	0	0	0	0	0		0.997478	0.998037	0.98012	0.989305	0.98361	0.997211		126.209	172.04	161.706	179.109	155.547	190.507		20.5115	24.6985	21.892	24.414
156475		110.883	142.354	139.696	177.396	137.749	197.341				0	0	0	0	0	0		0	0	0	0	0	0		0	0	0	0	0	0		0.996719	0.998524	0.980288	0.98964	0.983964	0.997361		110.883	172.102	161.811	197.405	155.614	197.341		20.5487	24.5848	21.9202	24.618
156555		110.706	139.181	134.221	171.118	118.692	180.026				0	0	0	0	0	0		0	0	0	0	0	0		0	0	0	0	0	0		0.99712	0.998407	0.980055	0.989505	0.984596	0.997579		110.706	172.127	161.835	197.455	155.661	180.026		20.5045	24.436	21.8152	24.454
156655		114.985	164	147.384	168.77	154.029	186.636				0	0	0	0	0	0		0	0	0	0	0	0		0	0	0	0	0	0		0.997724	0.998533	0.980103	0.989691	0.983815	0.997258		114.985	164	147.384	197.44	154.029	186.636		20.5247	24.436	21.664	24.6048
156775		115.247	190.603	161.666	201.941	173.009	210.165				0	0	0	0	0	0		0	0	0	0	0	0		0	0	0	0	0	0		0.998128	0.998934	0.980199	0.99026	0.983174	0.997175		115.247	190.603	161.666	201.941	173.009	210.165		20.4717	24.4592	21.6567	24.752
156855		122.145	161.649	154.342	208.551	159.105	205.801				0	0	0	0	0	0		0	0	0	0	0	0		0	0	0	0	0	0		0.998435	0.998993	0.980327	0.990552	0.983154	0.997282		122.145	161.649	154.342	208.551	159.105	205.801		20.3655	24.4853	21.5588	24.916
156935		129.751	171.796	151.8	185.3	154.614	201.907				0	0	0	0	0	0		0	0	0	0	0	0		0	0	0	0	0	0		0.997613	0.999221	0.980024	0.990988	0.983158	0.997501		129.751	171.796	151.8	185.3	154.614	201.907		20.2768	24.4853	21.5588	24.916
157015		124.771	177.749	158.672	193.813	146.761	203.888				0	0	0	0	0	0		0	0	0	0	0	0		0	0	0	0	0	0		0.996517	0.999031	0.979305	0.991298	0.983611	0.997835		124.771	177.749	158.672	193.813	146.761	203.888		20.2545	24.441	21.4717	24.752
157135		126.216	158.161	159.134	195.337	143.328	181.743				0	0	0	0	0	0		0	0	0	0	0	0		0	0	0	0	0	0		0.996613	0.998253	0.978532	0.990843	0.983693	0.997938		126.216	158.161	159.134	195.337	143.328	181.743		20.2545	24.3632	21.377	24.5102
157215		129.462	160.226	156.038	192.994	131.683	177.658				0	0	0	0	0	0		0	0	0	0	0	0		0	0	0	0	0	0		0.99675	0.998044	0.978574	0.990113	0.983217	0.998045		129.462	160.226	156.038	192.994	155.988	196.168		20.247	24.257	21.323	24.4565
157295		121.641	146.819	153.357	188.472	134.672	184.83				0	0	0	0	0	0		0	0	0	0	0	0		0	0	0	0	0	0		0.996203	0.997881	0.978676	0.989578	0.983234	0.998355		121.641	172.317	153.357	188.472	155.997	184.83		20.4177	24.2072	21.36	24.4725
157375		112.558	147.835	148.907	176.659	132.527	184.276				0	0	0	0	0	0		0	0	0	0	0	0		0	0	0	0	0	0		0.996682	0.997825	0.97911	0.989407	0.98354	0.998476		112.558	172.395	148.907	198.089	156.008	184.276		20.4052	24.209	21.2792	24.3912
157455		110.793	144.201	143.062	175.247	144.109	175.31				0	0	0	0	0	0		0	0	0	0	0	0		0	0	0	0	0	0		0.997185	0.997955	0.979359	0.989132	0.983572	0.998257		110.793	172.525	162.357	198.17	144.109	196.712		20.3123	24.1955	21.2133	24.2212
157535		110.93	143.883	139.1	182.504	142.99	175.633				0	0	0	0	0	0		0	0	0	0	0	0		0	0	0	0	0	0		0.997884	0.997806	0.979602	0.989332	0.983712	0.997879		110.93	172.8	162.406	182.504	142.99	196.858		20.1827	24.186	21.175	24.2212
157655		106.211	158.194	148.802	204.652	153.428	190.608				0	0	0	0	0	0		0	0	0	0	0	0		0	0	0	0	0	0		0.998315	0.99809	0.979296	0.989796	0.983881	0.997726		127.047	158.194	148.802	204.652	153.428	190.608		20.2875	24.3892	21.4443	24.25
157775		133.621	190.808	175.89	203.399	154.872	205.381				0	0	0	0	0	0		0	0	0	0	0	0		0	0	0	0	0	0		0.998105	0.998401	0.978904	0.990544	0.983737	0.997813		133.621	190.808	175.89	203.399	154.872	205.381		20.3465	24.6565	21.7173	24.25
157855		127.855	197.285	176.241	217.865	153.579	211.51				0	0	0	0	0	0		0	0	0	0	0	0		0	0	0	0	0	0		0.997547	0.998955	0.979427	0.991137	0.983253	0.998244		127.855	197.285	176.241	217.865	153.579	211.51		20.271	24.7042	21.744	24.2715
157935		131.083	163.796	154.031	207.524	141.323	195.091				0	0	0	0	0	0		0	0	0	0	0	0		0	0	0	0	0	0		0.997633	0.999648	0.98001	0.991475	0.98289	0.9986		131.083	163.796	154.031	207.524	141.323	195.091		20.3185	24.7117	21.848	24.0637
158015		131.459	178.88	159.296	202.2	160.848	198.832				0	0	0	0	0	0		0	0	0	0	0	0		0	0	0	0	0	0		0.997957	0.999962	0.980486	0.991119	0.982441	0.998897		131.459	178.88	159.296	202.2	160.848	198.832		20.3045	24.7117	21.7878	23.8595
158135		128.38	166.195	163.712	200.695	151.444	200.168				0	0	0	0	0	0		0	0	0	0	0	0		0	0	0	0	0	0		0.997416	0.999937	0.98075	0.991448	0.981538	0.998878		128.38	166.195	163.712	200.695	151.444	200.168		20.2707	24.6273	21.7578	24.0637
158215		113.666	169.626	160.717	182.948	148.088	185.231				0	0	0	0	0	0		0	0	0	0	0	0		0	0	0	0	0	0		0.99651	0.999646	0.980771	0.99081	0.980961	0.998766		113.666	169.626	160.717	182.948	148.088	185.231		20.1085	24.513	21.5175	23.8595
158295		114.033	157.354	152.638	186.066	138.96	177.912				0	0	0	0	0	0		0	0	0	0	0	0		0	0	0	0	0	0		0.995776	0.999751	0.980579	0.990895	0.981005	0.9988		114.033	157.354	152.638	186.066	156.396	196.916		20.0242	24.4655	21.3818	23.7583
158375		103.595	146.786	136.867	176.445	140.623	185.335				0	0	0	0	0	0		0	0	0	0	0	0		0	0	0	0	0	0		0.995403	0.999951	0.979645	0.991386	0.981124	0.998781		127.581	173.222	163.11	198.506	156.558	185.335		20.1058	24.453	21.494	23.868
158455		114.854	143.551	141.969	170.387	132.938	183.704				0	0	0	0	0	0		0	0	0	0	0	0		0	0	0	0	0	0		0.995039	1.00002	0.978822	0.991602	0.981624	0.998298		114.854	173.443	163.274	198.801	156.582	183.704		19.9685	24.5325	21.583	24.2107
158575		111.815	143.796	136.538	177.087	139.05	171.355				0	0	0	0	0	0		0	0	0	0	0	0		0	0	0	0	0	0		0.993858	1.00056	0.978713	0.991453	0.981978	0.998345		111.815	173.467	163.287	199.419	156.639	197.154		19.9958	24.4793	21.5677	24.2233
158655		102.417	153.529	151.99	168.419	128.714	177.785				0	0	0	0	0	0		0	0	0	0	0	0		0	0	0	0	0	0		0.992154	1.00149	0.978968	0.991237	0.981234	0.998808		127.856	153.529	151.99	199.798	156.774	197.127		20.0062	24.3208	21.64	24.2438
158775		128.548	202.884	179.327	219.011	161.98	227.404				0	0	0	0	0	0		0	0	0	0	0	0		0	0	0	0	0	0		0.990921	1.00226	0.979235	0.991481	0.979643	0.999015		128.548	202.884	179.327	219.011	161.98	227.404		20.06	24.474	21.7113	24.4437
158855		126.417	197.241	178.652	208.287	144.931	190.174				0	0	0	0	0	0		0	0	0	0	0	0		0	0	0	0	0	0		0.989961	1.00266	0.977247	0.991855	0.97894	0.998755		126.417	197.241	178.652	208.287	144.931	190.174		20.0862	24.474	21.7113	24.4437
158935		127.301	163.846	167.554	218.319	152.52	198.701				0	0	0	0	0	0		0	0	0	0	0	0		0	0	0	0	0	0		0.989064	1.00281	0.975409	0.991957	0.978761	0.998568		127.301	163.846	167.554	218.319	152.52	198.701		19.9248	24.8785	21.4327	24.4437
159015		119.9	158.629	171.634	209.106	157.73	195.275				0	0	0	0	0	0		0	0	0	0	0	0		0	0	0	0	0	0		0.988649	1.0027	0.974913	0.992291	0.978868	0.99895		119.9	158.629	171.634	209.106	157.73	195.275		19.8522	24.7153	21.5255	24.9292
159135		139.486	176.612	162.892	187.322	155.52	195.151				0	0	0	0	0	0		0	0	0	0	0	0		0	0	0	0	0	0		0.986825	1.00252	0.973727	0.992659	0.978838	0.998903		139.486	176.612	162.892	187.322	155.52	195.151		19.8522	24.758	21.5255	24.9292
159215		125.652	177.225	155.525	176.953	166.118	180.129				0	0	0	0	0	0		0	0	0	0	0	0		0	0	0	0	0	0		0.984928	1.00213	0.972342	0.992643	0.978705	0.998915		125.652	177.225	155.525	199.915	166.118	197.331		19.596	24.758	21.5255	24.9292
159295		121.703	172.326	157.003	208.473	144.015	203.941				0	0	0	0	0	0		0	0	0	0	0	0		0	0	0	0	0	0		0.984691	1.0024	0.972406	0.992571	0.978692	0.998412		121.703	172.326	157.003	208.473	144.015	203.941		19.3918	24.758	21.5255	24.7775
159375		129.138	153.202	143.586	187.924	151.684	189.607				0	0	0	0	0	0		0	0	0	0	0	0		0	0	0	0	0	0		0.984573	1.00246	0.971649	0.992658	0.978924	0.99823		129.138	174.115	164.592	187.924	151.684	189.607		19.2045	24.7855	21.493	24.814
159455		115.277	157.318	138.512	165.588	148.055	178.644				0	0	0	0	0	0		0	0	0	0	0	0		0	0	0	0	0	0		0.985102	1.00242	0.971324	0.992949	0.979141	0.997842		115.277	157.318	164.764	200.01	148.055	197.628		19.0163	24.778	21.4865	25.235
159555		129.717	147.142	143.119	191.394	137.333	190.13				0	0	0	0	0	0		0	0	0	0	0	0		0	0	0	0	0	0		0.98575	1.00225	0.971365	0.993373	0.978809	0.997652		129.717	174.279	164.891	191.394	157.258	190.13		18.7062	24.845	21.5025	25.4468
159635		106.743	136.769	139.062	185.777	144.176	187.297				0	0	0	0	0	0		0	0	0	0	0	0		0	0	0	0	0	0		0.98545	1.00244	0.971811	0.993936	0.977461	0.997859		129.68	174.351	164.911	185.777	144.176	187.297		18.9935	25.0837	21.6415	25.4468
159735		117.186	157.843	146.103	197.757	144.317	211.268				0	0	0	0	0	0		0	0	0	0	0	0		0	0	0	0	0	0		0.984456	1.00238	0.972225	0.994609	0.976889	0.997901		117.186	157.843	164.923	197.757	144.317	211.268		18.9935	25.1775	21.3095	25.6492
159855		139.517	174.118	171.438	216.471	159.632	221.235				0	0	0	0	0	0		0	0	0	0	0	0		0	0	0	0	0	0		0.984606	1.00198	0.972867	0.995279	0.976846	0.998008		139.517	174.118	171.438	216.471	159.632	221.235		18.9852	25.1627	21.4715	25.7005
159935		137.326	170.703	174.511	204.271	156.026	216.096				0	0	0	0	0	0		0	0	0	0	0	0		0	0	0	0	0	0		0.984976	1.00216	0.973513	0.996125	0.976956	0.998721		137.326	170.703	174.511	204.271	156.026	216.096		19.0225	25.266	21.622	25.7415
160015		124.199	167.346	164.928	202.461	158.986	206.375				0	0	0	0	0	0		0	0	0	0	0	0		0	0	0	0	0	0		0.984289	1.00189	0.974159	0.996487	0.977145	0.99878		124.199	167.346	164.928	202.461	158.986	206.375		19.0465	25.6395	21.2535	25.6825
160135		122.274	192.522	162.092	197.679	160.666	206.255				0	0	0	0	0	0		0	0	0	0	0	0		0	0	0	0	0	0		0.982727	1.00222	0.973761	0.996475	0.977333	0.99855		122.274	192.522	162.092	197.679	160.666	206.255		19.013	25.6395	21.04	25.6635
160215		134.859	170.948	155.224	195.23	138.5	197.24				0	0	0	0	0	0		0	0	0	0	0	0		0	0	0	0	0	0		0.981915	1.00212	0.972949	0.995753	0.97737	0.998254		134.859	170.948	155.224	195.23	157.732	197.24		18.8158	25.576	20.8	25.6415
160295		125.51	175.205	163.503	186.361	146.541	182.72				0	0	0	0	0	0		0	0	0	0	0	0		0	0	0	0	0	0		0.981779	1.00167	0.973021	0.995047	0.977424	0.997784		125.51	175.205	163.503	186.361	146.541	198.041		18.6608	25.4663	20.7438	25.632
160375		115.924	174.819	157.691	191.28	151.232	195.818				0	0	0	0	0	0		0	0	0	0	0	0		0	0	0	0	0	0		0.981562	1.00162	0.973043	0.994928	0.97753	0.998398		115.924	174.819	157.691	191.28	151.232	195.818		18.5595	25.4663	20.631	25.6107
160455		133.15	149.783	145.214	186.183	157.439	175.82				0	0	0	0	0	0		0	0	0	0	0	0		0	0	0	0	0	0		0.981775	1.00222	0.973556	0.99513	0.97811	0.998243		133.15	175.176	165.515	186.183	157.439	198.138		18.4045	25.7497	20.585	25.6987
160535		113.687	170.187	129.069	183.095	156.399	168.174				0	0	0	0	0	0		0	0	0	0	0	0		0	0	0	0	0	0		0.982056	1.00243	0.973751	0.995341	0.978474	0.998155		130.089	170.187	165.964	183.095	156.399	198.47		18.5175	25.6745	20.6585	25.7833
160635		121.579	169.964	144.472	186.202	135.08	184.87				0	0	0	0	0	0		0	0	0	0	0	0		0	0	0	0	0	0		0.982386	1.00282	0.973823	0.995366	0.979201	0.99846		121.579	169.964	165.945	186.202	158.006	184.87		18.5158	25.6662	20.6235	25.6075
160715		112.339	161.351	145.965	176.345	134.595	188.387				0	0	0	0	0	0		0	0	0	0	0	0		0	0	0	0	0	0		0.982429	1.00328	0.973856	0.995506	0.979365	0.998908		130.181	161.351	166.232	200.34	158.43	188.387		18.544	25.7857	20.6397	25.5298
160855		129.88	183.664	164.41	215.036	153.91	210.274				0	0	0	0	0	0		0	0	0	0	0	0		0	0	0	0	0	0		0.981783	1.00296	0.973667	0.995711	0.979354	0.999465		129.88	183.664	164.41	215.036	153.91	210.274		18.6178	25.899	20.756	25.5942
160935		138.568	186.472	173.028	237.812	159.232	206.499				0	0	0	0	0	0		0	0	0	0	0	0		0	0	0	0	0	0		0.981312	1.00085	0.973818	0.995828	0.979936	0.999594		138.568	186.472	173.028	237.812	159.232	206.499		18.8175	25.899	20.977	25.6087
161015		142.375	177.834	163.969	220.541	144.306	197.715				0	0	0	0	0	0		0	0	0	0	0	0		0	0	0	0	0	0		0.981096	0.999001	0.974067	0.996448	0.980301	0.999726		142.375	177.834	163.969	220.541	158.541	197.715		18.93	25.7912	21.1875	25.7022
161134		130.665	175.76	150.995	203.355	156.203	184.734				0	0	0	0	0	0		0	0	0	0	0	0		0	0	0	0	0	0		0.980246	0.998737	0.974087	0.99665	0.980754	0.999794		130.665	175.76	150.995	203.355	156.203	184.734		18.9715	25.7912	21.2885	25.6573
161215		132.011	178.113	161.909	188.432	148.979	183.535				0	0	0	0	0	0		0	0	0	0	0	0		0	0	0	0	0	0		0.979742	0.99915	0.973972	0.997248	0.980977	0.999634		132.011	178.113	161.909	188.432	148.979	199.181		18.9383	25.9572	21.2885	25.8133
161295		121.907	179.361	153.932	195.172	142.738	186.38				0	0	0	0	0	0		0	0	0	0	0	0		0	0	0	0	0	0		0.979161	0.999251	0.974126	0.99668	0.98098	0.999843		121.907	179.361	153.932	195.172	158.417	186.38		18.865	25.7608	21.2845	25.8133
161375		140.199	168.175	147.126	189.005	143.456	185.191				0	0	0	0	0	0		0	0	0	0	0	0		0	0	0	0	0	0		0.978776	0.998614	0.973532	0.996204	0.981147	0.999424		140.199	168.175	166.993	189.005	158.666	185.191		18.8073	25.7608	21.0902	25.7735
161455		130.053	155.989	155.975	174.318	131.593	175.431				0	0	0	0	0	0		0	0	0	0	0	0		0	0	0	0	0	0		0.979192	0.998456	0.97269	0.996807	0.98131	0.998584		130.053	176.619	155.975	201.29	158.787	199.29		18.5968	25.8345	21.2782	25.875
161535		124.386	163.325	160.057	178.6	138.3	194.216				0	0	0	0	0	0		0	0	0	0	0	0		0	0	0	0	0	0		0.97966	0.998737	0.972622	0.997593	0.981047	0.998178		124.386	163.325	160.057	201.308	158.949	194.216		18.5778	25.906	21.3155	25.992
161615		112.79	167.282	146.97	166.012	137.523	182.723				0	0	0	0	0	0		0	0	0	0	0	0		0	0	0	0	0	0		0.979523	0.999425	0.97337	0.997797	0.980963	0.997989		130.915	167.282	167.531	201.355	158.985	199.959		18.5178	25.7217	21.3295	26.0987
161695		118.171	166.215	138.96	174.692	136.613	171.537				0	0	0	0	0	0		0	0	0	0	0	0		0	0	0	0	0	0		0.978696	1.00001	0.973913	0.997488	0.981551	0.99795		118.171	166.215	167.673	201.466	158.976	200.3		18.4082	25.6268	21.388	26.0892
161815		117.929	148.127	148.93	171.156	142.641	180.889				0	0	0	0	0	0		0	0	0	0	0	0		0	0	0	0	0	0		0.9784	1.00069	0.974173	0.997276	0.982075	0.997583		117.929	177.123	167.632	201.472	158.967	200.36		18.4882	25.9478	21.388	26.0477
161935		139.829	185.512	180.513	217.408	172.047	201.557				0	0	0	0	0	0		0	0	0	0	0	0		0	0	0	0	0	0		0.979145	1.00085	0.973992	0.997481	0.982458	0.997385		139.829	185.512	180.513	217.408	172.047	201.557		18.5167	25.992	21.388	26.0477
162015		137.867	188.698	172.183	201.318	166.117	197.515				0	0	0	0	0	0		0	0	0	0	0	0		0	0	0	0	0	0		0.979144	1.00071	0.973754	0.998176	0.982074	0.997619		137.867	188.698	172.183	201.318	166.117	197.515		18.5167	26.1093	21.388	26.0477
162135		122.176	182.97	176.659	225.525	169.232	201.187				0	0	0	0	0	0		0	0	0	0	0	0		0	0	0	0	0	0		0.978793	1.00138	0.974541	0.998569	0.981187	0.997899		122.176	182.97	176.659	225.525	169.232	201.187		18.453	26.0403	21.425	26.1167
162215		135.158	172.608	180.107	208.214	170.064	216.916				0	0	0	0	0	0		0	0	0	0	0	0		0	0	0	0	0	0		0.978428	1.00003	0.974823	0.998206	0.981045	0.997976		135.158	172.608	180.107	208.214	170.064	216.916		18.453	26.0403	21.425	26.1167
162295		124.579	178.58	177.195	219.002	156.179	213.36				0	0	0	0	0	0		0	0	0	0	0	0		0	0	0	0	0	0		0.978203	0.996799	0.974911	0.998297	0.981035	0.997884		124.579	178.58	177.195	219.002	156.179	213.36		18.3387	26.0403	21.425	26.0607
162375		130.245	156.929	162.531	187.167	155.608	210.29				0	0	0	0	0	0		0	0	0	0	0	0		0	0	0	0	0	0		0.978442	0.995093	0.974818	0.998677	0.981294	0.997398		130.245	177.889	162.531	187.167	155.608	210.29		18.3387	26.123	21.3268	26.072
162455		126.359	158.412	159.247	180.858	156.135	194.126				0	0	0	0	0	0		0	0	0	0	0	0		0	0	0	0	0	0		0.978604	0.994205	0.97515	0.998844	0.980299	0.997238		126.359	177.893	159.247	201.883	156.135	194.126		18.282	25.85	21.3268	26.2415
162535		117.535	169.703	148.941	181.318	142.877	195.79				0	0	0	0	0	0		0	0	0	0	0	0		0	0	0	0	0	0		0.979259	0.992981	0.975433	0.999246	0.979759	0.997641		117.535	169.703	167.859	201.893	158.992	195.79		18.355	25.849	21.3475	26.2032
162615		133.783	165.329	154.519	161.717	138.447	184.697				0	0	0	0	0	0		0	0	0	0	0	0		0	0	0	0	0	0		0.979217	0.992328	0.975635	0.999686	0.980268	0.997582		133.783	165.329	154.519	201.916	159.029	201.023		18.3762	25.887	21.2202	26.1962
162695		125.792	170.101	156.319	183.442	138.822	184.237				0	0	0	0	0	0		0	0	0	0	0	0		0	0	0	0	0	0		0.979268	0.992674	0.976218	1.00022	0.980557	0.997747		125.792	170.101	156.319	201.948	159.031	201.161		18.2965	25.8098	21.2518	26.2252
162775		121.122	153.578	149.749	183.991	140.22	175.99				0	0	0	0	0	0		0	0	0	0	0	0		0	0	0	0	0	0		0.979255	0.992776	0.976736	1.00024	0.979958	0.998048		121.122	178.886	167.988	201.947	159.095	201.222		18.1175	25.7545	21.0855	26.2098
162895		115.004	160.485	161.319	179.955	139.566	182.278				0	0	0	0	0	0		0	0	0	0	0	0		0	0	0	0	0	0		0.979076	0.992409	0.976963	0.999936	0.979438	0.998166		131.618	160.485	161.319	201.957	159.225	201.357		18.1833	25.9263	21.0855	26.2098
163016		129.673	167.834	191.05	224.139	174.125	207.388				0	0	0	0	0	0		0	0	0	0	0	0		0	0	0	0	0	0		0.979388	0.992193	0.977225	0.999642	0.979907	0.997927		129.673	167.834	191.05	224.139	174.125	207.388		18.1268	26.0595	20.9585	26.1627
163135		149.55	174.369	180.016	216.021	158.994	184.607				0	0	0	0	0	0		0	0	0	0	0	0		0	0	0	0	0	0		0.978986	0.992302	0.97746	0.999748	0.98066	0.997793		149.55	174.369	180.016	216.021	158.994	201.413		18.1268	26.0595	20.9788	26.2098
163235		145.618	169.617	162.739	200.342	151.635	175.793				0	0	0	0	0	0		0	0	0	0	0	0		0	0	0	0	0	0		0.978952	0.992017	0.977724	0.999774	0.981345	0.997288		145.618	169.617	162.739	200.342	151.635	201.489		18.1553	26.0595	20.9788	26.2098
163315		142.13	175.79	159.7	194.808	158.988	182.301				0	0	0	0	0	0		0	0	0	0	0	0		0	0	0	0	0	0		0.978884	0.992201	0.978086	0.999494	0.980959	0.996385		142.13	175.79	159.7	194.808	158.988	201.535		18.1553	26.1753	20.789	26.2098
163395		131.789	165.488	157.097	189.373	157.297	183.298				0	0	0	0	0	0		0	0	0	0	0	0		0	0	0	0	0	0		0.978823	0.991769	0.978428	0.999027	0.980426	0.99638		131.789	165.488	157.097	189.373	157.297	201.535		18.0435	26.46	20.5835	26.0268
163475		131.603	164.731	160.38	202.682	154.393	185.407				0	0	0	0	0	0		0	0	0	0	0	0		0	0	0	0	0	0		0.978104	0.991786	0.978654	0.998051	0.980125	0.996377		131.603	164.731	160.38	202.682	154.393	201.535		17.967	26.46	20.5282	26.0268
163555		123.635	162.953	153.437	168.731	150.169	180.12				0	0	0	0	0	0		0	0	0	0	0	0		0	0	0	0	0	0		0.977244	0.991798	0.979069	0.99692	0.979142	0.996385		123.635	162.953	153.437	202.223	150.169	201.535		17.9133	25.7912	20.5282	25.8058
163635		124.026	164.533	160.514	173.293	144.875	177.438				0	0	0	0	0	0		0	0	0	0	0	0		0	0	0	0	0	0		0.97813	0.992573	0.979012	0.99705	0.979177	0.996908		124.026	164.533	160.514	202.424	159.62	201.562		18.065	25.7113	20.576	25.7382
163715		112.933	156.423	158.629	181.821	150.015	193.976				0	0	0	0	0	0		0	0	0	0	0	0		0	0	0	0	0	0		0.978771	0.993069	0.979016	0.997553	0.979008	0.996712		131.812	179.386	158.629	202.447	150.015	193.976		18.0718	25.6723	20.7782	25.8357
163794		100.748	146.347	155.954	180.571	132.631	184.351				0	0	0	0	0	0		0	0	0	0	0	0		0	0	0	0	0	0		0.979431	0.993406	0.979932	0.998042	0.978897	0.996151		131.848	179.463	155.954	202.458	159.66	201.767		18.0095	25.8282	21.3338	25.9555
163914		117.438	145.197	147.473	181.548	137.241	183.95				0	0	0	0	0	0		0	0	0	0	0	0		0	0	0	0	0	0		0.978741	0.993359	0.980272	0.998517	0.978439	0.995841		131.912	179.616	168.172	202.461	159.689	201.848		17.94	25.8682	21.4917	25.8415
163994		127.036	184.568	148.174	194.564	156.961	212.905				0	0	0	0	0	0		0	0	0	0	0	0		0	0	0	0	0	0		0.977824	0.993351	0.980214	0.998925	0.978369	0.996022		127.036	184.568	168.174	194.564	156.961	212.905		18.0908	25.8955	21.6465	25.8415
164135		140.243	189.885	177.699	219.155	181.701	186.595				0	0	0	0	0	0		0	0	0	0	0	0		0	0	0	0	0	0		0.977574	0.994169	0.980521	0.999497	0.978436	0.996246		140.243	189.885	177.699	219.155	181.701	201.889		18.178	25.8955	21.6465	25.8415
164254		130.944	184.368	168.753	184.232	162.759	201.756				0	0	0	0	0	0		0	0	0	0	0	0		0	0	0	0	0	0		0.977259	0.994945	0.981082	0.999706	0.978601	0.996427		130.944	184.368	168.753	202.462	162.759	201.756		18.178	25.91	21.6465	25.846
164335		128.744	188.028	166.325	217.38	157.96	173.851				0	0	0	0	0	0		0	0	0	0	0	0		0	0	0	0	0	0		0.976939	0.994974	0.981597	0.999454	0.978868	0.995977		128.744	188.028	166.325	217.38	157.96	201.895		18.178	25.8355	21.6465	25.846
164414		118.044	169.396	173.376	187.35	156.847	192.155				0	0	0	0	0	0		0	0	0	0	0	0		0	0	0	0	0	0		0.976903	0.994915	0.982024	0.99952	0.978666	0.995514		132.068	169.396	173.376	187.35	156.847	192.155		18.178	25.8062	21.654	25.9027
164495		134.654	176.775	162.357	201.541	160.84	169.306				0	0	0	0	0	0		0	0	0	0	0	0		0	0	0	0	0	0		0.977139	0.994531	0.982351	0.999275	0.977495	0.995405		134.654	176.775	162.357	201.541	160.84	201.907		18.0597	25.8062	21.6498	25.8205
164575		126.971	169.199	146.439	193.916	147.591	184.803				0	0	0	0	0	0		0	0	0	0	0	0		0	0	0	0	0	0		0.977492	0.994035	0.982294	0.999614	0.977692	0.995219		126.971	169.199	168.037	193.916	159.732	201.91		17.9827	25.8255	21.6315	25.9027
164655		126.695	153.67	149.463	201.492	149.481	188.398				0	0	0	0	0	0		0	0	0	0	0	0		0	0	0	0	0	0		0.978045	0.993491	0.982223	0.999571	0.977036	0.995582		126.695	180.745	168.159	201.492	149.481	201.926		17.8025	25.9498	21.7713	26.152
164734		122.563	159.97	148.684	181.526	137.686	179.207				0	0	0	0	0	0		0	0	0	0	0	0		0	0	0	0	0	0		0.97871	0.993394	0.982123	1.00021	0.977516	0.995653		122.563	180.96	168.228	203.354	159.813	202.03		17.7745	25.952	21.8385	26.5785
164835		114.104	147.123	137.959	175.061	139.723	194.882				0	0	0	0	0	0		0	0	0	0	0	0		0	0	0	0	0	0		0.979317	0.993786	0.982504	1.00058	0.977866	0.995586		132.101	181.007	168.302	203.354	159.772	194.882		17.722	26.0833	22.2465	26.4403
164915		110.571	160.524	145.148	183.355	139.286	204.164				0	0	0	0	0	0		0	0	0	0	0	0		0	0	0	0	0	0		0.980073	0.993849	0.983392	1.00101	0.978462	0.995725		132.194	181.059	168.331	203.355	159.902	204.164		17.772	26.474	22.4585	26.3465
164995		122.621	162.746	136.341	176.203	135.929	171.282				0	0	0	0	0	0		0	0	0	0	0	0		0	0	0	0	0	0		0.980279	0.99393	0.983976	1.00146	0.978829	0.996027		122.621	162.746	168.371	203.354	159.849	202.14		17.767	26.8532	22.5375	26.3427
165175		136.66	195.274	169.303	225.337	175.346	211.395				0	0	0	0	0	0		0	0	0	0	0	0		0	0	0	0	0	0		0.980174	0.994927	0.983486	1.002	0.979402	0.996138		136.66	195.274	169.303	225.337	175.346	211.395		17.6665	27.0525	22.6298	26.3465
165254		127.667	171.629	171.423	203.367	185.441	195.896				0	0	0	0	0	0		0	0	0	0	0	0		0	0	0	0	0	0		0.980529	0.995389	0.982862	1.00184	0.979741	0.996318		127.667	171.629	171.423	203.367	185.441	195.896		17.6375	27.0525	22.7442	26.3635
165335		127.58	175.972	174.975	195.061	165.606	189.065				0	0	0	0	0	0		0	0	0	0	0	0		0	0	0	0	0	0		0.980457	0.995668	0.983103	1.00118	0.979834	0.996272		127.58	175.972	174.975	195.061	165.606	202.063		17.6255	27.1125	22.656	26.3635
165414		121.904	187.424	171.449	202.423	168.579	193.091				0	0	0	0	0	0		0	0	0	0	0	0		0	0	0	0	0	0		0.980649	0.99595	0.983191	1.00102	0.979453	0.995937		121.904	187.424	171.449	202.423	168.579	193.091		17.6255	26.4022	22.656	26.3635
165494		133.989	183.082	175.886	183.749	165.039	194.115				0	0	0	0	0	0		0	0	0	0	0	0		0	0	0	0	0	0		0.980575	0.996192	0.983138	1.00124	0.979521	0.995647		133.989	183.082	175.886	203.361	165.039	194.115		17.3878	26.4022	22.656	26.3635
165574		121.777	153.713	157.796	191.711	155.685	189.917				0	0	0	0	0	0		0	0	0	0	0	0		0	0	0	0	0	0		0.980715	0.996281	0.983067	1.00144	0.979676	0.995818		121.777	182.027	157.796	191.711	155.685	189.917		17.292	25.5433	22.5817	26.3635
165654		132.029	174.282	148.973	192.706	155.836	200.602				0	0	0	0	0	0		0	0	0	0	0	0		0	0	0	0	0	0		0.981005	0.99615	0.98338	1.0014	0.979944	0.995966		132.029	174.282	168.455	192.706	155.836	200.602		17.233	25.729	22.5817	26.302
165734		126.371	169.35	143.109	180.91	155.981	196.197				0	0	0	0	0	0		0	0	0	0	0	0		0	0	0	0	0	0		0.98104	0.99596	0.984031	1.00198	0.980054	0.996376		126.371	169.35	168.42	203.369	155.981	196.197		17.087	25.5548	22.5085	26.361
165814		122.687	157.677	129.224	186.166	152.732	186.402				0	0	0	0	0	0		0	0	0	0	0	0		0	0	0	0	0	0		0.981061	0.995275	0.98477	1.00216	0.980568	0.997201		122.687	182.521	168.466	203.398	152.732	202.166		17.0368	25.6232	22.4755	26.2422
165894		112.198	156.746	138.887	168.355	134.331	185.088				0	0	0	0	0	0		0	0	0	0	0	0		0	0	0	0	0	0		0.98138	0.994718	0.985216	1.00209	0.981381	0.997686		132.397	182.77	168.578	203.539	159.934	202.376		16.9833	25.713	22.5688	26.2148
165974		106.57	160.571	140.175	173.491	120.803	190.316				0	0	0	0	0	0		0	0	0	0	0	0		0	0	0	0	0	0		0.982092	0.995021	0.986108	1.00233	0.981814	0.998092		132.475	182.998	168.688	203.615	160.094	190.316		16.9788	25.8355	22.5757	26.281
166154		138.496	181.939	172.724	207.399	164.305	211.223				0	0	0	0	0	0		0	0	0	0	0	0		0	0	0	0	0	0		0.982874	0.99453	0.986966	1.00229	0.982445	0.998767		138.496	181.939	172.724	207.399	164.305	211.223		17.1085	25.9988	22.497	26.4447
166274		142.59	176.069	172.998	222.386	147.286	208.628				0	0	0	0	0	0		0	0	0	0	0	0		0	0	0	0	0	0		0.983528	0.994116	0.987481	1.00272	0.982969	0.999239		142.59	176.069	172.998	222.386	160.153	208.628		17.1085	25.9988	22.497	26.6035
166354		144.155	179.362	147.275	197.707	144.566	201.928				0	0	0	0	0	0		0	0	0	0	0	0		0	0	0	0	0	0		0.98416	0.994574	0.988053	1.00351	0.983533	0.999766		144.155	179.362	168.86	197.707	160.076	201.928		17.1085	25.8615	22.6075	26.6035
166434		130.228	161.746	159.907	197.071	150.83	184.535				0	0	0	0	0	0		0	0	0	0	0	0		0	0	0	0	0	0		0.984131	0.995288	0.988311	1.00296	0.984002	0.99995		130.228	183.086	159.907	197.071	150.83	202.261		17.1085	26.0528	22.6075	26.6035
166514		136.467	176.409	158.502	202.464	145.653	193.994				0	0	0	0	0	0		0	0	0	0	0	0		0	0	0	0	0	0		0.983082	0.994987	0.988608	1.00241	0.983986	0.999926		136.467	176.409	158.502	202.464	160.016	193.994		17.1085	26.0528	22.5435	26.6035
166594		127.312	180.7	147.373	194.874	147.129	191.665				0	0	0	0	0	0		0	0	0	0	0	0		0	0	0	0	0	0		0.983381	0.994112	0.988936	1.00242	0.984006	1.00002		127.312	180.7	168.749	194.874	160.013	191.665		17.152	25.8913	22.5435	26.3763
166674		122.871	165.02	145.367	201.284	147.809	178.988				0	0	0	0	0	0		0	0	0	0	0	0		0	0	0	0	0	0		0.98356	0.993565	0.987263	1.00259	0.984391	1.00018		122.871	165.02	168.961	201.284	159.958	202.218		17.152	25.7678	22.3463	26.2338
166754		120.506	177.303	144.925	175.563	148.319	177.052				0	0	0	0	0	0		0	0	0	0	0	0		0	0	0	0	0	0		0.982911	0.993809	0.987617	1.00294	0.983964	1.00039		132.533	177.303	168.915	203.774	160.02	202.177		17.1085	25.7143	22.3463	26.2338
166834		103.14	163.407	129.627	171.543	151.724	171.99				0	0	0	0	0	0		0	0	0	0	0	0		0	0	0	0	0	0		0.98331	0.994238	0.986497	1.00316	0.983489	1.00101		132.614	183.159	169.28	203.754	151.724	202.378		17.1922	25.7855	22.3102	26.0933
166914		115.953	165.003	147.439	165.321	136.413	189.121				0	0	0	0	0	0		0	0	0	0	0	0		0	0	0	0	0	0		0.983748	0.994611	0.98667	1.00359	0.98329	1.00088		132.717	183.408	169.275	203.875	160.532	202.675		17.2707	26.0797	22.287	26.1437
166994		110.671	164.456	131.063	166.997	125.922	188.899				0	0	0	0	0	0		0	0	0	0	0	0		0	0	0	0	0	0		0.984041	0.99448	0.986509	1.00432	0.98353	1.00067		132.901	183.655	169.28	203.971	160.667	202.777		17.3297	26.121	22.2685	25.9262
167175		122.322	172.307	166.347	197.05	148.143	210.633				0	0	0	0	0	0		0	0	0	0	0	0		0	0	0	0	0	0		0.984329	0.994769	0.986723	1.00511	0.984099	1.00114		122.322	172.307	166.347	197.05	160.666	210.633		17.2255	26.1648	22.3142	26.0035
167314		136.411	194.031	168.302	212.638	154.192	224.725				0	0	0	0	0	0		0	0	0	0	0	0		0	0	0	0	0	0		0.984946	0.995472	0.987513	1.00569	0.984522	1.00153		136.411	194.031	168.302	212.638	154.192	224.725		17.233	26.3173	22.368	25.9083
167395		128.477	183.643	180.482	191.593	159.489	209.809				0	0	0	0	0	0		0	0	0	0	0	0		0	0	0	0	0	0		0.985251	0.996118	0.988009	1.00579	0.98488	1.00192		128.477	183.643	180.482	191.593	159.489	209.809		17.233	26.3173	22.368	25.8363
167474		131.851	173.034	173.126	192.861	163.068	187.901				0	0	0	0	0	0		0	0	0	0	0	0		0	0	0	0	0	0		0.985485	0.996892	0.988332	1.00549	0.985172	1.00226		131.851	173.034	173.126	192.861	163.068	202.719		17.0633	26.229	22.368	25.7823
167554		122.379	174.81	171.263	221.388	149.505	204.541				0	0	0	0	0	0		0	0	0	0	0	0		0	0	0	0	0	0		0.985415	0.996557	0.988179	1.0052	0.985361	1.00229		122.379	174.81	171.263	221.388	160.666	204.541		17.0633	26.229	22.368	25.7823
167634		112.6	177.598	154.493	196.312	143.041	185.154				0	0	0	0	0	0		0	0	0	0	0	0		0	0	0	0	0	0		0.985746	0.995936	0.988204	1.00487	0.985568	1.00223		133.069	177.598	169.346	196.312	160.666	202.723		17.061	26.229	22.2905	25.7842
167714		127.077	169.723	162.415	192.7	150.127	178.368				0	0	0	0	0	0		0	0	0	0	0	0		0	0	0	0	0	0		0.984803	0.995743	0.988725	1.0047	0.985426	1.00218		127.077	169.723	162.415	192.7	160.666	202.731		17.0467	26.229	22.1557	25.7738
167794		125.427	150.191	140.96	206.043	131.959	186.802				0	0	0	0	0	0		0	0	0	0	0	0		0	0	0	0	0	0		0.983111	0.995737	0.989034	1.00421	0.9855	1.00239		125.427	183.66	169.299	206.043	160.666	202.7		16.8597	26.1788	22.1557	25.6562
167874		121.315	166.885	149.882	200.284	141.818	190.425				0	0	0	0	0	0		0	0	0	0	0	0		0	0	0	0	0	0		0.982195	0.995626	0.989351	1.00405	0.985735	1.00257		133.156	166.885	169.29	200.284	160.659	202.673		16.7765	25.9762	22.1557	25.602
167954		110.538	161.141	148.348	183.906	140.656	187.388				0	0	0	0	0	0		0	0	0	0	0	0		0	0	0	0	0	0		0.982249	0.995898	0.989921	1.00468	0.985367	1.00268		133.214	183.964	169.34	204.432	160.666	202.769		16.8518	26.073	22.0015	25.6345
168054		117.196	172.191	144.859	193.513	132.503	190.621				0	0	0	0	0	0		0	0	0	0	0	0		0	0	0	0	0	0		0.982458	0.995601	0.99083	1.00545	0.98532	1.00324		133.283	172.191	169.384	193.513	160.708	190.621		16.9772	26.332	21.6005	25.4768
168174		105.727	165.635	142.756	179.361	128.79	188.383				0	0	0	0	0	0		0	0	0	0	0	0		0	0	0	0	0	0		0.982802	0.994719	0.99174	1.00574	0.98605	1.00366		133.361	184.334	169.449	204.646	160.802	203.029		16.9925	26.4232	21.549	25.564
168254		126.853	168.893	177.75	207.23	169.39	210.495				0	0	0	0	0	0		0	0	0	0	0	0		0	0	0	0	0	0		0.982838	0.994717	0.992572	1.0061	0.986752	1.00357		126.853	168.893	177.75	207.23	169.39	210.495		17.0303	26.6662	21.549	26.102
168374		131.455	197.155	173.201	223.03	179.258	210.818				0	0	0	0	0	0		0	0	0	0	0	0		0	0	0	0	0	0		0.983325	0.995456	0.993221	1.00628	0.987324	1.00299		131.455	197.155	173.201	223.03	179.258	210.818		17.1465	26.6662	21.549	26.102
168454		123.255	181.061	172.749	226.606	153.641	197.126				0	0	0	0	0	0		0	0	0	0	0	0		0	0	0	0	0	0		0.983952	0.995639	0.993908	1.00607	0.987933	1.00274		123.255	181.061	172.749	226.606	153.641	197.126		17.2812	26.6662	21.787	25.8152
168534		127.422	162.743	148.915	204.83	144.361	193.135				0	0	0	0	0	0		0	0	0	0	0	0		0	0	0	0	0	0		0.98431	0.995772	0.993939	1.00524	0.988383	1.0031		127.422	184.356	169.393	204.83	160.841	193.135		17.467	26.6662	21.787	25.8152
168614		132.943	158.504	154.923	213.711	141.603	192.775				0	0	0	0	0	0		0	0	0	0	0	0		0	0	0	0	0	0		0.9846	0.996234	0.994335	1.00432	0.988403	1.0028		132.943	184.339	169.369	213.711	160.841	192.775		17.467	26.6662	21.9663	25.2773
168694		126.815	179.622	161.495	204.763	143.733	183.581				0	0	0	0	0	0		0	0	0	0	0	0		0	0	0	0	0	0		0.984654	0.996111	0.994676	1.00428	0.9875	1.00286		126.815	179.622	161.495	204.763	160.843	203.43		17.467	26.6662	22.4108	25.2773
168774		123.276	172.121	175.325	200.066	146.395	200.63				0	0	0	0	0	0		0	0	0	0	0	0		0	0	0	0	0	0		0.984879	0.995894	0.993707	1.00359	0.986953	1.00306		123.276	172.121	175.325	200.066	160.844	200.63		17.271	26.7723	21.9663	25.6832
168854		113.696	156.886	165.719	188.465	155.947	179.133				0	0	0	0	0	0		0	0	0	0	0	0		0	0	0	0	0	0		0.984885	0.996016	0.992413	1.00297	0.987303	1.00275		133.675	184.796	165.719	204.795	155.947	203.465		17.187	26.689	21.787	25.6832
168934		111.634	156.986	153.42	173.748	141.975	187.133				0	0	0	0	0	0		0	0	0	0	0	0		0	0	0	0	0	0		0.985248	0.995871	0.991588	1.00288	0.987356	1.00285		133.651	184.827	169.589	204.799	160.843	203.434		17.1462	26.5215	21.7317	25.596
169034		106.83	151.943	142.702	172.077	148.272	190.635				0	0	0	0	0	0		0	0	0	0	0	0		0	0	0	0	0	0		0.985178	0.995851	0.99194	1.0029	0.987611	1.003		133.655	184.831	169.676	204.798	160.842	203.769		17.1067	26.2415	21.9148	25.4195
169174		122.93	148.349	147.252	179.129	152.398	177.68				0	0	0	0	0	0		0	0	0	0	0	0		0	0	0	0	0	0		0.985156	0.996097	0.992198	1.00315	0.988197	1.00321		122.93	185.02	170.223	205.065	152.398	203.906		17.0793	26.2323	22.048	25.6875
169254		135.002	185.834	169.588	218.157	161.02	226.899				0	0	0	0	0	0		0	0	0	0	0	0		0	0	0	0	0	0		0.985479	0.996677	0.992035	1.00296	0.988545	1.00336		135.002	185.834	169.588	218.157	161.02	226.899		17.129	26.315	22	25.6582
169374		142.042	177.895	164.594	221.011	182.533	209.962				0	0	0	0	0	0		0	0	0	0	0	0		0	0	0	0	0	0		0.986326	0.996305	0.992138	1.00285	0.989115	1.00375		142.042	177.895	164.594	221.011	182.533	209.962		17.0958	26.5553	21.9938	25.6582
169454		132.443	185.34	167.122	236.708	159.729	193.264				0	0	0	0	0	0		0	0	0	0	0	0		0	0	0	0	0	0		0.986317	0.995791	0.991236	1.00315	0.989721	1.00397		132.443	185.34	167.122	236.708	159.729	193.264		17.073	26.71	21.7558	25.6582
169534		143.757	187.912	171.535	204.17	165.058	203.968				0	0	0	0	0	0		0	0	0	0	0	0		0	0	0	0	0	0		0.986114	0.996159	0.989732	1.00286	0.990179	1.00404		143.757	187.912	171.535	204.17	165.058	203.968		16.9738	26.8323	21.5287	25.6582
169614		132.007	186.156	153.111	178.978	167.142	191.388				0	0	0	0	0	0		0	0	0	0	0	0		0	0	0	0	0	0		0.986311	0.996312	0.988952	1.00285	0.990673	1.00384		132.007	186.156	170.222	205.894	167.142	203.967		16.9565	26.9348	21.5287	25.794
169694		127.703	174.626	185.935	187.883	156.583	196.679				0	0	0	0	0	0		0	0	0	0	0	0		0	0	0	0	0	0		0.986672	0.995837	0.989194	1.003	0.990706	1.00349		127.703	174.626	185.935	206.044	156.583	196.679		16.9565	26.8733	21.5287	26.3535
169774		132.097	168.883	154.487	178.353	162.267	197.544				0	0	0	0	0	0		0	0	0	0	0	0		0	0	0	0	0	0		0.987262	0.995294	0.989064	1.00329	0.990634	1.00356		132.097	168.883	170.177	206.044	162.267	197.544		16.9565	26.897	21.5287	26.3535
169854		129.266	166.326	158.955	186.403	151.411	185.743				0	0	0	0	0	0		0	0	0	0	0	0		0	0	0	0	0	0		0.987488	0.995104	0.989416	1.00351	0.990753	1.00354		129.266	185.894	158.955	206.043	151.411	203.98		17.0298	26.8273	21.535	26.3535
169954		120.989	172.185	154.994	182.73	151.758	176.561				0	0	0	0	0	0		0	0	0	0	0	0		0	0	0	0	0	0		0.987956	0.994573	0.989762	1.00364	0.990911	1.00331		133.684	172.185	169.897	206.043	151.758	203.992		17.0298	26.8273	21.535	26.1952
170034		124.538	151.575	145.599	185.653	135.241	182.967				0	0	0	0	0	0		0	0	0	0	0	0		0	0	0	0	0	0		0.988391	0.995041	0.990163	1.00377	0.991332	1.00345		124.538	185.899	169.736	206.043	160.842	203.985		17.0298	26.1998	21.583	26.1952
170174		112.585	156.561	147.085	165.634	138.614	199.783				0	0	0	0	0	0		0	0	0	0	0	0		0	0	0	0	0	0		0.98894	0.994915	0.990635	1.00437	0.99161	1.00314		133.725	186.013	169.59	206.044	160.845	199.783		17.0557	25.8435	21.583	26.428
170294		136.072	185.087	186.735	229.467	167.102	226.357				0	0	0	0	0	0		0	0	0	0	0	0		0	0	0	0	0	0		0.989447	0.994967	0.990731	1.00521	0.992219	1.00293		136.072	185.087	186.735	229.467	167.102	226.357		17.0785	25.9398	21.583	26.3752
170414		137.284	199.48	178.017	207.921	168.087	197.127				0	0	0	0	0	0		0	0	0	0	0	0		0	0	0	0	0	0		0.990053	0.995704	0.990151	1.00584	0.992568	1.00296		137.284	199.48	178.017	207.921	168.087	197.127		17.0725	25.9435	21.762	26.2127
170494		146.279	195.502	180.539	218.971	158.96	223.33				0	0	0	0	0	0		0	0	0	0	0	0		0	0	0	0	0	0		0.989892	0.99642	0.989873	1.00671	0.992677	1.00311		146.279	195.502	180.539	218.971	158.96	223.33		17.1948	25.8495	21.762	26.0538
170574		132.666	198.7	163.398	205.465	156.779	207.626				0	0	0	0	0	0		0	0	0	0	0	0		0	0	0	0	0	0		0.989976	0.996495	0.990296	1.00685	0.992351	1.00271		132.666	198.7	163.398	205.465	156.779	207.626		17.2863	25.8928	21.762	26.1
170654		141.928	192.312	164.737	199.622	165.802	191.78				0	0	0	0	0	0		0	0	0	0	0	0		0	0	0	0	0	0		0.990366	0.996575	0.990627	1.00711	0.992001	1.0025		141.928	192.312	164.737	199.622	165.802	204.36		17.2855	25.7132	22	26.43
170734		126.665	173.502	169.257	200.198	152.275	194.95				0	0	0	0	0	0		0	0	0	0	0	0		0	0	0	0	0	0		0.990164	0.996655	0.99029	1.00677	0.991293	1.00204		126.665	173.502	169.257	200.198	152.275	194.95		17.2855	25.7445	22	26.2198
170814		135.548	192.54	160.974	178.932	162.42	202.491				0	0	0	0	0	0		0	0	0	0	0	0		0	0	0	0	0	0		0.990511	0.996795	0.989942	1.00719	0.99108	1.00116		135.548	192.54	160.974	207.397	162.42	202.491		17.3358	25.7002	22	26.3145
170894		121.95	162.764	161.376	200.542	168.064	204.957				0	0	0	0	0	0		0	0	0	0	0	0		0	0	0	0	0	0		0.990548	0.997126	0.989857	1.00644	0.990937	1.00061		133.988	186.369	161.376	200.542	168.064	204.957		17.2963	25.6552	22	26.186
170974		109.413	157.288	160.349	175.717	138.479	167.73				0	0	0	0	0	0		0	0	0	0	0	0		0	0	0	0	0	0		0.990574	0.997465	0.989996	1.00595	0.990778	1.00081		133.986	186.351	160.349	207.522	161.144	204.573		17.2832	25.483	21.9938	26.0785
171054		120.14	165.555	160.535	169.759	143.118	193.072				0	0	0	0	0	0		0	0	0	0	0	0		0	0	0	0	0	0		0.990462	0.99777	0.989698	1.00597	0.991125	1.00084		134.016	186.336	160.535	207.805	161.119	204.573		17.2832	25.218	21.92	26.063
171174		122.844	167.674	148.288	170.78	142.196	179.575				0	0	0	0	0	0		0	0	0	0	0	0		0	0	0	0	0	0		0.990895	0.998078	0.990091	1.00581	0.991761	1.00103		133.963	186.4	170.347	207.842	161.183	204.568		17.2387	25.1915	21.8873	25.8073
171260		115.733	169.323	148.632	170.308	151.574	203.023				0	0	0	0	0	0		0	0	0	0	0	0		0	0	0	0	0	0		0.991332	0.9984	0.990608	1.00615	0.992229	1.00133		133.932	169.323	170.259	207.763	151.574	203.023		17.2387	25.168	21.8873	25.8073
171374		139.413	196.457	179.376	222.195	165.783	199.228				0	0	0	0	0	0		0	0	0	0	0	0		0	0	0	0	0	0		0.990715	0.999008	0.990899	1.0065	0.993177	1.00082		139.413	196.457	179.376	222.195	165.783	199.228		16.99	25.0905	21.9025	25.723
171454		142.689	220.205	177.584	219.752	159.078	212.391				0	0	0	0	0	0		0	0	0	0	0	0		0	0	0	0	0	0		0.990687	0.999853	0.991257	1.00729	0.993915	1.00016		142.689	220.205	177.584	219.752	159.078	212.391		16.808	24.9343	21.984	25.8158
171534		138.107	186.005	168.955	198.562	154.335	194.881				0	0	0	0	0	0		0	0	0	0	0	0		0	0	0	0	0	0		0.991358	1.00023	0.991294	1.00774	0.994337	1.00054		138.107	186.005	168.955	198.562	154.335	194.881		16.7885	24.954	22.0315	25.8388
171614		131.31	193.503	161.982	200.169	148.318	191.93				0	0	0	0	0	0		0	0	0	0	0	0		0	0	0	0	0	0		0.992055	1.00059	0.991322	1.00845	0.994938	1.00098		131.31	193.503	161.982	200.169	161.494	205.372		16.882	24.954	22.0315	25.8723
171694		129.945	170.835	182.15	208.127	154.344	194.654				0	0	0	0	0	0		0	0	0	0	0	0		0	0	0	0	0	0		0.992566	1.00099	0.991325	1.00921	0.995585	1.00103		129.945	170.835	182.15	208.127	154.344	194.654		16.9465	25.3255	22.1952	25.9963
171774		132.275	181.597	164.421	169.007	166.228	196.577				0	0	0	0	0	0		0	0	0	0	0	0		0	0	0	0	0	0		0.992788	1.0003	0.991533	1.00934	0.995851	1.00066		132.275	181.597	164.421	208.268	166.228	196.577		16.9312	25.4977	22.1952	26.2885
171854		140.453	172.45	145.945	171.871	147.348	189.082				0	0	0	0	0	0		0	0	0	0	0	0		0	0	0	0	0	0		0.992856	0.999539	0.991839	1.00861	0.99618	1.00072		140.453	172.45	170.874	208.486	161.64	205.376		16.9312	25.601	22.1952	26.4295
171934		122.585	165.677	144.953	175.696	151.547	188.86				0	0	0	0	0	0		0	0	0	0	0	0		0	0	0	0	0	0		0.992764	0.999814	0.992204	1.00796	0.9966	1.00086		134.949	187.382	170.824	208.566	161.658	205.374		16.764	25.5618	22.1952	26.5855
172014		124.371	172.148	150.553	178.449	143.93	204.646				0	0	0	0	0	0		0	0	0	0	0	0		0	0	0	0	0	0		0.991778	0.999844	0.992713	1.00813	0.996953	1.00102		124.371	172.148	170.79	208.601	161.695	204.646		16.764	25.0618	22.1952	26.6508
172174		115.477	173.139	139.634	172.712	129.227	185.598				0	0	0	0	0	0		0	0	0	0	0	0		0	0	0	0	0	0		0.991194	0.999866	0.993013	1.00721	0.997295	1.0012		135.026	173.139	170.77	208.968	161.675	205.369		16.7085	24.6993	22.2877	26.8165
172309		124.63	165.8	142.143	163.912	137.648	200.442				0	0	0	0	0	0		0	0	0	0	0	0		0	0	0	0	0	0		0.99058	0.999707	0.992399	1.00615	0.997453	1.00127		124.63	187.386	170.811	209.054	161.836	200.442		16.5492	24.6293	22.2877	26.7805
172374		140.617	204.225	179.079	243.83	191.69	227.433				0	0	0	0	0	0		0	0	0	0	0	0		0	0	0	0	0	0		0.990996	0.999616	0.991667	1.00659	0.997277	1.00147		140.617	204.225	179.079	243.83	191.69	227.433		16.5492	24.615	22.1952	26.9442
172454		148.511	200.203	178.49	244.557	168.416	223.234				0	0	0	0	0	0		0	0	0	0	0	0		0	0	0	0	0	0		0.990484	1.00051	0.991866	1.00716	0.996677	1.00213		148.511	200.203	178.49	244.557	168.416	223.234		16.7255	24.6402	22.2175	26.9668
172534		135.042	181.007	172.296	210.213	168.386	203.105				0	0	0	0	0	0		0	0	0	0	0	0		0	0	0	0	0	0		0.99038	1.00119	0.992423	1.00794	0.99652	1.00252		135.042	181.007	172.296	210.213	168.386	203.105		17.176	24.6815	22.0812	26.7843
172614		135.645	176.649	160.033	189.62	178.483	214.34				0	0	0	0	0	0		0	0	0	0	0	0		0	0	0	0	0	0		0.990482	1.00129	0.993285	1.0082	0.996953	1.00265		135.645	176.649	160.033	209.321	178.483	214.34		17.0817	24.559	22.2837	26.654
172694		130.051	171.735	174.673	197.184	153.515	213.422				0	0	0	0	0	0		0	0	0	0	0	0		0	0	0	0	0	0		0.99086	1.00101	0.993943	1.00806	0.997805	1.0024		130.051	171.735	174.673	197.184	153.515	213.422		17.173	24.6945	22.4122	26.654
172774		132.284	179.417	163.21	203.354	184.62	201.519				0	0	0	0	0	0		0	0	0	0	0	0		0	0	0	0	0	0		0.990543	1.00069	0.99412	1.00805	0.998019	1.0025		132.284	179.417	163.21	203.354	184.62	201.519		17.2903	24.9187	22.1842	26.654
172874		131.347	187.066	155.324	166.465	164.313	192.259				0	0	0	0	0	0		0	0	0	0	0	0		0	0	0	0	0	0		0.99007	1.00091	0.994303	1.00761	0.998199	1.002		131.347	187.066	171.296	209.36	164.313	206.251		17.1192	25.127	22.0743	26.4103
172954		122.083	167.87	153.301	194.295	156.333	188.838				0	0	0	0	0	0		0	0	0	0	0	0		0	0	0	0	0	0		0.989866	1.00088	0.994561	1.00786	0.998611	1.00229		135.522	188.537	171.289	209.463	156.333	206.255		17.0812	24.889	22.0743	26.5495
173034		123.827	174.247	160.289	190.288	156.088	185.487				0	0	0	0	0	0		0	0	0	0	0	0		0	0	0	0	0	0		0.989917	1.00091	0.995074	1.00777	0.999071	1.00207		135.542	174.247	160.289	209.469	156.088	206.256		17.1713	24.8982	22.115	26.5495
173174		103.783	169.432	154.568	192.356	144.956	191.551				0	0	0	0	0	0		0	0	0	0	0	0		0	0	0	0	0	0		0.989712	1.00121	0.995101	1.00761	0.999454	1.00174		135.544	188.629	171.328	209.48	162.616	206.312		17.1255	24.7703	22.0742	26.429
173254		122.967	187.358	144.405	199.264	149.624	196.146				0	0	0	0	0	0		0	0	0	0	0	0		0	0	0	0	0	0		0.990178	1.0015	0.994517	1.00745	0.999989	1.00177		135.541	187.358	171.358	199.264	162.507	196.146		17.1148	24.5893	22.0742	26.429
173374		130.996	184.308	171.069	228.237	177.455	233.35				0	0	0	0	0	0		0	0	0	0	0	0		0	0	0	0	0	0		0.988991	1.00127	0.994201	1.00716	1.0004	1.00167		130.996	184.308	171.069	228.237	177.455	233.35		17.0945	24.6097	22.2435	26.622
173494		158.679	194.783	183.505	228.552	165.045	227.91				0	0	0	0	0	0		0	0	0	0	0	0		0	0	0	0	0	0		0.988169	1.00098	0.993825	1.00703	1.00042	1.00123		158.679	194.783	183.505	228.552	165.045	227.91		17.0145	24.4828	22.214	26.6475
173574		142.327	216.993	174.009	187.274	161.679	215.294				0	0	0	0	0	0		0	0	0	0	0	0		0	0	0	0	0	0		0.988556	1.00164	0.994093	1.00729	1.00096	1.00141		142.327	216.993	174.009	210.028	161.679	215.294		16.8312	24.6355	22.362	26.646
173654		149.617	179.028	168.02	187.313	174.812	218.029				0	0	0	0	0	0		0	0	0	0	0	0		0	0	0	0	0	0		0.988975	1.00187	0.994251	1.00754	1.00137	1.00141		149.617	179.028	168.02	210.174	174.812	218.029		16.706	24.601	22.4057	26.4733
173734		133.08	198.853	175.333	203.627	182.973	202.744				0	0	0	0	0	0		0	0	0	0	0	0		0	0	0	0	0	0		0.989635	1.00208	0.994458	1.00804	1.00217	1.00164		133.08	198.853	175.333	203.627	182.973	202.744		16.687	24.761	22.4638	26.6988
173814		137.775	193.516	164.887	216.845	166.681	184.627				0	0	0	0	0	0		0	0	0	0	0	0		0	0	0	0	0	0		0.990561	1.00163	0.99494	1.00773	1.00305	1.00195		137.775	193.516	164.887	216.845	166.681	207.389		16.722	24.9162	22.4885	27.0683
173894		119.185	174.104	174.25	201.997	164.191	201.122				0	0	0	0	0	0		0	0	0	0	0	0		0	0	0	0	0	0		0.991042	1.00147	0.995298	1.00676	1.0036	1.0019		135.796	174.104	174.25	201.997	164.191	201.122		16.701	24.9943	22.5025	27.8618
173974		127.644	186.918	164.04	182.781	156.045	201.6				0	0	0	0	0	0		0	0	0	0	0	0		0	0	0	0	0	0		0.991102	1.00153	0.995497	1.00655	1.00354	1.00178		127.644	186.918	164.04	211.086	156.045	201.6		16.701	25.174	22.5323	27.8455
174054		121.572	159.919	144.993	191.404	161.962	193.124				0	0	0	0	0	0		0	0	0	0	0	0		0	0	0	0	0	0		0.99137	1.00169	0.995872	1.0067	1.00352	1.00167		135.908	190.186	171.723	211.045	161.962	207.416		16.546	25.286	22.6215	27.5522
174174		123.053	165.51	144.412	167.409	142.519	184.732				0	0	0	0	0	0		0	0	0	0	0	0		0	0	0	0	0	0		0.991439	1.00196	0.996213	1.00601	1.00367	1.00176		136.027	190.523	171.815	211.238	163.095	207.412		16.577	25.3712	22.7022	27.5522
174254		119.646	168.35	145.424	184.666	138.846	182.024				0	0	0	0	0	0		0	0	0	0	0	0		0	0	0	0	0	0		0.99181	1.00255	0.996542	1.00529	1.00352	1.00212		136.081	190.58	171.789	211.402	163.1	207.48		16.5355	25.4625	22.7022	27.3457
174334		114.568	149.541	154.814	177.755	148.327	186.478				0	0	0	0	0	0		0	0	0	0	0	0		0	0	0	0	0	0		0.991742	1.00295	0.99678	1.00543	1.00367	1.00214		136.145	190.643	171.77	211.391	163.095	207.479		16.567	25.513	22.7022	27.3457
174454		155.136	190.081	182.773	233.764	163.152	215.015				0	0	0	0	0	0		0	0	0	0	0	0		0	0	0	0	0	0		0.991602	1.00263	0.996987	1.00571	1.00398	1.00163		155.136	190.081	182.773	233.764	163.152	215.015		16.5092	25.7467	22.7432	27.044
174534		138.231	192.795	187.31	229.438	169.499	210.744				0	0	0	0	0	0		0	0	0	0	0	0		0	0	0	0	0	0		0.99216	1.0025	0.997339	1.00574	1.00427	1.00114		138.231	192.795	187.31	229.438	169.499	210.744		16.5228	25.9775	22.7432	26.9625
174614		131.043	196.031	155.553	214.092	159.999	215.395				0	0	0	0	0	0		0	0	0	0	0	0		0	0	0	0	0	0		0.992467	1.00311	0.997246	1.00573	1.00396	1.00143		131.043	196.031	171.864	214.092	159.999	215.395		16.5025	26.0352	22.7285	27.0127
174694		130.4	202.529	171.931	208.579	162.874	211.928				0	0	0	0	0	0		0	0	0	0	0	0		0	0	0	0	0	0		0.992845	1.00358	0.997595	1.00591	1.00375	1.00158		130.4	202.529	171.931	208.579	162.874	211.928		16.489	26.2177	22.7043	27.0648
174774		140.836	189.554	166.609	209.388	150.454	197.698				0	0	0	0	0	0		0	0	0	0	0	0		0	0	0	0	0	0		0.993107	1.00362	0.998108	1.00579	1.00397	1.0013		140.836	189.554	166.609	209.388	163.286	197.698		16.421	26.5277	22.5155	27.3075
174854		133.873	161.131	161.531	183.738	150.925	198.353				0	0	0	0	0	0		0	0	0	0	0	0		0	0	0	0	0	0		0.993071	1.00337	0.998299	1.00581	1.0037	1.00153		133.873	191.759	161.531	212.864	163.41	198.353		16.4255	26.6145	22.3165	27.5888
174934		117.784	177.887	164.915	177.846	143.157	181.73				0	0	0	0	0	0		0	0	0	0	0	0		0	0	0	0	0	0		0.993273	1.00339	0.998304	1.00594	1.0032	1.00152		136.418	177.887	164.915	213.015	163.503	208.506		16.4878	26.7495	22.3165	27.71
175034		122.915	179.614	168.416	199.871	147.266	193.324				0	0	0	0	0	0		0	0	0	0	0	0		0	0	0	0	0	0		0.99365	1.00377	0.998471	1.00632	1.00313	1.00171		136.436	179.614	168.416	199.871	163.859	208.58		16.4153	26.8565	22.3165	27.8175
175174		122.687	177.538	144.762	174.773	146.968	183.152				0	0	0	0	0	0		0	0	0	0	0	0		0	0	0	0	0	0		0.993932	1.00399	0.99796	1.00652	1.00317	1.0016		136.431	177.538	172.213	213.459	164.178	208.58		16.1985	26.7603	22.1453	27.833
175254		116.155	158.39	150.853	178.017	141.788	173.771				0	0	0	0	0	0		0	0	0	0	0	0		0	0	0	0	0	0		0.994068	1.00418	0.998222	1.00683	1.0032	1.00144		136.429	192.286	172.203	213.734	164.215	208.581		16.1985	26.4333	22.1453	27.8398
175374		124.351	147.506	131.637	194.927	151.556	181.412				0	0	0	0	0	0		0	0	0	0	0	0		0	0	0	0	0	0		0.994075	1.00445	0.997601	1.00703	1.003	1.00139		136.429	192.268	172.227	213.838	164.223	208.581		16.1985	26.3195	22.1453	27.8818
175454		136.241	196.057	177.559	214.008	172.112	237.309				0	0	0	0	0	0		0	0	0	0	0	0		0	0	0	0	0	0		0.993973	1.0048	0.998096	1.0069	1.00336	1.00151		136.241	196.057	177.559	214.008	172.112	237.309		16.123	26.2313	22.037	27.8818
175574		143.773	196.31	178.326	225.087	168.068	213.781				0	0	0	0	0	0		0	0	0	0	0	0		0	0	0	0	0	0		0.994166	1.00527	0.99816	1.00674	1.00334	1.0015		143.773	196.31	178.326	225.087	168.068	213.781		16.0283	25.8212	21.991	27.8678
175654		145.832	201.624	171.746	213.301	163.092	202.172				0	0	0	0	0	0		0	0	0	0	0	0		0	0	0	0	0	0		0.994449	1.00567	0.998598	1.00678	1.00365	1.00146		145.832	201.624	171.746	213.301	163.092	202.172		15.919	25.649	21.9315	27.86
175734		137.706	191.641	168.149	204.153	161.436	215.766				0	0	0	0	0	0		0	0	0	0	0	0		0	0	0	0	0	0		0.994859	1.00587	0.998847	1.00733	1.00392	1.00169		137.706	191.641	168.149	204.153	161.436	215.766		15.8468	25.675	21.6387	27.922
175814		124.417	192.646	176.957	216.932	160.393	204.056				0	0	0	0	0	0		0	0	0	0	0	0		0	0	0	0	0	0		0.995238	1.00631	0.999079	1.00769	1.00362	1.00167		136.49	192.646	176.957	216.932	160.393	204.056		15.8367	25.6365	21.6725	28.0003
175894		135.992	172.014	169.59	203.539	146.947	197.634				0	0	0	0	0	0		0	0	0	0	0	0		0	0	0	0	0	0		0.995478	1.00647	0.998941	1.00831	1.00408	1.00181		135.992	192.584	169.59	203.539	164.312	197.634		15.5347	25.78	21.421	28.0728
175974		129.233	185.866	174.209	220.374	152.933	206.251				0	0	0	0	0	0		0	0	0	0	0	0		0	0	0	0	0	0		0.995553	1.00656	0.998952	1.00841	1.00409	1.00186		129.233	185.866	174.209	220.374	164.671	206.251		15.3662	26.149	21.2998	28.0728
176054		130.299	177.192	163.359	193.706	139.268	191.192				0	0	0	0	0	0		0	0	0	0	0	0		0	0	0	0	0	0		0.995819	1.00655	0.998953	1.00887	1.00403	1.0015		130.299	177.192	163.359	214.009	164.908	208.628		15.44	26.1655	21.2998	28.4943
176174		111.812	167.619	153.301	194.619	148.504	196.01				0	0	0	0	0	0		0	0	0	0	0	0		0	0	0	0	0	0		0.995737	1.00637	0.998748	1.00887	1.00381	1.00099		136.78	192.914	172.317	214.009	164.744	208.629		15.5905	26.2748	21.3417	28.4943
176254		116.221	173.161	152.419	181.515	145.377	186.026				0	0	0	0	0	0		0	0	0	0	0	0		0	0	0	0	0	0		0.995789	1.00631	0.998596	1.00904	1.00362	1.00075		136.84	173.161	172.417	214.005	164.77	208.629		15.6282	26.3775	21.3763	28.4315
176334		127.855	156.849	142.368	186.196	158.813	192.597				0	0	0	0	0	0		0	0	0	0	0	0		0	0	0	0	0	0		0.995886	1.00626	0.998955	1.0089	1.00356	1.00068		127.855	193.51	172.383	214.008	158.813	208.629		15.586	26.3817	21.3763	28.4315
176454		113.361	155.066	144.424	199.32	145.93	178.415				0	0	0	0	0	0		0	0	0	0	0	0		0	0	0	0	0	0		0.995797	1.00565	0.999299	1.00801	1.00386	1.00079		136.84	193.515	172.367	199.32	164.733	208.629		15.586	26.3817	21.052	28.4315
176534		136.298	195.73	170.827	209.803	177.119	220.627				0	0	0	0	0	0		0	0	0	0	0	0		0	0	0	0	0	0		0.995944	1.0051	0.999734	1.00714	1.00432	1.00094		136.298	195.73	170.827	209.803	177.119	220.627		15.4367	26.4165	21.032	27.9483
176654		149.092	194.095	172.392	226.664	163.303	213.678				0	0	0	0	0	0		0	0	0	0	0	0		0	0	0	0	0	0		0.996222	1.00495	1.00017	1.00684	1.00483	1.00109		149.092	194.095	172.392	226.664	163.303	213.678		15.3697	26.3887	20.968	27.8165
176734		140.649	200.582	156.594	204.025	175.97	205.716				0	0	0	0	0	0		0	0	0	0	0	0		0	0	0	0	0	0		0.996324	1.00472	0.999813	1.00703	1.00454	1.00115		140.649	200.582	172.686	204.025	175.97	205.716		15.3342	26.2837	20.7942	27.889
176814		130.161	194.075	177.611	196.033	176.661	209.019				0	0	0	0	0	0		0	0	0	0	0	0		0	0	0	0	0	0		0.99685	1.0047	0.999863	1.00766	1.00435	1.00143		130.161	194.075	177.611	214.653	176.661	209.019		15.2457	26.2443	20.7595	28.1082
176894		135.51	186.191	167.404	213.966	167.261	208.226				0	0	0	0	0	0		0	0	0	0	0	0		0	0	0	0	0	0		0.997225	1.00406	1.00028	1.00802	1.00443	1.00139		135.51	186.191	167.404	213.966	167.261	208.226		15.224	26.121	20.4777	28.4583
176974		133.379	180.945	177.019	201.897	163.664	184.601				0	0	0	0	0	0		0	0	0	0	0	0		0	0	0	0	0	0		0.997307	1.00293	1.00066	1.00822	1.00508	1.00134		133.379	180.945	177.019	201.897	163.664	209.068		15.2445	26.1792	20.3495	28.7137
177054		140.199	173.993	170.583	210.912	149.358	180.307				0	0	0	0	0	0		0	0	0	0	0	0		0	0	0	0	0	0		0.997523	1.00277	1.001	1.00844	1.0053	1.00149		140.199	173.993	170.583	210.912	165.092	209.154		15.2365	26.2012	20.2662	28.4417
177174		130.677	175.972	169.402	181.821	133.436	206.523				0	0	0	0	0	0		0	0	0	0	0	0		0	0	0	0	0	0		0.997764	1.00293	1.00081	1.00851	1.00454	1.00174		130.677	175.972	169.402	215.061	165.237	206.523		15.2398	26.4255	20.3133	28.4417
177254		112.988	183.125	161.06	210.735	157.391	202.082				0	0	0	0	0	0		0	0	0	0	0	0		0	0	0	0	0	0		0.997877	1.00314	1.00097	1.00865	1.00391	1.00196		137.154	183.125	173.094	210.735	157.391	202.082		15.2398	26.3845	20.4055	28.4417
177334		116.534	167.704	158.209	191.44	141.534	196.927				0	0	0	0	0	0		0	0	0	0	0	0		0	0	0	0	0	0		0.997958	1.00306	1.00046	1.00832	1.0041	1.00173		137.236	194.637	173.199	215.073	165.565	209.242		15.3742	26.3845	20.4665	28.2437
177414		125.516	164.924	147.032	177.458	159.618	198.08				0	0	0	0	0	0		0	0	0	0	0	0		0	0	0	0	0	0		0.998211	1.00316	1.00038	1.00801	1.00439	1.00188		137.222	194.622	173.39	215.093	159.618	198.08		15.3742	26.3845	20.756	28.2437
177514		129.54	182.615	165.078	231.422	160.843	215.189				0	0	0	0	0	0		0	0	0	0	0	0		0	0	0	0	0	0		0.998481	1.00288	0.999798	1.0076	1.0044	1.00181		129.54	182.615	165.078	231.422	160.843	215.189		15.3742	26.2633	20.756	28.2437
177634		143.318	184.264	185.425	236.652	163.008	224.075				0	0	0	0	0	0		0	0	0	0	0	0		0	0	0	0	0	0		0.998556	1.00307	0.999223	1.00742	1.00396	1.0017		143.318	184.264	185.425	236.652	163.008	224.075		15.3742	26.2633	21.2622	28.2437
177714		132.564	199.22	178.953	249.497	160.943	211.788				0	0	0	0	0	0		0	0	0	0	0	0		0	0	0	0	0	0		0.998957	1.00291	0.999395	1.00778	1.00337	1.00154		132.564	199.22	178.953	249.497	160.943	211.788		15.3742	26.1548	21.2622	28.4942
177794		140.741	197.098	170.718	217.545	154.367	218.578				0	0	0	0	0	0		0	0	0	0	0	0		0	0	0	0	0	0		0.999384	1.00316	0.999822	1.00811	1.00338	1.00179		140.741	197.098	170.718	217.545	166.117	218.578		15.2605	26.1165	21.0122	28.4942
177874		135.539	192.526	157.305	194.039	157.739	204.335				0	0	0	0	0	0		0	0	0	0	0	0		0	0	0	0	0	0		0.999432	1.00315	0.999712	1.00812	1.00318	1.0018		135.539	192.526	174.062	215.321	157.739	204.335		15.2265	26.2723	20.787	28.4267
177954		139.823	201.7	160.051	200.687	161.163	205.355				0	0	0	0	0	0		0	0	0	0	0	0		0	0	0	0	0	0		0.999874	1.0037	0.999482	1.00845	1.00324	1.00159		139.823	201.7	174.176	200.687	161.163	205.355		15.2758	26.1745	20.8525	28.2475
178034		125.09	178.146	147.274	194.501	153.163	191.003				0	0	0	0	0	0		0	0	0	0	0	0		0	0	0	0	0	0		1.00019	1.00418	0.999605	1.00867	1.00359	1.00188		137.29	178.146	174.171	215.612	166.226	209.905		15.3062	26.162	20.845	28.4942
178174		123.903	184.92	168.503	211.529	142.573	202.783				0	0	0	0	0	0		0	0	0	0	0	0		0	0	0	0	0	0		1.00056	1.0046	0.999147	1.00895	1.00372	1.00211		137.323	184.92	168.503	211.529	166.236	202.783		15.3607	26.2858	20.732	28.5108
178274		114.985	164.335	146.254	189.941	153.143	205.817				0	0	0	0	0	0		0	0	0	0	0	0		0	0	0	0	0	0		1.001	1.00498	0.998867	1.00895	1.00367	1.00217		137.386	195.022	173.964	215.723	166.243	205.817		15.494	26.162	20.2257	28.5108
178394		115.294	169.057	143.661	212.581	146.899	199.749				0	0	0	0	0	0		0	0	0	0	0	0		0	0	0	0	0	0		1.00118	1.00523	0.998829	1.00865	1.00411	1.00233		137.558	194.97	174.129	212.581	166.401	199.749		15.6945	26.0915	20.732	28.5108
178474		111.203	182.328	146.017	201.884	140.59	188.374				0	0	0	0	0	0		0	0	0	0	0	0		0	0	0	0	0	0		1.00124	1.00561	0.999013	1.00855	1.00429	1.00241		137.549	182.328	174.197	201.884	166.581	209.95		15.6945	26.0915	20.845	28.5108
178554		121.104	173.818	137.432	204.757	143.231	192.503				0	0	0	0	0	0		0	0	0	0	0	0		0	0	0	0	0	0		1.00178	1.00578	0.998994	1.00843	1.00445	1.00255		137.681	194.895	174.219	204.757	166.665	210.086		15.7255	26.0515	20.9035	28.5617
178654		158.125	200.975	172.911	228.672	181.889	237.466				0	0	0	0	0	0		0	0	0	0	0	0		0	0	0	0	0	0		1.00165	1.00578	0.999236	1.00848	1.00468	1.00267		158.125	200.975	172.911	228.672	181.889	237.466		15.6513	26.0515	20.9197	28.41
178734		136.765	199.35	161.146	220.727	164.753	204.33				0	0	0	0	0	0		0	0	0	0	0	0		0	0	0	0	0	0		1.00159	1.00584	0.999238	1.00873	1.00509	1.00293		136.765	199.35	174.241	220.727	164.753	204.33		15.5938	26.026	20.8355	28.3432
178814		147.064	194.136	174.955	223.889	159.016	217.775				0	0	0	0	0	0		0	0	0	0	0	0		0	0	0	0	0	0		1.00163	1.00553	0.999173	1.00884	1.00535	1.00316		147.064	194.136	174.955	223.889	159.016	217.775		15.5485	26.004	20.8282	28.1565
178894		131.69	197.66	174.221	191.78	168.04	207.481				0	0	0	0	0	0		0	0	0	0	0	0		0	0	0	0	0	0		1.00144	1.00502	0.999533	1.00872	1.00552	1.0033		131.69	197.66	174.221	216.048	168.04	207.481		15.488	25.9718	20.8282	27.9215
178974		135.83	210.061	163.286	201.426	163.418	203.667				0	0	0	0	0	0		0	0	0	0	0	0		0	0	0	0	0	0		1.00144	1.0051	0.999665	1.00812	1.00542	1.00332		135.83	210.061	174.27	201.426	163.418	203.667		15.4333	25.9718	20.8282	27.8645
179054		116.901	182.119	162.258	192.681	148.669	190.472				0	0	0	0	0	0		0	0	0	0	0	0		0	0	0	0	0	0		1.00144	1.00498	0.999613	1.00825	1.00504	1.0033		137.752	182.119	174.271	216.362	167.112	210.01		15.4333	25.9718	20.8282	27.67
179174		119.248	172.773	168.367	203.856	160.924	182.748				0	0	0	0	0	0		0	0	0	0	0	0		0	0	0	0	0	0		1.00124	1.00502	0.999869	1.00746	1.00516	1.00325		137.822	195.013	168.367	203.856	160.924	210.016		15.5078	25.9718	20.8282	27.67
179254		130.845	168.405	160.226	182.188	154.043	198.38				0	0	0	0	0	0		0	0	0	0	0	0		0	0	0	0	0	0		1.00142	1.00491	0.999993	1.00772	1.00509	1.00328		130.845	195.037	174.261	216.693	167.198	198.38		15.529	25.9718	20.8282	27.9015
179354		123.667	150.05	162.866	192.754	154.016	185.197				0	0	0	0	0	0		0	0	0	0	0	0		0	0	0	0	0	0		1.00146	1.00473	0.999297	1.00732	1.00426	1.00315		137.896	195.299	174.33	216.457	167.297	210.026		15.593	25.9478	20.8748	27.67
179454		123.137	189.135	155.403	193.824	148.64	176.366				0	0	0	0	0	0		0	0	0	0	0	0		0	0	0	0	0	0		1.00121	1.005	0.998934	1.00739	1.00352	1.00303		138.012	189.135	174.39	216.449	167.374	210.038		15.7313	25.927	20.927	27.67
179534		115.302	150.85	154.843	191.823	152.674	176.763				0	0	0	0	0	0		0	0	0	0	0	0		0	0	0	0	0	0		1.00139	1.00531	0.999095	1.00706	1.00353	1.00298		137.991	195.373	174.385	216.494	167.493	210.043		15.7313	26.0667	20.927	27.4335
179614		116.041	167.361	144.073	186.236	150.043	188.123				0	0	0	0	0	0		0	0	0	0	0	0		0	0	0	0	0	0		1.00155	1.0053	0.999126	1.00684	1.00382	1.00262		137.972	195.374	174.384	216.536	168.025	210.08		15.7313	26.0667	20.927	27.302
179734		154.14	213.096	178.032	237.227	179.744	226.128				0	0	0	0	0	0		0	0	0	0	0	0		0	0	0	0	0	0		1.00161	1.00498	0.999209	1.00706	1.00391	1.00243		154.14	213.096	178.032	237.227	179.744	226.128		15.863	26.0667	20.927	27.302
179814		142.112	202.565	167.628	243.536	157.703	216.937				0	0	0	0	0	0		0	0	0	0	0	0		0	0	0	0	0	0		1.00184	1.00474	0.999438	1.00716	1.00369	1.00261		142.112	202.565	167.628	243.536	157.703	216.937		15.8782	26.142	20.8702	27.302
179894		133.448	191.109	188.427	209.512	171.168	208.468				0	0	0	0	0	0		0	0	0	0	0	0		0	0	0	0	0	0		1.00163	1.005	0.999578	1.0074	1.00354	1.00272		133.448	191.109	188.427	209.512	171.168	208.468		15.863	25.9563	20.768	27.1077
179974		130.324	195.568	177.872	211.387	146.175	213.277				0	0	0	0	0	0		0	0	0	0	0	0		0	0	0	0	0	0		1.00157	1.00523	0.999717	1.00747	1.00331	1.00299		130.324	195.568	177.872	211.387	168.065	213.277		15.863	25.7933	20.643	27.1077
180054		135.197	186.126	167.792	199.374	146.931	211.723				0	0	0	0	0	0		0	0	0	0	0	0		0	0	0	0	0	0		1.00126	1.00526	0.999702	1.00749	1.00333	1.00289		135.197	186.126	167.792	216.44	168.073	211.723		15.7567	25.6945	20.643	26.7905
180174		136.856	198.585	159.638	203.354	148.692	189.184				0	0	0	0	0	0		0	0	0	0	0	0		0	0	0	0	0	0		1.00133	1.00585	0.99972	1.00796	1.00385	1.00328		136.856	198.585	174.439	203.354	168.086	210.013		15.8798	25.4572	20.535	27.022
180254		129.572	189.192	154.314	208.161	154.722	189.272				0	0	0	0	0	0		0	0	0	0	0	0		0	0	0	0	0	0		1.00144	1.00535	0.999499	1.00802	1.00394	1.00362		138.155	189.192	174.453	208.161	168.136	209.978		15.7055	25.4642	20.535	27.1857
180334		123.337	168.76	153.311	188.766	152.746	197.008				0	0	0	0	0	0		0	0	0	0	0	0		0	0	0	0	0	0		1.00191	1.0053	0.999433	1.00793	1.00397	1.00384		138.255	195.827	174.376	216.828	168.317	209.96		15.8798	25.4472	20.4735	27.241
180414		122.753	174.664	167.775	208.975	157.427	192.45				0	0	0	0	0	0		0	0	0	0	0	0		0	0	0	0	0	0		1.0018	1.00519	0.999377	1.0079	1.0042	1.00387		138.456	196.031	167.775	208.975	157.427	210.124		15.9257	25.427	20.4735	27.241
180514		118.047	168.695	159.22	197.85	145.721	193.681				0	0	0	0	0	0		0	0	0	0	0	0		0	0	0	0	0	0		1.00174	1.00499	0.999707	1.00808	1.00451	1.00348		138.457	196.039	174.44	216.824	168.403	210.152		15.8932	25.5937	20.535	27.241
180595		114.01	179.567	150.01	175.29	128.249	184.861				0	0	0	0	0	0		0	0	0	0	0	0		0	0	0	0	0	0		1.00158	1.00491	0.999709	1.00814	1.00469	1.00326		138.462	179.567	174.44	216.883	168.4	210.251		15.8932	25.3072	20.535	27.4297
180694		128.866	185.205	179.823	210.544	160.246	226.055				0	0	0	0	0	0		0	0	0	0	0	0		0	0	0	0	0	0		1.00197	1.00516	0.999234	1.00736	1.00481	1.00355		138.451	185.205	179.823	210.544	160.246	226.055		15.8932	25.3072	20.535	26.9612
180814		135.386	218.822	194.257	226.4	153.462	218.994				0	0	0	0	0	0		0	0	0	0	0	0		0	0	0	0	0	0		1.00227	1.00537	0.998588	1.00589	1.00509	1.00381		135.386	218.822	194.257	226.4	168.423	218.994		15.8347	25.4857	20.535	26.9612
180894		137.418	212.948	179.337	218.593	154.374	217.43				0	0	0	0	0	0		0	0	0	0	0	0		0	0	0	0	0	0		1.00259	1.00555	0.998265	1.00545	1.00509	1.00388		137.418	212.948	179.337	218.593	168.478	217.43		15.8347	25.1807	20.3348	26.5678
180974		141.796	184.081	189.844	208.629	164.26	221.658				0	0	0	0	0	0		0	0	0	0	0	0		0	0	0	0	0	0		1.00303	1.00591	0.998363	1.00543	1.00542	1.00397		141.796	184.081	189.844	208.629	164.26	221.658		15.8182	25.0265	20.1513	26.4835
181054		135.189	188.501	172.247	199.298	153.779	211.84				0	0	0	0	0	0		0	0	0	0	0	0		0	0	0	0	0	0		1.00296	1.00591	0.998537	1.00553	1.00552	1.00381		135.189	188.501	172.247	217.373	168.447	211.84		15.7845	24.7907	19.9775	26.4445
181174		125.837	214.438	171.66	203.694	141.934	201.479				0	0	0	0	0	0		0	0	0	0	0	0		0	0	0	0	0	0		1.00206	1.00601	0.998551	1.00554	1.0055	1.00383		138.497	214.438	171.66	203.694	168.447	201.479		15.7927	24.6407	19.9775	26.4445
181254		129.12	177.06	167.974	210.024	145.815	192.977				0	0	0	0	0	0		0	0	0	0	0	0		0	0	0	0	0	0		1.00155	1.00593	0.998671	1.00586	1.00573	1.00407		138.543	196.417	167.974	210.024	168.559	210.271		15.8165	24.7527	20.0675	26.5625
181334		122.775	186.285	164.076	191.841	148.083	186.472				0	0	0	0	0	0		0	0	0	0	0	0		0	0	0	0	0	0		1.00049	1.00617	0.998361	1.00611	1.0062	1.0035		138.562	186.285	174.739	217.397	168.669	210.324		15.8462	24.9595	20.1333	26.5625
181414		105.768	185.412	157.589	202.098	153.908	192.421				0	0	0	0	0	0		0	0	0	0	0	0		0	0	0	0	0	0		0.999651	1.00604	0.998009	1.00542	1.00648	1.00321		138.62	185.412	174.964	202.098	168.844	210.542		15.8462	25.018	20.2998	26.5625
181494		123.337	174.506	157.658	179.8	157.346	192.332				0	0	0	0	0	0		0	0	0	0	0	0		0	0	0	0	0	0		0.999825	1.00607	0.998124	1.00443	1.00637	1.0034		138.692	196.706	175.107	217.493	169.111	210.658		15.9428	25.018	20.4685	26.5625
181594		119.239	172.195	152.78	176.728	149.634	197.464				0	0	0	0	0	0		0	0	0	0	0	0		0	0	0	0	0	0		1.00029	1.00638	0.998027	1.00411	1.00616	1.00364		138.719	196.7	175.127	217.822	169.301	210.75		16.0122	25.018	20.4685	26.6153
181674		115.774	183.171	140.96	186.106	147.974	193.647				0	0	0	0	0	0		0	0	0	0	0	0		0	0	0	0	0	0		1.00021	1.00631	0.998086	1.00392	1.00624	1.00366		138.73	183.171	175.115	217.982	169.371	210.829		15.9905	25.154	20.4475	26.7075
181774		129.547	173.472	168.387	215.728	147.141	207.16				0	0	0	0	0	0		0	0	0	0	0	0		0	0	0	0	0	0		1.00025	1.00628	0.998242	1.00416	1.00654	1.00378		138.725	196.753	168.387	215.728	169.364	207.16		15.9905	25.107	20.4475	26.7145
[truncated: 11,680 more rows]
[truncated: 2 more columns]
