# Supplementary material for: Data on microcirculatory perfusion dips in the resting nail bed
Source: Data Brief. 2018 Oct 27;21:1232–5. doi: 10.1016/j.dib.2018.10.077 (PMC6231364; doi:10.1016/j.dib.2018.10.077)
Supplement: Supplementary file 15 — Supplementary material [file mmc15.xlsx]

## Sheet: Del1
Time lapsed (ms)		Dig II dx	Dig II sin	Dig III dx	Dig III sin	Dig IV dx	Dig IV sin
0		195.988	140.22	170.618	159.724	160.274	184.371		Session_2 for testsubject_3
140		203.017	158.273	172.401	154.108	166.847	176.014
220		183.881	157.537	158.633	168.908	163.252	155.446
320		207.741	139.052	188.664	179.756	167.699	154.684
400		198.153	149.294	176.372	181.807	192.43	226.314
480		212.85	163.257	175.706	183.268	191.31	193.815
560		223.117	150.077	167.576	177.32	182.694	186.834
640		196.476	159.369	174.669	172.993	182.127	175.376
720		205.783	159.332	162.572	169.989	164.805	194.405
800		210.528	151.019	164.658	178.331	182.254	181.917
880		203.41	157.541	170.546	168.009	160.123	195.924
1020		219.227	141.134	169.113	162.888	167.325	174.51
1120		220.764	154.684	174.07	180.138	174.709	178.814
1200		199.719	171.026	178.211	191.102	162.093	170.259
1280		206.545	155.027	174.802	190.232	182.545	199.353
1360		225.352	168.408	188.168	178.527	198.197	207.195
1440		204.26	174.621	197.315	168.127	190.343	194.169
1520		195.822	155.302	162.187	176.724	174.26	193.955
1600		209.878	167.762	165.783	183.953	178.891	195.557
1680		216.076	173.186	161.545	193.283	177.583	186.532
1760		193.07	151.836	171.811	160.427	172.618	178.207
1840		195.359	153.7	145.431	146.542	171.435	173.696
2020		204.588	146.435	149.531	156.494	165.15	175.139
2100		210.112	153.03	170.714	173.113	155.345	178.238
2180		198.576	163.898	175.967	172.563	161.734	178.602
2260		212.83	156.105	168.999	194.671	194.696	230.41
2380		188.852	153.146	176.233	178.818	181.972	206.15
2460		196.618	153.967	192.876	183.778	174.291	225.4
2540		213.486	171.177	187.384	172.39	187.884	218.268
2620		204.302	160.497	176.288	172.639	185.543	202.513
2700		198.529	144.997	165.139	164.848	175.58	164.577
2780		192.823	145.68	170.529	179.89	175.959	185.803
2880		203.26	164.118	168.502	163.096	174.304	192.308
3000		206.207	143.144	170.743	170.474	160.369	162.809
3100		190.731	133.417	169.456	153.4	170.447	158.122
3200		216.172	159.48	173.225	183.462	199.983	196.178
3300		199.917	156.868	168.232	177.753	192.883	178.035
3380		191.019	143.203	173.81	156.671	169.954	171.417
3460		200.177	158.482	172.467	160.288	157.089	190.523
3560		212.501	152.99	176.084	197.849	149.808	171.134
3640		215.586	158.54	163.914	176.651	187.029	168.179
3720		171.913	152.811	147.272	161.225	166.161	188.025
3800		178.701	156.584	155.49	175.792	182.527	162.404
3880		189.805	160.941	153.849	181.257	154.468	190.857
4000		186.458	153.827	162.017	135.571	172.046	168.794
4080		214.544	139.006	166.118	172.084	172.094	190.831
4160		195.579	170.605	180.778	177.631	187.604	203.659
4260		202.052	163.595	177.987	169.791	183.43	184.633
4360		212.79	153.488	162.587	158.703	178.856	173.048
4440		199.145	151.374	183.042	174.016	184.062	171.959
4520		194.676	143.418	177.679	168.179	174.2	170.075
4600		181.284	134.767	163.144	151.508	154.285	155.423
4700		196.113	150.302	143.658	155.645	162.602	171.437
4780		197.902	153.062	158.869	161.586	174.119	156.295
4862		195.001	121.834	159.725	161.468	168.55	169.64
5000		195.424	147.291	168.908	180.777	170.442	169.177
5120		205.696	157.928	182.977	171.716	186.467	179.55
5220		196.523	160.793	186.28	173.134	184.117	172.176
5300		186.589	139.234	156.912	158.331	173.225	181.249
5380		185.935	145.263	158.668	153.328	162.11	165.68
5460		185.994	139.752	160.773	170.724	174.863	189.825
5540		192.905	135.029	161.091	170.438	172.031	178.357
5620		202.457	153.899	159.53	168.19	167.703	165.169
5700		186.789	145.724	156.118	154.265	166.589	158.13
5780		201.142	138.158	164.341	155.292	157.706	149.44
5880		175.039	129.7	149.613	145.808	159.782	155.061
6000		206.908	155.328	171.911	172.577	192.811	180.463
6080		176.957	153.03	156.844	160.774	175.715	167.408
6160		198.744	145.57	160.94	158.377	174.319	167.357
6240		185.335	137.878	140.093	155.678	164.329	173.707
6320		171.891	142.284	162.501	177.811	156.961	179.187
6400		199.967	149.557	151.51	149.96	161.758	177.366
6480		188.008	122.17	157.712	157.865	171.817	163.388
6560		180.233	140.728	156.596	162.918	157.7	176.62
6660		187.665	119.756	169.986	169.642	164.7	145.514
6760		197.625	143.377	156.158	147.085	161.812	160.05
6840		203.174	151.779	185.802	183.996	182.478	199.175
7000		196.911	175.195	175.034	173.492	188.158	198.207
7080		191.985	152.966	168.565	154.149	173.13	188.719
7160		195.715	146.339	174.426	166.368	167.032	197.297
7240		194.91	174.712	171.024	160.251	171.28	164.085
7320		198.335	140.045	167.812	161.261	177.766	161.403
7400		187.454	145.662	149.173	164.134	159.814	145.25
7500		185.301	135.193	141.704	165.734	159.925	192.439
7600		176.799	138.061	146.451	157.9	166.456	183.755
7680		215.542	157.14	155.344	181.669	178.273	165.534
7760		219.391	160.973	192.883	179.477	202.027	203.127
7880		205.562	153.801	165.889	169.776	191.177	197.858
8000		214.225	151.317	182.725	175.604	171.916	180.385
8080		200.434	153.75	184.12	146.71	207.096	183.702
8160		200.281	155.617	159.977	165.664	183.814	188.362
8240		176.122	143.349	163.414	137.854	177.879	185.591
8340		175.084	140.623	150.298	155.516	177.629	174.152
8440		183.333	164.983	142.76	165.451	177.404	171.423
8520		200.863	153.11	175.675	185.605	177.82	177.163
8611		205.129	146.588	172.62	171.607	177.067	170.46
8680		218.159	159.547	181.766	175.81	186.452	185.634
8760		205.863	164.9	161.941	196.876	194.441	235.199
8881		216.727	158.524	169.391	158.523	177.229	187.501
9000		203.236	161.441	175.083	164.199	176.463	184.892
9120		207.911	138.721	183.892	163.714	188.427	161.317
9200		197.346	151.973	158.479	167.066	159.263	183.383
9300		190.535	143.788	154.696	140.182	179.781	185.638
9382		194.173	151.267	160.608	162.073	169.147	180.525
9480		205.047	152.11	168.646	168.337	185.444	194.137
9560		208.64	172.484	177.847	176.188	223.093	223.977
9640		187.624	155.035	172.15	168.197	179.821	195.924
9720		189.194	153.797	166.967	155.758	168.793	183.665
9800		200.867	154.53	168.586	177.833	173.874	160.328
9880		201.901	145.253	167.525	167.353	196.876	173.224
10000		187.244	150.194	152.765	163.6	166.132	177.183
10080		181.394	148.944	153.67	144.921	185.832	147.945
10160		180.812	135.882	159.625	164.708	167.025	185.692
10280		181.629	139.023	162.446	175.844	156.889	171.925
10360		205.838	165.236	168.002	179.283	190.697	198.766
10460		188.428	172.351	158.265	189.097	178.646	178.238
10560		195.205	143.218	145.268	150.013	171.203	176.85
10640		188.506	146.36	151.86	139.558	184.321	173.933
10720		180.111	137.569	158.679	158.574	179.124	168.042
10800		204.206	153.021	154.465	145.826	167.021	167.853
10880		190.681	123.424	171.966	151.877	169.247	156.072
11000		177.373	134.838	153.139	149.522	178.322	179.156
11120		166.168	138.876	168.309	154.261	163.176	160.765
11200		187.266	141.93	172.36	156.499	196.892	185.221
11300		186.18	144.401	163.279	158.838	200.749	181.314
11380		196.026	137.589	173.12	143.813	177.729	178.123
11460		182.887	136.448	153.118	165.68	192.537	165.233
11540		191.596	143.442	174.29	175.91	166.428	188.542
11620		201.621	146.891	178.237	162.371	199.508	170.71
11720		193.998	143.201	169.193	152.655	160.991	168.709
11800		200.616	140.896	169.899	148.979	192.854	152.943
11880		204.464	157.611	159.843	141.687	198.9	180.473
12000		180.802	142.538	164.289	138.893	153.255	153.694
12080		220.255	164.426	171.788	171.535	206.394	207.773
12180		204.662	170.556	161.95	166.82	187.177	188.987
12260		209.513	142.615	171.609	141.29	168.976	168.675
12340		195.075	134.74	158.925	142.279	169.3	165.104
12420		178.741	145.025	162.73	153.962	197.781	184.334
12500		211.811	137.346	166.87	149.387	180.176	175.879
12580		203.383	142.66	172.685	169.015	169.235	157.385
12660		180.456	137.572	157.477	148.815	160.088	148.596
12740		175.19	132.706	138.132	149.684	169.934	185.907
12860		185.053	130.752	159.196	145.277	174.361	153.851
13000		189.718	159.378	172.02	154.969	203.691	193.595
13080		202.498	156.1	175.503	152.449	182.212	179.548
13160		184.401	156.961	158.299	171.957	166.453	180.715
13240		201.418	139.052	180.717	164.891	179.52	191.082
13320		181.938	157.243	156.867	166.49	177.446	179.192
13401		193.577	147.959	159.812	172.334	166.025	163.804
13480		183.642	146.113	145.504	169.611	160.27	180.6
13560		187.502	154.901	155.028	164.923	162.011	176.227
13640		172.898	143.855	158.967	153.342	166.562	176.711
13740		193.157	139.198	166.338	173.229	169.905	150.069
13840		192.424	142.887	173.603	146.507	171.303	166.347
14000		195.826	152.515	150.273	159.839	183.32	199.69
14100		194.217	145.913	167.686	152.901	212.609	169.692
14180		195.642	139.946	158.324	158.087	177.25	148.261
14260		195.746	148.72	193.049	160.687	189.451	193.028
14340		201.237	147.832	148.595	142.48	192.138	183.594
14420		181.602	148.38	146.847	162.085	173.124	183.093
14500		182.191	134.95	153.342	146.728	180.789	159.897
14600		176.326	137.124	155.522	142.096	163.789	153.875
14680		189.098	139.718	155.98	136.29	175.932	150.56
14780		198.275	132.383	142.34	153.976	157.838	173.998
14860		182.568	135.184	149.281	148.341	152.812	171.671
15000		197.938	159.872	185.79	173.32	184.739	190.04
15080		188.694	151.289	159.538	170.672	159.826	181.99
15160		177.741	136.285	161.882	157.256	174.408	179.091
15240		184.622	146.664	181.146	140.163	177.184	168.127
15320		209.841	145.842	165.52	151.683	178.551	169.141
15420		194.978	130.554	151.494	156.826	166.222	169.369
15500		188.483	138.452	139.617	154.109	167.476	180.137
15580		186.257	127.618	147.44	149.329	180.732	146.83
15700		178.705	137.932	151.096	165.56	184.099	164.145
15780		207.803	152.331	162.863	150.973	166.8	169.837
15860		206.161	149.149	168.63	161.306	186.002	176.67
16000		185.335	148.581	157.157	165.803	191.036	185.516
16080		196.054	173.812	172.402	148.133	172.179	191.581
16160		186.354	163.102	175.053	160.593	187.657	200.701
16240		175.403	149.247	162.747	170.44	195.645	198.688
16320		165.501	145.351	170.71	160.929	190.82	149.711
16400		179.998	138.441	174.644	152.041	158.496	174.906
16480		177.169	138.742	160.609	125.697	169.975	169.735
16560		199.864	146.067	154.525	140.084	193.928	177.33
16660		191.958	141.307	163.235	156.297	177.327	180.902
16760		187.491	139.281	171.812	137.611	176.469	181.347
16840		216.116	159.877	189.118	160.792	204.899	183.046
17000		198.501	158.464	171.155	175.492	179.499	197.278
17090		178.764	132.958	166.798	146.543	201.33	181.657
17160		191.532	161.449	189.906	168.478	191.607	185.067
17240		192.806	171.292	176.673	152.109	176.855	165.418
17320		196.128	144.199	181.007	153.938	187.751	185.052
17400		192.154	138.555	185.43	145.06	188.75	199.917
17480		186.443	130.789	146.758	151.035	174.929	195.674
17560		173.74	142.397	154.61	162.082	189.162	183.787
17640		173.303	133.279	147.767	146.468	166.835	168.256
17720		179.378	151.315	160.212	157.657	165.035	177.727
17840		210.264	156.45	187.12	179.12	195.188	171.611
18000		207.634	150.603	172.717	166.638	192.548	180.434
18080		201.072	139.2	175.599	148.339	194.425	185.56
18160		195.849	150.179	170.722	162.365	194.509	186.735
18240		214.324	156.695	177.699	140.752	188.993	176.997
18340		190.76	149.569	156.797	176.93	193.287	152.533
18424		179.44	144.147	160.271	140.502	180.608	145.09
18500		164.5	142.27	159.741	143.672	166.939	163.033
18580		183.594	155.515	148.136	135.464	159.062	161.605
18680		194.817	127.217	153.395	168.351	160.077	194.305
18780		196.567	134.029	170.028	169.297	197.615	181.893
18860		212.836	162.017	198.162	195.039	200.215	209.516
19000		198.195	169.53	168.732	157.45	172.96	199.261
19080		184.099	163.184	161.078	164.071	168.184	190.481
19160		189.296	140.681	169.334	139.942	174.163	192.881
19240		165.648	170.215	179.643	143.7	177.416	179.598
19320		165.743	146.828	184.61	154.73	174.336	195.805
19400		185.019	133.829	163.859	144.407	174.866	187.763
19480		188.402	152.188	150.261	163.506	169.604	163.275
19560		178.826	156.772	155.263	148.991	170.755	163.485
19680		197.735	133.839	187.55	152.215	194.239	179.93
19760		210.785	179.764	198.937	201.691	206.779	202.887
19840		193.451	192.662	181.458	170.354	191.619	210.25
20000		187.207	145.198	174.346	164.462	190.182	194.05
20080		191.783	170.536	160	157.325	197.631	189.789
20160		199.339	155.834	170.909	172.854	189.522	180.789
20240		202.634	139.646	166.257	144.705	171.811	153.319
20320		180.51	152.883	158.413	137.553	173.957	138.945
20400		184.146	149.081	139.352	142.311	184.785	163.055
20480		196.361	141.477	151.422	152.621	163.396	163.458
20560		176.194	135.535	166.084	153.062	184.472	156.785
20680		203.91	155.251	174.455	186.364	179.576	192.794
20800		187.521	186.023	169.951	173.144	194.14	190.062
20880		196.312	166.503	179.133	180.521	200.622	182.509
21000		193.479	163.702	176.683	164.049	181.884	198.079
21080		194.218	149.116	166.558	175.4	185.639	194.643
21160		195.283	181.146	154.772	152.371	166.627	179.601
21240		197.648	146.872	165.788	151.423	174.761	183.035
21320		179.455	126.062	160.195	179.114	170.686	200.003
21420		192.879	144.07	155.828	157.401	158.101	177.296
21520		180.588	154.549	162.541	146.681	175.797	163.73
21600		176.424	137.686	152.217	143.021	184.026	174.591
21680		216.699	166.092	162.185	161.271	177.237	189.365
21800		209.857	180.668	176.162	166.393	177.633	176.127
21880		185.944	160.201	166.351	169.153	174.802	184.638
22000		206.038	147.68	167.286	180.292	168.944	195.747
22080		212.801	154.078	150.476	155.818	190.16	181.563
22160		198.779	152.165	170.586	140.581	171.338	158.68
22240		189.356	150.981	155.911	155.796	167.576	161.955
22320		184.745	148.763	145.06	134.422	160.059	169.223
22400		184.185	142.706	162.526	145.07	181.948	166.07
22500		188.559	144.091	166.773	131.814	175.529	169.764
22600		192.784	148.734	160.177	143.512	192.025	162.321
22680		200.354	180.703	171.348	154.961	190.138	186.203
22760		197.117	154.177	163.339	167.996	189.48	189.306
22880		201.304	165.63	169.306	165.756	173.573	173.864
23000		208.882	155.832	172.73	172.827	218.527	182.768
23080		211.991	153.7	183.037	175.253	182.381	190.502
23160		208.884	147.524	186.486	162.919	194.47	187.627
23240		215.772	138.703	181.585	160.499	175.797	167.786
23320		189.469	141.792	162.937	155.658	184.118	165.797
23400		190.142	153.097	176.701	159.124	175.685	178.413
23480		183.125	157.021	158.35	169.368	183.315	181.551
23600		187.951	147.279	167.386	163.304	177.205	174.223
23700		215.41	173.905	181.278	179.571	196.519	196.532
23780		199.475	149.588	183.15	185.139	182.418	204.728
23860		209.994	153.035	175.251	174.471	181.872	195.443
24000		222.777	152.419	169.513	167.382	182.867	203.434
24080		198.669	169.436	168.121	175.896	201.151	176.219
24160		212.055	172.472	182.017	170.63	162.857	158.567
24240		189.025	173.962	171.95	148.818	181.874	170.592
24320		200.798	155.508	168.656	184.453	182.463	181.568
24400		202.317	153.494	181.001	159.697	179.152	176.397
24480		208.782	175.107	161.305	171.053	193.36	178.168
24560		219.508	175.235	188.922	171.08	190.288	206.35
24720		219.83	151.493	171.265	197.055	191.094	179.84
24800		214.656	171.954	186.935	176.445	171.204	174.532
24880		192.161	159.281	179.369	170.307	188.936	200.183
25000		214.053	169.159	194.999	170.134	192.23	155.4
25080		196.229	166.987	182.007	171.704	185.66	172.754
25200		193.966	150.181	189.614	145.891	193.55	171.006
25300		193.335	149.855	166.002	170.165	184.496	173.631
25380		212.162	164.845	174.865	168.145	183.946	184.692
25460		203.354	151.381	165.044	153.826	163.622	173.76
25540		220.818	172.317	192.636	195.689	216.279	189.48
25620		204.02	179.764	186.597	184.92	212.855	191.555
25700		193.388	173.708	169.306	159.184	184.798	191.862
25780		197.278	166.16	174.028	138.603	175.843	184.604
25880		206.842	161.985	179.856	179.737	185.155	190.392
26000		172.55	154.672	174.74	155.672	175.065	178.981
26100		191.093	133.169	164.871	146.461	174.125	173.98
26180		172.611	125.615	151.26	142.893	173.481	167.6
26280		187.241	134.248	161.782	133.092	178.61	144.632
26380		198.341	151.808	178.758	144.899	199.707	165.69
26461		214.001	160.963	188.734	163.465	208.241	209.836
26560		206.611	151.65	171.908	167.179	200.361	190.009
26640		202.959	158.593	178.24	157.064	183.135	195.333
26720		195.638	149.65	165.567	157.451	215.736	168.495
26800		201.604	147.857	168.867	161.431	212.166	187.172
26880		179.341	158.145	186.219	152.92	192.289	167.699
27000		180.916	142.808	166.371	159.5	182.475	182.686
27080		170.832	153.674	168.784	154.515	176.154	172.397
27160		188.979	152.106	164.873	153.645	174.631	164.257
27260		171.23	150.729	169.336	148.722	172.638	165.921
27340		191.33	146.934	151.681	166.746	176.062	179.612
27420		214.026	157.667	188.371	179.96	200.928	197.823
27540		194.392	154.563	188.062	167.822	204.565	177.725
27620		177.774	166.456	179.303	155.086	179.699	185.574
27700		206.935	135.554	175.616	169.637	204.639	184.884
27780		196.105	161.65	157.786	171.53	192.492	183.611
27860		179.005	141.619	161.718	161.418	182.4	170.447
28000		171.577	138.422	165.797	133.372	178.619	180.745
28100		171.95	141.004	170.342	134.351	177.752	180.244
28180		180.205	123.292	159.478	159.77	169.94	167.455
28280		195.312	131.825	141.427	143.132	165.375	165.13
28360		202.938	149.87	176.343	165.777	179.642	181.052
28460		200.042	184.669	197.122	163.515	191.978	200.824
28540		188.255	161.271	162.621	148.605	183.144	170.484
28620		198.569	164.561	150.466	155.629	184.008	166.993
28719		209.292	169.335	163.734	139.995	198.99	187.135
28800		178.453	165.066	169.744	155.754	207.975	184.42
28880		183.637	158.273	165.071	144.154	167.436	168.923
29020		196.447	135.695	154.126	168.097	169.279	165.827
29100		174.783	153.866	142.72	148.656	170.792	150.278
29179		177.853	153.883	146.155	131.477	169.378	163.286
29260		195.746	152.129	150.864	158.52	179.932	157.501
29399		204.843	168.33	177.921	163.305	193.179	186.196
29480		205.645	159.152	171.281	149.387	176.916	157.961
29560		174.406	147.548	182.394	133.746	176.221	175.035
29640		182.432	157.495	160.312	163.016	175.209	164.697
29719		165.488	148.463	166.455	137.273	190.926	187.227
29800		176.77	143.639	164.361	142.12	183.567	184.007
29880		177.368	137.378	143.417	147.979	170.501	147.569
30000		190.211	164.234	161.973	145.951	167.86	161.308
30119		189.148	136.059	167	147.268	167.831	137.807
30200		158.928	133.194	137.651	141.933	167.874	162.608
30280		200.917	145.251	181.53	166.226	205.549	171.466
30380		199.952	170.424	180.653	177.297	191.157	179.277
30460		197.915	144.429	168.947	157.171	183.938	168.668
30540		195.363	146.285	172.847	170.513	177.179	182.728
30640		183.356	149.595	170.693	176.57	184.786	190.409
30719		179.331	146.679	163.599	159.04	169.259	149.258
30800		181.14	160.936	168.613	157.666	185.242	164.813
30879		167.93	157.337	154.766	159.889	176.052	149.271
31000		173.124	138.002	154.705	155.042	168.93	170.705
31099		170.105	133.338	153.037	139.046	166.279	169.779
31200		167.575	138.392	135.95	156.382	175.993	163.936
31280		194.141	171.961	150.455	179.027	197.381	181.87
31400		208.303	161.513	174.62	164.097	204.545	209.925
31484		202.005	163.557	175.19	153.267	174.722	156.737
31560		195.518	161.852	173.366	172.537	197.325	179.359
31640		183.113	160.006	179.93	171.402	193.215	175.613
31720		181.949	157.676	161.777	161.161	185.249	173.206
31800		179.169	146.932	153.313	149.844	177.201	164.059
31880		177.445	122.279	163.887	157.132	170.906	162.443
32000		178.711	159.805	165.286	142.807	172.547	157.8
32080		176.422	147.163	156.989	147.852	191.166	173.17
32179		202.397	149.894	177.717	185.844	181.768	188.629
32260		208.846	174.513	189.228	179.029	188.68	206.453
32380		179.906	152.651	169.711	173.602	170.097	186.169
32460		190.756	144.463	173.976	148.105	186.479	174.082
32540		173.33	154.852	163.05	146.188	190.752	163.731
32620		183.22	149.499	163.868	163.249	176.572	176.653
32700		187.232	153.67	173.194	131.865	181.068	174.639
32779		189.105	137.688	162.142	146.996	176.38	174.045
32879		182.774	150.698	161.123	146.995	169.485	173.605
32999		172.565	129.259	151.564	151.469	181.721	153.612
33099		195.263	143.701	159.353	169.395	171.048	160.809
33219		204.923	193.498	188.47	161.765	209.591	188.225
33299		198.405	160.701	173.296	156.801	178.012	179.298
33380		180.469	135.396	183.844	145.644	214.291	192.493
33459		184.668	130.261	192.821	169.437	189.244	177.276
33539		185.127	146.462	175.071	152.644	202.41	168.098
33620		188.136	146.503	148.809	159.21	177.723	171.353
33700		178.755	127.77	161.154	163.721	177.087	163.903
33780		176.143	140.985	165.974	148.598	181.921	153.677
33880		175.436	132.24	150.737	138.186	167.667	167.905
34000		173.974	137.907	163.326	149.188	180.224	158.057
34080		201.433	152.838	174.569	169.769	194.008	185.064
34200		190.669	168.928	193.062	165.168	204.015	185.972
34280		193.433	164.785	175.766	163.731	193.371	159.952
34360		183.086	145.6	162.341	147.869	179.555	179.688
34439		193.873	165.354	172.085	159.353	184.291	175.448
34519		197.164	145.955	164.738	151.402	198.043	161.086
34600		184.694	149.919	150.739	173.594	178.783	161.932
34679		189.884	145.307	156.911	162.733	181.776	175.663
34759		186.993	150.728	161.444	173.753	200.337	173.148
34859		184.682	144.118	164.953	155.955	172.244	162.6
35001		203.661	151.669	175.304	157.659	182.865	169.732
35079		198.514	155.837	196.28	176.8	196.571	195.998
35159		203.494	155.378	169.588	178.129	202.331	183.201
35239		179.694	169.544	163.46	159.137	180.047	173.14
35319		194.175	155.702	162.648	157.787	196.893	183.976
35419		199.233	153.976	194.299	131.105	206.936	185.664
35519		176.91	155.481	158.244	150.062	188.58	166.842
35619		177.155	154.507	164.285	152.726	193.836	164.875
35699		176.126	138.909	174.005	133.909	167.917	167.012
35799		159.165	150.71	156.235	169.485	185.245	169.813
35879		185.156	129.2	130.392	155.868	188.533	166.743
36019		215.159	146.902	196.27	187.419	210.592	201.365
36100		199.467	162.097	181.869	185.936	212.698	197.248
36179		194.63	129.16	176.612	157.385	180.901	180.766
36259		178.796	166.745	176.873	152.736	207.913	181.505
36359		198.644	154.728	164.791	156.393	201.419	180.716
36440		192.459	143.189	155.508	157.301	196.119	169.724
36520		184.141	136.233	172.684	149.646	189.117	188.129
36619		188.991	156.895	157.346	145.989	177.153	185.74
36699		190.803	151.871	142.605	159.527	185.229	165.906
36779		176.841	149.08	140.963	141.537	182.829	180.068
36879		186.298	146.792	186.175	157.369	190.995	166.021
37019		204.703	186.255	194.479	194.148	209.278	209.888
37099		209.446	142.391	163.47	177.223	181.827	198.13
37179		204.189	163.28	169.219	166.596	217.905	175.789
37259		169.716	164.846	162.368	156.966	207.655	177.183
37339		179.288	163.246	167.097	177.279	187.033	186.785
37419		183.959	168.826	166.278	155.479	191.565	203.898
37499		176.846	152.194	176.454	152.945	177.368	179.05
37579		189.662	148.108	183.6	168.229	208.674	172.087
37679		185.103	131.434	158.166	143.966	176.2	194.036
37779		187.801	163.38	166.419	147.407	176.067	167.012
37879		179.802	126.666	162.588	155.265	189.544	173.963
37999		214.349	168.79	181.589	167.754	194.028	182.878
38099		192.057	153.9	200.246	185.736	212.678	176.884				Peak detection							AUC							Time							a							PU(a)							Perfusion variability
38199		192.959	169.849	158.043	154.29	193.262	174.302
38279		194.693	151.636	174.232	172.917	201.871	165.21				Dig II dx	Dig II sin	Dig III dx	Dig III sin	Dig IV dx	Dig IV sin		Dig II dx	Dig II sin	Dig III dx	Dig III sin	Dig IV dx	Dig IV sin		Dig II dx	Dig II sin	Dig III dx	Dig III sin	Dig IV dx	Dig IV sin		Dig II dx	Dig II sin	Dig III dx	Dig III sin	Dig IV dx	Dig IV sin		Dig II dx	Dig II sin	Dig III dx	Dig III sin	Dig IV dx	Dig IV sin		Dig II dx	Dig II sin	Dig III dx	Dig III sin
38359		214.71	173.89	165.08	147.784	210.135	162.735
38439		201.19	152.316	160.842	155.67	202.512	170.084				0	0	0	0	0	0		0	0	0	0	0	0		0	0	0	0	0	0		0.999065	1.00209	1.00296	1.00504	1.00696	1.0028		198.664	161.224	176.24	170.142	202.512	186.764		18.263	16.8528	15.42	19.1298
38519		191.364	132.744	148.139	164.092	191.586	173.226				0	0	0	0	0	0		0	0	0	0	0	0		0	0	0	0	0	0		0.99905	1.00219	1.00307	1.00466	1.00655	1.00292		198.664	161.216	176.33	170.166	191.586	186.839		18.263	16.8528	15.4667	19.1698
38599		192.07	168.081	155.145	167.526	189.322	197.982				0	0	0	0	0	0		0	0	0	0	0	0		0	0	0	0	0	0		0.999152	1.00241	1.00323	1.00449	1.00656	1.0031		198.626	168.081	176.328	170.166	193.899	197.982		18.2005	16.8673	15.4667	19.0053
38679		184.849	155.28	159.359	165.163	194.873	174.566				0	0	0	0	0	0		0	0	0	0	0	0		0	0	0	0	0	0		0.999075	1.00236	1.00321	1.00457	1.00613	1.00313		198.629	161.203	176.328	170.151	194.873	186.985		18.2523	16.885	15.4667	19.1298
38759		192.252	140.414	153.946	181.294	203.393	182.813				0	0	0	0	0	0		0	0	0	0	0	0		0	0	0	0	0	0		0.999352	1.00235	1.00308	1.00466	1.00574	1.00287		198.617	161.204	176.33	181.294	203.393	187.022		18.2523	16.885	15.4447	19.1298
38859		181.084	147.093	161.789	152.545	165.26	154.159				0	0	0	0	0	0		0	0	0	0	0	0		0	0	0	0	0	0		0.999415	1.00217	1.0032	1.00496	1.00576	1.00264		198.659	161.218	176.356	170.143	194.217	187.16		18.263	16.8673	15.4203	18.9652
38999		229.024	180.374	183.306	178.673	197.99	206.88				0	0	0	0	0	0		0	0	0	0	0	0		0	0	0	0	0	0		0.99981	1.00223	1.00321	1.00475	1.00628	1.0029		229.024	180.374	183.306	178.673	197.99	206.88		18.3148	16.8673	15.4203	18.901
39099		200.594	161.089	173.527	171.347	200.368	173.38				0	0	0	0	0	0		0	0	0	0	0	0		0	0	0	0	0	0		0.999917	1.00222	1.00351	1.00484	1.00631	1.00284		198.651	161.089	176.349	171.347	200.368	187.026		18.52	16.8528	15.4203	18.9652
39199		197.441	151.095	168.938	153.792	185.307	163.099				0	0	0	0	0	0		0	0	0	0	0	0		0	0	0	0	0	0		1.00011	1.00224	1.00355	1.00529	1.00689	1.00269		198.649	161.212	176.348	170.137	194.047	187.048		18.7703	16.8528	15.5135	18.9652
39279		169.31	141.937	168.573	147.926	191.853	189.795				0	0	0	0	0	0		0	0	0	0	0	0		0	0	0	0	0	0		1.00031	1.00215	1.0034	1.0052	1.00635	1.00256		198.574	161.085	176.325	169.974	191.853	189.795		18.7078	16.7758	15.4667	18.8485
39359		191.667	146.195	177.51	164.929	179.344	176.837				0	0	0	0	0	0		0	0	0	0	0	0		0	0	0	0	0	0		1.00046	1.00192	1.00315	1.00549	1.00702	1.00245		198.568	160.976	177.51	169.942	194.01	186.663		18.8128	16.6773	15.522	18.8485
39439		188.316	140.263	171.768	142.886	180.385	188.206				0	0	0	0	0	0		0	0	0	0	0	0		0	0	0	0	0	0		1.00062	1.00194	1.00338	1.00562	1.00668	1.00251		198.635	160.938	176.352	170.118	194.061	188.206		18.8753	16.549	15.5908	18.9652
39521		179.079	146.362	177.886	148.024	181.485	165.956				0	0	0	0	0	0		0	0	0	0	0	0		0	0	0	0	0	0		1.00058	1.00187	1.0035	1.00567	1.00626	1.00255		198.637	160.94	177.886	170.112	194.088	186.627		18.8753	16.5345	15.6582	18.901
39599		199.651	165.195	176.51	159.508	212.275	179.355				0	0	0	0	0	0		0	0	0	0	0	0		0	0	0	0	0	0		1.0004	1.00195	1.00352	1.00555	1.0062	1.00252		198.67	165.195	176.51	170.126	212.275	186.64		18.8165	16.4973	15.5908	18.8613
39679		199.387	148.076	160.59	179.068	198.869	174.87				0	0	0	0	0	0		0	0	0	0	0	0		0	0	0	0	0	0		1.001	1.00199	1.00392	1.00531	1.00642	1.00253		198.66	160.938	176.307	179.068	198.869	186.201		18.5662	16.549	15.522	18.8613
39779		177.141	144.424	167.084	147.026	178.129	159.643				0	0	0	0	0	0		0	0	0	0	0	0		0	0	0	0	0	0		1.00093	1.00203	1.00387	1.00505	1.00669	1.00228		198.661	160.937	176.312	170.142	194.235	186.195		18.5662	16.5345	15.522	18.8235
39879		192.908	151.286	176.32	148.985	169.83	165.611				0	0	0	0	0	0		0	0	0	0	0	0		0	0	0	0	0	0		1.00144	1.00188	1.00428	1.00486	1.00673	1.00204		198.654	160.94	176.32	170.145	194.251	186.196		18.5662	16.5345	15.4667	18.8235
40039		213.589	177.371	176.126	171.558	212.223	195.004				0	0	0	0	0	0		0	0	0	0	0	0		0	0	0	0	0	0		1.0016	1.00174	1.00421	1.0049	1.00678	1.00198		213.589	177.371	176.126	171.558	212.223	195.004		18.361	16.6628	15.4667	18.7573
40139		210.001	167.456	181.398	172.763	186.619	199.203				0	0	0	0	0	0		0	0	0	0	0	0		0	0	0	0	0	0		1.002	1.00177	1.00421	1.00587	1.00682	1.00205		210.001	167.456	181.398	172.763	194.244	199.203		18.5662	16.4617	15.42	18.8635
40239		230.7	160.884	150.618	156.11	160.031	195.247				0	0	0	0	0	0		0	0	0	0	0	0		0	0	0	0	0	0		1.00219	1.00162	1.00404	1.00578	1.00678	1.00192		230.7	160.884	176.157	170.159	194.161	195.247		18.7703	16.3335	15.4485	18.8635
40319		194.664	137.138	155.544	139.97	185.627	177.503				0	0	0	0	0	0		0	0	0	0	0	0		0	0	0	0	0	0		1.00201	1.00152	1.00376	1.00639	1.00675	1.00192		198.64	160.902	176.126	170.031	194.163	186.197		18.7703	16.2817	15.3257	18.866
40399		204.851	143.701	169.805	146.029	177.479	185.557				0	0	0	0	0	0		0	0	0	0	0	0		0	0	0	0	0	0		1.00201	1.00189	1.00395	1.00639	1.0068	1.0021		204.851	160.89	176.124	170.031	194.161	186.186		18.7703	16.2817	15.424	18.866
40479		206.478	143.667	162.316	158.923	179.568	160.571				0	0	0	0	0	0		0	0	0	0	0	0		0	0	0	0	0	0		1.00202	1.00204	1.00394	1.00532	1.00703	1.00199		206.478	160.886	176.159	170.137	194.148	186.187		18.7703	16.2817	15.4485	18.866
40562		195.601	151.871	158.036	165.324	179.757	176.506				0	0	0	0	0	0		0	0	0	0	0	0		0	0	0	0	0	0		1.00192	1.00171	1.00353	1.00415	1.00709	1.0019		198.576	160.896	176.162	170.092	194.145	186.197		18.761	16.2817	15.4485	18.7445
40639		186.537	163.456	156.37	161.448	185.271	165.513				0	0	0	0	0	0		0	0	0	0	0	0		0	0	0	0	0	0		1.00179	1.00178	1.0035	1.00511	1.00711	1.00197		198.524	163.456	176.162	169.984	194.144	186.197		18.8118	15.9202	15.4485	18.7445
40719		208.949	157.962	170.697	175.396	177.994	190.82				0	0	0	0	0	0		0	0	0	0	0	0		0	0	0	0	0	0		1.00185	1.00169	1.00361	1.00621	1.0072	1.00234		208.949	160.896	176.18	175.396	194.139	190.82		18.8118	15.9202	15.42	18.7067
40799		192.494	136.112	166.187	156.979	174.353	163.828				0	0	0	0	0	0		0	0	0	0	0	0		0	0	0	0	0	0		1.00163	1.00205	1.00362	1.00596	1.0073	1.0021		198.529	160.885	176.179	170.08	194.227	186.203		18.8118	15.9202	15.398	18.6523
40879		181.272	157.445	162.332	162.445	162.483	164.758				0	0	0	0	0	0		0	0	0	0	0	0		0	0	0	0	0	0		1.00157	1.00233	1.00358	1.00587	1.00754	1.00197		198.531	160.858	176.182	170.089	194.274	186.537		18.8118	15.9202	15.2815	18.7585
40999		173.165	164.796	156.592	152.763	174.158	149.013				0	0	0	0	0	0		0	0	0	0	0	0		0	0	0	0	0	0		1.00157	1.00231	1.00385	1.00581	1.00755	1.00188		198.531	164.796	176.164	170.159	194.274	186.799		18.7067	15.9202	15.398	18.8282
41099		195.572	178.666	187.885	180.667	196.77	222.368				0	0	0	0	0	0		0	0	0	0	0	0		0	0	0	0	0	0		1.00136	1.00222	1.00396	1.0057	1.00762	1.00173		198.452	178.666	187.885	180.667	196.77	222.368		18.6478	16.2817	15.398	18.7585
41199		190.687	163.322	175.892	175.384	181.908	187.313				0	0	0	0	0	0		0	0	0	0	0	0		0	0	0	0	0	0		1.00151	1.00293	1.00411	1.00595	1.00783	1.00153		198.443	163.322	175.892	175.384	194.345	187.313		18.6478	16.437	15.42	18.689
41279		193.654	158.511	186.986	195.297	178.394	174.878				0	0	0	0	0	0		0	0	0	0	0	0		0	0	0	0	0	0		1.00167	1.00275	1.00407	1.00661	1.00772	1.00168		198.433	158.511	186.986	195.297	194.287	186.281		18.7528	16.3013	15.3932	18.6703
41359		188.1	158.417	171.028	176.082	184.968	186.89				0	0	0	0	0	0		0	0	0	0	0	0		0	0	0	0	0	0		1.00246	1.00275	1.00411	1.00692	1.00774	1.00181		198.397	158.417	176.122	176.082	194.287	186.89		18.7528	15.981	15.3257	18.6703
41439		202.007	165.361	165.758	159.533	180.096	160.769				0	0	0	0	0	0		0	0	0	0	0	0		0	0	0	0	0	0		1.00245	1.00285	1.00429	1.00708	1.0079	1.00175		202.007	165.361	176.151	169.644	194.341	186.202		18.8118	16.3013	15.4485	18.6703
41519		204.461	152.593	179.349	153.242	177.982	175.139				0	0	0	0	0	0		0	0	0	0	0	0		0	0	0	0	0	0		1.00317	1.00208	1.0045	1.00703	1.00817	1.00177		204.461	160.203	179.349	169.649	194.4	186.202		18.8118	15.981	15.42	18.6703
41599		192.772	147.622	157.857	172.826	169.616	167.681				0	0	0	0	0	0		0	0	0	0	0	0		0	0	0	0	0	0		1.00334	1.00225	1.00464	1.00707	1.0082	1.00186		198.434	160.184	176.163	172.826	194.399	186.247		18.8118	15.981	15.4752	18.564
41679		181.291	144.414	166.62	184.968	177.619	170.495				0	0	0	0	0	0		0	0	0	0	0	0		0	0	0	0	0	0		1.00369	1.00297	1.00455	1.00683	1.00817	1.00183		198.411	160.1	176.163	184.968	194.442	186.253		18.7067	15.981	15.4752	18.5403
41759		170.189	141.248	153.319	160.864	166.962	159.44				0	0	0	0	0	0		0	0	0	0	0	0		0	0	0	0	0	0		1.0037	1.00353	1.00473	1.00681	1.00837	1.00186		198.517	160.035	176.233	169.666	194.463	186.246		18.761	15.9665	15.4667	18.564
41839		186.949	143.905	151.339	164.159	165.668	168.551				0	0	0	0	0	0		0	0	0	0	0	0		0	0	0	0	0	0		1.00422	1.00312	1.00475	1.00697	1.00847	1.00187		198.486	160.253	176.231	169.79	194.462	186.553		18.866	16.2868	15.4667	18.155
41999		195.705	189.135	205.448	197.639	204.555	191.821				0	0	0	0	0	0		0	0	0	0	0	0		0	0	0	0	0	0		1.00413	1.00353	1.00473	1.00695	1.0087	1.0019		198.491	189.135	205.448	197.639	204.555	191.821		18.761	16.2868	15.4447	18.155
42119		202.575	169.154	184.659	171.674	189.618	196.287				0	0	0	0	0	0		0	0	0	0	0	0		0	0	0	0	0	0		1.00407	1.00355	1.00484	1.00674	1.00896	1.00192		202.575	169.154	184.659	171.674	194.461	196.287		18.7067	15.9665	15.5135	18.2245
42199		186.674	158.879	176.164	153.88	190.466	174.489				0	0	0	0	0	0		0	0	0	0	0	0		0	0	0	0	0	0		1.00393	1.00352	1.00485	1.0064	1.00899	1.00189		198.402	158.879	176.164	170.031	194.46	186.242		18.7067	15.7745	15.5135	18.6523
42279		175.86	157.433	170.479	150.068	194.427	182.358				0	0	0	0	0	0		0	0	0	0	0	0		0	0	0	0	0	0		1.00393	1.00351	1.00494	1.00647	1.00911	1.00186		198.402	159.809	176.327	170.022	194.427	186.247		18.7067	15.6283	15.5355	18.6523
42359		181.51	154.926	174.306	160.788	165.166	209.29				0	0	0	0	0	0		0	0	0	0	0	0		0	0	0	0	0	0		1.00409	1.00358	1.00491	1.00651	1.00927	1.00182		198.398	159.808	176.328	170.018	194.464	209.29		18.7067	15.6283	15.5355	18.6523
42439		203.957	151.095	174.825	172.266	164.407	177.799				0	0	0	0	0	0		0	0	0	0	0	0		0	0	0	0	0	0		1.00359	1.00367	1.00489	1.00639	1.00894	1.00182		203.957	159.84	174.825	172.266	194.47	186.255		18.7067	15.9665	15.581	18.6523
42519		188.895	153.915	144.089	152.337	182.548	183.92				0	0	0	0	0	0		0	0	0	0	0	0		0	0	0	0	0	0		1.00303	1.00378	1.00469	1.00653	1.00901	1.00177		198.385	160.007	176.361	170.016	194.47	186.568		18.6478	16.2868	15.581	18.6523
42599		188.724	153.158	163.108	143.269	171.706	172.242				0	0	0	0	0	0		0	0	0	0	0	0		0	0	0	0	0	0		1.00341	1.00376	1.00447	1.0065	1.00807	1.00181		198.376	160.009	176.366	170.019	194.798	186.561		18.6478	16.2868	15.4645	18.6523
42719		183.766	139.621	176.381	167.884	185.171	182.965				0	0	0	0	0	0		0	0	0	0	0	0		0	0	0	0	0	0		1.00386	1.00362	1.00451	1.00638	1.00819	1.00169		198.367	160.036	176.381	170.032	194.93	186.81		18.7528	16.2868	15.5005	18.2245
42799		176.317	152.03	161.741	151.634	173.802	184.8				0	0	0	0	0	0		0	0	0	0	0	0		0	0	0	0	0	0		1.00379	1.00359	1.00469	1.00634	1.00825	1.00169		198.368	160.199	176.415	170.037	194.925	186.811		18.7528	16.0857	15.5005	18.0785
42879		198.033	162.297	163.895	175.556	178.398	177				0	0	0	0	0	0		0	0	0	0	0	0		0	0	0	0	0	0		1.00366	1.00368	1.00447	1.00616	1.00791	1.00165		198.371	162.297	176.424	175.556	195.045	186.813		18.7528	15.809	15.5005	18.0785
43019		207.771	139.797	179.934	180.978	184.821	189.8				0	0	0	0	0	0		0	0	0	0	0	0		0	0	0	0	0	0		1.00358	1.0037	1.00458	1.00577	1.00805	1.00166		207.771	160.189	179.934	180.978	195.187	189.8		18.7528	16.0857	15.4737	18.0785
43099		205.873	162.262	155.222	155.033	180.057	187.933				0	0	0	0	0	0		0	0	0	0	0	0		0	0	0	0	0	0		1.00355	1.00359	1.00465	1.00571	1.00806	1.00156		205.873	162.262	176.417	170.108	195.186	187.933		18.6573	15.9665	15.5005	18.2245
43179		195.356	172.753	159.014	167.886	166.103	169.332				0	0	0	0	0	0		0	0	0	0	0	0		0	0	0	0	0	0		1.00358	1.00367	1.00446	1.00573	1.00829	1.00173		198.344	172.753	176.425	170.105	195.153	186.575		18.6573	15.981	15.5005	18.2245
43259		194.393	143.417	180.807	183.664	192.64	172.116				0	0	0	0	0	0		0	0	0	0	0	0		0	0	0	0	0	0		1.00356	1.00361	1.0044	1.00561	1.00824	1.00163		198.208	159.846	180.807	183.664	192.64	186.59		18.6023	15.774	15.5005	18.6523
43339		202.32	162.532	170.16	174.898	169.306	201.498				0	0	0	0	0	0		0	0	0	0	0	0		0	0	0	0	0	0		1.00367	1.00377	1.00439	1.00576	1.00836	1.00175		202.32	162.532	176.428	174.898	195.143	201.498		18.6023	15.981	15.549	18.6523
43419		170.654	156.579	163.801	151.504	176.192	183.168				0	0	0	0	0	0		0	0	0	0	0	0		0	0	0	0	0	0		1.00375	1.00398	1.0043	1.00609	1.00868	1.00158		198.036	159.985	176.432	169.88	195.323	186.599		18.5728	15.981	15.549	18.689
43499		177.528	150.446	144.816	155.69	160.321	165.599				0	0	0	0	0	0		0	0	0	0	0	0		0	0	0	0	0	0		1.00376	1.00432	1.00439	1.00595	1.00873	1.00165		197.987	160.125	176.428	169.894	195.32	186.285		18.4513	16.3013	15.549	18.689
43579		175.976	146.35	155.248	161.082	165.657	177.567				0	0	0	0	0	0		0	0	0	0	0	0		0	0	0	0	0	0		1.00405	1.00446	1.00432	1.00611	1.00879	1.00191		197.878	160.273	176.369	169.878	195.315	186.237		18.2968	16.437	15.4645	18.689
43659		189.887	138.973	168.132	143.186	178.934	163.642				0	0	0	0	0	0		0	0	0	0	0	0		0	0	0	0	0	0		1.00416	1.00441	1.0044	1.00598	1.00903	1.0017		197.97	160.278	176.367	169.891	195.425	186.276		18.4513	16.236	15.581	18.689
43739		185.102	149.618	162.785	162.367	188.65	195.971				0	0	0	0	0	0		0	0	0	0	0	0		0	0	0	0	0	0		1.0038	1.00476	1.00423	1.00578	1.00928	1.00177		197.985	160.488	176.337	170.099	195.464	195.971		18.4513	16.2817	15.5135	18.7585
43859		196.091	145.897	182.13	166.312	194.462	154.068				0	0	0	0	0	0		0	0	0	0	0	0		0	0	0	0	0	0		1.00385	1.00425	1.00427	1.0058	1.00961	1.00183		198.031	160.6	182.13	170.097	194.462	186.559		18.5728	16.2817	15.397	18.7585
43999		206.19	177.32	183.952	177.133	180.298	166.184				0	0	0	0	0	0		0	0	0	0	0	0		0	0	0	0	0	0		1.00373	1.00355	1.00422	1.00598	1.00962	1.00171		206.19	177.32	183.952	177.133	195.711	186.577		18.6788	16.3335	15.5135	18.7585
44099		197.156	162.507	172.549	153.41	199.583	190.215				0	0	0	0	0	0		0	0	0	0	0	0		0	0	0	0	0	0		1.00376	1.0037	1.00416	1.0063	1.00963	1.00175		197.986	162.507	176.285	169.859	199.583	190.215		18.6955	16.3335	15.4667	18.689
44179		194.305	152.41	171.658	147.443	188.846	185.092				0	0	0	0	0	0		0	0	0	0	0	0		0	0	0	0	0	0		1.00406	1.00394	1.00415	1.00629	1.00975	1.00163		197.877	160.866	176.156	169.712	195.55	186.198		18.541	16.5345	15.4752	18.6703
44259		197.986	153.415	172.789	191.589	178.314	178.242				0	0	0	0	0	0		0	0	0	0	0	0		0	0	0	0	0	0		1.00389	1.00391	1.00421	1.00626	1.00967	1.00165		197.9	160.87	176.155	191.589	195.558	186.189		18.541	16.549	15.4752	18.6895
44339		194.295	153.358	154.421	154.417	186.67	170.757				0	0	0	0	0	0		0	0	0	0	0	0		0	0	0	0	0	0		1.00418	1.00384	1.00364	1.00601	1.00967	1.00186		197.676	160.878	176.177	169.647	195.558	186.171		18.467	16.5667	15.4752	18.7452
44419		185.098	154.265	177.907	163.971	194.288	168.401				0	0	0	0	0	0		0	0	0	0	0	0		0	0	0	0	0	0		1.00399	1.00382	1.00339	1.00587	1.00987	1.00223		197.68	160.88	177.907	169.648	194.288	186.185		18.467	16.5667	15.522	18.7452
44499		190.955	138.702	178.242	147.639	179.555	162.751				0	0	0	0	0	0		0	0	0	0	0	0		0	0	0	0	0	0		1.00416	1.00402	1.00374	1.00614	1.01004	1.00225		197.599	160.858	178.242	169.578	195.448	186.184		18.5942	16.5667	15.5735	18.5942
44599		186.94	146.625	143.949	149.379	171.424	149.789				0	0	0	0	0	0		0	0	0	0	0	0		0	0	0	0	0	0		1.00394	1.00428	1.00335	1.0062	1.00997	1.00221		197.681	160.593	176.204	169.572	195.531	186.185		18.6592	16.5212	15.5735	18.5385
44679		172.26	128.845	169.955	155.827	171.745	165.187				0	0	0	0	0	0		0	0	0	0	0	0		0	0	0	0	0	0		1.00425	1.00404	1.00334	1.00577	1.00996	1.00218		197.588	160.644	176.326	169.477	195.682	186.185		18.5942	16.5212	15.6202	18.3603
44779		202.888	151.142	169.538	173.763	198.363	186.186				0	0	0	0	0	0		0	0	0	0	0	0		0	0	0	0	0	0		1.00391	1.00414	1.00327	1.00577	1.00953	1.00213		202.888	160.623	176.327	173.763	198.363	186.186		18.404	16.5212	15.6202	18.3603
44879		187.432	157.956	185.517	191.233	214.255	188.725				0	0	0	0	0	0		0	0	0	0	0	0		0	0	0	0	0	0		1.00396	1.0042	1.00301	1.00575	1.00974	1.00216		197.266	160.297	185.517	191.233	214.255	188.725		18.3293	16.4755	15.6202	18.3603
44999		203.797	145.655	170.319	157.025	194.38	172.206				0	0	0	0	0	0		0	0	0	0	0	0		0	0	0	0	0	0		1.00415	1.00415	1.00299	1.00569	1.00983	1.00209		203.797	160.143	176.237	169.479	194.38	186.186		18.1875	16.3252	15.7712	18.3603
45079		203.035	144.451	196.498	168.739	196.641	163.475				0	0	0	0	0	0		0	0	0	0	0	0		0	0	0	0	0	0		1.00405	1.0043	1.00305	1.00531	1.00931	1.00216		203.035	160.128	196.498	169.442	196.641	186.185		18.059	16.3555	15.7712	18.2283
45159		191.438	159.677	179.039	171.634	201.285	199.406				0	0	0	0	0	0		0	0	0	0	0	0		0	0	0	0	0	0		1.00409	1.00423	1.00287	1.0056	1.00946	1.00176		197.112	159.677	179.039	171.634	201.285	199.406		17.9365	16.1548	15.7445	18.244
45239		188.265	150.811	176.796	177.035	170.159	182.265				0	0	0	0	0	0		0	0	0	0	0	0		0	0	0	0	0	0		1.00391	1.00457	1.00301	1.00554	1.00893	1.0018		197.137	159.923	176.796	177.035	195.769	186.188		18.0228	16.1548	15.7087	18.1265
45319		197.645	130.588	162.126	174.393	178.467	182.299				0	0	0	0	0	0		0	0	0	0	0	0		0	0	0	0	0	0		1.00389	1.00454	1.003	1.00562	1.00838	1.00192		196.914	159.818	176.116	174.393	195.781	186.187		17.9917	16.1218	15.828	18.0525
45419		178.896	144.323	150.558	142.318	177.458	133.463				0	0	0	0	0	0		0	0	0	0	0	0		0	0	0	0	0	0		1.00384	1.00458	1.00284	1.00566	1.00846	1.00213		197.147	159.745	176.093	169.15	195.826	186.186		18.0228	16.024	15.8175	18.0097
45499		182.606	133.593	151.056	163.641	174.986	170.124				0	0	0	0	0	0		0	0	0	0	0	0		0	0	0	0	0	0		1.00386	1.00448	1.00296	1.00582	1.0086	1.0021		197.164	159.818	176.091	169.28	195.928	186.196		18.1452	16.1937	15.8175	17.9968
45579		176.117	157.624	168.543	155.248	188.157	155.497				0	0	0	0	0	0		0	0	0	0	0	0		0	0	0	0	0	0		1.0042	1.0045	1.00304	1.00579	1.00873	1.00204		197.162	159.818	176.115	169.282	196.116	186.196		18.1452	16.1937	15.828	17.9968
45679		180.379	133.132	158.159	151.132	186.182	169.061				0	0	0	0	0	0		0	0	0	0	0	0		0	0	0	0	0	0		1.00475	1.00454	1.00302	1.00574	1.00848	1.0018		197.018	159.747	176.116	169.285	196.117	186.197		18.0228	16.024	15.828	17.9968
45759		212.6	186.793	197.914	186.092	199.23	200.759				0	0	0	0	0	0		0	0	0	0	0	0		0	0	0	0	0	0		1.0055	1.00447	1.00298	1.00585	1.00839	1.00189		212.6	186.793	197.914	186.092	199.23	200.759		17.9917	16.0795	15.8667	18.0708
45879		187.805	158.271	176.076	174.758	200.798	171.524				0	0	0	0	0	0		0	0	0	0	0	0		0	0	0	0	0	0		1.00578	1.00444	1.00311	1.00617	1.00826	1.00193		196.498	159.645	176.076	174.758	200.798	186.187		18.0115	15.9825	16.0177	17.9968
45999		188.31	133.787	160.947	167.837	190.499	188.394				0	0	0	0	0	0		0	0	0	0	0	0		0	0	0	0	0	0		1.00575	1.00423	1.00325	1.00623	1.00784	1.00169		196.439	159.655	175.989	169.255	196.028	188.394		17.828	15.9825	16.003	17.9968
46079		173.524	154.409	169.172	175.406	185.846	185.675				0	0	0	0	0	0		0	0	0	0	0	0		0	0	0	0	0	0		1.00557	1.00419	1.00332	1.00652	1.00745	1.00198		196.444	159.532	175.984	175.406	196.08	186.091		17.9025	15.982	16.2423	18.0525
46159		196.082	156.104	164.864	159.492	173.662	173.876				0	0	0	0	0	0		0	0	0	0	0	0		0	0	0	0	0	0		1.0056	1.00405	1.00336	1.00636	1.00755	1.00179		196.379	159.309	175.981	169.248	196.067	186.1		17.8413	15.9488	16.3907	18.0525
46239		182.34	140.865	175.057	137.162	164.953	167.555				0	0	0	0	0	0		0	0	0	0	0	0		0	0	0	0	0	0		1.00566	1.00432	1.00334	1.00639	1.00748	1.00162		196.104	159.136	175.907	168.951	196.076	186.004		17.5705	15.8545	16.6355	18.0097
46319		166.78	149.513	169.073	169.301	176.095	170.811				0	0	0	0	0	0		0	0	0	0	0	0		0	0	0	0	0	0		1.00549	1.00496	1.00357	1.0062	1.00776	1.00132		196.398	159.117	175.899	169.301	196.039	186.024		17.8413	15.9137	16.6355	18.0693
46439		189.816	136.202	152.394	158.656	165.079	155.302				0	0	0	0	0	0		0	0	0	0	0	0		0	0	0	0	0	0		1.00564	1.00537	1.00345	1.00621	1.0083	1.00133		196.371	159.105	175.903	169	195.967	186.023		17.8738	15.9137	16.7262	18.0097
46519		180.885	138.914	168.989	149.882	162.667	184.669				0	0	0	0	0	0		0	0	0	0	0	0		0	0	0	0	0	0		1.00555	1.00554	1.00344	1.00632	1.00785	1.00131		196.445	159.15	175.974	169.25	196.118	186.025		17.9025	15.9488	16.6635	17.9968
46599		158.87	137.883	167.641	158.044	158.319	174.264				0	0	0	0	0	0		0	0	0	0	0	0		0	0	0	0	0	0		1.00556	1.00571	1.00343	1.00635	1.00771	1.00126		196.506	159.312	175.975	169.249	196.118	186.028		18.086	15.982	16.7542	17.9538
46679		207.619	148.031	187.014	168.509	193.324	187.507				0	0	0	0	0	0		0	0	0	0	0	0		0	0	0	0	0	0		1.00549	1.00571	1.00335	1.00633	1.00777	1.00129		207.619	159.312	187.014	168.509	193.324	187.507		17.9025	15.982	16.7542	17.8475
46779		194.042	156.846	175.281	181.16	210.533	181.928				0	0	0	0	0	0		0	0	0	0	0	0		0	0	0	0	0	0		1.0056	1.00525	1.00334	1.00648	1.00728	1.00146		196.377	159.176	175.281	181.16	210.533	186.015		17.8413	15.8802	16.7262	17.8475
46879		183.694	154.562	164.323	157.087	178.798	162.759				0	0	0	0	0	0		0	0	0	0	0	0		0	0	0	0	0	0		1.00567	1.00461	1.0031	1.00635	1.00661	1.00127		196.103	159.469	176	169.249	195.833	185.855		17.538	15.982	16.7542	17.8475
46999		208.893	149.477	168.908	180.801	179.968	173.282				0	0	0	0	0	0		0	0	0	0	0	0		0	0	0	0	0	0		1.00572	1.00457	1.00316	1.00632	1.00665	1.00111		208.893	159.638	175.913	180.801	195.831	185.733		17.3905	16.0437	16.7868	17.8475
47079		186.577	169.771	185.33	158.159	178.573	162.194				0	0	0	0	0	0		0	0	0	0	0	0		0	0	0	0	0	0		1.0058	1.00546	1.00353	1.0061	1.00659	1.00094		196.089	169.771	185.33	169.263	195.783	185.735		17.3905	16.0437	16.7868	17.8475
47159		180.39	174.034	176.653	173.604	176.828	183.389				0	0	0	0	0	0		0	0	0	0	0	0		0	0	0	0	0	0		1.00566	1.00462	1.00364	1.00617	1.00656	1.00094		196.045	174.034	176.653	173.604	195.68	185.708		17.3398	16.0437	16.9745	17.8475
47239		202.837	148.323	165.106	155.29	174.37	203.013				0	0	0	0	0	0		0	0	0	0	0	0		0	0	0	0	0	0		1.00546	1.00523	1.00395	1.00608	1.00734	1.00111		202.837	159.606	175.755	169.265	195.613	203.013		17.3398	16.1123	16.9105	17.9538
47339		180.399	146.318	150.443	152.714	151.342	177.563				0	0	0	0	0	0		0	0	0	0	0	0		0	0	0	0	0	0		1.00505	1.00544	1.00355	1.00581	1.00766	1.00087		196.084	159.595	175.808	169.281	195.584	185.71		17.3723	16.1123	16.9105	17.9968
47439		177.955	155.386	174.34	163.481	172.235	190.105				0	0	0	0	0	0		0	0	0	0	0	0		0	0	0	0	0	0		1.00494	1.00526	1.00394	1.00563	1.00713	1.00062		196.085	159.605	175.792	169.291	195.632	190.105		17.3398	16.1715	16.9398	18.0525
47519		163.623	135.913	155.487	155.152	180.89	169.866				0	0	0	0	0	0		0	0	0	0	0	0		0	0	0	0	0	0		1.00485	1.00531	1.00402	1.00567	1.00668	1.00073		196.085	159.689	175.878	169.289	195.781	185.737		17.3398	16.3488	17.0428	18.0525
47599		177.409	151.629	165.789	157.141	192.852	188.74				0	0	0	0	0	0		0	0	0	0	0	0		0	0	0	0	0	0		1.00484	1.00543	1.0039	1.00564	1.00672	1.00087		196.085	159.681	175.885	169.291	192.852	188.74		17.2653	16.3488	17.0428	17.9968
47699		185.471	166.11	197.264	195.535	212.058	181.241				0	0	0	0	0	0		0	0	0	0	0	0		0	0	0	0	0	0		1.00486	1.00563	1.00397	1.00614	1.00684	1.00097		196.085	166.11	197.264	195.535	212.058	185.895		17.2653	16.5185	17.0135	17.9968
47779		198.817	143.992	180.441	174.519	181.44	190.897				0	0	0	0	0	0		0	0	0	0	0	0		0	0	0	0	0	0		1.00492	1.00562	1.00405	1.00571	1.00616	1.00119		195.857	159.794	180.441	174.519	195.791	190.897		17.0322	16.5185	16.9105	17.954
47879		187.423	148.879	176.644	157.043	171.228	177.301				0	0	0	0	0	0		0	0	0	0	0	0		0	0	0	0	0	0		1.00498	1.00565	1.00398	1.00631	1.0062	1.00125		195.844	159.792	176.644	168.974	195.71	185.857		17.0322	16.5185	16.8653	17.954
47999		189.086	163.117	172.765	161.59	195.308	180.876				0	0	0	0	0	0		0	0	0	0	0	0		0	0	0	0	0	0		1.00495	1.00573	1.0046	1.00622	1.00705	1.00113		196.085	163.117	175.636	168.997	195.308	185.873		17.2382	16.3488	16.7782	17.954
48079		175.251	161.438	163.733	161.939	168.559	170.247				0	0	0	0	0	0		0	0	0	0	0	0		0	0	0	0	0	0		1.00486	1.00552	1.00455	1.00654	1.00751	1.00056		195.868	161.438	175.496	168.595	195.466	185.952		17.0052	16.2895	16.7782	17.9988
48159		204.979	158.934	184.882	153.499	175.145	189.186				0	0	0	0	0	0		0	0	0	0	0	0		0	0	0	0	0	0		1.00477	1.00558	1.0048	1.00709	1.00681	1.00062		204.979	158.934	184.882	168.465	195.507	189.186		17.0217	16.1123	16.749	17.928
48259		195.705	157.632	145.964	183.294	194.285	160.531				0	0	0	0	0	0		0	0	0	0	0	0		0	0	0	0	0	0		1.00479	1.00567	1.00483	1.00654	1.00688	1.0009		195.721	159.565	175.438	183.294	194.285	185.905		16.9947	16.0437	16.749	17.928
48339		178.717	140.372	182.276	157.834	181.769	159.59				0	0	0	0	0	0		0	0	0	0	0	0		0	0	0	0	0	0		1.00521	1.00567	1.00496	1.0065	1.00681	1.00093		195.712	159.565	182.276	168.601	195.506	185.901		16.9085	16.0437	16.7782	17.943
48419		172.689	146.622	160.555	150.605	173.579	165.427				0	0	0	0	0	0		0	0	0	0	0	0		0	0	0	0	0	0		1.00552	1.00557	1.00503	1.0066	1.00749	1.0009		195.705	159.58	175.396	168.894	195.466	185.905		16.8637	15.9825	16.7782	17.911
48519		166.877	146.197	157.37	165.138	181.395	180.542				0	0	0	0	0	0		0	0	0	0	0	0		0	0	0	0	0	0		1.00527	1.00564	1.00514	1.00675	1.00691	1.00107		195.786	159.669	175.677	169.224	195.497	186.041		17.1072	16.0795	16.8653	17.9538
48619		194.982	179.731	192.552	154.276	210.668	170.168				0	0	0	0	0	0		0	0	0	0	0	0		0	0	0	0	0	0		1.00529	1.00569	1.00517	1.00639	1.00767	1.0011		195.782	179.731	192.552	169.345	210.668	186.135		17.1072	16.1937	16.8653	17.925
48719		195.111	167.961	187.458	191.25	197.128	187.248				0	0	0	0	0	0		0	0	0	0	0	0		0	0	0	0	0	0		1.00489	1.00579	1.00515	1.00648	1.00756	1.00094		195.862	167.961	187.458	191.25	197.128	187.248		17.1072	16.1937	16.8117	18.079
48799		181.81	159.338	165.129	156.745	185.765	182.033				0	0	0	0	0	0		0	0	0	0	0	0		0	0	0	0	0	0		1.00483	1.00592	1.00495	1.00685	1.00775	1.00094		195.721	159.338	175.413	169.395	195.46	186.05		16.9085	16.172	16.8117	18.1852
48879		183.27	152.402	161.521	168.447	180.441	197.837				0	0	0	0	0	0		0	0	0	0	0	0		0	0	0	0	0	0		1.00469	1.00593	1.00527	1.00676	1.00824	1.00076		195.724	159.771	175.345	169.406	195.449	197.837		16.9085	16.172	16.8117	18.211
48999		188.144	162.894	169.449	165.15	181.704	187.915				0	0	0	0	0	0		0	0	0	0	0	0		0	0	0	0	0	0		1.00464	1.00581	1.00529	1.00692	1.00774	1.00077		195.705	162.894	175.341	169.402	195.46	187.915		16.8245	16.172	16.7782	18.3173
49079		174.893	132.456	166.504	152.428	195.804	184.146				0	0	0	0	0	0		0	0	0	0	0	0		0	0	0	0	0	0		1.00505	1.00581	1.00548	1.00697	1.00714	1.00069		195.632	159.661	175.304	169.401	195.804	185.934		16.6265	16.0795	16.7782	18.211
49159		166.775	151.228	151.033	160.876	181.148	161.288				0	0	0	0	0	0		0	0	0	0	0	0		0	0	0	0	0	0		1.00504	1.00535	1.00531	1.00715	1.00792	1.00068		195.633	159.6	175.339	169.397	195.38	185.936		16.5608	15.9023	16.7782	18.211
49239		176.498	155.983	136.294	149.529	194.233	157.19				0	0	0	0	0	0		0	0	0	0	0	0		0	0	0	0	0	0		1.00506	1.00545	1.00538	1.00705	1.00716	1.00061		195.632	159.595	175.324	169.399	194.233	185.945		16.5608	15.9023	16.7782	18.211
49319		201.03	150.509	159.892	133.881	185.114	187.716				0	0	0	0	0	0		0	0	0	0	0	0		0	0	0	0	0	0		1.00493	1.00559	1.00517	1.0066	1.0065	1.0007		201.03	159.671	175.675	169.41	195.45	187.716		16.446	16.024	16.836	18.211
49399		192.312	155.598	156.434	143.39	187.86	176.699				0	0	0	0	0	0		0	0	0	0	0	0		0	0	0	0	0	0		1.00536	1.00511	1.00518	1.00614	1.00671	1.00082		195.601	159.81	175.674	169.466	195.515	186.058		16.4108	16.172	16.7903	17.7833
49519		179.175	137.446	171.319	166.325	173.138	177.801				0	0	0	0	0	0		0	0	0	0	0	0		0	0	0	0	0	0		1.00542	1.00516	1.00483	1.00566	1.0067	1.00099		195.601	159.809	175.697	169.48	195.668	186.14		16.3895	16.2275	16.6093	17.6372
49619		204.466	189.334	195.91	179.79	225.022	195.308				0	0	0	0	0	0		0	0	0	0	0	0		0	0	0	0	0	0		1.00547	1.00519	1.00498	1.0055	1.00672	1.00087		204.466	189.334	195.91	179.79	225.022	195.308		16.4005	16.3078	16.6232	17.6372
49719		205.715	168.515	178.833	178.641	207.326	170.12				0	0	0	0	0	0		0	0	0	0	0	0		0	0	0	0	0	0		1.00505	1.00497	1.00546	1.00544	1.00665	1.00085		205.715	168.515	178.833	178.641	207.326	186.148		16.3277	16.1598	16.5487	17.6372
49799		173.923	157.057	163.673	158.712	200.56	162.225				0	0	0	0	0	0		0	0	0	0	0	0		0	0	0	0	0	0		1.00459	1.00507	1.00548	1.00529	1.00659	1.0011		195.546	159.708	175.654	169.493	200.56	186.135		16.3277	16.1598	16.5487	17.5875
49879		187.304	152.233	161.909	182.311	213.762	203.941				0	0	0	0	0	0		0	0	0	0	0	0		0	0	0	0	0	0		1.00507	1.00515	1.00562	1.00519	1.00641	1.00109		195.531	159.701	175.626	182.311	213.762	203.941		16.3065	16.1598	16.5487	17.4998
49999		193.623	169.114	162.007	165.098	195.012	189.097				0	0	0	0	0	0		0	0	0	0	0	0		0	0	0	0	0	0		1.00466	1.0052	1.00536	1.00518	1.00649	1.00095		195.586	169.114	175.768	169.497	195.012	189.097		16.3793	16.1598	16.6232	17.4998
50079		189.908	156.394	160.181	178.757	203.088	190.914				0	0	0	0	0	0		0	0	0	0	0	0		0	0	0	0	0	0		1.00467	1.00502	1.00579	1.00501	1.00655	1.0008		195.586	159.811	175.746	178.757	203.088	190.914		16.1895	16.3078	16.6232	17.4268
50159		187.06	155.786	146.037	156.851	183.396	171.97				0	0	0	0	0	0		0	0	0	0	0	0		0	0	0	0	0	0		1.00463	1.00501	1.00623	1.00499	1.00648	1.00065		195.605	159.811	175.717	169.505	195.687	186.069		16.2095	16.2275	16.6838	17.391
50239		175.672	133.856	158.988	153.178	171.785	175.503				0	0	0	0	0	0		0	0	0	0	0	0		0	0	0	0	0	0		1.00472	1.00467	1.00632	1.00495	1.00652	1.00071		195.651	159.816	175.781	169.584	195.683	186.065		16.4153	16.172	16.7262	17.4633
50339		178.748	147.099	169.038	157.587	210.031	184.682				0	0	0	0	0	0		0	0	0	0	0	0		0	0	0	0	0	0		1.00463	1.00471	1.00656	1.00519	1.0065	1.00075		195.656	159.815	175.83	169.671	210.031	186.062		16.4153	16.172	16.7542	17.4855
50439		178.872	163.531	172.064	141.617	195.89	169.22				0	0	0	0	0	0		0	0	0	0	0	0		0	0	0	0	0	0		1.0045	1.00487	1.00619	1.00548	1.00654	1.00079		195.664	163.531	175.925	169.769	195.89	186.06		16.4153	16.172	16.769	17.5365
50519		185.964	140.243	154.938	156.369	165.323	176.451				0	0	0	0	0	0		0	0	0	0	0	0		0	0	0	0	0	0		1.00459	1.00506	1.0057	1.0056	1.00668	1.00099		195.705	160.049	175.941	169.931	195.781	186.046		16.3933	16.1198	16.4352	17.565
50599		196.4	161.224	166.974	175.653	221.759	206.447				0	0	0	0	0	0		0	0	0	0	0	0		0	0	0	0	0	0		1.00444	1.00503	1.00587	1.0056	1.00667	1.00099		195.705	161.224	175.936	175.653	221.759	206.447		16.3933	16.3243	16.4352	17.651
50699		201.381	167.897	180.634	170.373	206.232	212.458				0	0	0	0	0	0		0	0	0	0	0	0		0	0	0	0	0	0		1.00433	1.00498	1.00573	1.00554	1.00677	1.00133		201.381	167.897	180.634	170.373	206.232	212.458		16.4002	16.3243	16.4352	17.565
50799		188.937	158.479	181.536	159.274	178.785	209.059				0	0	0	0	0	0		0	0	0	0	0	0		0	0	0	0	0	0		1.00467	1.00502	1.00574	1.00546	1.00673	1.00132		195.604	160.199	181.536	169.943	195.78	209.059		16.1153	16.3243	16.4352	17.565
50879		165.857	145.121	160.957	130.354	188.012	183.291				0	0	0	0	0	0		0	0	0	0	0	0		0	0	0	0	0	0		1.00471	1.00491	1.00534	1.0056	1.00669	1.00132		195.652	160.203	175.959	169.76	195.781	186.024		16.4002	16.3243	16.4352	17.46
50999		198.368	158.387	164.234	182.208	192.637	194.373				0	0	0	0	0	0		0	0	0	0	0	0		0	0	0	0	0	0		1.00474	1.00469	1.00504	1.00564	1.00682	1.00131		195.65	160.212	175.981	182.208	192.637	194.373		16.4002	16.4983	16.4352	17.3978
51079		171.963	150.063	163.549	146.093	174.607	152.307				0	0	0	0	0	0		0	0	0	0	0	0		0	0	0	0	0	0		1.00493	1.00463	1.00482	1.00581	1.00678	1.0012		195.639	160.214	176.088	169.746	195.824	185.863		16.3093	16.5702	16.4458	17.46
51159		178.303	141.946	166.368	159.386	192.226	144.13				0	0	0	0	0	0		0	0	0	0	0	0		0	0	0	0	0	0		1.00474	1.00447	1.005	1.00572	1.00689	1.00118		195.65	160.11	176.085	169.752	192.226	186.033		16.4002	16.4213	16.7795	17.46
51259		181.411	159.828	169.524	160.998	195.473	176.205				0	0	0	0	0	0		0	0	0	0	0	0		0	0	0	0	0	0		1.00477	1.00415	1.00505	1.00597	1.00709	1.00115		195.648	159.828	176.112	169.892	195.473	186.132		16.3093	16.6258	16.5117	17.565
51339		182.751	135.095	162.724	162.166	185.488	180.974				0	0	0	0	0	0		0	0	0	0	0	0		0	0	0	0	0	0		1.00459	1.00426	1.00532	1.00635	1.00692	1.0011		195.705	160.31	176.109	169.974	196	186.135		16.3595	16.721	16.3335	17.651
51439		180.451	157.978	158.986	150.15	182.423	177.619				0	0	0	0	0	0		0	0	0	0	0	0		0	0	0	0	0	0		1.00409	1.00468	1.00532	1.00645	1.00623	1.00099		195.705	160.441	176.109	169.97	196.118	186.18		16.286	16.8102	16.3335	17.606
51519		200.85	134.46	167.414	170.167	191.673	166.233				0	0	0	0	0	0		0	0	0	0	0	0		0	0	0	0	0	0		1.00413	1.00487	1.00557	1.00603	1.00615	1.00086		200.85	160.611	176.105	170.167	196.118	186.182		15.9075	16.7355	16.0942	17.606
51639		169.663	164.88	176.107	172.734	202.279	177.513				0	0	0	0	0	0		0	0	0	0	0	0		0	0	0	0	0	0		1.00405	1.00497	1.00604	1.00548	1.00591	1.00096		195.705	164.88	176.097	172.734	202.279	186.197		15.9075	16.7355	16.0175	17.606
51719		190.483	163.095	169.222	152.24	197.25	173.451				0	0	0	0	0	0		0	0	0	0	0	0		0	0	0	0	0	0		1.00408	1.00501	1.00604	1.00544	1.00552	1.00113		195.688	163.095	176.097	170.007	197.25	186.195		15.8235	16.7355	16.0942	17.606
51799		179.594	152.588	149.387	179.506	183.161	201.452				0	0	0	0	0	0		0	0	0	0	0	0		0	0	0	0	0	0		1.00439	1.00483	1.00636	1.00584	1.0055	1.00109		195.605	160.614	176.091	179.506	196.119	201.452		15.917	16.7355	16.3335	17.651
51879		185.347	155.775	161.485	163.425	191.967	200.588				0	0	0	0	0	0		0	0	0	0	0	0		0	0	0	0	0	0		1.00429	1.00517	1.00601	1.00624	1.00551	1.00133		195.606	160.375	176.12	169.864	196.114	200.588		15.9905	16.6362	16.4658	17.565
51999		199.91	150.777	168.237	155.451	197.163	178.974				0	0	0	0	0	0		0	0	0	0	0	0		0	0	0	0	0	0		1.00453	1.00514	1.00551	1.00613	1.00506	1.00127		199.91	160.379	176.106	169.724	197.163	186.357		16.0243	16.6362	16.3335	17.46
52079		177.619	140.947	162.44	151.208	197.506	167.825				0	0	0	0	0	0		0	0	0	0	0	0		0	0	0	0	0	0		1.00444	1.00477	1.00547	1.00609	1.0052	1.00132		195.605	160.429	176.107	169.726	197.506	186.347		16.1153	16.6362	16.3335	17.46
52159		188.723	149.194	177.511	154.115	175.478	167.406				0	0	0	0	0	0		0	0	0	0	0	0		0	0	0	0	0	0		1.00428	1.00501	1.00559	1.00624	1.00562	1.00104		195.676	160.6	177.511	169.865	196.226	186.599		16.3093	16.7355	16.2265	17.52
52259		162.054	141.073	164.395	148.952	183.617	162.53				0	0	0	0	0	0		0	0	0	0	0	0		0	0	0	0	0	0		1.00389	1.00492	1.00587	1.00649	1.00593	1.00122		195.699	160.761	176.128	169.968	196.396	186.66		16.2755	16.7315	16.284	17.606
52359		186.579	145.653	179.514	162.202	183.195	167.513				0	0	0	0	0	0		0	0	0	0	0	0		0	0	0	0	0	0		1.00429	1.00502	1.00563	1.00659	1.00606	1.00169		195.676	160.75	179.514	170.021	196.38	186.698		16.2755	16.7315	16.3257	17.7508
52439		178.99	143.78	168.163	152.18	195.772	176.059				0	0	0	0	0	0		0	0	0	0	0	0		0	0	0	0	0	0		1.00431	1.00505	1.00575	1.00627	1.00608	1.0014		195.674	160.746	176.295	170.029	195.772	186.718		16.202	16.7315	16.2825	17.731
52519		192.458	149.018	177.391	154.823	190.875	170.9				0	0	0	0	0	0		0	0	0	0	0	0		0	0	0	0	0	0		1.00427	1.00507	1.00592	1.00644	1.00582	1.00125		195.606	160.744	177.391	170.025	196.532	186.66		15.917	16.7315	16.249	17.731
52599		210.731	180.702	199.494	181.621	220.469	182.261				0	0	0	0	0	0		0	0	0	0	0	0		0	0	0	0	0	0		1.00431	1.0051	1.00599	1.00589	1.00575	1.00108		210.731	180.702	199.494	181.621	220.469	186.662		15.917	16.616	16.2072	17.731
52699		196.913	170.051	159.802	188.32	187.506	185.036				0	0	0	0	0	0		0	0	0	0	0	0		0	0	0	0	0	0		1.0044	1.00484	1.0054	1.0056	1.00555	1.00115		195.67	170.051	176.171	188.32	196.638	186.661		15.8473	16.7315	16.249	17.5472
52799		188.277	166.316	163.952	157.924	182.629	186.085				0	0	0	0	0	0		0	0	0	0	0	0		0	0	0	0	0	0		1.00442	1.00431	1.00595	1.00565	1.00588	1.00115		195.705	166.316	176.154	170	196.624	186.661		15.9313	16.837	16.249	17.5367
52879		176.052	151.874	164.507	169.396	211.557	180.959				0	0	0	0	0	0		0	0	0	0	0	0		0	0	0	0	0	0		1.00434	1.00429	1.00551	1.00566	1.00587	1.00154		195.705	161.056	176.317	169.999	211.557	186.656		15.781	16.899	16.2825	17.5367
52999		186.592	153.557	161.757	143.363	178.073	176.299				0	0	0	0	0	0		0	0	0	0	0	0		0	0	0	0	0	0		1.00386	1.00426	1.00539	1.00595	1.00572	1.00183		195.705	161.058	176.323	169.988	196.709	186.652		15.781	16.899	16.2825	17.5367
53084		192.685	148.663	171.53	150.823	176.705	175.426				0	0	0	0	0	0		0	0	0	0	0	0		0	0	0	0	0	0		1.00395	1.00451	1.00536	1.00582	1.00568	1.00195		196.045	161.042	176.384	169.993	196.71	186.65		16.0288	16.899	16.35	17.514
53159		175.643	160.335	151.081	143.86	177.202	168.644				0	0	0	0	0	0		0	0	0	0	0	0		0	0	0	0	0	0		1.0041	1.00449	1.00511	1.0062	1.00563	1.00192		196.089	161.167	176.434	170.031	196.765	186.683		16.088	17.0187	16.4345	17.5553
53239		184.178	131.511	159.05	153.082	179.008	188.031				0	0	0	0	0	0		0	0	0	0	0	0		0	0	0	0	0	0		1.00431	1.00409	1.00433	1.00616	1.0057	1.00183		196.303	161.238	176.492	170.032	196.802	188.031		16.2227	17.0645	16.4607	17.5093
53319		181.782	144.727	171.002	138.935	170.526	159.507				0	0	0	0	0	0		0	0	0	0	0	0		0	0	0	0	0	0		1.00431	1.00417	1.00328	1.00508	1.00587	1.00165		196.444	161.393	176.622	170.077	196.798	186.813		16.5165	17.188	16.417	17.4062
53399		168.004	150.104	170.829	143.071	177.409	174.075				0	0	0	0	0	0		0	0	0	0	0	0		0	0	0	0	0	0		1.00447	1.00443	1.00294	1.00434	1.00606	1.00159		196.491	161.444	176.648	170.213	196.794	186.998		16.525	17.1192	16.324	17.668
53519		188.472	153.24	165.128	165.781	192.261	180.157				0	0	0	0	0	0		0	0	0	0	0	0		0	0	0	0	0	0		1.00449	1.00445	1.00292	1.00438	1.00595	1.00154		196.49	161.36	176.649	170.325	196.756	186.82		16.525	16.9742	16.324	17.7257
53599		209.372	184.319	198.132	183.476	218.343	204.664				0	0	0	0	0	0		0	0	0	0	0	0		0	0	0	0	0	0		1.00438	1.00437	1.00303	1.00531	1.00625	1.00178		209.372	184.319	198.132	183.476	218.343	204.664		16.5165	17.1192	16.4087	17.7257
53699		186.448	166.004	160.889	174.794	195.435	175.874				0	0	0	0	0	0		0	0	0	0	0	0		0	0	0	0	0	0		1.00434	1.0045	1.00289	1.00447	1.00633	1.00178		196.443	166.004	176.729	174.794	195.435	186.693		16.5165	16.8395	16.4087	17.674
53799		185.752	148.794	181.411	169.943	190.508	173.579				0	0	0	0	0	0		0	0	0	0	0	0		0	0	0	0	0	0		1.00451	1.00469	1.00293	1.00464	1.00656	1.00167		196.49	161.519	181.411	169.943	196.784	186.811		16.525	16.8932	16.4087	17.9163
53879		167.715	153.346	183.852	175.207	201.209	183.295				0	0	0	0	0	0		0	0	0	0	0	0		0	0	0	0	0	0		1.00447	1.00449	1.00206	1.00433	1.00656	1.00173		196.748	161.671	183.852	175.207	201.209	186.808		16.5813	17.0205	16.5007	17.953
53999		178.578	165.203	165.063	143.946	191.289	189.685				0	0	0	0	0	0		0	0	0	0	0	0		0	0	0	0	0	0		1.00462	1.00464	1.00211	1.00394	1.00662	1.0018		196.914	165.203	176.872	170.777	196.736	189.685		16.7	17.0942	16.5007	17.953
54079		197.685	154.435	171.063	149.279	182.578	174.596				0	0	0	0	0	0		0	0	0	0	0	0		0	0	0	0	0	0		1.00478	1.00465	1.00168	1.00384	1.00647	1.00207		196.927	162.021	176.992	170.971	196.785	186.787		16.72	17.0987	16.5433	18.1835
54159		173.334	150.038	162.414	141.253	192.259	173.386				0	0	0	0	0	0		0	0	0	0	0	0		0	0	0	0	0	0		1.00476	1.00509	1.00198	1.00388	1.00642	1.00223		197.001	162.112	177.028	171.083	196.845	186.882		16.6895	17.033	16.6537	18.2688
54259		193.453	138.851	161.109	163.31	195.07	190.648				0	0	0	0	0	0		0	0	0	0	0	0		0	0	0	0	0	0		1.00481	1.00558	1.00199	1.004	1.00651	1.00244		196.997	162.158	177.027	171.313	195.07	190.648		16.4607	17.0018	16.5637	18.1585
54339		170.356	130.997	153.636	168.415	188.239	164.025				0	0	0	0	0	0		0	0	0	0	0	0		0	0	0	0	0	0		1.00479	1.0053	1.00191	1.00344	1.00665	1.00208		197.109	162.173	177.029	171.502	196.966	187.314		16.3788	16.917	16.5637	18.1003
54419		189.046	140.11	164.546	147.918	173.37	196.099				0	0	0	0	0	0		0	0	0	0	0	0		0	0	0	0	0	0		1.00473	1.00511	1.00204	1.00428	1.00684	1.00139		197.112	162.27	177.073	171.454	197.135	196.099		16.3788	16.9592	16.8282	18.1003
54499		194.29	149.736	181.973	178.468	204.016	197.66				0	0	0	0	0	0		0	0	0	0	0	0		0	0	0	0	0	0		1.00436	1.00503	1.00214	1.0045	1.00686	1.00135		197.161	162.271	181.973	178.468	204.016	197.66		16.6338	16.9592	16.5637	18.1673
54619		185.09	142.31	188.03	167.609	194.464	205.063				0	0	0	0	0	0		0	0	0	0	0	0		0	0	0	0	0	0		1.00477	1.00493	1.0022	1.00384	1.00675	1.00124		197.159	162.273	188.03	171.515	194.464	205.063		16.6338	16.9592	16.8282	18.1673
54699		175.05	133.784	156.857	146.392	196.807	178.191				0	0	0	0	0	0		0	0	0	0	0	0		0	0	0	0	0	0		1.00435	1.00502	1.00229	1.0033	1.00694	1.0012		197.161	162.312	177.059	171.528	196.807	187.619		16.6338	17.0635	16.8282	18.112
54779		179.051	137.768	165.938	134.167	196.552	179.737				0	0	0	0	0	0		0	0	0	0	0	0		0	0	0	0	0	0		1.00446	1.00506	1.00228	1.00332	1.00693	1.00109		197.161	162.31	177.355	171.579	196.552	187.632		16.6338	17.0635	16.8932	18.1722
54859		205.473	152.629	187.94	154.142	194.729	201.168				0	0	0	0	0	0		0	0	0	0	0	0		0	0	0	0	0	0		1.00459	1.00513	1.00231	1.00344	1.00696	1.0011		205.473	162.308	187.94	171.642	194.729	201.168		16.7858	17.0635	16.9832	18.2632
54999		170.997	149.383	145.505	162.214	176.319	169.477				0	0	0	0	0	0		0	0	0	0	0	0		0	0	0	0	0	0		1.00433	1.00525	1.00245	1.00351	1.00706	1.00127		197.165	162.304	177.449	171.57	196.813	187.785		16.9487	17.0635	16.9235	18.1463
55099		179.31	148.69	146.793	136.65	185.425	180.924				0	0	0	0	0	0		0	0	0	0	0	0		0	0	0	0	0	0		1.0045	1.00532	1.00256	1.00407	1.00733	1.00154		197.325	162.352	177.492	171.621	196.885	187.876		16.9912	16.987	16.7312	18.2632
55179		177.913	143.845	149.503	152.161	166.545	159.475				0	0	0	0	0	0		0	0	0	0	0	0		0	0	0	0	0	0		1.00445	1.00521	1.0026	1.00428	1.00738	1.0016		197.334	162.383	177.492	171.612	196.883	187.873		16.9912	17	16.929	18.2632
55259		181.741	151.494	148.13	161.703	184.832	160.475				0	0	0	0	0	0		0	0	0	0	0	0		0	0	0	0	0	0		1.00447	1.00486	1.00255	1.0043	1.00729	1.00185		197.331	162.495	177.493	171.611	196.887	187.918		16.9912	17.0877	17.019	18.2632
55359		177.56	129.908	139.195	152.518	175.894	160.181				0	0	0	0	0	0		0	0	0	0	0	0		0	0	0	0	0	0		1.00433	1.005	1.00273	1.00473	1.0072	1.00194		197.352	162.501	177.507	171.652	196.892	187.939		16.9912	17.4095	17.093	18.4335
55459		221.313	159.594	193.382	180.932	202.629	202.503				0	0	0	0	0	0		0	0	0	0	0	0		0	0	0	0	0	0		1.00434	1.00513	1.00256	1.00438	1.00718	1.00195		221.313	162.512	193.382	180.932	202.629	202.503		16.9912	17.5648	17.019	18.2632
55559		182.253	152.544	181.385	167.881	193.337	189.062				0	0	0	0	0	0		0	0	0	0	0	0		0	0	0	0	0	0		1.00432	1.00515	1.00265	1.00437	1.0072	1.00183		197.165	162.512	181.385	171.608	196.892	189.062		16.9487	17.5648	17.093	18.2632
55639		200.413	144.037	175.949	168.111	187.739	164.747				0	0	0	0	0	0		0	0	0	0	0	0		0	0	0	0	0	0		1.00382	1.00498	1.00271	1.004	1.00728	1.00208		200.413	162.514	177.511	171.669	196.888	187.915		16.8392	17.5648	17.3332	18.4335
55719		187.176	174.185	164.725	168.364	200.261	181.762				0	0	0	0	0	0		0	0	0	0	0	0		0	0	0	0	0	0		1.0039	1.00505	1.00255	1.004	1.00736	1.00265		197.631	174.185	177.511	171.669	200.261	187.896		16.9395	17.5793	17.3332	18.4335
55799		198.64	158.695	169.577	164.9	211.272	162.867				0	0	0	0	0	0		0	0	0	0	0	0		0	0	0	0	0	0		1.0039	1.00545	1.00247	1.00405	1.00743	1.00264		197.421	162.538	177.508	171.668	211.272	187.896		16.8392	17.5793	17.3125	18.2568
55879		190.129	146.299	164.932	160.769	203.469	174.347				0	0	0	0	0	0		0	0	0	0	0	0		0	0	0	0	0	0		1.00451	1.00497	1.00245	1.00367	1.00763	1.00282		197.323	162.64	177.509	171.682	203.469	187.89		16.6633	17.5793	17.3125	18.1335
55999		181.445	162.351	155.02	171.516	180.537	188.009				0	0	0	0	0	0		0	0	0	0	0	0		0	0	0	0	0	0		1.00465	1.00501	1.00262	1.00391	1.00776	1.00273		197.54	162.351	177.511	171.516	196.794	188.009		16.5728	17.6068	17.5528	18.4212
56079		176.843	149.545	162.387	149.695	179.488	166.592				0	0	0	0	0	0		0	0	0	0	0	0		0	0	0	0	0	0		1.00405	1.00526	1.0029	1.00428	1.00782	1.00258		197.679	163.097	177.663	171.869	197.008	187.928		16.7115	17.6035	17.6153	18.6238
56159		172.517	146.96	148.4	175.201	174.501	182.041				0	0	0	0	0	0		0	0	0	0	0	0		0	0	0	0	0	0		1.00378	1.00533	1.003	1.00433	1.00799	1.00254		197.735	163.097	177.647	175.201	196.975	187.928		16.6907	17.6035	17.3957	18.6492
56279		181.672	146.783	168.733	127.79	188.215	186.516				0	0	0	0	0	0		0	0	0	0	0	0		0	0	0	0	0	0		1.00389	1.00524	1.00317	1.00445	1.00809	1.00256		197.732	163.097	177.616	172.122	197.144	186.516		16.6907	17.5713	17.3057	18.841
56359		184.477	147.6	156.215	160.407	177.893	169.39				0	0	0	0	0	0		0	0	0	0	0	0		0	0	0	0	0	0		1.00391	1.00514	1.00319	1.00444	1.0081	1.00268		197.682	163.099	177.51	171.859	196.955	187.894		16.6167	17.5713	17.2432	18.6492
56479		195.608	167.596	179.517	167.824	199.63	189.551				0	0	0	0	0	0		0	0	0	0	0	0		0	0	0	0	0	0		1.004	1.00529	1.0032	1.00437	1.00808	1.00256		197.618	167.596	179.517	171.753	199.63	189.551		16.5115	17.5713	17.003	18.4212
56559		194.138	154.149	172.402	164.816	188.948	200.324				0	0	0	0	0	0		0	0	0	0	0	0		0	0	0	0	0	0		1.0039	1.00525	1.00327	1.00443	1.00811	1.00264		197.631	163.114	177.505	171.86	196.787	200.324		16.5115	17.5983	17.093	18.4212
56639		173.516	159.065	168.627	145.248	186.386	185.723				0	0	0	0	0	0		0	0	0	0	0	0		0	0	0	0	0	0		1.00393	1.00532	1.00329	1.00454	1.00806	1.00259		197.681	163.097	177.51	171.853	196.744	187.898		16.6167	17.5683	17.3332	18.3957
56719		190.656	156.307	186.172	153.563	185.555	218.026				0	0	0	0	0	0		0	0	0	0	0	0		0	0	0	0	0	0		1.00443	1.00534	1.00409	1.00457	1.00798	1.00279		197.566	163.096	186.172	171.851	196.683	218.026		16.5115	17.5683	17.3332	18.3957
56799		182.493	150.783	169.99	170.236	205.291	170.829				0	0	0	0	0	0		0	0	0	0	0	0		0	0	0	0	0	0		1.00443	1.00532	1.00472	1.00492	1.00798	1.00285		197.567	163.097	177.506	170.236	205.291	187.889		16.5728	17.5303	17.2432	18.6238
56879		181.547	138.925	172.906	134.902	208.472	191.636				0	0	0	0	0	0		0	0	0	0	0	0		0	0	0	0	0	0		1.00451	1.00535	1.00477	1.00504	1.00796	1.003		197.668	163.096	177.506	172.235	208.472	191.636		16.7728	17.394	17.2432	18.726
56999		197.169	137.706	155.177	177.56	175.061	215.671				0	0	0	0	0	0		0	0	0	0	0	0		0	0	0	0	0	0		1.00441	1.00518	1.00415	1.00524	1.00785	1.00312		197.716	163.098	177.511	177.56	196.689	215.671		16.8467	17.394	17.0455	18.7253
57079		182.222	128.467	162.744	159.833	196.116	175.208				0	0	0	0	0	0		0	0	0	0	0	0		0	0	0	0	0	0		1.00397	1.00524	1.00344	1.00497	1.00786	1.00283		197.729	163.114	177.553	172.562	196.116	187.925		16.8467	17.424	16.9472	18.7953
57159		180.778	140.037	160.3	155.677	208.337	175.038				0	0	0	0	0	0		0	0	0	0	0	0		0	0	0	0	0	0		1.004	1.00532	1.00364	1.00522	1.00806	1.00292		197.728	163.113	177.529	172.525	208.337	187.924		16.7855	17.424	16.892	18.7482
57239		164.864	128.713	161.877	157.33	164.168	186.202				0	0	0	0	0	0		0	0	0	0	0	0		0	0	0	0	0	0		1.00467	1.00557	1.00363	1.00579	1.00814	1.00337		197.709	163.117	177.51	172.447	196.676	187.919		16.7855	17.446	16.8085	18.7482
57339		185.178	145.008	148.255	157.523	177.092	200.207				0	0	0	0	0	0		0	0	0	0	0	0		0	0	0	0	0	0		1.00483	1.00575	1.00376	1.00588	1.00808	1.00344		197.66	163.11	177.51	172.256	196.597	200.207		16.7728	17.424	16.8085	18.6782
57439		202.268	173.163	186.541	178.797	195.628	185.148				0	0	0	0	0	0		0	0	0	0	0	0		0	0	0	0	0	0		1.00467	1.00581	1.00349	1.00558	1.008	1.00341		202.268	173.163	186.541	178.797	195.628	187.869		16.7635	17.3845	16.8085	18.6407
57559		186.682	158.842	191.903	165.308	200.391	165.622				0	0	0	0	0	0		0	0	0	0	0	0		0	0	0	0	0	0		1.00462	1.0057	1.00351	1.00554	1.00798	1.00335		197.305	163.111	191.903	172.212	200.391	187.92		16.6633	17.424	16.8637	18.6407
57639		184.464	148.784	157.799	157.871	185.451	195.081				0	0	0	0	0	0		0	0	0	0	0	0		0	0	0	0	0	0		1.00453	1.0056	1.00357	1.00574	1.00795	1.00323		197.32	163.081	177.51	172.26	196.508	195.081		16.4725	17.394	16.8637	18.6782
57719		186.247	139.673	149.296	152.402	196.455	193.077				0	0	0	0	0	0		0	0	0	0	0	0		0	0	0	0	0	0		1.00426	1.00567	1.00357	1.00562	1.00787	1.00331		197.588	162.863	177.51	172.197	196.455	193.077		16.5115	17.3127	16.8637	18.6878
57799		201.098	148.171	185.997	175.613	214.231	181.759				0	0	0	0	0	0		0	0	0	0	0	0		0	0	0	0	0	0		1.00374	1.0056	1.00346	1.00566	1.00774	1.00367		201.098	162.617	185.997	175.613	214.231	187.86		16.5115	17.4215	16.8637	18.726
57879		177.246	165.537	175.655	180.362	180.702	205.592				0	0	0	0	0	0		0	0	0	0	0	0		0	0	0	0	0	0		1.00383	1.00561	1.00412	1.00549	1.00775	1.00352		197.639	165.537	177.509	180.362	196.519	205.592		16.5115	17.4215	16.8637	18.726
57999		183.19	135.52	164.923	150.551	194.254	160.415				0	0	0	0	0	0		0	0	0	0	0	0		0	0	0	0	0	0		1.00352	1.00578	1.00335	1.00535	1.00782	1.00363		197.693	162.846	177.505	172.283	194.254	187.917		16.7115	17.449	16.686	18.7635
58119		184.092	155.497	186.636	177.633	178.146	173.189				0	0	0	0	0	0		0	0	0	0	0	0		0	0	0	0	0	0		1.00351	1.00594	1.00352	1.00549	1.00776	1.00335		197.693	163.04	186.636	177.633	196.381	187.92		16.7115	17.4007	16.6307	18.7953
58199		199.325	145.705	171.278	135.479	191.164	164.454				0	0	0	0	0	0		0	0	0	0	0	0		0	0	0	0	0	0		1.00347	1.00573	1.0036	1.0052	1.00787	1.00347		199.325	162.853	177.504	172.528	196.366	187.918		16.7115	17.449	16.6307	18.7482
58279		192.933	151.54	156	168.463	178.909	157.448				0	0	0	0	0	0		0	0	0	0	0	0		0	0	0	0	0	0		1.00346	1.00594	1.00361	1.00521	1.00784	1.00386		197.694	163.04	177.51	172.527	196.37	187.912		16.6167	17.4007	16.8085	18.7953
58359		204.564	146.448	167.886	179.205	199.898	158.367				0	0	0	0	0	0		0	0	0	0	0	0		0	0	0	0	0	0		1.0034	1.00567	1.00415	1.00516	1.00787	1.00364		204.564	162.863	177.495	179.205	199.898	187.917		16.4168	17.3127	16.6307	18.8335
58479		205.222	169.086	177.063	169.651	206.29	190.269				0	0	0	0	0	0		0	0	0	0	0	0		0	0	0	0	0	0		1.00341	1.00532	1.00404	1.00558	1.00795	1.00363		205.222	169.086	177.063	172.264	206.29	190.269		16.4168	17.3127	16.5777	18.853
58559		192.916	163.743	167.494	148.995	180	191.479				0	0	0	0	0	0		0	0	0	0	0	0		0	0	0	0	0	0		1.0033	1.00539	1.00456	1.00572	1.00799	1.00384		197.656	163.743	177.431	172.26	196.179	191.479		16.5115	17.2852	16.5777	18.853
58639		188.416	154.039	175.04	169.199	200.066	167.744				0	0	0	0	0	0		0	0	0	0	0	0		0	0	0	0	0	0		1.00364	1.00536	1.00442	1.00569	1.00802	1.00422		197.648	162.908	177.437	172.183	200.066	187.9		16.5728	17.3127	16.633	18.8155
58719		174.02	157.965	185.525	166.418	200.963	190.457				0	0	0	0	0	0		0	0	0	0	0	0		0	0	0	0	0	0		1.00408	1.00555	1.00421	1.00559	1.00808	1.00418		197.405	162.62	185.525	172.202	200.963	190.457		16.6633	17.2852	16.7312	18.8155
58799		193.603	160.181	165.039	165.682	189.859	184.165				0	0	0	0	0	0		0	0	0	0	0	0		0	0	0	0	0	0		1.00421	1.00552	1.00402	1.00566	1.00799	1.00419		197.218	162.622	177.454	172.189	195.849	187.901		16.7968	17.2852	16.929	18.841
58879		198.188	146.062	170.933	142.074	198.819	169.151				0	0	0	0	0	0		0	0	0	0	0	0		0	0	0	0	0	0		1.00422	1.00537	1.00398	1.00578	1.00795	1.004		197.218	162.641	177.456	172.167	198.819	187.907		16.7968	17.2852	16.929	18.8833
58999		190.035	137.718	163.45	131.31	199.172	173.042				0	0	0	0	0	0		0	0	0	0	0	0		0	0	0	0	0	0		1.00426	1.00549	1.00423	1.00587	1.00774	1.00392		197.216	162.623	177.445	172.15	199.172	187.91		16.7968	17.2852	16.696	19.0065
59119		191.261	133.413	158.871	128.241	175.066	160.019				0	0	0	0	0	0		0	0	0	0	0	0		0	0	0	0	0	0		1.00454	1.00535	1.00362	1.00595	1.00785	1.00392		197.205	162.644	177.469	172.134	195.944	187.91		16.9487	17.2852	16.5777	19.0065
59199		184.634	142.118	170.061	153.543	179.511	172.575				0	0	0	0	0	0		0	0	0	0	0	0		0	0	0	0	0	0		1.00465	1.00538	1.00363	1.00597	1.00774	1.00406		197.201	162.906	177.468	171.869	195.862	187.905		16.9487	17.2513	16.5557	18.8148
59279		186.204	145.531	168.842	143.934	157.9	161.502				0	0	0	0	0	0		0	0	0	0	0	0		0	0	0	0	0	0		1.005	1.00551	1.00426	1.00588	1.00771	1.00431		197.187	163.09	177.444	172.147	195.863	187.897		16.9487	17.3393	16.5777	18.8833
59359		210.493	166.798	157.545	176.589	198.014	196.602				0	0	0	0	0	0		0	0	0	0	0	0		0	0	0	0	0	0		1.00464	1.00527	1.00417	1.00582	1.00772	1.00465		210.493	166.798	177.315	176.589	198.014	196.602		16.9487	17.3393	16.6905	18.6915
59479		182.913	155.953	185.229	150.929	210.479	185.533				0	0	0	0	0	0		0	0	0	0	0	0		0	0	0	0	0	0		1.0046	1.00539	1.00413	1.00566	1.00786	1.00479		197.163	163.096	185.229	171.888	210.479	187.772		16.7858	17.3393	16.6905	18.6915
59559		196.914	194.606	178.062	167.041	189.871	176.935				0	0	0	0	0	0		0	0	0	0	0	0		0	0	0	0	0	0		1.00459	1.00549	1.00405	1.00555	1.00767	1.00478		197.127	194.606	178.062	171.896	195.73	187.774		16.6312	17.4007	16.9235	18.7488
59639		188.423	169.993	176.128	152.944	192.791	173.09				0	0	0	0	0	0		0	0	0	0	0	0		0	0	0	0	0	0		1.00492	1.00522	1.00381	1.0055	1.00794	1.00484		197.116	169.993	177.386	171.898	195.708	187.585		16.6312	17.3393	17.0135	18.6492
59719		209.369	156.165	159.129	161.422	210.276	183.835				0	0	0	0	0	0		0	0	0	0	0	0		0	0	0	0	0	0		1.0049	1.0052	1.00377	1.00555	1.00802	1.00486		209.369	163.098	177.065	171.895	210.276	187.583		16.8482	17.3393	17.2028	18.6492
59799		195.055	181.962	174.838	172.989	216.182	188.749				0	0	0	0	0	0		0	0	0	0	0	0		0	0	0	0	0	0		1.00485	1.00521	1.00369	1.0056	1.00796	1.00476		197.118	181.962	177.081	172.989	216.182	188.749		16.8618	17.2852	17.289	18.6238
59879		213.416	158.176	163.12	154.897	202.861	171.569				0	0	0	0	0	0		0	0	0	0	0	0		0	0	0	0	0	0		1.00495	1.00549	1.00366	1.00566	1.00772	1.00464		213.416	163.093	177.086	172.189	202.861	187.408		17.1657	17.2852	17.289	18.726
59999		171.696	162.362	156.092	153.907	197.818	177.641				0	0	0	0	0	0		0	0	0	0	0	0		0	0	0	0	0	0		1.00492	1.00541	1.00377	1.00556	1.00792	1.00469		197.116	162.362	177.065	172.209	197.818	187.403		16.8482	17.2852	17.289	18.726
60079		175.794	182.429	154.706	157.646	173.493	182.063				0	0	0	0	0	0		0	0	0	0	0	0		0	0	0	0	0	0		1.00493	1.00558	1.00381	1.00559	1.00788	1.00473		197.083	182.429	177.062	171.893	195.457	187.398		16.6962	17.3393	17.289	18.5342
60179		186.415	141.897	158.138	167.609	181.296	152.759				0	0	0	0	0	0		0	0	0	0	0	0		0	0	0	0	0	0		1.00488	1.00569	1.00378	1.00564	1.00787	1.00437		197.084	163.069	177.064	171.89	195.458	187.439		16.4793	17.2852	17.3657	18.496
60279		217.714	142.314	162.373	151.38	187.423	160.325				0	0	0	0	0	0		0	0	0	0	0	0		0	0	0	0	0	0		1.00474	1.00567	1.00371	1.00519	1.00786	1.00442		217.714	163.072	177.077	171.954	195.458	187.434		16.6312	17.2852	17.605	18.449
60359		183.757	131.992	172.167	131.332	157.496	178.768				0	0	0	0	0	0		0	0	0	0	0	0		0	0	0	0	0	0		1.00456	1.00543	1.00366	1.00574	1.00789	1.00446		197.087	162.9	177.087	171.883	195.382	187.287		16.6962	17.2513	17.605	18.449
60439		203.627	162.498	177.89	175.345	181.676	205.374				0	0	0	0	0	0		0	0	0	0	0	0		0	0	0	0	0	0		1.00445	1.00557	1.0036	1.00567	1.00784	1.00469		203.627	162.498	177.89	175.345	195.386	205.374		16.67	17.2238	17.54	18.268
60559		176.327	173.554	153.717	155.267	181.058	181.95				0	0	0	0	0	0		0	0	0	0	0	0		0	0	0	0	0	0		1.00434	1.00532	1.00356	1.00548	1.00775	1.00498		196.935	173.554	177.03	171.794	195.393	186.917		16.6352	17.2852	17.3007	18.3062
60639		201.179	141.973	170.929	167.257	198.433	163.421				0	0	0	0	0	0		0	0	0	0	0	0		0	0	0	0	0	0		1.00419	1.00535	1.00359	1.00524	1.00791	1.00521		201.179	162.644	177.029	171.809	198.433	186.905		16.673	17.2852	17.3007	18.3062
60719		184.872	158.668	189.667	160.245	198.211	163.766				0	0	0	0	0	0		0	0	0	0	0	0		0	0	0	0	0	0		1.00409	1.00521	1.00356	1.0053	1.008	1.00528		196.914	162.667	189.667	171.806	198.211	186.901		16.685	17.2852	17.54	18.3062
60799		196.509	146.554	184.277	155.373	192.852	188.231				0	0	0	0	0	0		0	0	0	0	0	0		0	0	0	0	0	0		1.00414	1.00513	1.0036	1.00528	1.00788	1.00503		196.827	162.679	184.277	171.807	195.457	188.231		16.5813	17.2238	17.54	18.3062
60879		177.179	147.579	167.105	175.814	180.596	182.62				0	0	0	0	0	0		0	0	0	0	0	0		0	0	0	0	0	0		1.00413	1.00516	1.00368	1.00546	1.00775	1.00463		196.831	162.675	177.027	175.814	195.46	186.936		16.5813	17.2238	17.3007	18.3062
60999		172.211	159.102	149.769	178.122	171.82	150.58				0	0	0	0	0	0		0	0	0	0	0	0		0	0	0	0	0	0		1.00416	1.00521	1.00371	1.00555	1.00773	1.00465		196.823	162.546	177.027	178.122	195.578	186.935		16.5813	17.2093	17.224	18.3957
61079		175.92	135.622	173.286	163.485	186.003	170.291				0	0	0	0	0	0		0	0	0	0	0	0		0	0	0	0	0	0		1.00391	1.00517	1.0036	1.00537	1.0077	1.00464		196.506	162.672	177.029	171.801	195.581	186.879		16.5345	17.2238	17.3007	18.3957
61159		184.691	134.446	172.391	148.619	184.902	195.39				0	0	0	0	0	0		0	0	0	0	0	0		0	0	0	0	0	0		1.00392	1.0052	1.00289	1.00501	1.00776	1.0047		196.505	162.668	177.045	171.824	195.576	195.39		16.5345	17.1697	17.3007	18.3957
61239		167.921	150.817	150.794	164.229	188.684	148.973				0	0	0	0	0	0		0	0	0	0	0	0		0	0	0	0	0	0		1.00384	1.00495	1.00288	1.00491	1.00808	1.00469		196.508	162.708	177.045	171.83	195.546	186.879		16.6847	17.1697	17.3007	18.4212
61339		194.42	140.998	154.997	154.205	185.537	173.21				0	0	0	0	0	0		0	0	0	0	0	0		0	0	0	0	0	0		1.00373	1.00521	1.00289	1.00542	1.00836	1.00465		196.521	162.546	177.045	171.798	195.521	186.879		16.6847	17.1552	17.224	18.3957
61419		198.327	140.853	169.424	153.932	198.735	160.904				0	0	0	0	0	0		0	0	0	0	0	0		0	0	0	0	0	0		1.00351	1.00511	1.00363	1.0059	1.00834	1.00466		198.327	162.512	176.985	171.664	198.735	186.766		17.15	17.054	16.9595	18.335
61519		199.059	166.283	186.99	189.588	203.573	195.494				0	0	0	0	0	0		0	0	0	0	0	0		0	0	0	0	0	0		1.00343	1.00532	1.00352	1.00581	1.00817	1.00496		199.059	166.283	186.99	189.588	203.573	195.494		17.15	16.8013	17.0362	18.081
61622		183.71	154.952	176.428	184.873	203.026	181.575				0	0	0	0	0	0		0	0	0	0	0	0		0	0	0	0	0	0		1.00329	1.00535	1.00359	1.00575	1.00817	1.00494		196.627	162.499	176.817	184.873	203.026	186.733		17.15	16.8627	16.9257	17.921
61699		183.296	149.825	172.977	161.489	186.62	161.628				0	0	0	0	0	0		0	0	0	0	0	0		0	0	0	0	0	0		1.00328	1.00546	1.00352	1.00611	1.00821	1.00494		196.913	162.507	176.988	171.509	195.534	186.733		17.2063	17.1155	17.0362	17.921
61799		187.846	134.235	156.702	170.778	198.214	184.154				0	0	0	0	0	0		0	0	0	0	0	0		0	0	0	0	0	0		1.00309	1.00546	1.0034	1.00606	1.00815	1.00451		196.673	162.498	176.991	170.778	198.214	186.784		17.15	16.8627	17.0362	17.921
61879		178.654	137.221	149.409	158.287	188.436	166.002				0	0	0	0	0	0		0	0	0	0	0	0		0	0	0	0	0	0		1.00318	1.00539	1.00339	1.0061	1.00811	1.00445		196.48	162.498	176.839	171.509	195.543	186.791		17.1415	16.999	16.9257	17.8955
61999		183.904	160.561	163.919	170.05	188.563	180.382				0	0	0	0	0	0		0	0	0	0	0	0		0	0	0	0	0	0		1.00328	1.00526	1.00351	1.00557	1.00789	1.00451		196.477	160.561	176.988	171.494	195.712	186.784		17.2465	16.999	16.9595	17.7785
62079		164.541	131.944	147.957	149.734	183.869	161.761				0	0	0	0	0	0		0	0	0	0	0	0		0	0	0	0	0	0		1.00326	1.00547	1.00357	1.00603	1.00781	1.00491		196.478	162.498	176.987	171.353	195.719	186.737		17.2465	16.8627	16.9595	17.7438
62159		179.811	124.744	150.771	142.493	177.104	154.009				0	0	0	0	0	0		0	0	0	0	0	0		0	0	0	0	0	0		1.00323	1.00544	1.00342	1.00603	1.0078	1.0047		196.479	162.498	176.99	171.353	195.72	186.761		17.1372	16.8627	16.8732	17.7438
62239		173.474	147.694	153.444	157.844	170.899	146.981				0	0	0	0	0	0		0	0	0	0	0	0		0	0	0	0	0	0		1.00301	1.00521	1.0033	1.00596	1.00798	1.00483		196.485	162.499	176.994	171.362	195.705	186.746		17.1372	16.8013	16.8412	17.7438
62319		200.314	135.538	164.587	138.953	166.051	163.535				0	0	0	0	0	0		0	0	0	0	0	0		0	0	0	0	0	0		1.00333	1.00521	1.00322	1.00575	1.00799	1.00466		200.314	162.495	176.857	171.179	195.554	186.659		17.1372	16.6648	16.7628	17.7448
62439		178.449	138.981	154.117	152.671	176.166	165.611				0	0	0	0	0	0		0	0	0	0	0	0		0	0	0	0	0	0		1.00326	1.00513	1.0032	1.00583	1.00798	1.00453		196.42	162.388	176.703	171.066	195.556	186.59		16.9433	16.623	16.7202	17.7018
62559		203.706	167.181	182.297	186.395	196.72	178.487				0	0	0	0	0	0		0	0	0	0	0	0		0	0	0	0	0	0		1.00317	1.00507	1.00328	1.00618	1.00783	1.0046		203.706	167.181	182.297	186.395	196.72	186.584		17.2465	16.6648	16.7628	17.7245
62639		201.95	168.932	153.494	167.416	191.501	178.152				0	0	0	0	0	0		0	0	0	0	0	0		0	0	0	0	0	0		1.00324	1.00545	1.00326	1.00639	1.00784	1.00482		201.95	168.932	176.853	171.304	195.792	186.657		17.1457	16.8013	16.7628	17.7485
62719		192.226	155.791	181.507	163.812	190.779	191.113				0	0	0	0	0	0		0	0	0	0	0	0		0	0	0	0	0	0		1.00321	1.00527	1.00325	1.00643	1.00771	1.00479		196.913	162.499	181.507	171.459	195.794	191.113		17.202	16.8013	16.8732	17.8955
62799		188.93	153.028	162	152.536	190.143	176.026				0	0	0	0	0	0		0	0	0	0	0	0		0	0	0	0	0	0		1.00388	1.00507	1.00324	1.00632	1.00768	1.0048		196.506	162.5	176.995	171.313	195.795	186.657		17.1457	16.8013	16.8732	17.7485
62879		182.954	166.114	176.981	164.681	194.977	153.465				0	0	0	0	0	0		0	0	0	0	0	0		0	0	0	0	0	0		1.0044	1.00526	1.0033	1.00618	1.00763	1.00482		196.492	166.114	176.981	171.333	195.796	186.657		17.255	17.054	16.8412	17.659
62999		188.455	161.949	149.161	162.976	182.277	154.327				0	0	0	0	0	0		0	0	0	0	0	0		0	0	0	0	0	0		1.00434	1.00547	1.00321	1.00616	1.00769	1.00497		196.494	161.949	176.996	171.47	195.864	186.655		17.255	17.2093	16.8412	17.7678
63079		182.954	149.68	161.502	164.419	170.679	159.918				0	0	0	0	0	0		0	0	0	0	0	0		0	0	0	0	0	0		1.0042	1.00537	1.00321	1.00619	1.00778	1.00495		196.498	162.64	176.996	171.469	195.948	186.655		17.255	17.196	16.8412	17.7678
63179		189.632	154.434	154.571	155.798	173.723	170.404				0	0	0	0	0	0		0	0	0	0	0	0		0	0	0	0	0	0		1.004	1.00546	1.00326	1.00614	1.00783	1.00493		196.503	162.627	176.995	171.471	195.945	186.655		17.255	17.196	16.8412	17.7207
63259		180.484	130.875	159.077	149.163	181.55	148.589				0	0	0	0	0	0		0	0	0	0	0	0		0	0	0	0	0	0		1.00377	1.00543	1.0032	1.00595	1.00778	1.00504		196.464	162.631	176.996	171.364	195.948	186.654		17.2742	17.196	16.8732	17.6207
63339		153.846	132.83	175.795	141.875	163.293	154.23				0	0	0	0	0	0		0	0	0	0	0	0		0	0	0	0	0	0		1.00373	1.0053	1.00329	1.00592	1.00792	1.00491		196.465	162.652	176.994	171.369	196.056	186.56		17.2742	17.1627	16.8732	17.6207
63439		187.693	131.495	154.797	141.833	185.699	140.462				0	0	0	0	0	0		0	0	0	0	0	0		0	0	0	0	0	0		1.00377	1.00534	1.00327	1.00596	1.00807	1.00469		196.4	162.909	177.037	171.478	196.173	186.348		16.971	17.1902	16.995	17.7678
63519		193.399	166.479	183.515	167.657	218.111	196.577				0	0	0	0	0	0		0	0	0	0	0	0		0	0	0	0	0	0		1.00351	1.00526	1.00302	1.00605	1.00824	1.00477		196.41	166.479	183.515	171.51	218.111	196.577		16.971	17.1627	16.8062	17.9278
63619		188.31	148.93	171.43	160.86	192.039	195.8				0	0	0	0	0	0		0	0	0	0	0	0		0	0	0	0	0	0		1.00354	1.00517	1.00318	1.00599	1.00824	1.0046		196.47	162.673	177.039	171.477	196.319	195.8		17.2742	17.0917	16.8062	17.7678
63719		183.253	169.908	165.269	154.303	172.684	175.294				0	0	0	0	0	0		0	0	0	0	0	0		0	0	0	0	0	0		1.00371	1.00516	1.00308	1.0059	1.00817	1.00443		196.466	169.908	177.148	171.371	196.327	186.395		17.2742	17.1192	16.917	17.6207
63799		182.807	153.938	162.892	159.797	202.286	174.8				0	0	0	0	0	0		0	0	0	0	0	0		0	0	0	0	0	0		1.00375	1.00493	1.00318	1.00593	1.00803	1.00458		196.517	162.958	177.312	171.367	202.286	186.586		17.255	17.1192	16.982	17.6207
63879		185.012	153.137	153.613	158.253	173.587	186.648				0	0	0	0	0	0		0	0	0	0	0	0		0	0	0	0	0	0		1.00358	1.00497	1.00316	1.00593	1.00788	1.00446		196.556	163.1	177.313	171.367	196.365	186.648		17.1457	17.2072	16.669	17.6207
63999		201.541	149.465	165.859	160.223	182.088	156.19				0	0	0	0	0	0		0	0	0	0	0	0		0	0	0	0	0	0		1.00353	1.00495	1.00297	1.00589	1.00806	1.00433		201.541	163.101	177.327	171.372	196.502	186.605		16.759	17.2072	16.542	17.659
64079		184.025	153.221	172.558	145.784	182.307	149.391				0	0	0	0	0	0		0	0	0	0	0	0		0	0	0	0	0	0		1.00344	1.00499	1.00281	1.00596	1.00783	1.00432		196.92	163.1	177.339	171.363	196.515	186.606		16.8628	17.1722	16.542	17.6207
64159		176.933	150.666	162.911	156.372	193.478	160.537				0	0	0	0	0	0		0	0	0	0	0	0		0	0	0	0	0	0		1.0033	1.00476	1.00272	1.00589	1.00766	1.00427		196.923	163.103	177.346	171.481	196.525	186.519		16.8628	17.1722	16.542	17.7678
64259		179.577	145.189	169.027	166.91	177.339	171.546				0	0	0	0	0	0		0	0	0	0	0	0		0	0	0	0	0	0		1.00327	1.00469	1.00282	1.00547	1.00778	1.00422		196.923	163.115	177.339	171.498	196.555	186.519		16.8628	17.1277	16.542	17.7678
64339		185.506	139.946	151.437	174.299	166.231	163.776				0	0	0	0	0	0		0	0	0	0	0	0		0	0	0	0	0	0		1.00337	1.00484	1.00288	1.00588	1.00786	1.00439		196.922	163.114	177.335	174.299	196.555	186.602		16.8628	17.1277	16.542	17.7678
64419		185.59	151.107	174.065	177.451	179.617	170.086				0	0	0	0	0	0		0	0	0	0	0	0		0	0	0	0	0	0		1.00329	1.00502	1.00278	1.00577	1.00779	1.00432		196.923	163.143	177.342	177.451	196.555	186.519		16.8628	17.2222	16.542	17.7207
64539		211.018	173.273	195.115	177.812	193.782	194.66				0	0	0	0	0	0		0	0	0	0	0	0		0	0	0	0	0	0		1.00346	1.00501	1.00297	1.0059	1.00768	1.00446		211.018	173.273	195.115	177.812	196.616	194.66		16.8628	17.2222	16.542	17.8497
64639		183.871	163.113	156.03	170.772	178.035	193.305				0	0	0	0	0	0		0	0	0	0	0	0		0	0	0	0	0	0		1.0037	1.00522	1.00297	1.00609	1.00747	1.0043		196.916	163.113	177.328	170.772	196.626	193.305		16.8628	17.393	16.542	17.8497
64719		196.945	145.536	158.186	173.497	155.245	127.431				0	0	0	0	0	0		0	0	0	0	0	0		0	0	0	0	0	0		1.00392	1.00534	1.0029	1.0059	1.0072	1.00406		196.945	163.219	177.333	173.497	196.64	186.519		16.8953	17.393	16.52	18.1592
64799		175.276	160.248	177.025	150.618	178.144	171.607				0	0	0	0	0	0		0	0	0	0	0	0		0	0	0	0	0	0		1.00392	1.00556	1.00283	1.00569	1.00709	1.00422		196.942	160.248	177.025	171.774	196.645	186.519		16.8953	17.4902	16.477	18.418
64879		189.335	166.559	165.641	170.006	177.249	179.523				0	0	0	0	0	0		0	0	0	0	0	0		0	0	0	0	0	0		1.00384	1.00552	1.00285	1.00589	1.0071	1.00425		196.944	166.559	177.188	170.006	196.644	186.612		16.8953	17.4545	16.4948	18.4087
64999		183.454	160.98	160.187	141.107	190.707	166.484				0	0	0	0	0	0		0	0	0	0	0	0		0	0	0	0	0	0		1.00369	1.00554	1.00265	1.00588	1.0071	1.00397		197.078	160.98	177.209	171.757	196.644	186.634		16.9665	17.4545	16.3678	18.3602
65119		179.213	143.371	163.995	154.503	195.979	155.315				0	0	0	0	0	0		0	0	0	0	0	0		0	0	0	0	0	0		1.00342	1.00532	1.00257	1.00577	1.00725	1.00391		197.081	163.278	177.217	171.767	195.979	186.638		16.9665	17.4545	16.4948	18.4087
65199		187.1	156.649	169.505	156.835	178.863	172.125				0	0	0	0	0	0		0	0	0	0	0	0		0	0	0	0	0	0		1.00346	1.00558	1.00267	1.00578	1.00691	1.00387		197.081	163.329	177.269	171.613	196.57	186.67		16.9665	17.5462	16.604	18.15
65279		182.53	145.96	165.832	148.97	187.504	161.173				0	0	0	0	0	0		0	0	0	0	0	0		0	0	0	0	0	0		1.00369	1.00569	1.00284	1.00614	1.00697	1.00399		197.1	163.506	177.269	171.588	196.567	186.668		17.1185	17.5775	16.604	18.15
65359		189.975	166.378	197.943	166.694	191.066	191.533				0	0	0	0	0	0		0	0	0	0	0	0		0	0	0	0	0	0		1.00375	1.00576	1.00296	1.00618	1.00708	1.00405		197.097	166.378	197.943	171.585	196.562	191.533		17.1185	17.5	16.669	18.15
65439		187.639	163.273	173.39	169.555	215.927	180.72				0	0	0	0	0	0		0	0	0	0	0	0		0	0	0	0	0	0		1.00377	1.00573	1.00286	1.00621	1.00703	1.00394		197.077	163.273	177.269	169.555	215.927	186.85		16.9665	17.4603	16.604	18.4087
65539		184.339	139.882	171.975	164.201	198.416	197.388				0	0	0	0	0	0		0	0	0	0	0	0		0	0	0	0	0	0		1.00385	1.00585	1.00283	1.00594	1.00674	1.00393		197.072	163.601	177.19	171.871	198.416	197.388		16.9665	17.6325	16.4948	18.657
65619		171.195	141.459	183.621	168.251	189.09	189.637				0	0	0	0	0	0		0	0	0	0	0	0		0	0	0	0	0	0		1.00412	1.00594	1.00288	1.00556	1.00645	1.00382		197.092	163.596	183.621	171.895	196.497	189.637		17.1185	17.6325	16.4948	18.657
65699		191.441	156.044	166.455	168.761	188.639	182.261				0	0	0	0	0	0		0	0	0	0	0	0		0	0	0	0	0	0		1.00429	1.00594	1.00288	1.0054	1.00636	1.00391		197.09	163.595	177.185	171.9	196.502	186.853		17.1285	17.567	16.4948	18.4087
65779		196.464	156.924	164.843	166.375	194.751	166.406				0	0	0	0	0	0		0	0	0	0	0	0		0	0	0	0	0	0		1.00452	1.0058	1.00286	1.00536	1.00635	1.00402		196.464	163.718	177.187	171.9	196.502	186.841		17.3127	17.7775	16.4948	18.3602
65879		188.354	145.46	186.952	161.167	185.047	177.737				0	0	0	0	0	0		0	0	0	0	0	0		0	0	0	0	0	0		1.00444	1.00575	1.00294	1.00551	1.00636	1.00397		197.141	163.722	186.952	171.898	196.501	186.847		17.4667	17.6857	16.4948	18.3602
65999		198.819	154.658	181.196	165.374	174.58	149.635				0	0	0	0	0	0		0	0	0	0	0	0		0	0	0	0	0	0		1.00434	1.00593	1.00277	1.00566	1.00631	1.00391		198.819	163.743	181.196	171.889	196.504	186.974		17.3268	17.7845	16.4948	18.3602
66099		191.902	163.62	163.178	159.342	172.362	161.015				0	0	0	0	0	0		0	0	0	0	0	0		0	0	0	0	0	0		1.00432	1.00592	1.00263	1.00613	1.00632	1.00404		197.214	163.62	177.211	171.859	196.504	186.965		17.3185	17.7845	16.3678	18.2912
66199		197.077	146.043	157.821	160.318	191.476	154.493				0	0	0	0	0	0		0	0	0	0	0	0		0	0	0	0	0	0		1.00451	1.00612	1.00278	1.00587	1.00631	1.0041		197.077	163.743	177.195	171.876	196.504	186.961		17.3185	17.7845	16.3678	18.2912
66279		204.405	155.879	177.987	189.061	193.857	175.177				0	0	0	0	0	0		0	0	0	0	0	0		0	0	0	0	0	0		1.00459	1.00637	1.00329	1.006	1.00641	1.0042		204.405	163.801	177.987	189.061	196.498	186.955		17.3882	17.866	16.3678	18.2912
66399		190.376	163.215	194.13	195.468	190.347	157.664				0	0	0	0	0	0		0	0	0	0	0	0		0	0	0	0	0	0		1.00462	1.00642	1.00286	1.00606	1.00636	1.00416		197.462	163.215	194.13	195.468	196.501	186.825		17.3882	17.8268	16.424	18.5395
66479		190.393	171.802	188.165	182.567	175.139	170.235				0	0	0	0	0	0		0	0	0	0	0	0		0	0	0	0	0	0		1.00474	1.006	1.00289	1.00587	1.00628	1.00415		197.686	171.802	188.165	182.567	196.506	186.826		17.4785	17.8268	16.424	18.5395
66559		203.564	168.345	168.502	191.978	196.236	175.23				0	0	0	0	0	0		0	0	0	0	0	0		0	0	0	0	0	0		1.00468	1.00537	1.0029	1.00602	1.00609	1.00424		203.564	168.345	177.269	191.978	196.236	186.952		17.4785	17.8268	16.424	18.7575
66639		202.842	161.72	188.61	171.795	205.333	158.181				0	0	0	0	0	0		0	0	0	0	0	0		0	0	0	0	0	0		1.00471	1.00495	1.00342	1.0057	1.00578	1.00424		202.842	161.72	188.61	171.795	205.333	186.952		17.4785	17.689	16.424	18.822
66719		179.654	166.518	177.465	161.212	171.134	164.436				0	0	0	0	0	0		0	0	0	0	0	0		0	0	0	0	0	0		1.00482	1.00479	1.00293	1.00561	1.00584	1.00424		197.706	166.518	177.465	172.467	196.556	186.952		17.5205	17.689	16.424	18.86
66799		186.296	145.647	172.389	168.364	192.476	168.126				0	0	0	0	0	0		0	0	0	0	0	0		0	0	0	0	0	0		1.00479	1.00487	1.00313	1.00576	1.006	1.00425		197.707	164.224	177.269	172.443	196.555	186.951		17.5618	17.689	16.3957	18.86
66879		199.659	152.5	172.467	155.616	164.99	164.837				0	0	0	0	0	0		0	0	0	0	0	0		0	0	0	0	0	0		1.00474	1.00486	1.00305	1.00577	1.00578	1.00431		199.659	164.224	177.269	172.442	196.556	186.947		17.5688	17.516	16.424	18.822
66999		181.755	125.536	171.609	157.468	183.992	150.786				0	0	0	0	0	0		0	0	0	0	0	0		0	0	0	0	0	0		1.0049	1.00495	1.00318	1.00631	1.00597	1.00414		197.704	164.219	177.269	172.358	196.556	186.959		17.5618	17.516	16.5585	18.86
67079		181.929	131.632	177.804	170.697	202.891	164.217				0	0	0	0	0	0		0	0	0	0	0	0		0	0	0	0	0	0		1.0049	1.00502	1.00305	1.00635	1.00599	1.00411		197.686	164.313	177.804	170.697	202.891	186.851		17.4785	17.585	16.7987	18.929
67159		171.915	128.268	157.333	154.941	181.764	187.856				0	0	0	0	0	0		0	0	0	0	0	0		0	0	0	0	0	0		1.00489	1.00496	1.00316	1.00574	1.00592	1.00407		197.704	164.317	177.155	172.175	196.527	187.856		17.5618	17.585	16.7987	18.8265
67239		193.782	161.603	195.86	177.908	209.558	205.665				0	0	0	0	0	0		0	0	0	0	0	0		0	0	0	0	0	0		1.00488	1.0052	1.00274	1.00503	1.0059	1.00418		197.783	161.603	195.86	177.908	209.558	205.665		17.8152	17.798	16.8715	18.929
67359		206.484	177.511	164.835	194.123	209.117	181.166				0	0	0	0	0	0		0	0	0	0	0	0		0	0	0	0	0	0		1.00483	1.00544	1.00287	1.00509	1.00583	1.0043		206.484	177.511	177.316	194.123	209.117	187.167		17.8152	17.8682	16.917	18.8265
67439		190.227	182.499	159.544	162.662	205.489	191.505				0	0	0	0	0	0		0	0	0	0	0	0		0	0	0	0	0	0		1.00485	1.00544	1.0029	1.00451	1.00593	1.00447		197.786	182.499	177.271	172.375	205.489	191.505		17.8152	17.798	16.8715	18.8265
67519		194.116	177.235	164.394	166.425	195.149	179.342				0	0	0	0	0	0		0	0	0	0	0	0		0	0	0	0	0	0		1.00496	1.00557	1.00299	1.00526	1.00593	1.00435		197.777	177.235	177.271	171.943	196.676	187.559		17.8155	17.585	16.8715	18.6085
67599		193.919	164.431	161.037	170.978	217.458	189.884				0	0	0	0	0	0		0	0	0	0	0	0		0	0	0	0	0	0		1.00505	1.00568	1.00321	1.00466	1.00595	1.00465		197.7	164.431	177.271	170.978	217.458	189.884		17.562	17.585	16.8715	18.6085
67679		187.098	161.241	158.109	167.666	203.205	199.455				0	0	0	0	0	0		0	0	0	0	0	0		0	0	0	0	0	0		1.00497	1.00582	1.00337	1.00486	1.00609	1.00459		197.776	161.241	177.27	172.019	203.205	199.455		17.7765	17.672	16.5585	18.5395
67759		174.548	163.333	152.066	131.68	177.498	186.671				0	0	0	0	0	0		0	0	0	0	0	0		0	0	0	0	0	0		1.00503	1.00534	1.00353	1.00489	1.00602	1.00433		197.875	163.333	177.27	172.013	196.668	186.671		17.8127	17.672	16.5585	18.5395
67839		170.686	147.567	183.35	154.043	178.272	154.635				0	0	0	0	0	0		0	0	0	0	0	0		0	0	0	0	0	0		1.00515	1.00542	1.00348	1.00498	1.00624	1.00458		197.875	164.383	183.35	171.996	196.646	187.123		17.7992	17.672	16.424	18.5395
67999		169.398	145.367	170.021	154.057	203.6	157.466				0	0	0	0	0	0		0	0	0	0	0	0		0	0	0	0	0	0		1.00501	1.00581	1.00335	1.00496	1.00599	1.00443		197.875	164.363	177.271	171.999	203.6	186.939		17.5822	17.798	16.5585	18.6085
68099		172.919	152.801	175.371	165.718	189.88	186.199				0	0	0	0	0	0		0	0	0	0	0	0		0	0	0	0	0	0		1.00506	1.00586	1.00374	1.00525	1.00597	1.00438		197.875	164.266	177.268	171.9	196.672	186.199		17.6565	17.585	16.8002	18.3602
68199		221.671	176.386	196.291	179.117	212.946	196.035				0	0	0	0	0	0		0	0	0	0	0	0		0	0	0	0	0	0		1.00501	1.0065	1.00361	1.0052	1.00575	1.00443		221.671	176.386	196.291	179.117	212.946	196.035		17.7227	17.585	16.9667	18.15
68279		190.443	164.701	193.329	185.139	211.506	196.053				0	0	0	0	0	0		0	0	0	0	0	0		0	0	0	0	0	0		1.00542	1.00597	1.00361	1.00545	1.00576	1.00447		197.873	164.701	193.329	185.139	211.506	196.053		17.7992	17.798	16.9667	18.15
68359		176.322	154.634	199.334	182.613	194.113	213.668				0	0	0	0	0	0		0	0	0	0	0	0		0	0	0	0	0	0		1.00547	1.0059	1.00331	1.00557	1.0058	1.00448		197.884	164.418	199.334	182.613	196.79	213.668		17.819	17.8682	16.989	18.15
68439		195.261	156.145	185.365	167.097	198.746	185.884				0	0	0	0	0	0		0	0	0	0	0	0		0	0	0	0	0	0		1.00554	1.00564	1.00343	1.00566	1.00578	1.00424		197.882	164.426	185.365	171.765	198.746	185.884		17.6762	17.8682	17.021	18.15
68539		191.463	154.232	167.033	176.092	194.848	183.254				0	0	0	0	0	0		0	0	0	0	0	0		0	0	0	0	0	0		1.00569	1.00562	1.00341	1.00568	1.00576	1.00389		197.855	164.427	177.129	176.092	196.793	186.863		17.6565	17.8682	16.9988	18.15
68619		198.284	147.892	174.595	171.498	204.951	207.842				0	0	0	0	0	0		0	0	0	0	0	0		0	0	0	0	0	0		1.00589	1.00539	1.00339	1.00581	1.00587	1.00385		198.284	164.431	177.131	171.498	204.951	207.842		17.6762	17.8682	16.9667	17.8413
68719		205.217	164.381	184.27	161.212	198.398	185.086				0	0	0	0	0	0		0	0	0	0	0	0		0	0	0	0	0	0		1.00622	1.00536	1.00361	1.00564	1.00579	1.00397		205.217	164.381	184.27	171.767	198.398	186.97		17.5818	17.7423	16.9968	18.097
68799		198.526	161.447	163.48	165.054	182.99	163.325				0	0	0	0	0	0		0	0	0	0	0	0		0	0	0	0	0	0		1.00619	1.0054	1.00354	1.00565	1.00579	1.00401		198.526	161.447	177.067	171.767	196.791	186.967		17.3928	17.6925	16.9968	18.0485
68879		191.769	164.434	189.337	143.82	190.819	168.874				0	0	0	0	0	0		0	0	0	0	0	0		0	0	0	0	0	0		1.00623	1.00534	1.00389	1.00551	1.00576	1.00398		198.052	164.434	189.337	171.79	196.792	186.969		17.0995	17.6925	16.9968	18.0485
68999		190.219	146.399	173.18	159.573	199.992	164.397				0	0	0	0	0	0		0	0	0	0	0	0		0	0	0	0	0	0		1.00631	1.00518	1.00391	1.00553	1.00552	1.0039		198.038	164.39	177.022	171.787	199.992	186.975		17.3928	17.6223	16.8628	18.0485
69099		204.127	158.56	183.13	164.258	177.075	172.203				0	0	0	0	0	0		0	0	0	0	0	0		0	0	0	0	0	0		1.00635	1.00522	1.00455	1.00545	1.00544	1.00385		204.127	164.303	183.13	171.519	196.56	186.865		17.3928	17.4092	16.798	17.7927
69179		208.934	182.894	198.101	197.272	201.917	200.588				0	0	0	0	0	0		0	0	0	0	0	0		0	0	0	0	0	0		1.00634	1.00518	1.00531	1.00564	1.00516	1.00375		208.934	182.894	198.101	197.272	201.917	200.588		17.3928	17.459	16.8842	17.8413
69299		212.859	173.463	195.673	160.472	215.824	197.424				0	0	0	0	0	0		0	0	0	0	0	0		0	0	0	0	0	0		1.00649	1.00531	1.00478	1.00529	1.005	1.00412		212.859	173.463	195.673	171.547	215.824	197.424		17.419	17.672	16.949	17.8413
69379		197.735	168.859	181.388	168.256	193.865	183.901				0	0	0	0	0	0		0	0	0	0	0	0		0	0	0	0	0	0		1.0063	1.0055	1.00494	1.00532	1.00464	1.00417		197.735	168.859	181.388	171.541	196.982	186.755		17.419	17.7423	17.083	17.8413
69459		217.234	177.514	189.287	184.786	196.557	198.957				0	0	0	0	0	0		0	0	0	0	0	0		0	0	0	0	0	0		1.00635	1.00551	1.00498	1.00484	1.0046	1.00418		217.234	177.514	189.287	184.786	196.557	198.957		17.1258	17.7362	17.1598	18.0485
69539		200.357	161.194	184.016	176.67	194.45	184.909				0	0	0	0	0	0		0	0	0	0	0	0		0	0	0	0	0	0		1.00647	1.0055	1.00507	1.00448	1.00457	1.00393		200.357	161.194	184.016	176.67	197.209	186.973		16.975	17.806	17.083	18.0485
69619		189.688	162.162	183.269	153.209	197.252	173.174				0	0	0	0	0	0		0	0	0	0	0	0		0	0	0	0	0	0		1.00659	1.00553	1.00454	1.00471	1.00444	1.00388		198.221	162.162	183.269	171.842	197.252	186.976		16.9505	17.8682	16.9968	17.9592
69699		190.289	156.602	178.782	183.906	183.235	179.221				0	0	0	0	0	0		0	0	0	0	0	0		0	0	0	0	0	0		1.00677	1.00563	1.00478	1.00457	1.00416	1.00408		198.211	164.426	178.782	183.906	197.252	186.963		16.9505	17.8682	16.9648	17.7848
69779		222.154	177.53	185.411	184.264	204.737	190.875				0	0	0	0	0	0		0	0	0	0	0	0		0	0	0	0	0	0		1.00677	1.00547	1.00492	1.00464	1.00428	1.00414		222.154	177.53	185.411	184.264	204.737	190.875		16.975	18.0582	16.6965	17.6327
69859		205.248	164.752	179.639	171.09	186.702	175.796				0	0	0	0	0	0		0	0	0	0	0	0		0	0	0	0	0	0		1.00666	1.00558	1.00549	1.00505	1.00437	1.00386		205.248	164.752	179.639	171.09	197.251	187.684		16.9505	17.993	16.9648	17.6327
69999		211.937	173.548	156.414	165.437	190.762	175.861				0	0	0	0	0	0		0	0	0	0	0	0		0	0	0	0	0	0		1.00663	1.00548	1.00621	1.00471	1.00407	1.00394		211.937	173.548	176.741	171.643	197.235	186.972		16.9243	17.8682	16.8307	17.377
70079		223.8	164.995	188.586	172.488	197.516	175.213				0	0	0	0	0	0		0	0	0	0	0	0		0	0	0	0	0	0		1.00661	1.00543	1.00708	1.00471	1.00402	1.004		223.8	164.995	188.586	172.488	197.516	186.968		16.8975	17.798	16.798	17.377
70160		202.835	191.477	199.09	189.525	218.438	197.558				0	0	0	0	0	0		0	0	0	0	0	0		0	0	0	0	0	0		1.00663	1.0056	1.00698	1.00498	1.00434	1.00398		202.835	191.477	199.09	189.525	218.438	197.558		16.8717	17.798	16.798	17.529
70239		184.724	188.413	173.149	177.608	212.643	206.34				0	0	0	0	0	0		0	0	0	0	0	0		0	0	0	0	0	0		1.00666	1.0057	1.00606	1.00469	1.004	1.00405		197.876	188.413	176.791	177.608	212.643	206.34		16.8717	17.8682	16.8628	17.529
70319		205.192	153.266	171.086	178.333	182.661	188.001				0	0	0	0	0	0		0	0	0	0	0	0		0	0	0	0	0	0		1.00672	1.00566	1.00545	1.00464	1.00395	1.00408		205.192	164.426	177.026	178.333	196.798	188.001		16.8985	17.8682	16.9968	17.7848
70399		199.47	169.802	181.631	160.177	207.084	185.314				0	0	0	0	0	0		0	0	0	0	0	0		0	0	0	0	0	0		1.00632	1.00614	1.00516	1.00472	1.00433	1.00426		199.47	169.802	181.631	171.842	207.084	186.95		16.9248	17.993	16.9667	17.7848
70519		201.5	167.763	166.918	187.534	193.457	181.859				0	0	0	0	0	0		0	0	0	0	0	0		0	0	0	0	0	0		1.00621	1.00629	1.00507	1.00475	1.00454	1.00466		201.5	167.763	177.133	187.534	197.003	187.256		16.9522	18.1312	16.9682	17.876
70599		184.505	164.289	178.553	165.362	186.067	180.123				0	0	0	0	0	0		0	0	0	0	0	0		0	0	0	0	0	0		1.00635	1.00661	1.0054	1.00419	1.0048	1.00418		198.314	164.289	178.553	172.147	197.198	187.417		16.982	18.244	16.7855	17.9445
70679		196.172	171.524	168.252	167.113	182.618	196.02				0	0	0	0	0	0		0	0	0	0	0	0		0	0	0	0	0	0		1.00641	1.00671	1.00545	1.00405	1.00482	1.00422		196.172	171.524	177.27	172.268	197.197	196.02		17.0188	18.3655	16.831	18.1875
70759		188.012	168.278	177.503	173.229	194.358	186.869				0	0	0	0	0	0		0	0	0	0	0	0		0	0	0	0	0	0		1.00643	1.00651	1.00541	1.00393	1.00493	1.00398		198.363	168.278	177.503	173.229	197.251	186.869		17.1295	18.3655	16.889	18.0155
70839		180.491	151.039	158.152	171.9	175.106	185.376				0	0	0	0	0	0		0	0	0	0	0	0		0	0	0	0	0	0		1.00646	1.00634	1.00541	1.00473	1.00511	1.00439		198.363	164.815	177.275	171.9	197.278	187.659		17.1295	18.2957	16.7848	18.0155
70999		207.199	162.174	188.376	166.318	189.001	200.117				0	0	0	0	0	0		0	0	0	0	0	0		0	0	0	0	0	0		1.00678	1.00605	1.00556	1.00406	1.005	1.00435		207.199	162.174	188.376	172.268	197.251	200.117		17.1295	18.2957	16.7993	18.0155
71079		214.078	162.494	188.141	201.39	226.192	208.564				0	0	0	0	0	0		0	0	0	0	0	0		0	0	0	0	0	0		1.00665	1.0061	1.00571	1.00333	1.00504	1.00446		214.078	162.494	188.141	201.39	226.192	208.564		17.1295	18.1743	16.7993	18.0155
71179		193.966	187.903	158.501	181.586	199.535	173.567				0	0	0	0	0	0		0	0	0	0	0	0		0	0	0	0	0	0		1.00668	1.00588	1.00573	1.00337	1.00495	1.00443		198.362	187.903	177.272	181.586	199.535	186.835		17.1295	18.1743	16.7848	18.0155
71259		193.914	165.542	157.972	158.292	187.572	207.817				0	0	0	0	0	0		0	0	0	0	0	0		0	0	0	0	0	0		1.00637	1.00594	1.00596	1.00343	1.00492	1.00401		198.408	165.542	177.331	172.54	197.191	207.817		17.2812	18.1905	16.7993	18.0948
71339		212.847	177.298	189.68	184.11	193.766	190.949				0	0	0	0	0	0		0	0	0	0	0	0		0	0	0	0	0	0		1.00646	1.0062	1.00606	1.00292	1.00437	1.00388		212.847	177.298	189.68	184.11	197.251	190.949		17.5277	18.3852	16.8222	18.0948
71419		217.056	171.117	172.84	167.383	202.009	175.674				0	0	0	0	0	0		0	0	0	0	0	0		0	0	0	0	0	0		1.0065	1.00612	1.00607	1.00221	1.00344	1.00357		217.056	171.117	177.439	172.717	202.009	186.883		17.6852	18.4167	16.8805	18.0433
71519		195.494	161.153	179.767	173.871	181.333	184.935				0	0	0	0	0	0		0	0	0	0	0	0		0	0	0	0	0	0		1.00665	1.00599	1.00625	1.00197	1.00266	1.00361		198.695	165.14	179.767	173.871	197.513	187.033		17.6798	18.3595	16.8805	18.0433
71599		205.648	174.133	185.993	173.096	183.093	174.156				0	0	0	0	0	0		0	0	0	0	0	0		0	0	0	0	0	0		1.00677	1.00585	1.00578	1.00201	1.00216	1.0037		205.648	174.133	185.993	173.096	197.806	187.007		17.6923	18.4578	17.0582	18.0857
71679		200.307	168.05	161.134	168.241	180.533	162.412				0	0	0	0	0	0		0	0	0	0	0	0		0	0	0	0	0	0		1.00672	1.00582	1.00563	1.00198	1.00218	1.00371		200.307	168.05	177.474	172.997	198.004	187.486		17.6923	18.4578	17.0582	18.1882
71759		193.406	150.173	151.667	157.037	184.857	164.878				0	0	0	0	0	0		0	0	0	0	0	0		0	0	0	0	0	0		1.0067	1.00582	1.0057	1.00208	1.00212	1.00393		198.886	165.263	177.499	173.097	198.011	187.438		17.6685	18.4578	16.9863	18.0105
71859		182.308	157.6	158.444	166.159	184.435	147.876				0	0	0	0	0	0		0	0	0	0	0	0		0	0	0	0	0	0		1.00665	1.00559	1.00629	1.00219	1.00197	1.004		198.695	165.274	177.49	173.18	198.029	187.543		17.6283	18.256	16.9863	18.046
72019		207.606	188.655	201.884	194.217	202.438	190.172				0	0	0	0	0	0		0	0	0	0	0	0		0	0	0	0	0	0		1.00642	1.00574	1.00613	1.00226	1.00276	1.0041		207.606	188.655	201.884	194.217	202.438	190.172		17.5113	18.4578	16.9863	18.0573
72099		201.222	174.078	196.815	201.982	207.824	180.017				0	0	0	0	0	0		0	0	0	0	0	0		0	0	0	0	0	0		1.00629	1.00573	1.00609	1.00204	1.0035	1.00407		201.222	174.078	196.815	201.982	207.824	187.832		17.5113	18.4578	16.9863	17.8963
72179		201.249	149.124	164.353	151.51	182.763	179.628				0	0	0	0	0	0		0	0	0	0	0	0		0	0	0	0	0	0		1.00604	1.00573	1.00634	1.00213	1.00262	1.00391		201.249	165.268	177.507	173.228	197.723	187.845		17.2615	18.515	16.9417	17.8963
72259		185.569	155.604	165.431	173.33	203.326	170.408				0	0	0	0	0	0		0	0	0	0	0	0		0	0	0	0	0	0		1.00573	1.00617	1.00589	1.00223	1.00207	1.00387		199.187	165.431	177.669	173.33	203.326	187.71		17.3017	18.5872	16.972	17.897
72339		182.213	160.768	161.613	170.657	186.31	171.039				0	0	0	0	0	0		0	0	0	0	0	0		0	0	0	0	0	0		1.00578	1.00614	1.00591	1.00246	1.00209	1.00364		199.015	165.436	177.667	173.24	198.014	187.73		17.2615	18.676	16.972	17.921
72419		162.426	151.232	166.998	158.697	193.663	178.325				0	0	0	0	0	0		0	0	0	0	0	0		0	0	0	0	0	0		1.00585	1.00634	1.00538	1.00279	1.0022	1.00368		199.006	165.539	177.809	173.248	198.198	187.727		17.1838	18.7145	17.0545	17.848
72499		195.681	165.279	158.875	172.225	175.313	188.764				0	0	0	0	0	0		0	0	0	0	0	0		0	0	0	0	0	0		1.00592	1.00619	1.00547	1.00269	1.00211	1.00326		198.996	165.279	177.89	172.225	198.209	188.764		17.216	18.7145	17.1427	17.7437
72599		204.993	145.87	177.902	159.416	188.406	161.01				0	0	0	0	0	0		0	0	0	0	0	0		0	0	0	0	0	0		1.00646	1.00599	1.00551	1.00296	1.00224	1.00322		204.993	165.619	177.902	173.247	198.214	187.904		17.1838	18.802	17.1427	17.7027
72679		169.734	152.341	163.877	164.79	185.902	174.023				0	0	0	0	0	0		0	0	0	0	0	0		0	0	0	0	0	0		1.00669	1.00621	1.00543	1.00319	1.00213	1.00387		198.887	165.605	177.89	173.273	198.214	187.849		17.216	18.6002	17.0545	17.7188
72779		173.128	154.387	161.086	188.516	162.962	183.318				0	0	0	0	0	0		0	0	0	0	0	0		0	0	0	0	0	0		1.0069	1.00648	1.00607	1.00341	1.00209	1.00396		198.859	165.587	177.86	188.516	198.214	187.841		17.1838	18.5242	17.1665	17.713
72859		200.768	152.639	161.644	188.776	191.293	168.412				0	0	0	0	0	0		0	0	0	0	0	0		0	0	0	0	0	0		1.00694	1.00653	1.0053	1.00325	1.00159	1.00415		200.768	165.584	177.891	188.776	198.226	187.97		17.1838	18.5242	17.1665	17.767
72999		208.372	154.166	177.72	177.582	193.652	193.119				0	0	0	0	0	0		0	0	0	0	0	0		0	0	0	0	0	0		1.00704	1.00647	1.00594	1.00326	1.00096	1.00407		208.372	165.539	177.72	177.582	198.213	193.119		17.1545	18.4555	17.278	17.6823
73119		197.096	172.213	175.61	179.137	188.298	205.983				0	0	0	0	0	0		0	0	0	0	0	0		0	0	0	0	0	0		1.00705	1.00647	1.00586	1.00285	1.00119	1.0036		197.096	172.213	177.785	179.137	198.236	205.983		17.1545	18.4555	17.278	17.6823
73199		187.568	162.624	168.233	160.29	182.294	171.457				0	0	0	0	0	0		0	0	0	0	0	0		0	0	0	0	0	0		1.00694	1.0064	1.0053	1.00281	1.00119	1.00325		198.853	162.624	177.891	173.32	198.268	188.016		17.216	18.4555	17.323	17.6823
73279		187.431	164.188	174.366	161.018	168.458	167.335				0	0	0	0	0	0		0	0	0	0	0	0		0	0	0	0	0	0		1.00701	1.00622	1.00522	1.00247	1.00092	1.00308		198.843	164.188	177.892	173.33	198.272	188.053		17.1838	18.6002	17.323	17.767
73359		174.406	150.42	182.388	160.093	190.813	189.995				0	0	0	0	0	0		0	0	0	0	0	0		0	0	0	0	0	0		1.00684	1.006	1.00529	1.00263	1.00082	1.00319		198.867	165.619	182.388	173.389	198.274	189.995		17.1838	18.6002	17.323	17.802
73439		176.455	167.626	170.913	166.287	191.344	171.338				0	0	0	0	0	0		0	0	0	0	0	0		0	0	0	0	0	0		1.00665	1.00581	1.00527	1.00224	1.00059	1.00323		199.012	167.626	177.908	173.49	198.277	188.106		17.1838	18.6002	17.4112	17.707
73519		193.143	145.499	149.19	171.429	170.583	192.317				0	0	0	0	0	0		0	0	0	0	0	0		0	0	0	0	0	0		1.00679	1.00564	1.00527	1.0018	1.00034	1.00329		199.093	165.642	177.908	173.549	198.398	192.317		17.1985	18.6002	17.2548	17.518
73599		191.755	153.965	167.932	183.6	165.039	178.244				0	0	0	0	0	0		0	0	0	0	0	0		0	0	0	0	0	0		1.00695	1.00593	1.00506	1.00184	1.00056	1.0033		199.079	165.624	177.914	183.6	198.388	188.167		17.224	18.5242	17.2548	17.5805
73699		198.359	147.476	168.688	128.299	164.84	171.376				0	0	0	0	0	0		0	0	0	0	0	0		0	0	0	0	0	0		1.00701	1.00594	1.00519	1.00227	1.00069	1.0034		198.359	165.622	177.91	173.758	198.402	188.162		17.224	18.464	17.2548	17.4865
73779		190.171	138.774	168.733	147.284	163.178	162.185				0	0	0	0	0	0		0	0	0	0	0	0		0	0	0	0	0	0		1.00688	1.00592	1.00519	1.00176	1.00039	1.00346		199.085	165.624	177.91	173.805	198.403	188.281		17.1985	18.5242	17.2548	17.4085
73879		176.124	147.492	163.545	138.265	175.994	179.814				0	0	0	0	0	0		0	0	0	0	0	0		0	0	0	0	0	0		1.00708	1.00596	1.00506	1.00165	1.00039	1.00341		199.068	165.621	177.914	173.943	198.403	188.29		17.1985	18.5242	17.2548	17.6525
73999		207.707	174.222	173.612	192.712	182.193	199.998				0	0	0	0	0	0		0	0	0	0	0	0		0	0	0	0	0	0		1.007	1.0059	1.00498	1.00191	1.00057	1.00343		207.707	174.222	177.893	192.712	198.387	199.998		17.1583	18.3795	17.1665	17.6525
74079		187.398	180.836	168.139	177.017	190.199	188.5				0	0	0	0	0	0		0	0	0	0	0	0		0	0	0	0	0	0		1.00705	1.00625	1.005	1.00217	1.00071	1.00357		199.071	180.836	177.916	177.017	198.402	188.5		17.1985	18.3878	17.1925	17.6525
74179		190.485	124.094	163.028	167.06	183.379	176.256				0	0	0	0	0	0		0	0	0	0	0	0		0	0	0	0	0	0		1.00695	1.00603	1.00503	1.00191	1.00081	1.00371		199.225	165.54	177.915	174.162	198.413	188.505		17.2373	18.3878	17.1925	17.876
74279		197.235	166.418	188.272	152.78	190.619	165.621				0	0	0	0	0	0		0	0	0	0	0	0		0	0	0	0	0	0		1.0066	1.00598	1.00532	1.00191	1.00095	1.00362		199.348	166.418	188.272	174.162	198.412	188.511		17.256	18.3878	17.1925	17.876
74359		186.946	155.305	166.012	151.838	182.975	179.911				0	0	0	0	0	0		0	0	0	0	0	0		0	0	0	0	0	0		1.0068	1.00545	1.00527	1.00233	1.00063	1.00361		199.34	165.543	177.956	174.107	198.431	188.258		17.256	18.3878	17.3793	17.6438
74439		194.342	147.069	170.248	148.283	179.798	153.662				0	0	0	0	0	0		0	0	0	0	0	0		0	0	0	0	0	0		1.00674	1.00533	1.00556	1.00234	1.00072	1.00357		199.342	165.658	177.985	174.104	198.68	188.265		17.2982	18.5648	17.7088	17.4205
74519		174.74	151.08	147.643	160.566	169.556	158.356				0	0	0	0	0	0		0	0	0	0	0	0		0	0	0	0	0	0		1.0071	1.00537	1.00563	1.0025	1.00058	1.0032		199.328	165.657	178.055	174.078	198.706	188.324		17.2982	18.5648	17.9573	17.4205
74599		172.88	167.685	145.123	154.639	181.745	169.028				0	0	0	0	0	0		0	0	0	0	0	0		0	0	0	0	0	0		1.00705	1.00536	1.00562	1.00244	1.00078	1.00316		199.33	167.685	178.179	174.268	198.67	188.175		17.2982	18.5045	18.214	17.7622
74699		165.636	148.996	144.306	149.719	152.47	176.646				0	0	0	0	0	0		0	0	0	0	0	0		0	0	0	0	0	0		1.00701	1.00556	1.00585	1.00231	1.00051	1.00333		199.332	165.648	178.162	174.676	198.745	188.166		17.256	18.4767	18.0947	17.9152
74779		177.619	161.239	147.304	151.148	161.152	154.387				0	0	0	0	0	0		0	0	0	0	0	0		0	0	0	0	0	0		1.00675	1.006	1.00606	1.00208	1.00087	1.00354		199.404	165.619	178.146	174.806	198.743	188.096		17.3377	18.458	18.0947	18.1573
74879		181.315	139.16	154.344	148.985	169.544	177.613				0	0	0	0	0	0		0	0	0	0	0	0		0	0	0	0	0	0		1.00683	1.00538	1.00602	1.00199	1.00077	1.004		199.442	165.656	178.038	174.735	198.671	188.075		17.3805	18.458	17.9573	17.9152
74999		189.166	173.917	170.47	150.847	205.626	198.939				0	0	0	0	0	0		0	0	0	0	0	0		0	0	0	0	0	0		1.00689	1.00517	1.00595	1.00153	1.00094	1.00362		199.478	173.917	178.041	174.937	205.626	198.939		17.3805	18.4878	17.9573	18.2505
75079		170.048	160.559	169.26	160.91	175.993	163.632				0	0	0	0	0	0		0	0	0	0	0	0		0	0	0	0	0	0		1.00631	1.00454	1.00621	1.00125	1.00111	1.00368		199.536	165.94	178.134	175.274	198.788	188.091		17.5422	18.4805	18.0947	18.2738
75179		188.86	165.653	167.193	168.39	171.841	171.18				0	0	0	0	0	0		0	0	0	0	0	0		0	0	0	0	0	0		1.00593	1.0047	1.00625	1.00137	1.00111	1.00371		199.543	165.653	178.131	175.263	198.788	188.146		17.4012	18.5595	18.0947	18.0922
75259		187.462	167.984	158.046	177.554	176.64	174.799				0	0	0	0	0	0		0	0	0	0	0	0		0	0	0	0	0	0		1.00597	1.00416	1.00623	1.00139	1.00067	1.00385		199.505	167.984	178.029	177.554	198.807	188.14		17.2212	18.5595	17.838	18.0342
75339		203.019	163.865	155.613	167.193	194.338	167.925				0	0	0	0	0	0		0	0	0	0	0	0		0	0	0	0	0	0		1.00569	1.00418	1.00644	1.00138	1.00057	1.00423		203.019	163.865	178.02	175.359	198.811	188.207		17.1473	18.5595	17.785	18.0825
75419		192.078	149.415	175.242	165.285	173.153	164.798				0	0	0	0	0	0		0	0	0	0	0	0		0	0	0	0	0	0		1.00565	1.0041	1.00631	1.00109	1.00061	1.00418		199.515	166.088	178.025	175.365	198.81	188.21		17.1473	18.5595	17.745	18.075
75499		192.539	140.665	145.85	139.442	160.974	150.437				0	0	0	0	0	0		0	0	0	0	0	0		0	0	0	0	0	0		1.0056	1.004	1.00629	1.0012	1.00088	1.00391		199.516	166.112	178.026	175.363	198.798	188.224		17.1215	18.5637	17.745	18.072
75599		174.799	156.887	141.936	155.496	168.962	158.787				0	0	0	0	0	0		0	0	0	0	0	0		0	0	0	0	0	0		1.00585	1.00395	1.00635	1.00146	1.00083	1.0039		199.509	166.113	178.024	175.358	198.8	188.225		16.9248	18.5637	17.7275	18.072
75699		174.314	147.181	151.301	157.329	175.339	157.676				0	0	0	0	0	0		0	0	0	0	0	0		0	0	0	0	0	0		1.00578	1.004	1.00657	1.00138	1.00086	1.00376		199.511	166.262	178.014	175.359	198.799	188.234		16.8228	18.5533	17.7275	18.072
75779		173.52	147.22	157.229	155.646	168.041	157.477				0	0	0	0	0	0		0	0	0	0	0	0		0	0	0	0	0	0		1.00588	1.00411	1.00648	1.00134	1.00105	1.00375		199.462	166.25	177.966	175.265	198.742	188.144		16.882	18.5533	17.4965	18.0237
75879		209.437	152.454	180.16	185.821	190.67	186.983				0	0	0	0	0	0		0	0	0	0	0	0		0	0	0	0	0	0		1.00595	1.00406	1.00618	1.00135	1.00075	1.00373		209.437	166.255	180.16	185.821	198.783	188.09		16.78	18.609	17.167	18.0237
75999		189.511	168.695	166.548	162.541	180.248	182.143				0	0	0	0	0	0		0	0	0	0	0	0		0	0	0	0	0	0		1.00554	1.00405	1.00616	1.00124	1.00078	1.00356		199.433	168.695	177.932	175.275	198.782	188.095		16.7215	18.6088	17.167	18.0267
76099		181.502	137.465	166.2	163.623	171.232	168.013				0	0	0	0	0	0		0	0	0	0	0	0		0	0	0	0	0	0		1.00534	1.00421	1.00611	1.00145	1.00069	1.00361		199.438	166.354	177.933	175.358	198.785	188.093		16.7215	18.6088	17.167	18.075
76179		189.456	148.46	149.323	165.547	183.214	137.132				0	0	0	0	0	0		0	0	0	0	0	0		0	0	0	0	0	0		1.00527	1.00407	1.00604	1.0017	1.00093	1.0035		199.439	166.362	177.935	175.401	198.743	188.097		16.7215	18.6088	17.167	18.1507
76259		200.44	150.452	155.132	162.234	176.525	165.996				0	0	0	0	0	0		0	0	0	0	0	0		0	0	0	0	0	0		1.00486	1.00428	1.00608	1.00153	1.00078	1.00348		200.44	166.35	177.934	175.41	198.744	188.158		16.7215	18.3875	17.167	18.1507
76339		171.632	133.461	170.922	157.317	180.364	160.172				0	0	0	0	0	0		0	0	0	0	0	0		0	0	0	0	0	0		1.00451	1.00431	1.00593	1.00164	1.0004	1.00344		199.499	166.348	177.939	175.404	198.747	188.16		16.7417	18.3875	17.167	18.1507
76419		191.842	148.327	161.123	148.639	168.763	155.117				0	0	0	0	0	0		0	0	0	0	0	0		0	0	0	0	0	0		1.00445	1.00457	1.0059	1.00155	1.00039	1.00324		199.5	166.399	177.939	175.408	198.747	188.17		16.7175	18.427	17.207	18.1507
76499		175.124	124.959	162.374	146.911	159.158	170.675				0	0	0	0	0	0		0	0	0	0	0	0		0	0	0	0	0	0		1.00435	1.00446	1.00593	1.0019	1.00075	1.00349		199.503	166.402	177.939	175.389	198.744	188.157		16.7175	18.3558	17.207	18.1507
76619		176.957	138.147	153.905	132.457	162.035	156.112				0	0	0	0	0	0		0	0	0	0	0	0		0	0	0	0	0	0		1.00483	1.00442	1.00574	1.00169	1.00057	1.00333		199.489	166.403	177.944	175.401	198.745	188.166		16.7055	18.2398	17.207	18.1477
76699		169.562	138.824	145.352	146.299	181.168	165.595				0	0	0	0	0	0		0	0	0	0	0	0		0	0	0	0	0	0		1.00494	1.00438	1.00574	1.00171	1.00054	1.00319		199.53	166.404	177.944	175.4	198.745	188.173		16.7483	18.2398	17.207	18.1507
76779		195.218	162.276	160.305	168.735	200.88	185.838				0	0	0	0	0	0		0	0	0	0	0	0		0	0	0	0	0	0		1.00533	1.0042	1.00571	1.00172	1.00076	1.00316		199.523	166.354	177.9	175.399	200.88	188.108		16.7483	18.3162	17.0202	18.1507
76879		183.006	151.358	175.129	166.123	188.711	182.42				0	0	0	0	0	0		0	0	0	0	0	0		0	0	0	0	0	0		1.00547	1.00419	1.00567	1.0018	1.0009	1.00324		199.52	166.355	177.901	175.395	198.649	188.086		16.7602	18.3162	17.0202	18.1582
76999		187.638	147.844	171.194	152.911	198.403	167.977				0	0	0	0	0	0		0	0	0	0	0	0		0	0	0	0	0	0		1.00577	1.00412	1.00569	1.00185	1.00113	1.00311		199.511	166.359	177.9	175.392	198.403	188.11		16.7602	18.3875	17.0202	18.1507
77079		160.124	165.822	155.336	177.315	172.834	169.044				0	0	0	0	0	0		0	0	0	0	0	0		0	0	0	0	0	0		1.006	1.00432	1.00588	1.00165	1.00138	1.00299		199.505	165.822	177.87	177.315	198.562	188.086		16.7845	18.3875	16.932	18.1507
77159		193.955	150.996	168.928	171.197	179.081	169.328				0	0	0	0	0	0		0	0	0	0	0	0		0	0	0	0	0	0		1.00613	1.00455	1.00585	1.00201	1.00145	1.003		199.539	166.4	177.871	175.471	198.423	188.113		16.9402	18.427	16.932	18.2015
77239		172.979	157.451	169.481	145.478	182.305	184.954				0	0	0	0	0	0		0	0	0	0	0	0		0	0	0	0	0	0		1.00582	1.00443	1.00588	1.00202	1.00199	1.00307		199.601	166.456	177.87	175.471	198.404	188.111		17.389	18.4462	16.932	18.1985
77319		168.696	153.059	165.217	154.137	174.439	185.278				0	0	0	0	0	0		0	0	0	0	0	0		0	0	0	0	0	0		1.00623	1.00455	1.00597	1.00185	1.00229	1.00319		199.586	166.5	177.865	175.392	198.402	188.086		17.389	18.5315	16.892	18.1477
77399		162.553	137.912	164.392	150.079	171.599	174.754				0	0	0	0	0	0		0	0	0	0	0	0		0	0	0	0	0	0		1.00586	1.00447	1.00591	1.0019	1.00217	1.0033		199.6	166.502	177.899	175.39	198.415	188.086		17.3627	18.3932	16.9803	18.1477
77519		182.892	151.673	155.749	163.895	182.322	158.45				0	0	0	0	0	0		0	0	0	0	0	0		0	0	0	0	0	0		1.0056	1.00441	1.00603	1.00178	1.00225	1.0033		199.656	166.544	177.898	175.396	198.415	188.086		17.3547	18.4535	16.9803	18.044
77599		181.41	138.259	167.417	156.32	181.334	188.619				0	0	0	0	0	0		0	0	0	0	0	0		0	0	0	0	0	0		1.00551	1.00455	1.00616	1.00201	1.00245	1.00302		199.658	166.689	177.897	175.472	198.413	188.619		17.3157	18.3947	16.9803	18.019
77679		207.939	176.361	179.195	197.484	199.672	187.719				0	0	0	0	0	0		0	0	0	0	0	0		0	0	0	0	0	0		1.00576	1.00438	1.0062	1.00207	1.0024	1.00298		207.939	176.361	179.195	197.484	199.672	188.041		17.3547	18.2558	16.9627	18.0138
77799		194.833	162.081	169.289	168.954	186.582	177.506				0	0	0	0	0	0		0	0	0	0	0	0		0	0	0	0	0	0		1.00578	1.00417	1.00624	1.00218	1.00252	1.00293		199.603	166.743	177.851	175.377	198.413	188.043		16.9935	18.2558	16.892	17.963
77879		187.15	135.352	162.042	160.124	179.556	159.739				0	0	0	0	0	0		0	0	0	0	0	0		0	0	0	0	0	0		1.00647	1.00419	1.00615	1.00219	1.00243	1.00278		199.577	166.741	177.77	175.377	198.402	188.051		16.9935	18.3947	16.847	18.0443
77999		179.671	159.754	189.462	169.541	198.254	184.446				0	0	0	0	0	0		0	0	0	0	0	0		0	0	0	0	0	0		1.00632	1.00422	1.00666	1.00227	1.00242	1.00294		199.583	166.736	189.462	175.375	198.254	187.928		17.0198	18.5507	16.847	18.1507
78079		181.558	146.193	163.957	152.316	174.004	167.735				0	0	0	0	0	0		0	0	0	0	0	0		0	0	0	0	0	0		1.00632	1.00413	1.0072	1.00221	1.00231	1.00287		199.583	166.749	177.717	175.377	198.402	187.793		17.0317	18.5507	16.847	18.1507
78159		184.167	144.071	174.862	163.13	175.542	153.005				0	0	0	0	0	0		0	0	0	0	0	0		0	0	0	0	0	0		1.00684	1.00407	1.00731	1.0021	1.00214	1.00286		199.526	166.757	177.501	175.344	198.395	187.794		16.8177	18.3947	16.8007	18.0825
78239		190.526	153.264	168.747	159.561	170.229	160.18				0	0	0	0	0	0		0	0	0	0	0	0		0	0	0	0	0	0		1.00678	1.00398	1.00744	1.00203	1.00238	1.00262		199.527	166.876	177.686	174.822	198.402	187.667		16.8058	18.4392	16.847	18.0342
78339		184.543	149.576	153.536	149.356	184.135	163.201				0	0	0	0	0	0		0	0	0	0	0	0		0	0	0	0	0	0		1.00626	1.00377	1.00743	1.00219	1.00242	1.00257		199.537	166.996	177.688	175.314	198.402	187.672		16.8058	18.242	16.847	18.075
78439		159.872	145.925	172.309	156.548	179.967	159.742				0	0	0	0	0	0		0	0	0	0	0	0		0	0	0	0	0	0		1.00671	1.00375	1.0074	1.00219	1.00244	1.0026		199.528	166.997	177.499	174.798	198.402	187.669		16.8177	18.242	16.8007	18.0342
78519		212.861	176.379	178.19	200.948	212.809	174.056				0	0	0	0	0	0		0	0	0	0	0	0		0	0	0	0	0	0		1.00654	1.00394	1.00735	1.00221	1.00229	1.0025		212.861	176.379	178.19	200.948	212.809	187.679		16.8177	18.1728	16.8007	18.0267
78599		207.097	204.478	165.613	196.251	202.365	199.899				0	0	0	0	0	0		0	0	0	0	0	0		0	0	0	0	0	0		1.00639	1.00403	1.00727	1.00215	1.00215	1.00246		207.097	204.478	177.501	196.251	202.365	199.899		16.8177	18.242	16.7832	18.0267
78719		208.717	155.406	180.946	174.145	192.274	191.469				0	0	0	0	0	0		0	0	0	0	0	0		0	0	0	0	0	0		1.00624	1.00435	1.0073	1.00202	1.00238	1.00233		208.717	166.959	180.946	174.145	198.378	191.469		16.7845	18.242	16.8007	17.6185
78799		188.316	155.78	171.788	164.388	178.755	171.599				0	0	0	0	0	0		0	0	0	0	0	0		0	0	0	0	0	0		1.00652	1.00438	1.00724	1.002	1.00238	1.00321		199.449	166.855	177.502	174.735	198.276	187.506		16.78	18.4392	16.8407	17.6765
78879		179.5	173.092	174.573	170.471	176.187	184.279				0	0	0	0	0	0		0	0	0	0	0	0		0	0	0	0	0	0		1.00648	1.00436	1.00733	1.00207	1.00208	1.00375		199.449	173.092	177.5	174.732	198.281	187.178		16.882	18.5952	16.8937	17.6765
78999		180.997	172.976	171.151	173.308	205.312	155.102				0	0	0	0	0	0		0	0	0	0	0	0		0	0	0	0	0	0		1.00627	1.00448	1.00737	1.00198	1.00197	1.00372		199.454	172.976	177.5	173.308	205.312	187.184		17.0788	18.5952	16.8937	17.858
79079		180.355	166.037	161.307	158.152	203.122	175.873				0	0	0	0	0	0		0	0	0	0	0	0		0	0	0	0	0	0		1.0063	1.00443	1.00738	1.00209	1.00194	1.00353		199.453	166.037	177.474	174.731	203.122	187.011		17.0788	18.6285	16.9535	17.858
79179		176.937	153.049	165.94	166.854	177.063	166.872				0	0	0	0	0	0		0	0	0	0	0	0		0	0	0	0	0	0		1.00625	1.00458	1.00734	1.00204	1.00131	1.00348		199.454	166.844	177.474	174.733	198.233	187.017		17.101	18.6285	17.089	17.9512
79259		162.846	149.095	156.462	152.87	185.527	172.71				0	0	0	0	0	0		0	0	0	0	0	0		0	0	0	0	0	0		1.00607	1.0047	1.00755	1.00215	1.00126	1.00358		199.458	166.937	177.497	174.8	198.234	187.006		17.101	18.615	17.1105	18.2738
79379		210.149	159.625	195.272	173.254	206.029	179.624				0	0	0	0	0	0		0	0	0	0	0	0		0	0	0	0	0	0		1.0061	1.00479	1.00754	1.0021	1.00107	1.00346		210.149	167.02	195.272	173.254	206.029	187.019		17.101	18.5282	17.1105	18.2738
79459		185.623	163.742	177.268	174.731	205.464	176.529				0	0	0	0	0	0		0	0	0	0	0	0		0	0	0	0	0	0		1.006	1.00479	1.00751	1.00204	1.00098	1.00355		199.459	163.742	177.268	174.731	205.464	187.009		17.101	18.3113	17.1105	18.2738
79559		182.922	161.579	170.502	178.207	210.664	163.904				0	0	0	0	0	0		0	0	0	0	0	0		0	0	0	0	0	0		1.00613	1.00483	1.00753	1.00202	1.00069	1.00367		199.457	167.055	177.497	178.207	210.664	186.995		17.101	18.3135	17.1105	18.2738
79639		199.614	158.077	197.729	165.869	185.856	175.732				0	0	0	0	0	0		0	0	0	0	0	0		0	0	0	0	0	0		1.00607	1.00472	1.00743	1.00242	1.00063	1.00327		199.614	167.09	197.729	174.788	198.277	187.04		17.101	18.4155	17.2317	18.2738
79719		212.779	179.808	179.322	163.027	186.422	188.142				0	0	0	0	0	0		0	0	0	0	0	0		0	0	0	0	0	0		1.00617	1.0047	1.00742	1.00299	1.00016	1.00333		212.779	179.808	179.322	174.517	198.298	188.142		17.1095	18.4155	17.1105	17.858
79799		197.882	153.83	185.776	147.345	190.899	208.025				0	0	0	0	0	0		0	0	0	0	0	0		0	0	0	0	0	0		1.00647	1.00495	1.00714	1.00305	1.00022	1.00326		197.882	167.079	185.776	174.503	198.257	208.025		17.261	18.4155	17.2102	17.858
79879		193.637	168.5	172.923	168.341	167.848	153.124				0	0	0	0	0	0		0	0	0	0	0	0		0	0	0	0	0	0		1.00647	1.00504	1.00713	1.00328	1.00022	1.00386		199.41	168.5	177.465	174.447	198.257	186.865		17.261	18.3135	17.1428	17.9282
80019		197.873	149.103	173.671	150.105	198.818	159.838				0	0	0	0	0	0		0	0	0	0	0	0		0	0	0	0	0	0		1.00663	1.00504	1.0072	1.00322	1.00023	1.00393		197.873	167.011	177.475	174.462	198.818	186.861		17.2892	18.3113	17.2102	17.9282
80099		210.262	151.43	177.09	159.111	190.5	153.785				0	0	0	0	0	0		0	0	0	0	0	0		0	0	0	0	0	0		1.00711	1.00489	1.00709	1.00289	1.00025	1.00393		210.262	167.016	177.09	174.541	198.257	186.861		17.3185	18.3113	17.089	17.9282
80179		186.557	158.547	177.27	178.205	193.326	186.52				0	0	0	0	0	0		0	0	0	0	0	0		0	0	0	0	0	0		1.00775	1.00495	1.00735	1.00325	1.00035	1.00374		199.191	166.92	177.27	178.205	198.216	186.782		17.3185	18.242	17.1105	17.9282
80259		189.944	167.055	179.089	161.68	207.047	186.503				0	0	0	0	0	0		0	0	0	0	0	0		0	0	0	0	0	0		1.00719	1.00512	1.00728	1.00335	1.00048	1.00308		199.155	167.055	179.089	174.749	207.047	186.916		17.2733	18.3113	17.1105	18.2738
80359		207.881	179.904	180.422	203.675	185.243	202.28				0	0	0	0	0	0		0	0	0	0	0	0		0	0	0	0	0	0		1.00676	1.00505	1.00684	1.00306	1.00096	1.00317		207.881	179.904	180.422	203.675	198.241	202.28		17.205	18.3113	17.0212	18.1405
80459		198.451	178.268	170.037	169.037	204.323	183.648				0	0	0	0	0	0		0	0	0	0	0	0		0	0	0	0	0	0		1.00661	1.00472	1.00636	1.00305	1.00099	1.00254		198.451	178.268	177.833	175.037	204.323	187.401		17.222	18.242	16.94	18.1405
80539		192.988	153.76	164.911	183.842	206.182	172.595				0	0	0	0	0	0		0	0	0	0	0	0		0	0	0	0	0	0		1.00687	1.00475	1.00664	1.00318	1.00085	1.00321		199.243	166.933	177.823	183.842	206.182	187.279		17.222	18.242	16.94	18.1405
80619		218.316	177.757	165.344	178.39	192.815	177.384				0	0	0	0	0	0		0	0	0	0	0	0		0	0	0	0	0	0		1.00737	1.00484	1.00722	1.00319	1.00094	1.00326		218.316	177.757	177.802	178.39	198.361	187.269		17.1768	18.1728	16.94	18.0825
80699		199.393	162.113	172.791	186.553	187.827	177.024				0	0	0	0	0	0		0	0	0	0	0	0		0	0	0	0	0	0		1.00673	1.00502	1.00718	1.00325	1.00097	1.00319		199.393	167.012	177.804	186.553	198.359	187.282		17.1768	18.22	16.94	18.075
80779		187.844	166.886	154.647	176.598	193.297	181.58				0	0	0	0	0	0		0	0	0	0	0	0		0	0	0	0	0	0		1.00653	1.00505	1.00723	1.00304	1.00121	1.00392		199.122	166.886	177.713	176.598	198.342	186.974		17.138	18.242	16.94	18.1507
80859		186.488	148.46	152.496	168.083	173.696	190.6				0	0	0	0	0	0		0	0	0	0	0	0		0	0	0	0	0	0		1.00615	1.00498	1.0073	1.00282	1.00112	1.00434		199.134	166.918	177.798	175.431	198.348	190.6		16.9865	18.242	16.964	18.1453
80999		197.688	149.343	168.165	162.516	164.01	158.396				0	0	0	0	0	0		0	0	0	0	0	0		0	0	0	0	0	0		1.00638	1.00501	1.00734	1.00318	1.00117	1.00445		197.688	166.916	177.858	175.411	198.268	187.098		17.0978	18.1728	17.179	18.1453
81079		174.274	131.787	155.132	152.859	175.059	164.392				0	0	0	0	0	0		0	0	0	0	0	0		0	0	0	0	0	0		1.00669	1.005	1.00694	1.00289	1.00122	1.00453		199.071	166.917	177.869	175.427	198.268	187.089		17.0978	18.1728	17.179	18.1453
81179		207.254	182.82	187.999	157.724	187.176	191.222				0	0	0	0	0	0		0	0	0	0	0	0		0	0	0	0	0	0		1.00648	1.00496	1.00697	1.00304	1.00119	1.00438		207.254	182.82	187.999	175.419	198.268	191.222		17.138	18.1508	16.964	18.1345
81259		222.279	171.879	192.298	195.968	222.196	200.613				0	0	0	0	0	0		0	0	0	0	0	0		0	0	0	0	0	0		1.00617	1.00508	1.00696	1.0033	1.0012	1.00455		222.279	171.879	192.298	195.968	222.196	200.613		17.0253	18.1647	16.964	18.1723
81359		207.459	163.035	180.783	170.976	182.966	193.277				0	0	0	0	0	0		0	0	0	0	0	0		0	0	0	0	0	0		1.00618	1.00487	1.00646	1.00284	1.00142	1.00456		207.459	163.035	180.783	175.43	198.328	193.277		17.0035	18.1647	17.139	18.1723
81439		181.611	155.103	166.759	175.965	186.12	177.426				0	0	0	0	0	0		0	0	0	0	0	0		0	0	0	0	0	0		1.00625	1.00481	1.00659	1.00285	1.00152	1.00465		199.416	167.019	177.919	175.965	198.4	186.93		17.0203	18.074	17.3553	18.5498
81519		192.151	178.143	172.394	176.08	191.903	182.109				0	0	0	0	0	0		0	0	0	0	0	0		0	0	0	0	0	0		1.00627	1.00453	1.00656	1.00278	1.00148	1.00472		199.415	178.143	177.92	176.08	198.4	186.925		17.0203	18.0433	17.3553	18.4965
81599		203.224	161.993	174.389	175.47	187.996	160.331				0	0	0	0	0	0		0	0	0	0	0	0		0	0	0	0	0	0		1.00627	1.00456	1.0066	1.00222	1.00154	1.00476		203.224	167.028	177.964	175.47	198.4	187.063		16.882	18.0433	17.431	18.4965
81679		207.616	152.691	172.447	171.901	192.344	197.396				0	0	0	0	0	0		0	0	0	0	0	0		0	0	0	0	0	0		1.00631	1.00481	1.00649	1.00286	1.00168	1.0046		207.616	167.019	178.069	171.901	198.399	197.396		16.9248	18.0255	17.5025	18.4695
81799		209.068	165.713	159.535	170.845	171.502	180.852				0	0	0	0	0	0		0	0	0	0	0	0		0	0	0	0	0	0		1.00634	1.00453	1.00666	1.00334	1.00167	1.00452		209.068	165.713	178.049	175.478	198.31	187.09		16.9248	17.967	17.5068	18.3588
81879		171.03	162.92	159.859	155.594	194.671	170.174				0	0	0	0	0	0		0	0	0	0	0	0		0	0	0	0	0	0		1.0067	1.00492	1.00687	1.00333	1.00167	1.00442		199.484	167.015	177.958	175.404	198.261	186.944		17.1215	17.967	17.431	17.9813
81999		202.218	174.343	171.236	160.159	178.173	191.754				0	0	0	0	0	0		0	0	0	0	0	0		0	0	0	0	0	0		1.0068	1.0051	1.00673	1.00345	1.00173	1.00446		202.218	174.343	177.961	174.914	198.223	191.754		17.1438	18.0255	17.431	17.8425
82099		192.493	132.306	164.403	156.203	177.619	168.575				0	0	0	0	0	0		0	0	0	0	0	0		0	0	0	0	0	0		1.00687	1.00507	1.00675	1.00283	1.00193	1.00434		199.479	167.01	178.037	175.126	198.218	186.948		17.1438	18.0433	17.5068	17.8425
82179		210.573	184.948	194.607	186.894	206.595	192.113				0	0	0	0	0	0		0	0	0	0	0	0		0	0	0	0	0	0		1.00662	1.00499	1.00681	1.00235	1.00179	1.00443		210.573	184.948	194.607	186.894	206.595	192.113		17.2013	18.0255	17.7233	17.9813
82259		216.538	179.818	164.082	182.286	216.089	172.977				0	0	0	0	0	0		0	0	0	0	0	0		0	0	0	0	0	0		1.00673	1.0049	1.00679	1.00269	1.00159	1.00482		216.538	179.818	178.467	182.286	216.089	187.056		17.3113	18.0385	17.782	18.3588
82379		187.426	166.1	177.355	177.305	186.68	179.864				0	0	0	0	0	0		0	0	0	0	0	0		0	0	0	0	0	0		1.00677	1.00477	1.00685	1.00262	1.00212	1.00491		199.625	166.1	177.355	177.305	198.249	187.277		17.5153	18.1625	17.782	18.448
82459		204.038	163.27	164.278	177.484	190.277	169.139				0	0	0	0	0	0		0	0	0	0	0	0		0	0	0	0	0	0		1.00686	1.00452	1.00673	1.0027	1.00223	1.00437		204.038	163.27	178.47	177.484	198.278	187.374		17.5655	18.0787	17.6843	18.3725
82539		195.58	156.638	166.813	173.185	201.578	190.039				0	0	0	0	0	0		0	0	0	0	0	0		0	0	0	0	0	0		1.0068	1.00455	1.00674	1.00258	1.00225	1.00358		199.667	167.159	178.563	173.185	201.578	190.039		17.4635	18.1278	17.7335	18.269
82619		195.714	163.762	160.972	174.802	192.573	180.991				0	0	0	0	0	0		0	0	0	0	0	0		0	0	0	0	0	0		1.00678	1.00462	1.00684	1.00248	1.00229	1.00349		199.667	163.762	178.628	174.802	198.385	187.495		17.4252	18.2438	17.7485	18.2758
82699		204.335	157.044	172.02	151.122	177.648	167.449				0	0	0	0	0	0		0	0	0	0	0	0		0	0	0	0	0	0		1.00688	1.00449	1.00684	1.00252	1.00238	1.00357		204.335	167.262	178.628	176.051	198.402	187.573		17.2165	18.2438	17.7485	18.1245
82779		180.389	139.37	170.874	157.849	183.132	166.191				0	0	0	0	0	0		0	0	0	0	0	0		0	0	0	0	0	0		1.00728	1.0044	1.00686	1.00236	1.00238	1.00436		199.61	167.269	178.626	176.062	198.402	187.528		17.2165	18.2438	17.741	17.9773
82879		176.547	148.888	159.381	166.618	189.948	168.049				0	0	0	0	0	0		0	0	0	0	0	0		0	0	0	0	0	0		1.0073	1.00436	1.00689	1.00239	1.00236	1.00436		199.549	167.256	178.559	175.884	198.402	187.529		17.0125	18.2438	17.686	18.114
82999		188.248	144.028	147.458	144.685	177.73	182.907				0	0	0	0	0	0		0	0	0	0	0	0		0	0	0	0	0	0		1.0073	1.00384	1.0069	1.00226	1.00252	1.0043		199.516	167.13	178.559	175.918	198.402	187.531		16.8803	18.0588	17.686	18.114
83119		187.37	168.482	149.9	152.436	185.063	186.78				0	0	0	0	0	0		0	0	0	0	0	0		0	0	0	0	0	0		1.00732	1.00397	1.00696	1.00235	1.00221	1.00357		199.516	168.482	178.558	176.063	198.403	186.78		16.8803	18.0588	17.686	18.1245
83199		198.302	158.987	161.717	167.381	176.199	161.914				0	0	0	0	0	0		0	0	0	0	0	0		0	0	0	0	0	0		1.007	1.00413	1.00721	1.00231	1.00189	1.00295		198.302	167.281	178.589	176.065	198.405	187.635		17.0125	18.2438	17.7972	17.9773
83279		207.679	191.132	182.951	192.182	197.374	199.618				0	0	0	0	0	0		0	0	0	0	0	0		0	0	0	0	0	0		1.00706	1.00447	1.00741	1.00223	1.00186	1.00213		207.679	191.132	182.951	192.182	197.374	199.618		17.2165	18.2438	17.9065	18.0528
83359		203.122	187.225	183.253	161.606	200.264	196.338				0	0	0	0	0	0		0	0	0	0	0	0		0	0	0	0	0	0		1.00709	1.00492	1.00757	1.00234	1.00201	1.00224		203.122	187.225	183.253	176.097	200.264	196.338		17.4743	18.3075	17.9512	18.269
83479		185.452	158.349	177.272	166.616	178.728	208.538				0	0	0	0	0	0		0	0	0	0	0	0		0	0	0	0	0	0		1.00705	1.00509	1.00771	1.00213	1.00192	1.00227		199.704	167.45	177.272	176.098	198.751	208.538		17.5325	18.3685	18.0512	18.269
83559		179.236	147.621	163.062	161.568	169.026	176.514				0	0	0	0	0	0		0	0	0	0	0	0		0	0	0	0	0	0		1.00721	1.00526	1.00789	1.00223	1.00213	1.00211		199.815	167.633	179.151	176.36	198.791	188.084		17.6767	18.4288	18.0172	18.2053
83639		184.493	163.504	165.369	170.415	172.872	186.355				0	0	0	0	0	0		0	0	0	0	0	0		0	0	0	0	0	0		1.00725	1.00507	1.00782	1.00229	1.00228	1.00213		199.973	167.704	179.274	176.349	198.815	188.088		17.8853	18.5528	18.0157	18.1507
83723		199.695	166.996	169.536	164.652	184.951	202.996				0	0	0	0	0	0		0	0	0	0	0	0		0	0	0	0	0	0		1.0074	1.00509	1.00777	1.00231	1.00218	1.00205		199.695	166.996	179.278	176.346	198.817	202.996		17.8853	18.5268	18.0157	17.8635
83799		201.996	156.037	167.528	171.323	171.971	185.128				0	0	0	0	0	0		0	0	0	0	0	0		0	0	0	0	0	0		1.00717	1.00501	1.00782	1.00248	1.00229	1.00204		201.996	167.766	179.357	176.392	198.815	188.09		17.8853	18.4433	17.8903	17.8715
83879		187.937	128.067	164.451	162.078	168.506	157.383				0	0	0	0	0	0		0	0	0	0	0	0		0	0	0	0	0	0		1.00738	1.00513	1.0078	1.00262	1.00238	1.00229		199.961	167.765	179.275	176.5	198.784	188.075		17.8853	18.4433	17.7597	17.9278
83999		190.06	133.636	149.153	148.225	198.28	141.614				0	0	0	0	0	0		0	0	0	0	0	0		0	0	0	0	0	0		1.00736	1.0051	1.008	1.00276	1.00239	1.00236		199.963	167.765	179.261	176.487	198.28	187.978		17.9235	18.3907	17.7597	18.0465
84079		180.679	151.63	159.655	171.355	174.682	170.453				0	0	0	0	0	0		0	0	0	0	0	0		0	0	0	0	0	0		1.00712	1.0053	1.00815	1.00272	1.00224	1.00239		199.991	167.764	179.346	176.579	198.788	188.07		17.9235	18.3907	17.8903	17.9897
84179		176.593	139.883	146.524	148.659	150.004	169.151				0	0	0	0	0	0		0	0	0	0	0	0		0	0	0	0	0	0		1.00705	1.00565	1.00795	1.00287	1.00182	1.0025		200.311	167.772	179.507	176.637	198.796	188.087		17.8915	18.4133	18.1445	18.0192
84259		241.15	176.65	166.63	161.366	192.491	192.3				0	0	0	0	0	0		0	0	0	0	0	0		0	0	0	0	0	0		1.00699	1.00587	1.008	1.00311	1.00142	1.00247		241.15	176.65	179.627	176.683	198.802	192.3		18.0123	18.5062	18.1855	18.0777
84339		203.259	198.89	196.666	163.539	223.394	184.938				0	0	0	0	0	0		0	0	0	0	0	0		0	0	0	0	0	0		1.00681	1.00571	1.00793	1.00321	1.00138	1.00226		203.259	198.89	196.666	176.709	223.394	188.088		17.8915	18.6782	18.4723	18.3325
84459		186.141	161.202	155.237	156.48	168.225	177.461				0	0	0	0	0	0		0	0	0	0	0	0		0	0	0	0	0	0		1.00676	1.00587	1.00808	1.00338	1.00138	1.00225		200.378	167.999	179.73	176.794	199.062	188.088		18.0123	18.7628	18.7837	18.3755
84539		186.185	162.256	160.69	148.339	165.023	178.897				0	0	0	0	0	0		0	0	0	0	0	0		0	0	0	0	0	0		1.00674	1.0061	1.00812	1.0035	1.00147	1.0022		200.379	168.032	179.907	177.04	199.445	188.088		17.9813	18.869	18.9685	18.442
84619		211.542	157.515	165.108	159.38	180.644	192.309				0	0	0	0	0	0		0	0	0	0	0	0		0	0	0	0	0	0		1.00642	1.00607	1.00821	1.00358	1.00142	1.00223		211.542	168.198	179.89	177.175	199.45	192.309		17.9108	18.866	18.9685	18.48
84699		217.064	155.342	159.479	172.276	193.532	175.64				0	0	0	0	0	0		0	0	0	0	0	0		0	0	0	0	0	0		1.00644	1.00559	1.00803	1.00353	1.00137	1.00212		217.064	168.263	179.924	177.307	199.453	188.088		17.9108	18.589	18.938	18.5747
84779		197.339	149.195	174.21	166.6	170.387	175.594				0	0	0	0	0	0		0	0	0	0	0	0		0	0	0	0	0	0		1.00643	1.00522	1.00805	1.00347	1.00112	1.00218		200.393	168.365	179.921	177.307	199.551	188.139		17.9813	18.6115	18.938	18.5747
84879		183.846	139.632	153.947	163.6	188.246	176.265				0	0	0	0	0	0		0	0	0	0	0	0		0	0	0	0	0	0		1.00662	1.00444	1.00831	1.00357	1.00099	1.00218		200.323	168.319	179.721	177.306	199.572	188.088		17.8605	18.589	18.7532	18.5747
84999		176.768	154.757	170.486	158.871	191.772	177.866				0	0	0	0	0	0		0	0	0	0	0	0		0	0	0	0	0	0		1.00669	1.00401	1.00837	1.0037	1.00129	1.00223		200.321	168.464	179.861	177.321	199.593	188.088		17.8605	18.6115	18.888	18.593
85079		188.314	150.585	163.883	163.601	168.174	159.867				0	0	0	0	0	0		0	0	0	0	0	0		0	0	0	0	0	0		1.0065	1.00412	1.00859	1.00391	1.00151	1.00234		200.39	168.455	180.093	177.428	199.612	188.134		17.9813	18.5077	18.9993	18.636
85179		182.299	145.22	158.901	148.848	153.044	179.774				0	0	0	0	0	0		0	0	0	0	0	0		0	0	0	0	0	0		1.00661	1.00369	1.00834	1.00396	1.00125	1.00228		200.385	168.483	180.105	177.424	199.613	188.136		17.9108	18.5077	18.9993	18.4828
85278		207.573	170.823	198.199	170.635	209.322	206.128				0	0	0	0	0	0		0	0	0	0	0	0		0	0	0	0	0	0		1.00664	1.00375	1.0084	1.00411	1.00153	1.00234		207.573	170.823	198.199	177.447	209.322	206.128		17.9108	18.5077	18.9993	18.5422
85379		190.523	178.192	184.237	160.711	206.672	183.025				0	0	0	0	0	0		0	0	0	0	0	0		0	0	0	0	0	0		1.00663	1.00441	1.00858	1.00409	1.00153	1.00243		200.384	178.192	184.237	177.478	206.672	188.429		17.9108	18.5077	18.9993	18.4883
85458		194.156	146.984	158.837	176.724	204.716	206.304				0	0	0	0	0	0		0	0	0	0	0	0		0	0	0	0	0	0		1.00652	1.00435	1.00832	1.00412	1.00087	1.00256		200.389	168.436	180.106	176.724	204.716	206.304		17.9108	18.5077	18.9993	18.3042
85539		186.346	136.858	163.815	165.355	194.118	207.177				0	0	0	0	0	0		0	0	0	0	0	0		0	0	0	0	0	0		1.0067	1.0039	1.00818	1.00404	1.00059	1.00252		200.38	168.495	180.196	177.479	199.967	207.177		17.9813	18.5813	18.9993	18.2278
85619		195.048	136.006	174.058	161.086	199.392	183.072				0	0	0	0	0	0		0	0	0	0	0	0		0	0	0	0	0	0		1.0067	1.00447	1.00826	1.00419	1.00071	1.00258		200.38	168.49	180.192	177.537	199.392	188.397		17.9108	18.5813	18.9993	18.2378
85719		202.846	159.421	160.661	171.433	186.731	192.125				0	0	0	0	0	0		0	0	0	0	0	0		0	0	0	0	0	0		1.00636	1.00444	1.00836	1.00433	1.00056	1.0026		202.846	168.491	180.187	177.573	200.122	192.125		17.9108	18.5813	18.9993	18.2597
85799		180.045	145.319	163.813	157.094	168.858	188.088				0	0	0	0	0	0		0	0	0	0	0	0		0	0	0	0	0	0		1.00663	1.00439	1.00821	1.00437	1.00064	1.0025		200.384	168.491	180.194	177.572	200.084	188.088		17.9813	18.685	18.9993	18.2757
85879		196.064	171.953	158.171	158.849	166.258	173.531				0	0	0	0	0	0		0	0	0	0	0	0		0	0	0	0	0	0		1.00665	1.00449	1.00801	1.00438	1.00097	1.00253		200.383	171.953	180.205	177.572	200.063	188.087		18.0123	18.5813	18.9993	18.3522
85999		185.97	154.111	160.331	164.885	190.192	164.938				0	0	0	0	0	0		0	0	0	0	0	0		0	0	0	0	0	0		1.0065	1.00471	1.00825	1.00461	1.00087	1.00256		200.57	168.498	180.192	177.595	200.117	188.087		18.3142	18.515	18.9993	18.4257
86079		193.86	157.787	152.287	173.416	191.549	186.17				0	0	0	0	0	0		0	0	0	0	0	0		0	0	0	0	0	0		1.00672	1.00421	1.00833	1.00442	1.00091	1.00245		200.529	168.499	180.304	173.416	200.116	188.131		18.3142	18.515	19.1273	18.6972
86159		196.74	149.438	169.63	152.308	180.208	173.122				0	0	0	0	0	0		0	0	0	0	0	0		0	0	0	0	0	0		1.00671	1.00368	1.00831	1.00437	1.0009	1.00258		200.769	168.582	180.306	177.641	200.117	188.396		18.3972	18.5508	19.1273	18.9185
86279		185.745	167.056	177.475	177.634	196.081	187.552				0	0	0	0	0	0		0	0	0	0	0	0		0	0	0	0	0	0		1.0065	1.0038	1.00833	1.0043	1.0008	1.00272		200.769	167.056	177.475	177.634	200.232	187.552		18.3972	18.437	19.1273	19.1025
86359		200.771	168.859	179.697	173.788	213.659	207.36				0	0	0	0	0	0		0	0	0	0	0	0		0	0	0	0	0	0		1.00653	1.00394	1.00834	1.00464	1.00077	1.0026		200.771	168.859	179.697	173.788	213.659	207.36		18.66	18.437	19.1968	19.1025
86439		212.66	178.474	209.359	209.082	224.391	218.851				0	0	0	0	0	0		0	0	0	0	0	0		0	0	0	0	0	0		1.00633	1.00399	1.00832	1.00472	1.00026	1.00267		212.66	178.474	209.359	209.082	224.391	218.851		18.66	18.437	19.1968	19.1025
86539		242.739	173.361	217.908	203.518	212.025	216.055				0	0	0	0	0	0		0	0	0	0	0	0		0	0	0	0	0	0		1.00623	1.00389	1.0083	1.00435	1.00087	1.00271		242.739	173.361	217.908	203.518	212.025	216.055		18.691	18.437	19.1603	19.1025
86619		233.739	192.027	200.366	187.64	219.97	177.831				0	0	0	0	0	0		0	0	0	0	0	0		0	0	0	0	0	0		1.00627	1.00455	1.00809	1.00428	1.00103	1.00266		233.739	192.027	200.366	187.64	219.97	188.715		18.5302	18.6022	19.1603	18.9492
86699		209.011	169.977	182.881	172.968	201.736	192.377				0	0	0	0	0	0		0	0	0	0	0	0		0	0	0	0	0	0		1.00634	1.00524	1.00807	1.00434	1.00103	1.00267		209.011	169.977	182.881	172.968	201.736	192.377		18.771	18.7242	19.1273	18.6778
86799		211.469	156.101	184.632	166.718	201.468	180.807				0	0	0	0	0	0		0	0	0	0	0	0		0	0	0	0	0	0		1.00654	1.00533	1.00805	1.00456	1.00116	1.00276		211.469	168.507	184.632	177.569	201.468	188.855		18.771	18.6728	18.8118	18.6042
86879		183.357	160.077	169.452	157.53	199.577	176.66				0	0	0	0	0	0		0	0	0	0	0	0		0	0	0	0	0	0		1.00658	1.00478	1.00814	1.00432	1.00115	1.0029		200.556	168.532	180.115	177.532	199.577	188.842		18.734	18.6728	18.8118	18.5822
86999		185.179	157.742	189.789	177.157	189.217	169.401				0	0	0	0	0	0		0	0	0	0	0	0		0	0	0	0	0	0		1.00654	1.00433	1.00819	1.00421	1.00079	1.00293		200.562	168.618	189.789	177.157	200.605	189.014		18.734	18.7242	18.8118	18.5822
87099		199.52	159.651	185.838	163.441	180.574	176.313				0	0	0	0	0	0		0	0	0	0	0	0		0	0	0	0	0	0		1.00655	1.0045	1.0083	1.00425	1.00084	1.00311		199.52	168.663	185.838	177.574	200.604	189.163		18.771	18.8473	18.8118	18.6042
87179		186.834	162.483	165.873	166.826	166.047	173.304				0	0	0	0	0	0		0	0	0	0	0	0		0	0	0	0	0	0		1.00657	1.00436	1.00819	1.00398	1.00087	1.003		200.769	168.666	180.195	177.579	200.809	189.249		18.771	18.7253	19.1273	18.6042
87259		203.452	175.802	196.333	183.92	193.785	183.506				0	0	0	0	0	0		0	0	0	0	0	0		0	0	0	0	0	0		1.00652	1.0043	1.00802	1.00396	1.00103	1.00314		203.452	175.802	196.333	183.92	200.894	189.352		18.771	18.7253	19.1273	18.6098
87339		199.435	186.556	193.415	182.296	213.62	160.421				0	0	0	0	0	0		0	0	0	0	0	0		0	0	0	0	0	0		1.00616	1.00506	1.00797	1.00365	1.00046	1.00322		199.435	186.556	193.415	182.296	213.62	189.595		18.6315	18.56	19.1273	18.4528
87419		209.197	173.799	183.436	166.421	199.611	195.941				0	0	0	0	0	0		0	0	0	0	0	0		0	0	0	0	0	0		1.00615	1.00447	1.00767	1.00402	1.0004	1.00307		209.197	173.799	183.436	177.604	199.611	195.941		18.5965	18.501	19.1393	18.4528
87519		201.798	163.725	176.088	167.233	211.149	187.483				0	0	0	0	0	0		0	0	0	0	0	0		0	0	0	0	0	0		1.00578	1.0051	1.0078	1.00367	1.00045	1.0031		201.798	168.684	180.651	177.61	211.149	187.483		18.4875	18.501	19.1603	18.3583
87599		209.472	174.234	191.706	173.329	213.662	170.051				0	0	0	0	0	0		0	0	0	0	0	0		0	0	0	0	0	0		1.0059	1.00458	1.00754	1.00378	1.00049	1.00326		209.472	174.234	191.706	173.329	213.662	189.811		18.4875	18.501	19.1603	18.2848
87699		198.56	147.05	173.688	175.5	212.287	189.899				0	0	0	0	0	0		0	0	0	0	0	0		0	0	0	0	0	0		1.00546	1.0046	1.00751	1.00376	1.00052	1.0033		198.56	168.66	180.712	175.5	212.287	189.899		18.4045	18.4588	19.1968	18.2628
87779		196.761	160.947	180.079	180.587	195.845	173.126				0	0	0	0	0	0		0	0	0	0	0	0		0	0	0	0	0	0		1.00505	1.00445	1.00783	1.0039	1.00099	1.00344		200.769	168.614	180.079	180.587	200.216	189.56		18.4045	18.437	19.1603	18.2628
87879		192.862	157.631	163.151	173.239	172.087	199.67				0	0	0	0	0	0		0	0	0	0	0	0		0	0	0	0	0	0		1.00507	1.00454	1.00821	1.00431	1.00065	1.00379		200.775	168.611	180.847	173.239	200.518	199.67		18.4875	18.437	19.2972	18.2848
87998		191.563	143.985	177.113	176.382	179.292	188.085				0	0	0	0	0	0		0	0	0	0	0	0		0	0	0	0	0	0		1.00511	1.00455	1.0084	1.00453	1.0008	1.00376		200.774	168.611	177.113	176.382	200.491	188.085		18.4875	18.437	19.2378	18.377
88079		199.209	159.761	164.915	165.74	168.866	194.282				0	0	0	0	0	0		0	0	0	0	0	0		0	0	0	0	0	0		1.00515	1.00468	1.00844	1.00472	1.00102	1.00348		199.209	168.606	181.053	177.62	200.452	194.282		18.4875	18.6022	18.7223	18.686
88159		195.28	146.108	179.614	187.073	196.358	189.112				0	0	0	0	0	0		0	0	0	0	0	0		0	0	0	0	0	0		1.00548	1.00451	1.00831	1.00477	1.00092	1.0036		200.771	168.662	179.614	187.073	200.601	189.112		18.4875	18.7253	18.591	18.661
88239		218.928	176.772	196.026	173.24	213.689	186.485				0	0	0	0	0	0		0	0	0	0	0	0		0	0	0	0	0	0		1.00594	1.0046	1.00837	1.00471	1.00103	1.00347		218.928	176.772	196.026	173.24	213.689	189.8		18.4875	18.6022	18.591	18.6308
88359		182.552	138.221	167.783	178.202	184.177	184.525				0	0	0	0	0	0		0	0	0	0	0	0		0	0	0	0	0	0		1.00589	1.00464	1.00838	1.00474	1.00099	1.00356		200.77	168.688	181.361	178.202	200.598	189.794		18.4875	18.501	18.591	18.513
88439		182.858	172.331	185.485	182.829	205.386	171.806				0	0	0	0	0	0		0	0	0	0	0	0		0	0	0	0	0	0		1.00587	1.00434	1.00851	1.0047	1.00103	1.00342		200.77	172.331	185.485	182.829	205.386	189.804		18.4282	18.501	18.7097	18.513
88519		182.111	162.366	193.819	171.738	190.559	196.776				0	0	0	0	0	0		0	0	0	0	0	0		0	0	0	0	0	0		1.00624	1.00453	1.00853	1.00452	1.001	1.00347		200.62	168.662	193.819	177.597	200.598	196.776		18.4045	18.4588	18.591	18.3218
88599		187.507	172.862	177.952	163.142	208.428	181.103				0	0	0	0	0	0		0	0	0	0	0	0		0	0	0	0	0	0		1.00657	1.00434	1.00859	1.00444	1.0009	1.00338		200.558	172.862	177.952	177.571	208.428	189.317		18.5135	18.56	18.5377	18.2295
88679		180.532	150.999	163.57	187.876	191.583	171.75				0	0	0	0	0	0		0	0	0	0	0	0		0	0	0	0	0	0		1.00657	1.00429	1.0088	1.00451	1.00086	1.00338		200.556	168.668	180.791	187.876	200.481	189.244		18.4045	18.56	18.5215	18.2075
88779		187.979	151.636	152.786	185.625	188.36	169.546				0	0	0	0	0	0		0	0	0	0	0	0		0	0	0	0	0	0		1.00657	1.00447	1.00887	1.00461	1.00089	1.00323		200.558	168.664	180.426	185.625	200.475	189.246		18.5135	18.56	18.3845	18.2075
88859		188.291	149.619	172.7	188.982	193.261	199.11				0	0	0	0	0	0		0	0	0	0	0	0		0	0	0	0	0	0		1.00626	1.0045	1.00894	1.00471	1.00087	1.00345		200.616	168.689	180.772	188.982	200.603	199.11		18.5135	18.6022	18.5215	18.2295
88998		171.87	138.01	148.875	160.128	189.685	167.641				0	0	0	0	0	0		0	0	0	0	0	0		0	0	0	0	0	0		1.00599	1.00451	1.00904	1.00478	1.00105	1.00336		200.77	168.689	180.931	177.566	200.596	189.32		18.5135	18.501	18.5377	18.2295
89099		198.416	167.773	156.114	188.204	224.043	193.813				0	0	0	0	0	0		0	0	0	0	0	0		0	0	0	0	0	0		1.00542	1.00432	1.00909	1.0046	1.00134	1.00335		198.416	167.773	180.741	188.204	224.043	193.813		18.2127	18.501	18.5215	18.2295
89199		204.803	181.798	182.066	168.934	215.848	185.752				0	0	0	0	0	0		0	0	0	0	0	0		0	0	0	0	0	0		1.00548	1.00452	1.00898	1.00455	1.00141	1.00337		204.803	181.798	182.066	177.569	215.848	189.808		18.5135	18.6607	18.5377	18.2295
89299		197.894	167.132	170.402	177.437	201.319	194.975				0	0	0	0	0	0		0	0	0	0	0	0		0	0	0	0	0	0		1.00546	1.00459	1.00893	1.00451	1.00135	1.00322		200.771	167.132	180.774	177.437	201.319	194.975		18.5135	18.79	18.5215	18.2047
89379		196.56	159.21	168.3	189.715	188.994	208.02				0	0	0	0	0	0		0	0	0	0	0	0		0	0	0	0	0	0		1.00485	1.00497	1.00893	1.00432	1.00128	1.003		200.777	168.859	180.774	189.715	200.891	208.02		18.5135	18.79	18.706	18.2047
89459		198.991	155.449	188.923	176.098	192.438	190.275				0	0	0	0	0	0		0	0	0	0	0	0		0	0	0	0	0	0		1.00485	1.00504	1.00879	1.00456	1.00096	1.00318		198.991	168.859	188.923	176.098	200.895	190.275		18.271	18.79	18.569	18.2047
89539		220.504	165.485	175.13	170.925	202.501	175.899				0	0	0	0	0	0		0	0	0	0	0	0		0	0	0	0	0	0		1.00517	1.00524	1.00821	1.0044	1.00113	1.00304		220.504	165.485	180.316	177.528	202.501	189.831		18.257	18.762	18.5115	18.2075
89619		179.807	152.439	149.123	180.987	173.677	197.286				0	0	0	0	0	0		0	0	0	0	0	0		0	0	0	0	0	0		1.00519	1.0051	1.00812	1.00456	1.00116	1.00323		200.371	168.684	180.199	180.987	200.592	197.286		18.2802	18.7675	19.011	18.2075
89719		181.591	156.899	162.134	163.815	216.745	170.807				0	0	0	0	0	0		0	0	0	0	0	0		0	0	0	0	0	0		1.00467	1.00519	1.00727	1.00457	1.00119	1.00332		200.396	168.645	180.156	177.521	216.745	189.579		18.2802	18.7675	18.6995	18.2075
89799		193.807	138.819	163.098	165.519	195.078	202.998				0	0	0	0	0	0		0	0	0	0	0	0		0	0	0	0	0	0		1.00456	1.00519	1.00677	1.00447	1.00123	1.00332		200.334	168.588	180.098	177.47	200.589	202.998		18.3155	18.7242	18.4748	18.2118
89879		188.304	159.717	171.199	180.253	196.699	177.961				0	0	0	0	0	0		0	0	0	0	0	0		0	0	0	0	0	0		1.00451	1.00539	1.00667	1.00437	1.00111	1.0034		200.383	168.64	180.053	180.253	200.594	189.566		18.3217	18.8895	18.1633	18.2118
89998		189.89	148.173	164.914	177.644	178.436	164.823				0	0	0	0	0	0		0	0	0	0	0	0		0	0	0	0	0	0		1.00449	1.00542	1.00667	1.00384	1.00093	1.00291		200.384	168.639	179.849	177.644	200.723	189.646		18.3217	18.8895	17.9418	18.1815
90079		211.009	188.031	181.356	192.429	204.523	204.662				0	0	0	0	0	0		0	0	0	0	0	0		0	0	0	0	0	0		1.00439	1.00556	1.00668	1.00395	1.00112	1.00261		211.009	188.031	181.356	192.429	204.523	204.662		18.347	19.0492	18.0333	18.1815
90199		202.022	163.024	192.577	175.379	205.142	193.68				0	0	0	0	0	0		0	0	0	0	0	0		0	0	0	0	0	0		1.00446	1.00572	1.00673	1.00403	1.00106	1.0025		202.022	168.675	192.577	175.379	205.142	193.68		18.3408	19.0492	18.0333	18.1815
90279		212.412	163.603	203.147	181.987	232.315	157.312				0	0	0	0	0	0		0	0	0	0	0	0		0	0	0	0	0	0		1.00457	1.00567	1.00671	1.00368	1.00104	1.00248		212.412	168.676	203.147	181.987	232.315	189.812		18.3408	19.0492	18.0333	18.2075
90359		181.261	161.83	185.936	162.433	209.411	168.927				0	0	0	0	0	0		0	0	0	0	0	0		0	0	0	0	0	0		1.00461	1.00534	1.00641	1.0036	1.00073	1.00248		200.146	168.641	185.936	177.557	209.411	189.881		18.3408	18.8895	17.5178	18.2075
90439		178.83	176.584	192.013	157.32	199.615	162.328				0	0	0	0	0	0		0	0	0	0	0	0		0	0	0	0	0	0		1.00464	1.00535	1.00644	1.00336	1.0008	1.00229		199.928	176.584	192.013	177.588	199.615	189.89		18.094	18.8895	17.413	18.2295
90519		180.347	150.616	202.753	155.319	194.077	148.299				0	0	0	0	0	0		0	0	0	0	0	0		0	0	0	0	0	0		1.00466	1.00541	1.00641	1.00334	1.00083	1.00231		199.846	168.58	202.753	177.561	200.786	189.816		17.9123	18.7242	17.3173	18.2378
90599		194.16	160.812	181.572	179.223	174.613	170.404				0	0	0	0	0	0		0	0	0	0	0	0		0	0	0	0	0	0		1.00469	1.00462	1.00634	1.00315	1.00122	1.00223		199.845	168.539	181.572	179.223	200.697	189.756		17.9512	18.6728	17.8328	18.2183
90679		190.432	147.765	167.158	192.613	211.743	175.318				0	0	0	0	0	0		0	0	0	0	0	0		0	0	0	0	0	0		1.00467	1.00464	1.00674	1.00321	1.00132	1.00229		199.753	168.538	179.715	192.613	211.743	189.746		17.6727	18.6728	17.8328	18.1843
90759		223.671	148.907	163.821	178.356	187.26	166.172				0	0	0	0	0	0		0	0	0	0	0	0		0	0	0	0	0	0		1.00475	1.00467	1.00631	1.00334	1.00137	1.00235		223.671	168.498	179.656	178.356	200.584	189.736		17.705	18.7318	17.7503	18.1843
90859		208.036	155.74	160.452	147.837	190.642	169.455				0	0	0	0	0	0		0	0	0	0	0	0		0	0	0	0	0	0		1.00485	1.004	1.00632	1.00361	1.00112	1.00274		208.036	168.568	179.732	177.453	200.705	189.805		17.705	18.7675	17.8328	18.1843
90998		199.551	177.509	183.109	191.084	215.278	189.504				0	0	0	0	0	0		0	0	0	0	0	0		0	0	0	0	0	0		1.00489	1.00398	1.00583	1.00376	1.00119	1.00266		199.551	177.509	183.109	191.084	215.278	189.504		17.705	18.819	17.8328	18.2183
91099		205.767	176.428	199.556	200.792	207.432	194.301				0	0	0	0	0	0		0	0	0	0	0	0		0	0	0	0	0	0		1.00493	1.00367	1.00592	1.00369	1.00172	1.00211		205.767	176.428	199.556	200.792	207.432	194.301		17.705	18.7675	17.9285	18.2597
91198		199.102	171.879	161.407	158.009	177.463	189.26				0	0	0	0	0	0		0	0	0	0	0	0		0	0	0	0	0	0		1.00467	1.00388	1.00565	1.00384	1.00154	1.0022		199.102	171.879	180.014	177.552	200.776	189.26		17.7492	18.7675	17.9285	18.2597
91279		195.084	161.915	171.843	161.852	197.099	218.586				0	0	0	0	0	0		0	0	0	0	0	0		0	0	0	0	0	0		1.00457	1.00401	1.00574	1.00382	1.00109	1.00221		199.76	168.63	179.999	177.581	200.844	218.586		17.7492	18.819	17.6703	18.352
91359		198.507	151.542	162.274	181.423	196.037	220.342				0	0	0	0	0	0		0	0	0	0	0	0		0	0	0	0	0	0		1.00448	1.004	1.00573	1.00374	1.0009	1.00233		199.661	168.63	179.757	181.423	200.896	220.342		17.597	18.819	17.5745	18.661
91439		181.117	157.354	173.497	168.933	170.969	183.626				0	0	0	0	0	0		0	0	0	0	0	0		0	0	0	0	0	0		1.00452	1.00399	1.00567	1.00375	1.00077	1.00236		199.586	168.631	179.687	177.583	200.861	189.815		17.5545	18.819	17.7503	18.352
91519		199.155	177.447	160.842	164.634	178.69	181.449				0	0	0	0	0	0		0	0	0	0	0	0		0	0	0	0	0	0		1.00454	1.00395	1.0056	1.00385	1.00079	1.00188		199.155	177.447	179.691	177.551	200.86	189.832		17.5545	18.7675	17.7503	18.2597
91599		184.739	161.519	168.561	162.026	175.98	173.929				0	0	0	0	0	0		0	0	0	0	0	0		0	0	0	0	0	0		1.00462	1.00403	1.00604	1.00417	1.0008	1.00119		199.583	168.567	179.669	177.576	200.897	189.802		17.6227	18.7675	17.7503	18.3218
91679		196.622	168.002	157.265	144.288	173.248	160.971				0	0	0	0	0	0		0	0	0	0	0	0		0	0	0	0	0	0		1.0046	1.00403	1.00608	1.0043	1.00077	1.00025		199.536	168.002	179.53	177.533	200.897	189.782		17.5308	18.7318	17.778	18.2597
91761		180.789	150.948	153.703	167.482	182.957	176.063				0	0	0	0	0	0		0	0	0	0	0	0		0	0	0	0	0	0		1.00452	1.00414	1.00602	1.00455	1.00075	1.00122		199.483	168.493	179.538	177.569	200.863	189.647		17.4678	18.931	17.8145	18.352
91859		187.739	139.704	171.158	163.68	198.792	184.462				0	0	0	0	0	0		0	0	0	0	0	0		0	0	0	0	0	0		1.00449	1.00403	1.00633	1.00443	1.00089	1.00061		199.484	168.499	179.495	177.571	198.792	189.817		17.6483	18.9868	17.8625	18.352
91998		190.364	168.578	163.778	144.527	195.57	186.038				0	0	0	0	0	0		0	0	0	0	0	0		0	0	0	0	0	0		1.00456	1.00398	1.00637	1.00428	1.00103	1.00062		199.481	168.578	179.348	177.574	200.894	189.817		17.6483	18.9868	17.8145	18.352
92098		198.698	185.786	171.485	187.775	214.86	184.305				0	0	0	0	0	0		0	0	0	0	0	0		0	0	0	0	0	0		1.00448	1.00391	1.00611	1.00422	1.00124	1.00156		199.485	185.786	179.526	187.775	214.86	189.792		17.6483	19.0225	17.826	18.352
92199		190.577	158.704	177.15	192.913	187.578	160.348				0	0	0	0	0	0		0	0	0	0	0	0		0	0	0	0	0	0		1.0044	1.00384	1.0059	1.00409	1.00111	1.00206		199.489	168.636	179.555	192.913	201.05	189.779		18.0265	19.074	17.7503	18.3218
92279		193.419	151.819	162.08	168.485	207.478	191.593				0	0	0	0	0	0		0	0	0	0	0	0		0	0	0	0	0	0		1.0044	1.0038	1.00555	1.0041	1.00127	1.00201		199.54	168.637	179.604	177.577	207.478	191.593		18.1178	19.074	17.492	18.3218
92359		207.324	165.417	150.571	158.662	193.823	163.11				0	0	0	0	0	0		0	0	0	0	0	0		0	0	0	0	0	0		1.00432	1.00388	1.00545	1.00416	1.00122	1.00156		207.324	168.574	179.381	177.538	201.034	189.792		18.038	19.0225	17.444	18.2295
92439		195.29	170.375	160.054	146.855	189.293	152.959				0	0	0	0	0	0		0	0	0	0	0	0		0	0	0	0	0	0		1.00441	1.00386	1.00572	1.00409	1.00118	1.00163		199.419	170.375	179.309	177.478	200.892	189.843		17.9705	18.9868	17.4343	18.188
92518		181.598	158.961	149.826	160.779	173.696	171.195				0	0	0	0	0	0		0	0	0	0	0	0		0	0	0	0	0	0		1.00434	1.00408	1.00575	1.00438	1.00134	1.00156		199.348	168.499	179.308	177.529	201.016	189.846		17.945	18.9868	17.4343	18.2047
92599		186.739	150.016	161.197	165.017	192.344	159.927				0	0	0	0	0	0		0	0	0	0	0	0		0	0	0	0	0	0		1.00441	1.00402	1.00578	1.00457	1.00139	1.00066		199.343	168.499	179.306	177.521	200.889	189.981		17.945	19.0178	17.4343	18.2047
92679		205.41	146.611	158.019	156.247	189.474	159.91				0	0	0	0	0	0		0	0	0	0	0	0		0	0	0	0	0	0		1.00436	1.00368	1.00533	1.00477	1.00143	1.00025		205.41	168.505	179.327	177.513	200.889	189.999		17.9838	19.0178	17.176	18.2047
92759		183.732	135.139	171.222	159.367	178.194	162.044				0	0	0	0	0	0		0	0	0	0	0	0		0	0	0	0	0	0		1.00443	1.00378	1.00481	1.00465	1.00153	1.00038		199.341	168.5	179.344	177.518	200.887	189.996		17.9838	19.0323	17.176	18.1065
92839		176.881	148.668	161.136	155.516	180.047	170.806				0	0	0	0	0	0		0	0	0	0	0	0		0	0	0	0	0	0		1.00456	1.0039	1.00473	1.00484	1.00143	1.00038		199.416	168.573	179.347	177.564	201.002	189.996		18.0228	19.068	17.0517	18.1987
92998		182.507	145.351	163.056	160.613	177.654	193.596				0	0	0	0	0	0		0	0	0	0	0	0		0	0	0	0	0	0		1.00442	1.00402	1.00484	1.005	1.00178	1.00126		199.342	168.567	179.466	177.596	201.185	193.596		17.9838	19.0535	17.3197	18.3905
93078		163.524	151.547	166.759	144.383	183.411	160.552				0	0	0	0	0	0		0	0	0	0	0	0		0	0	0	0	0	0		1.0044	1.00398	1.00473	1.00499	1.00171	1.00117		199.343	168.569	179.481	177.597	201.192	189.952		17.945	19.0535	17.3197	18.3905
93158		207.452	189.314	172.275	203.592	197.932	198.852				0	0	0	0	0	0		0	0	0	0	0	0		0	0	0	0	0	0		1.0044	1.00348	1.00469	1.00511	1.0018	1.0017		207.452	189.314	179.652	203.592	201.183	198.852		17.9315	19.0535	17.1415	18.3905
93278		202.544	168.681	162.271	165.536	181.032	206.06				0	0	0	0	0	0		0	0	0	0	0	0		0	0	0	0	0	0		1.00453	1.00366	1.00478	1.00542	1.00193	1.00117		202.544	168.681	179.648	177.584	201.17	206.06		17.86	19.0535	17.0503	18.3905
93358		185.988	170.486	163.235	164.767	186.771	171.464				0	0	0	0	0	0		0	0	0	0	0	0		0	0	0	0	0	0		1.00445	1.00309	1.00484	1.00535	1.00218	1.00127		199.188	170.486	179.645	177.56	201.141	190.017		17.8208	19.105	17.0503	18.3905
93439		191.441	158.802	190.151	171.561	201.747	166.705				0	0	0	0	0	0		0	0	0	0	0	0		0	0	0	0	0	0		1.00429	1.00312	1.00472	1.00539	1.00268	1.0018		199.193	168.601	190.151	177.487	201.747	189.916		17.8595	19.0535	17.0503	18.1987
93519		199.817	175.207	160.591	167.308	207.036	168.928				0	0	0	0	0	0		0	0	0	0	0	0		0	0	0	0	0	0		1.00436	1.0031	1.00475	1.00524	1.00268	1.0018		199.817	175.207	179.843	177.494	207.036	189.916		17.8595	19.068	17.1327	18.306
93598		190.621	174.363	167.516	193.529	172.354	180.849				0	0	0	0	0	0		0	0	0	0	0	0		0	0	0	0	0	0		1.00421	1.00308	1.00414	1.00544	1.0026	1.0019		199.195	174.363	179.968	193.529	201.078	190		17.9245	19.079	17.1327	18.352
93679		172.356	162.227	163.815	159.76	179.621	182.49				0	0	0	0	0	0		0	0	0	0	0	0		0	0	0	0	0	0		1.00416	1.00307	1.00423	1.00534	1.0027	1.002		199.197	168.603	179.675	177.49	201.064	189.907		17.8595	19.0943	17.1415	18.377
93758		171.65	167.32	154.172	158.727	184.132	161.578				0	0	0	0	0	0		0	0	0	0	0	0		0	0	0	0	0	0		1.00409	1.00305	1.00442	1.00506	1.00262	1.00152		199.199	167.32	179.665	177.501	201.076	190.054		17.8595	19.0943	17.1415	18.377
93839		183.235	147.609	169.114	151.928	168.698	160.89				0	0	0	0	0	0		0	0	0	0	0	0		0	0	0	0	0	0		1.00405	1.00333	1.00418	1.00518	1.0022	1.00092		199.2	168.594	179.96	177.568	201.138	190.07		17.8595	19.079	17.1327	18.686
93999		170.633	143.336	149.659	150.938	179.586	167.34				0	0	0	0	0	0		0	0	0	0	0	0		0	0	0	0	0	0		1.00382	1.00337	1.00469	1.0053	1.00227	1.00111		199.208	168.593	179.857	177.562	201.302	190.095		17.8595	19.079	17.1327	18.686
94079		179.174	137.837	157.072	142.381	168.701	158.633				0	0	0	0	0	0		0	0	0	0	0	0		0	0	0	0	0	0		1.00372	1.0033	1.00542	1.00539	1.00231	1.00108		199.211	168.595	179.708	177.558	201.298	190.095		17.8595	19.079	17.1327	18.686
94158		183.561	159.729	168.129	148.062	193.9	177.686				0	0	0	0	0	0		0	0	0	0	0	0		0	0	0	0	0	0		1.00364	1.00286	1.00554	1.00574	1.00212	1.0008		199.213	168.611	180.029	177.543	201.352	190.098		17.8595	19.068	17.2285	18.661
94258		192.608	172.066	193.22	172.691	225.687	187.173				0	0	0	0	0	0		0	0	0	0	0	0		0	0	0	0	0	0		1.00353	1.0028	1.00547	1.00573	1.00207	1.0008		199.216	172.066	193.22	177.544	225.687	190.098		17.8208	19.0535	17.3197	18.615
94359		192.966	167.399	165.592	176.702	182.622	177.794				0	0	0	0	0	0		0	0	0	0	0	0		0	0	0	0	0	0		1.00359	1.00285	1.0047	1.00571	1.00214	1.001		199.161	167.399	180.059	176.702	201.352	190.096		17.7082	19.0178	17.3197	18.306
94439		169.262	149.283	173.22	148.503	171.943	168.534				0	0	0	0	0	0		0	0	0	0	0	0		0	0	0	0	0	0		1.00346	1.00283	1.00415	1.00564	1.00212	1.00084		199.165	168.498	180.142	177.481	201.466	190.097		17.747	18.9765	17.4245	18.352
94519		193.579	152.642	171.171	174.327	195.944	184.64				0	0	0	0	0	0		0	0	0	0	0	0		0	0	0	0	0	0		1.00335	1.00326	1.00421	1.00595	1.00193	1.00083		199.169	168.497	180.225	177.475	201.471	190.098		17.812	18.9765	17.5335	18.352
94599		193.146	143.848	173.764	165.916	191.847	171.418				0	0	0	0	0	0		0	0	0	0	0	0		0	0	0	0	0	0		1.00335	1.00315	1.0042	1.00595	1.00189	1.00091		199.169	168.497	180.14	177.475	201.472	190.097		17.9048	18.9875	17.6507	18.352
94679		178.331	145.848	152.976	143.479	185.787	143.706				0	0	0	0	0	0		0	0	0	0	0	0		0	0	0	0	0	0		1.00338	1.00322	1.00437	1.00584	1.00199	1.00087		199.168	168.497	180.132	177.477	201.47	190.097		17.9895	18.9875	17.6507	18.352
94759		180.723	139.695	150.244	137.745	185.741	162.643				0	0	0	0	0	0		0	0	0	0	0	0		0	0	0	0	0	0		1.00331	1.00276	1.00443	1.00623	1.00214	1.00084		199.222	168.498	180.214	177.469	201.497	190.097		18.102	18.9765	17.7807	18.306
94838		165.423	142.056	160	153.155	194.215	153.194				0	0	0	0	0	0		0	0	0	0	0	0		0	0	0	0	0	0		1.00331	1.00247	1.00457	1.00642	1.00225	1.00089		199.222	168.499	180.312	177.515	201.57	190.14		18.0173	18.9765	17.845	18.615
95038		170.012	154.215	165.372	150.098	166.921	156.76				0	0	0	0	0	0		0	0	0	0	0	0		0	0	0	0	0	0		1.0033	1.00269	1.00471	1.0065	1.00225	1.00094		199.223	168.499	180.393	177.512	201.571	190.138		18.0173	18.9765	17.9007	18.5078
95118		177.524	147.622	159.181	162.643	176.853	156.796				0	0	0	0	0	0		0	0	0	0	0	0		0	0	0	0	0	0		1.00329	1.00234	1.00495	1.00625	1.00233	1.0012		199.223	168.499	180.534	177.597	201.714	190.13		17.9245	18.962	18.0052	18.5555
95198		181.254	150.341	153.096	156.306	188.669	160.098				0	0	0	0	0	0		0	0	0	0	0	0		0	0	0	0	0	0		1.00335	1.00242	1.00512	1.00641	1.00235	1.00205		199.221	168.499	180.817	177.59	201.745	190.104		17.8595	18.962	18.2223	18.4638
95278		189.151	168.496	191.472	185.994	208.296	174.113				0	0	0	0	0	0		0	0	0	0	0	0		0	0	0	0	0	0		1.00343	1.00241	1.00498	1.0062	1.00239	1.00171		199.285	168.496	191.472	185.994	208.296	190.114		17.8735	18.931	18.146	18.415
95358		195.807	171.854	164.818	152.08	203.933	177.956				0	0	0	0	0	0		0	0	0	0	0	0		0	0	0	0	0	0		1.00356	1.00234	1.00496	1.00637	1.00233	1.00167		199.398	171.854	180.833	177.639	203.933	190.089		17.945	18.8885	18.146	18.2285
95438		190.596	158.362	160.117	156.927	198.481	174.416				0	0	0	0	0	0		0	0	0	0	0	0		0	0	0	0	0	0		1.00363	1.0024	1.00503	1.00645	1.00233	1.0023		199.397	168.494	180.826	177.638	198.481	190.078		17.9315	18.903	18.146	18.4178
95518		187.592	167.988	177.135	150.489	189.214	161.863				0	0	0	0	0	0		0	0	0	0	0	0		0	0	0	0	0	0		1.00341	1.00253	1.00519	1.00657	1.00243	1.00197		199.402	167.988	180.81	177.638	201.705	190.085		17.945	18.903	18.146	18.4665
95598		189.164	168.638	158.828	149.908	190.215	180.18				0	0	0	0	0	0		0	0	0	0	0	0		0	0	0	0	0	0		1.00335	1.00266	1.00538	1.00654	1.00251	1.0013		199.404	168.638	180.949	177.638	201.697	190.093		17.9838	18.914	17.8983	18.5583
95678		181.06	160.945	174.586	157.507	189.695	166.487				0	0	0	0	0	0		0	0	0	0	0	0		0	0	0	0	0	0		1.00352	1.0027	1.0052	1.00637	1.0024	1.00132		199.399	168.491	181.063	177.639	201.708	190.092		17.9838	18.914	17.7338	18.5583
95758		175.56	154.947	153.12	152.774	185.08	167.702				0	0	0	0	0	0		0	0	0	0	0	0		0	0	0	0	0	0		1.00374	1.0028	1.00495	1.00654	1.00261	1.00165		199.394	168.498	181.361	177.771	201.744	190.116		17.9838	18.9765	17.8452	18.597
95838		188.082	147.486	170.485	151.079	185	159.441				0	0	0	0	0	0		0	0	0	0	0	0		0	0	0	0	0	0		1.00367	1.00272	1.00524	1.00635	1.00265	1.0016		199.396	168.499	181.379	178.089	201.795	190.191		17.9838	18.962	17.818	18.6255
95998		179.404	146.101	178.441	153.563	205.89	168.932				0	0	0	0	0	0		0	0	0	0	0	0		0	0	0	0	0	0		1.00371	1.00263	1.0052	1.00625	1.00275	1.00224		199.395	168.499	178.441	178.102	205.89	190.151		17.945	18.962	17.9163	18.5768
96078		182.198	158.319	162.034	168.281	180.902	174.599				0	0	0	0	0	0		0	0	0	0	0	0		0	0	0	0	0	0		1.00364	1.00274	1.00528	1.00594	1.00274	1.00233		199.396	168.548	181.57	178.143	201.791	190.148		17.9315	18.9868	18.1047	18.3875
96199		184.473	152.672	190.581	160.727	180.763	148.069				0	0	0	0	0	0		0	0	0	0	0	0		0	0	0	0	0	0		1.00357	1.00287	1.00563	1.00585	1.00278	1.00223		199.398	168.61	190.581	178.153	201.79	190.151		17.9315	18.958	18.227	18.2622
96298		198.917	179.06	177.864	194.938	200.902	190.781				0	0	0	0	0	0		0	0	0	0	0	0		0	0	0	0	0	0		1.00349	1.00304	1.00586	1.00588	1.0029	1.00211		199.28	179.06	177.864	194.938	200.902	190.781		17.8735	18.958	18.227	18.2672
96378		197.835	162.683	184.413	180.527	238.781	195.669				0	0	0	0	0	0		0	0	0	0	0	0		0	0	0	0	0	0		1.00331	1.00298	1.00574	1.00585	1.00273	1.00228		199.295	168.537	184.413	180.527	238.781	195.669		17.9123	18.9868	18.227	18.4565
96458		211.114	157.742	176.432	162.753	203.816	192.365				0	0	0	0	0	0		0	0	0	0	0	0		0	0	0	0	0	0		1.0033	1.00293	1.00579	1.00587	1.0026	1.00208		211.114	168.539	181.572	177.904	203.816	192.365		17.9353	18.9223	18.227	18.5053
96539		183.21	146.91	160.192	162.912	188.371	171.816				0	0	0	0	0	0		0	0	0	0	0	0		0	0	0	0	0	0		1.00323	1.00314	1.00582	1.00599	1.0028	1.00223		199.301	168.53	181.572	177.881	201.789	190.265		17.9353	18.7133	18.2225	18.5053
96639		183.292	149.999	168.017	172.823	200.124	174.91				0	0	0	0	0	0		0	0	0	0	0	0		0	0	0	0	0	0		1.00315	1.00293	1.00569	1.00624	1.00267	1.00223		199.227	168.539	181.572	177.83	200.124	190.265		18.0308	18.9223	18.1745	18.5053
96719		190.014	175.797	172.174	159.068	193.646	166.903				0	0	0	0	0	0		0	0	0	0	0	0		0	0	0	0	0	0		1.00313	1.00295	1.00578	1.0065	1.00282	1.00235		199.228	175.797	181.572	177.78	201.788	190.257		17.8825	18.9223	18.1745	18.4565
96798		194.935	141.73	175.335	177.45	187.94	169.696				0	0	0	0	0	0		0	0	0	0	0	0		0	0	0	0	0	0		1.00321	1.00309	1.00612	1.00685	1.00292	1.0021		199.303	168.602	181.631	177.45	201.855	190.559		17.9353	18.79	18.1915	18.3875
96879		190.207	147.821	181.667	187.408	189.239	170.955				0	0	0	0	0	0		0	0	0	0	0	0		0	0	0	0	0	0		1.00309	1.0031	1.00626	1.00673	1.00305	1.00133		199.312	168.602	181.667	187.408	201.85	190.578		17.8735	18.79	18.3115	18.2622
96998		178.018	154.571	178.59	160.037	169.817	189.239				0	0	0	0	0	0		0	0	0	0	0	0		0	0	0	0	0	0		1.00306	1.00322	1.00623	1.00683	1.00297	1.00221		199.315	168.652	178.59	178.203	201.853	189.239		17.86	18.8895	18.2837	18.2785
97078		183.401	152.389	179.378	172.022	187.871	176.569				0	0	0	0	0	0		0	0	0	0	0	0		0	0	0	0	0	0		1.00305	1.00325	1.00634	1.00665	1.00296	1.00213		199.316	168.651	179.378	178.203	202.12	190.554		17.8485	18.6895	18.2445	18.2542
97158		205.236	149.609	165.814	157.372	168.823	156.989				0	0	0	0	0	0		0	0	0	0	0	0		0	0	0	0	0	0		1.00319	1.00327	1.00635	1.00683	1.003	1.00134		205.236	168.651	181.956	178.205	202.428	190.655		17.92	18.6895	18.0735	18.3375
97238		211.111	169.645	175.207	193.953	186.417	172.652				0	0	0	0	0	0		0	0	0	0	0	0		0	0	0	0	0	0		1.00329	1.00316	1.00623	1.00649	1.00302	1.00221		211.111	169.645	181.966	193.953	202.512	190.597		17.92	18.8895	18.0735	18.3375
97338		200.787	160.2	184.538	179.815	219.882	185.797				0	0	0	0	0	0		0	0	0	0	0	0		0	0	0	0	0	0		1.00338	1.00312	1.00627	1.00651	1.0029	1.0023		200.787	168.655	184.538	179.815	219.882	190.708		17.959	18.8895	18.0735	18.3215
97438		206.563	157.112	195.331	176.547	203.377	186.879				0	0	0	0	0	0		0	0	0	0	0	0		0	0	0	0	0	0		1.00323	1.00308	1.00625	1.00669	1.00286	1.00233		206.563	168.656	195.331	176.547	203.377	190.706		17.959	18.9658	17.939	18.3215
97518		186.965	158.323	177.037	174.375	180.279	197.548				0	0	0	0	0	0		0	0	0	0	0	0		0	0	0	0	0	0		1.00318	1.00328	1.00624	1.00704	1.00284	1.00133		199.465	168.651	181.965	174.375	202.515	197.548		17.959	18.9658	18.0735	18.3215
97598		205.244	164.706	184.485	170.088	186.775	192.417				0	0	0	0	0	0		0	0	0	0	0	0		0	0	0	0	0	0		1.00313	1.0034	1.00643	1.00724	1.00288	1.00142		205.244	168.648	184.485	178.205	202.514	192.417		17.5807	19.1748	18.1333	18.3215
97678		199.98	151.428	186.123	160.393	182.468	179.131				0	0	0	0	0	0		0	0	0	0	0	0		0	0	0	0	0	0		1.00343	1.00366	1.00613	1.0073	1.00303	1.00125		199.98	168.694	186.123	178.207	202.706	190.865		17.4678	19.3345	18.3208	18.3732
97758		198.428	161.74	159.678	157.67	191.305	179.902				0	0	0	0	0	0		0	0	0	0	0	0		0	0	0	0	0	0		1.00365	1.00378	1.00579	1.00768	1.00324	1.00134		199.556	168.681	182.291	178.312	202.88	191.071		17.507	19.1255	18.415	18.3035
97838		179.574	154.72	166.172	173.258	188.814	175.098				0	0	0	0	0	0		0	0	0	0	0	0		0	0	0	0	0	0		1.0036	1.00375	1.00591	1.0076	1.00325	1.00135		199.623	168.684	182.307	178.319	202.879	191.069		17.551	19.1255	18.336	18.3035
97998		182.371	145.968	174.608	164.13	182.914	159.487				0	0	0	0	0	0		0	0	0	0	0	0		0	0	0	0	0	0		1.00365	1.00328	1.00583	1.00779	1.00321	1.00138		199.62	168.909	182.308	178.378	202.996	191.064		17.5463	19.1785	18.336	18.3777
98098		185.594	146.868	185.905	168.478	183.145	180.899				0	0	0	0	0	0		0	0	0	0	0	0		0	0	0	0	0	0		1.0036	1.00351	1.00581	1.00779	1.00308	1.00139		199.558	168.709	185.905	178.303	203.011	191.062		17.5023	19.0492	18.336	18.236
98198		210.22	166.448	193.314	183.075	196.692	186.611				0	0	0	0	0	0		0	0	0	0	0	0		0	0	0	0	0	0		1.00359	1.0035	1.00591	1.00782	1.00309	1.00138		210.22	168.711	193.314	183.075	203.01	191.065		17.5023	19.0492	18.336	18.3777
98278		202.305	175.468	178.922	191.616	217.262	221.568				0	0	0	0	0	0		0	0	0	0	0	0		0	0	0	0	0	0		1.0035	1.00343	1.00588	1.00767	1.00294	1.00168		202.305	175.468	178.922	191.616	217.262	221.568		17.5023	19.0492	18.2688	18.2927
98378		213.22	170.132	173.628	189.965	187.843	204.572				0	0	0	0	0	0		0	0	0	0	0	0		0	0	0	0	0	0		1.00357	1.00327	1.00588	1.00776	1.00277	1.00171		213.22	170.132	182.288	189.965	203.046	204.572		17.4715	19.0492	18.205	18.6058
98458		205.76	165.226	165.918	173.697	206.44	180.517				0	0	0	0	0	0		0	0	0	0	0	0		0	0	0	0	0	0		1.00334	1.00323	1.0058	1.00783	1.0027	1.00137		205.76	168.739	182.291	178.428	206.44	191.222		17.4715	18.8492	18.205	18.4872
98538		199.257	180.363	184.325	165.689	183.148	179.851				0	0	0	0	0	0		0	0	0	0	0	0		0	0	0	0	0	0		1.00337	1.00313	1.00592	1.00781	1.00264	1.00129		199.634	180.363	184.325	178.429	203.06	191.222		17.5463	18.8492	18.205	18.6058
98618		194.721	169.281	183.174	176.395	203.738	180.979				0	0	0	0	0	0		0	0	0	0	0	0		0	0	0	0	0	0		1.00345	1.00302	1.00556	1.00783	1.00271	1.0017		199.63	169.281	183.174	176.395	203.738	191.222		17.5463	18.9785	18.205	18.4872
98719		182.314	139.585	171.412	165.89	199.562	193.066				0	0	0	0	0	0		0	0	0	0	0	0		0	0	0	0	0	0		1.00342	1.00329	1.00555	1.00803	1.00271	1.00179		199.701	169.066	182.31	178.526	199.562	193.066		17.6325	18.9603	18.1315	18.4338
98798		181.249	145.08	161.437	161.273	178.331	164.495				0	0	0	0	0	0		0	0	0	0	0	0		0	0	0	0	0	0		1.00328	1.00343	1.00557	1.00807	1.00273	1.00183		199.703	169.055	182.309	178.523	203.051	191.222		17.5577	18.8573	18.1315	18.4338
98878		196.793	149.635	157.278	156.914	184.055	170.239				0	0	0	0	0	0		0	0	0	0	0	0		0	0	0	0	0	0		1.00322	1.00369	1.00582	1.00828	1.00289	1.00142		199.641	168.868	182.476	178.412	202.896	191.236		17.4715	18.7622	18.3223	18.3895
98999		184.932	156.96	147.021	166.451	165.531	162.8				0	0	0	0	0	0		0	0	0	0	0	0		0	0	0	0	0	0		1.00319	1.00372	1.00581	1.00827	1.00278	1.00167		199.573	168.688	182.477	178.368	202.901	191.223		17.5023	18.633	18.3223	18.0765
99078		193.001	151.639	183.984	184.733	191.569	182.919				0	0	0	0	0	0		0	0	0	0	0	0		0	0	0	0	0	0		1.00327	1.00358	1.00589	1.00833	1.00247	1.00172		199.57	168.702	183.984	184.733	202.915	191.222		17.5023	18.633	18.4595	18.0765
99198		213.676	173.023	201.968	170.563	196.342	193.6				0	0	0	0	0	0		0	0	0	0	0	0		0	0	0	0	0	0		1.00327	1.00367	1.00583	1.00821	1.00243	1.00139		213.676	173.023	201.968	178.369	202.917	193.6		17.5023	18.633	18.4595	18.0765
99278		202.577	164.27	189.75	187.748	200.098	186.747				0	0	0	0	0	0		0	0	0	0	0	0		0	0	0	0	0	0		1.00327	1.00369	1.00567	1.00796	1.00272	1.0013		202.577	168.64	189.75	187.748	200.098	191.222		17.4275	18.5763	18.4595	18.3895
99358		205.279	196.621	186.065	184.636	215.594	197.865				0	0	0	0	0	0		0	0	0	0	0	0		0	0	0	0	0	0		1.00325	1.00381	1.00556	1.00805	1.0028	1.00129		205.279	196.621	186.065	184.636	215.594	197.865		17.3915	18.4005	18.4595	18.3895
99478		218.047	173.712	199.57	170.715	203.615	191.514				0	0	0	0	0	0		0	0	0	0	0	0		0	0	0	0	0	0		1.00336	1.00384	1.00559	1.00832	1.00256	1.00173		218.047	173.712	199.57	178.411	203.615	191.514		17.345	18.4005	18.3223	18.3895
99558		222.339	189.656	188.488	212.694	218.682	192.689				0	0	0	0	0	0		0	0	0	0	0	0		0	0	0	0	0	0		1.00346	1.00385	1.00561	1.00824	1.00228	1.00152		222.339	189.656	188.488	212.694	218.682	192.689		17.3262	18.4005	18.4595	18.3895
99638		207.558	175.241	189.478	175.064	213.609	188.913				0	0	0	0	0	0		0	0	0	0	0	0		0	0	0	0	0	0		1.00355	1.00348	1.00585	1.00805	1.0021	1.00147		207.558	175.241	189.478	175.064	213.609	188.913		17.3113	18.2975	18.4595	18.3895
99718		173.851	161.816	173.526	173.57	189.638	167.498				0	0	0	0	0	0		0	0	0	0	0	0		0	0	0	0	0	0		1.00355	1.00334	1.00604	1.00782	1.00184	1.00145		199.559	168.649	182.449	178.429	202.867	191.223		17.3113	18.4733	18.4595	18.3895
99798		196.865	174.311	182.25	194.024	196.649	182.153				0	0	0	0	0	0		0	0	0	0	0	0		0	0	0	0	0	0		1.00348	1.00356	1.00605	1.00769	1.00176	1.0012		199.562	174.311	182.25	194.024	202.592	191.239		17.3113	18.633	18.5515	18.3895
99878		186.172	167.548	173.987	187.851	187.705	170.543				0	0	0	0	0	0		0	0	0	0	0	0		0	0	0	0	0	0		1.00348	1.00333	1.00614	1.00777	1.00173	1.00068		199.562	167.548	182.594	187.851	202.507	191.248		17.3113	18.633	18.5515	18.3895
99998		176.747	159.926	174.686	156.389	191.829	178.517				0	0	0	0	0	0		0	0	0	0	0	0		0	0	0	0	0	0		1.00351	1.00329	1.00611	1.00791	1.00194	1.00029		199.574	168.908	182.441	178.536	202.503	191.268		17.3553	18.7622	18.4595	18.4338
100078		190.736	171.574	199.517	183.95	196.546	196.908				0	0	0	0	0	0		0	0	0	0	0	0		0	0	0	0	0	0		1.0036	1.0033	1.00622	1.00776	1.00182	1.00027		199.566	171.574	199.517	183.95	202.505	196.908		17.3553	18.633	18.5515	18.4338
100158		212.571	190.404	197.058	195.071	211.894	190.723				0	0	0	0	0	0		0	0	0	0	0	0		0	0	0	0	0	0		1.00358	1.00319	1.00622	1.00765	1.00212	1.0003		212.571	190.404	197.058	195.071	211.894	190.723		17.4415	18.7622	18.4595	18.4042
100258		206.219	171.503	188.33	190.861	195.531	181.88				0	0	0	0	0	0		0	0	0	0	0	0		0	0	0	0	0	0		1.00362	1.00255	1.00617	1.0077	1.00214	1.0002		206.219	171.503	188.33	190.861	202.494	191.28		17.4415	18.7622	18.5268	18.4042
100358		191.254	171.934	190.805	196.011	194.161	178.24				0	0	0	0	0	0		0	0	0	0	0	0		0	0	0	0	0	0		1.00358	1.00268	1.00628	1.00789	1.00242	1.00067		199.698	171.934	190.805	196.011	202.447	191.248		17.4415	18.7622	18.5268	18.3897
100438		205.545	173.317	191.52	191.658	201.154	188.032				0	0	0	0	0	0		0	0	0	0	0	0		0	0	0	0	0	0		1.00354	1.00277	1.00648	1.00794	1.00239	1.00068		205.545	173.317	191.52	191.658	201.154	188.032		17.3702	18.8653	18.5268	18.3468
100518		190.513	169.028	189.685	179.705	200.558	182.403				0	0	0	0	0	0		0	0	0	0	0	0		0	0	0	0	0	0		1.00357	1.00349	1.00651	1.008	1.00239	1.00115		199.569	169.028	189.685	179.705	200.558	191.24		17.3702	18.8653	18.5268	18.3468
100598		189.398	170.022	178.517	183.269	195.842	172.071				0	0	0	0	0	0		0	0	0	0	0	0		0	0	0	0	0	0		1.00365	1.00352	1.00667	1.00797	1.00234	1.00101		199.562	170.022	178.517	183.269	202.173	191.242		17.389	18.9785	18.5268	18.3897
100678		189.304	159.258	176.011	198.587	197.582	161.794				0	0	0	0	0	0		0	0	0	0	0	0		0	0	0	0	0	0		1.00369	1.00335	1.00697	1.00837	1.00209	1.00077		199.559	168.902	182.534	198.587	202.223	191.224		17.389	18.9785	18.6188	18.3897
100802		180.736	175.992	176.994	179.076	199.748	191.252				0	0	0	0	0	0		0	0	0	0	0	0		0	0	0	0	0	0		1.00371	1.003	1.00718	1.00838	1.00191	1.00048		199.557	175.992	182.642	179.076	199.748	191.252		17.389	18.8492	18.7453	18.6205
100878		188.256	164.498	165.545	179.066	199.687	170.633				0	0	0	0	0	0		0	0	0	0	0	0		0	0	0	0	0	0		1.00368	1.00321	1.0072	1.00861	1.00207	1.00057		199.56	168.741	182.64	179.066	199.687	191.225		17.389	18.8492	18.7453	18.6205
100998		197.907	169.16	188.916	192.985	206.446	191.222				0	0	0	0	0	0		0	0	0	0	0	0		0	0	0	0	0	0		1.00375	1.0034	1.00705	1.00826	1.00196	1.00062		199.553	169.16	188.916	192.985	206.446	191.222		17.389	18.6895	18.7453	18.6205
101118		210.184	163.457	205.57	186.409	211.136	196.805				0	0	0	0	0	0		0	0	0	0	0	0		0	0	0	0	0	0		1.00386	1.00338	1.00733	1.00814	1.00195	1.00041		210.184	168.648	205.57	186.409	211.136	196.805		17.4752	18.6895	18.7453	18.3897
101198		199.877	160.231	169.169	163.552	198.608	184.583				0	0	0	0	0	0		0	0	0	0	0	0		0	0	0	0	0	0		1.00381	1.00329	1.00742	1.0081	1.00198	1.00024		199.877	168.651	182.649	178.52	198.608	191.228		17.4752	18.6895	18.7453	18.3897
101278		183.336	154.307	166.551	183.295	225.219	176.517				0	0	0	0	0	0		0	0	0	0	0	0		0	0	0	0	0	0		1.00391	1.00326	1.00731	1.00799	1.0017	1.00058		199.72	168.651	182.649	183.295	225.219	191.225		17.546	18.5763	18.7453	18.4042
101358		192.16	155.945	160.737	178.652	211.001	191.524				0	0	0	0	0	0		0	0	0	0	0	0		0	0	0	0	0	0		1.00383	1.00315	1.0073	1.00773	1.00152	1.00054		199.814	168.654	182.649	178.652	211.001	191.524		17.6975	18.5763	18.888	18.635
101438		171.052	149.028	171.149	160.332	207.494	176.733				0	0	0	0	0	0		0	0	0	0	0	0		0	0	0	0	0	0		1.00384	1.00343	1.00725	1.00774	1.00182	1.00076		199.814	168.647	182.65	178.6	207.494	191.224		17.6787	18.5763	18.8795	18.6205
101518		178.875	182.225	180.247	172.916	210.897	185.46				0	0	0	0	0	0		0	0	0	0	0	0		0	0	0	0	0	0		1.00383	1.00396	1.00737	1.00761	1.00187	1.00038		199.721	182.225	180.247	178.6	210.897	191.226		17.5272	18.5138	18.883	18.6205
101598		186.844	148.264	167.615	178.599	209.76	168.731				0	0	0	0	0	0		0	0	0	0	0	0		0	0	0	0	0	0		1.004	1.00352	1.00745	1.00782	1.00167	1.00008		199.719	168.587	182.485	178.599	209.76	191.223		17.5272	18.5138	18.791	18.6205
101698		192.821	156.576	186.551	188.224	212.115	185.441				0	0	0	0	0	0		0	0	0	0	0	0		0	0	0	0	0	0		1.00392	1.00305	1.00761	1.00774	1.00167	0.999866		199.683	168.604	186.551	188.224	212.115	191.223		17.4565	18.5138	18.791	18.6205
101778		182.185	143.88	176.937	158.72	183.577	176.215				0	0	0	0	0	0		0	0	0	0	0	0		0	0	0	0	0	0		1.00391	1.00334	1.00738	1.0078	1.00172	0.999902		199.72	168.593	182.494	178.6	202.507	191.223		17.5122	18.5138	18.791	18.635
101878		182.458	156.037	169.457	154.137	188.029	165.424				0	0	0	0	0	0		0	0	0	0	0	0		0	0	0	0	0	0		1.00423	1.00295	1.00736	1.00801	1.00208	1.00001		199.715	168.536	182.497	178.6	202.528	191.223		17.5122	18.437	18.791	18.635
101998		211.972	189.769	198.74	208.696	214.565	192.88				0	0	0	0	0	0		0	0	0	0	0	0		0	0	0	0	0	0		1.00418	1.00256	1.00701	1.00814	1.00214	0.999976		211.972	189.769	198.74	208.696	214.565	192.88		17.4415	18.5138	18.791	18.6645
102118		188.077	164.098	196.272	180.111	190.884	190.102				0	0	0	0	0	0		0	0	0	0	0	0		0	0	0	0	0	0		1.00416	1.00323	1.0074	1.00799	1.00196	1.00019		199.544	168.597	196.272	180.111	202.86	190.102		17.3553	18.7138	18.791	18.7622
102198		205.594	177.226	163.986	181.487	191.767	203.435				0	0	0	0	0	0		0	0	0	0	0	0		0	0	0	0	0	0		1.00402	1.00314	1.00732	1.00805	1.00202	1.00024		205.594	177.226	182.502	181.487	202.858	203.435		17.3262	18.79	18.791	18.7622
102278		197.693	177.367	198.774	158.925	200.619	195.279				0	0	0	0	0	0		0	0	0	0	0	0		0	0	0	0	0	0		1.00383	1.00353	1.00734	1.00812	1.00213	1.00015		199.518	177.367	198.774	178.6	200.619	195.279		17.3262	18.999	18.661	18.6645
102358		202.135	168.105	181.57	164.831	201.89	178.972				0	0	0	0	0	0		0	0	0	0	0	0		0	0	0	0	0	0		1.0038	1.00348	1.00733	1.00814	1.00201	1.00019		202.135	168.105	181.57	178.6	201.89	190.985		17.2302	18.9868	18.791	18.635
102438		198.571	153.7	174.982	164.492	191.337	192.866				0	0	0	0	0	0		0	0	0	0	0	0		0	0	0	0	0	0		1.00374	1.00353	1.00747	1.00813	1.00209	1.00016		199.437	168.508	182.483	178.6	202.855	192.866		17.2767	18.9223	18.791	18.6205
102518		178.099	143.053	169.945	169.205	185.926	184.509				0	0	0	0	0	0		0	0	0	0	0	0		0	0	0	0	0	0		1.00369	1.00354	1.00718	1.0073	1.00206	1.00014		199.344	168.484	182.519	178.588	202.532	190.992		17.2175	18.8665	18.791	18.3897
102598		179.765	147.367	170.222	154.332	187.455	185.946				0	0	0	0	0	0		0	0	0	0	0	0		0	0	0	0	0	0		1.00373	1.00297	1.00724	1.00653	1.0021	1.00032		199.26	168.451	182.512	178.508	202.501	191.222		17.146	18.79	18.661	18.3455
102678		178.381	149.595	155.002	159.306	174.948	190.155				0	0	0	0	0	0		0	0	0	0	0	0		0	0	0	0	0	0		1.00382	1.00293	1.00722	1.00653	1.00211	1.00036		199.256	168.453	182.514	178.507	202.498	190.155		17.146	18.8545	18.815	18.36
102778		182.723	165.634	171.618	162.356	209.364	169.281				0	0	0	0	0	0		0	0	0	0	0	0		0	0	0	0	0	0		1.00384	1.00223	1.00712	1.00618	1.00208	1.0004		199.207	168.477	182.523	178.6	209.364	191.222		17.0528	18.8545	18.9258	18.36
102878		182.395	163.523	163.777	176.807	180.017	175.034				0	0	0	0	0	0		0	0	0	0	0	0		0	0	0	0	0	0		1.00363	1.00228	1.00731	1.00646	1.00224	1.0006		199.213	168.475	182.503	178.6	202.477	191.225		17.0888	18.8855	18.9258	18.3895
102998		205.639	180.26	193.262	169.73	211.864	197.317				0	0	0	0	0	0		0	0	0	0	0	0		0	0	0	0	0	0		1.0036	1.00193	1.00732	1.00737	1.00213	1.00061		205.639	180.26	193.262	178.582	211.864	197.317		17.1635	18.962	18.815	18.3895
103078		201.801	173.14	168.45	177.983	187.303	199.696				0	0	0	0	0	0		0	0	0	0	0	0		0	0	0	0	0	0		1.00344	1.00185	1.00755	1.00794	1.00218	1.00055		201.801	173.14	182.474	177.983	202.486	199.696		17.078	18.962	18.815	18.36
103198		196.751	166.627	182.034	171.555	214.257	191.583				0	0	0	0	0	0		0	0	0	0	0	0		0	0	0	0	0	0		1.00348	1.00185	1.00766	1.00799	1.00224	1.00043		199.165	168.508	182.034	178.529	214.257	191.583		17.0033	18.931	18.815	18.36
103278		190.229	150.749	169.796	188.649	215.085	202.212				0	0	0	0	0	0		0	0	0	0	0	0		0	0	0	0	0	0		1.00332	1.00181	1.00767	1.00789	1.00243	1.00078		199.17	168.51	182.459	188.649	215.085	202.212		17.0033	18.931	18.815	18.3895
103358		193.5	155.77	180.042	168.492	194.066	189.778				0	0	0	0	0	0		0	0	0	0	0	0		0	0	0	0	0	0		1.00334	1.00193	1.00796	1.00792	1.00245	1.00067		199.169	168.584	182.424	178.536	202.442	189.778		17.078	18.9223	18.815	18.3895
103438		182.692	171.68	181.372	162.963	173.708	182.673				0	0	0	0	0	0		0	0	0	0	0	0		0	0	0	0	0	0		1.00331	1.00229	1.00796	1.00805	1.00248	1.00059		199.222	171.68	181.372	178.524	202.438	191.225		17.1635	18.9868	18.5312	18.3895
103518		198.603	147.128	182.642	173.537	187.529	190.56				0	0	0	0	0	0		0	0	0	0	0	0		0	0	0	0	0	0		1.00337	1.00236	1.00788	1.00832	1.00254	1.00072		199.221	168.565	182.642	178.6	202.519	190.56		17.1635	18.9868	18.4143	18.4338
103618		189.361	158.984	188.934	173.327	199.942	201.107				0	0	0	0	0	0		0	0	0	0	0	0		0	0	0	0	0	0		1.00334	1.00247	1.00755	1.00844	1.00259	1.00098		199.169	168.48	188.934	178.6	199.942	201.107		17.0828	18.931	18.5348	18.4338
103718		193.82	163.891	148.562	159.676	185.001	185.017				0	0	0	0	0	0		0	0	0	0	0	0		0	0	0	0	0	0		1.00326	1.00201	1.00703	1.00827	1.00267	1.00106		199.118	168.5	182.53	178.6	202.517	191.242		17.0545	18.931	18.3618	18.4338
103798		196.256	142.508	168.608	162.752	174.47	182.882				0	0	0	0	0	0		0	0	0	0	0	0		0	0	0	0	0	0		1.00329	1.00211	1.00703	1.00773	1.0027	1.001		199.117	168.495	182.53	178.635	202.517	191.224		17.0545	18.931	18.3618	18.6645
103878		203.058	176.777	208.702	190.405	219.012	224.901				0	0	0	0	0	0		0	0	0	0	0	0		0	0	0	0	0	0		1.00294	1.00205	1.0068	1.00704	1.00256	1.00096		203.058	176.777	208.702	190.405	219.012	224.901		17.0263	18.8665	18.2135	18.6645
103998		197.161	156.607	184.012	184.073	221.846	193.432				0	0	0	0	0	0		0	0	0	0	0	0		0	0	0	0	0	0		1.00286	1.00205	1.00727	1.00766	1.00243	1.00101		199.131	168.498	184.012	184.073	221.846	193.432		17.0545	18.8665	18.2135	18.7622
104078		183.302	149.671	166.888	185.018	205.826	177.932				0	0	0	0	0	0		0	0	0	0	0	0		0	0	0	0	0	0		1.00288	1.00217	1.00769	1.00763	1.00225	1.0011		199.067	168.493	182.456	185.018	205.826	191.109		17.002	18.8665	18.3618	18.7622
104158		176.487	173.96	182.31	165.642	213.503	208.182				0	0	0	0	0	0		0	0	0	0	0	0		0	0	0	0	0	0		1.00254	1.00228	1.00761	1.00857	1.00213	1.00107		199.082	173.96	182.31	178.61	213.503	208.182		17.002	18.8665	18.3618	18.7622
104238		179.507	176.998	185.481	172.735	219.896	183.868				0	0	0	0	0	0		0	0	0	0	0	0		0	0	0	0	0	0		1.00261	1.00224	1.00754	1.00863	1.00183	1.00118		199.139	176.998	185.481	178.609	219.896	191.097		17.0545	18.6575	18.4455	18.7622
104318		168.742	160.749	173.524	161.76	196.073	171.512				0	0	0	0	0	0		0	0	0	0	0	0		0	0	0	0	0	0		1.00264	1.00159	1.00718	1.00769	1.00182	1.0013		199.191	168.521	182.518	178.637	202.58	191.077		17.111	18.5813	18.2135	18.6645
104398		185.114	160.174	189.622	163.427	217.391	162.023				0	0	0	0	0	0		0	0	0	0	0	0		0	0	0	0	0	0		1.00147	1.00127	1.00754	1.00703	1.00197	1.00145		199.288	168.607	189.622	178.677	217.391	191.223		17.1472	18.637	18.16	18.6645
104478		182.439	150.685	163.933	147.567	185.109	164.228				0	0	0	0	0	0		0	0	0	0	0	0		0	0	0	0	0	0		1.00156	1.00104	1.00749	1.00703	1.00216	1.00148		199.343	168.665	182.48	178.677	202.918	191.223		17.1725	18.5138	18.1285	18.635
104598		173.592	138.063	179.234	159.437	191.248	160.01				0	0	0	0	0	0		0	0	0	0	0	0		0	0	0	0	0	0		1.00274	1.00142	1.00706	1.00668	1.00243	1.00161		199.239	168.602	182.528	178.734	202.93	191.027		17.1472	18.437	18.1285	18.635
104678		187.82	151.366	167.571	163.504	179.22	171.122				0	0	0	0	0	0		0	0	0	0	0	0		0	0	0	0	0	0		1.0031	1.00149	1.00691	1.00633	1.00243	1.00173		199.177	168.525	182.342	178.792	202.908	191.007		17.111	18.3813	17.9432	18.635
104758		174.924	150.457	165.703	174.251	175.259	181.806				0	0	0	0	0	0		0	0	0	0	0	0		0	0	0	0	0	0		1.00334	1.00105	1.00695	1.0064	1.00241	1.00141		199.169	168.547	182.337	178.779	202.909	191.059		17.111	18.3813	17.8628	18.635
104838		197.638	186.758	185.468	183.4	207.419	208.277				0	0	0	0	0	0		0	0	0	0	0	0		0	0	0	0	0	0		1.00321	1.00105	1.00689	1.00656	1.00226	1.00157		199.173	186.758	185.468	183.4	207.419	208.277		17.252	18.3813	18.0232	18.6205
105018		200.83	164.319	182.65	166.684	217.203	190.084				0	0	0	0	0	0		0	0	0	0	0	0		0	0	0	0	0	0		1.00301	1.00133	1.0068	1.00714	1.00229	1.00148		199.126	168.533	182.65	178.659	217.203	190.084		17.4948	18.5813	18.0232	18.5775
105098		198.873	167.703	175.473	177.307	205.033	202.478				0	0	0	0	0	0		0	0	0	0	0	0		0	0	0	0	0	0		1.00298	1.00182	1.00681	1.00781	1.00237	1.0013		199.062	168.51	182.545	178.633	205.033	202.478		17.4423	18.5813	17.9742	18.6205
105178		203.792	180.482	184.508	171.469	229.9	208.032				0	0	0	0	0	0		0	0	0	0	0	0		0	0	0	0	0	0		1.00295	1.00183	1.00694	1.00786	1.00252	1.00115		203.792	180.482	184.508	178.632	229.9	208.032		17.5722	18.3813	17.9742	18.635
105258		198.727	174.382	175.597	166.265	199.449	196.957				0	0	0	0	0	0		0	0	0	0	0	0		0	0	0	0	0	0		1.00293	1.00185	1.00737	1.00782	1.0026	1.0004		199.064	174.382	182.496	178.633	203.244	196.957		17.5722	18.268	17.79	18.6645
105338		196.635	148.558	153.153	173.455	193.454	185.625				0	0	0	0	0	0		0	0	0	0	0	0		0	0	0	0	0	0		1.0029	1.00206	1.00758	1.00803	1.00279	0.999807		199.066	168.579	182.613	178.794	203.517	191.235		17.4423	18.3238	17.963	19.024
105418		165.973	152.002	174.586	167.753	191.986	175.476				0	0	0	0	0	0		0	0	0	0	0	0		0	0	0	0	0	0		1.00287	1.00188	1.00776	1.00793	1.00285	0.999914		199.067	168.643	182.647	179.007	203.593	191.233		17.4423	18.4005	17.9182	19.024
105498		157.44	140.682	171.976	152.715	171.513	179.456				0	0	0	0	0	0		0	0	0	0	0	0		0	0	0	0	0	0		1.00292	1.00179	1.00749	1.00719	1.00242	1.00013		199.065	168.646	182.699	179.076	203.606	191.23		17.4423	18.2975	17.8962	19.1327
105598		174.345	136.728	153.92	162.082	178.89	172.362				0	0	0	0	0	0		0	0	0	0	0	0		0	0	0	0	0	0		1.00285	1.00193	1.00754	1.00808	1.00239	1.00011		199.01	168.584	182.68	179.071	203.534	191.223		17.519	18.3238	17.87	19.1472
105698		196.551	150.914	174.992	159.797	195.277	180.63				0	0	0	0	0	0		0	0	0	0	0	0		0	0	0	0	0	0		1.00297	1.00224	1.00749	1.00819	1.00229	1.00016		199.008	168.49	182.681	179.07	203.545	191.229		17.519	18.268	17.87	19.1352
105778		169.041	140.848	177.483	150.854	177.169	184.469				0	0	0	0	0	0		0	0	0	0	0	0		0	0	0	0	0	0		1.00303	1.00224	1.00749	1.0081	1.00216	0.999976		199.06	168.49	182.706	179.071	203.36	191.223		17.5722	18.165	17.8765	19.1352
105858		202.317	172.974	175.989	166.578	195.03	189.822				0	0	0	0	0	0		0	0	0	0	0	0		0	0	0	0	0	0		1.00293	1.00239	1.00722	1.00812	1.00203	1.00075		202.317	172.974	182.709	179.07	203.384	190.944		17.636	18.165	17.8017	19.1352
106003		198.812	160.42	172.47	167.749	200.768	184.198				0	0	0	0	0	0		0	0	0	0	0	0		0	0	0	0	0	0		1.00283	1.00252	1.00711	1.00791	1.00213	1.00142		199.069	168.477	182.717	179.072	200.768	190.937		17.8355	18.165	17.8017	19.1352
106118		168.912	183.798	180.369	181.325	213.938	203.689				0	0	0	0	0	0		0	0	0	0	0	0		0	0	0	0	0	0		1.00293	1.00238	1.00701	1.00788	1.00251	1.00055		199.009	183.798	182.726	181.325	213.938	203.689		17.7823	18.268	17.6812	19.1352
106198		198.251	179.683	181.881	180.419	195.103	192.147				0	0	0	0	0	0		0	0	0	0	0	0		0	0	0	0	0	0		1.0029	1.00239	1.00696	1.0081	1.00253	1.00047		199.009	179.683	181.881	180.419	203.262	192.147		17.5828	18.165	17.6155	19.1352
106278		203.409	158.203	166.908	190.441	194.709	187.445				0	0	0	0	0	0		0	0	0	0	0	0		0	0	0	0	0	0		1.0031	1.00261	1.00688	1.0079	1.00245	1.00057		203.409	168.474	182.92	190.441	203.283	190.945		17.636	18.165	17.6593	19.2368
106358		202.726	168.11	174.624	171.359	214.697	201.505				0	0	0	0	0	0		0	0	0	0	0	0		0	0	0	0	0	0		1.00329	1.00268	1.0069	1.00753	1.00231	1.0007		202.726	168.55	183.11	179.256	214.697	201.505		17.6885	18.2208	17.78	19.3195
106438		188.128	155.923	164.98	182.629	200.045	179.828				0	0	0	0	0	0		0	0	0	0	0	0		0	0	0	0	0	0		1.00329	1.00264	1.0069	1.0071	1.0023	1.00002		199.117	168.551	183.121	182.629	203.322	191.223		17.6885	18.2208	17.7403	19.3628
106518		184.534	156.411	164.618	153.172	200.792	165.409				0	0	0	0	0	0		0	0	0	0	0	0		0	0	0	0	0	0		1.00345	1.00227	1.00671	1.00711	1.00224	1.00021		199.166	168.569	183.124	179.709	200.792	191.222		17.745	18.1542	17.7403	19.3628
106598		180.747	160.065	155.189	170.621	175.155	159.049				0	0	0	0	0	0		0	0	0	0	0	0		0	0	0	0	0	0		1.00329	1.00189	1.00684	1.00712	1.00222	1.0002		199.171	168.585	183.148	179.709	203.343	191.222		17.745	18.1542	17.9158	19.3628
106678		185.871	151.451	162.685	160.245	187.421	173.966				0	0	0	0	0	0		0	0	0	0	0	0		0	0	0	0	0	0		1.00302	1.00214	1.00688	1.0073	1.00206	1.00092		199.126	168.494	183.147	179.807	202.941	190.942		17.6885	18.0985	17.9158	19.4238
106798		172.073	143.417	175.903	162.001	188.606	168.943				0	0	0	0	0	0		0	0	0	0	0	0		0	0	0	0	0	0		1.00248	1.00211	1.00719	1.00725	1.00191	1.00081		199.085	168.422	183.117	179.811	202.922	190.895		17.636	18.022	17.7403	19.3628
106878		215.184	184.809	181.422	204.945	222.157	224.703				0	0	0	0	0	0		0	0	0	0	0	0		0	0	0	0	0	0		1.00257	1.00209	1.00704	1.00777	1.00199	1.00131		215.184	184.809	181.422	204.945	222.157	224.703		17.5828	17.9467	17.6722	19.3195
106998		198.109	190.674	173.641	193.56	203.909	193.024				0	0	0	0	0	0		0	0	0	0	0	0		0	0	0	0	0	0		1.00303	1.00197	1.00695	1.00745	1.00214	1.00156		198.95	190.674	183.11	193.56	203.909	193.024		17.712	17.9147	17.5855	19.346
107078		182.456	164.855	186.958	178.452	184.52	185.268				0	0	0	0	0	0		0	0	0	0	0	0		0	0	0	0	0	0		1.00306	1.00174	1.00657	1.00749	1.00215	1.0016		198.914	168.239	186.958	178.452	202.525	190.608		17.6668	17.9147	17.5855	19.365
107158		163.52	155.177	171.665	166.027	199.329	192.398				0	0	0	0	0	0		0	0	0	0	0	0		0	0	0	0	0	0		1.00333	1.00169	1.00678	1.00753	1.00225	1.00165		198.883	168.342	183.111	179.615	202.824	192.398		17.6025	18.0132	17.5855	19.365
107238		164.552	182.029	169.15	187.129	203.67	185.671				0	0	0	0	0	0		0	0	0	0	0	0		0	0	0	0	0	0		1.00332	1.00186	1.00717	1.00703	1.00222	1.00171		198.913	182.029	183.109	187.129	203.67	190.815		17.6668	18.0132	17.5855	19.3628
107318		177.922	165.897	162.747	179.978	208.769	199.252				0	0	0	0	0	0		0	0	0	0	0	0		0	0	0	0	0	0		1.00331	1.0019	1.00723	1.00697	1.00228	1.00155		198.913	168.328	182.709	179.978	208.769	199.252		17.6668	18.0132	17.4847	19.4082
107398		180.846	150.507	158.811	170.234	197.259	184.578				0	0	0	0	0	0		0	0	0	0	0	0		0	0	0	0	0	0		1.00342	1.00223	1.00726	1.00708	1.00198	1.00161		198.881	168.308	182.709	179.824	202.86	190.824		17.6025	18.1163	17.4847	19.4497
107478		188.932	150.574	154.145	167.466	198.02	181.778				0	0	0	0	0	0		0	0	0	0	0	0		0	0	0	0	0	0		1.00337	1.00225	1.00726	1.00698	1.00194	1.00086		198.882	168.307	182.709	179.834	202.861	190.891		17.6025	18.2295	17.4847	19.534
107558		176.104	155.484	160.567	184.237	210.841	185.958				0	0	0	0	0	0		0	0	0	0	0	0		0	0	0	0	0	0		1.00331	1.00218	1.00722	1.00685	1.002	1.00071		198.829	168.214	182.687	184.237	210.841	190.904		17.5795	18.131	17.4342	19.559
107638		173.13	160.45	155.353	156.792	199.035	182.168				0	0	0	0	0	0		0	0	0	0	0	0		0	0	0	0	0	0		1.00309	1.00224	1.007	1.00725	1.0021	1.00135		198.805	168.11	182.654	179.262	202.526	190.847		17.6232	18.2315	17.408	19.54
107758		174.894	142.017	153.075	186.839	176.229	177.613				0	0	0	0	0	0		0	0	0	0	0	0		0	0	0	0	0	0		1.00276	1.00201	1.00703	1.00668	1.00225	1.00125		198.771	168.105	182.643	186.839	202.524	190.752		17.5745	18.2018	17.4357	19.54
107838		178.317	179.305	202.556	173.287	186.176	208.244				0	0	0	0	0	0		0	0	0	0	0	0		0	0	0	0	0	0		1.00272	1.00242	1.00698	1.0072	1.00289	1.00139		198.716	179.305	202.556	179.264	202.37	208.244		17.587	18.4108	17.5307	19.6037
107998		202.078	180.306	174.775	172.741	209.074	175.287				0	0	0	0	0	0		0	0	0	0	0	0		0	0	0	0	0	0		1.00257	1.00232	1.0069	1.00723	1.00322	1.00134		202.078	180.306	182.539	179.692	209.074	190.749		17.587	18.4108	17.2295	19.6227
108078		200.471	189.689	195.024	160.486	216.106	166.737				0	0	0	0	0	0		0	0	0	0	0	0		0	0	0	0	0	0		1.00262	1.00269	1.00687	1.00736	1.0034	1.00137		198.718	189.689	195.024	179.803	216.106	190.748		17.587	18.3077	17.2295	19.666
108158		179.397	177.147	176.426	170.288	188.511	173.794				0	0	0	0	0	0		0	0	0	0	0	0		0	0	0	0	0	0		1.00259	1.00283	1.00682	1.00686	1.00336	1.00137		198.778	177.147	182.545	179.725	201.973	190.845		17.6112	18.4073	17.2295	19.6227
108238		207.127	162.438	179.175	175.647	213.997	170.625				0	0	0	0	0	0		0	0	0	0	0	0		0	0	0	0	0	0		1.00258	1.00272	1.00686	1.0074	1.00341	1.00108		207.127	168.179	182.643	179.648	213.997	190.758		17.6112	18.6163	17.286	19.6227
108318		176.064	155.95	171.632	176.1	199.446	209.622				0	0	0	0	0	0		0	0	0	0	0	0		0	0	0	0	0	0		1.0024	1.00254	1.00679	1.00819	1.00343	1.00113		198.787	168.19	182.644	179.444	202.28	209.622		17.6112	18.4073	17.286	19.6227
108398		196.694	151.88	157.483	168.388	196.846	191.225				0	0	0	0	0	0		0	0	0	0	0	0		0	0	0	0	0	0		1.0024	1.00306	1.00679	1.00836	1.00316	1.00114		198.722	168.157	182.644	179.739	202.51	191.225		17.587	18.4073	17.2463	19.666
108478		170.606	143.032	167.261	183.803	209.123	182.344				0	0	0	0	0	0		0	0	0	0	0	0		0	0	0	0	0	0		1.00238	1.00292	1.0069	1.00832	1.00308	1.00039		198.722	168.166	182.643	183.803	209.123	190.93		17.587	18.331	17.2463	19.6227
108578		186.852	149.336	174.209	174.373	188.895	192.303				0	0	0	0	0	0		0	0	0	0	0	0		0	0	0	0	0	0		1.00247	1.00368	1.0068	1.0083	1.00341	1.00036		198.677	168.105	182.546	179.416	202.283	192.303		17.6318	18.2315	17.0853	19.6227
108658		168.42	160.261	170.861	161.169	181.861	178.933				0	0	0	0	0	0		0	0	0	0	0	0		0	0	0	0	0	0		1.00257	1.00394	1.00656	1.0084	1.00316	1.0011		198.671	168.095	182.563	179.39	202.325	190.869		17.653	18.2315	17.1803	19.6227
108738		179.762	148.718	174.726	171.675	180.865	154.565				0	0	0	0	0	0		0	0	0	0	0	0		0	0	0	0	0	0		1.00253	1.00364	1.00663	1.00829	1.00312	1.0012		198.673	168.01	182.377	179.237	202.021	190.86		17.7387	18.1255	17.1132	19.6887
108838		207.133	175.226	170.6	187.668	201.819	164.314				0	0	0	0	0	0		0	0	0	0	0	0		0	0	0	0	0	0		1.00245	1.00348	1.00656	1.00891	1.00313	1.00108		207.133	175.226	182.304	187.668	201.819	190.758		17.7387	18.2018	17.1258	19.6887
108998		190.107	152.057	181.007	186.724	228.785	176.609				0	0	0	0	0	0		0	0	0	0	0	0		0	0	0	0	0	0		1.00245	1.00348	1.00671	1.00846	1.0032	1.00111		198.721	168.02	181.007	186.724	228.785	190.757		17.7965	18.2018	17.1598	19.7078
109078		192.903	158.719	165.871	176.92	196.294	187.889				0	0	0	0	0	0		0	0	0	0	0	0		0	0	0	0	0	0		1.00249	1.00395	1.00665	1.00837	1.00337	1.00127		198.783	168.002	182.374	179.235	202.29	190.854		17.735	18.2018	17.1132	19.6887
109158		198.8	162.269	184.009	180.319	188.977	177.318				0	0	0	0	0	0		0	0	0	0	0	0		0	0	0	0	0	0		1.00245	1.00396	1.00668	1.00839	1.00331	1.00162		198.785	168.002	184.009	180.319	202.508	190.823		17.735	18.2018	17.0182	19.6215
109238		189.381	151.402	170.85	187.685	187.157	205.415				0	0	0	0	0	0		0	0	0	0	0	0		0	0	0	0	0	0		1.00255	1.00402	1.00671	1.00836	1.00345	1.00148		198.809	168.091	182.367	187.685	202.59	205.415		17.7902	18.2315	17.0182	19.478
109318		170.483	170.344	177.446	166.996	189.454	190.947				0	0	0	0	0	0		0	0	0	0	0	0		0	0	0	0	0	0		1.00251	1.00399	1.00685	1.00845	1.00343	1.00142		198.809	170.344	182.543	179.204	202.595	190.947		17.769	18.0315	17.0455	19.5365
109398		173.084	155.778	175.16	157.795	187.546	173.826				0	0	0	0	0	0		0	0	0	0	0	0		0	0	0	0	0	0		1.0024	1.0035	1.00695	1.00853	1.00359	1.00156		198.81	168.106	182.643	179.203	202.504	190.742		17.7902	18.0315	17.171	19.5365
109478		192.677	147.066	183.513	146.917	176.723	169.292				0	0	0	0	0	0		0	0	0	0	0	0		0	0	0	0	0	0		1.00228	1.00398	1.00686	1.00854	1.00353	1.00155		198.792	168.002	183.513	179.203	202.264	190.829		17.8207	17.9255	17.171	19.5365
109578		162.11	147.127	170.789	156.902	176.265	191.619				0	0	0	0	0	0		0	0	0	0	0	0		0	0	0	0	0	0		1.00214	1.0046	1.00671	1.00831	1.00306	1.00149		198.798	168.002	182.644	179.206	202.341	191.619		17.9955	18.1255	17.2463	19.5365
109678		193.568	142.83	158.614	141.984	177.55	169.998				0	0	0	0	0	0		0	0	0	0	0	0		0	0	0	0	0	0		1.00236	1.00442	1.00675	1.00823	1.0031	1.00124		198.788	168.066	182.644	179.123	202.335	190.643		17.9955	18.2315	17.2463	19.393
109758		174.665	149.745	167.617	174.678	175.772	193.343				0	0	0	0	0	0		0	0	0	0	0	0		0	0	0	0	0	0		1.00238	1.00438	1.00681	1.00815	1.00298	1.00124		198.722	168.069	182.644	179.129	202.354	193.343		17.9712	18.2315	17.2463	19.478
109843		193.475	156.676	189.885	190.134	192.466	210.407				0	0	0	0	0	0		0	0	0	0	0	0		0	0	0	0	0	0		1.00218	1.00421	1.00675	1.00818	1.003	1.00121		198.693	168.079	189.885	190.134	202.044	210.407		17.9135	18.2315	17.396	19.6215
109998		195.379	162.986	169.699	192.908	209.589	222.109				0	0	0	0	0	0		0	0	0	0	0	0		0	0	0	0	0	0		1.00212	1.0041	1.00691	1.00797	1.00307	1.00107		198.727	168.086	182.656	192.908	209.589	222.109		17.7965	18.2315	17.396	19.478
110078		190.252	145.888	169.968	151.133	198.891	186.632				0	0	0	0	0	0		0	0	0	0	0	0		0	0	0	0	0	0		1.00213	1.00429	1.00685	1.00822	1.00316	1.00133		198.726	168.108	182.657	179.208	202.013	190.634		17.7965	18.331	17.3208	19.478
110158		191.282	166.438	188.059	162.351	201.353	184.023				0	0	0	0	0	0		0	0	0	0	0	0		0	0	0	0	0	0		1.00205	1.00413	1.00685	1.00831	1.00308	1.00127		198.729	168.109	188.059	179.228	201.353	190.355		17.7965	18.131	17.2542	19.6215
110238		197.837	168.219	158.11	167.113	194.483	181.438				0	0	0	0	0	0		0	0	0	0	0	0		0	0	0	0	0	0		1.0022	1.00435	1.00686	1.00845	1.0032	1.0012		198.725	168.182	182.657	179.227	202.004	190.475		17.7965	18.2295	17.2542	19.6215
110318		182.2	163.02	176.493	163.225	183.276	207.516				0	0	0	0	0	0		0	0	0	0	0	0		0	0	0	0	0	0		1.00238	1.00371	1.00701	1.00852	1.00301	1.00132		198.722	168.223	182.654	179.226	202.042	207.516		17.7965	18.1163	17.2212	19.6215
110418		168.339	144.366	184.371	154.084	201.498	157.109				0	0	0	0	0	0		0	0	0	0	0	0		0	0	0	0	0	0		1.00243	1.00323	1.00709	1.00851	1.00303	1.00152		198.679	168.146	184.371	179.203	201.498	190.232		17.7387	18.0178	17.2212	19.478
110518		168.414	139.882	183.141	161.905	194.091	186.577				0	0	0	0	0	0		0	0	0	0	0	0		0	0	0	0	0	0		1.00243	1.00293	1.0068	1.0083	1.00302	1.00144		198.597	168.165	183.141	179.207	201.78	190.123		17.6987	18.0178	17.0715	19.535
110598		177.167	139.474	161.327	149.9	200.268	175.424				0	0	0	0	0	0		0	0	0	0	0	0		0	0	0	0	0	0		1.00247	1.0033	1.00662	1.0087	1.00287	1.00156		198.557	168.141	182.559	179.09	201.633	190.119		17.6202	18.0178	16.9038	19.4118
110678		175.918	152.866	165.205	154.277	185.715	155.24				0	0	0	0	0	0		0	0	0	0	0	0		0	0	0	0	0	0		1.00255	1.00283	1.00658	1.0088	1.003	1.00143		198.554	168.171	182.384	179.083	201.614	190.123		17.795	18.0178	16.8367	19.4118
110758		203.927	166.956	182.3	166.358	220.441	183.453				0	0	0	0	0	0		0	0	0	0	0	0		0	0	0	0	0	0		1.00237	1.00279	1.00654	1.00884	1.00293	1.00131		203.927	168.108	182.3	179.08	220.441	190.127		17.795	17.9183	16.8693	19.3548
110878		199.026	158.56	186.364	189.997	211.094	197.276				0	0	0	0	0	0		0	0	0	0	0	0		0	0	0	0	0	0		1.00228	1.00282	1.0066	1.00886	1.00296	1.00125		198.6	168.108	186.364	189.997	211.094	197.276		17.6987	17.9183	16.8538	19.2698
110998		179.454	150.277	193.362	175.408	198.906	172.338				0	0	0	0	0	0		0	0	0	0	0	0		0	0	0	0	0	0		1.00251	1.00287	1.00657	1.00865	1.00304	1.00096		198.674	168.108	193.362	179.093	201.779	190.138		17.7387	17.9183	16.8693	19.393
111078		193.575	158.243	197.481	180.293	225.457	177.916				0	0	0	0	0	0		0	0	0	0	0	0		0	0	0	0	0	0		1.00263	1.00293	1.00655	1.00871	1.00298	1.00125		198.668	168.165	197.481	180.293	225.457	190.129		17.7387	17.9147	16.9445	19.2698
111158		194.668	166.845	200.451	166.737	210.379	162.548				0	0	0	0	0	0		0	0	0	0	0	0		0	0	0	0	0	0		1.00252	1.00304	1.00652	1.00877	1.00264	1.00134		198.595	168.158	200.451	179.067	210.379	190.126		17.6987	17.8482	16.9445	19.2698
111238		199.722	155.64	172.039	167.71	190.51	181.785				0	0	0	0	0	0		0	0	0	0	0	0		0	0	0	0	0	0		1.00269	1.00261	1.00654	1.00874	1.00238	1.00119		199.722	168.218	182.304	179.067	201.807	190.276		17.6202	17.8482	16.8693	19.206
111318		203.659	143.753	167.596	187.804	199.036	166.51				0	0	0	0	0	0		0	0	0	0	0	0		0	0	0	0	0	0		1.00277	1.00202	1.00654	1.00854	1.00256	1.00142		203.659	168.216	182.304	187.804	201.717	190.245		17.5725	17.7487	16.8693	18.8478
111398		192.754	144.508	180.397	142.76	185.843	175.139				0	0	0	0	0	0		0	0	0	0	0	0		0	0	0	0	0	0		1.00277	1.00198	1.00627	1.00837	1.00258	1.00151		198.357	168.117	180.397	178.737	201.598	190.121		17.6912	17.7222	16.8538	18.7818
111478		168.541	150.593	176.272	153.612	186.476	180.451				0	0	0	0	0	0		0	0	0	0	0	0		0	0	0	0	0	0		1.00282	1.00198	1.00626	1.00888	1.00289	1.00145		198.19	168.105	182.277	178.653	201.572	190.122		17.6692	17.642	16.7873	18.7818
111578		175.943	140.412	185.532	157.693	177.678	187.757				0	0	0	0	0	0		0	0	0	0	0	0		0	0	0	0	0	0		1.0028	1.00195	1.00625	1.00879	1.00281	1.00117		198.191	168.105	185.532	178.668	201.578	190.094		17.7035	17.642	16.7873	18.7818
111658		202.997	164.693	189.406	173.138	195.645	177.159				0	0	0	0	0	0		0	0	0	0	0	0		0	0	0	0	0	0		1.00271	1.00245	1.00619	1.00879	1.00285	1.0011		202.997	168.083	189.406	178.604	201.575	190.075		17.5625	17.7085	16.7873	18.8303
111758		196.961	172.268	201.408	200.053	216.483	221.351				0	0	0	0	0	0		0	0	0	0	0	0		0	0	0	0	0	0		1.00261	1.0024	1.00624	1.00883	1.00293	1.00121		198.047	172.268	201.408	200.053	216.483	221.351		17.593	17.7085	16.7873	18.8303
111878		196.045	161.995	196.942	181.4	202.932	194.712				0	0	0	0	0	0		0	0	0	0	0	0		0	0	0	0	0	0		1.00272	1.00244	1.00641	1.00874	1.00282	1.00089		197.881	168.002	196.942	181.4	202.932	194.712		17.4423	17.6782	16.7873	18.8872
111998		187.732	164.252	182.519	169.175	185.653	169.194				0	0	0	0	0	0		0	0	0	0	0	0		0	0	0	0	0	0		1.00269	1.00255	1.00618	1.00839	1.00298	1.00095		198.037	168.077	182.519	178.734	201.69	190.096		17.553	17.7085	16.8028	18.9238
112078		197.732	169.298	200.835	173.077	199.263	175.006				0	0	0	0	0	0		0	0	0	0	0	0		0	0	0	0	0	0		1.00287	1.00221	1.00597	1.00865	1.00281	1.00106		198.016	169.298	200.835	178.952	201.788	190.135		17.553	17.7887	16.7698	18.9965
112158		175.765	170.789	195.794	168.77	189.828	184.628				0	0	0	0	0	0		0	0	0	0	0	0		0	0	0	0	0	0		1.0029	1.00224	1.00584	1.00859	1.0026	1.00094		198.012	170.789	195.794	178.956	201.797	190.138		17.553	17.7887	16.7698	18.9965
112238		177.581	155.716	178.739	155.472	182.344	181.018				0	0	0	0	0	0		0	0	0	0	0	0		0	0	0	0	0	0		1.00283	1.0023	1.00582	1.00896	1.00263	1.00098		198.021	168.109	182.308	178.922	201.868	190.137		17.553	17.7222	16.7698	18.9965
112318		162.332	142.168	173.927	153.371	194.631	199.258				0	0	0	0	0	0		0	0	0	0	0	0		0	0	0	0	0	0		1.00322	1.00235	1.00583	1.00916	1.00287	1.00087		197.974	168.089	182.475	179.045	201.857	199.258		17.553	17.7085	16.781	18.9115
112418		176.195	151.757	181.109	142.598	193.954	184.464				0	0	0	0	0	0		0	0	0	0	0	0		0	0	0	0	0	0		1.00298	1.0024	1.00591	1.00942	1.00295	1.00017		197.87	167.999	181.109	178.846	201.782	190.406		17.4423	17.6782	16.848	18.7818
112518		192.976	155.637	179.101	162.252	189.423	176.774				0	0	0	0	0	0		0	0	0	0	0	0		0	0	0	0	0	0		1.00311	1.00233	1.00585	1.00932	1.003	1.00062		197.865	167.999	182.615	178.863	201.78	190.352		17.5593	17.6782	16.8708	18.7818
112598		175.368	135.232	173.385	160.17	191.08	172.874				0	0	0	0	0	0		0	0	0	0	0	0		0	0	0	0	0	0		1.00308	1.00217	1.0058	1.0094	1.00294	1.00085		197.866	168.001	182.619	179.027	201.783	190.141		17.5593	17.6782	16.8708	18.9115
112678		196.303	147.793	169.08	160.869	180.616	177.375				0	0	0	0	0	0		0	0	0	0	0	0		0	0	0	0	0	0		1.00349	1.00253	1.00595	1.0093	1.00294	1.00067		197.835	167.998	182.648	179.034	201.783	190.347		17.5533	17.6782	17.0508	18.9115
112798		202.198	174.166	202.118	203.737	218.02	215.271				0	0	0	0	0	0		0	0	0	0	0	0		0	0	0	0	0	0		1.00367	1.00294	1.00588	1.00934	1.00285	1.00009		202.198	174.166	202.118	203.737	218.02	215.271		17.6255	17.702	17.037	18.9115
112878		191.367	147.237	191.001	167.208	187.3	189.752				0	0	0	0	0	0		0	0	0	0	0	0		0	0	0	0	0	0		1.00352	1.00275	1.00588	1.00925	1.00283	0.999977		197.835	167.989	191.001	179.038	201.788	190.427		17.7155	17.8152	16.9893	18.9115
112998		183.856	180.643	173.505	180.213	197.015	169.989				0	0	0	0	0	0		0	0	0	0	0	0		0	0	0	0	0	0		1.00365	1.00232	1.00604	1.00936	1.00288	1.00002		197.843	180.643	182.675	180.213	201.786	190.598		17.9025	17.702	16.9957	19.2698
113078		183.363	166.703	187.162	173.895	206.67	183.636				0	0	0	0	0	0		0	0	0	0	0	0		0	0	0	0	0	0		1.00337	1.00257	1.00638	1.00894	1.0029	1.00038		197.835	167.998	187.162	179.089	206.67	190.724		17.7155	17.6782	16.9412	19.3293
113158		212.295	155.79	167.337	186.525	204.778	196.639				0	0	0	0	0	0		0	0	0	0	0	0		0	0	0	0	0	0		1.00346	1.00262	1.00644	1.00844	1.00294	1.00028		212.295	168.073	182.698	186.525	204.778	196.639		17.7155	17.642	16.9412	19.261
113238		186.076	146.95	174.03	172.581	202.526	169.953				0	0	0	0	0	0		0	0	0	0	0	0		0	0	0	0	0	0		1.0036	1.00263	1.00666	1.00853	1.00311	1.00005		197.835	168.072	182.695	179.206	202.526	190.736		17.6255	17.642	16.6735	19.261
113318		203.951	147.694	177.274	166.935	197.77	194.205				0	0	0	0	0	0		0	0	0	0	0	0		0	0	0	0	0	0		1.00319	1.00257	1.0067	1.00814	1.00289	0.999613		203.951	168.075	182.767	179.215	201.857	194.205		17.8125	17.642	16.5907	19.195
113438		173.557	142.298	168.824	160.701	173.018	171.474				0	0	0	0	0	0		0	0	0	0	0	0		0	0	0	0	0	0		1.00321	1.00266	1.00667	1.00767	1.00299	0.999548		197.861	168.07	182.77	179.226	201.852	190.645		17.7403	17.7085	16.5907	19.1352
113518		184.108	165.997	162.32	166.379	169.621	180.829				0	0	0	0	0	0		0	0	0	0	0	0		0	0	0	0	0	0		1.0031	1.00287	1.00656	1.00777	1.00339	0.999402		197.836	167.996	182.783	179.16	201.835	190.489		17.6255	17.7812	16.6848	19.053
113598		182.377	144.056	190.073	148.263	179.287	169.079				0	0	0	0	0	0		0	0	0	0	0	0		0	0	0	0	0	0		1.00306	1.00341	1.00647	1.00769	1.00339	0.999319		197.776	167.988	190.073	179.165	201.835	190.303		17.6125	17.702	16.6848	19.1363
113678		221.645	178.697	195.681	178.601	224.437	203.69				0	0	0	0	0	0		0	0	0	0	0	0		0	0	0	0	0	0		1.00268	1.00304	1.0064	1.0082	1.00345	0.998691		221.645	178.697	195.681	178.601	224.437	203.69		17.6125	17.7853	16.6848	19.206
113758		218.859	157.54	193.087	199.213	202.855	193.578				0	0	0	0	0	0		0	0	0	0	0	0		0	0	0	0	0	0		1.0026	1.00332	1.00633	1.00862	1.00352	0.998436		218.859	167.78	193.087	199.213	202.855	193.578		17.7858	18.0088	16.9412	19.2698
113878		204.492	163.503	191.929	168.463	178.331	175.349				0	0	0	0	0	0		0	0	0	0	0	0		0	0	0	0	0	0		1.00254	1.00332	1.00641	1.0083	1.00385	0.998424		204.492	167.624	191.929	179.212	201.632	190.734		17.7668	18.0045	16.6848	19.393
113998		188.713	171.251	176.703	185.848	205.45	189.282				0	0	0	0	0	0		0	0	0	0	0	0		0	0	0	0	0	0		1.0029	1.003	1.00654	1.0077	1.00367	0.998476		197.713	171.251	182.785	185.848	205.45	190.733		17.7668	18.0045	16.6848	19.2698
114098		191.232	156.984	175.922	172.066	197.096	178.224				0	0	0	0	0	0		0	0	0	0	0	0		0	0	0	0	0	0		1.00343	1.00319	1.00661	1.00767	1.00339	0.998715		197.701	167.632	182.777	179.167	201.68	190.724		17.5935	18.0045	16.5907	19.206
114178		187.43	168.423	164.76	180.461	193.88	171.051				0	0	0	0	0	0		0	0	0	0	0	0		0	0	0	0	0	0		1.00302	1.00291	1.00687	1.00769	1.00326	0.998485		197.779	167.65	182.949	180.461	201.694	190.805		17.5225	18.098	16.6058	19.2595
114258		199.339	149.362	177.468	174.674	193.327	166.995				0	0	0	0	0	0		0	0	0	0	0	0		0	0	0	0	0	0		1.00279	1.00296	1.00704	1.00773	1.00342	0.998261		197.792	167.647	182.929	179.225	201.834	190.825		17.5225	18.0045	16.6058	19.1763
114358		203.009	155.619	175.693	181.671	195.8	191.468				0	0	0	0	0	0		0	0	0	0	0	0		0	0	0	0	0	0		1.00277	1.00307	1.00676	1.00763	1.00356	0.99825		203.009	167.64	182.963	181.671	201.828	191.468		17.4503	17.781	16.4785	19.1352
114438		179.123	154.405	153.926	162.011	195.394	184.857				0	0	0	0	0	0		0	0	0	0	0	0		0	0	0	0	0	0		1.00263	1.00299	1.00709	1.0077	1.00349	0.99844		197.802	167.645	182.922	179.226	201.831	190.809		17.4503	17.781	16.4785	19.0807
114518		175.323	143.582	168.64	152.448	191.167	169.645				0	0	0	0	0	0		0	0	0	0	0	0		0	0	0	0	0	0		1.0025	1.00294	1.00702	1.00754	1.00352	0.998823		197.81	167.648	182.93	179.23	201.83	190.778		17.5225	17.781	16.6058	19.0062
114618		192.974	171.838	172.096	171.052	180.978	175.872				0	0	0	0	0	0		0	0	0	0	0	0		0	0	0	0	0	0		1.00249	1.00292	1.007	1.00761	1.0037	0.998784		197.811	171.838	182.731	179.228	201.647	190.78		17.5225	17.7903	16.5907	19.0062
114718		200.307	176.89	196.575	188.091	197.053	212.643				0	0	0	0	0	0		0	0	0	0	0	0		0	0	0	0	0	0		1.0023	1.0029	1.00675	1.00763	1.00363	0.999045		200.307	176.89	196.575	188.091	201.654	212.643		17.6125	17.8837	16.5553	19.0062
114798		184.573	167.594	172.271	155.007	201.168	186.372				0	0	0	0	0	0		0	0	0	0	0	0		0	0	0	0	0	0		1.00257	1.00284	1.00686	1.00737	1.00358	0.99913		197.806	167.586	182.747	179.233	201.659	190.768		17.5225	17.8837	16.5553	19.0062
114878		194.759	156.745	197.936	168.105	197.079	194.213				0	0	0	0	0	0		0	0	0	0	0	0		0	0	0	0	0	0		1.00243	1.00298	1.0065	1.00747	1.00365	0.999017		197.837	167.585	197.936	179.231	201.652	194.213		17.6255	18.0478	16.6058	19.0062
114998		181.357	152.932	176.895	173.832	193.654	172.661				0	0	0	0	0	0		0	0	0	0	0	0		0	0	0	0	0	0		1.00263	1.00315	1.00668	1.00767	1.0036	0.999095		197.836	167.635	183.123	179.256	201.827	190.942		17.7155	18.098	16.6968	19.1498
115118		204.515	160.389	161.949	161.814	200.464	188.187				0	0	0	0	0	0		0	0	0	0	0	0		0	0	0	0	0	0		1.00239	1.00345	1.00668	1.00727	1.0036	0.999177		204.515	167.615	183.123	179.264	201.925	190.946		17.6255	18.0045	16.6968	18.9825
115198		183.097	162.716	164.784	170.343	193.215	187.38				0	0	0	0	0	0		0	0	0	0	0	0		0	0	0	0	0	0		1.00224	1.00361	1.00685	1.00702	1.00379	0.999296		197.837	167.605	183.121	179.285	201.89	190.946		17.7155	17.781	16.5695	18.8845
115278		184.411	148.587	172.744	180.182	176.717	154.258				0	0	0	0	0	0		0	0	0	0	0	0		0	0	0	0	0	0		1.00231	1.00329	1.00693	1.00719	1.00381	0.999301		197.837	167.626	183.12	180.182	201.889	190.946		17.7155	17.6635	16.5695	18.8398
115358		186.727	158.078	165.929	164.271	202.222	186.623				0	0	0	0	0	0		0	0	0	0	0	0		0	0	0	0	0	0		1.00263	1.00384	1.00686	1.00722	1.00383	0.999571		197.836	167.593	183.121	179.487	202.212	191.086		17.6255	17.6635	16.5695	18.8195
115438		189.31	161.825	170.071	157.579	208.107	170.357				0	0	0	0	0	0		0	0	0	0	0	0		0	0	0	0	0	0		1.00258	1.00376	1.00695	1.00722	1.00377	0.999458		197.836	167.595	183.12	179.486	208.107	191.105		17.6255	17.6635	16.4588	18.8195
115518		191.873	160.634	152.344	170.702	193.968	187.204				0	0	0	0	0	0		0	0	0	0	0	0		0	0	0	0	0	0		1.00242	1.00362	1.00682	1.00717	1.00373	0.999365		197.837	167.604	183.121	179.492	202.231	191.12		17.7155	17.781	16.4108	18.8195
115598		186.001	159.488	157.867	144.484	196.477	164.976				0	0	0	0	0	0		0	0	0	0	0	0		0	0	0	0	0	0		1.00246	1.00357	1.00674	1.0077	1.00379	0.999393		197.837	167.579	182.965	179.264	201.89	191.116		17.8888	17.5668	16.3197	18.8398
115698		203.097	181.31	192.013	169.601	205.008	193.164				0	0	0	0	0	0		0	0	0	0	0	0		0	0	0	0	0	0		1.00297	1.00365	1.00657	1.00845	1.00387	0.999352		203.097	181.31	192.013	179.263	205.008	193.164		17.8888	17.4138	16.3072	18.7523
115798		192.946	174.786	191.582	174.106	179.336	197.586				0	0	0	0	0	0		0	0	0	0	0	0		0	0	0	0	0	0		1.00303	1.00345	1.00645	1.00862	1.00382	0.99954		197.836	174.786	191.582	179.263	201.815	197.586		18.1933	17.6373	16.3072	18.688
115878		195.201	162.823	171.643	172.715	181.734	180.043				0	0	0	0	0	0		0	0	0	0	0	0		0	0	0	0	0	0		1.0026	1.00357	1.0064	1.00812	1.00388	0.999702		197.836	167.552	183.006	179.366	201.808	191.223		18.1933	17.6373	16.3197	18.6637
115998		201.086	184.669	165.5	192.96	173.003	190.061				0	0	0	0	0	0		0	0	0	0	0	0		0	0	0	0	0	0		1.00248	1.00367	1.00647	1.00829	1.00391	0.999567		201.086	184.669	182.997	192.96	201.805	191.224		18.1933	17.6908	16.3072	18.468
116078		209.823	167.99	198.42	174.869	159.294	192.647				0	0	0	0	0	0		0	0	0	0	0	0		0	0	0	0	0	0		1.00239	1.00319	1.00627	1.00831	1.0038	0.999596		209.823	167.162	198.42	179.341	201.817	192.647		18.3802	17.6908	16.3072	18.3328
116158		207.439	173.339	176.19	173.915	183.106	185.349				0	0	0	0	0	0		0	0	0	0	0	0		0	0	0	0	0	0		1.00241	1.00313	1.00519	1.00775	1.00374	0.999711		207.439	173.339	183.12	179.416	201.821	191.223		18.0757	17.8548	16.2953	18.266
116258		187.992	162.241	161.693	166.712	190.906	150.776				0	0	0	0	0	0		0	0	0	0	0	0		0	0	0	0	0	0		1.00228	1.00352	1.00517	1.00747	1.00369	1.00009		197.899	167.047	183.121	179.453	201.823	191.223		18.0757	17.6908	16.2953	18.1842
116338		182.428	146.557	168.036	164.461	180.103	164.738				0	0	0	0	0	0		0	0	0	0	0	0		0	0	0	0	0	0		1.00243	1.00351	1.00513	1.00814	1.00353	0.999645		197.893	167.052	183.121	179.364	201.665	191.223		17.9025	17.5973	16.3072	18.1842
116418		175.063	145.147	169.22	163.323	184.614	166.316				0	0	0	0	0	0		0	0	0	0	0	0		0	0	0	0	0	0		1.00229	1.00363	1.00496	1.0079	1.00341	0.999773		197.899	167.009	183.123	179.395	201.678	191.223		18.0757	17.6908	16.3072	18.266
116498		196.131	156.436	174.015	165.721	189.329	167.535				0	0	0	0	0	0		0	0	0	0	0	0		0	0	0	0	0	0		1.0023	1.00409	1.00556	1.00867	1.00327	1.0001		197.899	166.949	182.902	179.293	201.692	191.223		18.0757	17.8548	16.2692	18.1842
116618		173.691	134.772	165.274	146.628	178.101	147.272				0	0	0	0	0	0		0	0	0	0	0	0		0	0	0	0	0	0		1.00226	1.00415	1.0054	1.00856	1.00322	1.00009		197.837	166.902	182.921	179.263	201.699	191.223		18.1933	17.8288	16.3173	18.1988
116698		200.277	182.008	189.265	193.194	198.393	190.93				0	0	0	0	0	0		0	0	0	0	0	0		0	0	0	0	0	0		1.00215	1.00413	1.00561	1.00849	1.00317	1.00014		200.277	182.008	189.265	193.194	201.549	190.992		18.1933	17.8933	16.4168	18.0553
116798		191.325	168.316	184.195	184.054	202.921	187.214				0	0	0	0	0	0		0	0	0	0	0	0		0	0	0	0	0	0		1.00227	1.00383	1.00533	1.00856	1.00323	1.00026		197.826	166.955	184.195	184.054	201.496	190.945		18.1933	17.9193	16.4168	18.0553
116878		196.68	163.745	166.856	181.773	183.704	172.404				0	0	0	0	0	0		0	0	0	0	0	0		0	0	0	0	0	0		1.0022	1.00374	1.0053	1.00813	1.00327	1.00011		197.903	166.969	182.731	181.773	201.496	190.998		18.3802	17.9193	16.4168	18.0553
116998		202.922	157.378	182.71	175.054	193.938	171.586				0	0	0	0	0	0		0	0	0	0	0	0		0	0	0	0	0	0		1.00239	1.00382	1.00417	1.00817	1.00312	1.00005		202.922	166.955	182.71	179.248	201.496	191.008		18.3802	17.9193	16.4168	18.122
117078		215.643	164.91	166.894	174.6	195.604	155.617				0	0	0	0	0	0		0	0	0	0	0	0		0	0	0	0	0	0		1.00225	1.00378	1.00511	1.00851	1.00307	1.00006		215.643	166.956	182.753	179.244	201.496	191.005		18.3802	17.9193	16.544	18.0553
117158		196.82	152.445	162.963	162.939	195.096	160.346				0	0	0	0	0	0		0	0	0	0	0	0		0	0	0	0	0	0		1.00238	1.00336	1.00502	1.00824	1.00298	0.999915		197.895	167.103	182.765	179.247	201.496	191.03		18.3802	17.8548	16.5795	18.122
117258		203.544	153.427	160.804	153.436	209.143	156.149				0	0	0	0	0	0		0	0	0	0	0	0		0	0	0	0	0	0		1.00241	1.00329	1.00525	1.00828	1.0029	1.00027		203.544	167.128	182.737	179.212	209.143	190.972		18.3802	17.8548	16.6735	17.9988
117358		200.395	142.417	160.171	182.184	169.455	172.432				0	0	0	0	0	0		0	0	0	0	0	0		0	0	0	0	0	0		1.00238	1.00317	1.00499	1.00804	1.00284	1.00025		200.395	167.171	182.767	182.184	201.497	190.974		18.0757	17.9193	16.9412	17.9988
117438		196.053	138.062	164.116	165.682	179.357	177.388				0	0	0	0	0	0		0	0	0	0	0	0		0	0	0	0	0	0		1.00233	1.00312	1.00515	1.00803	1.00271	1.00072		198.08	167.559	182.748	179.218	201.497	190.947		18.1865	17.9593	16.9412	17.9988
117518		186.868	139.057	161.889	149.249	187.451	183.348				0	0	0	0	0	0		0	0	0	0	0	0		0	0	0	0	0	0		1.00237	1.003	1.00514	1.008	1.00265	1.00088		197.895	167.561	182.75	179.219	201.497	190.946		18.0757	17.8948	16.8175	17.932
117598		206.401	180.892	177.676	201.987	198.714	182.475				0	0	0	0	0	0		0	0	0	0	0	0		0	0	0	0	0	0		1.00216	1.00302	1.00514	1.00806	1.00258	1.00052		206.401	180.892	182.953	201.987	201.497	191.205		17.8888	17.8948	16.8287	17.7448
117698		196.877	164.482	181.165	172.244	211.049	197.404				0	0	0	0	0	0		0	0	0	0	0	0		0	0	0	0	0	0		1.0022	1.00267	1.00493	1.00804	1.00265	1.00028		197.73	167.588	182.978	179.143	211.049	197.404		17.7858	18.0483	16.8287	17.5205
117798		200.261	166.846	179.082	155.568	204.787	183.946				0	0	0	0	0	0		0	0	0	0	0	0		0	0	0	0	0	0		1.00241	1.00221	1.00501	1.00814	1.00266	1.00035		200.261	167.593	182.766	179.137	204.787	191.226		17.6895	18.0483	16.9412	17.5205
117880		190.458	163.327	173.59	162.568	218.118	165.625				0	0	0	0	0	0		0	0	0	0	0	0		0	0	0	0	0	0		1.0023	1.00226	1.00488	1.00836	1.00254	1.00034		197.686	167.592	182.781	179.21	218.118	191.222		17.6895	18.0483	16.9412	17.7448
117998		182.397	175.537	172.522	155.18	203.822	182.047				0	0	0	0	0	0		0	0	0	0	0	0		0	0	0	0	0	0		1.00244	1.0024	1.00498	1.00861	1.00276	1.00013		197.682	175.537	182.769	179.24	203.822	190.995		17.6895	18.2663	16.9412	17.9728
118078		190.845	149.319	169.714	152.356	185.969	174.138				0	0	0	0	0	0		0	0	0	0	0	0		0	0	0	0	0	0		1.00241	1.00299	1.0039	1.00861	1.00291	1.00025		197.683	167.645	182.708	179.24	201.264	190.974		17.6895	18.2663	16.9252	17.891
118178		172	140.167	163.1	167.501	198.441	169.914				0	0	0	0	0	0		0	0	0	0	0	0		0	0	0	0	0	0		1.00239	1.00245	1.00368	1.00831	1.00295	1.00037		197.625	167.68	182.722	179.254	201.259	191.222		17.634	18.2663	16.8015	18.0223
118258		161.292	138.809	167.678	161.429	186.006	197.077				0	0	0	0	0	0		0	0	0	0	0	0		0	0	0	0	0	0		1.00227	1.00234	1.00372	1.00775	1.00256	1.00027		197.687	167.948	182.92	179.264	201.302	197.077		17.5163	18.3005	16.635	18.0895
118358		180.266	149.01	161.856	161.324	175.276	179.28				0	0	0	0	0	0		0	0	0	0	0	0		0	0	0	0	0	0		1.00221	1.00236	1.0047	1.00803	1.00241	1.00012		197.689	167.945	182.803	179.378	201.318	191.223		17.5163	18.1365	16.635	18.1085
118438		178.261	158.129	168.222	170.483	182.906	184.011				0	0	0	0	0	0		0	0	0	0	0	0		0	0	0	0	0	0		1.00235	1.00242	1.00495	1.0076	1.00247	1.00026		197.685	167.999	182.695	179.435	201.312	191.222		17.5163	17.9137	16.8015	18.1085
118518		195.562	150.974	188.958	177.744	178.494	199.038				0	0	0	0	0	0		0	0	0	0	0	0		0	0	0	0	0	0		1.00267	1.00272	1.0052	1.00763	1.0025	1.0005		197.674	168.066	188.958	179.431	201.461	199.038		17.5163	17.923	16.8015	18.1085
118638		188.115	166.693	178.862	174.188	199.259	223.909				0	0	0	0	0	0		0	0	0	0	0	0		0	0	0	0	0	0		1.00268	1.00292	1.00529	1.00755	1.00248	1.0006		197.674	168.054	182.732	179.442	201.311	223.909		17.5163	17.923	16.8175	18.1085
118718		187.967	146.726	160.842	156.983	195.717	181.176				0	0	0	0	0	0		0	0	0	0	0	0		0	0	0	0	0	0		1.00267	1.0028	1.00527	1.00776	1.00275	1.00059		197.674	168.062	182.735	179.264	201.281	190.947		17.5163	17.923	16.8175	18.0895
118798		195.017	159.91	159.283	178.933	173.9	187.553				0	0	0	0	0	0		0	0	0	0	0	0		0	0	0	0	0	0		1.00265	1.00279	1.0053	1.00775	1.00264	1.00064		197.614	168.062	182.731	178.933	201.164	190.947		17.4608	17.923	16.635	18.1842
118878		161.478	144.772	170.511	155.191	195.727	195.85				0	0	0	0	0	0		0	0	0	0	0	0		0	0	0	0	0	0		1.00262	1.00266	1.00527	1.00775	1.00267	1.00091		197.615	167.997	182.691	179.264	201.163	195.85		17.4608	17.9137	16.619	18.2277
118998		181.769	180.395	175.041	162.455	166.581	186.314				0	0	0	0	0	0		0	0	0	0	0	0		0	0	0	0	0	0		1.00269	1.00272	1.00526	1.00817	1.00238	1.00129		197.674	180.395	182.655	179.263	201.093	190.946		17.5163	17.9137	16.4603	18.2277
119078		192.803	165.996	165.269	167.859	188.603	173.31				0	0	0	0	0	0		0	0	0	0	0	0		0	0	0	0	0	0		1.00294	1.0023	1.00518	1.00797	1.00201	1.00119		197.665	168	182.657	179.264	201.155	190.938		17.5163	17.6943	16.6428	18.266
119158		188.463	163.131	167.238	142.354	184.968	169.452				0	0	0	0	0	0		0	0	0	0	0	0		0	0	0	0	0	0		1.00275	1.00212	1.00507	1.00844	1.0018	1.0012		197.671	168.001	182.659	179.263	201.156	190.938		17.5163	17.6117	16.6428	18.266
119238		165.511	141.654	159.205	150.412	176.718	164.476				0	0	0	0	0	0		0	0	0	0	0	0		0	0	0	0	0	0		1.00306	1.00264	1.00403	1.0086	1.00174	1.00068		197.71	168.071	182.707	179.303	201.157	190.943		17.6125	17.5582	16.619	18.2467
119318		176.765	171.694	163.048	152.987	180.186	159.578				0	0	0	0	0	0		0	0	0	0	0	0		0	0	0	0	0	0		1.0038	1.0036	1.00332	1.00926	1.002	1.00108		197.731	171.694	182.967	179.443	201.178	190.946		17.7155	17.5958	16.5795	18.29
119418		199.689	137.2	165.896	158.73	180.388	171.452				0	0	0	0	0	0		0	0	0	0	0	0		0	0	0	0	0	0		1.00446	1.00394	1.00336	1.00917	1.00205	1.00144		197.795	168.11	182.964	179.454	201.173	191.055		17.9025	17.6595	16.5795	18.29
119538		189.823	168.001	196.025	192.761	209.605	191.682				0	0	0	0	0	0		0	0	0	0	0	0		0	0	0	0	0	0		1.00501	1.00437	1.0037	1.00982	1.00214	1.00152		197.761	168.108	196.025	192.761	209.605	191.682		17.9025	17.6595	16.5795	18.3447
119638		176.58	154.162	183.117	180.077	190.063	197.832				0	0	0	0	0	0		0	0	0	0	0	0		0	0	0	0	0	0		1.00527	1.00453	1.00378	1.00989	1.0021	1.00166		197.745	168.122	183.117	180.077	201.168	197.832		17.9025	17.686	16.5795	18.3447
119718		177.147	176.197	172.516	172.851	188.625	195.149				0	0	0	0	0	0		0	0	0	0	0	0		0	0	0	0	0	0		1.00548	1.00461	1.0039	1.01007	1.00187	1.00181		197.732	176.197	182.898	179.559	201.156	195.149		17.9025	17.686	16.5795	18.3447
119798		186.988	155.195	165.989	194.417	190.624	189.894				0	0	0	0	0	0		0	0	0	0	0	0		0	0	0	0	0	0		1.00563	1.00464	1.00387	1.01004	1.00164	1.00167		197.729	168.121	182.901	194.417	200.891	191.017		17.9025	17.686	16.5795	18.3555
119878		191.613	160.377	173.919	171.263	175.453	186.821				0	0	0	0	0	0		0	0	0	0	0	0		0	0	0	0	0	0		1.00585	1.00501	1.00398	1.01004	1.00142	1.00156		197.723	168.116	182.888	179.562	200.778	190.946		17.9025	17.686	16.5795	18.3447
119998		178.307	163.761	165.719	157.962	187.666	186.199				0	0	0	0	0	0		0	0	0	0	0	0		0	0	0	0	0	0		1.0058	1.00448	1.00402	1.01	1.00106	1.00142		197.724	168.123	182.707	179.567	200.732	190.946		17.9025	17.686	16.5635	18.3447
120098		186.486	151.614	161.673	161.066	160.066	172.875				0	0	0	0	0	0		0	0	0	0	0	0		0	0	0	0	0	0		1.00596	1.0043	1.00382	1.01029	1.00119	1.0013		197.721	168.125	182.71	179.531	200.724	190.946		17.9025	17.686	16.619	18.3447
120198		199.732	151.293	175.139	163.577	175.244	186.391				0	0	0	0	0	0		0	0	0	0	0	0		0	0	0	0	0	0		1.00604	1.00439	1.00405	1.01065	1.00078	1.001		199.732	168.124	182.706	179.264	200.747	190.946		17.9025	17.686	16.8015	18.29
120278		199.351	152.19	159.64	174.58	154.366	179.511				0	0	0	0	0	0		0	0	0	0	0	0		0	0	0	0	0	0		1.00617	1.00451	1.004	1.01092	1.00097	1.00088		197.794	168.18	182.886	179.264	200.737	190.946		18.0132	17.7855	16.8175	18.29
120378		200.542	164.09	181.572	171.229	193.397	179.313				0	0	0	0	0	0		0	0	0	0	0	0		0	0	0	0	0	0		1.00646	1.00487	1.00413	1.01123	1.00089	1.0009		200.542	168.217	183.074	179.409	200.741	190.946		17.9843	17.905	16.824	18.293
120478		202.591	176.301	169.8	168.787	219.588	208.315				0	0	0	0	0	0		0	0	0	0	0	0		0	0	0	0	0	0		1.00652	1.00515	1.00422	1.01093	1.0006	1.00092		202.591	176.301	182.859	179.264	219.588	208.315		18.1565	17.905	16.8175	18.2382
120558		209.96	181.745	176.658	165.313	209.914	186.732				0	0	0	0	0	0		0	0	0	0	0	0		0	0	0	0	0	0		1.00662	1.00518	1.00421	1.011	1.00029	1.00107		209.96	181.745	182.704	179.26	209.914	190.939		18.1565	17.905	16.8015	18.195
120638		177.744	151.153	171.91	171.823	214.639	175.459				0	0	0	0	0	0		0	0	0	0	0	0		0	0	0	0	0	0		1.00664	1.00542	1.00421	1.01103	0.999831	1.00095		197.859	168.216	182.678	179.246	214.639	190.94		17.9843	17.905	16.8123	18.2277
120718		170.765	152.812	179.9	170.389	191.592	167.524				0	0	0	0	0	0		0	0	0	0	0	0		0	0	0	0	0	0		1.00654	1.00521	1.00404	1.01086	0.999559	1.00129		197.982	168.145	182.649	179.232	200.722	190.937		18.1565	17.7855	16.6095	18.1605
120798		189.462	162.66	182.179	151.463	191.442	180.735				0	0	0	0	0	0		0	0	0	0	0	0		0	0	0	0	0	0		1.00643	1.00511	1.00393	1.01075	0.999233	1.00094		197.996	168.15	182.631	179.189	200.657	190.94		18.1565	17.7855	16.7195	17.9345
120878		175.853	163.24	187.33	163	205.35	174.423				0	0	0	0	0	0		0	0	0	0	0	0		0	0	0	0	0	0		1.00624	1.00489	1.0037	1.01087	0.99864	1.00037		198.019	168.118	187.33	179.087	205.35	190.945		18.1565	17.7487	16.7388	17.813
120998		167.255	149.364	178.722	166.758	177.66	192.564				0	0	0	0	0	0		0	0	0	0	0	0		0	0	0	0	0	0		1.0066	1.00538	1.00392	1.01116	0.998301	1.0001		198.157	168.111	182.632	179.085	200.774	192.564		18.247	17.7487	16.7728	17.813
121078		186.779	153.652	170.199	160.287	206.361	155.328				0	0	0	0	0	0		0	0	0	0	0	0		0	0	0	0	0	0		1.00747	1.0062	1.00468	1.0117	0.998516	1.00049		198.227	168.123	182.646	179.081	206.361	190.947		18.302	17.8482	16.8398	17.813
121198		178.6	162.958	165.204	143.439	190.367	183.642				0	0	0	0	0	0		0	0	0	0	0	0		0	0	0	0	0	0		1.00867	1.00746	1.00546	1.0128	0.999062	1.00069		198.253	168.109	182.65	179.083	201.097	190.947		18.4105	17.8482	17.0425	18.1988
121278		198.911	159.458	167.254	157.214	180.116	181.628				0	0	0	0	0	0		0	0	0	0	0	0		0	0	0	0	0	0		1.00912	1.00728	1.00532	1.01293	0.999025	1.00041		198.266	168.131	182.654	179.161	201.106	190.948		18.4592	17.9677	17.0425	18.266
121358		196.042	185.728	194.338	189.002	214.559	205.016				0	0	0	0	0	0		0	0	0	0	0	0		0	0	0	0	0	0		1.00987	1.00781	1.00535	1.01313	0.998772	1.00037		198.351	185.728	194.338	189.002	214.559	205.016		18.4665	17.9677	17.0425	18.266
121458		182.564	185.499	191.372	179.264	203.567	176.497				0	0	0	0	0	0		0	0	0	0	0	0		0	0	0	0	0	0		1.01055	1.00827	1.00579	1.01311	0.998716	1.00005		198.275	185.499	191.372	179.264	203.567	190.933		18.4665	18.0998	17.0425	18.266
121538		187.244	165.928	197.375	182.353	196.372	174.257				0	0	0	0	0	0		0	0	0	0	0	0		0	0	0	0	0	0		1.01087	1.00836	1.00588	1.01301	0.998766	1.00007		198.265	168.217	197.375	182.353	200.792	190.933		18.4665	18.1637	17.0735	18.285
121618		173.704	145.126	182.688	160.54	199.112	161.608				0	0	0	0	0	0		0	0	0	0	0	0		0	0	0	0	0	0		1.01093	1.00853	1.00599	1.01298	0.998662	0.999969		198.425	168.239	182.688	179.158	200.769	190.934		18.471	18.3715	17.1303	18.266
121698		186.299	157.433	189.217	166.447	208.769	194.009				0	0	0	0	0	0		0	0	0	0	0	0		0	0	0	0	0	0		1.01103	1.00856	1.00585	1.01279	0.998532	0.999422		198.544	168.336	189.217	179.17	208.769	194.009		18.4952	18.8927	17.1303	18.266
121778		200.232	162.233	196.095	168.537	194.33	185.344				0	0	0	0	0	0		0	0	0	0	0	0		0	0	0	0	0	0		1.01121	1.00835	1.00557	1.01257	0.998438	0.999236		200.232	168.472	196.095	179.184	200.629	190.822		18.4783	19.187	17.2483	18.266
121878		173.854	142.392	176.684	163.051	194.287	163.32				0	0	0	0	0	0		0	0	0	0	0	0		0	0	0	0	0	0		1.01134	1.00811	1.00532	1.01233	0.998172	0.998571		198.589	168.365	182.653	179.198	200.518	190.932		18.4783	18.8927	17.2703	18.3328
121998		179.047	145.145	181.379	175.361	179.066	165.933				0	0	0	0	0	0		0	0	0	0	0	0		0	0	0	0	0	0		1.01136	1.00814	1.00532	1.01227	0.998132	0.997622		198.589	168.492	182.653	179.199	200.341	190.94		18.4783	19.187	17.3158	18.468
122118		189.991	143.597	173.833	163.006	176.772	183.451				0	0	0	0	0	0		0	0	0	0	0	0		0	0	0	0	0	0		1.01122	1.00856	1.00537	1.01218	0.998321	0.997141		198.683	168.591	182.652	179.202	200.102	190.945		18.5355	19.4962	17.3158	18.468
122198		185.694	165.193	178.81	159.8	188.533	181.303				0	0	0	0	0	0		0	0	0	0	0	0		0	0	0	0	0	0		1.01127	1.00869	1.00529	1.01218	0.998232	0.996846		198.68	168.647	182.654	179.202	200.114	190.945		18.5355	19.6192	17.3875	18.3328
122318		213.763	182.233	190.66	180.804	193.757	210.16				0	0	0	0	0	0		0	0	0	0	0	0		0	0	0	0	0	0		1.01144	1.00867	1.00529	1.01222	0.998141	0.996838		213.763	182.233	190.66	180.804	200.127	210.16		18.7	19.6192	17.3875	18.266
122400		212.794	170.178	206.309	194.003	193.196	200.598				0	0	0	0	0	0		0	0	0	0	0	0		0	0	0	0	0	0		1.01171	1.00875	1.0053	1.01242	0.99821	0.996705		212.794	170.178	206.309	194.003	199.975	200.598		18.7	19.6192	17.1848	18.1988
122478		191.816	164.349	183.277	185.59	177.156	182.913				0	0	0	0	0	0		0	0	0	0	0	0		0	0	0	0	0	0		1.01172	1.00901	1.00503	1.01218	0.99808	0.996211		198.749	168.633	183.277	185.59	199.983	190.938		18.7	19.6192	17.25	17.8798
122558		201.302	160.122	180.706	154.552	164.542	177.949				0	0	0	0	0	0		0	0	0	0	0	0		0	0	0	0	0	0		1.01126	1.00924	1.00495	1.0122	0.998153	0.995924		201.302	168.548	182.557	178.707	199.979	190.821		18.5355	19.4772	17.25	17.7225
122638		195.937	164.983	189.151	166.686	188.387	184.526				0	0	0	0	0	0		0	0	0	0	0	0		0	0	0	0	0	0		1.0113	1.00927	1.00501	1.01245	0.998189	0.995621		198.764	168.399	189.151	178.682	199.939	190.54		18.7	19.168	17.216	17.5873
122718		191.42	151.057	170.575	197.163	182.657	172.72				0	0	0	0	0	0		0	0	0	0	0	0		0	0	0	0	0	0		1.01134	1.00938	1.00512	1.01243	0.998326	0.995258		198.763	168.392	182.48	197.163	199.573	190.6		18.7	19.168	17.3868	17.7225
122798		195.941	162.007	171.99	180.063	180.736	184.598				0	0	0	0	0	0		0	0	0	0	0	0		0	0	0	0	0	0		1.01094	1.00923	1.00487	1.01215	0.998252	0.994527		198.777	168.402	182.487	180.063	199.595	190.48		18.7723	19.187	17.3942	17.9183
122878		186.84	152.873	183.371	161.131	186.569	168.892				0	0	0	0	0	0		0	0	0	0	0	0		0	0	0	0	0	0		1.01089	1.00887	1.00474	1.01205	0.998097	0.994173		198.779	168.424	183.371	178.959	199.641	190.518		18.7	19.168	17.4178	18.2107
122998		180.64	145.097	176.021	134.667	177.998	172.583				0	0	0	0	0	0		0	0	0	0	0	0		0	0	0	0	0	0		1.01078	1.00898	1.00471	1.01206	0.998108	0.993459		198.783	168.417	182.492	178.958	199.638	190.635		18.7	19.1552	17.4547	18.2107
123098		194.008	180.955	180.944	180.515	195.976	186.959				0	0	0	0	0	0		0	0	0	0	0	0		0	0	0	0	0	0		1.01081	1.00892	1.00443	1.0121	0.99806	0.992755		198.782	180.955	182.5	180.515	199.652	190.795		18.519	19.1552	17.4547	18.2107
123218		187.21	170.769	196.413	174.745	216.435	213.811				0	0	0	0	0	0		0	0	0	0	0	0		0	0	0	0	0	0		1.01064	1.00881	1.00427	1.0119	0.997844	0.992498		198.788	170.769	196.413	178.972	216.435	213.811		18.7	19.168	17.468	18.3282
123298		204.65	152.391	171.851	185.543	194.328	190.945				0	0	0	0	0	0		0	0	0	0	0	0		0	0	0	0	0	0		1.0108	1.0086	1.00418	1.01176	0.997806	0.99164		204.65	168.449	182.507	185.543	199.448	190.935		18.7	19.187	17.468	18.4475
123378		183.434	165.573	170.039	158.636	190.561	187.557				0	0	0	0	0	0		0	0	0	0	0	0		0	0	0	0	0	0		1.01091	1.00845	1.00409	1.01138	0.997585	0.990881		198.705	168.344	182.445	179.02	199.411	190.85		18.6078	18.8927	17.5335	18.463
123458		184.326	146.911	192.472	155.29	193.8	175.298				0	0	0	0	0	0		0	0	0	0	0	0		0	0	0	0	0	0		1.01067	1.00823	1.00382	1.01097	0.997176	0.990007		198.598	168.256	192.472	179.056	199.44	190.679		18.6405	18.454	17.713	18.4987
123538		183.897	148.628	172.694	149.578	195.439	181.927				0	0	0	0	0	0		0	0	0	0	0	0		0	0	0	0	0	0		1.01056	1.00788	1.0035	1.0107	0.99705	0.989236		198.607	168.276	182.477	179.081	199.332	190.524		18.8145	18.6735	17.866	18.5942
123618		196.816	151.557	179.451	151.16	183.659	155.75				0	0	0	0	0	0		0	0	0	0	0	0		0	0	0	0	0	0		1.01031	1.00761	1.0032	1.0102	0.996739	0.98858		198.625	168.291	182.486	178.97	199.277	190.417		19.1327	18.9755	17.8967	18.4425
123698		167.588	138.94	175.126	163.01	175.836	171.288				0	0	0	0	0	0		0	0	0	0	0	0		0	0	0	0	0	0		1.01002	1.00724	1.00285	1.00989	0.996573	0.98845		198.645	168.313	182.497	178.998	199.284	190.431		19.175	19.1395	17.9578	18.446
123778		171.821	130.916	158.203	177.652	182.986	186.497				0	0	0	0	0	0		0	0	0	0	0	0		0	0	0	0	0	0		1.00979	1.00697	1.00245	1.00996	0.996508	0.987891		198.662	168.231	182.509	178.992	199.286	190.494		19.1927	19.064	18.0793	18.4715
123878		181.103	147.84	152.929	145.897	187.99	158.202				0	0	0	0	0	0		0	0	0	0	0	0		0	0	0	0	0	0		1.00994	1.00689	1.00247	1.00981	0.99653	0.988087		198.564	168.235	182.44	179.006	199.285	190.239		19.1927	19.0545	18.1645	18.5525
123998		200.469	168.58	181.395	187.753	180.933	161.207				0	0	0	0	0	0		0	0	0	0	0	0		0	0	0	0	0	0		1.00991	1.00689	1.00246	1.00996	0.996414	0.987974		200.469	168.58	182.332	187.753	199.261	190.089		19.1927	19.2658	18.202	18.6415
124098		189.67	195.857	180.221	189.784	214.707	188.786				0	0	0	0	0	0		0	0	0	0	0	0		0	0	0	0	0	0		1.00992	1.00684	1.00247	1.00975	0.996512	0.987995		198.568	195.857	182.332	189.784	214.707	190.089		19.1927	19.2948	18.0942	18.6415
124198		202.894	176.24	178.49	177.702	192.193	204.638				0	0	0	0	0	0		0	0	0	0	0	0		0	0	0	0	0	0		1.01006	1.00685	1.00262	1.00954	0.996289	0.987909		202.894	176.24	182.329	179.03	199.261	204.638		19.1927	19.2948	18.202	18.7248
124278		188.694	145.415	182.912	163.63	189.074	188.852				0	0	0	0	0	0		0	0	0	0	0	0		0	0	0	0	0	0		1.00998	1.00669	1.00272	1.00979	0.996052	0.988161		198.339	168.217	182.306	178.805	199.258	190.072		19.1375	19.2308	18.0912	18.7368
124358		184.822	160.878	178.459	164.173	207.324	196.276				0	0	0	0	0	0		0	0	0	0	0	0		0	0	0	0	0	0		1.00997	1.00658	1.00268	1.00954	0.995897	0.988482		198.339	168.217	182.258	178.654	207.324	196.276		19.186	19.2388	18.208	18.8162
124438		189.487	150.577	179.097	188.356	209.997	177.206				0	0	0	0	0	0		0	0	0	0	0	0		0	0	0	0	0	0		1.00985	1.00659	1.00243	1.00938	0.995838	0.988095		198.353	168.217	182.276	188.356	209.997	189.978		19.3335	19.2388	18.2678	18.9565
124518		181.643	160.042	168.31	160.791	181.539	193.465				0	0	0	0	0	0		0	0	0	0	0	0		0	0	0	0	0	0		1.00974	1.00624	1.00225	1.00906	0.99554	0.987981		198.366	168.178	182.151	178.586	199.107	193.465		19.3335	19.1305	18.4905	18.9725
124598		179.686	156.286	163.291	170.9	181.066	171.667				0	0	0	0	0	0		0	0	0	0	0	0		0	0	0	0	0	0		1.00981	1.00599	1.00216	1.00924	0.995298	0.988137		198.357	168.125	181.879	178.572	199.042	189.856		19.3875	19.101	18.7788	19.0145
124698		173.724	148.212	160.96	166.162	182.681	179.219				0	0	0	0	0	0		0	0	0	0	0	0		0	0	0	0	0	0		1.00992	1.00578	1.00179	1.00897	0.994986	0.987745		198.346	168.128	181.935	178.594	199.057	189.874		19.3875	19.3515	18.966	19.0902
124778		180.421	152.057	180.118	153.312	182.097	176.214				0	0	0	0	0	0		0	0	0	0	0	0		0	0	0	0	0	0		1.00995	1.00595	1.00169	1.00879	0.994657	0.987732		198.342	168.126	181.835	178.606	199.035	189.875		19.3875	19.4288	18.8685	19.1682
124858		182.575	137.538	164.405	166.2	184.585	142.419				0	0	0	0	0	0		0	0	0	0	0	0		0	0	0	0	0	0		1.0099	1.00605	1.00195	1.00923	0.994152	0.987721		198.347	168.125	181.826	178.573	199.036	189.875		19.4325	19.4288	18.9288	19.1682
124998		200.035	170.012	196.791	189.521	214.401	188.631				0	0	0	0	0	0		0	0	0	0	0	0		0	0	0	0	0	0		1.00985	1.00603	1.0028	1.00917	0.993558	0.987633		200.035	170.012	196.791	189.521	214.401	189.879		19.4325	19.4288	19.0138	19.1682
125098		205.125	158.099	174.099	179.198	213.129	199.65				0	0	0	0	0	0		0	0	0	0	0	0		0	0	0	0	0	0		1.00952	1.00627	1.00341	1.00869	0.99359	0.987254		205.125	168.122	181.68	178.611	213.129	199.65		19.5055	19.5	19.105	19.276
125178		193.963	164.733	181.64	167.268	205.258	178.069				0	0	0	0	0	0		0	0	0	0	0	0		0	0	0	0	0	0		1.00917	1.00576	1.0032	1.00835	0.993707	0.986889		198.429	168.128	181.702	178.628	205.258	189.936		19.5055	19.5497	19.1927	19.428
125258		207.17	177.366	171.558	177.104	205.484	181.155				0	0	0	0	0	0		0	0	0	0	0	0		0	0	0	0	0	0		1.00907	1.00551	1.00279	1.00791	0.994027	0.986902		207.17	177.366	181.612	178.539	205.484	189.84		19.7233	19.5478	19.1045	19.4087
125338		183.647	165.453	191.576	181.734	185.144	180.178				0	0	0	0	0	0		0	0	0	0	0	0		0	0	0	0	0	0		1.00933	1.00526	1.00265	1.00763	0.994489	0.987714		198.264	168.113	191.576	181.734	198.9	189.78		19.8678	19.6173	19.0537	19.5898
125438		167.876	159.224	183.335	180.188	200.673	200.079				0	0	0	0	0	0		0	0	0	0	0	0		0	0	0	0	0	0		1.00921	1.00572	1.0024	1.00738	0.99498	0.987307		198.224	168.1	183.335	180.188	198.79	200.079		20.2692	19.6315	19.252	20.214
125518		180.17	153.286	179.165	167.234	181.206	199.649				0	0	0	0	0	0		0	0	0	0	0	0		0	0	0	0	0	0		1.00907	1.00544	1.00242	1.00706	0.994473	0.987158		198.107	168.042	181.417	178.607	198.736	199.649		20.4767	19.637	19.3618	20.5015
125598		180.354	148.851	157.518	178.401	166.565	166.973				0	0	0	0	0	0		0	0	0	0	0	0		0	0	0	0	0	0		1.00929	1.00578	1.00209	1.00689	0.994039	0.986982		198.033	167.999	181.423	178.615	198.673	188.936		20.4957	19.6815	19.655	20.588
125678		189.571	170.792	177.181	173.199	177.44	181.474				0	0	0	0	0	0		0	0	0	0	0	0		0	0	0	0	0	0		1.00911	1.0058	1.00178	1.00641	0.993915	0.986749		198.058	170.792	181.45	178.64	198.694	188.999		20.6025	20.0088	19.655	20.7442
125778		195.535	161.222	187.609	150.47	174.437	172.88				0	0	0	0	0	0		0	0	0	0	0	0		0	0	0	0	0	0		1.0092	1.00568	1.00195	1.00649	0.99392	0.987419		198.046	168	187.609	178.636	198.693	188.847		20.4957	20.0088	19.7082	20.7442
125878		190.842	160.974	183.722	186.984	195.662	188.173				0	0	0	0	0	0		0	0	0	0	0	0		0	0	0	0	0	0		1.00918	1.00597	1.00222	1.00664	0.993892	0.987527		198.049	167.998	183.722	186.984	198.697	188.843		20.4767	19.6598	19.7082	20.7442
125998		209.961	160.555	165.663	179.238	210.8	194.631				0	0	0	0	0	0		0	0	0	0	0	0		0	0	0	0	0	0		1.00904	1.00595	1.00205	1.00636	0.993851	0.987748		209.961	167.998	181.426	178.642	210.8	194.631		20.4767	19.6598	19.7082	21.1132
126078		196.095	179.633	174.209	166.361	190.573	178.7				0	0	0	0	0	0		0	0	0	0	0	0		0	0	0	0	0	0		1.00896	1.00585	1.00215	1.0062	0.993742	0.988349		198.082	179.633	181.421	178.65	198.715	188.809		20.4767	20.0088	19.7738	21.2878
126158		196.734	159.173	170.892	182.355	199.938	167.421				0	0	0	0	0	0		0	0	0	0	0	0		0	0	0	0	0	0		1.00888	1.00565	1.00235	1.00629	0.993733	0.988271		198.092	168	181.418	182.355	198.715	188.812		20.262	20.0088	19.901	21.2878
126258		183.954	188.661	177.409	182.09	201.495	190.38				0	0	0	0	0	0		0	0	0	0	0	0		0	0	0	0	0	0		1.00868	1.00571	1.00242	1.00652	0.99352	0.988188		197.868	188.661	181.417	182.09	198.72	188.7		20.2285	19.9712	19.9737	21.4385
126358		186.29	161.931	167.038	163.901	190.994	177				0	0	0	0	0	0		0	0	0	0	0	0		0	0	0	0	0	0		1.00851	1.00558	1.00235	1.0066	0.993145	0.987931		197.827	167.965	181.418	178.63	198.549	188.725		20.0207	20.1997	20.174	21.5435
126438		187.585	166.48	166.205	165.723	187.009	169.475				0	0	0	0	0	0		0	0	0	0	0	0		0	0	0	0	0	0		1.00846	1.00529	1.00207	1.00624	0.993048	0.987438		197.827	167.638	181.424	178.537	198.415	188.604		20.0207	20.23	20.2568	21.6285
126518		187.63	160.395	172.335	160.014	172.658	182.233				0	0	0	0	0	0		0	0	0	0	0	0		0	0	0	0	0	0		1.00871	1.00498	1.00187	1.00643	0.992755	0.987051		197.742	167.582	181.399	178.454	198.423	188.366		20.1275	20.2428	20.1827	21.7637
126598		184.253	154.786	163.477	166.398	183.743	157.893				0	0	0	0	0	0		0	0	0	0	0	0		0	0	0	0	0	0		1.00887	1.00536	1.00152	1.00613	0.99249	0.986524		197.567	167.578	181.404	178.432	198.431	188.469		20.1893	20.3187	20.375	21.5943
126698		179.713	159.192	174.622	161.655	204.287	165.327				0	0	0	0	0	0		0	0	0	0	0	0		0	0	0	0	0	0		1.00928	1.00539	1.00147	1.00614	0.992362	0.986575		197.4	167.555	181.405	178.432	204.287	188.246		20.2075	20.3005	20.529	21.713
126798		164.848	151.287	161.126	177.315	189.143	158.124				0	0	0	0	0	0		0	0	0	0	0	0		0	0	0	0	0	0		1.00904	1.00585	1.00158	1.006	0.992462	0.986504		197.46	167.481	181.403	178.391	197.973	188.252		20.2075	20.3005	20.529	21.6193
126878		202.695	163.964	167.861	173.065	196.237	164.007				0	0	0	0	0	0		0	0	0	0	0	0		0	0	0	0	0	0		1.00898	1.00593	1.00151	1.00597	0.99235	0.986691		202.695	167.466	181.404	178.392	197.709	188.236		20.3185	20.3915	20.627	21.6193
126998		209.99	163.398	186.799	212.758	202.807	189.79				0	0	0	0	0	0		0	0	0	0	0	0		0	0	0	0	0	0		1.00883	1.00609	1.00131	1.00573	0.992321	0.986494		209.99	167.435	186.799	212.758	197.719	188.252		20.393	20.6755	20.627	21.6598
127118		187.75	171.409	157.714	178.305	197.112	177.772				0	0	0	0	0	0		0	0	0	0	0	0		0	0	0	0	0	0		1.00857	1.00669	1.00099	1.00529	0.992341	0.986311		197.51	171.409	181.413	178.407	197.712	188.267		20.5295	20.6755	20.69	21.748
127198		192.468	155.835	150.929	165.686	201.638	170.721				0	0	0	0	0	0		0	0	0	0	0	0		0	0	0	0	0	0		1.00837	1.00644	1.00102	1.00505	0.99224	0.986412		197.518	167.366	181.412	178.414	197.744	188.259		20.5295	20.6755	20.7985	21.9667
127278		189.806	168.216	166.605	173.935	208.232	200.098				0	0	0	0	0	0		0	0	0	0	0	0		0	0	0	0	0	0		1.00835	1.00628	1.00074	1.00457	0.992173	0.986028		197.204	168.216	181.392	178.387	208.232	200.098		20.334	20.481	20.813	22.3335
127358		181.521	160.123	183.332	169.081	183.639	165.699				0	0	0	0	0	0		0	0	0	0	0	0		0	0	0	0	0	0		1.00815	1.00622	1.00069	1.0045	0.991927	0.985844		197.008	166.951	183.332	178.343	197.19	188.153		20.3233	20.4468	20.9712	22.6385
127438		170.798	159.995	174.941	158.572	193.297	177.617				0	0	0	0	0	0		0	0	0	0	0	0		0	0	0	0	0	0		1.00801	1.00619	1.00078	1.0045	0.991949	0.985626		197.016	166.951	181.333	178.066	197.189	188.174		20.3928	20.4695	21.2575	22.871
127518		177.444	153.661	176.244	154.085	177.62	187.309				0	0	0	0	0	0		0	0	0	0	0	0		0	0	0	0	0	0		1.00812	1.00613	1.00069	1.00419	0.992101	0.985422		197.009	166.952	181.344	178.169	197.114	187.997		20.3233	20.5387	21.4517	22.9885
127618		170.003	158.724	175.365	169.903	179.6	161.112				0	0	0	0	0	0		0	0	0	0	0	0		0	0	0	0	0	0		1.00901	1.00574	1.00065	1.00385	0.991828	0.985369		196.955	166.941	181.35	177.743	197.099	188.004		20.3233	20.5933	21.6545	23.1125
127698		177.095	148.818	161.334	159.817	186.235	164.162				0	0	0	0	0	0		0	0	0	0	0	0		0	0	0	0	0	0		1.0093	1.00561	1.00038	1.00349	0.991592	0.985661		196.941	166.943	181.379	177.722	197.085	187.89		20.3928	20.6195	21.7515	23.133
127778		176.115	159.333	180.078	164.958	177.605	179.635				0	0	0	0	0	0		0	0	0	0	0	0		0	0	0	0	0	0		1.00928	1.00646	1.0002	1.00361	0.991725	0.98556		196.942	166.929	181.381	177.72	197.06	187.895		20.481	20.652	21.7515	23.1845
127858		187.052	154.333	159.556	150.839	178.51	139.799				0	0	0	0	0	0		0	0	0	0	0	0		0	0	0	0	0	0		1.00946	1.00709	1.00005	1.00379	0.991925	0.985375		196.933	166.919	181.383	177.717	197.02	187.903		20.481	20.652	21.7515	23.3953
127998		198.268	178.227	187.561	206.417	209.693	193.064				0	0	0	0	0	0		0	0	0	0	0	0		0	0	0	0	0	0		1.00969	1.00694	0.99973	1.00364	0.99207	0.985247		196.922	178.227	187.561	206.417	209.693	193.064		20.481	20.7048	21.7822	23.234
128078		187.922	173.942	180.43	197.535	202.85	203.943				0	0	0	0	0	0		0	0	0	0	0	0		0	0	0	0	0	0		1.0096	1.00658	0.99947	1.00351	0.992068	0.985218		196.926	173.942	181.388	197.535	196.497	203.943		20.481	20.876	21.7822	23.392
128158		195.892	156.963	153.988	167.715	192.142	180.187				0	0	0	0	0	0		0	0	0	0	0	0		0	0	0	0	0	0		1.00956	1.00637	0.999516	1.00335	0.991964	0.985199		196.928	166.931	181.388	177.665	196.521	187.911		20.481	20.876	21.7822	23.4198
128238		190.167	153.309	167.325	165.005	208.985	175.398				0	0	0	0	0	0		0	0	0	0	0	0		0	0	0	0	0	0		1.00945	1.00628	0.99944	1.00323	0.991711	0.984953		196.934	166.884	181.29	177.668	208.985	187.818		20.6652	20.6227	21.6388	23.4948
128358		188.419	143.362	199.818	179.089	190.568	192.85				0	0	0	0	0	0		0	0	0	0	0	0		0	0	0	0	0	0		1.00934	1.0063	0.999311	1.00291	0.991657	0.984816		196.864	166.846	199.818	177.678	196.404	192.85		20.621	20.5285	21.6565	23.639
128438		195.237	164.049	183.137	176.44	186.13	184.552				0	0	0	0	0	0		0	0	0	0	0	0		0	0	0	0	0	0		1.00913	1.00607	0.999293	1.00291	0.991312	0.985203		196.827	166.826	183.137	177.678	196.334	187.797		20.538	20.6513	21.561	23.7577
128518		176.309	166.918	156.165	182.442	187.79	168.234				0	0	0	0	0	0		0	0	0	0	0	0		0	0	0	0	0	0		1.00908	1.00599	0.999107	1.00284	0.991247	0.985239		196.827	166.777	181.153	182.442	196.338	187.794		20.5538	20.6633	21.5942	24.1558
128598		183.757	154.625	162.471	184.978	210.25	170.524				0	0	0	0	0	0		0	0	0	0	0	0		0	0	0	0	0	0		1.00911	1.00553	0.999041	1.00269	0.991057	0.985882		196.819	166.788	181.155	184.978	210.25	187.733		20.5322	20.708	21.7062	24.304
128678		166.523	158.282	190.04	157.191	182.971	198.963				0	0	0	0	0	0		0	0	0	0	0	0		0	0	0	0	0	0		1.00966	1.0055	0.998845	1.00279	0.99109	0.986312		196.818	166.789	190.04	177.681	196.213	198.963		20.5022	20.8228	21.7062	24.304
128758		169.764	143.771	169.525	157.01	180.556	183.803				0	0	0	0	0	0		0	0	0	0	0	0		0	0	0	0	0	0		1.00946	1.00548	0.9989	1.00262	0.991024	0.986449		196.819	166.789	181.16	177.686	196.108	187.471		20.5022	20.8228	21.5942	24.3675
128838		169.286	137.933	166.561	167.831	179.923	167.411				0	0	0	0	0	0		0	0	0	0	0	0		0	0	0	0	0	0		1.00946	1.00568	0.999002	1.00242	0.991132	0.986332		196.819	166.784	181.156	177.587	195.911	187.484		20.4542	20.708	21.5942	24.4412
128998		209.276	167.577	198.269	190.762	185.398	199.725				0	0	0	0	0	0		0	0	0	0	0	0		0	0	0	0	0	0		1.00943	1.00566	0.998935	1.00226	0.991847	0.986385		209.276	166.785	198.269	190.762	195.833	199.725		20.5022	20.8228	21.5942	24.6175
129078		191.278	185.871	200.897	194.469	213.673	199.876				0	0	0	0	0	0		0	0	0	0	0	0		0	0	0	0	0	0		1.00929	1.00553	0.999128	1.00206	0.992638	0.986552		196.819	185.871	200.897	194.469	213.673	199.876		20.5022	20.8913	21.7062	24.8367
129158		182.694	172.178	176.732	179.263	185.739	158.203				0	0	0	0	0	0		0	0	0	0	0	0		0	0	0	0	0	0		1.00956	1.00555	0.999596	1.00188	0.992745	0.986304		196.818	172.178	181.137	177.658	195.774	187.353		20.5022	21.0008	21.8035	25.2075
129238		181.545	149.939	166.76	158.139	172.572	151.933				0	0	0	0	0	0		0	0	0	0	0	0		0	0	0	0	0	0		1.00941	1.0054	0.999393	1.00175	0.992509	0.986102		196.791	166.753	181.143	177.384	195.725	187.362		20.1937	21.0943	21.8272	25.2395
129318		201.655	144.949	185.715	172.255	199.255	187.961				0	0	0	0	0	0		0	0	0	0	0	0		0	0	0	0	0	0		1.00909	1.00505	0.999352	1.00136	0.99231	0.986047		201.655	166.761	185.715	177.278	195.712	187.364		20.265	21.4885	21.8272	25.044
129398		183.572	147.687	173.87	173.01	181.554	170.622				0	0	0	0	0	0		0	0	0	0	0	0		0	0	0	0	0	0		1.00891	1.00475	0.999156	1.00122	0.992306	0.985871		196.815	166.767	181.151	177.283	195.66	187.298		20.4575	21.6345	21.8503	25.2687
129478		176.96	132.322	159.3	160.615	187.509	183.144				0	0	0	0	0	0		0	0	0	0	0	0		0	0	0	0	0	0		1.00885	1.00444	0.998968	1.00079	0.99187	0.985893		196.736	166.774	181.087	177.228	195.672	187.297		20.4758	21.7175	21.7525	25.8185
129598		165.456	154.911	159.758	153.122	176.57	154.61				0	0	0	0	0	0		0	0	0	0	0	0		0	0	0	0	0	0		1.00872	1.00496	0.998678	1.00018	0.991704	0.985752		196.742	166.762	181.111	177.167	195.677	187.214		20.681	21.7237	21.7525	25.8385
129678		191.628	122.506	159.989	148.153	178.118	202.159				0	0	0	0	0	0		0	0	0	0	0	0		0	0	0	0	0	0		1.00895	1.00556	0.998647	1.00015	0.991514	0.985935		196.732	166.703	181.112	177.169	195.684	202.159		20.4758	21.7155	21.9147	25.8385
129758		177.972	140.25	151.074	160.092	184.699	200.854				0	0	0	0	0	0		0	0	0	0	0	0		0	0	0	0	0	0		1.00929	1.00564	0.998567	0.999985	0.991481	0.985765		196.722	166.702	181.115	177.179	195.685	200.854		20.2692	21.7265	21.9147	26.0245
129878		196.447	163.824	185.086	195.285	190.771	166.603				0	0	0	0	0	0		0	0	0	0	0	0		0	0	0	0	0	0		1.00924	1.00558	0.99847	0.999852	0.99151	0.985268		196.723	166.702	185.086	195.285	195.684	187.207		20.4758	21.7265	22.1117	26.0245
130018		187.524	173.911	167.91	175.273	193.607	170.441				0	0	0	0	0	0		0	0	0	0	0	0		0	0	0	0	0	0		1.00915	1.00543	0.999126	1.00002	0.991352	0.985266		196.726	173.911	180.89	177.177	195.689	187.024		20.4758	21.7852	22.1117	26.051
130118		181.942	165.967	173.677	168.795	193.377	176.324				0	0	0	0	0	0		0	0	0	0	0	0		0	0	0	0	0	0		1.00889	1.00557	0.999062	0.999682	0.991116	0.98557		196.734	166.702	180.899	177.196	195.697	186.978		20.681	21.7852	22.2102	26.051
130198		198.461	130.487	184.288	194.554	191.807	199.163				0	0	0	0	0	0		0	0	0	0	0	0		0	0	0	0	0	0		1.00881	1.00592	0.998888	0.999353	0.990955	0.985293		198.461	166.7	184.288	194.554	195.703	199.163		20.681	21.8987	22.5497	26.1283
130278		194.663	151.435	168.698	162.079	204.042	186.412				0	0	0	0	0	0		0	0	0	0	0	0		0	0	0	0	0	0		1.00881	1.00606	0.998828	0.999239	0.990672	0.985235		196.738	166.7	180.693	177.139	204.042	186.758		20.7135	21.9145	22.3192	26.2512
130358		196.232	157.83	181.821	171.927	191.62	184.44				0	0	0	0	0	0		0	0	0	0	0	0		0	0	0	0	0	0		1.00874	1.00583	0.998845	0.999254	0.990338	0.984887		196.741	166.701	180.69	176.903	195.668	186.682		20.813	21.9727	22.4465	25.8313
130438		168.112	144.662	161.442	166.112	193.524	179.41				0	0	0	0	0	0		0	0	0	0	0	0		0	0	0	0	0	0		1.00887	1.00572	0.99946	0.998919	0.990112	0.985191		196.735	166.702	180.588	177.036	195.649	186.657		20.916	22.0795	22.6208	26.052
130518		174.862	156.433	159.242	173.49	183.632	170.619				0	0	0	0	0	0		0	0	0	0	0	0		0	0	0	0	0	0		1.00881	1.00593	0.998878	0.998928	0.990163	0.985242		196.738	166.7	180.685	177.033	195.613	186.654		21.0512	22.1195	22.6208	26.1497
130618		180.65	135.827	164.088	177.249	191.563	163.756				0	0	0	0	0	0		0	0	0	0	0	0		0	0	0	0	0	0		1.00885	1.00662	0.99891	0.998497	0.990067	0.985282		196.681	166.55	180.679	177.112	195.616	186.651		20.9613	22.0772	22.6208	26.1918
130698		167.319	146.251	176.44	171.452	175.846	165.514				0	0	0	0	0	0		0	0	0	0	0	0		0	0	0	0	0	0		1.00885	1.00739	0.999491	0.998013	0.989711	0.985423		196.681	166.468	180.583	177.126	195.625	186.585		20.9838	22.1795	22.6275	26.3005
130778		185.598	145.257	167.304	136.813	170.365	175.116				0	0	0	0	0	0		0	0	0	0	0	0		0	0	0	0	0	0		1.00899	1.0074	0.999479	0.998094	0.989768	0.985601		196.667	166.468	180.416	177.124	195.533	186.58		20.9613	22.0772	22.5337	26.3005
130878		200.953	146.066	186.701	166.888	187.944	200.974				0	0	0	0	0	0		0	0	0	0	0	0		0	0	0	0	0	0		1.00953	1.00768	0.999406	0.99786	0.989963	0.985616		200.953	166.452	186.701	177.131	195.517	200.974		20.826	22.0373	22.411	26.6415
130998		169.07	172.349	194.961	185.106	215.673	191.755				0	0	0	0	0	0		0	0	0	0	0	0		0	0	0	0	0	0		1.00987	1.00753	0.999213	0.997655	0.989803	0.985675		196.546	172.349	194.961	185.106	215.673	191.755		20.9613	22.0373	22.4752	26.722
131078		193.516	153.837	162.768	179.492	205.349	192.235				0	0	0	0	0	0		0	0	0	0	0	0		0	0	0	0	0	0		1.00992	1.00721	0.999137	0.997395	0.989831	0.985512		196.54	166.478	180.356	177.145	205.349	192.235		20.826	22.0772	22.5615	27.1103
131158		160.524	153.691	171.698	177.717	183.504	169.026				0	0	0	0	0	0		0	0	0	0	0	0		0	0	0	0	0	0		1.00975	1.00716	0.999122	0.997103	0.989636	0.985436		196.375	166.387	180.198	177.154	195.419	186.517		20.9073	22.0348	22.4403	27.4903
131238		176.99	165.233	152.958	163.85	196.166	166.115				0	0	0	0	0	0		0	0	0	0	0	0		0	0	0	0	0	0		1.00999	1.00701	0.998997	0.996822	0.989514	0.985378		196.297	166.395	180.112	177.112	195.282	186.429		20.889	22.137	22.427	27.2812
131318		185.928	157.803	153.849	186.872	203.216	215.072				0	0	0	0	0	0		0	0	0	0	0	0		0	0	0	0	0	0		1.00993	1.00703	0.998994	0.996655	0.989465	0.985392		196.298	166.394	180.052	186.872	194.936	215.072		20.889	22.3208	22.2835	27.538
131398		177.524	143.629	169.237	166.296	198.751	157.655				0	0	0	0	0	0		0	0	0	0	0	0		0	0	0	0	0	0		1.00998	1.00713	0.999063	0.996416	0.989453	0.985251		196.297	166.389	180.044	176.71	194.603	186.532		20.889	22.3208	22.2835	27.2428
131478		168.75	134.632	172.826	148.299	193.514	157.798				0	0	0	0	0	0		0	0	0	0	0	0		0	0	0	0	0	0		1.00988	1.00721	0.999095	0.996266	0.989289	0.985323		196.298	165.997	179.807	176.77	194.508	186.526		20.9315	22.2752	21.9022	27.2973
131598		164.569	153.278	173.775	154.683	179.813	172.094				0	0	0	0	0	0		0	0	0	0	0	0		0	0	0	0	0	0		1.00997	1.00718	0.99887	0.996197	0.98913	0.985377		196.255	165.997	179.868	176.798	194.525	186.522		20.966	22.2752	21.9627	27.5725
131678		181.593	158.335	176.91	162.821	188.868	164.871				0	0	0	0	0	0		0	0	0	0	0	0		0	0	0	0	0	0		1.0101	1.00683	0.998846	0.995662	0.989081	0.985773		196.161	166.076	179.874	176.346	194.375	186.493		20.9295	22.0915	22.0572	28.045
131758		179.691	138.843	157.009	162.626	175.55	177.255				0	0	0	0	0	0		0	0	0	0	0	0		0	0	0	0	0	0		1.00994	1.00706	0.998832	0.995497	0.989091	0.98688		196.17	166.024	179.437	176.415	194.375	186.434		21.0255	22.1598	21.7305	27.4257
131838		190.924	171.678	159.326	188.055	194.379	202.834				0	0	0	0	0	0		0	0	0	0	0	0		0	0	0	0	0	0		1.0098	1.00754	0.998556	0.995157	0.988794	0.986524		196.178	171.678	179.503	188.055	194.391	202.834		21.0255	22.1598	21.7945	28.045
131998		194.294	147.344	171.811	167.589	197.179	188.318				0	0	0	0	0	0		0	0	0	0	0	0		0	0	0	0	0	0		1.00973	1.00733	0.998135	0.994864	0.988577	0.98629		196.183	165.997	179.271	176.671	194.414	186.404		21.1463	22.1598	21.774	28.3155
132098		198.798	163.332	175.485	165.439	169.125	161.504				0	0	0	0	0	0		0	0	0	0	0	0		0	0	0	0	0	0		1.00948	1.00706	0.997832	0.994747	0.988679	0.985965		198.798	166.025	179.136	176.718	194.35	186.408		21.1255	22.5247	21.8155	28.7623
132178		182.743	132.455	173.344	175.461	174.134	172.902				0	0	0	0	0	0		0	0	0	0	0	0		0	0	0	0	0	0		1.00941	1.00701	0.997532	0.994414	0.988556	0.986766		196.082	165.996	179.1	176.178	194.333	186.378		20.9917	22.6865	21.8915	28.692
132258		193.802	156.715	177.952	169.466	194.113	175.459				0	0	0	0	0	0		0	0	0	0	0	0		0	0	0	0	0	0		1.00938	1.00727	0.997524	0.994386	0.988352	0.986744		196.083	165.994	179.093	175.644	194.329	186.344		21.1485	22.6865	21.7888	28.5057
132338		186.815	152.761	164.334	160.877	168.236	182.703				0	0	0	0	0	0		0	0	0	0	0	0		0	0	0	0	0	0		1.00935	1.00744	0.997588	0.994243	0.988234	0.985733		196.084	165.991	179.042	175.669	194.329	186.371		21.1957	22.6865	21.6898	28.5445
132418		170.721	147.137	144.648	136.236	165.541	173.546				0	0	0	0	0	0		0	0	0	0	0	0		0	0	0	0	0	0		1.00931	1.00742	0.997357	0.994051	0.98818	0.985713		196.05	165.961	178.936	175.703	194.306	186.371		21.0295	22.5242	21.769	28.6835
132518		180.802	148.935	133.147	163.308	160.841	167.144				0	0	0	0	0	0		0	0	0	0	0	0		0	0	0	0	0	0		1.00942	1.00753	0.997359	0.993869	0.987978	0.985684		196.05	165.886	178.854	175.735	194.311	186.372		21.0295	22.4005	21.8158	29.0288
132618		177.406	151.59	147.054	141.176	167.189	166.863				0	0	0	0	0	0		0	0	0	0	0	0		0	0	0	0	0	0		1.00921	1.00764	0.997232	0.993896	0.98792	0.985638		196.051	165.873	178.858	175.73	194.312	186.373		21.0915	22.4005	22.078	29.272
132698		196.828	142.005	157.236	168.534	170.465	158.082				0	0	0	0	0	0		0	0	0	0	0	0		0	0	0	0	0	0		1.00911	1.00761	0.997036	0.99383	0.98792	0.986334		196.052	165.876	178.865	175.741	194.225	186.324		21.0915	22.2192	22.3272	29.491
132778		204.171	179.676	178.95	166.474	199.256	173.548				0	0	0	0	0	0		0	0	0	0	0	0		0	0	0	0	0	0		1.00917	1.00766	0.997204	0.99378	0.987621	0.985962		204.171	179.676	178.804	175.753	194.255	186.327		21.186	22.4005	22.2758	29.491
132858		212.565	141.659	150.641	177.154	188.681	199.298				0	0	0	0	0	0		0	0	0	0	0	0		0	0	0	0	0	0		1.00889	1.00757	0.996985	0.993674	0.987344	0.985544		212.565	165.881	178.728	175.798	194.282	199.298		21.2808	22.4005	22.3123	29.62
132998		182.301	161.118	173.404	161.157	162.677	152.92				0	0	0	0	0	0		0	0	0	0	0	0		0	0	0	0	0	0		1.00879	1.00742	0.997238	0.993441	0.987297	0.985315		196.055	165.899	178.701	175.896	194.287	186.34		21.3405	22.4005	22.3625	29.6705
133078		196.294	172.336	157.815	163.068	184.727	176.144				0	0	0	0	0	0		0	0	0	0	0	0		0	0	0	0	0	0		1.00864	1.00699	0.997011	0.993235	0.987109	0.985023		196.044	172.336	178.726	175.983	194.292	186.348		21.521	22.5657	22.549	29.7827
133158		186.17	164.487	155.527	155.897	180.607	183.65				0	0	0	0	0	0		0	0	0	0	0	0		0	0	0	0	0	0		1.00867	1.00703	0.997177	0.993104	0.987415	0.984935		195.954	165.742	178.488	175.582	194.126	186.322		21.4363	22.2505	22.161	29.5893
133238		186.915	148.62	165.601	163.45	165.8	176.522				0	0	0	0	0	0		0	0	0	0	0	0		0	0	0	0	0	0		1.00864	1.00709	0.997313	0.993177	0.987041	0.985157		195.956	165.734	178.39	175.569	194.153	186.238		21.4363	22.2505	21.8272	29.5893
133318		184.251	144.235	145.17	140.089	171.583	169.997				0	0	0	0	0	0		0	0	0	0	0	0		0	0	0	0	0	0		1.00867	1.00722	0.997417	0.993347	0.986911	0.985218		195.954	165.57	178.359	175.388	194.116	186.233		21.4363	22.1525	21.8272	29.45
133438		199.607	168.637	166.359	169.113	160.716	169.394				0	0	0	0	0	0		0	0	0	0	0	0		0	0	0	0	0	0		1.00883	1.00735	0.997473	0.993277	0.987115	0.985313		199.607	168.637	177.888	175.392	193.984	186.226		21.521	22.1525	21.6172	29.45
133538		185.285	161.386	169.391	170.359	187.163	172.852				0	0	0	0	0	0		0	0	0	0	0	0		0	0	0	0	0	0		1.00873	1.00726	0.997338	0.99323	0.987213	0.985395		195.95	165.567	177.911	175.303	193.94	185.508		21.4363	22.1525	22.0215	29.3658
133618		192.616	168.132	185.928	179.249	194.548	202.12				0	0	0	0	0	0		0	0	0	0	0	0		0	0	0	0	0	0		1.0087	1.007	0.997285	0.993015	0.987206	0.985179		196.043	168.132	185.928	175.315	193.883	202.12		21.4363	22.1525	22.0745	29.657
133698		181.796	175.835	184.057	178.457	184.994	193.862				0	0	0	0	0	0		0	0	0	0	0	0		0	0	0	0	0	0		1.0087	1.00696	0.997296	0.992908	0.988083	0.984914		195.952	175.835	184.057	175.321	193.779	193.862		21.345	22.1525	22.3833	29.657
133778		186.479	167.224	164.709	162.848	186.515	180.325				0	0	0	0	0	0		0	0	0	0	0	0		0	0	0	0	0	0		1.00874	1.00693	0.99715	0.992877	0.988621	0.984556		195.95	167.224	177.942	175.322	193.765	185.348		21.345	22.1525	23.1995	29.8493
133858		197.565	164.914	182.338	195.67	192.454	178.908				0	0	0	0	0	0		0	0	0	0	0	0		0	0	0	0	0	0		1.00871	1.00671	0.997164	0.99285	0.988744	0.984376		195.952	165.486	177.94	195.67	193.761	185.348		21.6535	22.2388	23.1995	29.8493
133998		232.285	176.597	187.572	199.464	184.87	181.268				0	0	0	0	0	0		0	0	0	0	0	0		0	0	0	0	0	0		1.00864	1.00651	0.996939	0.99267	0.988755	0.984349		232.285	176.597	187.572	199.464	193.761	185.348		22.1672	22.3533	23.1727	30.2127
134098		200.582	156.783	177.415	178.687	175.364	190.093				0	0	0	0	0	0		0	0	0	0	0	0		0	0	0	0	0	0		1.00859	1.00621	0.99753	0.992504	0.988661	0.984137		200.582	165.395	177.483	175.226	193.67	185.332		22.115	22.3445	23.2685	30.182
134178		197.069	167.554	174.566	206.382	191.028	195.77				0	0	0	0	0	0		0	0	0	0	0	0		0	0	0	0	0	0		1.00858	1.00616	0.996879	0.992601	0.988879	0.984319		195.9	167.554	177.512	206.382	193.608	195.77		22.0955	22.3445	23.2685	30.1485
134258		198.789	169.655	183.155	182.643	194.127	169.891				0	0	0	0	0	0		0	0	0	0	0	0		0	0	0	0	0	0		1.00866	1.00616	0.997675	0.992588	0.989199	0.984145		198.789	169.655	177.449	182.643	193.592	184.854		22.0955	22.3445	23.2507	30.1485
134338		190.901	166.751	168.688	182.931	173.447	178.804				0	0	0	0	0	0		0	0	0	0	0	0		0	0	0	0	0	0		1.00863	1.00606	0.997648	0.992448	0.989087	0.984166		195.899	165.29	177.45	182.931	193.523	184.744		22.248	22.1817	23.438	30.1608
134438		188.644	174.445	159.585	169.249	174.344	169.22				0	0	0	0	0	0		0	0	0	0	0	0		0	0	0	0	0	0		1.00853	1.00594	0.998293	0.992178	0.98892	0.984091		195.901	174.445	177.43	174.867	193.513	184.751		22.3155	22.248	23.4907	30.9475
134518		234.763	187.09	199.175	195.343	202.885	198.547				0	0	0	0	0	0		0	0	0	0	0	0		0	0	0	0	0	0		1.00841	1.006	0.998564	0.992055	0.989149	0.98414		234.763	187.09	199.175	195.343	193.394	198.547		22.3655	22.0838	23.4907	31.1743
134618		210.953	185.335	186.741	182.499	187.756	164.265				0	0	0	0	0	0		0	0	0	0	0	0		0	0	0	0	0	0		1.00841	1.00605	0.998557	0.992449	0.988976	0.983902		210.953	185.335	186.741	182.499	193.396	184.764		22.341	22.3905	23.3895	31.2803
134698		207.067	179.097	174.769	168.048	171.514	172.242				0	0	0	0	0	0		0	0	0	0	0	0		0	0	0	0	0	0		1.0083	1.00581	0.998593	0.992468	0.98886	0.98379		207.067	179.097	177.41	174.596	193.378	184.627		22.344	22.8553	23.4178	31.2225
134798		187.518	166.789	182.469	160.276	183.237	163.73				0	0	0	0	0	0		0	0	0	0	0	0		0	0	0	0	0	0		1.008	1.00565	0.998646	0.992745	0.988812	0.983477		195.72	165.229	177.409	174.593	193.302	184.57		22.4157	23.0288	23.4498	31.2397
134878		204.723	166.945	177.488	161.847	189.561	178.673				0	0	0	0	0	0		0	0	0	0	0	0		0	0	0	0	0	0		1.00769	1.00618	0.998338	0.992712	0.988314	0.983114		204.723	166.945	177.41	174.593	193.326	184.58		22.6667	23.2	23.4715	31.3105
134998		205.565	184.723	168.996	166.903	163.679	159.978				0	0	0	0	0	0		0	0	0	0	0	0		0	0	0	0	0	0		1.00721	1.00723	0.998461	0.992214	0.988299	0.983004		205.565	184.723	177.41	174.599	193.327	184.584		22.921	23.0722	23.7168	31.4272
135098		184.403	162.42	156.048	156.247	157.429	161.867				0	0	0	0	0	0		0	0	0	0	0	0		0	0	0	0	0	0		1.00717	1.00721	0.998377	0.991911	0.988471	0.982547		195.563	164.965	177.306	174.583	193.237	184.551		22.8425	22.9417	24.254	31.6082
135198		197.498	160.696	153.901	150.415	162.862	177.459				0	0	0	0	0	0		0	0	0	0	0	0		0	0	0	0	0	0		1.00708	1.00631	0.998288	0.991665	0.988438	0.982383		195.58	164.975	177.313	174.586	193.202	184.528		23.0602	22.9417	24.254	31.9712
135278		234.417	211.322	194.503	202.214	180.424	186.33				0	0	0	0	0	0		0	0	0	0	0	0		0	0	0	0	0	0		1.00715	1.00679	0.998512	0.991326	0.988501	0.982226		234.417	211.322	194.503	202.214	192.902	184.455		23.0602	23.0572	24.158	32.1245
135358		309.826	259.116	237.492	243.571	223.981	224.807				0	0	0	0	0	0		0	0	0	0	0	0		0	0	0	0	0	0		1.00721	1.00679	0.998411	0.990964	0.988593	0.981887		309.826	259.116	237.492	243.571	223.981	224.807		23.0602	23.3415	24.513	32.0238
135478		282.509	218.079	205.355	235.32	179.317	229.867				0	0	0	0	0	0		0	0	0	0	0	0		0	0	0	0	0	0		1.00782	1.00663	0.998294	0.990448	0.988507	0.981507		282.509	218.079	205.355	235.32	192.258	229.867		23.1655	23.434	24.6045	32.077
135558		259.776	210.89	222.093	235.775	173.811	220.907				0	0	0	0	0	0		0	0	0	0	0	0		0	0	0	0	0	0		1.00773	1.00662	0.998019	0.989973	0.988399	0.981065		259.776	210.89	222.093	235.775	192.158	220.907		23.3108	23.434	24.6403	32.208
135638		232.308	205.634	197.488	204.16	171.118	207.757				0	0	0	0	0	0		0	0	0	0	0	0		0	0	0	0	0	0		1.00753	1.0065	0.997953	0.989666	0.988447	0.980728		232.308	205.634	197.488	204.16	192.157	207.757		23.6253	23.6947	24.686	31.9907
135718		231.071	189.952	199.731	217.398	160.409	207.637				0	0	0	0	0	0		0	0	0	0	0	0		0	0	0	0	0	0		1.0078	1.00636	0.997593	0.989145	0.988087	0.980381		231.071	189.952	199.731	217.398	191.978	207.637		23.6457	23.7347	24.8033	32.0575
135798		238.867	175.2	189.795	193.13	159.053	184.751				0	0	0	0	0	0		0	0	0	0	0	0		0	0	0	0	0	0		1.00775	1.00631	0.997581	0.98917	0.988363	0.979917		238.867	175.2	189.795	193.13	191.683	184.176		23.7152	23.866	24.9398	32.1393
135878		232.421	198.509	191.918	171.271	158.293	182.015				0	0	0	0	0	0		0	0	0	0	0	0		0	0	0	0	0	0		1.00787	1.00603	0.997474	0.989651	0.988396	0.979413		232.421	198.509	191.918	174.591	191.601	184.009		23.7573	24.04	25.0553	32.4362
135998		209.057	173.239	171.438	171.868	144.106	161.985				0	0	0	0	0	0		0	0	0	0	0	0		0	0	0	0	0	0		1.00768	1.00592	0.997033	0.990344	0.98875	0.979059		209.057	173.239	177.28	174.582	191.566	184.059		23.8213	24.4442	25.264	32.9975
136078		177.789	160.839	150.892	163.497	144.197	140.703				0	0	0	0	0	0		0	0	0	0	0	0		0	0	0	0	0	0		1.00782	1.00589	0.996865	0.990723	0.988437	0.978427		195.223	164.953	177.194	174.533	191.477	183.984		23.8838	24.6208	25.2205	33.2697
136158		183.965	170.463	165.254	167.84	140.33	127.343				0	0	0	0	0	0		0	0	0	0	0	0		0	0	0	0	0	0		1.00784	1.00586	0.996594	0.990671	0.988943	0.978083		195.223	170.463	176.991	174.546	191.433	183.919		23.8838	24.5693	25.1527	33.378
136238		222.288	187.964	200.383	199.165	173.096	184.268				0	0	0	0	0	0		0	0	0	0	0	0		0	0	0	0	0	0		1.00802	1.00579	0.996283	0.990177	0.988558	0.979122		222.288	187.964	200.383	199.165	191.468	183.824		23.9318	24.5693	25.1683	33.5328
136318		242.609	199.963	204.134	202.547	162.585	183.351				0	0	0	0	0	0		0	0	0	0	0	0		0	0	0	0	0	0		1.00804	1.00545	0.995983	0.989689	0.98831	0.980338		242.609	199.963	204.134	202.547	191.487	183.645		23.9932	24.5085	25.2925	33.7588
136398		206.147	190.122	177.276	169.434	134.041	172.933				0	0	0	0	0	0		0	0	0	0	0	0		0	0	0	0	0	0		1.00786	1.00511	0.995673	0.990105	0.988293	0.980372		206.147	190.122	176.884	174.001	191.488	183.518		23.7865	24.616	25.5245	33.7075
136498		213.106	177.107	175.823	167.096	142.45	154.884				0	0	0	0	0	0		0	0	0	0	0	0		0	0	0	0	0	0		1.00762	1.00507	0.995387	0.989696	0.987881	0.979999		213.106	177.107	176.918	174.065	191.519	183.41		23.7473	24.5727	25.5635	33.2887
136578		194.561	168.722	165.154	159.082	125.342	155.204				0	0	0	0	0	0		0	0	0	0	0	0		0	0	0	0	0	0		1.00737	1.00468	0.994917	0.990168	0.987374	0.979694		194.531	168.722	176.995	173.991	191.557	183.429		24.01	24.6977	25.6267	33.3562
136678		199.927	164.785	170.618	169.408	134.039	163.805				0	0	0	0	0	0		0	0	0	0	0	0		0	0	0	0	0	0		1.00709	1.00436	0.994452	0.989864	0.986757	0.979342		199.927	164.862	177.072	174.039	191.573	183.453		24.5875	24.8545	25.7447	33.4567
136778		203.454	170.248	151.765	171.227	128.353	134.581				0	0	0	0	0	0		0	0	0	0	0	0		0	0	0	0	0	0		1.00719	1.00414	0.994203	0.989524	0.986377	0.978688		203.454	170.248	177.113	174.092	191.58	183.532		24.689	25.3095	25.7882	33.4925
136858		197.824	130.98	145.458	145.446	118.594	118.362				0	0	0	0	0	0		0	0	0	0	0	0		0	0	0	0	0	0		1.00719	1.00366	0.994035	0.989539	0.98655	0.978262		197.824	164.903	177.141	174.089	191.576	183.584		24.5182	25.8355	25.8507	33.6022
136998		245.953	210.912	195.981	206.514	201.731	204.951				0	0	0	0	0	150		0	0	0	0	0	39.0174		0	0	0	0	0	1		1.00692	1.00301	0.993553	0.990005	0.986138	0.978018		245.953	210.912	195.981	206.514	191.584	204.951		24.536	25.8355	25.9165	33.7985
137078		293.977	248.043	251.463	228.015	226.329	166.753				0	0	0	0	0	150		0	0	0	0	0	40.7827		0	0	0	0	0	1		1.00756	1.00295	0.993532	0.990457	0.985866	0.977824		293.977	248.043	251.463	228.015	226.329	183.449		24.3123	25.8833	25.8183	33.916
137198		333.344	284.525	262.793	286.346	255.146	202.488				0	0	0	0	0	150		0	0	0	0	0	40.9049		0	0	0	0	0	1		1.00844	1.00377	0.993394	0.990398	0.985515	0.977759		333.344	284.525	262.793	286.346	255.146	202.488		24.3338	25.9882	25.6523	33.7252
137278		255.126	194.404	156.737	208.474	173.428	137.985				0	0	0	0	0	150		0	0	0	0	0	44.2631		0	0	0	0	0	1		1.00811	1.00357	0.993264	0.990369	0.984982	0.977175		255.126	194.404	176.789	208.474	191.496	183.39		24.0995	26.0623	25.7348	33.7157
137358		296.397	240.352	204.967	220.358	195.47	161.395				0	0	0	0	0	150		0	0	0	0	0	47.2939		0	0	0	0	0	1		1.00785	1.00319	0.99277	0.9897	0.984496	0.976525		296.397	240.352	204.967	220.358	191.338	183.432		24.1833	26.0733	25.7753	33.9617
137438		273.066	218.614	220.364	209.677	210.188	133.448				0	0	0	0	0	150		0	0	0	0	0	50.1405		0	0	0	0	0	1		1.00832	1.00284	0.992293	0.989024	0.983875	0.975828		273.066	218.614	220.364	209.677	210.188	183.5		24.0845	26.0137	25.8963	33.893
137518		238.703	188.011	157.672	188.467	183.453	131.094				0	0	0	0	0	150		0	0	0	0	0	52.5713		0	0	0	0	0	1		1.00823	1.00333	0.991823	0.988784	0.983379	0.975103		238.703	188.011	176.768	188.467	191.009	183.59		23.8755	26.148	26.1783	33.94
137598		235.197	184.344	160.666	178.37	173.109	118.433				0	0	0	0	0	150		0	0	0	0	0	54.7056		0	0	0	0	0	1		1.00932	1.00285	0.991209	0.988095	0.982862	0.974895		235.197	184.344	176.836	173.038	190.944	183.615		23.9727	26.5437	26.2955	33.9955
137678		209.986	183.825	147.386	175.748	161.245	102.799				0	0	0	0	0	150		0	0	0	0	0	55.9552		0	0	0	0	0	1		1.0094	1.00302	0.990386	0.987552	0.983635	0.975635		209.986	183.825	176.934	172.985	190.836	183.524		23.91	26.76	26.5825	33.9405
137758		228.198	170.535	138.575	141.916	159.993	100.32				0	0	0	0	0	150		0	0	0	0	0	56.1772		0	0	0	0	0	1		1.00911	1.00368	0.989731	0.986733	0.984787	0.975694		228.198	170.535	177.043	173.029	190.77	183.517		23.8285	26.8077	27.0125	34.2413
137858		176.301	142.637	126.707	137.574	128.408	80.93				0	0	0	0	0	150		0	0	0	0	0	57.4711		0	0	0	0	0	1		1.00878	1.0034	0.989139	0.985923	0.984538	0.974703		192.588	164.543	177.143	173.057	190.77	183.639		23.8738	26.9275	27.1178	34.3135
137998		188.438	182.341	157.069	160.879	174.101	103.292				0	0	0	0	0	150		0	0	0	0	0	60.3138		0	0	0	0	0	1		1.008	1.00327	0.988689	0.985459	0.983954	0.974003		192.53	182.341	176.947	173.018	190.769	183.645		23.7792	27.03	27.1625	34.4948
138078		203.56	198.933	188.612	180.392	190.769	124.486				0	0	0	0	0	150		0	0	0	0	0	63.4718		0	0	0	0	0	1		1.00737	1.00266	0.988694	0.984782	0.983279	0.973243		203.56	198.933	188.612	173.041	190.699	183.629		23.243	27.1278	27.1473	34.6925
138158		190.119	175.635	156.453	170.053	162.577	113.461				0	0	0	0	0	150		0	0	0	0	0	67.3054		0	0	0	0	0	1		1.00705	1.0028	0.98857	0.984447	0.982386	0.972436		191.993	175.635	176.694	173.053	190.635	183.538		23.0028	26.9543	27.1275	34.988
138238		219.754	165.724	169.335	168.24	174.572	119.686				0	0	0	0	0	150		0	0	0	0	0	68.7756		0	0	0	0	0	1		1.00688	1.00313	0.988824	0.983872	0.981984	0.971713		219.754	164.227	176.687	173.084	190.59	183.628		23.0168	27.095	27.4118	35.0363
138318		232.95	180.601	168.546	163.699	179.896	113.281				0	0	0	0	0	150		0	0	0	0	0	72.4903		0	0	0	0	0	1		1.00687	1.00286	0.989007	0.983684	0.981699	0.971118		232.95	180.601	176.682	173.1	190.571	183.645		23.054	27.1995	27.88	35.188
138398		188.416	152.797	136.604	138.294	153.57	104.075				0	0	0	0	0	150		0	0	0	0	0	74.3625		0	0	0	0	0	1		1.00673	1.00281	0.988886	0.98329	0.981427	0.970436		192.09	164.125	176.685	173.133	190.571	183.648		23.0888	27.2635	28.092	35.358
138518		192.605	156.317	141.097	149.986	156.346	110.619				0	0	0	0	0	150		0	0	0	0	0	76.6806		0	0	0	0	0	1		1.00641	1.00288	0.988889	0.982722	0.980989	0.969927		192.185	164.123	176.685	173.181	190.568	183.664		23.1925	27.4055	28.4153	35.4618
138598		212.874	168.041	165.711	168.053	178.782	137.757				0	0	0	0	0	150		0	0	0	0	0	77.7905		0	0	0	0	0	1		1.00639	1.00323	0.988613	0.981899	0.980719	0.969291		212.874	164.11	176.693	173.311	190.569	183.646		23.1925	27.6925	28.6993	35.6003
138704		206.101	166.386	157.628	147.218	165.714	130.038				0	0	0	0	0	150		0	0	0	0	0	78.4266		0	0	0	0	0	1		1.00648	1.00351	0.987855	0.980919	0.980172	0.968544		206.101	164.1	176.715	173.492	190.57	183.651		23.3235	27.7145	28.9253	35.8553
138778		170.982	146.307	141.059	132.412	142.458	91.248				0	0	0	0	0	150		0	0	0	0	0	79.0171		0	0	0	0	0	1		1.00617	1.00322	0.987063	0.979959	0.979761	0.968313		192.259	164.11	176.758	173.764	190.572	183.643		23.4028	27.8692	29.0653	35.9625
138858		198.092	164.902	162.878	182.162	179.791	123.825				0	0	0	0	0	150		0	0	0	0	0	78.4296		0	0	0	0	0	1		1.00572	1.00255	0.986168	0.978953	0.979568	0.967999		198.092	164.134	176.718	182.162	190.572	183.52		23.4355	28.3137	29.0385	36.0468
139018		172.946	157.59	151.975	157.044	169.517	100.405				0	0	0	0	0	150		0	0	0	0	0	75.0222		0	0	0	0	0	1		1.00553	1.00214	0.986289	0.978299	0.979388	0.967507		191.949	164.089	176.674	173.395	190.568	183.42		23.483	28.2888	29.4463	36.0043
139118		189.943	139.103	131.418	152.353	159.552	102.941				0	0	0	0	0	150		0	0	0	0	0	73.6848		0	0	0	0	0	1		1.00546	1.00222	0.98647	0.977989	0.978932	0.967108		191.956	164.087	176.671	173.453	190.563	183.446		23.589	28.4068	29.685	36.2067
139198		163.993	146.898	148.458	139.659	155.865	107.103				0	0	0	0	0	150		0	0	0	0	0	70.9042		0	0	0	0	0	1		1.00522	1.00245	0.985967	0.977461	0.979068	0.96654		191.837	164.081	176.68	173.26	190.562	183.384		23.7452	28.5252	29.777	35.9197
139278		180.761	135.619	150.64	129.589	152.659	83.207				0	0	0	0	0	150		0	0	0	0	0	69.5828		0	0	0	0	0	1		1.00505	1.0023	0.985626	0.976881	0.979159	0.966243		191.851	164.085	176.686	173.368	190.391	183.253		23.7452	28.584	29.9363	36.1395
139358		168.865	133.894	158.667	127.458	145.037	93.727				0	0	0	0	0	150		0	0	0	0	0	66.571		0	0	0	0	0	1		1.00481	1.00191	0.985073	0.976761	0.979298	0.965843		191.869	164.053	176.703	173.391	190.374	183.095		23.8032	28.5345	29.9578	36.2505
139438		156.52	118.819	125.278	122.571	141.37	82.024				0	0	0	0	0	150		0	0	0	0	0	64.3342		0	0	0	0	0	1		1.00487	1.00153	0.984571	0.976199	0.980071	0.965122		191.728	163.993	176.718	173.499	190.228	183.2		23.723	28.7595	30.0858	36.5258
139538		163.486	121.206	137.274	131.478	144.453	94.744				0	0	0	0	0	150		0	0	0	0	0	63.2366		0	0	0	0	0	1		1.005	1.00109	0.983878	0.975424	0.980034	0.964875		191.718	164.015	176.756	173.721	190.235	183.234		23.758	29.2345	30.4693	36.6438
139618		159.891	125.082	133.27	112.761	132.559	89.181				0	0	0	150	0	150		0	0	0	35.1957	0	62.4459		0	0	0	1	0	1		1.00498	1.00092	0.983606	0.975086	0.979988	0.964663		191.72	164.024	176.787	173.818	190.244	183.263		23.758	29.2968	30.6033	36.7953
139718		149.479	109.154	121.942	117.55	134.052	87.684				0	0	0	150	0	150		0	0	0	35.2246	0	61.6799		0	0	0	1	0	1		1.00496	1.00093	0.983922	0.97495	0.980234	0.964518		191.721	163.921	176.752	173.857	190.197	183.283		23.8003	29.4135	30.971	37.147
139798		167.79	134.806	148.315	123.188	161.495	92.863				0	0	0	150	0	150		0	0	0	35.5626	0	59.705		0	0	0	1	0	1		1.00468	1.00085	0.983396	0.974271	0.980171	0.964874		191.652	163.928	176.81	174.105	190.209	183.234		23.421	29.6745	30.9803	37.6145
139878		188.586	149.402	156.123	145.415	174.773	174.22				0	0	0	150	0	150		0	0	0	36.5751	0	57.5475		0	0	0	1	0	1		1.00467	1.00069	0.983124	0.973871	0.979997	0.964846		191.653	163.814	176.713	173.723	189.858	183.018		23.5113	29.823	30.8835	37.533
139998		190.846	146.972	157.873	147.382	152.922	151.743				0	0	0	150	0	150		0	0	0	37.3224	0	54.2349		0	0	0	1	0	1		1.00442	1.00047	0.983093	0.973423	0.979687	0.964831		191.66	163.822	176.674	173.436	189.53	182.8		23.8137	29.935	30.9355	37.3448
140118		187.059	131.839	164.452	144.354	162.038	170.883				0	0	0	150	150	150		0	0	0	38.3281	38.3583	52.0027		0	0	0	1	1	1		1.00412	1.00012	0.982667	0.973454	0.979252	0.964459		191.67	163.772	176.681	173.43	189.614	182.568		24.0288	29.8905	31.307	37.25
140218		184.419	137.136	156.308	139.286	153.25	146.04				0	0	0	150	150	150		0	0	0	38.2653	38.1435	50.5047		0	0	0	1	1	1		1.0045	0.999668	0.982378	0.973181	0.979338	0.964033		191.658	163.789	176.688	173.195	189.416	182.232		24.2272	29.9253	31.7	36.9942
140298		193.888	164.966	171.145	154.313	159.56	174.971				0	0	0	150	150	150		0	0	0	37.8647	38.406	47.7777		0	0	0	1	1	1		1.00588	0.999545	0.981884	0.972621	0.979944	0.963526		191.579	163.794	176.703	173.296	189.313	182.088		24.2272	29.9942	31.7918	36.9178
140378		179.388	134.831	159.447	132.435	151.129	149.373				0	0	0	150	150	150		0	0	0	38.0435	38.1879	45.5203		0	0	0	1	1	1		1.00563	0.999277	0.981679	0.972112	0.980008	0.963258		191.609	163.722	176.709	173.393	189.302	181.972		24.3423	29.995	32.0315	37.0128
140458		164.274	151.485	132.04	142.698	159.511	132.001				0	0	0	150	150	150		0	0	0	37.3159	38.2286	42.6962		0	0	0	1	1	1		1.00532	0.998972	0.982089	0.971575	0.979901	0.962856		191.633	163.781	176.697	173.497	189.32	181.996		24.523	30.3185	32.3648	37.0805
140538		172.786	120.689	142.328	132.59	156.187	152.609				0	0	0	150	150	150		0	0	0	37.2909	38.0755	40.7805		0	0	0	1	1	1		1.0057	0.998157	0.981921	0.970638	0.979458	0.962695		191.401	163.874	176.702	173.77	189.397	181.895		24.4173	30.497	32.5395	37.2423
140618		170.445	133.863	142.919	146.611	147.139	144.305				0	0	0	150	150	150		0	0	0	36.1099	38.0148	37.624		0	0	0	1	1	1		1.00537	0.997767	0.982023	0.970064	0.979467	0.963014		191.287	163.907	176.699	173.492	189.395	181.831		24.411	30.6043	32.9515	37.2747
140698		173.443	129.458	130.832	125.148	144.457	130.962				0	0	0	0	150	0		0	0	0	0	38.0452	0		0	0	0	0	1	0		1.00495	0.997318	0.981696	0.969702	0.979704	0.962745		191.034	163.779	176.671	173.598	189.128	181.885		24.3972	30.493	33.3332	37.2703
140798		189.44	147.941	149.014	152.515	154.944	167.248				0	0	0	150	150	0		0	0	0	34.9523	38.3907	0		0	0	0	1	1	0		1.00451	0.996827	0.981909	0.969085	0.979403	0.96249		190.914	163.553	176.668	173.778	189.068	181.637		24.297	30.45	33.4095	37.4355
140878		173.784	152.883	157.47	141.778	153.243	167.966				0	0	0	0	0	0		0	0	0	0	0	0		0	0	0	0	0	0		1.00446	0.997591	0.9821	0.968933	0.979152	0.963054		190.879	163.378	176.503	173.823	188.895	181.414		24.1385	30.391	33.3307	37.6318
140998		175.903	126.696	141.346	131.659	141.265	147.76				0	0	0	0	0	0		0	0	0	0	0	0		0	0	0	0	0	0		1.00444	0.99866	0.981975	0.968745	0.979031	0.963258		190.88	163.336	176.522	173.878	188.756	181.391		24.27	30.391	33.402	37.504
141098		169.182	141.419	138.21	141.579	158.501	136.585				0	0	0	0	0	0		0	0	0	0	0	0		0	0	0	0	0	0		1.00423	0.998695	0.982476	0.968797	0.979135	0.963121		190.886	163.334	176.248	173.862	188.687	181.407		24.3917	30.391	33.1202	37.5052
141178		168.709	129.902	140.851	138.693	145.31	138.703				0	0	0	0	0	0		0	0	0	0	0	0		0	0	0	0	0	0		1.00411	0.998583	0.982817	0.968318	0.979117	0.962468		190.89	163.339	175.982	174.059	188.555	181.481		24.5245	30.391	33.039	37.6832
141258		151.535	122.56	125.547	124.615	147.673	139.557				0	0	0	150	0	0		0	0	0	34.7322	0	0		0	0	0	1	0	0		1.00391	0.998255	0.982648	0.96786	0.978903	0.962077		190.897	163.352	175.793	174.303	188.429	181.521		24.5582	30.265	32.883	37.9465
141338		169.508	132.155	116.001	138.343	138.719	139.514				0	0	0	0	0	0		0	0	0	0	0	0		0	0	0	0	0	0		1.0038	0.998193	0.982651	0.968446	0.978869	0.961836		190.9	163.354	175.474	173.99	188.432	181.383		24.6517	30.4518	32.798	38.124
141418		169.823	135.456	144.153	132.169	145.616	133.114				0	0	0	0	0	0		0	0	0	0	0	0		0	0	0	0	0	0		1.00354	0.998295	0.982257	0.968712	0.978588	0.96191		190.904	163.35	175.539	173.887	188.184	181.375		24.845	30.5135	32.8795	38.2425
141498		168.654	131.078	137.485	137.615	131.549	153.491				0	0	0	150	0	0		0	0	0	35.1582	0	0		0	0	0	1	0	0		1.00338	0.998564	0.981893	0.968764	0.978829	0.961737		190.907	163.339	175.616	173.872	187.959	181.287		25.0615	30.133	33.0098	38.4128
141598		169.357	134.07	136.306	146.52	131.183	157.439				0	0	0	150	0	0		0	0	0	35.5915	0	0		0	0	0	1	0	0		1.00329	0.998478	0.982069	0.968496	0.978623	0.962218		190.862	163.343	175.579	173.963	187.965	181.179		24.9835	30.2025	33.1573	38.9497
141678		167.07	117.004	133.882	118.171	151.934	148.438				0	0	0	150	0	0		0	0	0	35.0803	0	0		0	0	0	1	0	0		1.00288	0.998128	0.98212	0.968032	0.978191	0.962446		190.844	162.76	175.394	173.642	187.904	180.374		25.0703	29.8745	33.4048	38.9962
141758		180.321	164.151	159.606	164.583	194.345	168.355				0	0	0	150	0	0		0	0	0	36.2975	0	0		0	0	0	1	0	0		1.00269	0.997958	0.982087	0.967763	0.977881	0.961878		190.845	162.322	175.19	173.35	187.788	180.69		25.134	29.6792	33.3168	38.7312
141838		182.683	154.618	162.754	143.037	167.768	172.04				0	0	0	150	0	0		0	0	0	35.7479	0	0		0	0	0	1	0	0		1.00244	0.99794	0.982003	0.968066	0.9781	0.961349		190.845	162.131	175	173.108	187.707	180.986		25.3533	29.6088	33.0875	38.8895
141998		174.034	138.34	146.757	137.942	177.955	168.915				0	0	0	150	0	0		0	0	0	34.8563	0	0		0	0	0	1	0	0		1.00249	0.997936	0.981788	0.968356	0.977886	0.960991		190.845	162.132	174.88	173.082	187.508	181.159		25.4518	29.656	32.9742	38.8895
142078		192.587	140.389	155.473	150.874	161.812	173.714				0	0	0	150	0	0		0	0	0	35.1343	0	0		0	0	0	1	0	0		1.00245	0.997804	0.981582	0.96787	0.978053	0.960853		190.845	162.148	174.805	173.125	187.441	180.434		25.5175	29.656	32.6482	39.0627
142158		182.256	144.939	159.564	137.664	163.735	161.725				0	0	0	150	0	0		0	0	0	36.1076	0	0		0	0	0	1	0	0		1.00242	0.997972	0.981769	0.967652	0.977987	0.960373		190.713	162.02	174.691	173.144	187.143	180.274		25.4705	29.592	32.4197	39.2003
142238		165.15	153.039	141.205	146.141	156.102	147.454				0	0	0	150	0	0		0	0	0	35.2529	0	0		0	0	0	1	0	0		1.00236	0.997736	0.981674	0.967372	0.977952	0.960099		190.736	162.024	174.596	173.169	186.973	180.292		25.6715	29.668	32.2275	39.2003
142318		155.536	137.748	140.111	131.619	138.093	145.757				0	0	0	150	0	0		0	0	0	35.6575	0	0		0	0	0	1	0	0		1.00276	0.997694	0.982317	0.967434	0.977837	0.960185		190.576	162.025	174.252	173.05	186.998	180.286		25.7853	29.668	32.1528	39.047
142418		170.271	129.185	135.155	119.638	160.982	143.478				0	0	0	150	0	0		0	0	0	35.1516	0	0		0	0	0	1	0	0		1.0034	0.997544	0.982539	0.967164	0.977991	0.960347		190.32	162.027	174.207	173.06	186.965	180.208		26.0303	29.7897	31.8663	39.2365
142538		175.562	114.617	137.156	137.078	146.007	139.658				0	0	0	150	0	0		0	0	0	35.5577	0	0		0	0	0	1	0	0		1.00352	0.998078	0.98215	0.967187	0.978397	0.960495		190.27	161.962	174.124	173.059	186.63	180.181		26.1053	29.6312	31.7995	39.2365
142618		170.779	133.679	128.804	135.29	138.805	128.214				0	0	0	150	0	0		0	0	0	36.2536	0	0		0	0	0	1	0	0		1.0037	0.997819	0.982173	0.967046	0.978819	0.960429		190.121	161.849	173.918	173.004	186.533	179.861		26.1788	29.3998	31.7347	39.186
142697		172.026	148.864	150.829	125.331	144.549	153.679				0	0	0	150	0	0		0	0	0	35.9493	0	0		0	0	0	1	0	0		1.00368	0.997587	0.98213	0.967495	0.978536	0.960499		189.953	161.637	173.925	172.155	186.428	179.494		25.6715	29.187	31.7347	39.0288
142778		191.953	156.45	169.73	151.399	186.334	178.945				0	0	0	150	0	0		0	0	0	37.8333	0	0		0	0	0	1	0	0		1.0034	0.997753	0.981893	0.96766	0.978131	0.960712		189.885	161.32	173.812	171.903	186.475	179.41		25.4668	29.068	31.64	39.2422
142878		175.57	145.936	160.646	148.411	171.512	161.829				0	0	0	150	0	0		0	0	0	37.9914	0	0		0	0	0	1	0	0		1.00347	0.997773	0.981847	0.967581	0.978041	0.960797		189.817	161.318	173.718	171.906	186.486	179.41		25.3228	29.068	31.5067	39.2422
142998		165.837	132.535	144.16	133.789	175.254	150.874				0	0	0	150	0	0		0	0	0	37.3334	0	0		0	0	0	1	0	0		1.00369	0.997938	0.982051	0.96749	0.977696	0.960815		189.677	161.169	173.483	171.909	186.345	179.249		25.2225	28.934	31.3817	39.4255
143078		152.492	147.865	148.794	116.02	192.803	145.262				0	0	0	150	0	0		0	0	0	37.7364	0	0		0	0	0	1	0	0		1.0037	0.997693	0.981867	0.967186	0.977952	0.960531		189.597	161.184	173.515	171.826	186.324	179.285		25.2893	29.2535	31.3817	39.5597
143158		164.696	124.57	137.387	139.741	173.495	145.987				0	0	0	150	0	0		0	0	0	37.4988	0	0		0	0	0	1	0	0		1.00345	0.99755	0.982617	0.966931	0.978401	0.960307		189.575	161.078	173.4	171.48	186.295	179.082		25.2953	29.5007	31.132	39.4362
143238		178.326	135.694	134.762	127.295	155.402	130.843				0	0	0	150	0	0		0	0	0	38.1326	0	0		0	0	0	1	0	0		1.00335	0.997311	0.982924	0.967148	0.97895	0.960166		189.577	161.099	173.208	171.438	186.157	179.108		25.3588	29.8485	30.9633	39.4362
143318		165.201	146.114	147.558	140.336	160.441	149.919				0	0	0	150	0	0		0	0	0	37.0319	0	0		0	0	0	1	0	0		1.00319	0.996954	0.982907	0.967223	0.97891	0.960159		189.579	161.126	172.793	171.429	186.16	179.109		25.4475	29.938	30.6945	39.4362
143398		172.732	146.265	137.93	126.47	154.075	154.246				0	0	0	150	0	0		0	0	0	36.195	0	0		0	0	0	1	0	0		1.00298	0.996544	0.982907	0.967576	0.978971	0.959766		189.527	161.021	172.632	171.255	185.835	178.94		25.444	30.0443	30.1917	39.164
143498		184.436	132.539	140.409	128.941	162.609	145.896				0	0	0	150	0	0		0	0	0	35.5553	0	0		0	0	0	1	0	0		1.00281	0.996201	0.98343	0.968093	0.979194	0.959344		189.536	160.93	172.381	170.998	185.511	178.914		25.5682	30.2957	29.8152	39.0582
143578		166.093	124.765	151.488	121.491	164.199	141.461				0	0	0	150	0	0		0	0	0	35.3681	0	0		0	0	0	1	0	0		1.00277	0.996092	0.983428	0.967956	0.979517	0.959125		189.468	160.936	172.55	170.571	185.372	178.835		25.5325	30.2957	29.8152	38.9462
143658		166.305	120.878	137.984	122.318	159.65	150.367				0	0	0	150	0	0		0	0	0	34.9968	0	0		0	0	0	1	0	0		1.00258	0.996166	0.983775	0.967737	0.979075	0.958877		189.474	160.874	172.496	170.649	185.189	178.749		25.5325	30.181	29.6368	38.9462
143758		174.659	144.906	152.059	137.066	184	159.362				0	0	0	150	0	0		0	0	0	34.5552	0	0		0	0	0	1	0	0		1.00257	0.996053	0.983864	0.96827	0.978918	0.958693		189.474	160.875	172.351	170.459	185.036	178.762		25.661	30.2177	29.5505	38.9462
143838		183.811	151.095	152.213	148.716	187.498	167.647				0	0	0	150	0	0		0	0	0	34.2801	0	0		0	0	0	1	0	0		1.00267	0.995896	0.983883	0.97024	0.979193	0.958655		189.471	160.875	171.881	170.036	184.883	178.69		25.661	30.2177	29.4325	38.9462
144000		170.744	141.509	146.512	138.936	153.267	141.241				0	0	0	0	0	0		0	0	0	0	0	0		0	0	0	0	0	0		1.00249	0.996222	0.984327	0.972488	0.979904	0.958487		189.264	160.874	171.678	169.65	184.82	178.693		25.5925	30.2177	29.444	38.9462
144077		165.452	119.113	140.777	139.202	159.05	172.821				0	0	0	0	0	0		0	0	0	0	0	0		0	0	0	0	0	0		1.00261	0.996113	0.984594	0.972334	0.979886	0.958752		189.21	160.874	171.521	169.694	184.822	178.688		25.5925	30.2177	29.5232	38.9462
144157		175.183	132.62	153.863	129.09	161.909	162.158				0	0	0	0	0	0		0	0	0	0	0	0		0	0	0	0	0	0		1.00257	0.996176	0.984409	0.973483	0.980386	0.959869		189.228	160.874	171.534	169.428	184.776	178.292		25.5925	30.2177	29.638	38.767
144238		168.79	148.748	154.328	151.108	171.438	144.628				0	0	0	0	0	0		0	0	0	0	0	0		0	0	0	0	0	0		1.00264	0.996011	0.984211	0.973748	0.980248	0.960703		189.199	160.875	171.549	169.424	184.711	178.134		25.5925	30.2177	29.638	38.767
144338		168.783	140.654	149.831	133.519	170.22	160.099				0	0	0	0	0	0		0	0	0	0	0	0		0	0	0	0	0	0		1.00265	0.995801	0.98488	0.973532	0.980069	0.961206		188.677	160.862	171.294	169.367	184.714	178.037		25.5362	30.2495	29.563	38.7075
144418		164.204	132.417	169.341	146.579	151.182	158.115				0	0	0	0	0	0		0	0	0	0	0	0		0	0	0	0	0	0		1.00283	0.995892	0.986272	0.974519	0.980066	0.961482		188.619	160.8	170.793	169.127	184.647	177.727		24.965	30.5685	29.5733	38.5717
144502		177.074	140.993	145.758	135.033	171.023	168.688				0	0	0	0	0	0		0	0	0	0	0	0		0	0	0	0	0	0		1.00275	0.996079	0.987544	0.976118	0.980158	0.961959		188.621	160.641	169.709	168.816	184.286	177.52		24.965	30.3245	29.4342	38.4112
144578		165.835	132.162	152.383	129.664	161.32	159.172				0	0	0	0	0	0		0	0	0	0	0	0		0	0	0	0	0	0		1.0028	0.996098	0.987454	0.976857	0.979981	0.961688		188.524	160.639	169.717	168.69	184.351	177.373		24.9275	30.3245	29.4342	38.4112
144678		177.02	136.696	172.446	157.387	181.502	160.246				0	0	0	0	0	0		0	0	0	0	0	0		0	0	0	0	0	0		1.00322	0.997259	0.987323	0.977281	0.980484	0.962309		188.487	160.367	169.594	168.619	183.815	177.256		24.9275	30.1958	29.4342	38.4112
144758		189.593	162.035	168.891	150.582	181.488	171.841				0	0	0	0	0	0		0	0	0	0	0	0		0	0	0	0	0	0		1.00331	0.998281	0.98787	0.977477	0.98059	0.962213		188.424	160.2	169.477	168.299	183.661	177.256		24.941	30.1958	29.2632	38.3645
144878		181.032	157.056	160.522	142.539	180.016	156.486				0	0	0	0	0	0		0	0	0	0	0	0		0	0	0	0	0	0		1.00356	0.997853	0.988193	0.977929	0.980143	0.961608		188.422	160.27	169.45	168.223	183.691	177.159		25.0373	30.2817	29.2632	38.7055
144998		175.269	139.789	163.232	141.002	173.924	167.969				0	0	0	0	0	0		0	0	0	0	0	0		0	0	0	0	0	0		1.00407	0.997806	0.988469	0.978438	0.980046	0.961636		188.418	160.277	169.428	168.051	183.697	177.154		25.0373	30.2817	29.2632	38.7628
145078		164.774	138.838	157.88	135.797	169.855	166.063				0	0	0	0	0	0		0	0	0	0	0	0		0	0	0	0	0	0		1.00409	0.997762	0.988487	0.978189	0.979721	0.961376		188.418	160.285	169.426	168.052	183.719	176.894		25.1383	30.2817	29.2632	38.7628
145157		181.387	131.509	157.358	117.272	186.669	144.099				0	0	0	0	0	0		0	0	0	0	0	0		0	0	0	0	0	0		1.00398	0.998183	0.988288	0.978318	0.979507	0.961111		188.419	160.216	169.36	168.051	183.733	176.979		25.1383	30.3365	29.6965	38.895
145238		160.432	132.94	146.343	134.387	159.857	153.89				0	0	0	0	0	0		0	0	0	0	0	0		0	0	0	0	0	0		1.00413	0.999844	0.988	0.978483	0.979428	0.960894		188.418	160.039	169.369	168.051	183.639	177.026		25.1383	30.3365	30.024	39.018
145318		175.845	115.69	159.573	125.182	164.853	160.352				0	0	0	0	0	0		0	0	0	0	0	0		0	0	0	0	0	0		1.004	0.999873	0.987922	0.978694	0.979434	0.961017		188.355	159.549	169.339	167.928	183.625	176.532		25.106	29.808	30.0978	38.8637
145418		159.746	127.297	140.293	134.348	175.246	150.771				0	0	0	0	0	0		0	0	0	0	0	0		0	0	0	0	0	0		1.00379	1.00113	0.987734	0.977967	0.979674	0.960768		187.942	159.286	169.308	167.839	183.494	176.423		25.2435	29.808	29.8677	38.6328
145498		159.914	133.313	144.664	132.21	144.435	142.989				0	0	0	0	0	0		0	0	0	0	0	0		0	0	0	0	0	0		1.00364	1.0007	0.987933	0.977744	0.979548	0.960998		187.924	159.219	169.168	167.846	183.498	176.326		25.2365	29.5608	29.672	38.5078
145598		169.613	144.747	163.129	131.918	188.727	179.412				0	0	0	0	0	0		0	0	0	0	0	0		0	0	0	0	0	0		1.00363	1.0022	0.988257	0.977721	0.979499	0.961204		187.766	159.145	169.023	167.831	183.447	176.137		24.8802	29.5095	29.2577	38.3132
145717		181.481	145.131	158.22	155.117	155.971	160.089				0	0	0	0	0	0		0	0	0	0	0	0		0	0	0	0	0	0		1.00377	1.00325	0.988255	0.977849	0.979959	0.960798		187.752	158.457	168.934	167.71	183.333	176.086		24.8802	29.4873	29.182	37.926
145798		180.237	142.795	159.802	144.962	164.537	174.918				0	0	0	0	0	0		0	0	0	0	0	0		0	0	0	0	0	0		1.00371	1.00278	0.988084	0.97933	0.979855	0.96074		187.757	158.313	168.797	167.24	183.201	175.586		25.5227	29.1848	28.9772	37.7823
145878		168.663	145.895	152.318	135.712	175.198	152.242				0	0	0	0	0	0		0	0	0	0	0	0		0	0	0	0	0	0		1.00361	1.00245	0.988593	0.980486	0.980307	0.960703		187.768	158.324	168.69	166.957	183.168	175.412		25.5227	29.1848	28.781	37.4892
145998		171.715	143.868	163.78	122.459	153.201	176.074				0	0	0	0	0	0		0	0	0	0	0	0		0	0	0	0	0	0		1.00353	1.00233	0.988262	0.980302	0.980795	0.96058		187.776	158.328	168.692	166.894	183.133	175.417		25.7665	29.1848	28.9377	37.049
146078		163.683	126.287	154.338	131.189	152.103	156.632				0	0	0	0	0	0		0	0	0	0	0	0		0	0	0	0	0	0		1.00393	1.00216	0.988119	0.981076	0.980436	0.960531		187.688	158.264	168.616	166.467	183.159	175.282		25.633	28.8145	28.8157	36.7685
146157		175.621	133.117	150.688	129.121	157.781	144.609				0	0	0	0	0	0		0	0	0	0	0	0		0	0	0	0	0	0		1.00389	1.00247	0.987975	0.982469	0.980076	0.960609		187.627	157.824	168.278	166.4	183.185	175.273		25.499	28.7125	28.6732	37.183
146237		164.369	133.934	151.11	132.922	141.371	154.741				0	0	0	0	0	0		0	0	0	0	0	0		0	0	0	0	0	0		1.00376	1.00303	0.987919	0.983267	0.979846	0.961056		187.586	157.684	167.891	166.33	183.076	175.115		26.1378	28.3942	28.6015	37.4023
146318		172.313	129.701	155.423	130.851	145.33	139.226				0	0	0	0	0	0		0	0	0	0	0	0		0	0	0	0	0	0		1.00369	1.00277	0.987782	0.983423	0.979768	0.961302		187.527	157.375	167.895	166.19	182.874	174.962		26.0757	28.3625	28.6015	37.4275
146418		159.978	129.584	149.081	130.206	147.477	133.36				0	0	0	0	0	0		0	0	0	0	0	0		0	0	0	0	0	0		1.00363	1.00284	0.988154	0.983876	0.979554	0.961269		187.519	157.028	167.576	165.777	182.544	174.814		26.026	28.196	28.439	37.2383
146538		170.278	138.775	189.22	145.503	176.139	158.927				0	0	0	0	0	0		0	0	0	0	0	0		0	0	0	0	0	0		1.00344	1.00295	0.988078	0.984034	0.979448	0.96157		187.152	156.978	189.22	165.687	182.576	174.672		25.969	27.7423	28.439	37.1525
146638		182.629	154.093	174.83	136.642	177.31	167.527				0	0	0	0	0	0		0	0	0	0	0	0		0	0	0	0	0	0		1.00392	1.00262	0.988455	0.984017	0.97948	0.962014		187.058	156.907	167.31	165.451	182.084	174.1		25.969	27.5615	28.3307	37.0343
146717		169.996	134.391	151.544	128.63	147.443	175.22				0	0	0	0	0	0		0	0	0	0	0	0		0	0	0	0	0	0		1.00379	1.00232	0.989794	0.98416	0.980617	0.96276		187.059	156.774	167.064	165.422	181.513	173.689		25.969	27.5232	28.2537	36.8188
146798		180.673	152.911	160.84	156.283	166.745	169.017				0	0	0	0	0	0		0	0	0	0	0	0		0	0	0	0	0	0		1.00361	1.00217	0.989736	0.984206	0.981344	0.962794		187.105	156.704	167.314	165.002	181.498	173.935		25.9803	27.3807	28.3307	36.5938
146878		185.726	152.983	143.115	135.23	175.03	164.709				0	0	0	0	0	0		0	0	0	0	0	0		0	0	0	0	0	0		1.00362	1.00232	0.989809	0.984875	0.981382	0.963132		187.053	156.683	167.313	164.982	181.498	173.647		25.9493	27.3807	28.3307	36.5938
146998		166.964	127.74	140.312	126.432	160.295	159.172				0	0	0	0	0	0		0	0	0	0	0	0		0	0	0	0	0	0		1.00357	1.00254	0.989672	0.985602	0.981305	0.963195		187.053	156.653	167.315	164.604	181.277	173.64		26.3837	27.3807	28.3307	36.5185
147078		187.002	121.84	141.995	134.811	176.806	153.997				0	0	0	0	0	0		0	0	0	0	0	0		0	0	0	0	0	0		1.00362	1.00256	0.990738	0.985454	0.981146	0.963461		187.053	156.474	166.851	164.639	180.6	173.611		26.3837	27.2848	28.235	36.5185
147198		167.21	144.864	159.622	135.907	161.303	151.909				0	0	0	0	0	0		0	0	0	0	0	0		0	0	0	0	0	0		1.00368	1.0028	0.990708	0.985993	0.981541	0.963416		187.052	156.469	166.853	164.07	180.535	173.616		26.3837	27.2848	28.235	36.8733
147278		176.819	132.991	145.2	128.209	159.701	153.73				0	0	0	0	0	0		0	0	0	0	0	0		0	0	0	0	0	0		1.00369	1.00251	0.990595	0.986452	0.981654	0.964171		187.05	156.446	166.754	163.778	180.467	173.548		26.038	27.1835	27.8578	37.2515
147358		176.952	136.676	158.318	142.633	172.657	163.52				0	0	0	0	0	0		0	0	0	0	0	0		0	0	0	0	0	0		1.00364	1.00243	0.990894	0.986513	0.981791	0.963984		187.006	156.41	166.595	163.596	180.201	173.546		25.918	27.1008	27.715	36.8442
147438		181.668	165.319	180.866	131.651	178.714	197.366				0	0	0	0	0	0		0	0	0	0	0	0		0	0	0	0	0	0		1.00343	1.00218	0.991226	0.986353	0.981823	0.963882		186.933	156.293	166.586	163.478	180.193	197.366		25.9147	27.0798	27.715	36.535
147517		171.886	153.215	166.282	145.656	159.149	159.795				0	0	0	0	0	0		0	0	0	0	0	0		0	0	0	0	0	0		1.00347	1.0022	0.99116	0.986041	0.982071	0.964888		186.833	156.228	166.7	163.419	179.949	172.915		25.8783	27.0798	27.8578	35.9595
147598		173.183	148.538	143.677	137.475	165.533	166.26				0	0	0	0	0	0		0	0	0	0	0	0		0	0	0	0	0	0		1.00341	1.00216	0.991213	0.985504	0.982689	0.965257		186.552	154.9	166.676	163.325	179.887	172.861		25.801	26.9885	27.715	35.633
147677		175.044	149.117	157.298	139.127	178.49	160.275				0	0	0	0	0	0		0	0	0	0	0	0		0	0	0	0	0	0		1.00338	1.00193	0.991642	0.986376	0.982976	0.965424		186.558	154.652	166.423	162.974	179.807	172.855		25.801	26.186	27.6495	35.6142
147778		166.771	135.94	160.859	149.046	182.13	145.879				0	0	0	0	0	0		0	0	0	0	0	0		0	0	0	0	0	0		1.0034	1.00193	0.992473	0.987742	0.983225	0.965482		186.838	154.619	166.262	162.841	179.705	172.822		25.8783	25.62	27.3702	35.6475
147878		170.871	150.515	134.936	130.833	153.426	133.934				0	0	0	0	0	0		0	0	0	0	0	0		0	0	0	0	0	0		1.00346	1.00156	0.992578	0.988034	0.983317	0.965642		186.834	154.62	166.059	162.836	179.694	172.231		25.8783	26.0403	27.2085	35.704
147998		163.303	119.21	125.388	136.097	167.191	142.086				0	0	0	0	0	0		0	0	0	0	0	0		0	0	0	0	0	0		1.00341	1.00152	0.99264	0.987995	0.982995	0.965961		186.837	154.609	165.701	162.736	179.646	172.199		25.8783	26.2758	26.8497	35.5763
148098		161.136	128.26	129.573	136.254	174.612	134.663				0	0	0	0	0	0		0	0	0	0	0	0		0	0	0	0	0	0		1.00459	1.00142	0.992387	0.987817	0.982866	0.966331		186.654	154.61	165.706	162.758	179.312	172.163		25.8783	26.2758	26.8497	35.5763
148177		160.394	137.613	136.773	132.554	158.52	142.959				0	0	0	0	0	0		0	0	0	0	0	0		0	0	0	0	0	0		1.00468	1.00116	0.992595	0.988136	0.982761	0.966272		186.637	154.485	165.657	162.623	179.313	172.067		25.8783	26.4103	26.5457	35.4772
148258		169.596	156.483	162.996	156.923	156.745	180.232				0	0	0	0	0	0		0	0	0	0	0	0		0	0	0	0	0	0		1.00586	1.00103	0.992199	0.987946	0.98319	0.966605		186.258	154.458	165.675	162.624	179.308	172.055		25.801	26.4103	26.5457	35.7645
148357		167.471	145.78	160.693	144.464	170.884	177.26				0	0	0	0	0	0		0	0	0	0	0	0		0	0	0	0	0	0		1.0046	1.00226	0.99223	0.988614	0.983343	0.966319		186.229	154.092	165.674	162.178	179.305	171.935		25.7043	26.1098	26.5457	35.5418
148458		178.461	145.578	145.403	132.805	162.648	158.731				0	0	0	0	0	0		0	0	0	0	0	0		0	0	0	0	0	0		1.00576	1.00224	0.991957	0.988993	0.98372	0.966445		186.112	154.092	165.61	161.811	178.903	171.637		25.4273	26.1098	26.393	35.1058
148538		183.833	153.159	149.921	132.724	156.886	164.272				0	0	0	0	0	0		0	0	0	0	0	0		0	0	0	0	0	0		1.00556	1.00212	0.992238	0.989675	0.983478	0.966289		185.918	154.083	165.584	161.025	178.74	171.191		25.197	25.9245	26.393	34.6082
148618		155.281	148.684	144.004	145.059	162.08	153.861				0	0	0	0	0	0		0	0	0	0	0	0		0	0	0	0	0	0		1.0061	1.00207	0.993016	0.989421	0.983396	0.966197		185.679	154.087	165.201	160.878	178.744	170.767		25.0627	25.9245	26.2172	33.7785
148698		172.233	156.993	148.125	141.553	158.128	128.822				0	0	0	0	0	0		0	0	0	0	0	0		0	0	0	0	0	0		1.00673	1.00375	0.992814	0.990146	0.98367	0.966066		185.366	153.841	165.214	160.677	178.55	170.621		25.0178	25.9245	26.2172	32.9787
148777		169.657	138.031	141	139.08	150.611	142.975				0	0	0	0	0	0		0	0	0	0	0	0		0	0	0	0	0	0		1.0068	1.00359	0.992724	0.990235	0.983522	0.966423		185.355	153.842	164.999	160.337	178.571	170.563		25.0178	25.8912	26.1302	32.6438
148858		143.09	144.993	143.172	135.413	151.443	123.388				0	0	0	0	0	0		0	0	0	0	0	0		0	0	0	0	0	0		1.00682	1.00444	0.992874	0.990383	0.984165	0.967102		185.351	153.608	164.959	160.109	178.111	170.52		25.0178	25.7353	26.1302	32.4845
148998		158.277	135.609	142.548	125.269	166.692	144.51				0	0	0	0	0	0		0	0	0	0	0	0		0	0	0	0	0	0		1.00676	1.00443	0.992621	0.99037	0.984325	0.966978		185.361	153.401	165.027	159.623	177.941	170.448		25.0178	25.6507	26.1302	32.4222
149118		169.661	112.206	135.072	127.58	132.5	135.779				0	0	0	0	0	0		0	0	0	0	0	0		0	0	0	0	0	0		1.00674	1.0043	0.992489	0.992904	0.984507	0.96751		185.364	153.259	164.657	158.651	177.778	169.996		25.0178	25.5302	25.8865	32.3485
149198		195.867	147.393	164.139	152.816	180.503	162.203				0	0	0	0	0	0		0	0	0	0	0	0		0	0	0	0	0	0		1.00662	1.00425	0.992512	0.992722	0.984745	0.968271		185.387	153.261	164.426	158.755	177.454	169.91		25.0178	25.5302	25.616	31.8467
149278		175.157	151.85	166.865	150.77	189.415	167.03				0	0	0	0	0	0		0	0	0	0	0	0		0	0	0	0	0	0		1.006	1.00424	0.99261	0.995782	0.984704	0.967296		185.687	153.261	164.419	157.019	177.46	169.976		25.0627	25.5302	25.616	31.6635
149358		191.68	151.921	160.943	154.649	171.191	169.072				0	0	0	0	0	0		0	0	0	0	0	0		0	0	0	0	0	0		1.00648	1.00422	0.992421	0.996459	0.984983	0.968154		185.413	153.2	164.302	156.527	177.214	169.849		25.0178	25.3333	25.334	31.652
149438		202.231	168.099	165.677	146.189	171.531	163.177				0	0	0	0	0	0		0	0	0	0	0	0		0	0	0	0	0	0		1.00636	1.00411	0.992135	0.996686	0.985124	0.968456		202.231	168.099	164.142	156.26	176.924	169.421		25.0178	25.3577	25.1842	31.4495
149537		187.694	145.391	151.56	145.473	177.857	165.404				0	0	0	0	0	0		0	0	0	0	0	0		0	0	0	0	0	0		1.00642	1.00449	0.991894	0.996507	0.98543	0.96947		185.424	153.015	164.096	156.249	176.756	169.289		25.0178	25.2608	25.0587	30.777
149638		196.081	161.745	153.804	141.227	176.141	134.08				0	0	0	0	0	0		0	0	0	0	0	0		0	0	0	0	0	0		1.00649	1.00469	0.991868	0.996646	0.985353	0.97126		185.649	153.009	163.834	155.991	176.759	169.164		25.0627	25.2608	24.937	30.542
149718		181.202	146.313	154.217	145.567	173.843	132.214				0	0	0	0	0	0		0	0	0	0	0	0		0	0	0	0	0	0		1.00643	1.0053	0.991773	0.99698	0.985229	0.972159		185.654	152.989	163.583	155.168	176.621	169.055		25.0627	25.2608	24.825	30.2825
149797		172.147	127.437	149.632	142.696	167.765	136.423				0	0	0	0	0	0		0	0	0	0	0	0		0	0	0	0	0	0		1.00702	1.00624	0.991655	0.997033	0.985231	0.972432		185.61	152.951	163.321	154.989	176.265	169.021		25.0627	25.2608	24.787	30.1815
149877		162.812	137.62	166.18	149.457	156.609	136.923				0	0	0	0	0	0		0	0	0	0	0	0		0	0	0	0	0	0		1.00768	1.00608	0.991833	0.997001	0.985305	0.972914		185.506	152.957	163.289	154.699	176.139	168.93		25.0627	25.2608	24.787	29.921
149997		163.589	133.817	137.106	138.951	154.098	171.506				0	0	0	0	0	0		0	0	0	0	0	0		0	0	0	0	0	0		1.00878	1.00592	0.992872	0.996907	0.985883	0.972967		185.304	152.909	163.187	154.716	176.079	168.926		25.0627	25.203	24.787	29.921
150077		175.148	132.882	151.15	133.901	151.097	139.535				0	0	0	0	0	0		0	0	0	0	0	0		0	0	0	0	0	0		1.00764	1.0064	0.992777	0.997375	0.985792	0.972945		185.055	152.907	163.412	154.677	176.084	168.716		25.0178	24.9758	24.825	29.921
150157		187.942	163.502	178.67	159.572	185.485	169.834				0	0	0	0	0	0		0	0	0	0	0	0		0	0	0	0	0	0		1.00681	1.00598	0.994109	0.997698	0.985827	0.973186		185.626	152.909	163.212	154.526	176.082	168.343		25.0627	24.9758	24.825	29.7177
150257		197.384	160.869	169.595	156.252	183.393	148.157				0	0	0	0	0	0		0	0	0	0	0	0		0	0	0	0	0	0		1.00751	1.00615	0.99475	0.997871	0.986154	0.97355		197.384	152.896	163.051	154.238	175.961	168.251		25.0178	24.8717	24.787	29.6772
150337		171.862	145.676	150.267	138.838	172.543	169.994				0	0	0	0	0	0		0	0	0	0	0	0		0	0	0	0	0	0		1.0085	1.00588	0.994773	0.997224	0.985573	0.973275		184.423	152.863	162.926	154.154	175.858	167.969		24.8473	24.7998	24.698	28.8105
150417		169.997	136.113	150.768	124.166	166.282	151.523				0	0	0	0	0	0		0	0	0	0	0	0		0	0	0	0	0	0		1.00835	1.00628	0.99439	0.996885	0.98548	0.973593		184.424	152.78	162.838	154.153	175.868	167.871		24.8473	24.7318	24.3937	28.3015
150497		165.586	152.353	160.97	141.299	177.552	174.036				0	0	0	0	0	0		0	0	0	0	0	0		0	0	0	0	0	0		1.0083	1.0069	0.994353	0.998084	0.985244	0.974126		184.409	152.767	162.763	152.676	175.633	167.57		24.6407	24.7318	24.0378	28.1922
150577		189.868	127.853	161.265	141.418	161.591	149.617				0	0	0	0	0	0		0	0	0	0	0	0		0	0	0	0	0	0		1.00928	1.00707	0.994085	1.00046	0.984972	0.976502		184.186	152.763	162.721	152.326	175.448	167.124		24.4942	24.959	23.7887	28.0538
150678		172.192	129.579	146.29	162.62	167.76	136.291				0	0	0	0	0	0		0	0	0	0	0	0		0	0	0	0	0	0		1.00925	1.00687	0.993709	1.00188	0.984757	0.978122		183.94	152.455	162.578	151.146	175.318	166.84		24.2275	24.9358	23.5775	27.2977
150757		157.693	126.618	152.492	132.052	148.714	139.524				0	0	0	0	0	0		0	0	0	0	0	0		0	0	0	0	0	0		1.00919	1.00659	0.993363	1.00253	0.9844	0.977849		183.945	152.517	162.618	151.017	175.252	166.734		24.2275	25.067	23.487	26.872
150877		159.656	127.793	124.804	126.874	151.996	134.46				0	0	0	0	0	0		0	0	0	0	0	0		0	0	0	0	0	0		1.00931	1.00658	0.993012	1.00342	0.984813	0.977288		183.937	152.366	162.657	150.833	175.224	166.418		24.2275	25.0495	23.5905	26.8452
150998		148.855	154.604	138.697	113.209	151.739	137.162				0	0	0	0	0	0		0	0	0	0	0	0		0	0	0	0	0	0		1.00925	1.00692	0.992611	1.00325	0.985259	0.977238		183.941	152.358	162.473	150.786	175.076	166.434		24.2275	25.093	23.799	26.6902
151077		178.679	144.988	151.541	132.843	159.777	123.77				0	0	0	0	0	0		0	0	0	0	0	0		0	0	0	0	0	0		1.00934	1.0079	0.992215	1.00392	0.984912	0.977418		183.935	152.17	162.212	150.638	175.005	166.377		24.2275	25.093	23.6387	26.603
151157		172.312	167.212	158.999	138.242	172.727	157.75				0	0	0	0	0	0		0	0	0	0	0	0		0	0	0	0	0	0		1.00929	1.00778	0.991736	1.00463	0.984967	0.977149		183.846	167.212	161.958	150.612	175.003	166.174		23.5125	25.1085	23.591	26.603
151237		179.413	119.608	150.313	125.383	163.341	150.423				0	0	0	0	0	0		0	0	0	0	0	0		0	0	0	0	0	0		1.00951	1.0089	0.991167	1.00597	0.985061	0.977476		183.835	151.921	161.782	150.291	174.966	166.073		23.2875	25.1085	23.6482	26.6735
151318		175.454	142.013	144.137	131.003	142.665	133.982				0	0	0	0	0	0		0	0	0	0	0	0		0	0	0	0	0	0		1.00994	1.0091	0.990624	1.00643	0.985209	0.977902		183.834	151.892	161.63	149.689	174.829	165.382		23.2875	25.1382	23.718	26.7988
151398		169.992	132.904	145.172	134.021	141.749	131.081				0	0	0	0	0	150		0	0	0	0	0	33.5282		0	0	0	0	0	1		1.01018	1.00884	0.990599	1.00631	0.985971	0.978488		183.816	151.851	161.267	149.254	174.605	164.996		23.2712	25.285	23.7335	26.9292
151497		168.32	153.477	141.264	112.805	157.748	112.18				0	0	0	0	0	150		0	0	0	0	0	35.9705		0	0	0	0	0	1		1.00993	1.00828	0.990501	1.00582	0.985646	0.979014		183.82	151.682	161.265	149.029	174.573	164.744		23.2712	25.08	23.707	26.8375
151597		160.821	140.573	137.113	128.474	167.762	129.041				0	0	0	0	0	150		0	0	0	0	0	37.1986		0	0	0	0	0	1		1.00973	1.00778	0.989838	1.00533	0.98524	0.978839		183.822	151.553	161.266	148.97	174.409	164.574		23.3102	25.1793	23.999	26.4895
151677		160.046	137.072	129.188	105.566	128.648	120.513				0	0	0	0	0	150		0	0	0	0	0	38.0982		0	0	0	0	0	1		1.00952	1.00753	0.98967	1.00718	0.984804	0.978624		183.774	151.458	161.266	148.411	174.251	164.422		23.3472	25.2082	24.1413	26.0302
151797		148.961	136.648	121.821	124.327	148.994	123.898				0	0	0	0	0	150		0	0	0	0	0	40.0128		0	0	0	0	0	1		1.00995	1.00724	0.989305	1.00956	0.985518	0.9787		183.749	151.48	161.193	147.86	174.105	164.414		23.5652	25.2782	24.1898	25.6938
151878		157.846	126.347	132.441	129.939	147.93	108.758				0	0	0	0	0	150		0	0	0	0	0	41.3578		0	0	0	0	0	1		1.01005	1.00696	0.988943	1.00993	0.987487	0.97833		183.743	151.498	160.969	147.283	173.839	164.452		23.8665	25.3195	24.3817	25.9848
151997		146.146	113.84	110.349	116.351	141.668	122.664				0	0	0	150	0	150		0	0	0	29.61	0	43.0313		0	0	0	1	0	1		1.00946	1.0067	0.989203	1.01157	0.98749	0.978896		183.778	151.39	160.931	146.798	173.798	164.294		23.8665	25.2272	24.4712	25.8197
152077		166.795	115.281	125.267	106.415	145.509	112.753				0	0	0	150	0	150		0	0	0	30.4661	0	43.7597		0	0	0	1	0	1		1.00988	1.00664	0.98984	1.01241	0.987221	0.979019		183.753	151.177	160.866	146.576	173.705	164.266		23.9602	25.1855	24.4965	25.7223
152157		178.287	144.14	140.243	113.194	157.205	130.481				0	0	150	150	0	150		0	0	32.4072	31.3636	0	45.0464		0	0	1	1	0	1		1.01015	1.00644	0.990323	1.01208	0.988283	0.979756		183.737	151.207	160.861	146.529	173.492	163.837		24.1602	25.2685	24.4965	25.635
152257		169.143	145.481	123.392	111.511	139.728	127.207				0	0	150	150	0	150		0	0	33.8895	31.8388	0	47.1476		0	0	1	1	0	1		1.01012	1.00632	0.990324	1.01156	0.987723	0.979714		183.211	151.001	160.861	146.338	173.486	163.788		23.9077	25.0615	24.584	25.6827
152337		156.084	123.446	129.202	109.432	121.401	112.964				0	0	150	150	150	150		0	0	35.9079	33.2134	35.1998	49.4053		0	0	1	1	1	1		1.00974	1.00606	0.990526	1.0119	0.987226	0.979287		182.88	151.03	160.84	146.153	173.477	163.733		23.7795	25.1718	24.283	25.1227
152417		158.699	122.968	134.733	103.076	152.828	118.936				0	0	150	150	150	150		0	0	37.482	34.8374	35.9662	50.8709		0	0	1	1	1	1		1.00982	1.00562	0.990927	1.01239	0.986916	0.978785		182.71	150.874	160.686	145.656	173.479	163.757		23.8102	25.1448	24.3147	24.848
152497		155.917	141.986	111.153	123.62	137.124	120.421				0	0	150	150	150	150		0	0	38.9834	35.6907	37.9319	51.3561		0	0	1	1	1	1		1.01009	1.00514	0.990507	1.01241	0.987095	0.977879		182.645	150.943	160.666	145.648	173.473	163.718		23.8773	25.1793	24.5015	24.7725
152577		157.699	110.9	117.934	114.517	126.854	114.067				0	0	150	150	150	150		0	0	40.7469	36.5212	40.6001	53.1405		0	0	1	1	1	1		1.01022	1.0051	0.989774	1.01326	0.987336	0.977842		182.494	150.6	160.655	145.533	173.447	163.508		23.8718	25.1555	24.5393	24.5655
152657		140.156	117.961	125.23	116.803	118.452	95.733				0	150	150	150	150	150		0	30.2207	42.99	36.8852	41.5951	54.3162		0	1	1	1	1	1		1.0103	1.0049	0.989444	1.01322	0.986712	0.977985		182.408	150.508	160.605	145.488	173.456	163.15		23.8545	25.2275	24.556	24.8935
152777		151.635	115.063	127.142	92.483	138.381	102.8				0	150	150	150	150	150		0	31.7221	43.9301	38.088	43.4351	55.6729		0	1	1	1	1	1		1.01048	1.00499	0.989296	1.01263	0.986163	0.977486		182.402	150.507	160.616	145.498	173.465	163.002		23.9083	25.6405	24.6977	25.2087
152877		159.775	102.105	110.576	105.913	135.768	98.509				0	150	150	150	150	150		0	32.4684	45.4575	39.7994	45.7876	57.1488		0	1	1	1	1	1		1.01049	1.00509	0.989365	1.01226	0.985644	0.976831		182.402	150.506	160.611	145.474	173.472	162.925		23.9545	25.7458	24.6977	25.513
152997		137.725	97.74	117.022	109.704	110.124	104.579				0	150	150	150	150	150		0	33.7661	45.9884	40.8965	47.702	59.004		0	1	1	1	1	1		1.01044	1.00494	0.989048	1.01217	0.985577	0.977136		182.403	150.432	160.635	145.476	173.472	162.482		24.0488	25.6827	24.8355	25.513
153117		146.608	129.415	125.878	114.236	153.018	126.696				0	150	150	150	150	150		0	33.8577	46.7929	40.7973	49.153	58.8836		0	1	1	1	1	1		1.00993	1.00458	0.988741	1.01176	0.985857	0.979492		182.339	150.454	160.648	145.455	173.469	162.143		24.0125	25.8683	24.8747	25.568
153197		145.851	117.912	117.98	110.549	131.492	102.073				0	150	150	150	150	150		0	34.5627	47.7473	40.7966	50.6416	59.5753		0	1	1	1	1	1		1.00968	1.00434	0.988197	1.01122	0.986491	0.981746		182.28	150.072	160.577	145.435	173.438	161.847		23.6683	25.598	24.9248	26.308
153277		145.527	120.456	100.738	97.668	106.756	82.948				0	150	150	150	150	150		0	35.437	48.3599	40.7995	52.1467	60.7438		0	1	1	1	1	1		1.00946	1.00426	0.987653	1.01155	0.986735	0.981972		182.242	150.119	160.619	145.221	173.425	161.76		23.663	25.8118	24.981	26.2063
153357		153.194	110.334	111.364	95.606	124.477	96.846				0	150	150	150	150	150		0	35.9366	48.8383	41.5985	51.8105	61.5109		0	1	1	1	1	1		1.00928	1.00382	0.987338	1.01248	0.98606	0.983402		182.119	149.401	160.515	144.943	173.427	161.539		23.7398	25.788	25.1385	26.4027
153438		141.913	116.24	109.04	90.563	115.32	97.716				150	150	150	150	150	150		36.5192	35.9585	50.0563	41.3327	52.9194	61.9621		1	1	1	1	1	1		1.0089	1.00374	0.986687	1.01262	0.985634	0.983919		181.795	149.381	160.569	144.707	173.424	160.469		23.8085	25.8478	25.4733	26.7843
153518		141.858	110.572	99.429	106.638	110.573	87.289				150	150	150	150	150	150		36.7992	37.3107	50.0641	42.3687	53.5842	62.7273		1	1	1	1	1	1		1.00858	1.00381	0.986083	1.01281	0.986357	0.9837		181.691	149.112	160.616	144.574	173.252	160.294		23.802	25.1808	25.5913	27.008
153597		149.582	107.381	81.323	93.951	106.61	91.659				150	150	150	150	150	150		37.445	37.6132	50.5723	42.8376	54.249	63.7833		1	1	1	1	1	1		1.00834	1.00354	0.985783	1.01274	0.987543	0.983429		181.541	149.155	160.507	144.439	173.108	160.258		23.7382	25.5635	25.6912	27.1445
153678		135.139	102.9	101.428	95.678	109.358	91.188				150	150	150	150	150	150		37.1245	38.0673	51.7567	44.1023	54.3277	64.1193		1	1	1	1	1	1		1.00844	1.00285	0.985457	1.01226	0.987658	0.983053		181.412	149.263	160.54	144.471	173.108	160.195		23.7445	25.8273	25.7357	27.4648
153757		130.078	108.251	99.752	91.111	97.827	73.437				150	150	150	150	150	150		37.7871	38.7388	52.8906	44.225	55.769	65.3197		1	1	1	1	1	1		1.00825	1.00239	0.985093	1.01171	0.987101	0.982239		181.271	149.073	160.356	144.394	173.139	160.124		24.0553	25.6487	25.7788	27.928
153877		133.479	84.059	98.21	89.211	100.771	79.503				150	150	150	150	150	150		39.3146	38.677	53.2123	44.5991	57.3475	65.4644		1	1	1	1	1	1		1.00817	1.00215	0.985208	1.01475	0.987557	0.981929		181.103	148.86	159.94	142.697	173.104	160.093		24.0912	25.4455	25.7803	28.018
153997		123.69	110.928	107.255	104.478	114.35	111.072				150	150	150	150	150	150		39.9823	38.49	54.5248	45.58	57.7545	65.8004		1	1	1	1	1	1		1.00783	1.00207	0.984773	1.01858	0.987648	0.981393		180.94	148.749	159.749	142.556	173.016	160.056		24.0025	25.3508	25.8095	27.9932
154097		148.181	126.84	119.01	108.815	125.151	112.056				150	150	150	150	150	150		39.4474	38.6271	54.388	45.5956	58.1814	66.0991		1	1	1	1	1	1		1.00755	1.00194	0.984262	1.02029	0.987918	0.981268		180.784	148.712	159.671	142.136	172.7	159.938		23.844	25.228	25.787	28.2067
154197		146.001	124.813	109.294	107.029	107.233	98.542				150	150	150	150	150	150		38.4255	38.2865	53.4871	45.1574	58.2798	64.9929		1	1	1	1	1	1		1.00787	1.00145	0.983914	1.02077	0.988117	0.981415		180.755	148.693	159.628	141.917	172.599	159.661		23.7885	25.2532	25.729	28.1647
154277		155.349	110.584	117.927	88.357	127.094	92.527				150	150	150	150	150	150		38.107	37.9628	52.5591	44.9973	57.2695	63.3741		1	1	1	1	1	1		1.00797	1.00071	0.983603	1.02009	0.988642	0.980769		180.712	148.659	159.611	141.858	172.107	159.405		23.771	25.3465	25.8247	28.3743
154357		150.137	120.217	108.064	104.782	127.586	104.941				150	150	150	150	150	150		38.2248	38.5505	51.9201	43.946	56.6731	61.5805		1	1	1	1	1	1		1.00753	0.999904	0.983408	1.01934	0.989416	0.980383		180.659	148.583	159.594	141.778	171.526	159.238		23.7535	25.5555	25.878	28.5455
154437		148.004	110.959	109.902	97.956	121.204	99.807				150	150	150	150	150	150		37.4443	39.2845	51.9212	42.8358	56.5252	60.6261		1	1	1	1	1	1		1.00696	0.999469	0.983035	1.01842	0.989487	0.980773		180.613	148.312	159.581	141.74	171.513	159.172		23.675	25.2253	25.8005	28.6375
154517		142.039	101.954	106.179	100.827	110.922	87.345				150	150	150	150	150	150		37.1219	38.7153	51.0587	43.6711	55.5179	60.0807		1	1	1	1	1	1		1.00673	0.998901	0.98314	1.01768	0.989698	0.98077		180.396	148.007	159.571	141.691	171.476	158.962		23.8005	25.238	25.8353	27.7033
154597		144.76	105.874	99.317	86.362	114.77	84.464				150	150	150	150	150	150		36.6752	38.5822	49.4626	43.2026	54.3044	59.7768		1	1	1	1	1	1		1.00683	0.998367	0.983579	1.01719	0.988985	0.979507		180.281	147.958	159.565	141.605	171.426	158.938		23.905	25.392	26.0135	27.269
154677		135.567	98.394	102.198	85.961	105.89	73.524				150	150	150	150	150	150		36.0961	38.0026	48.7323	42.5829	53.3541	58.397		1	1	1	1	1	1		1.00653	0.997443	0.983593	1.01755	0.988584	0.978534		180.25	147.938	159.484	141.553	171.241	158.933		24.0495	25.4045	26.0625	27.473
154777		125.432	100.82	102.429	93.999	100.322	91.441				0	150	150	150	150	150		0	37.8432	48.4517	42.5286	52.2406	57.0854		0	1	1	1	1	1		1.00612	0.997188	0.983619	1.01826	0.987943	0.978027		180.136	147.924	159.22	141.416	171.174	158.897		24.1467	25.1955	26.2685	27.4855
154877		121.178	98.778	87.846	85.034	99.25	93.74				0	150	150	150	150	150		0	37.2525	47.615	42.5177	50.8091	55.6255		0	1	1	1	1	1		1.00575	0.998217	0.9838	1.01798	0.987398	0.978243		179.879	147.544	159.022	141.405	171.146	158.698		24.1173	25.2492	26.4843	27.6002
154997		154.965	123.036	126.962	109.812	141.708	116.855				0	150	150	150	150	150		0	37.2062	46.2796	42.1574	49.7109	55.2127		0	1	1	1	1	1		1.00532	0.99915	0.983558	1.0179	0.986926	0.97832		179.463	146.954	158.86	141.359	171.125	158.576		24.2413	25.1317	26.5333	27.7257
155077		164.422	121.763	135.067	115.609	127.017	121.929				0	150	150	150	150	150		0	36.9458	45.8818	41.6673	47.9966	54.1054		0	1	1	1	1	1		1.00531	0.999129	0.983089	1.01772	0.987344	0.977893		179.39	146.77	158.744	141.293	171.028	158.471		24.3612	24.8543	26.9603	27.8435
155197		148.89	123.471	118.263	97.037	125.527	113.389				0	150	150	150	150	150		0	36.6648	44.7204	42.0244	45.9061	52.6631		0	1	1	1	1	1		1.00491	0.998899	0.982728	1.01758	0.987803	0.977411		178.917	146.337	158.655	141.226	170.979	158.207		24.2895	25.132	27.3225	27.5895
155317		147.241	94.917	122.846	113.829	134.446	131.041				0	150	150	150	150	150		0	36.7116	44.0426	41.2893	45.5532	50.8829		0	1	1	1	1	1		1.00495	0.999194	0.982492	1.01699	0.987422	0.976431		178.64	146.326	158.579	141.09	170.872	158.068		23.947	25.1792	27.4245	27.7827
155397		155.074	97.756	106.73	110.19	115.951	115.143				0	150	150	150	150	150		0	36.0934	43.0067	40.7836	44.2133	49.8207		0	1	1	1	1	1		1.00436	0.999543	0.983074	1.01628	0.98653	0.975786		178.567	146.31	158.283	141.02	170.95	157.854		23.8787	25.3405	27.807	28.033
155477		145.394	119.712	115.189	85.541	129.388	96.064				0	150	150	150	150	150		0	35.573	42.1541	40.1331	44.0234	48.0085		0	1	1	1	1	1		1.00385	0.999088	0.983414	1.01524	0.986964	0.975343		178.456	146.298	158.262	141.019	170.913	157.617		23.4285	25.42	28.0203	28.1703
155557		155.786	107.28	112.636	100.366	129.861	95.022				0	150	150	150	150	150		0	34.7572	40.6023	39.9638	42.6902	46.0361		0	1	1	1	1	1		1.00331	0.998866	0.982751	1.01452	0.987376	0.975066		178.364	146.261	158.303	141.015	170.876	157.237		23.3043	25.4545	28.1213	28.333
155637		144.193	112.015	114.444	105.223	127.005	116.513				0	150	150	150	150	150		0	34.448	39.3557	39.4443	41.7277	43.9989		0	1	1	1	1	1		1.00302	0.998649	0.982576	1.01404	0.986575	0.97559		178.305	146.206	158.219	141.002	170.799	156.546		23.2403	25.563	28.2083	28.3543
155717		134.253	108.701	103.465	88.311	118.683	96.348				0	150	150	150	150	150		0	33.7753	37.737	38.9682	40.3011	41.2029		0	1	1	1	1	1		1.00283	0.999079	0.983012	1.01377	0.986208	0.976764		178.235	146.176	158.178	140.452	170.612	155.49		23.1905	25.737	28.3802	28.2833
155797		152.646	93.687	113.877	86.705	128.136	105.303				0	150	150	150	150	150		0	32.954	36.2651	38.4991	38.1227	40.2212		0	1	1	1	1	1		1.00215	0.999518	0.983526	1.01384	0.985515	0.97746		178.16	146.084	158.036	139.963	170.406	155.235		23.25	25.9738	28.565	28.3947
155877		151.548	109.198	133.474	109.323	134.666	114.878				0	150	150	150	150	150		0	31.9679	33.7889	37.7247	36.5773	39.691		0	1	1	1	1	1		1.00143	0.998932	0.983426	1.01309	0.985158	0.977566		178.029	146.046	157.924	139.834	170.269	155.194		23.2565	26.3385	28.952	28.5885
155997		143.39	129.629	125.567	116.709	158.418	130.254				0	150	150	150	150	150		0	31.4074	32.348	36.9522	35.7674	38.2954		0	1	1	1	1	1		1.00095	0.998484	0.983526	1.01245	0.985203	0.978074		177.889	146.033	157.876	139.739	169.967	154.884		23.2483	26.3215	28.9875	28.6433
156077		145.538	128.009	131.711	97.303	148.526	123.997				0	150	150	150	150	150		0	30.4206	32.3679	36.5819	34.7089	37.2491		0	1	1	1	1	1		1.00074	0.997811	0.98468	1.01426	0.98509	0.978409		177.769	145.989	157.656	139.689	169.993	154.827		23.4785	26.3643	29.3403	28.8458
156157		149.042	106.88	130.091	101.536	132.237	124.99				0	150	0	150	0	150		0	29.2641	0	34.9884	0	35.6789		0	1	0	1	0	1		1.00007	0.997062	0.984983	1.01617	0.985768	0.978663		177.708	145.938	157.54	139.6	169.839	154.484		23.6118	26.4723	29.4407	28.9255
156237		175.269	130.523	127.668	113.092	153.927	122.283				0	0	0	150	0	150		0	0	0	35.169	0	36.1254		0	0	0	1	0	1		0.999597	0.996631	0.984444	1.01658	0.986291	0.97835		177.504	145.906	157.446	139.469	169.729	154.274		23.9238	26.405	29.571	29.6065
156317		155.454	119.326	125.568	109.189	123.477	132.954				0	0	0	150	0	150		0	0	0	34.838	0	35.605		0	0	0	1	0	1		0.99961	0.997562	0.984613	1.01694	0.985968	0.977664		177.236	145.75	157.341	139.313	169.797	154.263		24.0037	26.4175	29.7735	29.9875
156397		148.156	116.66	136.542	101.937	137.358	124.075				0	0	0	150	0	150		0	0	0	32.9393	0	33.0893		0	0	0	1	0	1		1.00002	0.998721	0.984453	1.01668	0.985432	0.976881		177.092	145.581	157.347	139.245	169.915	154.273		24.0345	26.5387	30.3445	29.8245
156497		141.006	109.967	123.246	94.855	133.281	122.583				0	0	0	150	0	150		0	0	0	32.5267	0	31.1522		0	0	0	1	0	1		1.00041	0.999098	0.983828	1.0161	0.9863	0.976599		177.02	145.558	157.316	139.19	169.727	154.276		24.3575	26.7167	30.349	29.5528
156577		136.938	110.018	134.009	93.537	133.958	127.561				0	0	0	150	0	0		0	0	0	32.6855	0	0		0	0	0	1	0	0		1.00057	0.999593	0.983442	1.01573	0.987929	0.976965		176.94	145.435	157.302	139.131	169.349	154.254		24.353	26.8215	30.0048	29.6863
156657		149.692	115.458	131.308	101.532	144.286	107.361				0	0	0	150	0	0		0	0	0	31.8584	0	0		0	0	0	1	0	0		1.00019	0.999235	0.983263	1.01516	0.987766	0.977056		176.837	145.315	157.189	139.098	169.391	154.202		24.3347	26.9365	29.9282	29.935
156757		146.679	117.059	137.869	98.915	130.051	100.137				0	0	0	150	0	0		0	0	0	30.3928	0	0		0	0	0	1	0	0		0.999985	0.998916	0.982786	1.01484	0.98737	0.978331		176.727	145.117	157.045	139.024	169.493	153.96		24.4313	26.8248	29.9672	30.062
156837		177.936	132.842	155.296	123.617	157.059	141.455				0	0	0	150	0	0		0	0	0	29.0215	0	0		0	0	0	1	0	0		1.0001	0.99985	0.98249	1.01521	0.987471	0.979833		176.682	144.99	156.934	138.941	169.467	153.867		24.3882	26.8563	29.8588	30.0315
157017		163.391	140.65	132.445	120.967	147.703	139.264				0	0	0	150	0	0		0	0	0	28.554	0	0		0	0	0	1	0	0		1.00027	1.0006	0.983608	1.01519	0.987399	0.979668		176.648	144.935	156.54	138.874	169.486	153.835		24.9675	26.9895	29.754	30.219
157097		155.201	146.331	156.211	128.11	158.395	141.861				0	0	0	0	0	0		0	0	0	0	0	0		0	0	0	0	0	0		1.00078	1.00023	0.984995	1.01484	0.986976	0.980119		176.384	144.91	156.362	138.836	169.513	153.705		24.8533	26.9655	29.7932	30.2768
157177		166.708	137.051	130.219	107.77	151.736	117.302				0	0	0	0	0	0		0	0	0	0	0	0		0	0	0	0	0	0		1.00119	0.999423	0.985161	1.01449	0.986098	0.980113		176.293	144.889	156.349	138.823	169.516	153.705		24.7827	26.9952	30.0792	30.2203
157257		156.898	119.648	138.175	114.897	151.786	121.898				0	0	0	0	0	0		0	0	0	0	0	0		0	0	0	0	0	0		1.0011	0.999897	0.985157	1.01425	0.985413	0.980885		176.138	144.877	156.35	138.777	169.576	153.68		24.7802	27.101	30.2067	30.2135
157337		150.215	132.37	144.54	123.092	135.845	144.575				0	0	0	0	0	0		0	0	0	0	0	0		0	0	0	0	0	0		1.00091	1.00046	0.985115	1.01401	0.985122	0.982485		175.919	144.76	156.246	138.697	169.514	153.299		24.8015	27.1028	30.375	30.6693
157417		154.373	112.675	124.495	106.396	149.574	131.231				0	0	0	0	0	0		0	0	0	0	0	0		0	0	0	0	0	0		1.00086	1.00036	0.985751	1.01389	0.984894	0.983215		175.888	144.747	156.113	138.381	169.305	152.766		24.695	27.067	30.0262	31.561
157537		151.703	116.17	140.012	99.194	158.074	131.452				0	0	0	0	0	0		0	0	0	0	0	0		0	0	0	0	0	0		1.00079	1.00016	0.986218	1.01354	0.985141	0.983243		175.796	144.368	155.725	138.309	168.883	152.536		25.3685	26.727	30.2362	32.1215
157617		154.87	125.441	133.772	103.499	140.723	120.991				0	0	0	0	0	0		0	0	0	0	0	0		0	0	0	0	0	0		1.00046	1.00037	0.986248	1.01314	0.985065	0.985714		175.62	144.145	155.456	138.27	168.745	152.239		25.4633	26.8047	30.1505	32.2283
157697		143.585	118.277	139.932	115.681	138.223	110.953				0	0	0	0	0	0		0	0	0	0	0	0		0	0	0	0	0	0		1.00008	1.00027	0.986127	1.01284	0.986241	0.988053		175.58	143.892	155.389	138.163	168.066	151.929		25.391	26.8907	30.1535	32.3575
157777		156.338	135.169	161.865	136.246	181.503	143.168				0	0	0	0	0	0		0	0	0	0	0	0		0	0	0	0	0	0		0.999659	1.00136	0.986386	1.0128	0.987285	0.988416		175.566	143.506	155.203	137.959	167.769	151.92		25.5383	26.7995	30.0835	32.4523
157877		150.583	154.208	161.653	124.52	164.967	133.49				0	0	0	0	0	0		0	0	0	0	0	0		0	0	0	0	0	0		1	1.00181	0.986301	1.01365	0.987826	0.988733		175.492	143.292	155.045	137.733	167.764	151.913		25.827	26.5415	30.0842	32.4618
157997		160.133	130.56	148.252	136.137	150.588	134.287				0	0	0	0	0	0		0	0	0	0	0	0		0	0	0	0	0	0		1.00005	1.00141	0.986492	1.01445	0.989477	0.988574		175.457	143.236	154.952	137.606	167.706	151.917		25.9013	26.528	30.2445	32.526
158097		156.991	135.09	139.727	123.684	170.366	154.884				0	0	0	0	0	0		0	0	0	0	0	0		0	0	0	0	0	0		0.999862	1.00177	0.986318	1.01355	0.989869	0.987922		175.331	142.874	154.96	137.586	167.669	151.932		25.9455	26.667	30.4633	32.5803
158177		186.284	137.736	159.567	127.292	160.526	134.3				0	0	0	0	0	0		0	0	0	0	0	0		0	0	0	0	0	0		1.00025	1.00229	0.986263	1.01407	0.989486	0.987326		175.269	142.616	154.963	137.475	167.705	151.945		26.2473	26.6737	30.4633	32.2945
158257		157.237	121.185	139.093	132.722	150.451	134.025				0	0	0	0	0	0		0	0	0	0	0	0		0	0	0	0	0	0		1.00104	1.00188	0.986084	1.01441	0.989338	0.986647		175.252	142.503	154.971	137.464	167.719	151.984		26.3197	26.6737	30.4633	32.2945
158337		145.183	138.621	136.159	119.914	162.023	120.779				0	0	0	0	0	0		0	0	0	0	0	0		0	0	0	0	0	0		1.00165	1.00193	0.986042	1.01454	0.989263	0.98576		175.197	142.098	154.878	137.416	167.553	152.037		26.361	26.464	30.2815	32.1703
158437		151.424	126.373	162.569	113.298	173.105	137.964				0	0	0	0	0	0		0	0	0	0	0	0		0	0	0	0	0	0		1.00179	1.00207	0.986619	1.01496	0.988809	0.98535		175.162	142.014	154.511	137.27	167.381	152.084		26.5097	26.0795	30.0082	32.119
158517		158.686	134.545	139.613	139.551	138.282	152.892				0	0	0	0	0	0		0	0	0	0	0	0		0	0	0	0	0	0		1.00237	1.00224	0.986877	1.01466	0.988266	0.985881		175.131	141.957	154.331	137.195	167.462	152.03		26.9887	26.2452	29.7437	32.007
158597		164.061	126.061	150.304	134.045	173.7	147.962				0	0	0	0	0	0		0	0	0	0	0	0		0	0	0	0	0	0		1.00327	1.00237	0.986468	1.01453	0.987949	0.987743		174.775	141.631	154.274	137.075	167.31	151.936		26.9755	26.3607	30.048	31.9205
158677		174.52	152.904	178.028	135.422	183.124	169.148				0	0	0	0	0	0		0	0	0	0	0	0		0	0	0	0	0	0		1.00338	1.00321	0.986152	1.01426	0.987528	0.988707		174.553	141.449	178.028	137.065	167.222	151.914		26.8952	26.3228	29.9035	31.7062
158797		187.05	142.059	147.248	127.693	164.558	155.349				0	0	0	0	0	0		0	0	0	0	0	0		0	0	0	0	0	0		1.00312	1.00421	0.986637	1.01335	0.987162	0.98912		174.464	141.241	154.086	137.063	167.239	151.887		26.5805	26.2608	30.6117	31.6303
158877		176.695	145.579	153.975	141.92	172.021	151.946				0	0	0	0	0	0		0	0	0	0	0	0		0	0	0	0	0	0		1.00277	1.0043	0.986977	1.0131	0.986435	0.989238		174.416	140.976	154.038	137.038	167.302	151.875		26.4368	26.1568	30.8072	31.6837
158997		170.644	143.75	143.837	123.94	151.81	163.848				0	0	0	0	0	0		0	0	0	0	0	0		0	0	0	0	0	0		1.00262	1.00491	0.986946	1.01337	0.986359	0.989889		174.345	140.748	153.979	136.893	167.212	151.809		26.333	26.0637	30.7742	31.6405
159077		145.076	128.372	145.645	118.391	147.824	135.388				0	0	0	0	0	0		0	0	0	0	0	0		0	0	0	0	0	0		1.00247	1.00629	0.986733	1.01353	0.986582	0.991039		174.185	140.613	153.902	136.697	167.207	151.711		26.403	25.7912	30.6935	31.637
159157		147.074	125.086	144.495	134.933	142.599	137.239				0	0	0	0	0	0		0	0	0	0	0	0		0	0	0	0	0	0		1.0025	1.00693	0.986895	1.01351	0.98643	0.990686		174.181	140.495	153.891	136.699	167.21	151.733		26.469	25.7235	30.6935	31.637
159237		153.593	129.659	133.005	139.904	154.745	136.111				0	0	0	0	0	0		0	0	0	0	0	0		0	0	0	0	0	0		1.00227	1.00642	0.986759	1.0127	0.986398	0.990327		174.018	140.431	153.824	136.62	166.995	151.764		26.5987	25.6568	30.953	31.85
159317		157.52	117.962	141.984	136.238	171.028	147.885				0	0	0	0	0	0		0	0	0	0	0	0		0	0	0	0	0	0		1.0023	1.0066	0.986357	1.01247	0.986105	0.989989		174.015	140.278	153.839	136.516	166.737	151.798		26.5987	25.5828	31.2492	31.7825
159417		145.786	117.751	143.531	137.463	162.257	146.561				0	0	0	0	0	0		0	0	0	0	0	0		0	0	0	0	0	0		1.00237	1.0068	0.98597	1.01273	0.985701	0.991189		173.865	140.257	153.853	136.252	166.745	151.701		26.699	25.6348	31.9725	31.642
159517		160.116	118.207	158.578	154.154	161.244	131.991				0	0	0	0	0	0		0	0	0	0	0	0		0	0	0	0	0	0		1.00223	1.00668	0.985777	1.0126	0.98582	0.991829		173.873	139.983	153.86	136.245	166.743	151.661		26.699	25.7235	32.1515	31.8995
159597		175.926	143.2	175.237	164.121	174.957	164.508				0	0	0	0	0	0		0	0	0	0	0	0		0	0	0	0	0	0		1.00186	1.00621	0.985681	1.01244	0.985409	0.99225		173.798	140.075	175.237	136.246	166.824	151.633		26.7125	25.8028	32.1515	32.0625
159717		182.454	144.76	155.848	144.725	182.604	158.939				0	0	0	0	0	0		0	0	0	0	0	0		0	0	0	0	0	0		1.00188	1.00613	0.985265	1.01285	0.985252	0.992742		173.797	140.091	153.82	136.244	166.868	151.598		26.8227	26.1695	32.469	32.083
159797		157.349	129.76	149.561	151.067	176.746	178.35				0	0	0	0	0	0		0	0	0	0	0	0		0	0	0	0	0	0		1.00161	1.00601	0.985764	1.01364	0.985196	0.992815		173.812	140.115	153.782	136.24	166.884	178.35		26.9133	26.8143	32.8093	32.1488
159877		170.775	134.309	155.08	154.153	174.981	152.451				0	0	0	0	0	0		0	0	0	0	0	0		0	0	0	0	0	0		1.00239	1.00558	0.985988	1.01385	0.984831	0.992583		173.773	140.2	153.712	136.239	166.986	151.609		26.9133	27.009	33.2692	32.1488
159997		183.836	139.718	139.842	137.008	158.801	143.703				0	0	0	0	0	0		0	0	0	0	0	0		0	0	0	0	0	0		1.00322	1.00566	0.985491	1.01314	0.984469	0.992344		173.743	140.183	153.811	136.242	167.087	151.627		27.148	27.1368	33.2692	32.1488
160077		170.556	130.834	133.848	137.965	169.512	141.103				0	0	0	0	0	0		0	0	0	0	0	0		0	0	0	0	0	0		1.00394	1.00687	0.984843	1.01221	0.98436	0.991711		173.697	139.946	153.835	136.247	167.117	151.668		27.148	27.1368	33.3877	32.2435
160157		169.918	142.46	135.757	141.414	164.763	130.856				0	0	0	0	0	0		0	0	0	0	0	0		0	0	0	0	0	0		1.00501	1.00798	0.984523	1.01164	0.983797	0.99118		173.521	139.84	153.847	136.249	167.198	151.702		27.148	27.1368	33.536	32.2435
160237		166.353	135.923	140.396	138.834	145.238	134.05				0	0	0	0	0	0		0	0	0	0	0	0		0	0	0	0	0	0		1.00517	1.00847	0.984722	1.01112	0.983213	0.990284		173.444	139.735	153.607	136.244	166.993	151.656		27.037	27.368	33.8715	32.2985
160317		170.538	121.792	144.035	130.33	157.984	123.946				0	0	0	0	0	0		0	0	0	0	0	0		0	0	0	0	0	0		1.00497	1.00853	0.98444	1.01066	0.982839	0.989654		173.358	139.497	153.26	136.237	167.098	151.586		26.967	27.423	33.836	32.37
160437		166.071	123.835	132.162	115.21	151.847	140.383				0	0	0	0	0	0		0	0	0	0	0	0		0	0	0	0	0	0		1.00477	1.00828	0.983899	1.01019	0.982872	0.989997		173.241	139.537	153.13	136.218	167.089	151.157		26.854	27.807	33.8103	32.2127
160517		190.188	148.708	152.49	141.02	169.098	139.349				0	0	0	0	0	0		0	0	0	0	0	0		0	0	0	0	0	0		1.00457	1.00845	0.984052	1.01034	0.983255	0.990232		190.188	139.509	152.826	136.149	166.981	151.078		26.7825	27.807	33.6718	32.0342
160597		173.723	149.381	171.489	150.643	195.11	176.4				0	0	0	0	0	0		0	0	0	0	0	0		0	0	0	0	0	0		1.00448	1.00858	0.984417	1.01095	0.983821	0.990386		172.764	139.177	152.593	136.107	195.11	150.883		26.691	27.657	33.5795	31.912
160697		167.831	146.048	169.063	141.698	167.227	130.258				0	0	0	0	0	0		0	0	0	0	0	0		0	0	0	0	0	0		1.00452	1.00843	0.984739	1.01138	0.983589	0.990337		172.624	139.205	152.491	136.104	166.887	150.886		26.5565	27.657	33.5733	31.912
160777		161.715	131.771	147.983	145.651	148.102	143.105				0	0	0	0	0	0		0	0	0	0	0	0		0	0	0	0	0	0		1.00454	1.0096	0.985561	1.01142	0.983918	0.989498		172.622	138.986	152.49	136.008	166.795	150.94		26.5565	27.3642	33.5733	31.6735
160857		152.686	123.791	158.202	124.344	150.024	137.544				0	0	0	0	0	0		0	0	0	0	0	0		0	0	0	0	0	0		1.0043	1.01063	0.986013	1.01096	0.984149	0.98976		172.433	138.837	152.469	136.058	166.744	150.82		26.5565	27.3642	33.5733	31.6735
160997		174.428	133.053	152.818	123.564	173.476	152.041				0	0	0	0	0	0		0	0	0	0	0	0		0	0	0	0	0	0		1.00413	1.01036	0.985691	1.01048	0.984208	0.99092		172.45	138.875	152.49	135.921	166.743	150.687		26.5565	27.3642	33.6095	31.5967
161077		160.982	132.435	142.392	129.654	146.204	139.268				0	0	0	0	0	0		0	0	0	0	0	0		0	0	0	0	0	0		1.00389	1.01111	0.985656	1.01044	0.984374	0.991959		172.313	138.82	152.49	135.926	166.74	150.465		26.1835	27.616	33.8067	31.5967
161157		168.815	126.763	135.686	125.246	152.303	132.428				0	0	0	0	0	0		0	0	0	0	0	0		0	0	0	0	0	0		1.00396	1.01188	0.986391	1.00988	0.98422	0.992346		172.304	138.714	152.443	135.844	166.743	150.315		25.8862	27.4597	34.417	31.842
161237		163.504	131.008	134.532	125.941	162.844	119.582				0	0	0	0	0	0		0	0	0	0	0	0		0	0	0	0	0	0		1.004	1.0115	0.986787	1.00934	0.984282	0.992137		172.228	138.655	152.339	135.775	166.741	149.924		25.758	27.5147	34.5437	31.8205
161317		157.656	146.03	137.411	128.738	156.428	131.431				0	0	0	0	0	0		0	0	0	0	0	0		0	0	0	0	0	0		1.00363	1.01241	0.986796	1.00912	0.984629	0.991628		172.196	138.619	152.338	135.786	166.735	150.064		25.7455	27.5147	34.5437	31.8205
161417		159.112	138.564	137.879	118.551	177.137	122.743				0	0	0	0	0	0		0	0	0	0	0	0		0	0	0	0	0	0		1.00393	1.0123	0.98642	1.00943	0.985002	0.991349		172.188	138.623	152.354	135.672	166.727	150.141		25.7455	27.5147	34.5437	31.7578
161517		182.214	151.353	158.126	147.036	190.474	153.296				0	0	0	0	0	0		0	0	0	0	0	0		0	0	0	0	0	0		1.0042	1.014	0.986634	1.0094	0.985307	0.9909		172.181	138.567	152.345	135.573	190.474	150.265		25.7455	27.5147	34.5437	31.7188
161617		180.79	138.692	160.876	152.583	179.295	162.96				0	0	0	0	0	0		0	0	0	0	0	0		0	0	0	0	0	0		1.00404	1.01455	0.986587	1.00918	0.98518	0.992086		172.185	138.504	152.347	135.578	166.724	149.938		25.8558	27.5147	34.5437	31.7188
161697		178.622	139.886	134.663	139.612	164.778	135.295				0	0	0	0	0	0		0	0	0	0	0	0		0	0	0	0	0	0		1.00415	1.01455	0.986724	1.00864	0.984764	0.993756		172.182	138.504	152.341	135.551	166.732	149.624		25.8558	27.5147	34.3765	31.7023
161797		159.075	128.751	146.221	144.615	141.824	141.751				0	0	0	0	0	0		0	0	0	0	0	0		0	0	0	0	0	0		1.00373	1.01474	0.987917	1.0082	0.984584	0.994928		172.193	138.479	152.278	135.561	166.736	149.487		25.8558	27.5147	34.5437	31.7023
161877		166.293	130.01	159.677	129.707	153.904	132.176				0	0	0	0	0	0		0	0	0	0	0	0		0	0	0	0	0	0		1.00335	1.0149	0.989234	1.00823	0.984326	0.995308		172.202	138.458	152.182	135.507	166.741	148.561		26.2025	27.5775	34.7562	31.857
161997		162.487	131.539	126.536	142.385	141.681	135.966				0	0	0	0	0	0		0	0	0	0	0	0		0	0	0	0	0	0		1.00315	1.01526	0.989389	1.00964	0.983736	0.995989		172.207	138.412	152.167	135.418	166.846	148.362		26.3388	27.5775	34.9545	31.727
162082		163.234	122.474	140.139	135.545	142.287	133.644				0	0	0	0	0	0		0	0	0	0	0	0		0	0	0	0	0	0		1.00327	1.015	0.989823	1.01093	0.98333	0.996351		172.204	138.446	152.126	135.39	166.96	148.181		26.3388	27.747	35.3865	31.727
162157		172.006	117.48	146.511	114.601	158.209	128.297				0	0	0	0	0	0		0	0	0	0	0	0		0	0	0	0	0	0		1.00315	1.01521	0.989567	1.01104	0.984214	0.996931		172.164	138.139	152.15	135.275	166.712	148.048		26.2792	27.5192	35.3865	31.6358
162257		158.637	117.781	149.928	106.025	166.458	144.116				0	0	0	0	0	0		0	0	0	0	0	0		0	0	0	0	0	0		1.00312	1.01527	0.990749	1.01101	0.984066	0.997745		172.074	138.129	151.91	135.197	166.692	147.997		26.2287	27.5192	35.1925	31.5192
162337		167.385	118.697	139.667	119.37	167.945	130.084				0	0	0	0	0	0		0	0	0	0	0	0		0	0	0	0	0	0		1.00329	1.01529	0.991438	1.01118	0.985083	0.998862		172.012	137.834	151.896	135.083	166.392	147.923		26.1848	27.5192	35.1925	31.4575
162437		172.486	130.725	154.989	132.559	161.727	146.948				0	0	0	0	0	0		0	0	0	0	0	0		0	0	0	0	0	0		1.00347	1.01564	0.991627	1.01151	0.985009	1.00021		171.908	137.737	151.664	135.052	166.397	147.506		26.0828	27.2108	35.0595	31.401
162517		180.745	146.338	167.341	154.985	197.783	148.488				0	0	0	0	0	0		0	0	0	0	0	0		0	0	0	0	0	0		1.00342	1.01578	0.991898	1.01098	0.984869	0.999994		171.867	137.696	151.547	135.011	197.783	147.076		26.0375	27.1103	35.0053	31.5938
162597		166.618	134.487	157.985	137.061	176.008	158.497				0	0	0	0	0	0		0	0	0	0	0	0		0	0	0	0	0	0		1.00313	1.0159	0.99196	1.0109	0.984772	1.00045		171.871	137.62	151.546	134.912	166.413	146.824		26.0375	26.9128	35.0053	31.5718
162677		165.24	150.504	151.881	132.468	176.089	142.993				0	0	0	0	0	0		0	0	0	0	0	0		0	0	0	0	0	0		1.00294	1.01606	0.991929	1.0115	0.9849	1.00232		171.874	137.54	151.546	134.87	166.405	146.56		26.0375	26.9128	35.0053	31.5718
162797		188.082	135.502	173.489	141.019	164.628	173.982				0	0	0	0	0	0		0	0	0	0	0	0		0	0	0	0	0	0		1.00299	1.0162	0.992032	1.01225	0.985432	1.00405		171.873	137.495	173.489	134.817	166.369	173.982		26.0375	26.9128	35.0053	31.821
162877		177.327	169.369	178.804	142.578	166.352	154.281				0	0	0	0	0	0		0	0	0	0	0	0		0	0	0	0	0	0		1.00331	1.01599	0.99171	1.01383	0.98561	1.00374		171.756	169.369	178.804	134.354	166.358	146.556		26.0325	26.9128	35.0053	31.7265
162997		161.135	140.482	144.154	136.537	173.424	144.03				0	0	0	0	0	0		0	0	0	0	0	0		0	0	0	0	0	0		1.00312	1.01677	0.99145	1.01498	0.985119	1.00333		171.773	137.322	151.699	134.245	166.39	146.557		26.0325	26.9128	35.0595	31.6815
163077		175.236	144.298	142.821	131.394	153.774	144.828				0	0	0	0	0	0		0	0	0	0	0	0		0	0	0	0	0	0		1.00348	1.01655	0.991397	1.01476	0.985103	1.00277		171.709	137.39	151.71	134.254	166.391	146.559		25.9845	26.9128	35.0595	31.6815
163217		167.589	140.938	146.282	124.973	159.001	133.822				0	0	0	0	0	0		0	0	0	0	0	0		0	0	0	0	0	0		1.00344	1.01698	0.991205	1.01461	0.985015	1.00241		171.401	137.058	151.553	134.162	166.312	146.451		25.8683	26.802	35.0053	31.53
163297		169.322	122.477	150.116	122.282	143.215	129.991				0	0	0	0	0	0		0	0	0	0	0	0		0	0	0	0	0	0		1.00361	1.01681	0.99268	1.01421	0.985054	1.00219		171.283	136.852	151.524	134.043	166.217	145.982		25.8262	26.724	34.7387	31.482
163377		174.398	131.582	152.618	130.259	173.49	136.088				0	0	0	0	0	0		0	0	0	0	0	0		0	0	0	0	0	0		1.00385	1.01653	0.994191	1.01413	0.984871	1.00187		171.261	136.908	151.429	134.044	165.863	145.908		25.8262	26.724	34.7387	31.482
163457		183.849	152.389	148.444	136.212	205.151	154.163				0	0	0	0	0	0		0	0	0	0	0	0		0	0	0	0	0	0		1.00374	1.0165	0.994908	1.01415	0.985091	1.00195		171.279	136.688	151.324	134.044	205.151	146.034		25.8262	26.7773	34.7387	31.482
163537		169.876	154.087	174.587	137.464	170.729	144.283				0	0	0	0	0	0		0	0	0	0	0	0		0	0	0	0	0	0		1.00348	1.01644	0.99492	1.01322	0.984831	1.00123		171.286	136.689	174.587	134.033	164.914	146.234		25.8262	26.907	34.7387	31.4485
163617		186.148	131.158	159.122	106.794	167.366	155.564				0	0	0	0	0	0		0	0	0	0	0	0		0	0	0	0	0	0		1.00327	1.01657	0.994789	1.0126	0.984526	1.00049		170.995	136.688	151.342	134.041	164.936	146.527		25.5358	26.9533	34.7387	31.6022
163697		166.802	122.775	156.932	121.04	164.356	146.829				0	0	0	0	0	0		0	0	0	0	0	0		0	0	0	0	0	0		1.00345	1.0166	0.994378	1.01212	0.984291	1.00033		170.95	136.664	151.402	134.024	164.953	145.932		25.5358	26.8928	34.7387	31.7403
163777		191.155	150.906	156.432	121.761	161.133	144.61				0	0	0	0	0	0		0	0	0	0	0	0		0	0	0	0	0	0		1.00369	1.01607	0.994747	1.01154	0.983843	1.00055		191.155	136.597	151.348	134.032	165.057	145.836		25.4057	26.4788	34.7387	31.7403
163877		177.151	125.332	153.302	122.442	166.714	139.172				0	0	0	0	0	0		0	0	0	0	0	0		0	0	0	0	0	0		1.00361	1.01584	0.994394	1.01106	0.983835	1.00012		170.785	136.676	151.522	134.169	165.638	145.438		25.4057	26.8928	35.0053	31.825
163997		167.332	127.796	161.267	117.449	144.804	136.946				0	0	0	0	0	0		0	0	0	0	0	0		0	0	0	0	0	0		1.00347	1.01589	0.994279	1.01047	0.983769	0.999648		170.793	136.675	151.454	134.218	165.665	145.59		25.4057	26.8928	34.7387	31.825
164077		162.594	137.695	140.545	130.515	160.287	144.644				0	0	0	0	0	0		0	0	0	0	0	0		0	0	0	0	0	0		1.00352	1.01613	0.993854	1.01067	0.983954	0.99902		170.79	136.671	151.53	134.207	165.59	145.291		25.4057	26.8928	34.7387	31.825
164197		171.278	123.575	148.936	112.413	151.024	153.87				0	0	0	0	0	0		0	0	0	0	0	0		0	0	0	0	0	0		1.00347	1.01668	0.995335	1.01071	0.984003	0.998811		170.75	136.47	151.156	134.044	165	145.018		25.0893	26.4788	34.5932	31.7403
164277		176.645	131.924	162.225	124.54	159.553	128.074				0	0	0	0	0	0		0	0	0	0	0	0		0	0	0	0	0	0		1.00328	1.01701	0.996558	1.01045	0.984755	0.998145		170.673	136.168	150.878	134.023	164.822	144.9		24.9155	26.1243	34.292	31.6238
164357		183.014	146.191	170.614	139.693	191.789	165.098				0	0	0	0	0	0		0	0	0	0	0	0		0	0	0	0	0	0		1.00295	1.01732	0.996285	1.01074	0.986074	0.997422		170.636	135.966	170.614	133.873	191.789	144.985		24.9155	26.0197	34.292	31.419
164437		174.228	155.442	163.522	134.213	168.129	131.781				0	0	0	0	0	0		0	0	0	0	0	0		0	0	0	0	0	0		1.00277	1.01753	0.996216	1.01129	0.986636	0.998046		170.722	135.945	150.948	133.456	164.769	144.788		25.0893	26.0197	34.292	31.2838
164517		166.245	151.898	154.915	135.483	162.623	148.211				0	0	0	0	0	0		0	0	0	0	0	0		0	0	0	0	0	0		1.00254	1.01739	0.997128	1.01141	0.98616	0.998262		170.64	135.958	150.679	133.446	164.831	144.677		24.9155	26.0197	34.1915	31.2838
164597		176.283	141.655	157.307	127.899	190.24	150.978				0	0	0	0	0	0		0	0	0	0	0	0		0	0	0	0	0	0		1.00244	1.01677	0.997722	1.01087	0.986681	0.99769		170.641	135.931	150.31	133.295	190.24	144.717		24.9155	25.9533	34.1615	31.223
164677		177.687	136.282	168.563	139.36	168.729	149.429				0	0	0	0	0	0		0	0	0	0	0	0		0	0	0	0	0	0		1.00229	1.01658	0.997547	1.01062	0.986246	0.999915		170.642	135.787	168.563	132.922	164.73	144.609		24.9155	25.9293	34.1915	31.223
164777		204.598	153.881	149.426	135.089	178.963	148.037				0	0	0	0	0	0		0	0	0	0	0	0		0	0	0	0	0	0		1.00222	1.01617	0.997164	1.01073	0.98604	0.999316		204.598	135.86	150.313	132.84	164.775	144.597		25.0893	25.9293	34.1615	31.1557
164877		164.163	133.874	141.541	129.541	148.917	155.192				0	0	0	0	0	0		0	0	0	0	0	0		0	0	0	0	0	0		1.00234	1.01587	0.996936	1.01048	0.985862	1.00127		170.756	135.915	150.348	132.808	164.776	144.395		25.0893	25.881	34.1615	31.013
164997		162.499	143.288	151.914	124.717	158.852	145.025				0	0	0	0	0	0		0	0	0	0	0	0		0	0	0	0	0	0		1.00305	1.01586	0.99705	1.01056	0.985674	1.00079		170.701	135.917	150.304	132.806	164.854	144.246		25.0893	25.881	34.129	31.013
165077		166.691	128.52	145.343	127.502	161.511	139.195				0	0	0	0	0	0		0	0	0	0	0	0		0	0	0	0	0	0		1.00288	1.01574	0.997147	1.01155	0.986359	1.00072		170.714	135.624	150.266	132.723	164.772	144.113		25.0403	25.881	34.0313	30.953
165157		183.711	134.823	138.551	133.361	157.84	145.343				0	0	0	0	0	0		0	0	0	0	0	0		0	0	0	0	0	0		1.00422	1.0158	0.997435	1.01215	0.986675	1.00151		170.61	135.504	150.211	132.577	164.705	144.089		24.9155	25.621	33.8602	30.857
165237		191.082	147.928	174.606	148.164	181.445	164.347				0	0	0	0	0	0		0	0	0	0	0	0		0	0	0	0	0	0		1.00465	1.01645	0.998131	1.01195	0.986844	1.00218		191.082	135.27	174.606	132.555	181.445	144.014		24.7933	25.6082	33.808	30.4937
165337		173.446	139.438	153.994	137.286	160.089	162.869				0	0	0	0	0	0		0	0	0	0	0	0		0	0	0	0	0	0		1.00455	1.01735	0.998207	1.01214	0.987271	1.00269		170.524	135.127	149.923	132.478	164.559	143.514		24.7492	25.5265	33.756	30.4322
165417		186.436	126.714	153.105	123.544	153.973	137.379				0	0	0	0	0	0		0	0	0	0	0	0		0	0	0	0	0	0		1.00484	1.01742	0.998322	1.01308	0.98742	1.00261		170.519	135.093	149.871	132.322	164.533	143.149		24.7492	25.5503	33.5727	30.8912
165497		165.734	140.22	158.789	131.395	168.77	151.64				0	0	0	0	0	0		0	0	0	0	0	0		0	0	0	0	0	0		1.00522	1.01689	0.998708	1.0127	0.987562	1.0027		170.37	135.102	149.638	132.366	164.479	143.065		24.6908	25.5895	33.464	30.8912
165577		201.394	143.314	151.247	122.946	158.034	158.616				0	0	0	0	0	0		0	0	0	0	0	0		0	0	0	0	0	0		1.00504	1.01638	0.998551	1.01238	0.987176	1.00286		201.394	135.111	149.658	132.207	164.487	142.991		24.6908	25.7037	33.464	30.843
165677		187.63	130.773	150.236	128.829	173.472	136.349				0	0	0	0	0	0		0	0	0	0	0	0		0	0	0	0	0	0		1.00544	1.01617	0.998498	1.012	0.986833	1.00248		187.63	135.159	149.572	132.419	164.499	142.986		24.659	25.8185	33.345	30.8912
165757		176.407	135.027	146.673	141.372	164.483	144.758				0	0	0	0	0	0		0	0	0	0	0	0		0	0	0	0	0	0		1.00596	1.01585	0.999381	1.0125	0.986906	1.00176		170.26	135.168	149.51	132.195	164.466	142.978		24.659	25.8487	33.345	30.843
165837		171.323	129.463	141.929	126.267	164.461	128.47				0	0	0	0	0	0		0	0	0	0	0	0		0	0	0	0	0	0		1.00633	1.01577	0.998956	1.01365	0.986663	1.00241		170.247	135.174	149.544	131.951	164.47	142.895		24.659	25.8487	33.345	30.843
165997		176.679	130.132	138.98	134.28	152.653	134.779				0	0	0	0	0	0		0	0	0	0	0	0		0	0	0	0	0	0		1.0065	1.01549	0.999173	1.01412	0.986374	1.00334		170.241	135.13	149.338	131.645	164.474	142.57		24.659	25.734	33.0525	30.843
166077		180.271	146.202	167.139	139.713	176.977	136.872				0	0	0	0	0	0		0	0	0	0	0	0		0	0	0	0	0	0		1.00641	1.01509	0.99885	1.01355	0.986849	1.00338		170.159	135.103	167.139	131.473	164.467	142.198		24.632	25.475	32.8575	30.8972
166157		189.29	150.399	154.747	135.072	181.29	146.556				0	0	0	0	0	0		0	0	0	0	0	0		0	0	0	0	0	0		1.00662	1.01459	0.998508	1.01277	0.986913	1.00327		189.29	135.071	148.957	131.395	181.29	141.929		24.503	25.2747	32.4523	31.1557
166237		175.468	133.095	140.866	138.786	167.606	147.926				0	0	0	0	0	0		0	0	0	0	0	0		0	0	0	0	0	0		1.0072	1.01431	0.998863	1.01262	0.988038	1.0036		170.111	135	148.431	131.361	163.854	141.763		24.503	25.1665	32.1853	31.033
166317		169.032	148.014	134.616	124.254	150.34	132.536				0	0	0	0	0	0		0	0	0	0	0	0		0	0	0	0	0	0		1.00769	1.01461	0.999194	1.01357	0.98959	1.00336		169.997	134.826	148.218	131.248	163.318	141.529		24.4115	25.221	32.042	31.0648
166397		179.969	134.828	160.257	150.822	193.27	138.789				0	0	0	0	0	0		0	0	0	0	0	0		0	0	0	0	0	0		1.00807	1.01524	1.00008	1.01461	0.990592	1.00343		169.996	134.825	148.012	130.956	193.27	141.175		24.4365	25.221	31.9038	31.0697
166517		182.398	139.092	141.692	148.963	155.826	138.022				0	0	0	0	0	0		0	0	0	0	0	0		0	0	0	0	0	0		1.00819	1.01471	1.0009	1.01399	0.991353	1.00345		169.994	134.826	147.12	131.021	163.062	140.977		24.3738	25.3463	31.317	31.0697
166597		173.881	127.501	139.902	137.255	162.307	154.261				0	0	0	0	0	0		0	0	0	0	0	0		0	0	0	0	0	0		1.00799	1.01436	1.00046	1.01398	0.990904	1.00463		169.994	134.827	146.807	130.859	163.184	140.626		24.3738	25.3463	30.8025	31.0252
166677		173.322	135.326	143.389	136.816	154.491	116.103				0	0	0	0	0	0		0	0	0	0	0	0		0	0	0	0	0	0		1.00792	1.01423	1.00038	1.0142	0.991841	1.00582		169.96	135.01	146.791	130.811	162.93	140.531		24.2798	25.4022	30.6802	31.0252
166757		170.346	115.07	135.473	115.228	138.399	132.196				0	0	0	0	0	0		0	0	0	0	0	0		0	0	0	0	0	0		1.00781	1.01414	1.0008	1.01441	0.992974	1.00682		169.965	135.02	146.636	130.773	162.839	140.422		24.2798	25.4022	30.5877	31.0252
166857		175.261	141.325	129.332	109.183	143.385	116.006				0	0	0	0	0	0		0	0	0	0	0	0		0	0	0	0	0	0		1.00773	1.01414	1.00052	1.01451	0.992703	1.00719		169.904	134.828	146.51	130.469	162.841	139.931		24.2535	25.3463	30.4368	30.9595
166997		170.112	125.545	132.859	127.065	145.974	128.019				0	0	0	0	0	0		0	0	0	0	0	0		0	0	0	0	0	0		1.00773	1.01393	1.00004	1.01539	0.993474	1.00666		169.806	134.823	146.494	130.276	162.684	140.069		24.191	25.1065	30.3798	30.8923
167097		178.168	139.12	135.85	136.11	149.548	148.02				0	0	0	0	0	0		0	0	0	0	0	0		0	0	0	0	0	0		1.00833	1.01367	1.00022	1.01584	0.993414	1.0068		169.66	134.824	146.433	130.257	162.691	139.678		24.191	25.1065	30.327	30.8923
167197		170.112	124.172	124.871	124.598	171.148	111.543				0	0	0	0	0	0		0	0	0	0	0	0		0	0	0	0	0	0		1.0087	1.01416	1.0008	1.01611	0.993032	1.00726		169.657	134.726	146.298	129.901	162.635	139.534		24.1585	24.9477	30.2175	30.6107
167277		171.708	128.967	111.3	113.631	162.835	122.568				0	0	0	0	0	0		0	0	0	0	0	0		0	0	0	0	0	0		1.00884	1.01428	1.00076	1.01718	0.993122	1.00675		169.598	134.538	146.299	129.666	162.436	139.527		24.1018	24.789	30.2175	30.2212
167357		164.869	123.577	115.353	118.888	147.359	138.795				0	0	0	0	0	0		0	0	0	0	0	0		0	0	0	0	0	0		1.00896	1.01463	1.00053	1.01739	0.992788	1.00623		169.585	134.527	146.3	129.66	162.501	139.446		24.1018	24.789	30.2175	30.2212
167437		170.508	116.802	120.298	112.358	164.29	118.849				0	0	0	0	0	0		0	0	0	0	0	0		0	0	0	0	0	0		1.00947	1.01462	1.0003	1.0173	0.992831	1.00646		169.265	134.676	146.31	129.559	162.286	139.302		24.0518	24.9477	30.2175	29.929
167517		145.861	124.58	120.383	95.841	142.652	101.038				0	0	0	0	0	0		0	0	0	0	0	0		0	0	0	0	0	0		1.00943	1.01425	0.99985	1.01667	0.992559	1.00663		169.269	134.717	146.344	129.599	162.295	139.265		24.0518	24.9477	30.2175	29.929
167597		147.752	108.308	111.003	96.742	139.256	111.107				0	0	0	0	0	0		0	0	0	0	0	0		0	0	0	0	0	0		1.00955	1.01369	0.999257	1.01588	0.99194	1.00615		169.149	134.824	146.47	129.705	162.349	139.266		23.88	25.1065	30.327	30.2212
167677		153.183	116.908	134.124	115.023	125.861	107.725				0	0	0	0	0	0		0	0	0	0	0	0		0	0	0	0	0	0		1.00991	1.01402	0.999652	1.01528	0.991943	1.00591		169.077	134.739	146.358	129.779	162.264	139.247		23.8255	24.9477	30.2175	30.2212
167797		145.092	101.997	116.024	99.825	113.608	105.237				0	0	0	0	0	0		0	0	0	0	0	0		0	0	0	0	0	0		1.00991	1.01407	1.00058	1.01489	0.991798	1.00633		168.903	134.546	146.289	129.682	162.119	139.197		23.823	24.789	30.178	30.0293
167877		144.565	105.422	107.083	94.957	116.874	97.905				0	0	0	0	0	0		0	0	0	0	0	0		0	0	0	0	0	0		1.00963	1.01413	1.00017	1.01495	0.991338	1.00586		168.602	134.487	146.292	129.598	162.169	139.198		23.7765	24.6273	30.178	29.8642
168017		180.604	119.34	132.525	127.032	173.354	134.093				0	0	0	0	0	0		0	0	0	0	0	0		0	0	0	0	0	0		1.00962	1.01438	1.00099	1.0147	0.991647	1.00596		168.227	134.448	146.287	129.285	162.041	139.188		23.5558	24.552	30.178	29.5708
168097		158.879	133.772	124.171	111.118	141.843	123.848				0	0	0	0	0	150		0	0	0	0	0	28.3434		0	0	0	0	0	1		1.00962	1.01513	1.00157	1.01488	0.992208	1.00587		167.985	134.21	146.24	128.787	161.725	139.087		23.4135	24.5168	30.1692	29.3455
168197		155.628	126.52	137.473	104.158	143.513	117.739				0	0	150	0	0	150		0	0	29.4485	0	0	29.2526		0	0	1	0	0	1		1.00955	1.01559	1.00159	1.01509	0.992713	1.0057		167.996	133.909	145.868	128.585	161.642	138.808		23.4135	24.4617	30.1215	29.0645
168277		160.174	130.936	133.071	105.009	146.316	113.001				0	0	0	0	0	150		0	0	0	0	0	29.929		0	0	0	0	0	1		1.00964	1.01539	1.00175	1.01454	0.992991	1.00488		167.725	133.831	145.82	128.377	161.629	138.937		23.3638	24.3097	30.1215	28.8462
168357		147.104	114.847	108.653	110.721	146.074	129.892				0	0	0	0	0	150		0	0	0	0	0	32.1453		0	0	0	0	0	1		1.00948	1.01534	1.00202	1.01472	0.992601	1.00408		167.747	133.833	145.741	128.049	161.569	138.807		23.4342	24.3097	30.1215	28.7467
168437		146.802	113.557	123.635	96.627	123.951	102.131				0	0	150	0	0	150		0	0	29.5479	0	0	32.8624		0	0	1	0	0	1		1.00948	1.01617	1.00182	1.01383	0.992174	1.00379		167.748	133.808	145.798	127.967	161.508	138.81		23.4342	24.3097	30.1215	28.489
168517		143.645	95.858	102.655	98.765	128.816	90.971				0	0	150	0	150	150		0	0	30.7622	0	33.6215	33.5775		0	0	1	0	1	1		1.00961	1.01577	1.00166	1.01328	0.99197	1.00356		167.73	133.819	146.237	128.02	161.6	138.858		23.4342	24.3097	30.1692	28.489
168597		169.153	113.151	101.007	99.503	135.94	109.58				0	0	150	0	150	150		0	0	31.5005	0	34.6481	34.2082		0	0	1	0	1	1		1.01008	1.01697	1.0016	1.01367	0.991621	1.00344		167.507	133.691	145.865	127.909	161.617	138.798		23.3485	24.2563	30.1215	28.235
168677		160.336	103.312	110.581	101.524	108.182	101.359				0	0	150	150	150	150		0	0	33.6304	26.7246	35.1946	35.3285		0	0	1	1	1	1		1.01037	1.01673	1.00156	1.01343	0.991886	1.00306		167.413	133.582	145.668	127.777	161.524	138.792		23.3485	24.1897	29.7283	28.1372
168757		140.957	91.742	99.014	96.173	101.523	77.714				0	0	150	150	150	150		0	0	34.9176	27.3524	35.634	36.378		0	0	1	1	1	1		1.01011	1.01705	1.00149	1.01297	0.991414	1.00248		167.347	133.251	145.671	127.7	161.399	138.794		23.158	24.0247	29.7283	28.0393
168857		150.21	103.445	109.179	104.709	114.372	87.574				0	0	150	150	150	150		0	0	35.5924	27.2796	36.2965	37.2585		0	0	1	1	1	1		1.00985	1.017	1.00104	1.01455	0.991857	1.00207		167.034	133.108	145.533	127.559	161.343	138.795		22.7325	23.9335	29.5483	27.477
168997		156.682	111.501	123.864	125.991	146.007	122.569				0	0	150	150	150	150		0	0	35.6842	27.6594	38.1131	38.111		0	0	1	1	1	1		1.01053	1.0168	1.00101	1.01527	0.991638	1.00155		166.825	133.072	145.538	127.474	161.263	138.791		22.7325	23.9115	29.5483	27.2435
169117		121.384	112.226	106.395	99.053	132.918	91.717				0	0	150	150	150	150		0	0	36.2	28.7567	39.4958	40.1394		0	0	1	1	1	1		1.01097	1.01647	1.001	1.01472	0.991538	1.00122		166.777	133.005	145.284	127.399	161.267	138.803		22.6197	23.783	29.3037	27.0227
169197		143.633	120.998	116.688	106.305	121.988	107.63				0	0	150	150	150	150		0	0	37.703	29.223	40.738	41.8323		0	0	1	1	1	1		1.01084	1.01677	1.00107	1.01453	0.991809	1.00139		166.706	132.912	145.277	127.289	161.257	138.792		22.4045	23.618	29.3037	26.7383
169277		154.27	120.788	127.889	99.369	114.571	91.594				0	0	150	150	150	150		0	0	39.0046	30.2357	42.5326	43.0083		0	0	1	1	1	1		1.01085	1.01692	1.00127	1.01536	0.992009	1.00205		166.706	132.89	145.256	127.121	161.25	138.789		22.4045	23.434	29.3037	26.7165
169357		140.103	102.751	97.107	98.207	102.542	103.279				0	0	150	150	150	150		0	0	39.5731	31.058	44.6852	44.8568		0	0	1	1	1	1		1.01083	1.0171	1.00185	1.01638	0.991863	1.00167		166.706	132.853	145.197	127.064	161.153	138.791		22.4045	23.3235	29.3037	26.7165
169437		136.217	102.031	94.007	78.815	110.391	85.559				0	150	150	150	150	150		0	26.9234	40.3299	32.015	46.7496	45.8581		0	1	1	1	1	1		1.01107	1.01693	1.0014	1.01606	0.99166	1.0011		166.672	132.857	145.468	127.064	161.263	138.804		22.1558	23.3235	29.5483	26.9328
169517		136.137	85.679	94.285	84.94	116.562	97.393				0	0	150	150	150	150		0	0	40.5421	33.5177	47.9486	46.3004		0	0	1	1	1	1		1.01103	1.01651	1.00127	1.01726	0.990975	1.00038		166.553	132.866	145.256	127.037	161.214	138.795		21.9423	23.3235	29.3037	26.7165
169597		136.44	102.85	88.017	82.329	113.217	83.74				0	150	150	150	150	150		0	27.2718	40.7351	34.7294	50.2101	47.3527		0	1	1	1	1	1		1.01082	1.01622	1.00093	1.01876	0.991506	1.00033		166.586	132.75	144.979	126.604	161.098	138.789		21.9423	23.2755	29.1	26.6418
169697		136.726	97.542	87.236	83.334	103.289	82.791				0	150	150	150	150	150		0	27.7945	41.2361	35.7946	51.1393	49.0416		0	1	1	1	1	1		1.01081	1.01648	1.00068	1.01842	0.991186	1.00007		166.346	132.433	144.533	126.374	161.026	138.79		21.8515	23.1713	28.5832	26.4845
169797		127.11	102.924	91.083	93.049	101.677	78.374				0	150	150	150	150	150		0	28.007	41.6962	37.2479	51.6567	49.568		0	1	1	1	1	1		1.01145	1.01606	1.00066	1.01825	0.992022	1.00012		166.27	132.422	144.462	126.161	160.885	138.158		21.4408	23.045	28.3915	26.4275
169877		152.526	127.25	128.572	115.765	133.905	114.974				0	150	150	150	150	150		0	27.5677	41.039	37.6606	51.096	48.7864		0	1	1	1	1	1		1.01168	1.0164	1.00055	1.01756	0.99193	1.00017		166.137	132.351	144.263	125.994	160.74	137.973		21.303	22.723	28.213	26.2815
169997		137.57	115.286	111.267	85.237	111.617	80.391				150	150	150	150	150	150		34.2423	27.9466	41.1481	38.9306	52.0814	49.2794		1	1	1	1	1	1		1.01193	1.01627	1.00023	1.01725	0.992073	0.999973		165.96	132.235	144.167	125.95	160.536	138.226		21.236	22.749	28.0687	26.203
170117		132.711	115.809	104.182	91.366	116.142	81.376				150	150	150	150	150	150		33.763	28.5392	41.1743	39.2122	53.9992	49.186		1	1	1	1	1	1		1.01223	1.01649	1.0002	1.01713	0.992042	1.00115		165.818	131.977	144.139	125.585	160.359	137.997		21.2015	22.7078	28.0265	26.066
170197		147.431	103.781	104.058	81.033	107.303	87.971				150	150	150	150	150	150		34.5994	29.1292	41.7022	39.8975	54.2539	49.9848		1	1	1	1	1	1		1.01229	1.01637	0.999967	1.01683	0.991765	1.00083		165.736	132.217	144.142	125.668	160.301	138.602		21.1425	22.749	28.0265	26.066
170277		131.968	102.299	95.118	91.177	99.719	91.06				150	150	150	150	150	150		35.6284	29.3514	43.1037	40.2001	54.2865	49.4516		1	1	1	1	1	1		1.01229	1.01614	0.999797	1.01644	0.991491	1.00076		165.736	132.258	144.143	125.773	160.419	138.794		21.1425	22.749	28.0265	26.066
170357		114.548	91.877	106.147	74.417	79.501	81.089				150	150	150	150	150	150		36.4485	29.5494	43.5579	40.3263	53.9393	49.9929		1	1	1	1	1	1		1.01207	1.01729	0.999723	1.01614	0.991566	1.00068		165.746	131.943	144.203	125.854	160.411	138.794		21.2463	22.7078	28.0687	26.066
170437		126.976	102.545	96.109	64.639	102.5	80.944				150	150	150	150	150	150		37.5631	30.1736	43.9133	40.0937	54.2684	49.9577		1	1	1	1	1	1		1.01196	1.01809	0.999532	1.01615	0.991104	1.00188		165.726	131.88	144.146	125.449	160.462	138.121		21.0293	22.7078	28.0265	26.0148
170537		120.257	95.167	95.178	71.468	87.166	87.042				150	150	150	150	150	150		38.651	29.9478	44.1466	40.2645	55.2394	50.8849		1	1	1	1	1	1		1.01176	1.01872	0.99953	1.01663	0.990864	1.00136		165.727	131.648	144.089	125.32	160.334	138.358		21.0293	22.599	27.9457	25.8505
170621		112.321	90.435	98.355	76.428	87.41	65.539				150	150	150	150	150	150		39.6783	30.2325	43.9895	40.3185	56.0855	51.2676		1	1	1	1	1	1		1.01171	1.0184	0.999543	1.01709	0.990703	1.00119		165.709	131.683	143.964	125.049	160.266	138.438		20.918	22.599	27.8077	25.7938
170697		112.254	85.574	87.541	62.858	89.351	66.447				150	150	150	150	150	150		40.1558	30.0663	43.4255	39.9561	56.204	50.8579		1	1	1	1	1	1		1.01164	1.01914	0.999589	1.01691	0.990495	1.00087		165.634	131.544	143.861	124.904	160.093	138.581		20.867	22.5528	27.7342	25.771
170797		122.359	110.747	121.319	93.403	124.66	103.918				150	150	150	150	150	150		40.3484	29.716	42.8509	39.4227	55.3391	49.8248		1	1	1	1	1	1		1.01153	1.01922	0.999227	1.01665	0.990123	1.00055		165.588	131.184	143.871	124.921	159.855	138.727		20.7245	22.5018	27.7342	25.771
170877		126.262	101.498	119.837	96.653	123.683	111.673				150	150	150	150	150	150		41.3881	30.6748	43.322	40.3046	56.8224	50.5264		1	1	1	1	1	1		1.01213	1.01913	0.999112	1.01651	0.989953	0.999929		165.453	131.026	143.802	124.805	159.633	138.246		20.7438	22.181	27.603	25.6453
170997		129.882	97.978	104.338	90.536	90.989	93.264				150	150	150	150	150	150		42.4633	31.7392	43.7369	40.9348	57.4893	50.0693		1	1	1	1	1	1		1.01327	1.01914	0.999387	1.01664	0.990092	0.99962		165.21	131.201	143.776	124.795	159.613	138.388		20.5915	22.5018	27.603	25.6453
171077		124.574	107.243	104.094	89.438	114.63	90.856				150	150	150	150	150	150		42.9037	32.4702	43.8325	40.1976	57.2627	49.5071		1	1	1	1	1	1		1.0132	1.01897	0.999463	1.0164	0.99007	0.999367		165.212	131.548	143.769	124.815	159.246	138.793		20.5915	22.5528	27.603	25.6453
171157		131.305	114.876	96.969	90.71	111.905	102.796				150	150	150	150	150	150		43.163	33.4902	44.0852	39.5122	56.4718	48.6866		1	1	1	1	1	1		1.01309	1.01877	0.999482	1.01638	0.989986	0.999168		165.35	131.643	143.767	124.816	159.268	138.793		20.7438	22.599	27.603	25.6453
171257		121.726	97.571	86.141	93.339	108.314	91.928				150	150	150	150	150	150		43.5032	33.8074	44.707	39.7917	56.3251	49.0139		1	1	1	1	1	1		1.01278	1.01864	0.999458	1.016	0.989931	0.998999		165.55	131.832	143.769	124.847	159.636	138.808		20.8863	22.599	27.603	25.771
171337		111.683	87.767	84.948	81.645	102.173	86.668				150	150	150	150	150	150		43.5364	33.6903	45.2182	39.7704	55.608	49.0377		1	1	1	1	1	1		1.01285	1.01823	0.999194	1.01558	0.989608	0.998593		165.544	131.701	143.872	125.01	159.954	139.174		20.8863	22.5528	27.7342	25.7938
171417		112.137	89.121	88.004	79.382	95.191	78.325				150	150	150	150	150	150		44.0587	33.8023	45.2244	39.0823	55.937	48.7334		1	1	1	1	1	1		1.01265	1.01821	0.999167	1.01524	0.98934	0.997956		165.4	131.567	143.873	125.064	160.234	139.197		20.7438	22.5018	27.7342	25.7938
171497		113.507	95.696	90.219	79.52	94.582	76.11				150	150	150	150	150	150		44.1315	33.8242	45.4318	38.5828	54.8266	49.0153		1	1	1	1	1	1		1.01275	1.0179	0.998853	1.01475	0.989368	0.997946		165.226	131.574	143.882	124.93	160.231	139.197		20.5915	22.5018	27.7342	25.771
171577		125.441	100.382	98.386	89.402	99.765	91.794				150	150	150	150	150	150		43.7213	32.9835	44.9378	37.9344	53.3032	47.4634		1	1	1	1	1	1		1.01291	1.01745	0.998675	1.01445	0.989211	0.997479		165.088	131.782	143.839	124.831	159.989	139.19		20.469	22.5528	27.603	25.771
171697		121.682	109.484	102.387	102.805	119.041	101.109				150	150	150	150	150	150		42.4615	31.4032	43.9733	36.0326	50.6597	44.6206		1	1	1	1	1	1		1.01302	1.01716	0.998514	1.01421	0.988913	0.997154		164.886	131.627	143.7	124.716	160.088	139.199		20.3825	22.5018	27.453	25.343
171777		129.442	106.32	118.115	95.989	102.296	101.532				150	150	150	150	150	150		42.0182	31.4521	44.4008	36.0495	50.6466	44.2771		1	1	1	1	1	1		1.01296	1.01693	0.998529	1.01381	0.988972	0.997051		164.887	131.555	143.699	124.739	160.279	139.264		20.3825	22.181	27.453	25.343
171877		113.919	92.002	102.222	70.932	97.419	91.034				150	150	150	150	150	150		41.3758	30.9858	45.0334	35.9609	50.901	44.098		1	1	1	1	1	1		1.01286	1.01691	0.998768	1.01379	0.988946	0.997065		164.889	131.304	143.835	124.88	160.345	139.269		20.3825	22.0755	27.603	25.771
171997		122.774	99.589	101.944	106.173	120.885	94.537				150	150	150	150	150	150		40.1664	30.4943	44.5146	34.8719	48.6233	42.7556		1	1	1	1	1	1		1.01266	1.01641	0.998502	1.01332	0.989	0.997077		165.13	131.108	143.907	124.91	160.343	139.351		20.469	22.0292	27.7342	25.771
172077		141.484	81.148	98.647	94.908	124.148	106.235				150	150	150	150	150	150		39.636	30.4531	44.33	35.0818	48.7175	42.0721		1	1	1	1	1	1		1.01256	1.01601	0.998221	1.01296	0.988826	0.996938		165.233	131.004	144.039	125.149	160.536	139.636		20.5915	21.9715	27.8077	25.7938
172157		124.516	94.352	82.021	84.996	103.137	85.334				150	150	150	150	150	150		39.2662	31.0068	43.8179	34.7371	48.8811	42.023		1	1	1	1	1	1		1.01239	1.01587	0.99788	1.01236	0.988516	0.996584		165.429	130.973	144.103	125.462	160.757	139.942		20.7438	21.748	27.9233	25.8505
172237		113.697	93.372	95.457	74.623	95.057	81.953				150	150	150	150	150	150		39.043	31.3758	43.6354	34.7481	49.0993	41.5894		1	1	1	1	1	1		1.0123	1.01558	0.997406	1.0118	0.988272	0.996323		165.592	130.979	144.249	125.614	160.909	140.157		20.8863	21.748	27.959	25.8505
172357		115.882	99.302	96.144	79.61	96.139	89.689				150	150	150	150	150	150		38.4743	31.6001	42.6353	33.9975	48.8015	40.9863		1	1	1	1	1	1		1.01215	1.0151	0.99726	1.01135	0.988163	0.996266		165.602	130.988	144.311	125.969	161.01	140.476		20.8863	21.748	27.6367	26.0148
172437		118.432	94.057	91.084	82.912	111.257	83.416				150	150	150	150	150	150		36.9081	30.7109	41.5173	32.9288	47.5935	39.6086		1	1	1	1	1	1		1.01237	1.0146	0.996761	1.01054	0.988048	0.995896		165.43	130.998	144.351	126.275	161.105	140.651		20.7438	21.748	27.6367	26.066
172517		120.543	107.382	109.173	91.759	120.239	100.639				150	150	150	150	150	150		34.9148	28.8545	39.4233	32.0713	45.7487	37.83		1	1	1	1	1	1		1.01167	1.01401	0.996241	1.00971	0.988071	0.995407		165.315	130.975	144.407	126.765	161.105	140.949		20.5915	21.6573	27.6367	26.203
172597		138.394	118.19	108.458	104.947	145.941	128.675				150	150	150	150	150	150		34.5223	27.9726	38.4587	31.8188	43.9482	36.8144		1	1	1	1	1	1		1.01163	1.01399	0.996081	1.00923	0.988369	0.995306		165.319	130.976	144.522	127.055	161.17	141.11		20.5915	21.6573	27.736	26.2815
172677		131.6	109.584	113.481	95.247	126.354	113.677				150	150	150	150	150	150		33.7192	27.8116	37.2803	32.0289	43.335	36.265		1	1	1	1	1	1		1.01139	1.01362	0.996119	1.00846	0.988123	0.994936		165.519	131.047	145.011	127.119	161.274	141.273		20.7438	21.748	27.8133	26.4275
172757		139.962	111.594	108.337	100.993	120.145	118.752				0	150	150	150	150	150		0	28.1682	37.1519	31.9979	41.8189	36.4622		0	1	1	1	1	1		1.01119	1.0133	0.995746	1.00803	0.987887	0.994829		165.663	131.328	145.588	127.286	161.436	141.564		20.8863	21.9715	27.9595	26.4845
172857		155.786	108.502	117.159	116.035	140.815	124.845				0	150	150	150	150	150		0	27.5798	35.8808	30.6165	40.6197	35.5482		0	1	1	1	1	1		1.0111	1.01295	0.995781	1.00756	0.987925	0.994571		165.717	131.404	145.702	127.424	161.607	141.779		20.9373	21.9715	27.9957	26.6418
172997		136.232	108.137	109.97	87.72	115.112	108.248				0	150	150	150	150	150		0	27.935	35.8912	31.7179	40.992	35.3026		0	1	1	1	1	1		1.01114	1.01251	0.995714	1.00715	0.98787	0.994645		165.731	131.578	145.768	127.505	161.706	141.831		20.9883	22.0292	28.6735	26.7165
173077		139.526	103.403	110.185	100.831	111.186	107.24				150	150	150	150	150	150		33.4437	26.979	35.6635	31.559	42.3254	35.5382		1	1	1	1	1	1		1.01072	1.01204	0.995218	1.00638	0.987505	0.994136		165.806	131.798	146.229	127.698	161.985	142.206		21.0473	22.0755	28.918	26.9988
173157		126.814	89.918	92.491	96.121	106.343	104.571				0	150	150	150	150	150		0	26.9936	34.523	31.7266	42.6243	35.374		0	1	1	1	1	1		1.01032	1.01139	0.994906	1.00583	0.987358	0.994025		165.951	131.927	146.288	127.859	162.248	142.345		21.2415	22.181	28.9873	27.298
173257		124.216	83.285	108.434	100.339	110.735	102.533				0	0	150	150	150	150		0	0	32.8217	29.6948	40.4302	33.6354		0	0	1	1	1	1		1.00998	1.01087	0.994734	1.00549	0.98716	0.993627		166.134	131.929	146.354	127.943	162.261	142.374		21.2868	22.029	28.9312	27.5443
173357		145.891	108.167	114.066	104.999	122.674	110.616				0	0	150	150	150	150		0	0	31.4829	28.5687	39.236	33.008		0	0	1	1	1	1		1.00997	1.0104	0.994622	1.00513	0.987075	0.99377		166.263	131.939	146.457	128.238	162.351	142.557		21.2015	21.9688	29.176	28.1065
173437		156.464	135.121	136.811	101.36	135.747	116.897				0	0	150	150	150	150		0	0	30.3939	27.4077	38.608	32.9556		0	0	1	1	1	1		1.00969	1.01003	0.994564	1.00502	0.986989	0.993695		166.325	132.015	146.501	128.762	162.654	142.633		21.2378	22.294	29.2265	28.2045
173517		134.965	119.312	121.402	98.949	140.377	116.884				0	0	150	150	150	150		0	0	29.5358	26.9665	39.0154	33.0951		0	0	1	1	1	1		1.00941	1.00962	0.994539	1.00488	0.987175	0.993968		166.37	132.193	146.599	129.077	162.791	142.952		21.4408	22.3867	29.272	28.268
173637		140.206	113.592	130.151	103.265	134.66	116.538				0	0	0	150	150	150		0	0	0	27.1849	40.2641	34.3532		0	0	0	1	1	1		1.00942	1.00939	0.994812	1.0048	0.987525	0.994013		166.543	132.354	146.718	129.586	162.828	143.09		21.8432	22.4955	28.7067	28.399
173717		143.478	99.696	123.907	101.577	136.694	101.289				0	0	0	150	150	150		0	0	0	26.8876	40.291	35.3015		0	0	0	1	1	1		1.00928	1.00922	0.995072	1.00478	0.987842	0.993942		166.66	132.419	146.795	129.676	162.841	143.162		21.934	22.5237	28.4288	28.7467
173797		121.423	105.584	131.979	104.84	125.366	114.689				0	0	0	150	150	150		0	0	0	26.8839	40.3158	37.0085		0	0	0	1	1	1		1.00887	1.00848	0.994736	1.00417	0.987948	0.993653		166.691	132.531	146.898	129.78	163.107	143.731		21.9382	22.6497	28.4373	28.8413
173877		129.148	93.968	105.049	88.437	116.584	104.409				0	0	0	150	150	150		0	0	0	28.1258	41.52	38.2972		0	0	0	1	1	1		1.00755	1.00688	0.993913	1.00276	0.987457	0.992716		166.782	132.945	147.231	130.302	163.86	144.065		22.1165	22.9613	28.4765	29.1997
173997		126.703	103.307	106.695	103.916	99.862	105.773				0	0	0	150	150	150		0	0	0	27.9793	41.7668	38.4515		0	0	0	1	1	1		1.00646	1.00579	0.993432	1.00151	0.987467	0.99207		167.354	133.087	147.305	130.821	164.251	144.122		22.497	22.895	27.9992	29.8275
174077		132.996	96.342	109.719	87.461	100.402	93.103				0	0	0	150	150	150		0	0	0	26.9871	41.0157	38.4728		0	0	0	1	1	1		1.00567	1.00488	0.992609	1.00022	0.987526	0.991285		167.565	133.271	147.851	131.447	164.299	144.262		23.027	22.8623	27.9435	29.6575
174197		139.34	111.716	135.198	123.386	144.571	122.725				0	0	0	150	150	150		0	0	0	26.3911	39.6945	38.005		0	0	0	1	1	1		1.00507	1.0041	0.992037	0.999221	0.987587	0.990721		167.896	133.447	148.263	131.709	164.346	144.421		23.1788	22.7985	27.8902	29.533
174277		145.769	116.865	128.359	109.375	124.638	106.963				0	0	0	0	150	150		0	0	0	0	38.7969	38.2411		0	0	0	0	1	1		1.00447	1.00416	0.991629	0.998019	0.987731	0.990491		168.522	133.433	148.412	132.085	164.433	144.574		23.254	22.7595	27.7595	29.4345
174357		130.802	109.408	118.112	113.473	127.813	88.441				0	0	0	150	150	150		0	0	0	26.6478	38.8985	38.7556		0	0	0	1	1	1		1.00403	1.00394	0.991441	0.997445	0.988067	0.990662		168.999	133.583	148.509	132.455	164.472	144.575		23.4162	22.8547	27.7795	29.9065
174437		142.273	116.942	131.421	106.807	115.085	101.369				0	0	0	0	150	150		0	0	0	0	38.5404	39.2891		0	0	0	0	1	1		1.00361	1.00338	0.991193	0.9973	0.988395	0.990645		169.17	133.677	148.635	132.547	164.507	144.607		23.7237	22.999	27.9127	30.3523
174517		147.998	108.351	123.813	106.028	123.133	105.779				0	0	0	0	150	150		0	0	0	0	39.2642	39.3263		0	0	0	0	1	1		1.00329	1.00299	0.991096	0.997083	0.988286	0.990911		169.421	133.82	148.842	132.724	164.585	144.636		23.7717	23.2433	28.2603	30.4207
174597		153.778	111.106	118.85	107.701	129.151	97.179				0	0	0	150	150	150		0	0	0	26.5669	39.7908	40.2423		0	0	0	1	1	1		1.00325	1.00286	0.991378	0.996724	0.988666	0.991516		169.728	134.021	149.17	133.328	164.634	144.689		23.8517	23.2855	28.4603	29.9712
174677		158.271	113.094	129.795	107.209	122.858	86.199				0	0	0	150	150	150		0	0	0	27.1416	41.094	40.6098		0	0	0	1	1	1		1.00332	1.00262	0.991412	0.996641	0.988858	0.990278		169.887	134.257	149.441	133.426	164.671	144.858		23.9972	23.414	28.2252	30.2428
174777		148.587	105.719	116.764	96.135	118.677	101.062				0	0	0	150	150	150		0	0	0	27.9627	41.9847	41.5958		0	0	0	1	1	1		1.00292	1.0021	0.991	0.996032	0.989007	0.990359		170.017	134.476	149.531	133.603	164.757	145.058		24.0235	23.3967	28.119	30.3272
174857		128.847	121.048	112.361	96.952	113.001	108.636				0	0	0	150	150	150		0	0	0	27.4746	42.3776	41.5577		0	0	0	1	1	1		1.00211	1.00266	0.990438	0.995367	0.989066	0.990308		170.111	134.42	149.858	133.66	164.777	145.459		23.927	23.2642	28.133	30.2052
174997		160.666	122.18	126.406	127.704	129.904	110.818				0	0	0	150	150	150		0	0	0	27.0363	40.0508	40.5737		0	0	0	1	1	1		1.00197	1.00208	0.990416	0.995194	0.989221	0.99038		170.12	134.488	149.941	133.735	164.93	146.231		23.7728	23.2993	27.6172	30.1613
175077		144.809	116.75	134.877	114.609	136.974	118.524				0	0	0	0	150	150		0	0	0	0	39.5975	39.607		0	0	0	0	1	1		1.00194	1.00183	0.990193	0.995203	0.989415	0.9909		170.229	134.571	150.141	133.831	165.135	146.474		23.8198	23.2685	27.6773	30.023
175177		138.771	102.812	132.999	112.885	132.65	101.761				0	0	0	150	150	150		0	0	0	26.9778	40.4558	40.4174		0	0	0	1	1	1		1.00173	1.00164	0.990012	0.994876	0.989687	0.990961		170.381	134.717	150.154	134.027	165.325	146.56		23.864	23.187	27.7612	30.023
175257		146.56	101.757	113.702	99.054	123.635	103.981				0	0	0	150	150	150		0	0	0	27.3087	40.6832	40.4378		0	0	0	1	1	1		1.00169	1.00196	0.989899	0.994456	0.989827	0.991142		170.515	134.712	150.262	134.145	165.447	146.728		23.7713	23.0722	27.4492	29.8912
175337		150.875	128.536	116.123	114.466	146.102	109.899				0	0	0	150	150	150		0	0	0	28.4376	40.4811	39.7738		0	0	0	1	1	1		1.00175	1.00173	0.990134	0.994567	0.990156	0.991982		170.542	134.755	150.335	134.248	165.489	146.837		23.803	23.1388	27.5998	30.0028
175417		139.567	105.084	115.633	109.983	128.01	120.047				0	0	150	150	150	150		0	0	30.9167	28.9394	40.1385	39.938		0	0	1	1	1	1		1.00175	1.00197	0.990579	0.994687	0.990242	0.992242		170.571	134.823	150.429	134.432	165.624	146.896		23.8615	23.1923	27.8305	30.173
175517		152.374	108.689	119.57	96.744	126.753	101.135				0	0	150	150	150	150		0	0	32.2624	28.786	40.4242	39.7622		0	0	1	1	1	1		1.0014	1.00147	0.990219	0.994035	0.990078	0.992337		170.635	134.902	150.847	134.665	165.98	146.923		23.9055	23.3572	27.6687	29.9895
175597		129.322	93.893	123.998	94.82	112.685	97.351				0	0	150	150	150	150		0	0	32.8572	28.0307	40.5438	38.8936		0	0	1	1	1	1		1.00082	1.00064	0.989363	0.993153	0.989755	0.992625		170.743	135.082	151.2	134.987	166.199	146.942		24.0675	23.366	27.7382	30.1322
175697		136.378	112.396	113.432	92.908	109.822	97.268				0	0	150	150	150	150		0	0	33.1575	27.4876	39.2719	36.4716		0	0	1	1	1	1		0.999489	0.998904	0.988424	0.991567	0.989033	0.992533		171.059	135.165	151.845	135.091	166.268	147.016		24.2717	23.2663	27.7258	30.266
175777		137.647	102.808	115.324	103.626	110.765	108.448				0	0	150	0	150	150		0	0	31.8892	0	37.1623	35.6194		0	0	1	0	1	1		0.998893	0.998089	0.988413	0.990811	0.989131	0.993085		171.261	135.231	151.891	135.242	166.292	147.305		24.125	23.2663	27.2012	30.4035
175857		157.688	111.101	115.13	117.749	150.822	130.054				0	0	150	0	150	150		0	0	31.556	0	36.3918	35.6084		0	0	1	0	1	1		0.997979	0.99709	0.987763	0.989788	0.988993	0.993212		171.501	135.406	151.904	135.45	166.349	147.738		24.2832	23.2195	26.9832	30.4158
175997		138.979	107.734	133	116.905	112.136	117.03				0	0	150	0	150	150		0	0	31.7712	0	36.3333	35.9699		0	0	1	0	1	1		0.997088	0.995997	0.986955	0.98876	0.98856	0.99363		172.006	135.469	152.413	135.489	166.513	147.889		24.3227	23.0613	26.9298	30.4158
176077		158.475	105.283	118.852	103.068	129.059	109.224				0	0	150	0	150	150		0	0	33.0187	0	35.9322	36.049		0	0	1	0	1	1		0.996644	0.995516	0.986874	0.988157	0.988452	0.993239		172.444	135.603	152.418	135.564	166.859	147.938		24.5705	22.9925	26.9142	30.5627
176157		161.25	114.342	109.265	106.314	122.549	109.929				0	0	150	0	150	150		0	0	34.1291	0	35.845	35.8386		0	0	1	0	1	1		0.995962	0.994824	0.986897	0.987716	0.988386	0.992512		172.468	135.715	152.521	135.973	167.118	147.968		24.5705	22.932	27.036	30.5915
176237		147.248	111.91	116.09	93.445	134.843	105.824				0	0	150	0	150	150		0	0	34.2842	0	35.3257	35.8096		0	0	1	0	1	1		0.995929	0.99445	0.987155	0.987483	0.988529	0.992222		172.547	135.912	152.613	136.134	167.26	148.014		24.8995	22.8188	27.133	30.6055
176357		151.295	107.762	113.163	99.925	125.155	101.334				0	0	150	0	150	150		0	0	35.0714	0	36.3484	36.2528		0	0	1	0	1	1		0.995552	0.994185	0.987117	0.987478	0.988797	0.992122		172.898	136.196	152.64	136.204	167.383	148.02		25.0572	22.9173	27.3533	30.654
176437		146.569	105.901	99.338	112.731	120.167	112.869				0	0	150	0	150	150		0	0	34.4935	0	36.5312	37.0125		0	0	1	0	1	1		0.995432	0.994264	0.987228	0.987443	0.988851	0.992471		172.924	136.83	152.627	136.205	167.618	148.034		24.9155	23.0688	27.3533	30.5325
176517		148.448	124.017	109.83	126.471	129.951	118.863				0	0	150	0	150	150		0	0	33.1535	0	35.3816	35.2986		0	0	1	0	1	1		0.995319	0.993606	0.987112	0.987349	0.988816	0.992893		173.159	137.059	152.641	136.237	167.945	148.133		24.9808	23.0035	27.3533	30.6185
176617		164.248	129.475	126.956	121.481	152.885	140.569				0	0	150	0	150	150		0	0	32.5645	0	34.0574	34.0969		0	0	1	0	1	1		0.99512	0.993096	0.986736	0.98688	0.98857	0.992876		173.18	137.131	152.907	136.292	167.988	148.366		24.9808	23.2262	27.6243	30.7455
176697		159.831	128.197	146.791	135.585	166.174	122.428				0	0	150	0	0	150		0	0	32.287	0	0	32.9768		0	0	1	0	0	1		0.995046	0.992797	0.986627	0.986388	0.988883	0.992979		173.35	137.394	152.925	136.346	167.953	148.528		25.1335	23.3363	27.6243	30.7455
176797		165.811	134.477	122.469	120.063	132.537	112.082				0	0	150	0	0	150		0	0	31.6935	0	0	33.6488		0	0	1	0	0	1		0.994681	0.992459	0.986358	0.985946	0.98889	0.993187		173.444	137.668	152.968	136.394	168.131	148.675		25.4518	23.7978	27.6243	30.63
176877		156.655	113.603	124.966	105.765	134.284	105.647				0	0	150	0	0	150		0	0	32.0092	0	0	33.9952		0	0	1	0	0	1		0.994014	0.992673	0.98603	0.985778	0.989318	0.993325		173.445	137.649	153.02	136.531	168.084	148.651		25.275	23.66	27.5415	30.5782
176997		159.948	115.948	111.582	115.727	148.298	118.987				0	0	150	0	0	150		0	0	33.1611	0	0	33.933		0	0	1	0	0	1		0.99395	0.992575	0.985877	0.985966	0.989762	0.993615		173.683	137.725	153.045	136.656	168.035	148.6		25.4215	24.155	27.5415	30.569
177077		148.532	108.028	112.562	113.568	137.355	108.276				0	0	150	0	0	150		0	0	33.42	0	0	33.7899		0	0	1	0	0	1		0.994048	0.992555	0.985943	0.985824	0.989958	0.993299		173.721	137.814	153.034	136.683	168.198	148.655		25.5835	24.2127	27.5415	30.7097
177157		154.21	114.22	113.277	100.33	137.523	106.71				0	0	150	0	0	150		0	0	33.304	0	0	33.183		0	0	1	0	0	1		0.993935	0.992283	0.986158	0.985716	0.990031	0.993833		173.786	137.903	153.096	136.814	168.43	148.848		25.501	24.3377	27.9915	30.7028
177237		145.349	105.539	102.352	113.412	127.82	102.734				0	0	150	0	0	150		0	0	31.5648	0	0	31.6675		0	0	1	0	0	1		0.993596	0.991959	0.986199	0.985793	0.990112	0.993536		173.731	138.159	153.095	136.996	168.684	148.98		25.41	24.6745	27.9915	30.7418
177325		135.197	116.708	130.43	106.395	127.286	106.338				0	0	0	0	0	150		0	0	0	0	0	30.1399		0	0	0	0	0	1		0.99362	0.992185	0.986446	0.98574	0.990149	0.994213		173.73	138.108	153.09	137.002	168.739	149.141		25.41	24.6745	27.9915	30.7418
177417		168.1	143.799	149.854	125.464	153.763	139.606				0	0	0	0	0	150		0	0	0	0	0	29.8957		0	0	0	0	0	1		0.993567	0.991916	0.98622	0.985145	0.990141	0.993995		173.804	143.799	152.99	137.086	168.848	149.402		25.501	24.6745	27.5415	30.8045
177517		159.944	121.407	138.258	132.407	143.429	125.17				0	0	0	0	0	150		0	0	0	0	0	30.294		0	0	0	0	0	1		0.993625	0.99187	0.986388	0.984944	0.990184	0.993535		173.895	138.513	153.092	137.191	169.136	149.524		25.5695	24.7927	27.9915	30.826
177597		145.048	121.836	120.508	114.983	137.66	123.226				0	0	0	0	0	150		0	0	0	0	0	30.2731		0	0	0	0	0	1		0.993569	0.991964	0.986252	0.984574	0.990317	0.993917		174.025	138.571	153.094	137.219	169.281	149.451		25.7697	24.8492	27.9915	30.826
177697		164.165	112.86	128.992	113.576	139.083	96.476				0	0	0	0	0	150		0	0	0	0	0	29.9309		0	0	0	0	0	1		0.99374	0.991797	0.986195	0.984908	0.990776	0.994255		174.078	138.577	153.095	137.27	169.25	149.446		25.7982	24.8492	27.9915	30.876
177777		158.753	133.648	109.818	107.946	135.429	124.489				0	0	0	0	0	0		0	0	0	0	0	0		0	0	0	0	0	0		0.993678	0.991817	0.986335	0.984945	0.990953	0.994209		174.211	138.576	153.223	137.27	169.23	149.447		25.8723	24.7088	28.038	30.876
177877		143.873	109.49	109.619	93.805	137.24	119.886				0	0	0	0	0	0		0	0	0	0	0	0		0	0	0	0	0	0		0.993639	0.9918	0.986352	0.98505	0.990743	0.994668		174.212	138.576	153.221	137.267	169.303	149.44		25.8723	24.7088	28.038	30.579
177997		140.633	112.677	114.206	104.505	134.951	113.726				0	0	0	0	0	0		0	0	0	0	0	0		0	0	0	0	0	0		0.993699	0.991811	0.986449	0.985049	0.99059	0.995098		174.211	138.576	153.209	137.267	169.306	149.434		25.8723	24.7088	28.038	30.33
178077		160.81	101.094	112.388	113.097	144.168	124.14				0	0	0	0	0	0		0	0	0	0	0	0		0	0	0	0	0	0		0.993894	0.991841	0.986458	0.985234	0.989955	0.995123		174.227	138.575	153.208	137.337	169.33	149.434		25.6718	24.7088	28.038	30.4907
178157		156.088	133.521	156.853	127.28	149.297	139.199				0	0	0	0	0	0		0	0	0	0	0	0		0	0	0	0	0	0		0.993599	0.99129	0.98652	0.985417	0.989937	0.995027		174.402	138.63	156.853	137.463	169.331	149.565		25.788	24.8032	28.038	30.613
178237		164.088	143.287	143.678	119.828	161.669	134.971				0	0	0	0	0	0		0	0	0	0	0	0		0	0	0	0	0	0		0.993727	0.990879	0.986317	0.985291	0.990264	0.994982		174.432	143.287	153.225	137.463	169.376	149.578		25.8648	24.8032	28.038	30.613
178357		156.213	132.922	130.625	120.219	144.91	119.908				0	0	0	0	0	0		0	0	0	0	0	0		0	0	0	0	0	0		0.993914	0.990982	0.986228	0.985231	0.990166	0.994487		174.513	138.677	153.236	137.543	169.377	149.944		25.9713	24.906	28.038	30.7215
178437		150.683	129.79	134.468	114.23	151.602	112.323				0	0	0	0	0	0		0	0	0	0	0	0		0	0	0	0	0	0		0.993956	0.991434	0.98624	0.985257	0.990026	0.994191		174.53	138.661	153.745	137.798	169.327	149.957		26.0273	24.906	28.1822	30.7562
178517		162.388	126.471	132.296	101.497	152.224	142.556				0	0	0	0	0	0		0	0	0	0	0	0		0	0	0	0	0	0		0.993736	0.991225	0.986632	0.985009	0.990247	0.99521		174.52	138.668	153.187	137.834	169.318	149.914		25.9713	24.906	28.038	30.7562
178597		146.226	117.509	137.539	113.069	146.962	130.993				0	0	0	0	0	0		0	0	0	0	0	0		0	0	0	0	0	0		0.993627	0.992181	0.98649	0.985094	0.990441	0.995351		174.544	138.637	153.204	137.976	169.311	149.908		26.0273	24.906	28.038	30.904
178697		165.434	126.994	125.449	110.221	145.268	131.218				0	0	0	0	0	0		0	0	0	0	0	0		0	0	0	0	0	0		0.993523	0.992852	0.986346	0.985132	0.991131	0.996199		174.552	138.606	153.222	137.976	169.296	149.696		25.8533	24.9437	28.038	30.904
178777		161.846	133.134	126.166	93.634	141.662	115.279				0	0	0	150	0	0		0	0	0	27.803	0	0		0	0	0	1	0	0		0.99335	0.993024	0.985975	0.985007	0.991449	0.996154		174.566	138.598	153.1	137.978	169.176	149.708		25.8533	24.9437	27.9915	30.904
178857		145.125	114.56	132.068	108.624	135.555	112.652				0	0	0	0	0	0		0	0	0	0	0	0		0	0	0	0	0	0		0.993746	0.993557	0.985893	0.985123	0.991254	0.996661		174.535	138.574	153.101	137.818	169.197	149.435		25.8533	24.9437	28.038	30.7562
178997		170.217	134.736	156.253	123.144	163.286	142.61				0	0	0	0	0	0		0	0	0	0	0	0		0	0	0	0	0	0		0.994709	0.993742	0.985923	0.984975	0.991255	0.996496		174.525	138.566	156.253	137.839	168.965	149.438		25.8533	24.9437	28.038	30.7562
179077		162.246	142.246	143.109	107.645	149.852	146.9				0	0	0	0	0	0		0	0	0	0	0	0		0	0	0	0	0	0		0.995124	0.993492	0.9858	0.984873	0.991173	0.997079		174.448	142.246	153.057	137.854	168.788	149.212		25.7973	24.9167	28.0743	30.7562
179159		154.117	130.387	146.489	122.07	141.443	140.946				0	0	0	0	0	0		0	0	0	0	0	0		0	0	0	0	0	0		0.995351	0.99436	0.986044	0.984734	0.991025	0.997012		174.433	138.041	153.098	137.873	168.791	148.95		25.7973	24.7727	28.1208	30.7562
179257		148.849	131.93	134.353	109.28	149.465	131.158				0	0	0	0	0	0		0	0	0	0	0	0		0	0	0	0	0	0		0.995404	0.994491	0.986102	0.984812	0.991072	0.996096		174.43	138.025	153.009	137.614	168.756	148.904		25.7973	24.7727	28.0743	30.7215
179337		165.183	122.939	140.663	106.57	164.668	127.994				0	0	0	0	0	0		0	0	0	0	0	0		0	0	0	0	0	0		0.995175	0.994893	0.986029	0.98514	0.991197	0.996693		174.444	137.862	153.02	137.558	168.753	148.637		25.7973	24.4742	28.0743	30.7215
179417		159.572	108.88	137.53	118.078	150.553	149.211				0	0	0	0	0	0		0	0	0	0	0	0		0	0	0	0	0	0		0.995073	0.994714	0.986043	0.985665	0.991458	0.99645		174.451	137.998	153.018	137.469	168.783	149.211		25.7035	24.7727	28.0743	30.7215
179517		148.835	111.737	125.579	104.248	140.961	118.369				0	0	0	0	0	0		0	0	0	0	0	0		0	0	0	0	0	0		0.994948	0.994675	0.986445	0.985682	0.991334	0.996289		174.459	138.002	152.954	137.466	168.785	148.707		25.6413	24.7727	28.2343	30.7215
179597		149.738	110.363	128.423	101.983	144.316	131.226				0	0	0	0	0	0		0	0	0	0	0	0		0	0	0	0	0	0		0.995017	0.994914	0.986393	0.985469	0.991505	0.996273		174.564	137.973	152.962	137.463	168.782	148.71		25.6972	24.7727	28.2343	30.613
179677		151.121	122.954	145.717	93.43	155.204	111.63				0	0	0	0	0	0		0	0	0	0	0	0		0	0	0	0	0	0		0.995022	0.995549	0.986803	0.985463	0.991377	0.996575		174.563	137.903	152.897	137.463	168.749	148.658		25.7595	24.7727	28.3333	30.613
179757		165.926	113.682	143.187	114.313	136.437	126.369				0	0	0	0	0	0		0	0	0	0	0	0		0	0	0	0	0	0		0.994998	0.99544	0.986952	0.985898	0.991186	0.99651		174.565	137.908	152.873	137.282	168.753	148.669		25.6972	24.7727	28.3333	30.4907
179877		175.811	146.961	160.817	143.303	184.391	144.083				0	0	0	0	0	0		0	0	0	0	0	0		0	0	0	0	0	0		0.995188	0.996461	0.987067	0.986934	0.991123	0.996504		175.811	146.961	160.817	143.303	184.391	148.67		25.6972	24.7727	27.8833	30.3585
179997		153.42	134.145	122.274	124.699	137.14	134.955				0	0	0	0	0	0		0	0	0	0	0	0		0	0	0	0	0	0		0.995295	0.996946	0.987382	0.986893	0.991037	0.996351		174.437	137.707	152.61	137.08	168.71	148.524		25.7035	24.6757	27.6123	30.27
180077		162.838	121.918	133.203	122.074	138.839	134.638				0	0	0	0	0	0		0	0	0	0	0	0		0	0	0	0	0	0		0.995647	0.996841	0.987304	0.987574	0.991259	0.996127		174.376	137.573	152.562	136.975	168.514	148.438		25.696	24.7488	27.392	30.1755
180157		165.59	117.585	134.867	109.638	144.011	129.998				0	0	0	0	0	0		0	0	0	0	0	0		0	0	0	0	0	0		0.995636	0.996968	0.987124	0.988201	0.991399	0.996211		174.377	137.561	152.614	136.741	168.484	148.432		25.696	24.7488	27.6123	29.7562
180237		170.629	124.457	127.461	104.424	144.604	116.585				0	0	0	0	0	0		0	0	0	0	0	0		0	0	0	0	0	0		0.995667	0.997122	0.986834	0.987336	0.991311	0.996046		174.374	137.692	152.614	136.683	168.231	148.311		25.696	24.8745	27.6123	29.595
180317		150.114	121.865	126.836	97.046	138.517	104.379				0	0	0	0	0	0		0	0	0	0	0	0		0	0	0	0	0	0		0.995495	0.996725	0.986607	0.987747	0.990857	0.996338		174.227	137.583	152.615	136.641	168.285	148.283		25.596	24.7488	27.6123	29.5385
180397		172.428	124.363	132.053	111.705	139.26	120.587				0	0	0	0	0	150		0	0	0	0	0	29.7206		0	0	0	0	0	1		0.995312	0.996475	0.986343	0.988602	0.990859	0.99612		172.428	137.604	152.616	136.444	168.093	148.439		25.596	24.7488	27.6123	29.3903
180517		164.017	130.974	131.058	107.517	165.906	97.916				0	0	0	0	0	150		0	0	0	0	0	30.9422		0	0	0	0	0	1		0.995264	0.99639	0.986385	0.988514	0.990763	0.996447		174.246	137.349	152.616	136.318	165.906	148.415		25.596	24.7112	27.6123	29.3212
180597		160.269	120.675	123.529	111.31	145.25	103.548				0	0	0	0	0	150		0	0	0	0	0	32.0192		0	0	0	0	0	1		0.994987	0.997116	0.986204	0.988326	0.990682	0.995975		174.274	137.2	152.616	136.238	168.307	148.449		25.596	24.7112	27.6123	29.2927
180677		164.897	126.155	155.754	110.179	158.932	122.511				0	0	0	0	0	150		0	0	0	0	0	31.6528		0	0	0	0	0	1		0.994872	0.997806	0.985972	0.988338	0.990911	0.995748		174.286	137.179	155.754	136.237	168.279	148.466		25.596	24.7112	27.6123	29.2927
180757		176.992	128.136	142.184	122.987	182.152	140.683				0	0	0	0	0	150		0	0	0	0	0	31.0049		0	0	0	0	0	1		0.995263	0.997652	0.986484	0.988583	0.991004	0.995764		176.992	137.184	152.616	136.227	182.152	148.464		25.596	24.7112	27.6123	29.2927
180837		197.736	137.551	142.279	119.197	174.161	123.198				0	0	0	0	0	150		0	0	0	0	0	32.2257		0	0	0	0	0	1		0.995292	0.998086	0.986778	0.988489	0.991134	0.995738		197.736	137.13	152.615	136.137	174.161	148.466		25.5202	24.1372	27.392	29.172
180997		156.245	123.62	140.766	109.023	169.39	112.962				0	0	0	0	0	150		0	0	0	0	0	33.0807		0	0	0	0	0	1		0.995531	0.998738	0.986747	0.988495	0.991036	0.996103		174.21	136.288	152.579	135.72	169.39	148.305		25.5202	23.639	27.295	29.1302
181097		171.082	112.93	140.937	119.443	144.225	107.765				0	0	0	0	0	150		0	0	0	0	0	33.8137		0	0	0	0	0	1		0.995417	0.998566	0.986398	0.989317	0.991073	0.996092		174.21	135.938	152.487	135.529	167.948	148.306		25.5202	23.533	27.0132	29.3653
181177		156.563	111.289	129.069	110.853	131.429	97.2				0	0	0	0	0	150		0	0	0	0	0	34.3242		0	0	0	0	0	1		0.995466	0.99861	0.986159	0.98932	0.991223	0.995891		174.228	136.346	152.598	135.509	168.053	148.325		25.596	23.8455	27.295	29.3653
181257		156.326	109.108	137.147	94.406	126.38	106.493				0	0	0	150	0	150		0	0	0	27.8028	0	34.5122		0	0	0	1	0	1		0.995768	0.998594	0.986273	0.989576	0.990998	0.995843		174.364	137.053	152.595	135.534	168.268	148.459		25.696	24.326	27.295	29.3792
181337		154.54	105.581	119.8	90.584	151.363	108.644				0	0	0	0	0	150		0	0	0	0	0	33.8016		0	0	0	0	0	1		0.995558	0.998424	0.985956	0.989989	0.9908	0.995351		174.227	137.123	152.534	135.527	168.218	148.375		25.596	24.9168	27.0132	29.3792
181437		147.559	110.147	133.697	93.835	138.831	92.507				0	0	0	150	0	150		0	0	0	27.5878	0	34.8607		0	0	0	1	0	1		0.995639	0.998294	0.985909	0.989743	0.990715	0.995237		174.377	137.126	152.606	135.531	168.224	148.498		25.696	24.9168	27.295	29.3792
181537		155.216	109.011	133.748	104.64	143.823	108.4				0	0	0	150	0	150		0	0	0	28.179	0	34.6698		0	0	0	1	0	1		0.995682	0.998379	0.986464	0.989678	0.990511	0.995149		174.373	137.161	152.588	135.532	168.237	148.502		25.696	24.9783	27.295	29.3792
181617		169.66	110.84	144.272	115.685	160.879	119.27				0	0	0	150	0	150		0	0	0	28.503	0	34.7931		0	0	0	1	0	1		0.995725	0.998168	0.986492	0.989134	0.990079	0.995235		174.508	137.168	152.588	135.579	168.261	148.604		25.7035	24.9783	27.392	29.421
[truncated: 12,827 more rows]
[truncated: 2 more columns]
