# Supplementary material for: Data on microcirculatory perfusion dips in the resting nail bed
Source: Data Brief. 2018 Oct 27;21:1232–5. doi: 10.1016/j.dib.2018.10.077 (PMC6231364; doi:10.1016/j.dib.2018.10.077)
Supplement: Supplementary file 16 — Supplementary material [file mmc16.xlsx]

## Sheet: Del1
Time lapsed (ms)		Dig II dx	Dig II sin	Dig III dx	Dig III sin	Dig IV dx	Dig IV sin
0		65.552	68.114	48.439	39.517	39.679	31.961		Session_2 for testsubject_4
100		70.728	56.498	55.877	38.299	48.753	37.025
180		55.925	46.556	42.543	33.485	33.255	33.841
260		58.639	54.56	33.408	42.812	27.471	36.967
360		52.876	43.466	42.564	31.893	28.555	36.892
440		45.553	48.078	37.29	37.099	35.339	43.008
520		50.775	45.545	31.734	42.942	34.102	46.287
600		59.912	70.76	52.178	48.506	49.473	55.783
700		46.503	46.559	55.902	41.898	34.929	48.043
780		61.692	50.356	38.826	54.608	43.433	54.328
860		59.837	56.184	40.91	60.059	37.108	58.663
1000		62.321	53	41.661	66.379	33.249	59.47
1080		45.88	41.484	23.391	55.134	19.588	44.673
1160		45.207	46.814	18.249	44.886	22.041	26.428
1240		33.353	42.137	27.357	54.563	24.122	37.186
1340		62.48	60.133	27.182	76.704	28.949	69.061
1460		40.419	42.025	28.035	49.178	23.914	48.563
1540		47.652	51.103	34.511	65.725	26.196	59.271
1620		45.614	70.183	38.061	63.463	35.852	60.543
1700		48.988	35.748	36.327	44.203	27.106	62.783
1780		42.569	28.122	41.121	55.625	26.961	48.149
1880		46.009	36.024	24.638	71.37	20.122	36.485
2000		48.174	43.315	24.003	46.909	29.678	41.114
2080		55.734	42.772	39.859	51.228	39.853	61.731
2160		55.65	47.335	37.366	64.324	39.872	60.291
2260		40.962	57.557	24.805	48.539	26.9	59.732
2340		53.342	54.929	30.689	36.851	32.931	50.826
2420		53.652	52.983	35.651	46.079	31.388	37.31
2500		41.317	40.17	36.843	35.774	36.857	39.968
2580		36.709	57.768	25.776	41.977	26.951	27.767
2700		36.709	47.117	25.702	47.12	28.604	38.592
2780		58.581	45.473	34.294	48.63	49.07	57.775
2880		39.249	52.529	34.55	39.473	33.647	59.198
3000		33.262	45.411	28.434	50.928	42.01	64.356
3080		36.196	52.696	25.552	40.601	27.731	51.069
3180		49.006	59.781	30.134	47.846	27.332	42.217
3260		55.913	50.899	30.976	44.425	39.087	47.391
3360		51.147	46.292	36.752	54.522	36.299	64.148
3440		43.157	62.019	24.193	50.719	22.2	73.424
3560		48.765	52.624	41.683	59.571	32.282	53.704
3640		40.297	48.433	41.435	56.996	40.179	56.598
3720		40.267	52.369	29.69	52.873	34.536	60.09
3800		52.9	50.001	34.496	55.713	31.663	41.086
3880		37.707	39.529	35.987	62.251	32.279	72.979
4000		36.483	40.363	28.422	56.869	22.907	44.408
4100		40.787	36.586	27.901	49.711	46.115	42.729
4200		31.545	51.434	32.804	51.312	35.951	57.049
4280		36.375	32.034	37.549	39.913	26.796	35.951
4360		36.151	52.176	24.8	53.415	25.086	29.255
4440		60.252	49.638	42.787	50.041	42.872	48.922
4520		35.981	37.209	31.613	48.677	39.55	43.141
4600		42.391	40.036	36.661	54.291	35.988	45.925
4700		66.48	39.65	47.29	60.834	37.316	62.851
4800		54.065	33.869	43.792	44.773	34.167	39.452
4880		55.001	43.802	45.55	39.923	31.554	33.366
5000		48.601	43.759	30.024	45.738	31.668	40.07
5080		34.895	26.252	32.315	35.984	25.81	38.544
5180		35.777	43.867	30.777	34.918	31.78	36.925
5300		51.734	48.402	37.697	37.73	34.092	38.897
5380		41.99	35.277	30.264	47.291	28.191	36.436
5460		48.686	41.253	23.705	32.506	20.064	32.34
5540		48.947	31.319	29.386	28.787	19.701	61.42
5640		34.924	35.504	28.332	28.162	32.239	36.982
5720		33.82	38.39	21.364	29.142	24.682	40.876
5800		44.295	31.103	22.854	29.681	21.413	32.902
5880		30.764	31.039	25.451	32.904	29.603	33.933
6000		92.22	40.894	53.08	37.632	43.339	39.645
6080		51.015	44.413	41.078	49.828	34.318	46.49
6160		52.593	41.805	30.273	38.315	27.825	42.628
6260		32.884	41.439	27.173	26.89	26.23	43.706
6340		33.855	44.618	25.978	34.629	29.823	37.591
6420		36.338	40.619	24.449	29.981	25.694	39.656
6500		53.107	34.952	23.18	24.308	36.472	39.344
6600		47.101	45.492	23.466	29.602	29.972	68.422
6680		42.527	26.917	25.969	27.264	30.499	38.684
6760		42.11	28.449	16.768	46.983	17.836	40.102
6840		42.524	51.853	32.183	52.278	31.823	73.611
7000		48.69	44.341	33.654	42.434	32.115	95.585
7080		51.365	37.276	24.217	41.175	29.745	78.967
7160		52.915	37.248	23.75	43.27	34.356	52.229
7240		50.346	43.256	27.778	35.829	32.578	35.464
7340		38.655	58.033	29.388	36.697	23.601	68.251
7440		69.866	28.692	47.922	36.038	48.638	58.858
7520		54.649	44.195	23.865	48.583	27.298	44.128
7600		76.09	47.368	55.571	39.237	51.479	40.139
7680		95.634	63.15	64.041	45.042	63.425	59.705
7800		68.303	54.152	60.708	40.506	55.665	69.238
7880		61.506	54.984	44.596	39.849	37.865	42.755
8000		51.778	47.081	31.013	44.785	29.948	37.941
8120		54.656	36.762	29.237	39.849	47.619	57.297
8200		38.833	57.762	24.884	36.46	26.285	42.951
8320		40.854	28.827	29.425	36.03	27.778	63.321
8400		29.051	34.305	23.202	36.542	23.792	45.89
8480		59.046	43.576	45.927	46.122	34.927	48.855
8560		54.971	42.327	35.802	44.975	42.452	45.227
8640		43.688	35.96	35.584	39.01	34.726	58.909
8720		43.758	47.853	29.878	44.137	35.388	54.494
8800		42.318	47.081	39.898	48.259	35.66	61.684
8880		47.37	62.006	41.535	40.407	34.834	80.8
9000		41.212	36.463	30.105	28.245	32.643	37.989
9080		40.358	27.128	28.452	32.693	23.112	39.028
9160		36.016	29.939	24.162	24.832	34.877	38.33
9280		47.515	43.687	28.633	30.388	43.609	41.316
9360		46.87	41.177	35.503	41.505	45.312	69.396
9440		38.635	33.305	31.671	42.292	37.386	52.414
9520		46.833	43.176	41.176	36.903	33.482	48.91
9620		40.456	61.745	37.458	49.59	32.983	80.842
9720		40.73	38.939	39.144	34.607	32.53	52.297
9800		56.17	32.445	59.064	38.715	56.048	47.697
9880		31.566	37.247	46.059	43.988	25.15	90.756
10000		42.659	49.156	20.647	39.238	28.035	70.72
10080		45.749	36.421	40.885	54.889	47.013	41.532
10180		45.601	54.055	38.448	46.032	29.722	57.257
10260		43.626	29.352	32.624	37.284	45.039	44.96
10360		42.758	52.218	24.396	27.356	28.304	93.741
10440		47.393	34.431	30.765	49.626	35.279	57.704
10520		37.156	35.508	23.77	44.61	20.868	42.538
10620		37.043	38.013	22.913	40.443	31.138	62.194
10700		43.109	39.621	21.945	36.514	24.87	34.866
10780		45.401	31.638	35.868	31.231	24.231	43.966
10880		36.701	62.664	37.73	48.086	42.512	77.748
11000		50.478	45.654	41.527	43.047	45.99	45.837
11080		43.554	55.175	26.478	35.631	40.394	52.854
11180		62.666	54.718	37.522	42.312	38.985	66.746
11260		76.509	44.151	24.011	33.022	44.992	44.819
11340		56.578	28.931	34.352	34.551	32.343	47.456
11420		64.005	43.786	22.043	24.877	30.213	41.008
11520		63.364	44.81	28.441	30.12	29.295	38.612
11600		41.118	41.315	32.795	38.309	36.194	60.264
11720		50.312	46.862	46.151	49.935	44.69	66.749
11800		72.912	45.256	35.406	38.519	52.074	67.064
11880		58.425	46.322	36.191	45.05	28.212	48.014
12020		45.823	40.709	28.088	36.912	22.648	47.701
12100		60.51	43.468	37.461	38.215	34.153	44.68
12180		43.315	61.446	27.881	40.677	35.645	49.715
12260		44.634	34.727	21.843	27.85	31.892	39.041
12340		41.073	48.189	30.281	24.508	23.17	33.214
12420		57.649	45.387	41.679	50.213	37.663	51.453
12500		40.211	37.945	23.305	28.329	33.56	48.274
12600		50.75	41.223	36.431	32.641	40.197	64.467
12700		55.901	47.112	36.664	37.772	29.063	42.544
12780		62.902	39.181	26.338	42.133	45.201	42.739
12860		43.287	41.437	28.744	42.475	32.093	59.879
13000		43.539	38.221	25.509	33.526	36.719	43.533
13080		52.76	23.949	25.748	18.536	32.469	37.901
13180		79.181	35.768	52.959	35.495	53.772	69.281
13260		76.402	42.739	32.631	36.087	48.562	51.076
13340		58.688	52.573	35.713	41.113	41.717	57.562
13460		52.279	41.58	32.021	34.135	35.579	69.017
13540		46.59	45.365	37.87	41.298	41.046	44.039
13620		53.991	35.648	29.384	26.886	41.307	45.112
13700		46.318	56.271	31.27	45.034	37.049	59.478
13780		47.909	31.206	26.815	34.873	32.3	38.348
13880		65.596	42.458	35.748	42.314	39.666	43.675
14000		54.991	44.782	38.89	40.452	35.951	51.001
14080		54.046	41.603	45.272	38.152	43.112	53.238
14160		46.041	42.472	44.75	33.913	47.535	58.257
14240		41.222	32.892	33.819	40.036	34.414	39.997
14320		41.104	34.697	30.944	31.843	32.672	37.041
14400		47.452	36.802	32.814	31.483	41.869	59.501
14480		38.554	42.535	33.422	34.491	48.633	41.879
14580		39.074	32.59	35.967	25.28	47.6	52.473
14680		48.522	51.226	42.234	29.064	42.262	45.976
14760		46.906	54.761	45.73	39.511	48.145	67.979
14860		53.569	39.829	42.278	45.744	47.371	65.086
15000		52.89	41.877	30.508	33.93	47.406	39.733
15080		32.473	45.065	30.946	38.551	42.048	60.61
15180		45.073	32.644	34.239	31.166	27.469	40.094
15260		42.226	52.5	34.354	38.322	32.021	55.383
15360		30.111	40.937	31.772	26.566	26.2	55.541
15440		44.342	42.532	25.341	34.337	31.372	46.515
15520		37.515	38.614	39.435	32.139	32.708	46.157
15640		53.261	56.268	42.201	48.41	50.951	55.915
15720		47.15	47.134	42.134	47.814	33.989	55.829
15800		68.451	52.198	33.756	39.292	51.368	39.25
15880		45.85	39.29	33.874	38.815	53.637	53.143
16000		50.72	41.777	22.775	40.225	36.529	38.113
16080		41.976	34.176	34.831	31.541	30.15	48.412
16160		48.622	38.686	31.119	27.286	34.444	37.915
16240		38.462	31.232	25.159	17.454	25.592	60.456
16340		29.078	27.407	24.965	29.272	37.896	31.583
16440		48.904	45.491	37.899	30.807	48.654	39.12
16540		53.388	46.044	37.964	50.497	55.223	51.464
16620		44.921	45.674	27.469	39.862	31.866	49.972
16700		41.013	48.582	35.488	39.117	34.727	47.722
16800		42.844	50.699	37.794	44.466	33.985	54.146
16880		54.089	34.816	37.511	36.171	33.363	55.699
17000		36.15	38.262	25.534	24.08	34.803	50.366
17080		49.925	38.728	31.23	25.197	31.492	46.963
17160		35.405	35.807	22.5	26.169	31.065	40.954
17260		42.348	41.944	24.759	33.151	25.122	60.633
17340		49.409	52.535	39.591	35.828	37.597	62.621
17420		49.17	41.65	31.849	28.624	32.554	43.528
17500		37.083	45.793	39.277	35.117	39.154	64.652
17580		56.021	34.004	28.328	35.91	31.072	30.72
17700		67.271	45.308	52.801	24.708	49.361	45.603
17800		41.682	34.873	35.177	42.577	47.251	35.848
17880		45.554	52.761	39.426	34.634	26.964	41.3
18000		37.157	35.349	26.957	32.878	30.85	30.813
18080		56.229	36.396	33.536	31.114	34.761	45.292
18160		53.148	45.218	44.482	48.703	47.648	52.538
18240		48.057	38.012	30.02	46.48	37.414	65.783
18360		58.944	37.238	34.634	39.39	35.841	83.957
18440		42.261	41.006	30.265	27.263	34.688	51.473
18520		40.698	36.102	32.303	23.798	28.964	31.667
18600		49.946	39.441	15.943	30.862	28.77	47.041
18680		47.009	34.517	21.845	29.094	38.101	49.212
18760		47.624	43.729	26.79	28.247	34.222	31.304
18880		41.148	26.135	21.218	18.56	23.017	33.218
19000		61.845	54.83	34.31	35.002	55.482	43.664
19080		63.108	38.623	33.411	30.52	51.923	54.964
19160		45.808	45.823	24.877	40.049	37.626	47.381
19240		39.389	38.487	28.165	42.145	45.108	75.983
19320		34.514	69.029	33.564	41.64	31.348	59.171
19400		43.163	63.517	25.086	40.948	38.223	52.718
19500		35.645	41.526	23.356	33.435	36.678	39.263
19580		44.787	38.003	35.431	25.148	30.406	36.89
19660		43.483	31.314	22.532	27.455	38.5	32.517
19780		51.357	45.883	36.521	32.737	33.57	31.562
19860		45.668	62.128	30.361	49.952	37.317	68.692
20000		45.286	56.761	33.254	43.339	31.481	51.76
20080		39.395	52.571	28.949	31.308	37.474	49.09
20180		44.268	38.532	29.999	25.196	43.967	39.324
20260		45.144	34.053	29.1	32.592	34.373	60.533
20340		34.481	41.923	26.801	26.426	31.929	48.463
20420		38.378	25.955	19.9	27.796	25.601	44.993
20500		34.783	39.532	25.198	33.332	29.102	55.154
20580		33.477	29.806	23.082	26.993	24.913	36.312
20660		50.283	42.578	20.949	39.675	37.633	40.354
20740		52.453	42.73	35.348	39.086	31.251	40.436
20860		43.123	36.208	33.776	36.2	33.134	40.823
21000		45.085	27.374	28.578	31.543	23.165	49.657
21080		34.108	37.059	36.675	24.132	34.273	40.137
21160		45.725	28.906	21.385	16.563	41.205	28.773
21240		34.128	25.501	22.324	31.922	26.732	39.015
21320		31.076	34.747	31.267	30.804	30.129	28.68
21421		36.219	42.655	31.158	28.513	30.667	47.176
21500		40.971	39.124	34.279	40.257	38.109	41.186
21620		43.347	44.847	35.744	31.638	39.519	35.247
21700		60.534	42.804	28.894	29.57	35.358	43.423
21780		35.233	35.298	23.266	32.797	30.493	50.628
21860		35.216	32.223	23.889	29.398	33.159	22.944
22000		27.951	22.248	21.744	22.967	27.103	48.944
22100		44.09	34.255	26.748	15.428	22.957	39.566
22180		39.076	27.258	27.481	23.755	19.761	48.323
22280		45.433	37.197	31.383	30.161	42.692	60.785
22360		40.027	30.061	26.72	27.417	38.38	56.86
22440		42.543	44.652	26.874	34.325	34.441	44.082
22540		28.367	44.328	26.612	26.679	28.095	55.996
22620		36.926	29.408	25.371	18.743	30.288	46.724
22700		29.832	22.637	22.194	16.587	18.423	44.218
22780		27.43	34.442	31.484	21.797	29.432	35.794
22860		27.629	25.739	25.593	23.233	22.831	42.342
23000		45.944	44.136	29.571	46.228	51.653	62.387
23080		38.055	45.94	30.013	37.682	36.042	41.041
23160		46.311	42.991	29.788	35.956	38.91	32.067
23260		35.663	45.693	20.903	26.542	34.506	47.493
23340		47.514	47.107	30.464	32.021	28.486	35.461
23420		30.518	28.372	22.02	20.231	30.939	26.94
23500		36.698	31.947	23.529	23.604	25.551	50.34
23580		40.62	26.486	26.729	18.946	34.231	29.519
23680		34.92	22.1	31.053	20.563	21.663	26.132
23760		33.931	38.746	25.125	28.863	30.518	72.704
23880		39.003	42.094	34.601	42.37	46.117	54.243
24000		50.341	28.391	32.062	26.161	41.208	49.219
24080		44.379	31.334	39.49	27.823	42.737	34.15
24180		38.06	26.379	25.42	34.585	31.799	41.156
24260		29.896	42.047	29.301	30.002	26.004	51.732
24340		33.915	34.184	24.508	32.054	23.114	27.695
24440		34.883	38.617	27.172	28.874	24.553	50.913
24520		45.561	35.539	26.595	35.297	39.191	56.553
24620		60.706	34.958	42.174	29.153	50.329	51.466
24700		50.569	41.705	34.046	33.26	41.813	66.667
24800		63.07	38.6	32.897	23.161	40.241	33.22
24880		68.194	42.126	32.169	32.209	36.711	42.486
25000		45.957	42.276	17.655	20.779	37.438	54.887
25080		46.883	51.335	42.189	30.81	25.1	28.442
25160		36.621	43.807	21.761	21.691	21.861	32.721
25240		30.036	28.657	24.847	22.454	19.211	34.213
25320		55.212	32.373	32.219	29.091	27.105	41.59
25440		50.344	47.552	38.514	37.876	46.878	65.659
25540		44.572	35.866	41.267	22.788	34.2	49.472
25620		53.39	41.073	36.09	28.172	37.374	40.749
25720		38.513	37.87	32.632	34.96	32.206	35.806
25800		37.776	41.732	26.596	29.702	33.372	36.595
25880		43.284	24.196	35.675	29.06	25.386	45.877
26000		33.131	36.675	39.256	24.551	32.092	46.556
26080		39.078	29.812	34.266	22.75	25.775	24.055
26160		48.941	31.334	31.521	26.744	49.944	46.42
26240		51.786	65.738	39.72	41.641	41.279	50.112
26320		43.67	40.503	33.81	34.479	36.52	43.425
26420		42.61	38.829	39.18	28.881	41.365	45.247
26500		39.622	38.783	32.773	37.92	30.514	58.516
26580		41.809	43.696	20.807	33.218	29.751	54.013
26680		26.811	30.705	24.684	30.915	25.053	57.019
26780		22.805	33.93	24.023	28.868	17.55	39.89
26880		26.521	23.822	21.383	27.625	18.385	45.604
27000		39.959	48.169	40.634	23.296	50.16	51.936
27080		44.551	35.495	33.006	28.663	34.807	43.525
27160		41.631	41.2	33.216	34.547	31.456	47.422
27260		38.206	36.938	27.327	34.138	31.16	66.87
27340		48.768	34.349	25.763	25.717	28.947	58.082
27460		28.603	30.993	25.07	26.581	31.18	50.523
27540		39.99	39.766	25.747	21.753	26.471	39.018
27620		36.348	35.998	25.384	21.835	26.775	47.222
27700		38.331	20.883	26.658	26.456	33.353	28.71
27780		70.587	48.862	37.365	22.2	35.543	33.484
27860		43.259	30.074	37.869	33.616	37.459	44.573
28000		40.326	47.87	26.195	37.793	28.274	38.185
28080		34.522	32.544	31.174	27.105	25.127	28.386
28160		48.29	37.528	29.604	34.415	43.62	49.378
28260		41.807	37.618	21.234	30.85	31.611	37.814
28340		26.949	48.323	19.003	22.922	33.757	44.578
28420		40.197	38.484	32.537	29.704	25.796	43.216
28500		37.235	34.195	28.012	23.708	20.615	45.169
28620		41.191	29.479	29.793	28.844	31.497	34.816
28700		35.358	44.935	37.414	37.316	40.772	53.311
28780		44.134	32.99	32.023	31.48	32.556	42.986
28880		44.396	47.004	28.697	39.203	27.54	46.63
29000		54.632	51.626	38.332	32.62	37.751	45.682
29080		42.094	36.98	34.218	21.993	29.251	30.8
29160		32.737	35.648	31.205	33.927	26.3	31.381
29240		39.74	25.885	44.947	17.661	45.255	27.245
29320		48.126	37.509	37.465	32.513	31.953	26.853
29420		42.874	44.179	31.113	39.444	36.184	52.356
29500		44.705	48.388	26.339	34.795	34.613	48.257
29600		33.239	37.484	35.156	33.319	35.47	47.262
29680		48.134	37.074	34.161	35.615	27.575	36.276
29760		53.813	37.677	20.953	22.741	39.452	64.379
29840		39.615	37.828	26.965	26.257	28.64	43.482
30000		28.648	24.667	36.907	26.934	28.107	36.777
30100		33.14	36.236	34.805	23.07	25.617	39.221
30200		47.53	43.297	30.531	36.21	41.794	42.75
30280		36.265	41.22	33.557	27.026	28.954	42.135
30360		51.629	35.062	43.253	26.012	35.22	41.502
30440		41.872	38.838	33.604	33.713	33.34	57.831
30520		38.215	40.571	24.894	32.898	34.609	43.049
30620		42.828	50.773	25.928	23.525	18.682	47.516
30700		46.111	47.604	25.528	24.074	24.624	48.426
30780		42.491	40.996	31.114	30.069	30.28	29.141
30860		36.44	34.417	26.926	27.97	25.043	41.792
31000		40.805	39.114	35.881	27.514	36.406	43.614
31080		45.105	29.599	29.993	29.38	28.248	30.999
31160		42.121	33.646	35.383	37.286	33.856	46.783
31240		45.482	34	37.881	37.118	47.823	30.401
31340		49.381	38.126	30.746	45.356	21.759	54.897
31420		30.305	39.953	24.192	33.031	27.147	46.084
31500		58.356	55.153	32.803	37.822	33.924	30.675
31580		42.598	29.534	33.687	34.104	30.699	58.55
31680		55.311	48.053	43.065	45.125	48.476	54.989
31760		51.452	103.467	42.462	51.038	32.597	63.736
31840		52.897	80.042	45.464	56.678	43.817	78.015
32000		42.081	48.392	37.315	45.2	40.535	42.748
32080		52.535	45.131	48.817	27.785	33.045	37.962
32160		45.642	39.259	35.023	33.95	33.305	50.936
32240		49.277	49.619	36.843	48.143	21.595	33.732
32320		39.56	39.655	34.396	41.951	34.17	34.912
32400		60.016	43.273	45.992	46.056	39.324	56.95
32480		73.514	45.766	57.915	48.319	47.887	53.338
32580		46.116	61.248	35.193	55.99	44.99	64.934
32680		42.077	41.933	36.177	40.127	42.797	46.762
32760		58.96	53.704	39.337	48.274	42.71	39.188
32860		43.013	36.753	31.503	29.999	24.218	44.796
33000		48.4	46.033	36.84	19.524	42.322	41.364
33080		39.243	30.34	34.334	27.27	39.527	30.202
33160		44.838	32.946	43.792	27.163	39.983	33.764
33240		67.576	70.869	58.706	48.915	53.56	57.821
33360		37.167	47.704	44.168	37.34	36.186	32.442
33440		39.341	45.715	33.027	30.272	28.505	55.522
33520		45.242	51.646	45.858	25.047	29.985	46.245
33600		51.024	49.736	48.693	31.665	40.305	39.989
33680		42.542	34.494	30.463	19.912	31.43	39.656
33780		36.503	37.519	15.386	23.754	24.974	48.458
33860		33.068	40.984	12.97	31.735	20.479	33.25
34000		29.834	36.501	23.107	24.706	19.023	33.772
34100		46.405	60.518	32.353	33.552	37.62	66.79
34180		45.724	38.268	32.305	33.105	28.871	47.158
34260		45.511	67.425	37.135	46.525	41.382	36.038
34360		55.445	72.153	46.492	51.4	52.501	71.343
34460		45.117	46.948	51.627	46.298	47.123	51.294
34540		54.625	41.15	49.683	48.05	35.766	69.478
34620		43.758	48.859	33.934	24.767	23.535	37.542
34700		26.768	46.849	30.621	34.351	24.436	28.429
34800		35.115	48.984	32.115	33.044	25.556	39.762
34880		68.438	56.817	52.137	35.338	40.737	40.634
35000		42.968	45.208	30.117	27.905	28.74	33.752
35080		31.843	32.751	18.775	28.003	29.822	35.166
35160		40.214	52.033	30.525	30.437	27.818	39.975
35240		44.992	53.959	50.717	37.943	42.072	47.857
35320		39.603	51.429	35.111	23.802	27.305	41.432
35400		29.201	39.811	22.517	27.123	35.213	34.797
35520		41.511	35.186	42.453	35.218	25.749	47.832
35600		44.148	55.947	55.64	42.336	38.185	41.079
35700		41.202	42.961	37.605	40.528	36.711	52.383
35780		34.523	60.249	36.183	42.36	30.237	40.967
35860		40.739	38.571	48.265	29.52	43.265	37.172
36000		57.837	37.19	29.634	30.269	25.958	49.521
36080		42.612	36.702	34.585	29.254	23.187	32.63
36180		37.054	41.392	23.198	41.614	19.892	39.603
36260		41.703	30.783	18.387	32.586	23.983	58.829
36340		37.536	66.337	30.81	55.153	32.049	81.274
36440		35.581	50.903	33.581	42.54	40.507	49.977
36540		43.075	51.129	35.471	34.854	33.269	39.26
36620		57.139	42.16	55.808	40.956	61.631	44.994
36700		46.227	36.779	32.933	31.899	35.537	48.76
36780		44.776	33.851	40.851	20.355	26.87	44.224
36860		28.668	26.136	25.643	31.697	33.449	44.093
37000		52.432	40.329	23.036	27.061	27.356	18.808
37100		38.188	37.774	30.509	35.13	40.117	36.262
37200		39.904	45.756	33.994	43.193	30.036	38.643
37300		42.858	31.782	27.405	37.374	35.294	35.035
37380		49.979	39.297	32.17	26.952	40.184	31.915
37460		37.834	35.371	33.164	20.855	30.864	35.21
37540		40.84	39.475	27.316	23.752	32.149	34.166
37620		23.549	32.601	21.396	25.584	20.24	33.642
37720		32.629	31.621	18.944	24.374	22.059	34.662
37800		43.162	36.224	27.472	26.508	25.988	43.607
37880		32.459	39.902	28.439	32.343	28.654	37.152
38000		41.944	40.243	36.633	19.817	26.16	46.716
38080		39.031	42.507	35.7	21.477	31.106	29.578				Peak detection							AUC							Time							a							PU(a)							Perfusion variability
38160		33.491	36.532	39.517	19.427	22.553	42.505
38240		38.87	32.879	29.166	19.153	25.223	44.383				Dig II dx	Dig II sin	Dig III dx	Dig III sin	Dig IV dx	Dig IV sin		Dig II dx	Dig II sin	Dig III dx	Dig III sin	Dig IV dx	Dig IV sin		Dig II dx	Dig II sin	Dig III dx	Dig III sin	Dig IV dx	Dig IV sin		Dig II dx	Dig II sin	Dig III dx	Dig III sin	Dig IV dx	Dig IV sin		Dig II dx	Dig II sin	Dig III dx	Dig III sin	Dig IV dx	Dig IV sin		Dig II dx	Dig II sin	Dig III dx	Dig III sin
38320		25.437	33.985	19.255	24.373	25.531	26.851
38400		31.393	41.345	23.812	29.167	31.525	31.158				0	0	0	0	0	0		0	0	0	0	0	0		0	0	0	0	0	0		1.04036	1.0429	1.03415	1.03834	1.04347	1.04885		50.453	48.4291	37.6024	38.2789	40.3045	52.3762		14.6257	15.678	12.921	13.6478
38520		37.024	41.15	35.783	36.685	28.318	43.584				150	0	0	0	0	0		15.2291	0	0	0	0	0		1	0	0	0	0	0		1.03966	1.04234	1.03372	1.03896	1.04422	1.04892		50.3436	48.664	37.6163	37.9252	40.3033	52.3759		14.5248	15.937	12.921	13.5835
38600		27.223	42.643	31.619	35.025	36.158	40.999				0	0	0	0	0	0		0	0	0	0	0	0		0	0	0	0	0	0		1.03911	1.04277	1.03293	1.039	1.04386	1.0492		50.3777	48.6721	37.8709	37.9247	40.4325	52.3686		14.5248	15.9668	12.9223	13.4235
38681		36.55	35.563	38.056	22.627	33.67	41.608				0	0	0	0	0	0		0	0	0	0	0	0		0	0	0	0	0	0		1.03928	1.0438	1.03339	1.03916	1.0438	1.04946		50.3568	48.6906	38.056	37.9227	40.5255	52.3666		14.5248	16.1538	12.972	13.5835
38801		26.06	40.334	39.648	34.636	27.793	47.999				0	0	0	0	0	0		0	0	0	0	0	0		0	0	0	0	0	0		1.03947	1.04429	1.03438	1.03968	1.04404	1.04891		50.5589	48.7669	39.648	37.9394	40.5698	52.376		14.6257	16.459	13.1227	13.6478
38881		34.177	40.613	29.61	26.56	32.383	30.656				0	0	0	0	0	150		0	0	0	0	0	15.2915		0	0	0	0	0	1		1.04002	1.04526	1.03498	1.03864	1.04425	1.04787		50.6352	48.8426	37.9447	38.5818	40.6573	52.4144		14.9517	16.4948	13.1675	13.6725
39003		39.74	29.716	25.194	12.369	18.846	34.533				0	0	0	0	0	150		0	0	0	0	0	15.357		0	0	0	0	0	1		1.04021	1.04637	1.03525	1.03907	1.04522	1.04727		50.6808	48.8599	38.1161	38.6762	40.7239	52.6748		14.9517	16.6078	13.2082	13.7068
39100		53.115	46.337	30.797	30.093	24.965	63.593				0	0	0	0	0	150		0	0	0	0	0	15.0287		0	0	0	0	0	1		1.04051	1.04663	1.03457	1.03919	1.04451	1.04719		53.115	46.337	38.4387	38.8549	40.7471	63.593		15.137	16.523	13.2103	13.7348
39200		41.936	37.643	33.152	26.447	41.577	34.325				0	0	0	0	0	150		0	0	0	0	0	15.2887		0	0	0	0	0	1		1.04014	1.04557	1.03361	1.03864	1.04402	1.0473		50.7128	48.9517	38.5169	38.8874	41.577	52.9915		15.137	16.523	13.168	13.7348
39280		37.216	42.421	21.253	30.596	30.612	32.338				0	0	0	0	0	0		0	0	0	0	0	0		0	0	0	0	0	0		1.04024	1.0458	1.03285	1.03877	1.04458	1.04738		50.7108	48.9981	38.5971	38.989	40.7738	52.9771		15.137	16.484	13.142	13.822
39360		36.874	31.545	22.345	32.173	27.478	44.864				0	0	0	0	0	0		0	0	0	0	0	0		0	0	0	0	0	0		1.03979	1.04626	1.03284	1.03798	1.04482	1.04793		50.6855	48.9073	38.6532	39.0321	40.7729	52.8834		14.9517	16.371	13.142	13.822
39440		34.603	33.531	26.762	27.551	27.304	37.641				0	0	0	0	0	0		0	0	0	0	0	0		0	0	0	0	0	0		1.04016	1.04584	1.03295	1.03823	1.04544	1.04924		50.6813	48.934	38.7165	39.0187	40.7651	52.4316		14.9517	16.371	13.1683	13.822
39520		49.904	46.574	27.504	42.48	28.893	33.523				0	0	0	0	0	0		0	0	0	0	0	0		0	0	0	0	0	0		1.04025	1.04626	1.03376	1.03738	1.04552	1.04972		49.904	46.574	38.7923	42.48	40.7773	52.6004		15.137	16.484	13.1625	14.1073
39600		43.097	49.114	22.859	28.485	29.51	34.973				0	0	0	0	0	0		0	0	0	0	0	0		0	0	0	0	0	0		1.04115	1.04649	1.03343	1.0369	1.04616	1.04872		50.7324	49.114	39.1128	39.0673	40.775	52.7484		15.2265	16.6527	13.301	14.1073
39700		40.053	35.146	32.418	27.565	37.186	28.056				0	0	0	0	0	150		0	0	0	0	0	15.3125		0	0	0	0	0	1		1.04139	1.04692	1.03278	1.03674	1.04588	1.04896		50.7924	49.0098	39.1514	39.0696	40.8144	52.709		15.1675	16.6527	13.5235	14.1073
39780		42.366	39.882	22.713	33.146	21.218	28.323				0	0	0	0	0	150		0	0	0	0	0	15.3578		0	0	0	0	0	1		1.04219	1.0465	1.03174	1.03602	1.04591	1.04926		50.8036	49.0337	39.266	39.0805	40.9959	52.9343		15.249	16.6527	13.4885	14.1073
39860		45.701	36.085	36.53	27.922	40.779	45.254				0	0	0	0	0	150		0	0	0	0	0	15.0708		0	0	0	0	0	1		1.04216	1.04637	1.03165	1.03423	1.04567	1.04891		50.9231	49.1384	36.53	39.1428	40.779	53.2317		15.192	16.749	13.3868	14.1073
40001		42.208	29.933	31.89	28.801	25.336	36.434				0	0	0	0	0	150		0	0	0	0	0	15.2166		0	0	0	0	0	1		1.0423	1.04579	1.03113	1.03388	1.04628	1.05008		51.1754	49.4558	39.5023	39.1652	41.1896	53.2633		15.26	17.0308	13.4975	14.0843
40080		75.402	41.283	28.238	16.661	36.549	37.029				0	0	0	0	0	150		0	0	0	0	0	15.6207		0	0	0	0	0	1		1.04277	1.04565	1.03155	1.03334	1.0464	1.04965		75.402	49.4864	39.5465	39.1753	41.1882	53.2804		15.4095	17.0178	13.5592	14.0843
40160		54.71	33.423	17.739	22.839	34.093	50.462				0	0	0	0	0	150		0	0	0	0	0	15.6504		0	0	0	0	0	1		1.04311	1.04546	1.03162	1.03262	1.04649	1.04918		54.71	49.5305	39.5414	39.1898	41.187	53.2997		15.6322	17.0178	13.5592	14.0843
40260		44.119	37.753	26.165	18.557	27.471	32.426				0	0	0	0	0	150		0	0	0	0	0	15.5007		0	0	0	0	0	1		1.04392	1.04492	1.03165	1.03266	1.0473	1.04911		51.4177	49.2225	39.5395	39.1588	41.2009	53.2121		15.681	16.736	13.5592	14.0255
40340		35.301	29.01	22.07	15.64	21.829	27.33				0	0	0	0	0	150		0	0	0	0	0	15.7369		0	0	0	0	0	1		1.04425	1.04554	1.03212	1.03221	1.04836	1.04954		51.46	49.1716	39.6366	39.1635	41.2058	53.2848		15.771	16.736	13.6345	14.0255
40440		33.918	32.72	27.068	22.384	28.438	45.078				0	0	0	0	0	150		0	0	0	0	0	15.5018		0	0	0	0	0	1		1.04479	1.04593	1.03297	1.0309	1.04858	1.04994		51.4785	49.1561	39.648	39.3424	41.2124	53.3234		15.8562	17.0178	13.6538	14.0843
40520		33.302	35.184	25.362	14.829	23.352	40.542				0	0	0	0	0	150		0	0	0	0	0	15.1739		0	0	0	0	0	1		1.04522	1.04633	1.03121	1.03086	1.04793	1.0497		51.5187	49.3358	39.6771	39.4548	41.2216	53.3267		16.0797	17.2743	13.6538	14.0602
40620		29.369	31.688	25.071	29.257	28.198	35.939				0	0	0	0	0	0		0	0	0	0	0	0		0	0	0	0	0	0		1.04525	1.04633	1.03156	1.03054	1.04837	1.04982		51.6093	49.6582	39.7192	39.6275	41.247	53.325		16.4707	17.0725	13.7395	14.1032
40720		41.701	33.907	30.078	28.6	39.832	48.011				0	0	0	0	0	0		0	0	0	0	0	0		0	0	0	0	0	0		1.04517	1.04624	1.03206	1.03016	1.04814	1.04979		51.6284	49.6637	39.7199	39.6711	39.832	53.3396		16.4252	17.0725	14.0455	14.0512
40800		37.786	39.428	36.503	31.958	32.175	37.609				0	0	0	0	0	0		0	0	0	0	0	0		0	0	0	0	0	0		1.04488	1.04594	1.03024	1.03012	1.048	1.04942		51.7937	49.8296	36.503	39.6753	41.2555	53.3402		16.45	16.983	13.9843	14.0512
40880		32.568	25.444	29.376	31.195	24.338	32.124				0	0	0	0	0	0		0	0	0	0	0	0		0	0	0	0	0	0		1.04507	1.0461	1.03025	1.02999	1.04775	1.04965		51.8686	50.2227	39.7219	39.6798	41.2613	53.3275		16.5162	17.028	13.9145	14.1032
41000		52.033	46.471	38.542	21.771	38.873	44.846				0	0	0	0	0	0		0	0	0	0	0	0		0	0	0	0	0	0		1.0452	1.046	1.03069	1.03028	1.04712	1.04935		52.033	46.471	38.542	39.6572	38.873	53.3317		16.4925	16.913	14.209	14.0512
41080		41.59	38.341	25.523	25.58	30.068	34.041				0	0	0	0	0	0		0	0	0	0	0	0		0	0	0	0	0	0		1.04474	1.04575	1.03111	1.03086	1.04741	1.04942		51.9548	50.5431	39.9262	39.4548	41.3452	53.3307		16.4925	16.913	14.3025	14.0512
41161		34.662	31.465	22.48	21.625	16.848	35.844				0	0	0	0	0	0		0	0	0	0	0	0		0	0	0	0	0	0		1.0452	1.04572	1.0311	1.03133	1.04888	1.04964		51.934	50.6172	39.9895	39.5554	41.3651	53.3399		16.616	16.9218	14.5547	14.0765
41241		66.307	29.133	17.923	25.674	35.402	40.444				0	0	0	0	0	0		0	0	0	0	0	0		0	0	0	0	0	0		1.0449	1.04661	1.0297	1.03133	1.04926	1.04823		66.307	50.6465	40.0631	39.7353	41.3788	53.423		16.9347	16.8962	14.5547	14.0917
41321		42.115	42.992	26.093	37.251	18.15	43.587				0	0	0	0	0	0		0	0	0	0	0	0		0	0	0	0	0	0		1.04498	1.04734	1.03075	1.0311	1.04936	1.04852		52.3407	50.6994	40.0938	39.7629	41.4246	53.4411		17.0425	16.9345	14.5872	14.1262
41441		46.854	46.365	27.313	33.664	31.698	41.323				0	0	0	0	0	0		0	0	0	0	0	0		0	0	0	0	0	0		1.04413	1.0482	1.03146	1.03116	1.05001	1.04878		52.431	46.365	40.1237	39.8445	41.4854	53.5151		17.006	16.9745	14.6795	14.1065
41541		58.264	53.851	36.564	40.905	37.232	45.518				0	0	0	0	0	0		0	0	0	0	0	0		0	0	0	0	0	0		1.04402	1.04877	1.03189	1.0308	1.04994	1.04857		58.264	53.851	36.564	40.905	37.232	53.7064		17.1275	16.9785	14.6293	14.145
41641		53.78	34.853	27.791	26.235	29.642	44.971				0	0	0	0	0	0		0	0	0	0	0	0		0	0	0	0	0	0		1.04369	1.04891	1.03233	1.03098	1.05015	1.04845		53.78	50.9022	40.159	40.1963	41.5521	53.729		16.8143	16.8672	14.4535	14.1895
41720		60.347	32.17	30.86	27.129	34.308	40.454				0	0	0	0	0	0		0	0	0	0	0	0		0	0	0	0	0	0		1.04387	1.04835	1.03218	1.03077	1.04989	1.04831		60.347	50.9101	40.1611	40.3479	41.5662	53.757		16.6253	16.796	14.4535	14.287
41801		45.223	39.59	30.744	29.503	30.572	60.073				0	0	0	0	0	0		0	0	0	0	0	0		0	0	0	0	0	0		1.04372	1.04833	1.03182	1.03035	1.05017	1.04849		52.4987	50.9103	40.2011	40.3801	41.5811	60.073		16.571	16.796	14.5265	14.287
41881		40.144	43.323	31.284	34.951	30.564	65.875				0	0	0	0	0	0		0	0	0	0	0	0		0	0	0	0	0	0		1.04405	1.04928	1.03184	1.03012	1.05042	1.0484		52.5284	50.923	40.2001	40.5291	41.5951	65.875		16.7013	16.823	14.5265	14.4045
42001		36.674	34.77	24.985	22.396	28.49	43.121				0	0	0	0	0	0		0	0	0	0	0	0		0	0	0	0	0	0		1.04379	1.04942	1.03191	1.02998	1.0503	1.04849		52.7768	51.0705	40.2962	40.7312	41.6571	54.2067		16.8945	16.8953	14.7163	14.6277
42080		34.147	29.034	29.963	25.713	30.891	34.298				0	0	0	0	0	0		0	0	0	0	0	0		0	0	0	0	0	0		1.04441	1.04941	1.03243	1.02995	1.04924	1.04914		52.6593	51.1274	40.4903	40.7709	41.7883	54.2372		16.8945	16.8953	14.7353	14.732
42160		35.647	43.266	24.699	40.397	30.352	32.986				0	0	0	0	0	0		0	0	0	0	0	0		0	0	0	0	0	0		1.04496	1.04994	1.03299	1.02938	1.04916	1.04994		52.9082	51.2241	40.5927	40.397	41.7896	54.2527		17.2372	16.8687	14.626	14.7525
42240		48.889	44.113	34.271	43.42	36.983	44.469				0	0	0	0	0	0		0	0	0	0	0	0		0	0	0	0	0	0		1.04498	1.04995	1.032	1.02905	1.04537	1.04984		48.889	44.113	40.636	43.42	36.983	54.5819		17.2245	16.7582	14.5292	14.7875
42360		46.342	38.141	32.623	36.047	34.116	42.753				0	0	0	0	0	0		0	0	0	0	0	0		0	0	0	0	0	0		1.04507	1.05018	1.03275	1.02816	1.0431	1.04879		53.2018	51.4949	40.7013	40.9634	42.3339	54.9017		17.1745	16.8605	14.3882	14.6525
42441		45.303	40.38	25.333	30.264	27.464	23.65				0	0	0	0	0	0		0	0	0	0	0	0		0	0	0	0	0	0		1.04531	1.04855	1.03291	1.02687	1.04297	1.04796		53.1906	51.6296	40.691	41.0261	42.6788	54.9377		17.1745	16.7305	14.181	14.6065
42521		40.55	45.272	24.786	30.26	26.134	50.024				0	0	0	0	0	0		0	0	0	0	0	0		0	0	0	0	0	0		1.04498	1.04737	1.03208	1.02609	1.04323	1.04652		53.206	45.272	40.7425	41.1254	42.6857	50.024		17.0838	16.99	13.9988	14.582
42601		41.063	44.855	29.75	36.039	26.978	35.632				0	0	0	0	0	0		0	0	0	0	0	0		0	0	0	0	0	0		1.04494	1.04839	1.03187	1.02607	1.04325	1.04591		53.3009	44.855	40.7549	41.4194	42.6856	55.0398		17.1735	17.2003	13.9988	14.6795
42680		43.271	50.928	26.502	23.972	19.517	56.969				0	0	0	0	0	0		0	0	0	0	0	0		0	0	0	0	0	0		1.04618	1.04952	1.03229	1.02671	1.04444	1.04672		53.3115	50.928	40.8329	41.4529	42.6938	56.969		17.4155	17.6125	14.0255	14.6623
42800		37.04	35.462	24.353	25.288	20.275	30.212				0	0	0	0	0	0		0	0	0	0	0	0		0	0	0	0	0	0		1.04726	1.04829	1.03277	1.02773	1.04502	1.04761		53.3245	52.0535	40.904	41.4842	42.7106	55.0499		17.4965	17.6495	13.871	14.7347
42880		46.126	37.368	32.363	17.326	23.759	42.317				0	0	0	0	0	0		0	0	0	0	0	0		0	0	0	0	0	0		1.04859	1.04882	1.03345	1.02798	1.04516	1.04856		53.3298	52.0982	40.9486	41.5467	42.7356	55.0047		17.6087	17.707	13.682	14.9625
43001		35.836	42.355	43.429	34.59	29.154	49.369				0	0	0	0	0	0		0	0	0	0	0	0		0	0	0	0	0	0		1.04859	1.04967	1.03403	1.02821	1.04635	1.04907		53.3429	52.1283	43.429	41.5876	42.7567	49.369		17.5775	17.999	13.635	15.2888
43080		37.413	49.191	37.591	40.768	27.29	53.507				0	0	0	0	0	0		0	0	0	0	0	0		0	0	0	0	0	0		1.04912	1.04747	1.03287	1.02813	1.04722	1.04833		53.3836	49.191	37.591	40.768	42.7893	53.507		17.5708	18.3982	13.6185	15.4163
43160		43.902	57.593	39.648	27.327	34.781	56.198				0	0	0	0	0	0		0	0	0	0	0	0		0	0	0	0	0	0		1.04847	1.0473	1.03303	1.02749	1.04826	1.04807		53.413	57.593	39.648	41.6216	42.8264	56.198		17.551	18.386	13.6185	15.2812
43240		51.471	52.034	27.583	28.679	30.699	40.222				0	0	0	0	0	0		0	0	0	0	0	0		0	0	0	0	0	0		1.04841	1.04798	1.03272	1.02665	1.04856	1.04816		51.471	52.034	41.1813	41.6402	42.8997	55.6799		17.643	18.3803	13.5202	15.0043
43320		34.391	48.056	24.995	33.967	28.912	36.783				0	0	0	0	150	0		0	0	0	0	15.9131	0		0	0	0	0	1	0		1.04852	1.04821	1.03279	1.02634	1.04785	1.04836		53.7865	48.056	41.3301	41.6319	42.8454	55.6626		17.643	18.3803	13.504	14.84
43400		34.297	33.438	13.776	24.205	30.5	22.617				0	0	0	0	150	0		0	0	0	0	15.9056	0		0	0	0	0	1	0		1.04946	1.04985	1.03325	1.02686	1.04852	1.04895		53.8034	52.6009	41.4704	41.639	42.9013	55.78		17.6922	18.4873	13.5183	15.0043
43500		21.495	36.1	16.721	28.829	26.948	36.133				0	0	0	0	150	0		0	0	0	0	16.1813	0		0	0	0	0	1	0		1.05078	1.0508	1.03306	1.02752	1.04854	1.04918		53.8151	52.6526	41.6938	41.6878	43.0209	55.8097		17.9187	18.4943	13.5643	15.0168
43580		32.055	42.35	21.84	30.16	19.556	34.58				0	0	0	0	150	0		0	0	0	0	15.9817	0		0	0	0	0	1	0		1.05169	1.05299	1.03255	1.02921	1.04842	1.04981		53.8592	52.6396	41.7544	41.6955	43.2781	56.0168		18.0813	18.5125	13.6498	14.9093
43680		29.83	38.392	29.472	30.068	20.715	36.028				0	0	0	0	0	0		0	0	0	0	0	0		0	0	0	0	0	0		1.05276	1.05449	1.03283	1.0301	1.04827	1.05035		53.8961	52.6647	41.9197	41.7494	43.3501	56.235		18.1403	18.5395	13.7043	15.0772
43800		50.728	57.992	40.139	47.231	47.842	57.03				0	0	0	0	0	0		0	0	0	0	0	0		0	0	0	0	0	0		1.05348	1.0551	1.03356	1.03033	1.04867	1.0508		50.728	57.992	40.139	47.231	47.842	57.03		18.1912	18.5735	13.8633	15.0012
43880		44.062	39.624	34.905	41.586	37.864	56.493				0	0	0	0	0	0		0	0	0	0	0	0		0	0	0	0	0	0		1.05315	1.05568	1.03372	1.03062	1.04817	1.05146		53.9065	52.8134	42.0522	41.586	37.864	56.493		18.109	18.6237	13.7845	15.0615
44000		58.01	45.986	34.404	38.955	22.845	40.174				0	0	0	0	0	0		0	0	0	0	0	0		0	0	0	0	0	0		1.05389	1.0553	1.03388	1.03122	1.0481	1.05057		58.01	45.986	42.0558	38.955	43.6667	56.4159		18.261	18.852	13.7662	15.0337
44081		51.366	46.327	32.806	47.166	26.179	45.534				0	0	0	0	0	0		0	0	0	0	0	0		0	0	0	0	0	0		1.05461	1.05442	1.03285	1.03126	1.04898	1.05038		51.366	46.327	42.1171	47.166	43.6113	56.4247		18.2925	18.8173	13.7662	14.9822
44161		31.223	41.747	17.356	34.81	25.358	54.197				0	0	0	0	0	0		0	0	0	0	0	0		0	0	0	0	0	0		1.05513	1.05423	1.03259	1.03146	1.04943	1.04951		54.0802	53.2515	42.1839	42.2408	43.7019	54.197		18.282	19.0508	13.9243	15.2165
44261		32.484	42.836	20.758	44.588	16.257	39.492				0	0	0	0	0	0		0	0	0	0	0	0		0	0	0	0	0	0		1.05585	1.05479	1.03398	1.03251	1.05016	1.05037		54.3296	53.4834	42.1876	44.588	43.6589	56.5071		18.2355	19.064	14.021	15.4265
44341		41.762	34.857	23.91	31.202	28.725	47.321				0	0	0	0	0	0		0	0	0	0	0	0		0	0	0	0	0	0		1.05602	1.05522	1.03593	1.03261	1.0497	1.0514		54.6274	53.5358	42.1868	42.29	43.7822	56.5355		18.287	19.1208	14.1375	15.5695
44421		32.033	31.171	18.178	26.279	21.771	38.756				0	0	0	0	0	0		0	0	0	0	0	0		0	0	0	0	0	0		1.05615	1.05617	1.0373	1.03255	1.04852	1.05141		54.6537	53.5524	42.1906	42.3523	44.112	56.6852		18.4675	19.3338	14.4348	15.5935
44521		36.649	48.05	43.096	35.85	32.657	54.981				0	0	0	0	0	0		0	0	0	0	0	0		0	0	0	0	0	0		1.05517	1.05599	1.03691	1.03313	1.04958	1.05097		54.7688	48.05	43.096	42.4038	44.1736	54.981		18.521	19.2223	14.4902	15.623
44600		43.541	45.662	35.132	36.812	40.223	38.743				0	0	0	0	0	0		0	0	0	0	0	0		0	0	0	0	0	0		1.05558	1.05605	1.03724	1.03301	1.04741	1.04938		54.8052	45.662	42.4543	42.4856	40.223	56.9642		18.5528	19.2223	14.5135	15.6485
44721		39.144	43.605	27.929	37.091	37.313	56.349				0	0	0	0	0	0		0	0	0	0	0	0		0	0	0	0	0	0		1.05595	1.05586	1.03761	1.03307	1.04506	1.04834		54.9674	43.605	42.4615	42.4852	37.313	56.349		18.4862	19.2942	14.5728	15.6485
44801		50.669	47.652	36.921	36.422	39.818	48.875				0	0	0	0	0	0		0	0	0	0	0	0		0	0	0	0	0	0		1.05639	1.05583	1.03874	1.03287	1.04383	1.04833		50.669	47.652	36.921	42.4866	39.818	57.0222		18.338	19.2942	14.6653	15.6485
44881		42.962	48.108	45.166	48.326	38.219	50.386				0	0	0	0	0	0		0	0	0	0	0	0		0	0	0	0	0	0		1.05727	1.05632	1.03957	1.03254	1.0448	1.04955		55.2353	48.108	45.166	48.326	38.219	50.386		18.4218	19.2913	14.9768	15.6678
45001		37.429	43.513	32.542	30.798	34.625	40.462				0	0	0	0	0	0		0	0	0	0	0	0		0	0	0	0	0	0		1.05738	1.05681	1.04154	1.03325	1.04638	1.04845		55.2336	43.513	42.504	42.5482	44.6291	57.4641		18.4218	19.486	15.1235	15.6952
45081		33.018	35.067	34.197	34.588	36.284	42.596				0	0	0	0	0	0		0	0	0	0	0	0		0	0	0	0	0	0		1.05829	1.05753	1.04274	1.03324	1.04758	1.04658		55.2576	53.7562	42.5194	42.6311	44.6377	57.5693		18.4868	19.6	15.1615	15.7375
45160		51.523	34.312	34.551	27.026	28.049	52.371				0	0	0	0	0	0		0	0	0	0	0	0		0	0	0	0	0	0		1.05908	1.05866	1.04387	1.03304	1.04761	1.04644		51.523	53.7631	42.5348	42.9286	44.7463	52.371		18.4868	19.716	15.2058	15.8377
45240		40.827	29.111	23.436	31.554	26.717	39.79				0	0	0	0	0	0		0	0	0	0	0	0		0	0	0	0	0	0		1.05838	1.05625	1.04537	1.03233	1.04807	1.04721		55.2546	53.8635	42.5429	43.1827	44.8796	57.8159		18.4868	19.9065	15.2553	16.0947
45341		41.261	46.438	34.114	31.082	34.792	42.616				0	0	0	0	0	0		0	0	0	0	0	0		0	0	0	0	0	0		1.05818	1.05387	1.04666	1.0326	1.04732	1.04645		55.3445	46.438	42.5626	43.2132	44.9555	57.8999		18.7338	20.122	15.282	16.0205
45421		65.197	64.533	52.074	48.328	42.678	49.262				0	0	0	0	0	0		0	0	0	0	0	0		0	0	0	0	0	0		1.05871	1.0542	1.04666	1.03261	1.04464	1.04621		65.197	64.533	52.074	48.328	42.678	58.1374		19.3005	20.3203	15.3283	16.1008
45501		45.866	52.15	35.782	39.911	47.786	62.309				0	0	0	0	0	0		0	0	0	0	0	0		0	0	0	0	0	0		1.05927	1.05531	1.0467	1.03302	1.04384	1.04524		55.4645	52.15	35.782	39.911	47.786	62.309		19.2142	20.3738	15.3952	16.0538
45580		53.981	53.763	42.056	38.843	35.646	58.898				0	0	0	0	0	0		0	0	0	0	0	0		0	0	0	0	0	0		1.06014	1.05515	1.04576	1.03351	1.04475	1.04517		53.981	53.763	42.056	38.843	45.2935	58.898		19.1853	20.2747	15.339	16.0317
45701		50.81	37.41	34.469	32.489	42.151	45.536				0	0	0	0	0	0		0	0	0	0	0	0		0	0	0	0	0	0		1.06086	1.05611	1.04591	1.03478	1.04446	1.0464		50.81	54.3948	43.0219	43.4266	42.151	58.5262		19.2373	20.1963	15.4875	15.9683
45780		42.919	54.346	30.392	29.979	40.6	55.08				0	0	0	0	0	0		0	0	0	0	0	0		0	0	0	0	0	0		1.06198	1.05785	1.04669	1.03583	1.04326	1.04667		55.6078	54.346	43.0659	43.4327	40.6	55.08		19.3473	20.2275	15.5682	16.0082
45861		47.908	44.607	30.024	36.953	20.912	52.376				0	0	0	0	0	0		0	0	0	0	0	0		0	0	0	0	0	0		1.06221	1.05908	1.04741	1.03723	1.04486	1.04704		47.908	44.607	43.0696	36.953	45.5683	52.376		19.5035	20.248	15.6827	16.129
46001		29.67	35.268	24.956	23.648	27.448	41.868				0	0	0	0	0	0		0	0	0	0	0	0		0	0	0	0	0	0		1.06338	1.05887	1.04782	1.03919	1.04555	1.04754		55.7602	54.5189	43.0799	43.4533	45.613	58.6552		19.5222	20.3698	15.7782	16.1947
46080		35.363	37.555	22.992	24.137	28.785	38.479				0	0	0	0	0	0		0	0	0	0	0	0		0	0	0	0	0	0		1.06428	1.05838	1.04632	1.0397	1.04732	1.04823		55.8904	55.1102	43.1499	43.5891	45.6184	58.7437		19.485	20.609	15.9772	16.4385
46220		53.299	48.37	40.984	41.407	34.627	60.048				0	0	0	0	0	0		0	0	0	0	0	0		0	0	0	0	0	0		1.06427	1.05858	1.04652	1.0402	1.04754	1.04868		53.299	48.37	40.984	41.407	46.2651	60.048		19.4963	20.609	15.9897	16.5875
46300		57.064	51.688	29.959	44.448	38.295	57.515				0	0	0	0	0	0		0	0	0	0	0	0		0	0	0	0	0	0		1.06287	1.05808	1.04588	1.04066	1.04708	1.04832		57.064	51.688	43.3625	44.448	38.295	57.515		19.4963	20.5207	16.0477	16.5865
46380		46.719	45.043	30.609	32.539	33.444	53.422				0	0	0	0	0	0		0	0	0	0	0	0		0	0	0	0	0	0		1.06304	1.05821	1.04509	1.04116	1.04711	1.04792		46.719	45.043	43.4556	43.7578	46.6273	53.422		19.5275	20.34	16.0477	16.5073
46460		40.661	40.892	29.731	35.766	41.121	46.025				0	0	0	0	0	0		0	0	0	0	0	0		0	0	0	0	0	0		1.06383	1.05923	1.04602	1.04178	1.04783	1.04782		56.6397	55.1527	43.566	43.9192	41.121	58.9249		19.4355	20.9158	16.136	16.484
46561		52.521	45.113	39.939	21.646	39.899	52.442				0	0	0	0	0	0		0	0	0	0	0	0		0	0	0	0	0	0		1.06521	1.06075	1.04493	1.04284	1.04573	1.04621		52.521	45.113	39.939	44.0205	39.899	52.442		19.5428	20.9778	16.429	16.4027
46641		41.274	53.567	29.927	35.891	37.12	59.068				0	0	0	0	0	0		0	0	0	0	0	0		0	0	0	0	0	0		1.06702	1.05958	1.0455	1.04422	1.04684	1.04713		56.6544	53.567	43.8266	44.0797	37.12	59.068		19.627	20.9778	16.5732	16.4198
46721		37.82	53.747	23.48	34.302	46.788	54.264				0	0	0	0	0	0		0	0	0	0	0	0		0	0	0	0	0	0		1.06765	1.06021	1.04543	1.04541	1.04431	1.04651		56.776	53.747	44.1035	44.1597	46.788	54.264		19.6788	21.2548	16.6773	16.481
46801		41.151	48.664	37.873	32.636	26.879	50.714				0	0	0	0	0	0		0	0	0	0	0	0		0	0	0	0	0	0		1.06811	1.05848	1.04499	1.04644	1.04419	1.04679		56.935	48.664	37.873	44.2539	47.1225	50.714		19.978	21.3498	16.7493	16.6035
46881		45.148	43.392	25.907	26.113	40.302	48.8				0	0	0	0	0	0		0	0	0	0	0	0		0	0	0	0	0	0		1.0681	1.05857	1.04553	1.0474	1.04426	1.04695		57.0805	43.392	44.318	44.353	40.302	59.8354		20.3795	21.2535	16.954	16.7878
47001		74.656	69.36	54.688	50.255	46.92	67.289				0	0	0	0	0	0		0	0	0	0	0	0		0	0	0	0	0	0		1.06865	1.05793	1.04551	1.04794	1.04441	1.04759		74.656	69.36	54.688	50.255	46.92	67.289		20.4672	21.4198	16.9017	16.9548
47080		47.885	52.902	52.119	27.793	43.318	41.717				0	0	0	0	0	0		0	0	0	0	0	0		0	0	0	0	0	0		1.06939	1.05791	1.04564	1.04788	1.04475	1.04739		47.885	52.902	52.119	44.4238	43.318	60.0129		20.653	21.3145	16.8782	16.9548
47160		66.353	53.493	60.67	31.034	46.764	44.89				0	0	0	0	0	0		0	0	0	0	0	0		0	0	0	0	0	0		1.06873	1.05822	1.04654	1.04835	1.04523	1.04821		66.353	53.493	60.67	44.4564	46.764	59.9875		20.7915	21.3543	17.0115	17.157
47261		68.079	60.782	50.415	41.538	49.542	51.257				0	0	0	0	0	0		0	0	0	0	0	0		0	0	0	0	0	0		1.06855	1.05915	1.04723	1.04972	1.04478	1.04933		68.079	60.782	50.415	41.538	49.542	51.257		21.2395	21.4017	16.9595	17.1142
47341		69.663	56.509	59.5	33.919	41.181	51.008				0	0	0	0	0	0		0	0	0	0	0	0		0	0	0	0	0	0		1.06911	1.06072	1.04853	1.05046	1.04485	1.05026		69.663	56.509	59.5	44.4834	41.181	51.008		21.4567	21.462	17.0177	17.1302
47421		53.334	53.906	56.695	39.793	49.971	51.326				0	0	0	0	0	0		0	0	0	0	0	0		0	0	0	0	0	0		1.0705	1.0605	1.05003	1.05147	1.04562	1.05053		53.334	53.906	56.695	39.793	49.971	51.326		21.4742	21.394	17.151	17.1585
47501		49.502	49.007	42.203	39.735	32.791	44.79				0	0	0	0	0	0		0	0	0	0	0	0		0	0	0	0	0	0		1.07073	1.06114	1.05015	1.0516	1.04648	1.0503		49.502	49.007	42.203	39.735	47.377	60.1187		21.4925	21.526	17.2437	17.191
47601		66.394	56.113	40.964	37.653	41.933	66.679				0	0	0	0	0	0		0	0	0	0	0	0		0	0	0	0	0	0		1.07146	1.06185	1.05057	1.05221	1.04748	1.05083		66.394	56.113	40.964	37.653	41.933	66.679		21.4325	21.693	17.2253	17.3332
47721		62.722	67.692	59.587	58.028	48.967	77.633				0	0	0	0	0	0		0	0	0	0	0	0		0	0	0	0	0	0		1.0722	1.06133	1.05172	1.05308	1.0482	1.05031		62.722	67.692	59.587	58.028	48.967	77.633		21.6802	21.6387	17.2158	17.483
47801		61.505	75.149	35.72	45.979	51.535	50.815				0	0	0	0	0	0		0	0	0	0	0	0		0	0	0	0	0	0		1.07323	1.06111	1.05255	1.05153	1.04874	1.04923		61.505	75.149	35.72	45.979	51.535	50.815		21.6685	21.607	17.406	17.4468
47881		46.497	63.856	42.511	41.459	45.49	46.227				0	0	0	0	0	0		0	0	0	0	0	0		0	0	0	0	0	0		1.07382	1.06101	1.05349	1.05153	1.04907	1.0487		46.497	63.856	42.511	41.459	45.49	60.4626		21.8015	21.607	17.444	17.355
48001		52.445	64.789	53.02	45.01	54.038	60.026				0	0	0	0	0	0		0	0	0	0	0	0		0	0	0	0	0	0		1.07445	1.06151	1.05461	1.05173	1.04939	1.04946		52.445	64.789	53.02	45.01	54.038	60.026		22.2503	21.509	17.5115	17.327
48080		49.257	61.837	38.648	32.682	39.22	63.507				0	0	0	0	0	0		0	0	0	0	0	0		0	0	0	0	0	0		1.07454	1.0616	1.05632	1.05277	1.05065	1.04974		49.257	61.837	38.648	44.9599	39.22	63.507		22.698	21.5738	17.6843	17.4027
48160		47.038	58.599	40.636	34.814	44.622	46.856				0	0	0	0	0	0		0	0	0	0	0	0		0	0	0	0	0	0		1.07511	1.06245	1.05843	1.05306	1.05093	1.04965		47.038	58.599	40.636	45.0026	44.622	60.8736		22.698	22.0003	17.8582	17.4925
48241		47.094	56.207	41.717	32.498	35.69	67.72				0	0	0	0	0	0		0	0	0	0	0	0		0	0	0	0	0	0		1.07606	1.06317	1.06003	1.05053	1.05059	1.05049		47.094	56.207	41.717	45.1324	47.9152	67.72		22.9452	22.0818	17.9148	17.621
48361		49.408	44.718	31.236	39.736	40.735	45.457				0	0	0	0	0	0		0	0	0	0	0	0		0	0	0	0	0	0		1.07687	1.06387	1.06029	1.05194	1.05081	1.05165		49.408	44.718	45.2197	39.736	40.735	60.9951		22.8985	22.2445	17.821	17.7352
48461		60.219	78.53	46.986	56.697	57.2	81.25				0	0	0	0	0	0		0	0	0	0	0	0		0	0	0	0	0	0		1.07757	1.06402	1.06093	1.05252	1.05126	1.05093		60.219	78.53	46.986	56.697	57.2	81.25		22.853	22.4622	17.8975	17.6775
48541		55.792	58.199	36.814	52.443	51.295	61.28				0	0	0	0	0	0		0	0	0	0	0	0		0	0	0	0	0	0		1.07712	1.06428	1.06012	1.05332	1.05158	1.05149		55.792	58.199	36.814	52.443	51.295	61.28		23.006	22.434	17.8488	17.78
48621		59.832	66.561	50.187	45.736	49.068	75.516				0	0	0	0	0	0		0	0	0	0	0	0		0	0	0	0	0	0		1.07452	1.06502	1.06043	1.05307	1.05174	1.05228		59.832	66.561	50.187	45.736	49.068	75.516		23.2965	22.3672	17.8373	17.8895
48701		75.512	63.433	43.071	56.347	48.572	65.367				0	0	0	0	0	0		0	0	0	0	0	0		0	0	0	0	0	0		1.07256	1.06527	1.06131	1.05312	1.0527	1.05335		75.512	63.433	43.071	56.347	48.572	65.367		23.3332	22.3672	17.779	17.8378
48780		85.547	62.074	45.618	47.65	49.841	76.085				0	0	0	0	0	0		0	0	0	0	0	0		0	0	0	0	0	0		1.07319	1.06674	1.06086	1.05466	1.05374	1.05528		85.547	62.074	45.618	47.65	49.841	76.085		23.2482	22.4195	17.9475	17.761
48881		75.845	52.863	35.199	41.749	42.886	66.655				0	0	0	0	0	0		0	0	0	0	0	0		0	0	0	0	0	0		1.07332	1.06774	1.06217	1.05462	1.05474	1.05491		75.845	52.863	35.199	41.749	42.886	66.655		23.2683	22.6117	18.3198	17.6705
49001		59.894	66.63	54.655	53.428	50.134	60.256				0	0	0	0	0	0		0	0	0	0	0	0		0	0	0	0	0	0		1.07375	1.06912	1.06356	1.05501	1.05462	1.05562		59.894	66.63	54.655	53.428	50.134	60.256		23.2958	22.9782	18.2935	17.5918
49080		65.34	38.079	34.061	39.058	46.532	53.425				0	0	0	0	0	0		0	0	0	0	0	0		0	0	0	0	0	0		1.07442	1.07005	1.06473	1.05565	1.05371	1.05672		65.34	57.5471	45.6136	39.058	46.532	53.425		23.325	23.0787	18.3248	17.7103
49160		65.427	59.7	50.666	48.89	50.7	60.545				0	0	0	0	0	0		0	0	0	0	0	0		0	0	0	0	0	0		1.07166	1.06976	1.0656	1.05647	1.05277	1.05672		65.427	59.7	50.666	48.89	50.7	60.545		23.3882	22.924	18.3998	17.7873
49260		83.408	73.735	39.722	61.138	58.278	74.154				0	0	0	0	0	0		0	0	0	0	0	0		0	0	0	0	0	0		1.06959	1.06972	1.06389	1.05707	1.05368	1.05586		83.408	73.735	39.722	61.138	58.278	74.154		23.5092	22.9748	18.266	17.807
49380		63.11	69.508	40.945	50.399	47.449	82.115				0	0	0	0	0	0		0	0	0	0	0	0		0	0	0	0	0	0		1.07007	1.06938	1.06454	1.05696	1.05158	1.05573		63.11	69.508	40.945	50.399	47.449	82.115		23.5315	22.9748	18.266	17.9118
49460		68.871	60.903	43.678	48.563	51.709	74.927				0	0	0	0	0	0		0	0	0	0	0	0		0	0	0	0	0	0		1.06984	1.06966	1.06589	1.05759	1.05243	1.05618		68.871	60.903	43.678	48.563	51.709	74.927		23.622	23.0005	18.4337	17.9213
49541		58.187	58.712	43.087	49.391	57.418	63.867				0	0	0	0	0	0		0	0	0	0	0	0		0	0	0	0	0	0		1.07109	1.07093	1.06742	1.05887	1.05406	1.05657		58.187	58.712	43.087	49.391	57.418	63.867		23.7555	23.0262	18.5347	17.9583
49621		63.361	60.842	36.214	54.51	50.898	79.973				0	0	0	0	0	0		0	0	0	0	0	0		0	0	0	0	0	0		1.07006	1.07191	1.06645	1.05796	1.0551	1.05766		63.361	60.842	36.214	54.51	50.898	79.973		23.8702	22.939	18.654	17.9325
49701		46.433	55.103	36.121	42.205	47.131	61.879				0	0	0	0	0	0		0	0	0	0	0	0		0	0	0	0	0	0		1.07065	1.07286	1.06795	1.05896	1.05625	1.05808		46.433	55.103	36.121	42.205	47.131	61.879		23.992	23.0395	18.876	18.0035
49801		62.744	57.288	37.235	37.543	37.887	67.356				0	0	0	0	0	0		0	0	0	0	0	0		0	0	0	0	0	0		1.07093	1.07265	1.06959	1.05808	1.05727	1.05801		62.744	57.288	37.235	37.543	37.887	67.356		24.0295	23.0998	18.8085	18.1447
49881		54.82	67.068	27.016	44.478	41.438	48.6				0	0	0	0	0	0		0	0	0	0	0	0		0	0	0	0	0	0		1.07147	1.07394	1.07035	1.05782	1.05573	1.05699		54.82	67.068	46.4317	44.478	41.438	63.2933		24.0457	23.3203	18.6125	18.3297
50021		67.4	92.869	48.13	58.278	60.336	100.201				0	0	0	0	0	0		0	0	0	0	0	0		0	0	0	0	0	0		1.07169	1.07477	1.0717	1.05863	1.05585	1.05561		67.4	92.869	48.13	58.278	60.336	100.201		24.073	23.3562	18.6357	18.3585
50101		73.45	65.842	48.903	52.18	66.99	79.456				0	0	0	0	0	0		0	0	0	0	0	0		0	0	0	0	0	0		1.07188	1.07384	1.07242	1.05875	1.05526	1.05542		73.45	65.842	48.903	52.18	66.99	79.456		24.5115	23.3177	18.6727	18.3717
50180		72.411	65.959	50.104	52.735	56.76	64.612				0	0	0	0	0	0		0	0	0	0	0	0		0	0	0	0	0	0		1.07194	1.07316	1.0729	1.05934	1.05537	1.05603		72.411	65.959	50.104	52.735	56.76	64.612		24.6187	23.3697	18.6225	18.3018
50261		74.877	68.964	51.575	45.113	59.165	69.53				0	0	0	0	0	0		0	0	0	0	0	0		0	0	0	0	0	0		1.07329	1.0749	1.07437	1.06035	1.05701	1.0572		74.877	68.964	51.575	45.113	59.165	69.53		24.6717	23.4475	18.5292	18.3523
50361		85.591	67.471	65.586	48.609	49.751	82.476				0	0	0	0	0	0		0	0	0	0	0	0		0	0	0	0	0	0		1.07398	1.07571	1.07565	1.06183	1.05783	1.05811		85.591	67.471	65.586	48.609	49.751	82.476		24.669	23.5025	18.5622	18.2638
50441		71.436	63.49	46.416	40.728	61.93	63.935				0	0	0	0	0	0		0	0	0	0	0	0		0	0	0	0	0	0		1.07475	1.07722	1.07681	1.06308	1.05833	1.05685		71.436	63.49	46.416	40.728	61.93	63.935		24.8355	23.6115	18.6493	18.1258
50521		65.458	70.106	47.541	45.173	52.543	62.485				0	0	0	0	0	0		0	0	0	0	0	0		0	0	0	0	0	0		1.07547	1.07768	1.07694	1.064	1.05814	1.05531		65.458	70.106	47.541	45.173	52.543	62.485		24.9865	23.7253	18.9262	18.136
50621		58.809	56.091	39.719	42.776	47.122	56.36				0	0	0	0	0	0		0	0	0	0	0	0		0	0	0	0	0	0		1.07612	1.07782	1.07831	1.06484	1.05696	1.0561		58.809	56.091	39.719	42.776	47.122	56.36		24.8875	23.576	19.2265	18.2045
50721		60.235	53.17	48.216	46.581	44.246	87.176				0	0	0	0	0	0		0	0	0	0	0	0		0	0	0	0	0	0		1.07522	1.07773	1.07742	1.06544	1.05634	1.05533		60.235	53.17	48.216	46.581	44.246	87.176		24.8882	23.3478	19.247	18.48
50801		71.98	68.972	51.955	55.049	55.064	85.518				0	0	0	0	0	0		0	0	0	0	0	0		0	0	0	0	0	0		1.07349	1.07852	1.07567	1.06522	1.05599	1.05385		71.98	68.972	51.955	55.049	55.064	85.518		24.8118	23.4213	19.294	18.48
50881		65.869	80.691	49.668	53.702	61.466	64.682				0	0	0	0	0	0		0	0	0	0	0	0		0	0	0	0	0	0		1.07194	1.0789	1.07437	1.06491	1.05376	1.0528		65.869	80.691	49.668	53.702	61.466	64.682		24.8062	23.222	19.3095	18.5655
51001		72.072	58.44	49.573	51.136	59.145	70.983				0	0	0	0	0	0		0	0	0	0	0	0		0	0	0	0	0	0		1.07215	1.07875	1.07427	1.06495	1.04943	1.05289		72.072	58.44	49.573	51.136	59.145	70.983		24.7587	23.222	19.2658	18.605
51080		57.567	60.048	47.541	49.795	56.222	61.341				0	0	0	0	0	0		0	0	0	0	0	0		0	0	0	0	0	0		1.07198	1.07913	1.07506	1.06503	1.04796	1.05313		57.567	60.048	47.541	49.795	56.222	61.341		24.896	23.5207	19.1975	18.7363
51160		65.373	61.305	42.549	43.62	45.561	77.225				0	0	0	0	0	0		0	0	0	0	0	0		0	0	0	0	0	0		1.07282	1.08006	1.07681	1.0657	1.04932	1.05429		65.373	61.305	42.549	43.62	45.561	77.225		25.1545	23.5075	19.1347	18.696
51261		56.879	55.152	39.112	39.129	45.108	50.922				0	0	0	0	0	0		0	0	0	0	0	0		0	0	0	0	0	0		1.07359	1.08094	1.07829	1.06635	1.04689	1.05529		56.879	55.152	39.112	39.129	45.108	50.922		25.293	23.5245	19.062	18.7285
51341		50.174	52.55	40.288	36.819	60.625	59.424				0	0	0	0	0	0		0	0	0	0	0	0		0	0	0	0	0	0		1.07393	1.08114	1.07935	1.06711	1.04778	1.05566		50.174	52.55	40.288	36.819	60.625	59.424		25.3845	23.4435	19.2268	18.6935
51421		56.298	50.63	44.364	33.2	64.158	50.772				0	0	0	0	0	0		0	0	0	0	0	0		0	0	0	0	0	0		1.07382	1.08095	1.0801	1.0675	1.04495	1.05571		56.298	50.63	44.364	47.57	64.158	50.772		25.4293	23.4113	19.2737	18.6232
51521		70.82	71.022	57.033	62.77	65.647	68.384				0	0	0	0	0	0		0	0	0	0	0	0		0	0	0	0	0	0		1.07233	1.0809	1.07675	1.06675	1.04496	1.05545		70.82	71.022	57.033	62.77	65.647	68.384		25.5025	23.4892	19.295	18.6232
51601		69.534	82.588	54.64	57.945	62.536	75.901				0	0	0	0	0	0		0	0	0	0	0	0		0	0	0	0	0	0		1.07269	1.08084	1.07309	1.06637	1.04579	1.05544		69.534	82.588	54.64	57.945	62.536	75.901		25.5025	23.4145	19.295	18.6232
51700		65.699	71.723	42.912	60.579	63.752	76.905				0	0	0	0	0	0		0	0	0	0	0	0		0	0	0	0	0	0		1.07177	1.08107	1.07283	1.06599	1.0458	1.05568		65.699	71.723	42.912	60.579	63.752	76.905		25.5025	23.3075	19.199	18.6232
51780		81.705	66.204	49.563	44.199	63.576	68.009				0	0	0	0	0	0		0	0	0	0	0	0		0	0	0	0	0	0		1.07089	1.08072	1.07347	1.06625	1.04601	1.05637		81.705	66.204	49.563	44.199	63.576	68.009		25.4482	23.253	19.12	18.6568
51860		50.797	51.123	47.116	48.453	52.568	56.404				0	0	0	0	0	0		0	0	0	0	0	0		0	0	0	0	0	0		1.07147	1.0816	1.07428	1.06783	1.04742	1.05711		50.797	51.123	47.116	48.453	52.568	56.404		25.563	23.3593	19.0595	18.6825
52001		61.852	62.82	35.024	47.226	37.541	83.778				0	0	0	0	0	0		0	0	0	0	0	0		0	0	0	0	0	0		1.07197	1.0795	1.07427	1.06569	1.04646	1.05783		61.852	62.82	35.024	47.226	51.3595	83.778		25.465	23.215	19.2338	18.7375
52081		53.494	45.258	42.052	36.138	48.51	64.31				0	0	0	0	0	0		0	0	0	0	0	0		0	0	0	0	0	0		1.06999	1.0776	1.07542	1.06627	1.04736	1.05708		53.494	45.258	42.052	36.138	48.51	64.31		25.592	23.215	19.4093	18.767
52181		47.408	62.696	34.983	26.104	52.923	32.174				0	0	0	0	0	0		0	0	0	0	0	0		0	0	0	0	0	0		1.07035	1.07782	1.07484	1.06315	1.0477	1.05582		47.408	62.696	34.983	48.036	52.923	65.4118		25.592	23.146	19.4933	18.767
52281		43.613	48.664	34.306	42.567	54.613	64.467				0	0	0	0	0	0		0	0	0	0	0	0		0	0	0	0	0	0		1.06928	1.07782	1.07319	1.06311	1.04513	1.05747		64.6935	48.664	48.8043	42.567	54.613	64.467		25.592	23.0397	19.5425	18.7375
52381		70.119	71.707	49.808	56.26	55.265	69.98				0	0	0	0	0	0		0	0	0	0	0	0		0	0	0	0	0	0		1.06905	1.07755	1.07178	1.05961	1.04306	1.0565		70.119	71.707	49.808	56.26	55.265	69.98		25.3945	23.0397	19.5425	18.7375
52461		59.043	72.147	48.951	49.426	57.76	73.974				0	0	0	0	0	0		0	0	0	0	0	0		0	0	0	0	0	0		1.0689	1.07754	1.07173	1.05958	1.04324	1.05538		59.043	72.147	48.951	49.426	57.76	73.974		25.3945	23.253	19.5425	18.6465
52561		65.622	55.93	52.488	59.493	56.851	69.002				0	0	0	0	0	0		0	0	0	0	0	0		0	0	0	0	0	0		1.0695	1.07726	1.07215	1.06055	1.04321	1.05593		65.622	55.93	52.488	59.493	56.851	69.002		25.4207	23.146	19.5425	18.676
52641		66.949	75.38	39.116	49.046	47.886	62.037				0	0	0	0	0	0		0	0	0	0	0	0		0	0	0	0	0	0		1.07006	1.07652	1.07254	1.0613	1.04378	1.05644		66.949	75.38	39.116	49.046	47.886	62.037		25.4592	23.146	19.5763	18.6895
52721		58.687	45.539	46.262	47.57	54.006	60.804				0	0	0	0	0	0		0	0	0	0	0	0		0	0	0	0	0	0		1.06764	1.07275	1.0729	1.05691	1.04376	1.05646		58.687	45.539	46.262	47.57	54.006	60.804		25.3702	23.0723	19.635	18.6895
52801		56.314	50.593	44.552	41.879	55.401	53.644				0	0	0	0	0	0		0	0	0	0	0	0		0	0	0	0	0	0		1.06604	1.07055	1.07413	1.05716	1.04367	1.05628		56.314	50.593	44.552	41.879	55.401	53.644		25.3702	23.0348	19.7115	18.6895
52881		48.177	55.38	34.062	41.044	44.994	53.341				0	0	0	0	0	0		0	0	0	0	0	0		0	0	0	0	0	0		1.06627	1.07013	1.07376	1.05585	1.04097	1.05673		48.177	55.38	48.9293	41.044	44.994	53.341		25.3702	23.0348	19.635	18.6895
53001		45.069	48.704	37.056	30.451	40.009	51.874				0	0	0	0	0	0		0	0	0	0	0	0		0	0	0	0	0	0		1.06549	1.06896	1.07309	1.0543	1.041	1.05672		65.2756	48.704	37.056	48.3264	40.009	51.874		25.3702	23.0348	19.635	18.676
53081		64.695	50.716	40.56	38.542	41.55	55.814				0	0	0	0	0	0		0	0	0	0	0	0		0	0	0	0	0	0		1.06471	1.0683	1.07141	1.05175	1.04423	1.05578		64.695	50.716	40.56	38.542	41.55	55.814		25.3055	22.9688	19.635	18.676
53161		61.828	85.321	51.725	44.634	60.646	78.575				0	0	0	0	0	0		0	0	0	0	0	0		0	0	0	0	0	0		1.06408	1.06867	1.06863	1.05194	1.04389	1.05581		61.828	85.321	51.725	44.634	60.646	78.575		25.3055	23.0348	19.635	18.767
53240		66.16	60.447	48.478	51.329	48.161	51.528				0	0	0	0	0	0		0	0	0	0	0	0		0	0	0	0	0	0		1.06438	1.06913	1.06844	1.05112	1.04407	1.05584		66.16	60.447	48.478	51.329	48.161	51.528		25.1787	22.9688	19.5947	18.676
53341		57.816	44.365	63.265	51.176	52.944	58.946				0	0	0	0	0	0		0	0	0	0	0	0		0	0	0	0	0	0		1.06472	1.06935	1.06892	1.05185	1.04449	1.0555		57.816	61.1954	63.265	51.176	52.944	58.946		25.28	22.9688	19.6713	18.6555
53421		58.758	57.714	47.71	49.436	50.093	50.268				0	0	0	0	0	0		0	0	0	0	0	0		0	0	0	0	0	0		1.0652	1.06926	1.06969	1.05156	1.04446	1.05565		58.758	57.714	47.71	49.436	50.093	66.1563		25.1358	22.9297	19.7325	18.6315
53501		51.939	56.089	41.678	35.682	47.173	56.742				0	0	0	0	0	0		0	0	0	0	0	0		0	0	0	0	0	0		1.06573	1.06908	1.06897	1.05137	1.04443	1.05553		51.939	56.089	41.678	48.5599	47.173	56.742		25.1358	22.8305	19.7325	18.6153
53581		52.43	46.119	40.118	34.879	49.743	53.233				0	0	0	0	0	0		0	0	0	0	0	0		0	0	0	0	0	0		1.06579	1.06466	1.06842	1.05131	1.04469	1.05537		52.43	46.119	40.118	48.5274	49.743	53.233		25.1358	22.7615	19.6713	18.6153
53680		46.997	54.52	38.658	35.316	45.631	42.635				0	0	0	0	0	0		0	0	0	0	0	0		0	0	0	0	0	0		1.06176	1.06001	1.06679	1.05127	1.04397	1.05588		65.5301	54.52	38.658	48.5295	45.631	66.4029		24.9798	22.7615	19.7325	18.6153
53780		51.619	42.783	44.529	33.192	46.651	41.762				0	0	0	0	0	0		0	0	0	0	0	0		0	0	0	0	0	0		1.05791	1.05995	1.06515	1.05179	1.04425	1.05582		51.619	62.2881	44.529	48.503	46.651	66.4115		24.897	22.7615	19.6598	18.577
53860		52.337	52.651	28.615	30.676	37.17	33.118				0	0	0	0	0	0		0	0	0	0	0	0		0	0	0	0	0	0		1.05822	1.05958	1.06518	1.05197	1.04188	1.05571		52.337	52.651	49.6482	48.4937	52.5294	66.4291		24.897	22.7615	19.7325	18.577
54001		55.559	56.827	62.416	47.57	49.218	103.382				0	0	0	0	0	0		0	0	0	0	0	0		0	0	0	0	0	0		1.05835	1.05967	1.06449	1.05187	1.04	1.0557		55.559	56.827	62.416	47.57	49.218	103.382		24.897	22.7615	19.7325	18.5278
54100		54.106	65.17	61.354	44.524	52.59	60.918				0	0	0	0	0	0		0	0	0	0	0	0		0	0	0	0	0	0		1.05861	1.0602	1.06444	1.05208	1.03975	1.05591		54.106	65.17	61.354	44.524	52.59	60.918		24.861	22.8037	19.6598	18.4808
54180		59.782	46.853	43.274	36.466	48.471	59.834				0	0	0	0	0	0		0	0	0	0	0	0		0	0	0	0	0	0		1.05932	1.06045	1.06489	1.05165	1.03984	1.05639		59.782	46.853	43.274	48.5103	48.471	59.834		24.8047	22.4252	19.3935	18.1978
54261		57.348	53.665	50.838	38.642	42.686	67.1				0	0	0	0	0	0		0	0	0	0	0	0		0	0	0	0	0	0		1.0596	1.05979	1.06542	1.05176	1.03953	1.0564		57.348	53.665	50.838	38.642	42.686	67.1		24.4742	22.1105	19.1615	18.0615
54361		53.202	64.69	40.194	43.744	41.556	53.047				0	0	0	0	0	0		0	0	0	0	0	0		0	0	0	0	0	0		1.06004	1.05991	1.06479	1.05217	1.03951	1.05633		53.202	64.69	40.194	43.744	41.556	53.047		24.6282	21.866	19.0282	18.0155
54441		58.901	56.12	39.915	47.992	38.461	85.204				0	0	0	0	0	0		0	0	0	0	0	0		0	0	0	0	0	0		1.05837	1.05827	1.06438	1.05244	1.03944	1.05652		58.901	56.12	39.915	47.992	52.5893	85.204		24.6282	21.866	19.014	18.0155
54521		46.807	53.773	40.046	32.38	55.148	63.757				0	0	0	0	0	0		0	0	0	0	0	0		0	0	0	0	0	0		1.05867	1.05836	1.06446	1.05235	1.03953	1.05677		65.8691	53.773	40.046	48.5544	55.148	63.757		24.6282	21.8412	18.9965	17.9708
54641		43.498	67.568	40.164	39.166	41.235	44.979				0	0	0	0	0	0		0	0	0	0	0	0		0	0	0	0	0	0		1.05598	1.05862	1.06436	1.0525	1.0393	1.05368		66.2134	67.568	40.164	39.166	41.235	66.5833		24.6282	21.9043	19.014	17.9708
54721		60.631	72.706	51.659	57.139	47.137	61.828				0	0	0	0	0	0		0	0	0	0	0	0		0	0	0	0	0	0		1.05602	1.05868	1.06382	1.05272	1.03817	1.05159		60.631	72.706	51.659	57.139	47.137	61.828		24.6282	21.9352	19.014	18.0173
54800		63.816	67.167	53.003	53.602	49.606	57.78				0	0	0	0	0	0		0	0	0	0	0	0		0	0	0	0	0	0		1.05616	1.05892	1.0633	1.05343	1.03871	1.05139		63.816	67.167	53.003	53.602	49.606	57.78		24.877	22.25	19.014	18.0173
54881		67.77	68.433	54.359	45.96	51.082	58.22				0	0	0	0	0	0		0	0	0	0	0	0		0	0	0	0	0	0		1.05534	1.05595	1.06117	1.05376	1.03738	1.05169		67.77	68.433	54.359	45.96	51.082	58.22		24.877	21.9352	19.014	18.0173
55001		50.69	76.447	42.632	46.075	55.256	55.785				0	0	0	0	0	0		0	0	0	0	0	0		0	0	0	0	0	0		1.05559	1.05467	1.06192	1.05267	1.03771	1.05155		50.69	76.447	42.632	46.075	55.256	55.785		24.8245	22.0415	19.2918	17.9573
55081		58.776	52.096	52.094	45.473	40.841	44.018				0	0	0	0	0	0		0	0	0	0	0	0		0	0	0	0	0	0		1.0561	1.05522	1.06209	1.05282	1.03732	1.05202		58.776	52.096	52.094	45.473	40.841	66.3939		24.7127	22.0415	19.2525	17.9708
55181		49.957	43.61	33.257	37.058	39.214	58.699				0	0	0	0	0	0		0	0	0	0	0	0		0	0	0	0	0	0		1.05445	1.05496	1.05914	1.05276	1.03579	1.05054		49.957	62.8474	50.6124	48.5521	52.9176	58.699		24.6343	22.0415	19.1773	17.9533
55261		49.165	52.472	40.75	44.506	46.591	50.405				0	0	0	0	0	0		0	0	0	0	0	0		0	0	0	0	0	0		1.05292	1.05618	1.06023	1.05327	1.03614	1.04967		49.165	52.472	40.75	44.506	46.591	66.5882		24.9473	22.091	19.7293	17.9533
55340		49.488	38.043	38.784	38.131	48.348	40.113				0	0	0	0	0	0		0	0	0	0	0	0		0	0	0	0	0	0		1.05221	1.05643	1.06037	1.05344	1.03596	1.05077		49.488	62.8724	38.784	38.131	48.348	66.5871		24.8713	22.091	19.653	17.8253
55421		70.061	45.504	42.968	29.373	49.943	44.97				0	0	0	0	0	0		0	0	0	0	0	0		0	0	0	0	0	0		1.05232	1.05569	1.05837	1.05208	1.03608	1.05138		70.061	62.9335	42.968	48.5795	49.943	66.5884		24.7925	21.9537	19.6083	17.5613
55521		64.694	63.522	57.66	48.552	44.222	72.906				0	0	0	0	0	0		0	0	0	0	0	0		0	0	0	0	0	0		1.05337	1.054	1.05722	1.05184	1.03607	1.05002		64.694	63.522	57.66	48.552	44.222	72.906		24.5182	21.9537	19.5838	17.437
55621		70.122	71.75	46.048	44.96	53.382	67.043				0	0	0	0	0	0		0	0	0	0	0	0		0	0	0	0	0	0		1.05329	1.05273	1.05524	1.05194	1.03593	1.05014		70.122	71.75	46.048	44.96	53.382	67.043		24.295	21.9537	19.5838	17.437
55701		51.869	57.807	50.687	41.631	45.029	62.768				0	0	0	0	0	0		0	0	0	0	0	0		0	0	0	0	0	0		1.05427	1.05363	1.05537	1.05233	1.03436	1.04802		51.869	57.807	50.687	41.631	45.029	62.768		24.0865	22.0632	19.6962	17.3422
55781		67.2	58.51	48.992	39.462	57.169	59.966				0	0	0	0	0	0		0	0	0	0	0	0		0	0	0	0	0	0		1.05473	1.05394	1.05523	1.05196	1.03212	1.04782		67.2	58.51	48.992	39.462	57.169	59.966		24.068	21.9312	19.7555	17.2593
55861		61.519	56.85	45.339	39.147	48.118	59.361				0	0	0	0	0	0		0	0	0	0	0	0		0	0	0	0	0	0		1.05459	1.05391	1.05659	1.05193	1.03224	1.04755		61.519	56.85	45.339	39.147	48.118	59.361		23.9565	21.8122	19.7555	17.2593
56001		53.909	53.559	45.369	41.773	41.589	81.281				0	0	0	0	0	0		0	0	0	0	0	0		0	0	0	0	0	0		1.05245	1.05422	1.05586	1.04975	1.03248	1.04617		53.909	53.559	45.369	41.773	41.589	81.281		23.8595	21.8122	19.623	17.2593
56082		60.523	47.611	42.943	34.19	28.634	47.406				0	0	0	0	0	0		0	0	0	0	0	0		0	0	0	0	0	0		1.0475	1.05184	1.05668	1.04654	1.03239	1.04639		60.523	63.5054	42.943	49.2088	53.3738	67.0605		23.7888	21.6818	19.7555	17.2593
56161		54.786	38.789	39.503	32.527	32.78	47.168				0	0	0	0	0	0		0	0	0	0	0	0		0	0	0	0	0	0		1.04782	1.04941	1.05585	1.04645	1.03258	1.04593		54.786	63.5967	39.503	49.2198	53.3702	67.0741		23.6123	21.6818	19.7555	17.303
56281		70.758	48.377	36.832	32.125	48.938	46.527				0	0	0	0	0	0		0	0	0	0	0	0		0	0	0	0	0	0		1.04758	1.04944	1.05695	1.04558	1.03464	1.04458		70.758	48.377	36.832	49.3266	48.938	67.1263		23.5528	21.556	19.7555	17.2593
56361		76.484	57.2	50.619	46.086	53.384	60.239				0	0	0	0	0	0		0	0	0	0	0	0		0	0	0	0	0	0		1.04452	1.04956	1.05692	1.04696	1.03687	1.04436		76.484	57.2	50.619	46.086	53.384	60.239		23.5528	21.5022	19.7555	17.2593
56481		60.416	59.713	54.177	43.985	44.476	62.155				0	0	0	0	0	0		0	0	0	0	0	0		0	0	0	0	0	0		1.04432	1.05009	1.05761	1.04611	1.0354	1.04076		60.416	59.713	54.177	43.985	44.476	62.155		23.4847	21.541	19.8635	17.332
56561		59.937	53.55	37.527	45.981	47.217	53.007				0	0	0	0	0	0		0	0	0	0	0	0		0	0	0	0	0	0		1.04409	1.04877	1.05682	1.04477	1.03311	1.03857		59.937	53.55	37.527	45.981	47.217	53.007		23.4275	21.4798	19.7857	17.332
56641		56.66	52.994	46.837	44.547	49.023	65.08				0	0	0	0	0	0		0	0	0	0	0	0		0	0	0	0	0	0		1.04396	1.04889	1.05509	1.04498	1.03235	1.03876		56.66	52.994	46.837	44.547	49.023	65.08		23.3085	21.4798	19.4997	17.2288
56721		53.329	45.008	47.352	34.223	35.002	59.423				0	0	0	0	0	0		0	0	0	0	0	0		0	0	0	0	0	0		1.04391	1.04743	1.05545	1.04474	1.0331	1.0393		53.329	63.7287	47.352	49.3969	53.3828	59.423		23.242	21.4798	19.3528	17.048
56801		62.748	49.91	39.329	33.731	36.28	49.181				0	0	0	0	0	0		0	0	0	0	0	0		0	0	0	0	0	0		1.04351	1.04651	1.05355	1.04454	1.03205	1.03989		62.748	49.91	39.329	49.4006	53.3839	67.5382		23.1898	21.4798	19.3025	17.048
56881		58.359	58.86	31.07	26.278	38.73	38.794				0	0	0	0	0	0		0	0	0	0	0	0		0	0	0	0	0	0		1.04391	1.04677	1.05353	1.04494	1.0319	1.0393		58.359	58.86	51.2202	49.3932	53.3878	67.5792		22.9402	21.541	19.3528	17.048
57001		57.235	50.454	44.443	34.095	35.316	47.324				0	0	0	0	0	0		0	0	0	0	0	0		0	0	0	0	0	0		1.04409	1.04574	1.05357	1.04539	1.03175	1.03894		57.235	50.454	44.443	49.35	53.3822	67.6011		22.9402	21.4798	19.3917	17.048
57080		48.539	50.325	45.213	34.241	42.965	41.992				0	0	0	0	0	0		0	0	0	0	0	0		0	0	0	0	0	0		1.04429	1.04575	1.0536	1.04433	1.03209	1.03969		67.3744	50.325	45.213	49.4045	42.965	67.5527		22.9402	21.4563	19.3917	16.9995
57180		68.247	57.191	64.172	51.851	67.334	63.48				0	0	0	0	0	0		0	0	0	0	0	0		0	0	0	0	0	0		1.04396	1.04602	1.05431	1.04365	1.03198	1.03982		68.247	57.191	64.172	51.851	67.334	63.48		22.504	21.3515	19.6777	16.9778
57261		64.75	69.774	39.304	47.081	43.417	55.615				0	0	0	0	0	0		0	0	0	0	0	0		0	0	0	0	0	0		1.04299	1.04595	1.05488	1.0429	1.03138	1.03926		64.75	69.774	39.304	47.081	43.417	55.615		22.3675	21.3068	19.4997	16.9275
57341		60.812	64.446	55.393	43.734	51.109	66.02				0	0	0	0	0	0		0	0	0	0	0	0		0	0	0	0	0	0		1.0425	1.04607	1.05444	1.0428	1.03051	1.03988		60.812	64.446	55.393	43.734	51.109	66.02		22.3675	21.1293	19.3528	16.6977
57421		56.625	74.434	48.951	40.797	51.965	66.613				0	0	0	0	0	0		0	0	0	0	0	0		0	0	0	0	0	0		1.04293	1.04674	1.05433	1.04357	1.03113	1.04043		56.625	74.434	48.951	40.797	51.965	66.613		22.2688	21.057	19.3025	16.6977
57501		55.703	60.151	45.795	43.434	40.608	58.379				0	0	0	0	0	0		0	0	0	0	0	0		0	0	0	0	0	0		1.04295	1.04707	1.05292	1.04115	1.03073	1.0381		55.703	60.151	45.795	43.434	53.3833	58.379		22.129	21.1293	19.2112	16.6977
57581		51.635	56.22	41.772	44.397	41.762	47.751				0	0	0	0	0	0		0	0	0	0	0	0		0	0	0	0	0	0		1.04259	1.04676	1.05304	1.03864	1.03035	1.04059		51.635	56.22	41.772	44.397	41.762	67.6147		21.9548	21.057	19.134	16.6977
57661		53.896	45.523	39.411	43.408	44.085	38.111				0	0	0	0	0	0		0	0	0	0	0	0		0	0	0	0	0	0		1.04263	1.04629	1.05362	1.04136	1.0302	1.04029		53.896	63.7915	39.411	43.408	44.085	67.6326		21.9548	21.0403	18.7415	16.6247
57761		51.743	50.38	46.496	29.767	44.797	52.485				0	0	0	0	0	0		0	0	0	0	0	0		0	0	0	0	0	0		1.04221	1.04662	1.05011	1.04129	1.03136	1.03966		51.743	50.38	46.496	49.4359	44.797	67.6704		21.7752	20.944	18.6012	16.5897
57841		60.308	70.718	37.139	49.719	41.618	61.61				0	0	0	0	0	0		0	0	0	0	0	0		0	0	0	0	0	0		1.04139	1.04604	1.04619	1.04128	1.03167	1.0398		60.308	70.718	51.6337	49.719	41.618	61.61		21.4682	20.8443	18.5498	16.4477
58021		58.556	65.427	51.168	47.859	49.063	76.008				0	0	0	0	0	0		0	0	0	0	0	0		0	0	0	0	0	0		1.04048	1.04599	1.04579	1.04161	1.0302	1.04052		58.556	65.427	51.168	47.859	49.063	76.008		21.3282	20.753	18.5922	16.4012
58121		65.618	52.466	52.31	58.783	49.357	72.058				0	0	0	0	0	0		0	0	0	0	0	0		0	0	0	0	0	0		1.03972	1.04545	1.04613	1.03923	1.03012	1.03566		65.618	52.466	52.31	58.783	49.357	72.058		21.1562	20.6418	18.3385	16.3515
58201		71.171	61.947	52.656	45.202	38.532	78.962				0	0	0	0	0	0		0	0	0	0	0	0		0	0	0	0	0	0		1.03855	1.04548	1.04624	1.03972	1.03034	1.03608		71.171	61.947	52.656	45.202	53.3838	78.962		21.0358	20.6418	18.194	16.3075
58281		55.473	52.761	41.382	45.922	44.645	57.449				0	0	0	0	0	0		0	0	0	0	0	0		0	0	0	0	0	0		1.03801	1.04573	1.04662	1.0382	1.03038	1.03172		55.473	52.761	41.382	45.922	44.645	57.449		20.8995	20.6418	18.1643	16.2825
58361		55.245	55.922	49.543	37.1	52.014	69.631				0	0	0	0	0	0		0	0	0	0	0	0		0	0	0	0	0	0		1.03793	1.04525	1.04623	1.03842	1.03015	1.03225		55.245	55.922	49.543	49.4786	52.014	69.631		20.8017	20.595	18.1643	16.2668
58461		44.429	47.061	39.365	35.265	50.247	49.737				0	0	0	0	0	0		0	0	0	0	0	0		0	0	0	0	0	0		1.03813	1.04488	1.04568	1.03996	1.03006	1.03722		67.6778	63.847	39.365	49.452	50.247	68.2685		20.7713	20.4895	18.0643	16.2668
58541		52.873	58.514	39.169	40.727	51.58	64.984				0	0	0	0	0	0		0	0	0	0	0	0		0	0	0	0	0	0		1.03729	1.04511	1.04559	1.04245	1.03018	1.03178		52.873	58.514	39.169	40.727	51.58	64.984		20.6043	20.3003	18.0643	16.2668
58621		60.644	72.769	40.349	49.156	46.63	65.125				0	0	0	0	0	0		0	0	0	0	0	0		0	0	0	0	0	0		1.03751	1.04526	1.04525	1.04269	1.03002	1.03148		60.644	72.769	40.349	49.156	46.63	65.125		20.6043	20.2408	17.912	16.2077
58701		83.938	80.536	54.618	64.74	61.089	80.242				0	0	0	0	0	0		0	0	0	0	0	0		0	0	0	0	0	0		1.037	1.04124	1.04622	1.04085	1.03044	1.02974		83.938	80.536	54.618	64.74	61.089	80.242		20.6367	20.2173	17.9017	16.0093
58781		83.608	58.534	47.142	61.238	50.596	66.589				0	0	0	0	0	0		0	0	0	0	0	0		0	0	0	0	0	0		1.0359	1.03649	1.04698	1.03941	1.02868	1.03033		83.608	58.534	47.142	61.238	50.596	66.589		20.551	20.1555	17.8767	15.932
58861		80.203	65.817	58.62	58.671	48.115	73.318				0	0	0	0	0	0		0	0	0	0	0	0		0	0	0	0	0	0		1.03504	1.03603	1.04665	1.03528	1.02596	1.02879		80.203	65.817	58.62	58.671	48.115	73.318		20.6442	20.1582	17.6807	15.932
59001		60.262	71.742	54.431	54.777	68.071	63.387				0	0	0	0	0	0		0	0	0	0	0	0		0	0	0	0	0	0		1.03522	1.03616	1.04695	1.03264	1.02487	1.02902		60.262	71.742	54.431	54.777	68.071	63.387		20.2463	20.0727	17.6412	16.0805
59081		58.307	63.318	43.837	47.089	58.059	49.161				0	0	0	0	0	0		0	0	0	0	0	0		0	0	0	0	0	0		1.03587	1.03579	1.04638	1.03194	1.02479	1.02931		58.307	63.318	43.837	47.089	58.059	69.2326		20.1068	19.8517	17.6412	15.8045
59161		50.764	63.846	39.743	40.962	58.041	69.568				0	0	0	0	0	0		0	0	0	0	0	0		0	0	0	0	0	0		1.03653	1.03271	1.04737	1.03177	1.02529	1.02994		68.3607	63.846	39.743	40.962	58.041	69.568		20.073	19.626	17.7523	15.65
59241		64.692	62.485	41.059	43.142	43.733	65.468				0	0	0	0	0	0		0	0	0	0	0	0		0	0	0	0	0	0		1.03639	1.02886	1.04705	1.03195	1.02515	1.0304		64.692	62.485	41.059	43.142	43.733	65.468		20.056	19.4615	17.681	15.566
59321		57.118	39.922	45.249	38.296	41.693	64.518				0	0	0	0	0	0		0	0	0	0	0	0		0	0	0	0	0	0		1.0362	1.02752	1.0463	1.03247	1.02476	1.03055		57.118	64.8636	45.249	50.276	54.0369	64.518		20.034	19.2957	17.6013	15.5143
59421		80.776	86.495	54.931	50.753	59.68	69.177				0	0	0	0	0	0		0	0	0	0	0	0		0	0	0	0	0	0		1.0372	1.0271	1.04695	1.03054	1.02424	1.03066		80.776	86.495	54.931	50.753	59.68	69.177		20.1502	19.0812	17.5255	15.622
59521		85.039	68.387	63.262	59.671	57.784	72.439				0	0	0	0	0	0		0	0	0	0	0	0		0	0	0	0	0	0		1.03679	1.02804	1.04794	1.02947	1.02452	1.0314		85.039	68.387	63.262	59.671	57.784	72.439		20.4485	19.0478	17.4523	15.6975
59601		83.197	92.945	56.642	71.223	65.764	69.19				0	0	0	0	0	0		0	0	0	0	0	0		0	0	0	0	0	0		1.03562	1.02754	1.04827	1.02985	1.02473	1.03184		83.197	92.945	56.642	71.223	65.764	69.19		20.6435	18.8888	17.2705	15.7725
59701		78.369	82.609	57.28	53.435	51.582	68.247				0	0	0	0	0	0		0	0	0	0	0	0		0	0	0	0	0	0		1.03448	1.02707	1.04975	1.02863	1.02352	1.03215		78.369	82.609	57.28	53.435	51.582	68.247		20.2233	18.9123	17.2758	15.7708
59781		71.493	64.269	52.685	42.493	55.835	73.867				0	0	0	0	0	0		0	0	0	0	0	0		0	0	0	0	0	0		1.03304	1.02779	1.05051	1.02702	1.02339	1.03271		71.493	64.269	52.685	42.493	55.835	73.867		20.0055	18.9123	17.1938	15.735
59861		46.711	66.363	38.363	53.491	49.604	74.354				0	0	0	0	0	0		0	0	0	0	0	0		0	0	0	0	0	0		1.03148	1.02718	1.05075	1.02626	1.02359	1.0331		68.8622	66.363	52.2937	53.491	49.604	74.354		19.9403	18.8718	17.1938	15.735
60001		69.04	61.273	43.456	50.858	39.594	71.203				0	0	0	0	0	0		0	0	0	0	0	0		0	0	0	0	0	0		1.03156	1.02705	1.0511	1.02654	1.02385	1.03319		69.04	61.273	43.456	50.858	55.1037	71.203		19.8553	18.9123	17.0263	15.735
60101		68.669	54.509	38.977	43.224	43.228	55.944				0	0	0	0	0	0		0	0	0	0	0	0		0	0	0	0	0	0		1.03057	1.02708	1.05125	1.02733	1.02382	1.03182		68.669	54.509	52.2552	43.224	43.228	55.944		19.8193	18.9123	16.9043	15.735
60181		79.094	68.823	48.744	50.655	55.693	70.316				0	0	0	0	0	0		0	0	0	0	0	0		0	0	0	0	0	0		1.03088	1.0269	1.05137	1.02651	1.0237	1.03222		79.094	68.823	48.744	50.655	55.693	70.316		19.8048	18.9123	16.8648	15.623
60261		82.275	86.98	67.575	58.874	73.823	73.576				0	0	0	0	0	0		0	0	0	0	0	0		0	0	0	0	0	0		1.03118	1.02713	1.04983	1.02694	1.02363	1.03069		82.275	86.98	67.575	58.874	73.823	73.576		19.7308	18.8718	16.7578	15.4795
60361		79.822	71.441	75.89	55.83	58.952	77.885				0	0	0	0	0	0		0	0	0	0	0	0		0	0	0	0	0	0		1.03123	1.0276	1.0489	1.02703	1.02367	1.03047		79.822	71.441	75.89	55.83	58.952	77.885		19.7773	18.7748	16.708	15.5173
60441		83.057	66.65	68.501	56.825	62.454	69.126				0	0	0	0	0	0		0	0	0	0	0	0		0	0	0	0	0	0		1.03179	1.0281	1.04845	1.02635	1.02398	1.03119		83.057	66.65	68.501	56.825	62.454	69.126		19.6128	18.7748	16.6813	15.3915
60541		65.276	62.344	45.131	49.766	66.207	60.453				0	0	0	0	0	0		0	0	0	0	0	0		0	0	0	0	0	0		1.03216	1.02896	1.04717	1.0241	1.02446	1.02902		65.276	62.344	45.131	49.766	66.207	60.453		19.6128	18.6343	16.6783	15.2318
60641		62.407	45.845	47.837	47.346	50.676	53.324				0	0	0	0	0	0		0	0	0	0	0	0		0	0	0	0	0	0		1.03112	1.02812	1.04742	1.02276	1.02517	1.02938		62.407	65.0929	47.837	47.346	50.676	69.5456		19.5288	18.5915	16.6783	15.1688
60721		62.809	64.034	47.832	39.473	41.98	61.051				0	0	0	0	0	0		0	0	0	0	0	0		0	0	0	0	0	0		1.03145	1.02885	1.04785	1.02314	1.02578	1.02953		62.809	64.034	47.832	51.037	55.0622	61.051		19.5288	18.5508	16.6783	15.1605
60801		68.569	54.127	54.423	38.601	44.092	48.013				0	0	0	0	0	0		0	0	0	0	0	0		0	0	0	0	0	0		1.03157	1.02868	1.04732	1.02196	1.02608	1.03164		68.569	54.127	54.423	51.0406	44.092	69.3873		19.5288	18.3615	16.5785	15.155
60881		63.198	57.343	53.895	47.732	59.649	73.693				0	0	0	0	0	0		0	0	0	0	0	0		0	0	0	0	0	0		1.03164	1.029	1.0474	1.02195	1.025	1.0324		63.198	57.343	53.895	47.732	59.649	73.693		19.5288	18.3615	16.5785	15.155
61001		74.402	82.058	74.726	80.505	63.159	84.754				0	0	0	0	0	0		0	0	0	0	0	0		0	0	0	0	0	0		1.02861	1.02799	1.04758	1.01975	1.02511	1.0319		74.402	82.058	74.726	80.505	63.159	84.754		19.5053	18.3028	16.4113	15.2493
61105		78.53	78.663	56.681	56.703	62.532	66.868				0	0	0	0	0	0		0	0	0	0	0	0		0	0	0	0	0	0		1.02939	1.02817	1.04773	1.01895	1.02494	1.03184		78.53	78.663	56.681	56.703	62.532	66.868		19.4388	18.2728	16.3403	15.161
61201		68.989	75.134	59.82	56.624	60.282	64.481				0	0	0	0	0	0		0	0	0	0	0	0		0	0	0	0	0	0		1.02687	1.0277	1.04679	1.01915	1.02539	1.03186		68.989	75.134	59.82	56.624	60.282	64.481		19.4128	18.0355	16.2782	15.1188
61281		81.816	67.115	63.187	54.277	68.755	81.597				0	0	0	0	0	0		0	0	0	0	0	0		0	0	0	0	0	0		1.02665	1.027	1.04564	1.01941	1.0257	1.03201		81.816	67.115	63.187	54.277	68.755	81.597		19.403	17.9268	16.253	15.086
61381		65.275	69.643	57.175	52.608	40.98	61.318				0	0	0	0	0	0		0	0	0	0	0	0		0	0	0	0	0	0		1.02729	1.02727	1.04469	1.01975	1.02596	1.03233		65.275	69.643	57.175	52.608	55.0888	61.318		19.403	17.9268	16.2212	15.086
61461		67.204	60.595	47.862	52.595	47.352	66.579				0	0	0	0	0	0		0	0	0	0	0	0		0	0	0	0	0	0		1.02778	1.02794	1.04522	1.0203	1.02636	1.03247		67.204	60.595	47.862	52.595	47.352	66.579		19.403	17.9268	16.2212	15.086
61561		64.363	73.889	57.527	50.984	53.15	67.574				0	0	0	0	0	0		0	0	0	0	0	0		0	0	0	0	0	0		1.02769	1.02758	1.045	1.02066	1.02618	1.03296		64.363	73.889	57.527	50.984	53.15	67.574		19.403	17.9268	16.2212	15.086
61641		75.331	44.977	50.832	51.593	58.792	76.79				0	0	0	0	0	0		0	0	0	0	0	0		0	0	0	0	0	0		1.02796	1.02755	1.04326	1.02067	1.02597	1.03319		75.331	65.1202	50.832	51.593	58.792	76.79		19.4343	17.9268	16.1463	15.071
61721		73.084	76.24	63.257	70.07	74.611	88.072				0	0	0	0	0	0		0	0	0	0	0	0		0	0	0	0	0	0		1.02751	1.02612	1.04182	1.02012	1.02532	1.0337		73.084	76.24	63.257	70.07	74.611	88.072		19.403	17.8918	15.9798	15.071
61801		81.445	103.532	59.663	58.052	56.995	75.6				0	0	0	0	0	0		0	0	0	0	0	0		0	0	0	0	0	0		1.02772	1.02618	1.04249	1.02057	1.02505	1.03357		81.445	103.532	59.663	58.052	56.995	75.6		19.3283	17.8918	15.9798	14.9788
61881		72.616	90.453	59.653	66.25	69.227	78.909				0	0	0	0	0	0		0	0	0	0	0	0		0	0	0	0	0	0		1.02642	1.02618	1.04286	1.0195	1.02501	1.03412		72.616	90.453	59.653	66.25	69.227	78.909		19.3283	17.9268	15.8303	14.9788
62001		102.459	70.429	56.533	77.563	63.875	73.456				0	0	0	0	0	0		0	0	0	0	0	0		0	0	0	0	0	0		1.02619	1.02639	1.04298	1.02019	1.02498	1.03244		102.459	70.429	56.533	77.563	63.875	73.456		19.3283	17.8918	15.7935	14.9788
62101		79.74	85.312	56.645	59.294	68.714	78.808				0	0	0	0	0	0		0	0	0	0	0	0		0	0	0	0	0	0		1.02648	1.02688	1.04292	1.02021	1.02548	1.02853		79.74	85.312	56.645	59.294	68.714	78.808		19.403	17.8918	15.7528	14.9788
62181		75.995	52.761	59.728	49.762	56.38	64.84				0	0	0	0	0	0		0	0	0	0	0	0		0	0	0	0	0	0		1.02663	1.02741	1.04332	1.02103	1.02558	1.02833		75.995	65.1267	59.728	49.762	56.38	64.84		19.403	17.8918	15.7528	14.8325
62261		56.49	49.768	50.79	54.91	53.347	49.186				0	0	0	0	0	0		0	0	0	0	0	0		0	0	0	0	0	0		1.02711	1.02787	1.0433	1.02143	1.02609	1.02901		56.49	65.1049	50.79	54.91	53.347	69.6275		19.403	17.8918	15.7528	14.8325
62341		73.172	57.522	44.178	51.024	56.194	57.506				0	0	0	0	0	0		0	0	0	0	0	0		0	0	0	0	0	0		1.02743	1.02779	1.04393	1.02186	1.02599	1.02884		73.172	57.522	44.178	51.024	56.194	69.6284		19.403	17.8918	15.6923	14.7203
62461		83.313	82.147	64.135	53.024	53.827	84.442				0	0	0	0	0	0		0	0	0	0	0	0		0	0	0	0	0	0		1.02777	1.02801	1.04411	1.02216	1.02587	1.02884		83.313	82.147	64.135	53.024	53.827	84.442		19.403	17.8918	15.6225	14.6433
62541		90.392	87.677	70.006	67.228	68.948	84.433				0	0	0	0	0	0		0	0	0	0	0	0		0	0	0	0	0	0		1.02789	1.02871	1.04333	1.01901	1.0258	1.02891		90.392	87.677	70.006	67.228	68.948	84.433		19.3283	17.8058	15.6008	14.6433
62641		104.849	94.148	72.503	68.894	72.243	84.161				0	0	0	0	0	0		0	0	0	0	0	0		0	0	0	0	0	0		1.02806	1.02933	1.04112	1.01644	1.02621	1.02919		104.849	94.148	72.503	68.894	72.243	84.161		19.3283	17.7768	15.5845	14.6433
62721		85.485	74.619	71.128	61.691	73.693	87.59				0	0	0	0	0	0		0	0	0	0	0	0		0	0	0	0	0	0		1.02853	1.03009	1.03937	1.01431	1.02657	1.02912		85.485	74.619	71.128	61.691	73.693	87.59		19.26	17.463	15.5525	14.5433
62801		83.197	73.93	57.027	57.823	68.013	71.47				0	0	0	0	0	0		0	0	0	0	0	0		0	0	0	0	0	0		1.029	1.03013	1.03953	1.01448	1.02691	1.02919		83.197	73.93	57.027	57.823	68.013	71.47		19.26	17.463	15.5525	14.5433
62881		79.152	71.882	47.573	56.79	63.124	80.54				0	0	0	0	0	0		0	0	0	0	0	0		0	0	0	0	0	0		1.02935	1.03039	1.03989	1.01467	1.0269	1.02954		79.152	71.882	47.573	56.79	63.124	80.54		19.26	17.463	15.5525	14.5433
63001		74.225	67.754	45.394	57.529	59.153	73.801				0	0	0	0	0	0		0	0	0	0	0	0		0	0	0	0	0	0		1.02957	1.03028	1.04042	1.01499	1.02706	1.0291		74.225	67.754	45.394	57.529	59.153	73.801		19.26	17.463	15.509	14.5433
63081		75.668	70.787	38.577	43.786	49.88	74.032				0	0	0	0	0	0		0	0	0	0	0	0		0	0	0	0	0	0		1.02955	1.03043	1.03965	1.01472	1.0267	1.02932		75.668	70.787	52.8524	43.786	49.88	74.032		19.26	17.7768	15.4443	14.5433
63180		93.866	65.084	54.567	48.988	64.822	48.165				0	0	0	0	0	0		0	0	0	0	0	0		0	0	0	0	0	0		1.02998	1.03066	1.04024	1.01225	1.02674	1.02948		93.866	65.084	54.567	48.988	64.822	69.7504		19.3107	17.463	15.4715	14.3418
63261		80.215	72.876	72.034	73.038	65.187	87.5				0	0	0	0	0	0		0	0	0	0	0	0		0	0	0	0	0	0		1.02925	1.02967	1.04003	1.01169	1.02753	1.02959		80.215	72.876	72.034	73.038	65.187	87.5		19.208	17.3265	15.3905	14.277
63341		88.727	89.228	67.203	63.855	63.904	88.755				0	0	0	0	0	0		0	0	0	0	0	0		0	0	0	0	0	0		1.02912	1.02851	1.04029	1.01185	1.02686	1.03016		88.727	89.228	67.203	63.855	63.904	88.755		19.1735	17.228	15.4715	14.097
63421		86.336	56.061	73.017	61.875	71.301	88.9				0	0	0	0	0	0		0	0	0	0	0	0		0	0	0	0	0	0		1.02944	1.02739	1.03962	1.01202	1.02505	1.03044		86.336	65.1276	73.017	61.875	71.301	88.9		19.1735	17.1658	15.3905	14.277
63521		84.37	68.109	66.595	55.917	73.511	65.718				0	0	0	0	0	0		0	0	0	0	0	0		0	0	0	0	0	0		1.029	1.02756	1.03858	1.01264	1.02312	1.03044		84.37	68.109	66.595	55.917	73.511	65.718		19.1352	17.228	15.3905	14.277
63601		75.919	74.117	51.565	61.675	58.216	76.411				0	0	0	0	0	0		0	0	0	0	0	0		0	0	0	0	0	0		1.02902	1.02795	1.04034	1.01277	1.02326	1.03079		75.919	74.117	51.565	61.675	58.216	76.411		19.1352	17.3265	15.3905	14.277
63681		68.828	54.859	62.687	56.103	67.321	79.888				0	0	0	0	0	0		0	0	0	0	0	0		0	0	0	0	0	0		1.02947	1.02789	1.04015	1.01314	1.02323	1.03082		68.828	65.1037	62.687	56.103	67.321	79.888		19.1352	17.3265	15.3905	14.277
63761		76.39	61.01	57.688	54.141	55.686	77.652				0	0	0	0	0	0		0	0	0	0	0	0		0	0	0	0	0	0		1.02992	1.02792	1.04066	1.01349	1.02413	1.03105		76.39	61.01	57.688	54.141	55.686	77.652		19.1352	17.3265	15.3905	14.277
63861		67.652	59.382	55.481	41.348	52.798	53.751				0	0	0	0	0	0		0	0	0	0	0	0		0	0	0	0	0	0		1.03057	1.02813	1.03907	1.0136	1.02355	1.03122		67.652	59.382	55.481	51.2337	52.798	69.6791		19.1352	17.3265	15.279	14.277
64001		73.033	64.961	62.234	46.522	58.76	75.081				0	0	0	0	0	0		0	0	0	0	0	0		0	0	0	0	0	0		1.03061	1.02572	1.03915	1.01324	1.02352	1.03122		73.033	64.961	62.234	46.522	58.76	75.081		19.1352	17.341	15.248	14.097
64101		86.271	67.881	77.216	59.185	73.165	85.687				0	0	0	0	0	0		0	0	0	0	0	0		0	0	0	0	0	0		1.0307	1.02616	1.03931	1.01312	1.02366	1.03075		86.271	67.881	77.216	59.185	73.165	85.687		19.1352	17.341	15.2315	14.0175
64181		89.654	84.764	82.012	55.705	64.949	78.142				0	0	0	0	0	0		0	0	0	0	0	0		0	0	0	0	0	0		1.03059	1.02628	1.03949	1.01315	1.02366	1.02879		89.654	84.764	82.012	55.705	64.949	78.142		19.1352	17.4395	15.2315	14.097
64261		80.753	79.535	72.912	68.098	63.73	77.111				0	0	0	0	0	0		0	0	0	0	0	0		0	0	0	0	0	0		1.03023	1.02645	1.03961	1.01318	1.02368	1.02917		80.753	79.535	72.912	68.098	63.73	77.111		19.1013	17.4395	15.2315	14.277
64341		79.16	81.707	64.633	68.767	61.022	89.69				0	0	0	0	0	0		0	0	0	0	0	0		0	0	0	0	0	0		1.03035	1.02648	1.04015	1.0133	1.02101	1.02902		79.16	81.707	64.633	68.767	61.022	89.69		19.1352	17.4395	15.0973	14.3418
64441		78.559	69.022	59.569	56.279	60.167	69.753				0	0	0	0	0	0		0	0	0	0	0	0		0	0	0	0	0	0		1.03034	1.02706	1.04015	1.01367	1.02149	1.02485		78.559	69.022	59.569	56.279	60.167	69.753		19.4895	17.4395	15.0973	14.3418
64521		66.365	56.204	52.857	56.362	44.329	87.107				0	0	0	0	0	0		0	0	0	0	0	0		0	0	0	0	0	0		1.0307	1.02688	1.0399	1.0137	1.02176	1.02499		66.365	65.3183	52.857	56.362	55.3521	87.107		19.4895	17.4395	15.0973	14.3418
64601		68.462	71.892	47.378	49.497	50.664	74.729				0	0	0	0	0	0		0	0	0	0	0	0		0	0	0	0	0	0		1.0305	1.02705	1.03962	1.01406	1.02197	1.02542		68.462	71.892	47.378	49.497	50.664	74.729		19.4895	17.4395	15.0973	14.5433
64701		72.997	60.994	57.076	47.103	55.53	88.921				0	0	0	0	0	0		0	0	0	0	0	0		0	0	0	0	0	0		1.0264	1.02597	1.03998	1.01188	1.02176	1.02563		72.997	60.994	57.076	47.103	55.53	88.921		19.3365	17.341	15.052	14.3418
64781		80.651	81.93	81.733	70.154	68.643	112.263				0	0	0	0	0	0		0	0	0	0	0	0		0	0	0	0	0	0		1.02635	1.02571	1.03949	1.01468	1.01827	1.02198		80.651	81.93	81.733	70.154	68.643	112.263		19.3365	17.2787	15.052	14.3418
64881		80.622	79.393	70.573	69.579	62.397	82.673				0	0	0	0	0	0		0	0	0	0	0	0		0	0	0	0	0	0		1.02647	1.02565	1.03947	1.01191	1.01813	1.02223		80.622	79.393	70.573	69.579	62.397	82.673		19.3365	17.2787	15.0973	14.277
65001		84.586	77.046	75.593	57.906	70.017	78.867				0	0	0	0	0	0		0	0	0	0	0	0		0	0	0	0	0	0		1.02668	1.02593	1.03951	1.00996	1.01444	1.02228		84.586	77.046	75.593	57.906	70.017	78.867		19.3365	17.2787	15.052	14.1765
65081		91.958	76.714	69.441	58.406	63.736	90.647				0	0	0	0	0	0		0	0	0	0	0	0		0	0	0	0	0	0		1.02689	1.02572	1.03957	1.00992	1.01483	1.02254		91.958	76.714	69.441	58.406	63.736	90.647		19.3365	17.2587	15.052	14.1765
65161		72.362	59.971	59.669	57.839	52.85	62.217				0	0	0	0	0	0		0	0	0	0	0	0		0	0	0	0	0	0		1.02704	1.02539	1.0401	1.01	1.01533	1.02221		72.362	59.971	59.669	57.839	52.85	62.217		19.3365	17.2587	15.052	14.1765
65261		74.7	64.032	50.775	49.459	55.564	56.95				0	0	0	0	0	0		0	0	0	0	0	0		0	0	0	0	0	0		1.02751	1.02556	1.04018	1.00973	1.01577	1.0258		74.7	64.032	50.775	49.459	55.564	69.945		19.3365	17.2587	15.0973	14.277
65361		67.038	62.851	49.59	50.189	44.173	77.005				0	0	0	0	0	0		0	0	0	0	0	0		0	0	0	0	0	0		1.02795	1.02567	1.04062	1.00971	1.01471	1.02558		67.038	62.851	49.59	50.189	55.6905	77.005		19.3365	17.2587	15.0973	14.277
65441		77.799	70.219	66.525	61.513	61.908	91.093				0	0	0	0	0	0		0	0	0	0	0	0		0	0	0	0	0	0		1.02514	1.02645	1.03992	1.01005	1.01556	1.02568		77.799	70.219	66.525	61.513	61.908	91.093		19.1695	17.2587	15.052	14.1765
65521		86.53	80.242	74.231	70.309	83.039	89.977				0	0	0	0	0	0		0	0	0	0	0	0		0	0	0	0	0	0		1.02518	1.02609	1.0398	1.01006	1.01568	1.02201		86.53	80.242	74.231	70.309	83.039	89.977		18.9335	17.2332	15.052	14.0643
65621		83.508	82.009	73.644	58.999	64.034	85.348				0	0	0	0	0	0		0	0	0	0	0	0		0	0	0	0	0	0		1.0253	1.02643	1.03968	1.01045	1.01561	1.02178		83.508	82.009	73.644	58.999	64.034	85.348		18.9335	17.2332	15.052	14.0468
65721		79.901	80.498	69.586	63.759	65.277	79.08				0	0	0	0	0	0		0	0	0	0	0	0		0	0	0	0	0	0		1.02536	1.02632	1.03969	1.01062	1.01592	1.02202		79.901	80.498	69.586	63.759	65.277	79.08		18.9335	17.2332	15.052	14.0175
65801		84.588	76.003	71.291	60.679	68.333	88.04				0	0	0	0	0	0		0	0	0	0	0	0		0	0	0	0	0	0		1.02529	1.02665	1.03979	1.01034	1.01613	1.02191		84.588	76.003	71.291	60.679	68.333	88.04		19.1695	17.2587	15.0973	14.0468
65881		72.144	74.523	57.074	55.501	64.666	76.016				0	0	0	0	0	0		0	0	0	0	0	0		0	0	0	0	0	0		1.02525	1.02671	1.03981	1.0106	1.01641	1.02217		72.144	74.523	57.074	55.501	64.666	76.016		19.1695	17.2787	15.0973	14.0913
66001		70.224	77.861	61.062	62.408	59.44	61.354				0	0	0	0	0	0		0	0	0	0	0	0		0	0	0	0	0	0		1.02566	1.0261	1.04007	1.01052	1.01671	1.02188		70.224	77.861	61.062	62.408	59.44	70.1835		19.3365	17.2787	15.2315	14.0913
66081		68.859	64.181	52.733	51.717	50.689	58.219				0	0	0	0	0	0		0	0	0	0	0	0		0	0	0	0	0	0		1.02556	1.02471	1.03942	1.01074	1.01695	1.02234		68.859	64.181	52.733	51.717	50.689	70.1031		19.1695	17.2587	15.0973	14.1238
66201		67.69	65.919	55.454	51.099	50.805	78.462				0	0	0	0	0	0		0	0	0	0	0	0		0	0	0	0	0	0		1.02519	1.02427	1.03814	1.0102	1.01733	1.02251		67.69	65.919	55.454	51.099	50.805	78.462		18.9335	17.2587	15.052	14.0945
66301		89.162	94.552	77.731	71.608	82.251	101.756				0	0	0	0	0	0		0	0	0	0	0	0		0	0	0	0	0	0		1.0251	1.02501	1.03746	1.01012	1.01751	1.02318		89.162	94.552	77.731	71.608	82.251	101.756		18.8537	17.2587	15.2188	13.9843
66401		92.878	77.458	74.026	70.451	70.882	94.17				0	0	0	0	0	0		0	0	0	0	0	0		0	0	0	0	0	0		1.0254	1.02489	1.03756	1.00995	1.01765	1.02381		92.878	77.458	74.026	70.451	70.882	94.17		18.8537	17.2587	15.2188	13.8995
66481		80.616	87.739	61.169	71.912	63.894	91.894				0	0	0	0	0	0		0	0	0	0	0	0		0	0	0	0	0	0		1.02559	1.02441	1.03581	1.00783	1.0167	1.02407		80.616	87.739	61.169	71.912	63.894	91.894		18.8537	17.2332	15.1333	13.7485
66561		83.204	66.618	62.754	56.738	67.906	77.501				0	0	0	0	0	0		0	0	0	0	0	0		0	0	0	0	0	0		1.02575	1.02417	1.03467	1.00772	1.01521	1.02406		83.204	66.618	62.754	56.738	67.906	77.501		18.9335	17.2332	15.1333	13.8995
66641		79.207	67.816	67.053	56.343	59.826	84.983				0	0	0	0	0	0		0	0	0	0	0	0		0	0	0	0	0	0		1.0262	1.02373	1.03375	1.00794	1.01555	1.02448		79.207	67.816	67.053	56.343	59.826	84.983		19.1695	17.2332	15.0525	13.9843
66721		67.653	58.977	68.081	53.555	59.37	69.285				0	0	0	0	0	0		0	0	0	0	0	0		0	0	0	0	0	0		1.02609	1.02397	1.0341	1.00501	1.01737	1.02482		67.653	65.5842	68.081	53.555	59.37	69.285		19.1695	17.2332	15.0525	13.8995
66801		66.428	72.8	51.775	43.902	46.214	71.673				0	0	0	0	0	0		0	0	0	0	0	0		0	0	0	0	0	0		1.02588	1.02437	1.03487	1.00332	1.01585	1.02576		66.428	72.8	51.775	52.1228	55.684	71.673		18.9335	17.1972	15	13.7485
66881		70.782	58.698	51.703	58.938	44.371	73.495				0	0	0	0	0	0		0	0	0	0	0	0		0	0	0	0	0	0		1.02662	1.02449	1.03416	1.00323	1.01479	1.02534		70.782	65.4724	51.703	58.938	55.7254	73.495		18.8537	17.1742	14.9818	13.6595
67001		63.587	53.125	39.604	51.143	44.767	54.42				0	0	0	0	0	0		0	0	0	0	0	0		0	0	0	0	0	0		1.0269	1.02456	1.03384	1.00315	1.01315	1.02511		63.587	65.4565	53.6709	51.143	55.7943	70.5697		18.8537	17.1742	14.9638	13.8492
67081		79.885	66.808	68.332	59.143	55.893	86.451				0	0	0	0	0	0		0	0	0	0	0	0		0	0	0	0	0	0		1.02615	1.02432	1.03375	1.00366	1.0118	1.02416		79.885	66.808	68.332	59.143	55.893	86.451		18.813	17.1742	14.954	13.8097
67161		75.418	83.676	74.454	62.575	71.749	99.361				0	0	0	0	0	0		0	0	0	0	0	0		0	0	0	0	0	0		1.02545	1.02224	1.03404	1.00399	1.01203	1.02427		75.418	83.676	74.454	62.575	71.749	99.361		18.7058	17.058	14.954	13.677
67261		78.398	71.475	68.803	51.819	60.607	87.537				0	0	0	0	0	0		0	0	0	0	0	0		0	0	0	0	0	0		1.02567	1.02242	1.03397	1.00334	1.01181	1.02424		78.398	71.475	68.803	51.819	60.607	87.537		18.7058	16.9915	14.954	13.6322
67341		72.79	63.976	69.331	58.587	66.193	66.278				0	0	0	0	0	0		0	0	0	0	0	0		0	0	0	0	0	0		1.02572	1.02288	1.03421	1.00362	1.01202	1.02312		72.79	63.976	69.331	58.587	66.193	66.278		18.4248	16.945	14.9638	13.677
67421		72.307	66.933	56.965	50.891	53.869	61.261				0	0	0	0	0	0		0	0	0	0	0	0		0	0	0	0	0	0		1.02589	1.02292	1.03453	1.00348	1.01216	1.02175		72.307	66.933	56.965	50.891	53.869	71.2828		18.4248	17.0613	14.9818	13.677
67501		73.635	70.381	56.129	46.414	55.864	59.707				0	0	0	0	0	0		0	0	0	0	0	0		0	0	0	0	0	0		1.02412	1.02016	1.03119	1.00346	1.01086	1.02037		73.635	70.381	56.129	52.2294	55.864	71.3876		18.4248	17.0613	14.7985	13.7495
67581		63.18	52.553	44.882	37.026	60.899	74.924				0	0	0	0	0	0		0	0	0	0	0	0		0	0	0	0	0	0		1.02249	1.02034	1.02827	1.00389	1.01052	1.02051		69.7294	65.828	53.8959	52.179	60.899	74.924		18.4248	17.0613	14.7985	13.7495
67681		52.491	60.821	47.102	47.21	54.167	76.677				0	0	0	0	0	0		0	0	0	0	0	0		0	0	0	0	0	0		1.02279	1.02042	1.0272	1.0038	1.01093	1.0203		69.5611	65.8268	53.8123	52.4397	54.167	76.677		18.4248	17.0613	14.7378	13.7035
67781		50.738	60.971	55.358	54.221	53.494	72.05				0	0	0	0	0	0		0	0	0	0	0	0		0	0	0	0	0	0		1.0233	1.02066	1.02761	1.00445	1.01149	1.01988		69.8583	65.8234	55.358	54.221	53.494	72.05		18.4248	17.0613	14.7378	13.7035
67861		75.414	76.865	67.373	75.4	74.728	79.973				0	0	0	0	0	0		0	0	0	0	0	0		0	0	0	0	0	0		1.02358	1.02044	1.02769	1.00474	1.0118	1.02085		75.414	76.865	67.373	75.4	74.728	79.973		18.3175	16.945	14.756	13.7035
68001		66.944	75.268	65.006	58.588	47.603	90.819				0	0	0	0	0	0		0	0	0	0	0	0		0	0	0	0	0	0		1.02389	1.02015	1.02772	1.00484	1.01189	1.02069		66.944	75.268	65.006	58.588	55.8425	90.819		18.4248	17.058	14.8085	13.605
68121		74.426	63.013	63.042	53.956	62.286	73.81				0	0	0	0	0	0		0	0	0	0	0	0		0	0	0	0	0	0		1.0239	1.02004	1.02483	1.00496	1.01206	1.02068		74.426	63.013	63.042	53.956	62.286	73.81		18.4655	17.0613	14.7508	13.662
68201		64.46	53.98	52.6	40.432	49.341	67.44				0	0	0	0	0	0		0	0	0	0	0	0		0	0	0	0	0	0		1.02445	1.01951	1.02223	1.00508	1.01221	1.01973		69.5901	65.7795	52.6	52.1685	55.8372	67.44		18.5297	16.9338	14.6983	13.662
68281		58.69	56.394	53.173	44.225	49.158	49.094				0	0	0	0	0	0		0	0	0	0	0	0		0	0	0	0	0	0		1.02427	1.02015	1.02162	1.00462	1.01262	1.01887		69.6335	65.8307	53.173	52.3119	55.8593	71.5246		18.4655	17.0613	14.6983	13.7035
68361		57.833	56.201	46.311	42.008	44.542	69.357				0	0	0	0	0	0		0	0	0	0	0	0		0	0	0	0	0	0		1.02385	1.02033	1.0225	1.00484	1.01252	1.01927		70.0022	65.8761	54.0726	52.5002	55.8609	69.357		18.813	17.1742	14.756	13.871
68461		61.148	42.274	42.944	41.64	43.771	55.223				0	0	0	0	0	0		0	0	0	0	0	0		0	0	0	0	0	0		1.0233	1.02017	1.02238	1.00586	1.01283	1.01885		70.0365	65.9404	54.0815	52.5607	55.8558	71.7157		18.7058	17.2225	14.7378	14.0902
68561		72.829	71.227	48.082	61.753	58.717	67.687				0	0	0	0	0	0		0	0	0	0	0	0		0	0	0	0	0	0		1.02366	1.02121	1.02191	1.00633	1.01274	1.01876		72.829	71.227	54.1986	61.753	58.717	67.687		18.665	17.3375	14.7985	14.3185
68641		70.407	65.066	53.937	54.569	56.681	68.799				0	0	0	0	0	0		0	0	0	0	0	0		0	0	0	0	0	0		1.02413	1.02052	1.02119	1.00657	1.01298	1.01815		70.407	65.066	53.937	54.569	56.681	68.799		18.6053	17.5898	14.7985	14.3065
68721		58.642	58.861	52.824	47.295	47.121	58.949				0	0	0	0	0	0		0	0	0	0	0	0		0	0	0	0	0	0		1.02377	1.01969	1.02056	1.00672	1.01325	1.01869		70.061	66.3323	52.824	52.8133	55.9686	72.053		18.5908	17.4735	14.7805	14.3645
68801		67.349	60.68	64.529	45.502	55.748	66.587				0	0	0	0	0	0		0	0	0	0	0	0		0	0	0	0	0	0		1.02251	1.02007	1.02082	1.00686	1.01205	1.01906		67.349	66.1034	64.529	52.6317	55.748	71.8626		18.5908	17.2212	14.7805	14.3065
68881		77.319	54.706	44.3	45.488	59.429	50.753				0	0	0	0	0	0		0	0	0	0	0	0		0	0	0	0	0	0		1.02078	1.02059	1.02084	1.0072	1.01225	1.0187		77.319	66.032	54.2293	52.6078	59.429	71.9083		18.5908	17.2212	14.773	14.3377
69001		58.556	52.401	43.156	41.891	42.656	58.959				0	0	0	0	0	0		0	0	0	0	0	0		0	0	0	0	0	0		1.0206	1.02112	1.0202	1.00749	1.0095	1.01897		70.1199	65.959	54.2606	52.7118	56.1309	71.7055		18.5908	17.4735	14.773	14.3957
69081		55.199	60.154	44.088	43.308	34.228	58.037				0	0	0	0	0	0		0	0	0	0	0	0		0	0	0	0	0	0		1.01897	1.02122	1.02093	1.00796	1.0081	1.01829		70.1196	66.1907	54.308	52.6768	56.207	71.7651		18.5038	17.5927	14.9562	14.3957
69161		62.085	42.842	42.764	29.47	39.64	53.456				0	0	0	0	0	0		0	0	0	0	0	0		0	0	0	0	0	0		1.01496	1.02106	1.02114	1.00709	1.00851	1.01801		70.1725	66.367	54.3584	53.0453	56.2002	71.6235		18.1155	17.7478	15.1705	14.4555
69281		66.471	64.405	38.127	43.941	46.458	46.8				0	0	0	0	0	0		0	0	0	0	0	0		0	0	0	0	0	0		1.0129	1.01981	1.02061	1.00454	1.00898	1.01808		70.191	64.405	54.3773	53.4318	56.2205	71.6149		17.951	17.7478	15.1675	14.4555
69401		82.326	61.021	56.391	55.747	58.106	57.493				0	0	0	0	0	0		0	0	0	0	0	0		0	0	0	0	0	0		1.01182	1.01814	1.02015	1.00376	1.00903	1.01797		82.326	66.4445	56.391	55.747	58.106	71.6276		17.951	17.7478	15.1675	14.5157
69481		67.812	70.137	59.278	39.254	46.749	69.923				0	0	0	0	0	0		0	0	0	0	0	0		0	0	0	0	0	0		1.00977	1.01804	1.02072	1.00408	1.00933	1.01775		67.812	70.137	59.278	53.481	56.2148	69.923		17.951	17.744	15.1007	14.4845
69561		68.817	60.361	41.262	50.315	46.678	69.749				0	0	0	0	0	0		0	0	0	0	0	0		0	0	0	0	0	0		1.01021	1.01815	1.02093	1.00457	1.00933	1.01569		68.817	66.5743	54.3079	53.465	56.2149	69.749		17.951	17.744	15.1007	14.4845
69645		63.838	62.257	50.591	37.22	48.134	55.807				0	0	0	0	0	0		0	0	0	0	0	0		0	0	0	0	0	0		1.00913	1.01879	1.02105	1.00439	1.00815	1.01374		70.3818	66.4009	54.3041	53.2865	56.2905	71.8707		17.738	17.7153	15.1007	14.4243
69721		57.907	49.824	54.302	43.516	45.969	62.875				0	0	0	0	0	0		0	0	0	0	0	0		0	0	0	0	0	0		1.00755	1.01934	1.02134	1.00417	1.00837	1.01224		70.6819	66.2045	54.302	53.3397	56.27	71.8396		17.738	17.5602	15.1007	14.4243
69801		61.771	50.794	39.232	36.619	38.594	46.365				0	0	0	0	0	0		0	0	0	0	0	0		0	0	0	0	0	0		1.00452	1.02116	1.02213	1.00442	1.00876	1.01219		70.786	66.1985	54.3266	53.47	56.3904	71.6863		17.738	17.7153	15.1355	14.4845
69881		52.715	49.083	32.462	30.631	39.898	52.038				0	0	0	0	0	0		0	0	0	0	0	0		0	0	0	0	0	0		1.00366	1.02215	1.02225	1.00526	1.00849	1.01273		70.8444	66.2709	54.3824	53.4993	56.4121	71.7923		17.951	17.778	15.167	14.5667
70001		48.361	45.121	41.427	45.247	46.412	46.394				0	0	0	0	0	0		0	0	0	0	0	0		0	0	0	0	0	0		1.00505	1.02223	1.02299	1.00565	1.00947	1.01276		70.9073	66.4083	54.42	53.4852	56.3268	71.6239		18.1155	17.8838	15.118	14.5667
70081		55.361	69.083	38.228	36.811	51.805	59.681				0	0	0	0	0	0		0	0	0	0	0	0		0	0	0	0	0	0		1.00633	1.02281	1.02372	1.00572	1.00924	1.0131		70.9935	69.083	54.4273	53.5458	56.3477	71.7595		18.2058	18.0547	15.0848	14.591
70181		74.594	63.332	52.293	38.845	53.108	70.645				0	0	0	0	0	0		0	0	0	0	0	0		0	0	0	0	0	0		1.00629	1.02271	1.02407	1.00539	1.00906	1.01344		74.594	66.6213	52.293	53.5575	56.3638	70.645		18.2058	18.1243	15.072	14.5723
70261		65.859	57.88	54.042	50.284	47.457	56.139				0	0	0	0	0	0		0	0	0	0	0	0		0	0	0	0	0	0		1.00605	1.02261	1.02388	1.00544	1.00916	1.01345		71.0521	66.5052	54.042	53.556	56.3554	71.7283		18.2058	18.1243	15.072	14.5723
70361		81.731	55.612	51.616	48.44	50.874	64.404				0	0	0	0	0	0		0	0	0	0	0	0		0	0	0	0	0	0		1.00569	1.0215	1.02441	1.00526	1.00896	1.01335		81.731	66.5888	51.616	53.499	56.2208	71.5543		18.2058	18.0547	15.1532	14.548
70441		64.811	61.564	55.725	44.845	51.993	58.961				0	0	0	0	0	0		0	0	0	0	0	0		0	0	0	0	0	0		1.00578	1.02079	1.02438	1.00554	1.0088	1.01367		70.8144	66.6239	55.725	53.5527	56.1954	71.4462		17.8175	18.0547	15.1532	14.5723
70521		59.657	44.464	44.42	38.158	38.646	45.851				0	0	0	0	0	0		0	0	0	0	0	0		0	0	0	0	0	0		1.00652	1.02143	1.02523	1.00693	1.00911	1.01383		70.8009	66.6443	54.4345	53.5619	56.1914	71.4982		17.8175	18.1243	15.3402	14.5968
70601		57.384	41.759	32.574	34.916	51.188	55.307				0	0	0	0	0	0		0	0	0	0	0	0		0	0	0	0	0	0		1.00621	1.02187	1.02613	1.00792	1.00923	1.01424		70.8067	66.6366	54.4629	53.5816	56.19	71.6536		17.8175	18.1243	15.4492	14.6845
70681		49.72	40.26	44.479	32.126	41.534	63.894				0	0	0	0	0	0		0	0	0	0	0	0		0	0	0	0	0	0		1.00587	1.02281	1.02628	1.00645	1.00874	1.01438		70.8127	66.6197	54.4516	53.7144	56.236	71.6381		17.8175	18.3443	15.4492	14.841
70781		42.81	38.199	38.231	33.368	38.484	54.316				0	0	0	0	0	0		0	0	0	0	0	0		0	0	0	0	0	0		1.00602	1.02318	1.02479	1.0071	1.00948	1.01342		70.7867	66.645	54.5602	53.7315	56.1871	71.9113		17.8175	18.3938	15.4492	14.9998
70881		57.388	51.902	41.575	45.039	47.823	40.988				0	0	0	0	0	0		0	0	0	0	0	0		0	0	0	0	0	0		1.00513	1.02276	1.02395	1.00168	1.00869	1.01197		70.7953	66.6625	54.5882	54.1608	56.1973	72.1388		17.8175	18.3443	15.4492	15.0738
71001		75.531	66.483	54.901	44.524	56.518	56.467				0	0	0	0	0	0		0	0	0	0	0	0		0	0	0	0	0	0		1.00662	1.02218	1.02422	1.00172	1.0083	1.01145		75.531	66.483	54.901	54.159	56.518	72.2531		17.8175	18.3443	15.415	15.0738
71081		68.876	63.761	41.745	53.741	45.868	66.062				0	0	0	0	0	0		0	0	0	0	0	0		0	0	0	0	0	0		1.00635	1.02191	1.02496	1.00156	1.00927	1.01127		68.876	66.7378	54.5476	53.741	56.2158	72.055		18.1155	18.3443	15.4492	15.0738
71161		67.357	55.594	44.549	38.681	49.439	58.362				0	0	0	0	0	0		0	0	0	0	0	0		0	0	0	0	0	0		1.00665	1.02218	1.02407	1.00116	1.00926	1.0112		70.7655	66.6309	54.5847	54.0588	56.2159	71.9741		17.7523	18.1243	15.4492	14.9998
71281		97.117	83.664	85.347	50.419	76.14	67.203				0	0	0	0	0	0		0	0	0	0	0	0		0	0	0	0	0	0		1.0068	1.02247	1.02267	0.996547	1.00824	1.01172		97.117	83.664	85.347	54.3726	76.14	72.0529		17.7523	18.0547	15.4492	14.9998
71381		59.453	58.175	44.895	48.281	47.328	41.995				0	0	0	0	0	0		0	0	0	0	0	0		0	0	0	0	0	0		1.00763	1.02254	1.02134	0.996858	1.00815	1.01282		70.6659	66.6245	54.8102	54.5739	56.2061	72.0558		17.7523	18.1243	15.4492	15.0738
71461		57.618	49.187	50.201	47.737	36.176	74.287				0	0	0	0	0	0		0	0	0	0	0	0		0	0	0	0	0	0		1.00698	1.02316	1.0196	0.997495	1.00898	1.01391		70.7828	66.5989	54.9267	54.5954	56.1929	74.287		18.1565	18.1243	15.8057	15.1888
71541		86.689	57.436	77.288	39.604	59.087	55.003				0	0	0	0	0	0		0	0	0	0	0	0		0	0	0	0	0	0		1.00574	1.02244	1.01723	0.998912	1.00851	1.01352		86.689	66.6912	77.288	54.6006	59.087	72.1805		18.6503	18.1243	16.0377	15.4165
71641		62.73	65.358	40.525	47.938	48.092	70.005				0	0	0	0	0	0		0	0	0	0	0	0		0	0	0	0	0	0		1.00489	1.02245	1.01725	0.999362	1.00833	1.01247		71.2811	65.358	55.3993	54.6989	56.5713	70.005		18.702	18.3443	16.1373	15.4095
71721		76.415	79.116	58.425	51.908	56.806	56.809				0	0	0	0	0	0		0	0	0	0	0	0		0	0	0	0	0	0		1.0037	1.0227	1.0176	0.999821	1.00803	1.01218		76.415	79.116	58.425	51.908	56.806	72.7287		18.404	18.3443	16.0775	15.3497
71801		75.093	56.573	54.436	43.319	42.042	54.571				0	0	0	0	0	0		0	0	0	0	0	0		0	0	0	0	0	0		1.00371	1.02246	1.01745	1.0003	1.00805	1.01044		75.093	66.839	54.436	54.7866	56.2852	72.8326		18.404	18.3443	16.0775	15.34
71881		59.787	51.578	37.679	34.937	40.288	54.309				0	0	0	0	0	0		0	0	0	0	0	0		0	0	0	0	0	0		1.00428	1.02088	1.01777	1.00049	1.00704	1.00876		71.3977	66.825	55.3277	54.7473	56.2085	72.9042		18.404	18.1243	15.9437	15.2895
72041		55.463	55.511	48.266	43.832	38.558	73.569				0	0	0	0	0	0		0	0	0	0	0	0		0	0	0	0	0	0		1.00465	1.01819	1.01808	1.00111	1.00746	1.00741		71.3268	66.8899	55.2801	54.5896	56.1541	73.569		18.702	18.0547	15.9437	15.1713
72121		57.776	63.624	57.944	50.599	36.974	71.327				0	0	0	0	0	0		0	0	0	0	0	0		0	0	0	0	0	0		1.00463	1.01713	1.0185	1.00172	1.00717	1.00718		71.3308	66.9361	57.944	54.5767	56.1741	71.327		18.702	18.0547	16.0775	15.1713
72201		65.966	49.051	51.078	33.888	35.625	61.075				0	0	0	0	0	0		0	0	0	0	0	0		0	0	0	0	0	0		1.00513	1.01801	1.01914	1.00197	1.00762	1.00674		71.237	66.942	55.397	54.6153	56.1421	72.9045		18.702	18.1243	16.16	15.2895
72281		59.735	45.963	36.343	48.714	28.169	58.671				0	0	0	0	0	0		0	0	0	0	0	0		0	0	0	0	0	0		1.00586	1.01788	1.01942	1.0031	1.00811	1.00602		71.0839	66.943	55.4255	54.6644	56.1831	72.9054		18.404	18.1243	16.1703	15.3335
72381		54.84	51.16	34.368	30.049	37.509	80.495				0	0	0	0	0	0		0	0	0	0	0	0		0	0	0	0	0	0		1.00621	1.0179	1.02023	1.0045	1.00708	1.00418		71.0176	67.0836	55.439	54.6904	56.2046	80.495		18.404	18.3443	16.1518	15.4203
72461		69.239	68.109	55.451	59.106	55.061	60.097				0	0	0	0	0	0		0	0	0	0	0	0		0	0	0	0	0	0		1.00602	1.01802	1.02029	1.00454	1.00677	1.00273		69.239	68.109	55.451	59.106	56.2386	73.2753		18.415	18.3598	16.1518	15.4705
72541		62.93	58.159	50.589	46.309	46.539	66.143				0	0	0	0	0	0		0	0	0	0	0	0		0	0	0	0	0	0		1.0058	1.01724	1.01822	1.00493	1.00741	1.00255		71.431	67.5132	55.4529	54.8113	56.1913	73.419		18.3735	18.4872	16.1338	15.687
72621		52.146	39.934	51.253	36.057	45.204	57.363				0	0	0	0	0	0		0	0	0	0	0	0		0	0	0	0	0	0		1.00595	1.01718	1.01589	1.00437	1.00766	1.00289		71.4029	67.5155	55.48	54.901	56.1883	73.4765		18.3735	18.44	16.1018	15.786
72701		51.649	52.023	52.875	43.216	36.884	69.622				0	150	0	0	150	0		0	15.4835	0	0	15.1311	0		0	1	0	0	1	0		1.00623	1.01677	1.01615	1.00272	1.00719	1.00167		71.3504	67.5314	52.875	54.9004	56.1938	73.5137		18.3735	18.44	16.1338	15.687
72781		58.034	50.423	42.775	41.939	40.694	84.184				0	150	0	0	150	0		0	15.7717	0	0	15.5209	0		0	1	0	0	1	0		1.00645	1.01756	1.01634	1.00475	1.00727	1.00191		71.3084	67.1715	55.473	54.8226	56.1671	84.184		18.415	18.3598	16.1338	15.687
72861		48.959	44.89	34.102	48.487	32.266	65.504				0	150	0	0	150	0		0	16.006	0	0	15.8378	0		0	1	0	0	1	0		1.00645	1.01743	1.01659	1.00523	1.00735	1.00175		71.3083	67.5058	55.4692	54.7924	56.049	73.4639		18.415	18.3598	16.1338	15.687
73001		48.032	56.315	31.249	37.473	31.034	40.026				0	150	0	0	150	0		0	16.2604	0	0	15.8554	0		0	1	0	0	1	0		1.00545	1.01695	1.0167	1.00605	1.00757	1.00242		71.5027	67.5242	55.4675	54.8475	56.0453	73.4875		18.415	18.3598	16.1018	15.786
73081		46.826	57.44	33.081	43.496	37.28	58.932				0	150	0	0	150	0		0	16.4098	0	0	15.6566	0		0	1	0	0	1	0		1.00424	1.01573	1.01684	1.00636	1.00656	1.00245		71.9668	67.7573	55.4653	54.8965	56.1812	73.4868		18.415	18.44	16.1018	15.9495
73161		61.958	47.382	32.357	41.524	48.774	71.827				0	150	0	0	150	0		0	16.0484	0	0	15.0915	0		0	1	0	0	1	0		1.00463	1.01356	1.01592	1.00532	1.0035	1.00311		71.8188	67.8299	55.4795	55.4427	56.4032	71.827		18.415	18.44	16.1018	16.0018
73241		63.181	56.224	54.834	42.62	52.504	63.421				0	150	0	0	0	0		0	16.4615	0	0	0	0		0	1	0	0	0	0		1.00539	1.01227	1.01524	1.00509	1.00055	1.0044		71.5244	67.8637	54.834	55.5467	56.6684	73.5421		18.415	18.44	16.0608	16.0695
73321		65.791	47.211	50.119	46.928	52.357	50.763				0	150	0	0	0	0		0	17.1309	0	0	0	0		0	1	0	0	0	0		1.00562	1.01071	1.01481	1.0058	1.0011	1.00496		71.4649	67.8799	55.4897	55.6657	56.6147	73.5174		18.3735	18.3982	16.0058	16.0332
73401		59.487	45.754	44.313	36.107	38.123	50.704				150	150	0	0	0	0		15.2669	17.74	0	0	0	0		1	1	0	0	0	0		1.00568	1.01123	1.01527	1.00609	1.00119	1.00555		71.4542	67.938	55.4858	55.6308	56.6055	73.4932		18.3735	18.6955	16.0058	15.7905
73481		62.375	40.936	44.669	45.88	45.558	56.28				150	150	0	0	0	150		15.824	18.1408	0	0	0	15.4948		1	1	0	0	0	1		1.00569	1.0097	1.01514	1.00634	1.00163	1.00622		71.4527	67.9281	55.4868	55.6015	56.4182	73.3959		18.3735	18.3982	16.0058	15.7905
73561		52.039	53.118	36.201	40.157	42.641	47.251				150	150	0	0	0	150		15.857	17.083	0	0	0	15.7039		1	1	0	0	0	1		1.00644	1.00845	1.0159	1.00643	1.00206	1.0065		71.3108	68.0056	55.4798	55.5906	56.5213	73.3729		18.3735	18.3982	16.0695	15.7905
73662		53.135	51.792	38.225	35.31	34.103	38.027				150	150	0	0	150	150		16.1459	16.8978	0	0	15.1621	17.1456		1	1	0	0	1	1		1.00714	1.00816	1.01625	1.00755	1.00363	1.00707		71.5083	68.109	55.4744	55.661	56.5324	73.4585		18.4783	18.5822	16.0695	15.8533
73761		60.229	48.22	47.072	40.454	34.11	56.184				150	150	0	0	0	150		15.5138	16.7782	0	0	0	18.1245		1	1	0	0	0	1		1.00717	1.00545	1.0166	1.00733	1.00373	1.00749		71.4951	68.3876	55.4894	55.7433	56.6845	73.4878		18.4783	18.5822	16.0945	15.9185
73841		52.05	51.898	45.09	41.438	38.8	63.375				0	150	0	0	0	150		0	15.9899	0	0	0	17.7455		0	1	0	0	0	1		1.00746	1.00313	1.01599	1.00719	1.00431	1.00606		72.0371	68.6211	55.4946	55.7467	56.7665	73.5736		18.5745	18.7467	16.0945	15.6923
74001		54.077	62.112	59.509	48.543	41.725	75.518				0	150	0	0	0	150		0	15.4561	0	0	0	16.152		0	1	0	0	0	1		1.00814	1.00344	1.01673	1.00745	1.00455	1.00456		71.7788	68.5598	59.509	55.8166	56.749	75.518		18.5235	18.671	16.102	15.663
74081		59.607	58.182	49.183	46.156	48.069	61.934				0	150	0	0	0	150		0	15.518	0	0	0	15.459		0	1	0	0	0	1		1.00737	1.004	1.01652	1.00717	1.00497	1.00438		72.0709	68.4852	55.6334	55.8301	56.7185	73.6519		18.469	18.671	16.0212	15.6268
74163		59.461	38.859	37.991	36.277	47.158	50.023				0	0	0	0	0	150		0	0	0	0	0	15.9087		0	0	0	0	0	1		1.00643	1.00367	1.0163	1.00575	1.00471	1.00457		72.1536	68.5139	55.6632	55.8696	56.7372	73.6383		18.4263	18.625	16.0212	15.5988
74241		57.828	38.822	51.476	44	52.441	68.664				0	0	0	0	0	150		0	0	0	0	0	16.0148		0	0	0	0	0	1		1.00666	1.00389	1.01654	1.00407	1.00493	1.00267		72.1506	68.8022	55.6318	55.9633	56.7215	73.7642		18.0693	18.6757	15.7705	15.409
74321		54.205	56.024	47.161	37.894	49.31	48.25				0	0	0	0	0	150		0	0	0	0	0	15.6297		0	0	0	0	0	1		1.00726	1.00382	1.0161	1.00342	1.00436	1.00297		72.114	68.8158	55.4936	55.9886	56.8152	73.6322		18.0693	18.6757	15.6992	15.409
74421		51.947	51.065	41.209	33.728	35.014	52.045				0	0	0	0	0	150		0	0	0	0	0	15.9177		0	0	0	0	0	1		1.00707	1.00367	1.01619	1.0038	1.00319	1.00168		72.1453	68.8365	55.4754	55.9725	56.8812	73.8032		17.8655	18.6757	15.6743	15.409
74501		52.205	63.424	53.682	33.141	34.387	53.328				0	0	0	0	0	150		0	0	0	0	0	16.5068		0	0	0	0	0	1		1.0063	1.00394	1.01666	1.00467	1.0042	1.00145		72.1553	68.7912	53.682	56.0077	56.9512	73.832		17.8655	18.6417	15.6992	15.3347
74601		46.426	57.267	43.928	36.781	33.604	39.84				0	0	0	0	0	150		0	0	0	0	0	15.2629		0	0	0	0	0	1		1.00683	1.00494	1.01733	1.00474	1.00422	1.00067		72.1949	68.8852	55.5281	56.0546	57.1241	74.0068		17.9215	18.6878	15.7705	15.3598
74681		76.441	54.62	63.29	50.208	54.196	53.744				0	0	0	0	0	0		0	0	0	0	0	0		0	0	0	0	0	0		1.0077	1.00519	1.01782	1.00365	1.00325	1.00006		76.441	68.8563	63.29	56.0689	57.1848	74.3011		17.8518	18.6878	15.6912	15.3598
74761		70.061	62.665	58.2	51.198	53.478	79.129				0	0	0	0	0	0		0	0	0	0	0	0		0	0	0	0	0	0		1.00793	1.00597	1.01776	1.00372	1.00243	0.999459		70.061	68.727	58.2	51.198	57.2091	79.129		17.8518	18.6878	15.6242	15.4723
74881		77.516	74.634	42.352	51.042	51.361	81.04				0	0	0	0	0	0		0	0	0	0	0	0		0	0	0	0	0	0		1.00827	1.00577	1.0162	1.00385	1.00293	0.999529		77.516	74.634	55.6754	56.1462	57.1942	81.04		17.7498	18.6878	15.5557	15.409
75001		73.612	57.134	66.191	61.283	60.376	80.256				0	0	0	0	0	0		0	0	0	0	0	0		0	0	0	0	0	0		1.00868	1.00585	1.01643	1.00339	1.00145	0.999763		73.612	68.7504	66.191	61.283	60.376	80.256		17.7498	18.6878	15.5557	15.2272
75081		59.718	72.739	40.603	48.141	52.935	64.602				0	0	0	0	0	0		0	0	0	0	0	0		0	0	0	0	0	0		1.00896	1.00592	1.01556	1.00371	1.00176	1.00032		72.1651	72.739	55.7274	56.1049	57.2436	74.0464		17.8518	18.6417	15.5557	15.1827
75161		60.838	50.187	55.084	47.818	45.798	61.653				0	0	0	0	0	0		0	0	0	0	0	0		0	0	0	0	0	0		1.00882	1.00565	1.01678	1.0034	1.00133	1.00071		72.1716	68.487	55.084	56.1131	57.2743	74.003		17.9215	18.6417	15.5557	15.1827
75241		60.3	54.839	45.005	43.81	43.344	59.36				0	0	0	0	0	0		0	0	0	0	0	0		0	0	0	0	0	0		1.00918	1.00602	1.01592	1.00388	1.00125	1.00048		72.1622	68.7175	55.7401	56.1454	57.3526	74.0258		17.9215	18.6878	15.5895	15.2272
75341		67.464	61.957	58.767	51.119	43.287	45.157				0	0	0	0	0	0		0	0	0	0	0	0		0	0	0	0	0	0		1.00979	1.00721	1.01587	1.00552	1.00201	1.00078		72.2334	68.491	58.767	51.119	57.3786	73.9961		17.9733	18.6878	15.5895	15.2373
75421		88.193	53.726	63.062	53.731	60.337	44.472				0	0	0	0	0	0		0	0	0	0	0	0		0	0	0	0	0	0		1.01072	1.0085	1.01629	1.00649	1.00107	1.00116		88.193	68.5673	63.062	53.731	60.337	73.9588		17.9733	18.8848	15.5895	15.317
75521		92.735	78.473	74.384	57.15	61.599	77.18				0	0	0	0	0	0		0	0	0	0	0	0		0	0	0	0	0	0		1.01016	1.00908	1.01706	1.007	1.00013	1.00227		92.735	78.473	74.384	57.15	61.599	77.18		17.8713	18.7893	15.5343	15.1572
75621		102.063	74.259	67.162	67.634	61.924	80.259				0	0	0	0	0	0		0	0	0	0	0	0		0	0	0	0	0	0		1.00935	1.00993	1.0174	1.0076	1.00002	1.00293		102.063	74.259	67.162	67.634	61.924	80.259		17.8403	19.1032	15.6048	15.3735
75701		66.201	69.103	57.658	53.809	57.836	64.799				0	0	0	0	0	0		0	0	0	0	0	0		0	0	0	0	0	0		1.00873	1.00975	1.01642	1.00771	1.00051	1.00315		72.312	69.103	57.658	53.809	57.836	73.8314		17.6853	18.9068	15.541	15.306
75781		63.379	47.182	47.714	47.8	58.086	67.452				0	0	0	0	0	0		0	0	0	0	0	0		0	0	0	0	0	0		1.00565	1.01059	1.01493	1.00787	1.00067	1.00377		72.5599	68.8256	56.0395	56.3129	58.086	73.8103		17.6853	18.6845	15.541	15.2963
75881		54.958	54.108	36.839	40.353	34.966	66.631				0	150	0	0	0	0		0	15.1681	0	0	0	0		0	1	0	0	0	0		1.00588	1.01122	1.01503	1.00825	1.00074	1.00342		72.529	68.7068	55.947	56.3001	57.7619	73.8223		17.6853	18.6845	15.431	15.2963
76001		65.836	38.951	39.482	35.201	43.878	50.182				0	150	0	0	0	150		0	16.0142	0	0	0	15.7207		0	1	0	0	0	1		1.00642	1.01155	1.01518	1.00823	1.0002	1.00325		72.4603	68.4352	55.947	56.3387	57.7907	73.828		17.6853	18.6478	15.5343	15.2963
76081		60.192	39.993	37.971	31.307	45.607	55.421				0	150	0	0	0	150		0	16.7578	0	0	0	15.9		0	1	0	0	0	1		1.00371	1.01214	1.01472	1.00789	1.0006	1.00393		72.6171	68.5317	55.947	56.3541	57.8302	73.8092		17.609	18.6845	15.5343	15.3355
76161		53.154	39.193	38.697	39.82	36.761	48.179				0	150	0	0	0	150		0	16.8302	0	0	0	16.2728		0	1	0	0	0	1		1.00475	1.01309	1.01562	1.00831	1.00158	1.0047		72.5965	68.6798	55.9685	56.3908	57.8502	73.8051		17.609	18.86	15.708	15.3525
76241		69.95	49.812	52.759	51.039	43.575	67.281				0	150	0	0	0	150		0	16.8051	0	0	0	16.8692		0	1	0	0	0	1		1.00463	1.01358	1.01653	1.00816	1.0016	1.0055		72.599	68.8794	55.947	51.039	57.8494	73.8099		17.609	19.1172	15.708	15.3215
76341		76.369	49.651	62.83	52.165	44.162	76.58				0	150	0	0	0	150		0	17.3729	0	0	0	16.7089		0	1	0	0	0	1		1.00418	1.01349	1.01749	1.00775	1.00242	1.00511		76.369	69.0426	62.83	52.165	57.8731	76.58		17.5873	19.1603	15.7318	15.4052
76421		63.759	47.555	54.216	40.484	40.897	46.402				0	150	0	0	0	150		0	17.9655	0	0	0	16.6412		0	1	0	0	0	1		1.0047	1.01147	1.01842	1.00791	1.00314	1.00439		72.5976	69.093	54.216	56.7231	57.8952	73.8466		17.5873	19.0565	15.7318	15.542
76521		58.703	48.429	47.442	44.154	39.097	61.81				0	150	0	0	0	150		0	19.1064	0	0	0	17.9626		0	1	0	0	0	1		1.00516	1.01186	1.01867	1.00883	1.00287	1.0019		72.5883	69.0886	55.947	56.7042	57.9008	74.061		17.5618	19.0093	15.6285	15.509
76601		60.299	52.714	32.757	47.51	40.752	51.346				150	150	0	0	150	150		15.4783	20.8726	0	0	15.4061	19.3579		1	1	0	0	1	1		1.00532	1.01031	1.01892	1.0089	1.00266	1.00112		72.5852	69.1246	55.947	56.7025	57.9053	74.3259		17.5618	18.9188	15.5648	15.498
76681		49.788	49.608	37.758	41.652	34.763	52.983				150	150	0	0	150	150		16.4043	22.0692	0	0	16.7047	20.1521		1	1	0	0	1	1		1.00559	1.01075	1.01895	1.00984	1.00348	1.00133		72.359	69.1014	55.947	56.6595	57.8883	74.3174		17.4403	18.9188	15.6285	15.498
76761		49.078	56.069	47.872	45.899	50.321	45.908				150	150	0	0	150	150		16.5143	21.5541	0	0	17.3808	19.8494		1	1	0	0	1	1		1.00587	1.01044	1.01944	1.01078	1.0042	1.00169		72.3515	69.1154	55.9359	56.6066	57.8706	74.303		17.4658	18.9188	15.6285	15.498
76841		42.488	39.768	28.557	27.02	43.42	48.088				150	150	0	0	150	150		15.8649	21.9227	0	0	16.7277	20.9872		1	1	0	0	1	1		1.00657	1.00991	1.02062	1.01011	1.00486	1.00227		72.3331	69.1535	55.7993	56.647	57.8526	74.26		17.4658	18.9188	15.5648	15.498
77001		65.542	53.962	45.747	62.486	37.126	61.119				150	150	0	0	150	150		16.2912	21.6232	0	0	16.774	20.8789		1	1	0	0	1	1		1.00695	1.00916	1.02158	1.01084	1.00414	1.00272		72.3229	69.5764	55.8938	62.486	57.9096	74.3292		17.4658	19.0208	15.623	15.5463
77101		53.457	49.854	47.53	47.904	56.82	54.204				150	150	0	0	150	150		16.2199	21.0039	0	0	17.5113	20.8768		1	1	0	0	1	1		1.00781	1.00855	1.02157	1.01053	1.00345	1.00185		72.3452	69.6753	55.8944	56.7046	56.82	74.3838		17.5618	19.035	15.623	15.4465
77181		54.169	56.314	41.549	41.307	41.574	47.272				150	150	0	150	150	150		16.5586	20.7122	0	15.1026	17.4652	20.2511		1	1	0	1	1	1		1.00839	1.00869	1.02223	1.00838	1.00209	1.00121		72.33	69.665	55.947	56.8003	58.0411	74.4623		17.5618	18.8832	15.556	15.517
77261		58.524	51.265	43.095	48.414	47.372	48.965				150	150	0	150	150	150		17.7266	21.1196	0	16.018	17.7981	19.9402		1	1	0	1	1	1		1.00842	1.00959	1.02217	1.00674	1.00105	1.00141		72.3293	69.7241	55.947	56.8268	58.0621	74.4373		17.5618	18.9012	15.506	15.4535
77341		48.121	42.633	40.39	29.82	36.02	46.364				150	150	150	150	150	150		18.7767	21.8196	15.072	17.3153	18.2651	20.5049		1	1	1	1	1	1		1.00854	1.00986	1.02213	1.00707	1.0017	1.00148		72.3263	69.9181	55.947	56.8254	58.0602	74.4291		17.5618	18.8687	15.556	15.3897
77421		43.383	46.155	38.484	36.39	32.815	46.6				150	150	150	150	150	150		19.7058	22.4189	15.8378	17.4277	18.885	19.5468		1	1	1	1	1	1		1.00804	1.01016	1.0226	1.00665	1.0024	1.0022		72.3394	70.1148	55.947	56.8271	58.0557	74.3497		17.5473	18.772	15.556	15.3583
77501		42.981	33.02	24.376	29.145	25.794	45.03				150	150	150	150	150	150		20.1189	22.461	15.7908	17.207	18.703	19.6149		1	1	1	1	1	1		1.00762	1.01052	1.02195	1.00769	1.00324	1.00267		72.5248	70.1086	55.8513	56.8145	58.0315	74.3312		17.6075	18.772	15.5202	15.3897
77601		47.055	44.993	42.731	37.885	30.766	48.609				150	150	150	150	150	150		20.4285	22.6482	15.0303	17.3751	18.7798	19.6174		1	1	1	1	1	1		1.00743	1.00974	1.0218	1.00786	1.00433	1.00296		72.611	70.1222	55.947	56.8292	58.0365	74.3197		17.7015	18.772	15.506	15.5575
77681		61.145	59.327	48.001	48.596	43.838	81.635				150	150	0	150	150	150		20.4437	22.6857	0	17.4405	18.6683	18.6015		1	1	0	1	1	1		1.00752	1.01028	1.02229	1.00768	1.00449	1.00315		72.636	70.1527	56.0093	57.053	58.0351	81.635		17.7145	18.9285	15.5113	15.6442
77781		68.697	47.678	37.326	37.375	48.959	43.339				150	150	0	150	150	150		20.2564	23.0427	0	16.9307	19.1406	18.9727		1	1	0	1	1	1		1.00776	1.01094	1.02166	1.0076	1.00545	1.00319		72.6326	70.0187	56.0741	57.149	58.0413	74.4255		17.7145	18.772	15.5113	15.725
77881		57.086	46.923	39.309	42.397	43.166	53.072				150	150	0	150	150	150		20.1546	22.9334	0	16.6392	19.5773	18.7032		1	1	0	1	1	1		1.00866	1.01169	1.02079	1.00794	1.00631	1.00305		72.6606	70.1182	56.1779	57.25	58.0502	74.4432		17.7535	18.9285	15.5113	15.8047
78001		61.702	54.637	49.474	36.729	30.351	56.048				150	150	150	150	150	150		21.154	23.5421	15.1011	17.6459	20.2738	19.0121		1	1	1	1	1	1		1.00955	1.01165	1.0212	1.00809	1.00741	1.00347		72.6314	70.1694	56.379	57.4236	58.0565	74.3922		17.706	18.9968	15.5425	15.8323
78081		46.074	46.915	45.149	24.266	37.94	61.857				150	150	150	150	150	150		21.7313	24.2753	15.5039	18.239	21.6897	19.8649		1	1	1	1	1	1		1.0097	1.01172	1.02006	1.00829	1.00781	1.00405		72.6293	70.2765	56.4757	57.5557	58.0615	74.3431		17.6565	18.949	15.512	15.88
78161		45.448	42.76	36.482	38.363	36.798	81.705				150	150	150	150	150	150		22.1985	25.0747	15.4959	18.8872	22.2443	19.8525		1	1	1	1	1	1		1.01012	1.01202	1.02008	1.00932	1.00773	1.00491		72.6231	70.3832	56.5965	57.5865	58.0637	81.705		17.624	19.0793	15.573	15.654
78241		50.584	36.227	30.69	30.327	34.545	62.534				150	150	0	150	150	150		21.5411	25.0074	0	19.2187	22.0694	18.6395		1	1	0	1	1	1		1.01094	1.01301	1.02056	1.00969	1.00727	1.00515		72.6362	70.3184	56.5674	57.5702	58.0639	74.3937		17.6637	19.2633	15.4855	15.654
78321		44.282	36.184	40.499	38.965	28.049	67.018				150	150	0	150	150	150		21.2295	24.5295	0	18.5989	21.8819	18.2816		1	1	0	1	1	1		1.01112	1.01314	1.02034	1.00985	1.00784	1.0041		72.6336	70.3059	56.5809	57.5631	58.0636	74.3414		17.6637	19.2633	15.4855	15.654
78401		50.138	48.841	49.127	49.533	43.093	60.878				150	150	0	150	150	150		20.5256	24.0311	0	18.2645	21.3483	18.0512		1	1	0	1	1	1		1.01168	1.01331	1.01943	1.0113	1.00802	1.00378		72.698	70.3863	56.6449	57.4503	58.0752	74.5594		17.7237	19.293	15.5147	15.654
78501		53.96	50.059	49.459	44.754	39.322	51.412				150	150	0	150	150	150		20.2071	22.8452	0	17.9797	20.5095	17.7808		1	1	0	1	1	1		1.01284	1.01376	1.01866	1.01281	1.00868	1.00473		72.7468	70.3994	56.6785	57.4748	58.0884	74.4438		17.7892	19.3777	15.6157	15.7325
78581		49.919	50.148	52.776	41.16	37.353	75.849				150	150	0	150	150	150		19.6062	22.746	0	18.1189	19.8146	17.5022		1	1	0	1	1	1		1.01323	1.0141	1.01724	1.01377	1.00803	1.00479		72.8089	70.4286	56.7699	57.5426	58.1361	75.849		17.7922	19.5347	15.6715	15.8675
78661		53.501	49.892	43.29	52.107	40.703	38.641				150	150	0	150	150	150		20.2672	23.6065	0	18.862	19.1386	19.1886		1	1	0	1	1	1		1.01389	1.01543	1.01629	1.01439	1.00723	1.00457		72.842	70.4369	56.9621	52.107	58.1708	74.8325		17.8145	19.5485	15.8228	16.034
78761		45.227	43.346	33.133	34.117	34.599	54.242				150	150	150	150	150	150		21.1113	23.9119	15.8187	19.2124	19.1469	19.6736		1	1	1	1	1	1		1.01434	1.01547	1.01673	1.01557	1.00768	1.00525		72.9341	70.436	56.995	57.6225	58.2028	74.7544		17.9137	19.4567	15.4825	16.0775
78841		45.187	42.059	33.393	36.611	22.865	55.001				150	150	150	150	150	150		21.7219	24.7726	15.9675	19.7963	19.2414	20.2446		1	1	1	1	1	1		1.0148	1.01626	1.01678	1.01529	1.00766	1.0058		72.9553	70.4552	56.9932	57.753	58.2747	74.6968		18.1472	19.487	15.3275	16.1483
79001		41.944	35.193	40.2	36.581	28.561	36.566				150	150	150	150	150	150		22.4081	25.5607	16.2834	20.0608	18.5352	19.9615		1	1	1	1	1	1		1.01432	1.01667	1.01589	1.01444	1.00723	1.0062		72.9564	70.4116	57.0247	57.8357	58.2957	74.6565		18.1472	19.4567	15.3163	16.1545
79081		44.984	40.279	42.844	28.721	30.141	47.654				150	150	150	150	150	150		22.1595	24.4482	16.5469	19.1027	18.1642	19.8154		1	1	1	1	1	1		1.01509	1.01638	1.01559	1.0153	1.00806	1.00694		72.9547	70.4176	57.0743	57.8278	58.2556	74.583		18.1472	19.4567	15.3725	16.1545
79181		74.688	53.4	56.677	42.424	51.321	72.719				150	150	150	150	150	150		22.0693	24.1606	16.1851	18.9298	18.1517	20.1564		1	1	1	1	1	1		1.01537	1.0167	1.01371	1.01627	1.00873	1.00796		74.688	70.4465	56.677	57.7974	58.3367	72.719		18.1472	19.487	15.4823	16.1545
79261		55.217	53.215	41.147	43.715	40.545	54.24				150	150	150	150	150	150		22.1349	23.7716	15.7714	19.0154	18.0475	20.5422		1	1	1	1	1	1		1.01511	1.01763	1.01122	1.01785	1.00917	1.00836		72.8793	70.463	57.1736	57.704	58.6489	74.7892		17.888	19.56	15.4823	16.1545
79341		58.781	56.944	39.357	44.359	44.519	52.014				150	150	150	150	150	150		21.638	23.4707	16.0632	19.2083	17.8721	21.4954		1	1	1	1	1	1		1.01504	1.01891	1.01078	1.01841	1.00956	1.0086		72.9548	70.4376	57.2694	57.7755	58.5533	74.9248		18.1472	19.56	15.5295	16.2025
79421		50.122	58.255	45.152	36.145	44.095	51.322				150	150	150	150	150	150		22.0651	23.7878	16.5579	20.0582	17.9475	22.9536		1	1	1	1	1	1		1.01493	1.02057	1.01064	1.01834	1.01052	1.0082		72.9775	70.4398	57.3672	57.8321	58.7177	74.9455		18.181	19.7745	15.6588	16.3315
79501		60.039	47.414	43.045	35.969	46.054	55.148				150	150	150	150	150	150		21.1705	24.2157	17.2698	20.4248	18.076	22.7923		1	1	1	1	1	1		1.01499	1.02125	1.01031	1.0195	1.01042	1.0081		72.9761	70.4614	57.5498	57.8376	58.7321	75.0067		17.9625	19.8918	15.8623	16.4093
79581		47.652	41.801	34.592	33.838	61.909	39.642				150	150	150	150	150	150		21.44	25.1534	18.2669	21.2245	18.0568	23.9778		1	1	1	1	1	1		1.01448	1.02052	1.01101	1.01762	1.01099	1.00851		73.0247	70.6961	57.4904	57.8997	61.909	75.0569		18.0658	19.9787	15.8317	16.4093
79661		51.406	42.159	17.025	30.808	49.48	33.794				150	150	150	150	150	150		22.4415	25.8884	19.0628	22.499	18.5692	24.0512		1	1	1	1	1	1		1.01293	1.01944	1.01183	1.01511	1.01178	1.00805		73.0667	70.914	57.5656	57.9403	58.7381	75.0651		18.0658	19.665	16.086	16.3017
79781		44.626	29.573	37.52	30.908	41.85	41.796				150	150	150	150	150	150		21.9382	25.1964	18.7525	21.9081	18.1446	24.1473		1	1	1	1	1	1		1.01281	1.02037	1.01249	1.01491	1.01218	1.00665		73.0232	70.8432	57.5129	58.0223	58.7181	75.1595		17.9625	19.665	16.086	16.365
79861		47.659	38.845	43.806	31.789	45.844	62.932				150	150	150	150	150	150		21.7183	24.5009	19.0582	21.9777	16.9996	24.162		1	1	1	1	1	1		1.01227	1.02108	1.01279	1.01442	1.01378	1.0055		72.9985	70.9262	57.3459	58.0396	58.7191	75.3308		17.9288	19.9265	15.8317	16.365
80001		51.637	69.651	40.662	44.832	46.252	65.947				150	150	150	150	150	150		21.4591	24.3772	19.4258	21.8112	16.8386	23.505		1	1	1	1	1	1		1.01336	1.02199	1.01241	1.01553	1.01464	1.00689		72.9734	69.651	57.5208	58.0002	58.5817	75.3653		17.9288	19.9265	16.086	16.365
80081		47.739	49.25	45.152	42.444	37.736	68.286				150	150	150	150	150	150		21.2634	24.08	19.5891	21.2142	16.2063	23.6157		1	1	1	1	1	1		1.0113	1.0223	1.01169	1.01624	1.01338	1.00785		73.0187	70.8322	57.6691	58.0373	58.7402	75.4453		17.9288	19.9265	16.388	16.4297
80161		49.732	44.906	40.502	28.994	37.446	55.63				150	150	150	150	150	150		22.5321	24.1355	20.7205	21.5121	16.7618	24.0655		1	1	1	1	1	1		1.00906	1.02413	1.0123	1.01804	1.0114	1.00733		73.1622	70.8292	57.6912	58.0357	58.7773	75.5929		17.9625	20.1048	16.5532	16.0158
80241		55.255	43.064	35.567	35.529	32.58	48.345				150	150	150	150	150	150		22.9571	25.1292	21.1016	21.9715	16.7139	24.6672		1	1	1	1	1	1		1.00972	1.02543	1.01292	1.01872	1.01107	1.00691		73.1715	70.8666	57.7774	58.1769	58.9097	75.6839		17.8122	20.4398	16.5202	16.0483
80341		41.642	42.801	39.918	32.644	42.462	31.469				150	150	150	150	150	150		23.779	26.1824	21.7325	22.978	17.1401	24.8656		1	1	1	1	1	1		1.00965	1.02585	1.01223	1.01922	1.01135	1.0071		73.1716	71.0059	57.825	58.4099	59.0291	75.7736		17.8122	20.4695	16.5202	16.0865
80441		73.701	41.85	35.698	38.025	37.665	56.189				150	150	150	150	150	150		24.4013	27.2304	22.2552	23.3866	16.9018	25.8125		1	1	1	1	1	1		1.00917	1.02523	1.01212	1.01993	1.00951	1.00753		73.701	71.1756	57.8674	58.4448	59.129	75.8325		17.8122	20.4695	16.406	16.1208
80521		44.623	31.24	32.951	25.284	38.857	51.084				150	150	150	150	150	150		24.1272	27.2504	21.8994	22.8601	16.6707	26.1784		1	1	1	1	1	1		1.00892	1.0252	1.01352	1.02126	1.00662	1.00755		73.172	71.2138	57.8828	58.4594	59.2384	75.9795		17.8122	20.5125	16.5907	16.1535
80601		32.799	35.197	27.436	31.663	31.113	38.175				150	150	150	150	150	150		23.8063	26.6124	21.7671	22.3998	17.4865	25.408		1	1	1	1	1	1		1.00911	1.02527	1.01407	1.02227	1.00573	1.00827		73.1719	71.175	57.823	58.4267	59.3403	75.9098		17.8122	20.4695	16.406	16.2725
80681		56.034	58.621	40.434	47.392	44.679	53.299				150	150	150	150	150	150		23.9607	26.4552	21.1724	22.1042	18.2913	24.4606		1	1	1	1	1	1		1.01	1.02485	1.01463	1.02253	1.00721	1.00935		73.1714	71.1808	57.7798	58.4897	59.3664	75.8278		17.8122	20.5125	16.406	16.416
80781		50.01	57.436	27.744	35.984	47.92	56.011				150	150	150	150	150	150		24.0268	26.114	21.3781	21.7753	18.4312	23.435		1	1	1	1	1	1		1.01079	1.02349	1.01485	1.02272	1.00792	1.00884		73.162	71.2267	57.7635	58.5871	59.2851	76.0165		17.8122	20.5718	16.406	16.5205
80881		47.604	38.788	33.282	40.829	32.862	51.788				150	150	150	150	150	150		24.6268	25.7537	22.0789	22.0424	18.8911	23.9061		1	1	1	1	1	1		1.01059	1.02313	1.0156	1.02324	1.00853	1.00788		73.1721	71.4074	57.8274	58.5878	59.2155	76.0805		18.0465	20.6128	16.5907	16.7908
81001		49.316	47.543	40.173	42.027	44.461	47.014				150	150	150	150	150	150		24.8791	27.452	22.7948	22.705	19.4093	25.164		1	1	1	1	1	1		1.0113	1.02435	1.01539	1.02398	1.00953	1.00744		73.1774	71.4419	57.8314	58.5967	59.2966	76.2681		18.2697	20.5768	16.5907	16.8603
81081		46.553	53.252	34.119	37	40.695	66.866				150	150	150	150	150	150		25.1916	27.1417	23.4701	22.715	19.3841	26.514		1	1	1	1	1	1		1.01205	1.02522	1.01533	1.02442	1.01041	1.00757		73.1964	71.4631	57.8797	58.6294	59.3769	76.313		18.3267	20.8155	16.67	16.698
81161		46.73	33.373	33.89	35.118	42.311	43.15				150	150	150	150	150	150		24.7037	26.4148	23.2424	21.332	19.1064	26.6201		1	1	1	1	1	1		1.01212	1.02459	1.01625	1.02453	1.01122	1.00859		73.3159	71.4884	57.9183	58.7546	59.4081	76.3343		18.4655	20.913	16.7165	16.7565
81261		42.179	35.985	26.778	24.29	36.37	49.252				150	150	150	150	150	150		24.4982	25.8264	22.6751	20.8304	18.5108	25.3182		1	1	1	1	1	1		1.01229	1.02392	1.01719	1.02555	1.01248	1.0087		73.6126	71.596	57.9393	58.8422	59.3545	76.3283		18.4867	21.048	16.8125	17
81341		37.342	37.296	34.713	28.503	49.556	32.715				150	150	150	150	150	150		23.2208	25.8154	21.8224	20.428	18.2754	24.4249		1	1	1	1	1	1		1.01248	1.02408	1.0183	1.02618	1.01406	1.00956		73.2661	71.49	57.9048	58.7717	59.1757	76.2249		18.4867	20.913	16.8125	17
81421		66.003	48.01	50.907	48.146	51.345	48.762				150	150	150	150	150	150		24.521	25.693	21.6382	20.1473	18.2177	24.1166		1	1	1	1	1	1		1.01227	1.02435	1.01844	1.02593	1.01445	1.01003		73.1847	71.4775	57.9411	58.9572	59.1695	76.3034		18.3327	20.8155	16.8785	17
81521		54.669	55.985	37.82	44.584	42.029	57.079				150	150	150	150	150	150		24.32	24.6641	21.0451	19.4072	17.8245	24.054		1	1	1	1	1	1		1.01219	1.02372	1.01866	1.02708	1.01515	1.01072		73.3023	71.4821	57.9403	58.9794	59.161	76.3166		18.4867	20.8155	16.8785	17.3378
81621		48.439	46.146	29.887	38.095	32.987	54.959				150	150	150	150	150	150		23.7641	24.4689	20.3275	19.2798	17.2389	24.0929		1	1	1	1	1	1		1.012	1.02211	1.01917	1.02781	1.01605	1.01032		73.3409	71.5983	57.9386	59.02	59.1444	76.3334		18.4867	20.913	16.8785	17.4665
81701		43.787	37.699	33.654	38.85	39.354	64.609				150	150	150	150	150	150		24.1299	24.4968	20.0242	20.0223	17.7547	24.6611		1	1	1	1	1	1		1.01254	1.02202	1.01919	1.02874	1.01689	1.00925		73.5732	71.8043	57.9667	59.0571	59.1613	76.4347		18.523	21.048	16.944	17.7858
81781		35.75	47.37	29.772	27.211	36.654	54.169				150	150	150	150	150	150		24.4266	25.1548	19.5937	19.7813	18.2881	24.1808		1	1	1	1	1	1		1.0109	1.02235	1.02053	1.03021	1.01747	1.00899		73.6897	71.8851	58.0291	59.0716	59.1863	76.4626		18.6147	21.3725	16.953	17.9183
81881		47.471	36.219	26.256	32.018	36.092	40.721				150	150	150	150	150	150		23.4672	24.6653	19.3152	19.5823	17.663	23.0241		1	1	1	1	1	1		1.00949	1.02255	1.02148	1.03055	1.01817	1.00925		74.1058	71.884	58.1486	59.0989	59.3043	76.5555		18.664	21.3828	16.9655	17.9395
82001		42.089	56.823	31.385	43.317	38.924	40.937				150	150	150	150	150	150		22.5987	24.3329	19.1328	19.1911	16.9566	22.6412		1	1	1	1	1	1		1.01037	1.02345	1.02194	1.03126	1.01848	1.01024		73.9316	71.889	58.0825	59.1202	59.3989	76.4459		18.6147	21.224	16.9655	17.983
82101		60.777	61.226	45.568	59.838	43.88	54.216				150	150	150	150	150	150		22.4833	24.0264	18.6382	18.1611	16.687	22.1913		1	1	1	1	1	1		1.01164	1.02443	1.02268	1.03196	1.01907	1.0107		73.9611	71.8835	57.9752	59.838	59.379	76.4061		18.664	20.8893	16.9655	17.983
82181		60.136	56.255	47.646	46.989	45.584	78.734				150	150	150	150	150	150		22.0959	22.6671	18.2712	17.5089	16.4763	21.5044		1	1	1	1	1	1		1.01205	1.0249	1.02301	1.0321	1.02002	1.01133		73.7363	71.7023	57.9437	59.1036	59.4065	78.734		18.6147	20.7542	16.9963	17.983
82261		69.228	43.8	61.062	41.781	47.69	50.878				150	150	150	150	150	150		21.4877	21.6318	17.8339	16.6131	16.4278	20.7339		1	1	1	1	1	1		1.01207	1.02418	1.02326	1.0326	1.02162	1.01		73.9332	71.7725	61.062	59.0952	59.3143	76.4216		18.664	20.7542	17.0165	17.983
82341		46.628	45.138	39.908	44.575	39.025	63.364				150	150	150	150	150	150		21.2511	21.0194	17.8581	15.9055	17.1253	18.662		1	1	1	1	1	1		1.01211	1.02274	1.02282	1.03224	1.02196	1.00786		73.9306	71.8942	58.2099	59.1013	59.2778	76.5334		18.664	20.8893	17.0528	17.983
82421		49.647	53.535	46.346	41.449	47.205	52.98				150	150	150	150	150	150		22.2315	21.0713	18.5391	16.3827	17.7775	18.0008		1	1	1	1	1	1		1.01142	1.02218	1.02057	1.03337	1.0215	1.00745		73.9757	71.9017	58.8231	59.0823	59.3283	76.5618		18.664	20.8893	17.2278	18.0495
82501		45.371	40.229	43.725	35.029	43.447	38.106				150	150	150	150	150	150		22.4726	21.4676	18.6638	16.8183	18.3034	17.5328		1	1	1	1	1	1		1.0102	1.02175	1.01791	1.03325	1.0227	1.00751		74.0707	72.1063	59.0425	59.1172	59.3765	76.6584		18.664	21.224	17.5275	18.2103
82601		49.392	59.126	48.318	32.46	33.885	42.196				150	150	150	150	150	150		21.9062	20.7472	17.8046	15.8219	17.7473	17.3519		1	1	1	1	1	1		1.01032	1.02168	1.01728	1.03169	1.02367	1.00753		74.2109	72.2732	59.2945	59.1493	59.4036	76.6568		18.7125	21.1135	17.85	18.2103
82705		44.758	45.132	38.352	41.632	36.867	66.743				150	150	150	0	150	150		21.0382	19.4804	17.1743	0	17.2368	17.1577		1	1	1	0	1	1		1.01126	1.02098	1.01841	1.03239	1.02392	1.00743		74.1403	72.7413	59.3294	59.1752	59.4337	76.6626		18.7125	21.1135	17.9245	18.2215
82781		68.507	50.098	40.385	45.607	46.218	72.904				150	150	150	0	150	150		19.9372	18.6762	16.2421	0	16.3778	16.0961		1	1	1	0	1	1		1.01217	1.02057	1.01919	1.03193	1.02449	1.00799		73.9267	72.4367	59.0826	59.1852	59.4458	72.904		18.664	21.0525	17.85	18.2215
82881		68.06	55.302	45.178	50.777	57.671	55.236				150	150	0	0	150	0		18.6689	17.6302	0	0	16.1114	0		1	1	0	0	1	0		1.01278	1.02089	1.02022	1.03248	1.02448	1.00827		73.6841	72.2217	59.0069	59.1325	57.671	76.4494		18.6147	20.8663	17.85	18.2103
83001		49.402	60.134	45.536	54.754	46.416	80.036				150	150	0	0	150	0		17.3279	17.4073	0	0	16.0606	0		1	1	0	0	1	0		1.01342	1.02168	1.01972	1.03223	1.02525	1.00806		73.6206	71.9085	58.9101	54.754	59.4366	80.036		18.523	20.6593	17.5275	18.0495
83081		55.166	62.332	42.653	49.152	46.76	57.666				150	150	150	0	150	0		17.656	16.8998	15.1112	0	16.3196	0		1	1	1	0	1	0		1.01368	1.02224	1.01896	1.03283	1.02611	1.00809		73.6172	71.9008	58.9739	59.0914	59.4314	76.425		18.523	20.6593	17.5275	18.0495
83161		54.96	58.033	37.09	43.363	37.458	65.539				150	150	150	0	150	0		18.3424	17.4614	15.3371	0	16.6316	0		1	1	1	0	1	0		1.01338	1.02205	1.01932	1.03389	1.02664	1.00929		73.6212	71.9035	59.0666	59.1046	59.4243	76.434		18.523	20.6593	17.85	18.2103
83241		42.567	50.571	35.65	43.73	35.13	78.15				150	150	150	0	150	0		19.1359	16.9734	15.979	0	17.038	0		1	1	1	0	1	0		1.01453	1.02204	1.01801	1.034	1.02744	1.00976		73.5233	71.9036	59.351	59.1391	59.3984	78.15		18.523	20.6593	17.9245	18.2215
83341		45.847	47.434	38.119	38.338	37.913	62.767				150	150	150	0	150	0		18.3509	15.6993	15.4497	0	16.0736	0		1	1	1	0	1	0		1.01371	1.02244	1.01672	1.03451	1.02752	1.00986		73.6168	71.9913	59.4538	59.169	59.4338	76.424		18.6147	20.8663	18.067	18.2722
83421		49.815	48.107	36.779	35.645	31.284	67.048				150	0	0	0	150	0		17.1924	0	0	0	15.8205	0		1	0	0	0	1	0		1.01285	1.02284	1.01733	1.03492	1.02759	1.00932		73.5117	71.9267	59.5175	59.1893	59.4599	76.4582		18.523	20.8663	18.3062	18.39
83521		60.207	61.784	49.552	56.066	44.98	58.9				150	0	0	0	150	0		16.3299	0	0	0	15.3378	0		1	0	0	0	1	0		1.01346	1.02174	1.01782	1.03543	1.02766	1.00872		73.2139	72.1078	59.5609	56.066	59.458	76.4754		18.4867	20.8663	18.333	18.39
83641		61.615	64.396	48.395	51.319	50.38	68.745				150	0	0	0	0	0		15.1481	0	0	0	0	0		1	0	0	0	0	0		1.01382	1.02242	1.01818	1.03602	1.02732	1.00846		73.1725	71.8984	59.4719	51.319	59.4673	76.4928		18.32	20.8663	18.3062	18.39
83721		58.225	64.085	50.701	54.604	54.94	76.318				0	0	0	0	0	0		0	0	0	0	0	0		0	0	0	0	0	0		1.01392	1.02304	1.01885	1.03577	1.02743	1.00774		73.0451	71.7113	59.3822	54.604	59.4343	76.318		18.3358	20.6593	18.0227	18.2722
83801		70.789	58.196	55.427	47.444	41.814	67.471				0	0	0	0	0	0		0	0	0	0	0	0		0	0	0	0	0	0		1.01342	1.02258	1.02004	1.03532	1.02784	1.00853		70.789	71.8963	55.427	59.187	59.4318	76.4458		18.2067	20.8663	18.0227	18.2722
83881		69.333	61.525	39.472	45.037	40.01	68.142				0	0	0	0	0	0		0	0	0	0	0	0		0	0	0	0	0	0		1.01318	1.02331	1.02129	1.03471	1.02865	1.00938		73.0156	71.9105	59.2577	59.2093	59.418	76.4575		18.2067	21.0813	18.0227	18.39
84001		52.935	84.294	31.854	44.644	38.498	47.005				0	0	0	0	0	0		0	0	0	0	0	0		0	0	0	0	0	0		1.0135	1.02387	1.02218	1.03338	1.02909	1.00948		73.009	84.294	59.317	59.2807	59.4353	76.54		18.2067	21.0813	18.3062	18.4825
84101		45.034	44.792	44.235	37.821	39.062	48.042				0	0	0	0	0	0		0	0	0	0	0	0		0	0	0	0	0	0		1.01387	1.02399	1.02291	1.03277	1.02887	1.00932		73.0491	72.0321	59.2767	59.4918	59.4366	76.5506		18.3358	21.2533	18.3062	18.6503
84181		51.629	54.532	45.871	42.355	39.316	57.151				0	0	0	0	0	0		0	0	0	0	0	0		0	0	0	0	0	0		1.01412	1.02377	1.02337	1.03206	1.02885	1.0088		72.9961	72.2572	59.3496	59.821	59.4751	76.4701		18.2067	21.4395	18.333	18.8893
84281		62.199	71.494	52.205	57.146	56.174	67.682				0	0	0	0	0	0		0	0	0	0	0	0		0	0	0	0	0	0		1.01309	1.02292	1.0236	1.032	1.02787	1.00769		73.0174	71.494	59.3908	57.146	56.174	76.5453		18.2067	21.4395	18.4237	19.018
84401		72.641	74.731	61.211	64.52	52.984	77.962				0	0	0	0	0	0		0	0	0	0	0	0		0	0	0	0	0	0		1.0123	1.02295	1.02412	1.03136	1.02735	1.00652		72.641	74.731	61.211	64.52	59.7927	77.962		18.2067	21.4395	18.333	19.0677
84481		62.369	75.788	50.657	61.52	53.883	61.181				0	0	0	0	0	0		0	0	0	0	0	0		0	0	0	0	0	0		1.01255	1.02207	1.02437	1.02934	1.02819	1.00616		72.9568	75.788	59.2957	61.52	59.6754	76.6381		18.0175	21.4395	18.333	19.0677
84561		72.166	97.999	62.099	70.691	56.052	72.825				0	0	0	0	0	0		0	0	0	0	0	0		0	0	0	0	0	0		1.0121	1.02112	1.02516	1.02987	1.02955	1.00674		72.166	97.999	62.099	70.691	56.052	72.825		18.0175	21.4395	18.333	19.1058
84641		57.235	80.35	48.171	62.374	54.82	60.269				0	0	0	0	0	0		0	0	0	0	0	0		0	0	0	0	0	0		1.01073	1.02029	1.02591	1.03101	1.03093	1.00739		72.9943	80.35	59.1331	62.374	59.4683	76.5655		18.0175	21.4395	18.333	19.1058
84721		64.981	53.113	44.823	57.99	57.917	76.031				0	0	0	0	0	0		0	0	0	0	0	0		0	0	0	0	0	0		1.00992	1.0201	1.02287	1.03178	1.03164	1.00645		73.067	72.7864	59.3755	57.99	57.917	76.031		18.0175	21.4395	18.3062	19.1058
84801		64.946	57.173	40.197	48.753	44.852	59.041				0	0	0	0	0	0		0	0	0	0	0	0		0	0	0	0	0	0		1.00892	1.02004	1.02093	1.03178	1.03247	1.00561		73.1681	72.8515	59.4123	60.0701	59.437	76.6694		17.9142	21.541	18.333	19.1502
84881		55.761	51.542	43.774	34.565	40.455	57.099				0	0	0	0	0	0		0	0	0	0	0	0		0	0	0	0	0	0		1.00783	1.01995	1.02157	1.03215	1.03321	1.00621		73.2204	72.9749	59.4816	60.1818	59.456	76.6352		18.0175	21.6297	18.4237	19.1935
85001		62.904	71.729	51.047	61.889	47.982	66.962				0	0	0	0	0	0		0	0	0	0	0	0		0	0	0	0	0	0		1.00736	1.0193	1.0215	1.03233	1.03335	1.00538		73.2382	71.729	59.486	61.889	59.5334	76.7674		18.0175	21.6297	18.4237	19.288
85081		67.387	71.158	57.171	67.74	57.219	66.117				0	0	0	0	0	0		0	0	0	0	0	0		0	0	0	0	0	0		1.00759	1.01832	1.0199	1.03172	1.03316	1.00404		73.2297	71.158	57.171	67.74	57.219	76.7481		18.0175	21.6297	18.4627	19.288
85161		62.163	70.921	55.741	61.047	54.904	62.53				0	0	0	0	0	0		0	0	0	0	0	0		0	0	0	0	0	0		1.00828	1.01848	1.01766	1.03059	1.03257	1.00411		73.1745	70.921	55.741	61.047	59.4733	76.6581		17.9142	21.541	18.4237	19.1935
85241		61.816	64.378	53.908	52.935	57.341	67.75				0	0	0	0	0	0		0	0	0	0	0	0		0	0	0	0	0	0		1.00918	1.01828	1.01848	1.03093	1.03181	1.00393		73.1353	72.8511	59.5584	52.935	57.341	76.5698		17.9142	21.611	18.333	19.1502
85321		64.252	61.22	49.555	55.437	49.988	58.105				0	0	0	0	0	0		0	0	0	0	0	0		0	0	0	0	0	0		1.00935	1.01813	1.01755	1.03239	1.0329	1.00509		73.1139	72.8585	59.6111	55.437	59.4344	76.4901		17.9142	21.611	18.333	19.1935
85401		61.178	72.21	41.713	43.294	45.714	61.429				0	0	0	0	0	0		0	0	0	0	0	0		0	0	0	0	0	0		1.00978	1.01868	1.01854	1.03341	1.03265	1.00521		73.0599	72.21	59.555	60.6406	59.4359	76.4818		17.9142	21.611	18.333	19.288
85481		56.003	60.157	51.135	52.461	36.257	57.47				0	0	0	0	0	0		0	0	0	0	0	0		0	0	0	0	0	0		1.01	1.01889	1.01945	1.0343	1.03163	1.0054		73.1745	72.9205	59.5027	52.461	59.5225	76.469		18.0175	21.7125	18.4237	19.3835
85581		59.674	50.04	33.093	44.236	59.803	60.803				0	0	0	0	0	0		0	0	0	0	0	0		0	0	0	0	0	0		1.00947	1.01924	1.01996	1.0342	1.03173	1.00573		73.0982	73.0381	59.5749	60.9681	59.803	76.5628		17.9142	21.8012	18.4627	19.4467
85661		65.277	51.377	42.773	45.865	39.728	59.022				0	0	0	0	0	0		0	0	0	0	0	0		0	0	0	0	0	0		1.0096	1.01852	1.02033	1.034	1.03181	1.00526		73.0825	73.192	59.6504	61.2021	59.7828	76.4784		17.9142	21.8012	18.576	19.5585
85761		64.012	99.839	65.926	60.196	58.171	71.439				0	0	0	0	0	0		0	0	0	0	0	0		0	0	0	0	0	0		1.00978	1.01636	1.02026	1.03446	1.03134	1.00245		73.0601	99.839	65.926	60.196	58.171	76.5555		17.9142	21.863	18.4627	19.686
85881		82.509	75.196	64.727	66.746	78.771	79.141				0	0	0	0	0	0		0	0	0	0	0	0		0	0	0	0	0	0		1.00992	1.01489	1.02039	1.03377	1.0306	1.00073		82.509	75.196	64.727	66.746	78.771	79.141		17.9142	21.8012	18.4627	19.686
86001		94.164	74.968	72.99	57.901	56.023	71.385				0	0	0	0	0	0		0	0	0	0	0	0		0	0	0	0	0	0		1.00913	1.0143	1.02041	1.03231	1.03017	1.00132		94.164	74.968	72.99	57.901	56.023	76.5177		17.9142	21.7125	18.4237	19.686
86081		102.276	73.887	59.728	57.606	49.103	75.77				0	0	0	0	0	0		0	0	0	0	0	0		0	0	0	0	0	0		1.00713	1.01397	1.02058	1.03309	1.03091	1.00194		102.276	73.887	59.728	57.606	59.7328	75.77		17.8805	21.6155	18.333	19.686
86161		57.173	68.493	49.517	47.965	49.667	70.368				0	0	0	0	0	0		0	0	0	0	0	0		0	0	0	0	0	0		1.00788	1.01393	1.02108	1.03366	1.03154	1.00228		73.0825	68.493	59.3756	61.2312	59.694	76.4615		17.8805	21.6155	18.333	19.7855
86281		63.599	63.316	38.023	46.42	50.92	55.241				0	0	0	0	0	0		0	0	0	0	0	0		0	0	0	0	0	0		1.00636	1.01421	1.02201	1.03454	1.03052	1.00254		73.2117	73.41	59.388	61.2328	59.7567	76.5491		17.9142	21.6155	18.4237	19.868
86361		68.038	67.863	63.624	46.581	45.649	60.366				0	0	0	0	0	0		0	0	0	0	0	0		0	0	0	0	0	0		1.00725	1.01432	1.02318	1.03465	1.03053	1.00321		73.2422	67.863	63.624	61.2326	59.7982	76.613		17.9677	21.6155	18.4627	20.101
86441		56.089	57.006	44.83	63.656	39.475	55.471				0	0	0	0	0	0		0	0	0	0	0	0		0	0	0	0	0	0		1.00783	1.0145	1.02391	1.03572	1.02918	1.0037		73.2629	73.3903	59.3864	63.656	60.0637	76.6808		18.0295	21.6155	18.576	20.2752
86561		86.121	82.37	62.015	80.722	70.974	81.754				0	0	0	0	0	0		0	0	0	0	0	0		0	0	0	0	0	0		1.00824	1.01477	1.02432	1.03585	1.02949	1.00323		86.121	82.37	62.015	80.722	70.974	81.754		18.2067	21.7125	18.951	20.2752
86641		75.873	70.393	71.937	77.343	68.479	72.954				0	0	0	0	0	0		0	0	0	0	0	0		0	0	0	0	0	0		1.0084	1.01427	1.0246	1.03556	1.0288	1.00241		75.873	70.393	71.937	77.343	68.479	76.5585		18.0295	21.6155	18.576	20.101
86723		79.188	77.664	57.823	59.476	58.064	77.417				0	0	0	0	0	0		0	0	0	0	0	0		0	0	0	0	0	0		1.00843	1.01333	1.02415	1.03525	1.02745	1.00281		79.188	77.664	57.823	59.476	58.064	77.417		18.0295	21.5868	18.4627	19.868
86801		66.515	88.592	52.904	64.753	41.318	81.153				0	0	0	0	0	0		0	0	0	0	0	0		0	0	0	0	0	0		1.00871	1.01316	1.0243	1.03411	1.02789	1.00298		73.1878	88.592	59.1112	64.753	59.9322	81.153		17.9677	21.5835	18.4627	19.7855
86881		63.996	66.945	53.834	59.958	53.007	75.668				0	0	0	0	0	0		0	0	0	0	0	0		0	0	0	0	0	0		1.00869	1.01228	1.02434	1.03261	1.02611	1.00315		73.1884	66.945	58.98	59.958	60.2918	75.668		17.9677	21.5835	18.3435	19.7855
87001		56.231	57.652	53.105	47.052	60.689	71.541				0	0	0	0	0	0		0	0	0	0	0	0		0	0	0	0	0	0		1.00825	1.01221	1.02508	1.03299	1.02632	1.00327		73.2049	73.419	58.9569	61.2556	60.689	76.4479		17.9677	21.7455	18.3435	19.868
87101		52.002	54.163	35.868	44.256	42.087	60.292				0	0	0	0	0	0		0	0	0	0	0	0		0	0	0	0	0	0		1.00762	1.01138	1.02568	1.03398	1.0251	1.00349		73.2665	73.419	58.9535	61.2783	60.358	76.4839		18.0295	21.7455	18.3435	20.101
87181		56.267	52.889	53.305	45.762	44.816	49.178				0	0	0	0	0	0		0	0	0	0	0	0		0	0	0	0	0	0		1.00781	1.0117	1.02565	1.03451	1.02516	1.004		73.4863	73.4323	59.0085	61.2941	60.3729	76.5648		18.2067	21.7742	18.4627	20.2752
87281		59.586	51.113	47.326	45.831	47.264	78.038				0	0	0	0	0	0		0	0	0	0	0	0		0	0	0	0	0	0		1.00767	1.01176	1.02596	1.03483	1.0223	1.00366		73.5154	73.4311	59.1279	61.3838	60.6937	78.038		18.2067	21.7742	18.576	20.4055
87361		87.293	73.301	55.496	56.336	57.882	88.181				0	0	0	0	0	0		0	0	0	0	0	0		0	0	0	0	0	0		1.00724	1.01173	1.02406	1.03473	1.01921	1.0037		87.293	73.301	55.496	56.336	57.882	88.181		18.2067	21.7742	18.561	20.4055
87461		76.067	63.1	62.342	68.622	66.485	89.084				0	0	0	0	0	0		0	0	0	0	0	0		0	0	0	0	0	0		1.00706	1.01192	1.02351	1.03436	1.019	1.0037		76.067	73.4276	62.342	68.622	66.485	89.084		18.0295	21.7742	18.561	20.4055
87541		75.114	67.5	57.091	65.554	60.886	76.441				0	0	0	0	0	0		0	0	0	0	0	0		0	0	0	0	0	0		1.0067	1.01267	1.02359	1.03428	1.01798	1.00317		75.114	67.5	57.091	65.554	60.886	76.441		17.9677	21.7455	18.4477	20.4055
87621		72.957	76.006	64.149	62.319	65.731	74.559				0	0	0	0	0	0		0	0	0	0	0	0		0	0	0	0	0	0		1.00624	1.0129	1.02469	1.03435	1.01788	1.00343		72.957	76.006	64.149	62.319	65.731	74.559		17.9677	21.7742	18.4477	20.661
87701		63.207	57.958	52.829	64.274	49.115	70.745				0	0	0	0	0	0		0	0	0	0	0	0		0	0	0	0	0	0		1.00617	1.01301	1.02479	1.03538	1.01846	1.00384		73.4743	73.441	59.0585	64.274	60.895	76.7582		18.0295	21.8712	18.4477	20.8768
87781		67.818	62.902	54.875	61.301	54.182	63.073				0	0	0	0	0	0		0	0	0	0	0	0		0	0	0	0	0	0		1.0061	1.01314	1.02497	1.03611	1.01843	1.00394		73.6266	73.5619	54.875	61.301	60.8951	76.8619		18.2067	21.9738	18.561	20.9832
87881		56.962	63.359	52.665	49.319	46.133	72.276				0	0	0	0	0	0		0	0	0	0	0	0		0	0	0	0	0	0		1.00568	1.01309	1.02458	1.0366	1.01869	1.00441		73.5707	73.5676	59.3767	61.5318	60.9019	76.9183		18.2067	21.9738	18.862	21.0927
88001		52.268	63.874	41.055	49.579	39.537	63.424				0	0	0	0	0	0		0	0	0	0	0	0		0	0	0	0	0	0		1.00584	1.01182	1.02219	1.03672	1.0189	1.00464		73.682	73.6548	59.5493	61.6329	60.9279	76.9821		18.3358	21.853	19.0222	21.2087
88121		60.202	70.107	56.954	54.884	58.027	73.204				0	0	0	0	0	0		0	0	0	0	0	0		0	0	0	0	0	0		1.00575	1.01102	1.01979	1.03639	1.019	1.00541		73.6864	70.107	56.954	54.884	58.027	73.204		18.1305	21.9562	19.2652	21.2815
88241		73.274	85.791	65.304	64.761	67.289	67.591				0	0	0	0	0	0		0	0	0	0	0	0		0	0	0	0	0	0		1.00562	1.01145	1.01937	1.03681	1.01691	1.00528		73.274	85.791	65.304	64.761	67.289	77.0313		18.0468	22.016	19.2652	21.4365
88321		70.783	60.553	62.792	66.539	60.99	62.58				0	0	0	0	0	0		0	0	0	0	0	0		0	0	0	0	0	0		1.00609	1.01152	1.01975	1.03701	1.01689	1.00517		73.4892	73.7669	62.792	66.539	60.99	76.959		17.9178	21.9562	19.0222	21.4365
88401		70.815	70.464	55.947	67.985	46.94	77.125				0	0	0	0	0	0		0	0	0	0	0	0		0	0	0	0	0	0		1.00591	1.01164	1.02017	1.03698	1.01504	1.00569		73.5247	70.464	55.947	67.985	61.0026	77.125		17.9178	21.853	18.862	21.4365
88481		78.82	71.183	51.914	55.852	54.974	78.385				0	0	0	0	0	0		0	0	0	0	0	0		0	0	0	0	0	0		1.00659	1.01202	1.02102	1.03766	1.01454	1.00663		78.82	71.183	59.5146	55.852	61.0105	78.385		17.9178	21.9562	18.862	21.4605
88561		60.517	72.302	45.139	59.504	51.135	74.97				0	0	0	0	0	0		0	0	0	0	0	0		0	0	0	0	0	0		1.00687	1.01184	1.02137	1.03814	1.0148	1.00665		73.628	72.302	59.5956	59.504	61.0209	74.97		18.0468	22.016	19.0222	21.4822
88641		51.571	58.633	46.961	56.148	44.428	79.023				0	0	0	0	0	0		0	0	0	0	0	0		0	0	0	0	0	0		1.00684	1.01227	1.02148	1.0388	1.01499	1.00718		73.6296	74.0532	59.6827	56.148	61.1094	79.023		18.0468	22.0757	19.2652	21.5875
88721		55.39	71.434	39.21	49.869	50.635	63.851				0	0	0	0	0	0		0	0	0	0	0	0		0	0	0	0	0	0		1.00708	1.01284	1.02153	1.0397	1.01554	1.00742		73.7019	71.434	59.7218	62.3648	61.2101	77.1721		18.2375	22.1277	19.389	21.826
88801		53.235	46.625	42.329	39.84	43.605	65.707				0	0	0	0	0	0		0	0	0	0	0	0		0	0	0	0	0	0		1.007	1.01275	1.02164	1.03972	1.01536	1.00779		73.7027	74.2081	59.8304	62.4432	61.2135	77.2851		18.2375	21.9182	19.5952	21.7818
88881		55.473	67.97	53.087	63.913	54.592	65.929				0	0	0	0	0	0		0	0	0	0	0	0		0	0	0	0	0	0		1.00672	1.01298	1.02143	1.03952	1.01511	1.00782		73.7053	67.97	59.8475	63.913	61.2557	77.3896		18.2375	22.0425	19.5952	21.7818
89021		63.661	77.977	54.448	67.866	53.105	84.991				0	0	0	0	0	0		0	0	0	0	0	0		0	0	0	0	0	0		1.00668	1.01305	1.0206	1.04016	1.01515	1.00688		73.7057	77.977	60.255	67.866	61.4041	84.991		18.2375	22.0425	19.6912	21.9158
89101		70.031	81.421	53.532	55.973	61.283	70.56				0	0	0	0	0	0		0	0	0	0	0	0		0	0	0	0	0	0		1.00643	1.01287	1.01977	1.04047	1.01504	1.00555		73.708	81.421	60.6011	55.973	61.283	77.7648		18.2375	22.0425	19.811	22.1705
89181		57.198	66.313	54.3	57.722	55.468	74.929				0	0	0	0	0	0		0	0	0	0	0	0		0	0	0	0	0	0		1.00632	1.01297	1.02021	1.04009	1.0151	1.00575		73.709	74.2628	60.582	57.722	61.6781	74.929		18.2375	22.0425	19.811	22.1705
89261		53.557	64.685	49.651	61.544	50.435	78.879				0	0	0	0	0	0		0	0	0	0	0	0		0	0	0	0	0	0		1.00712	1.01408	1.02116	1.04086	1.01555	1.00592		73.7015	74.265	60.6182	61.544	61.8046	78.879		18.2375	22.135	19.971	22.508
89361		58.237	66.433	44.611	57.331	40.631	63.656				0	0	0	0	0	0		0	0	0	0	0	0		0	0	0	0	0	0		1.00766	1.01452	1.02049	1.04175	1.0161	1.00601		73.7125	74.3371	60.8173	57.331	61.8641	77.8472		18.4067	21.9933	20.0307	22.5577
89461		55.315	74.045	40.442	47.202	43.334	65.197				0	0	0	0	0	0		0	0	0	0	0	0		0	0	0	0	0	0		1.00744	1.01467	1.01837	1.04236	1.01672	1.00512		73.885	74.045	61.2276	62.7797	61.8932	77.8995		18.3708	22.1045	20.0832	22.501
89541		58.342	57.632	50.514	50.026	40.668	57.211				0	0	0	0	0	0		0	0	0	0	0	0		0	0	0	0	0	0		1.00743	1.015	1.01675	1.04333	1.01714	1.00517		73.8869	74.515	61.4127	62.8316	61.9128	77.8974		18.3708	22.1292	20.0795	22.5993
89621		58.026	55.948	38.93	50.312	62.917	64.245				0	0	0	0	0	0		0	0	0	0	0	0		0	0	0	0	0	0		1.00762	1.01501	1.01593	1.04316	1.01733	1.00527		73.8646	74.5145	61.5828	62.8409	62.917	77.8932		18.3708	22.1292	20.0272	22.5993
89721		76.467	72.768	59.375	73.72	78.576	84.351				0	0	0	0	0	0		0	0	0	0	0	0		0	0	0	0	0	0		1.00761	1.01489	1.01458	1.04303	1.01647	1.00511		76.467	72.768	59.375	73.72	78.576	84.351		18.3577	22.1292	20.0272	22.5993
89801		67.356	62.773	59.873	60.016	58.729	76.761				0	0	0	0	0	0		0	0	0	0	0	0		0	0	0	0	0	0		1.00777	1.01474	1.01229	1.04197	1.0158	1.00551		73.7114	74.5328	59.873	60.016	58.729	76.761		18.3577	22.1292	20.0272	22.5355
89881		73.181	69.227	51.588	53.048	57.364	86.977				0	0	0	0	0	0		0	0	0	0	0	0		0	0	0	0	0	0		1.00793	1.01489	1.0117	1.04176	1.01586	1.00558		73.181	69.227	62.0461	53.048	57.364	86.977		18.3577	22.1292	19.8592	22.7043
90021		68.667	57.855	66.307	59.196	54.346	69.896				0	0	0	0	0	0		0	0	0	0	0	0		0	0	0	0	0	0		1.00751	1.01498	1.01189	1.04254	1.0161	1.00619		73.7139	74.5164	66.307	59.196	62.2485	77.925		18.3577	22.1292	19.9465	22.6975
90101		69.651	59.444	55.023	45.597	37.085	60.082				0	0	0	0	0	0		0	0	0	0	0	0		0	0	0	0	0	0		1.00795	1.01508	1.01238	1.04278	1.01639	1.00678		73.8263	74.6018	62.3358	63.1696	62.3399	77.9558		18.3708	22.0552	20.011	22.581
90201		70.718	56.432	49.537	55.873	56.248	67.059				0	0	0	0	0	0		0	0	0	0	0	0		0	0	0	0	0	0		1.00821	1.01478	1.01266	1.04303	1.01636	1.0067		73.9602	74.6113	62.4201	55.873	56.248	77.9563		18.4113	22.0032	20.0132	22.4235
90281		59.007	73.022	44.03	56.046	42.563	62.125				0	0	0	0	0	0		0	0	0	0	0	0		0	0	0	0	0	0		1.00786	1.01475	1.01314	1.04322	1.01645	1.00665		73.9832	73.022	62.4899	56.046	62.6358	77.9565		18.291	21.8897	19.979	22.3433
90361		55.389	57.898	50.786	46.424	59.668	51.725				0	0	0	0	0	0		0	0	0	0	0	0		0	0	0	0	0	0		1.00762	1.01503	1.01327	1.04107	1.01664	1.00688		73.9991	74.6662	62.4825	63.5773	59.668	77.9554		18.239	22.06	19.781	22.3433
90441		60.291	56.375	50.604	50.669	50.259	76.296				0	0	0	0	0	0		0	0	0	0	0	0		0	0	0	0	0	0		1.00781	1.01483	1.01342	1.03785	1.01641	1.00642		73.9865	74.7197	62.4739	63.8672	62.8714	76.296		18.223	22.248	19.5543	22.3078
90541		70.199	60.063	63.432	62.735	74.91	86.944				0	0	0	0	0	0		0	0	0	0	0	0		0	0	0	0	0	0		1.00763	1.01482	1.01351	1.03624	1.01488	1.00605		73.863	74.72	63.432	62.735	74.91	86.944		18.1985	22.248	19.5543	22.2953
90641		75.691	78.799	59.701	68.313	61.205	82.685				0	0	0	0	0	0		0	0	0	0	0	0		0	0	0	0	0	0		1.00649	1.0149	1.01371	1.03577	1.01502	1.00543		75.691	78.799	59.701	68.313	61.205	82.685		18.1985	22.2865	19.5543	22.2953
90721		72.582	56.33	55.087	55.004	49.118	75.334				0	0	0	0	0	0		0	0	0	0	0	0		0	0	0	0	0	0		1.00563	1.01411	1.01388	1.03622	1.01371	1.00616		72.582	74.8319	62.5555	55.004	63.3312	75.334		18.1855	22.2865	19.5543	22.3483
90801		70.394	64.231	52.606	61.231	50.736	61.612				0	0	0	0	0	0		0	0	0	0	0	0		0	0	0	0	0	0		1.00584	1.01324	1.01493	1.03476	1.0143	1.00593		74.0038	74.9126	62.631	61.231	63.3604	78.0914		18.1985	22.3805	19.6458	22.513
90881		58.734	59.648	53.705	58.61	45.893	59.205				0	0	0	0	0	0		0	0	0	0	0	0		0	0	0	0	0	0		1.00601	1.01338	1.01463	1.03563	1.01501	1.00606		74.1518	74.9876	62.6638	58.61	63.4037	78.0859		18.239	22.3015	19.6458	22.729
91001		50.33	62.278	39.65	54.602	47.656	58.387				0	0	0	0	0	0		0	0	0	0	0	0		0	0	0	0	0	0		1.0054	1.01345	1.01434	1.03375	1.01551	1.00652		74.4314	74.9858	62.6956	54.602	63.4861	78.1261		18.3222	22.207	19.55	22.8683
91081		52.661	53.616	44.776	43.474	41.758	59.434				0	0	0	0	0	0		0	0	0	0	0	0		0	0	0	0	0	0		1.00417	1.01287	1.01436	1.03404	1.016	1.0068		74.4372	75.1095	62.781	64.8239	63.6411	78.1749		18.3062	22.1043	19.55	22.9548
91161		52.372	59.369	41.607	50.229	49.943	58.992				0	0	0	0	0	0		0	0	0	0	0	0		0	0	0	0	0	0		1.00547	1.01259	1.01475	1.03304	1.01573	1.00694		74.431	75.1311	62.7975	64.8351	63.6646	78.2794		18.278	21.8997	19.6105	22.9075
91261		71.763	74.705	56.726	58.464	58.757	65.047				0	0	0	0	0	0		0	0	0	0	0	0		0	0	0	0	0	0		1.00555	1.01232	1.0148	1.03045	1.01608	1.00687		71.763	74.705	56.726	58.464	58.757	78.3902		18.278	21.7313	19.5905	22.9075
91361		72.953	75.847	55.947	69.741	59.49	69.182				0	0	0	0	0	0		0	0	0	0	0	0		0	0	0	0	0	0		1.00464	1.0126	1.01429	1.02854	1.0166	1.00717		72.953	75.847	55.947	69.741	59.49	78.3852		18.278	21.7313	19.5905	22.885
91441		71.571	74.578	55.104	64.549	65.514	67.98				0	0	0	0	0	0		0	0	0	0	0	0		0	0	0	0	0	0		1.00506	1.01269	1.01407	1.02772	1.01641	1.00636		74.4329	74.578	62.8011	64.549	65.514	78.3989		18.278	21.7313	19.493	22.885
91521		68.964	65.022	43.782	55.886	50.335	65.968				0	0	0	0	0	0		0	0	0	0	0	0		0	0	0	0	0	0		1.00542	1.01286	1.01441	1.0288	1.01728	1.00603		74.44	75.1822	62.8245	55.886	63.7203	78.4422		18.3633	21.7835	19.5338	22.929
91601		69.72	76.901	59.401	62.458	51.033	59.973				0	0	0	0	0	0		0	0	0	0	0	0		0	0	0	0	0	0		1.00548	1.01317	1.01494	1.02706	1.01826	1.00632		74.439	76.901	59.401	62.458	63.6826	78.5612		18.3633	21.7313	19.5338	22.993
91701		60.987	67.051	45.206	50.025	43.571	60.127				0	0	0	0	0	0		0	0	0	0	0	0		0	0	0	0	0	0		1.00478	1.01319	1.01491	1.02512	1.01844	1.00638		74.4987	75.1735	62.88	66.1113	63.7702	78.6953		18.406	21.7835	19.5385	23.028
91781		68.06	78.204	46.577	56.832	39.884	57.591				0	0	0	0	0	0		0	0	0	0	0	0		0	0	0	0	0	0		1.0033	1.01242	1.01475	1.02519	1.01833	1.00533		74.573	78.204	62.9634	56.832	63.9441	78.7303		18.406	21.7057	19.5895	23.0658
91881		58.47	65.433	34.673	54.143	42.148	61.772				0	0	0	0	0	0		0	0	0	0	0	0		0	0	0	0	0	0		1.00237	1.01198	1.01493	1.02471	1.01788	1.00376		74.6279	75.407	62.9571	66.4843	64.102	78.7349		18.406	21.7057	19.5895	23.062
92001		56.738	64.864	37.405	56.447	50.597	67.93				0	0	0	0	0	0		0	0	0	0	0	0		0	0	0	0	0	0		1.0016	1.01183	1.01496	1.02113	1.01808	1.00344		74.6994	75.4115	63.0219	56.447	64.1276	78.8327		18.4515	21.7057	19.6045	23.062
92101		70.483	78.666	53.171	71.548	67.621	67.85				0	0	0	0	0	0		0	0	0	0	0	0		0	0	0	0	0	0		1.00044	1.01211	1.01427	1.01783	1.01826	1.00105		74.7265	78.666	63.0503	71.548	67.621	78.8827		18.4515	21.6535	19.6045	23.062
92201		71.012	82.274	60.542	64.37	65.124	72.33				0	0	0	0	0	0		0	0	0	0	0	0		0	0	0	0	0	0		1.00072	1.01236	1.01238	1.01741	1.01545	0.998887		74.68	82.274	60.542	64.37	65.124	78.9639		18.406	21.6535	19.6045	23.0018
92281		65.819	83.207	49.22	59.075	50.185	92.989				0	0	0	0	0	0		0	0	0	0	0	0		0	0	0	0	0	0		0.999491	1.0127	1.01137	1.01749	1.01296	0.99918		74.7097	83.207	63.2491	59.075	64.5185	92.989		18.406	21.4152	19.522	22.8285
92361		63.393	75.879	57.369	65.244	66.865	77.864				0	0	0	0	0	0		0	0	0	0	0	0		0	0	0	0	0	0		0.999038	1.01268	1.01151	1.01876	1.01323	0.999797		74.7807	75.879	57.369	65.244	66.865	77.864		18.1148	21.4445	19.7682	22.4165
92441		72.317	66.76	54.641	59.917	63.366	64.987				0	0	0	0	0	0		0	0	0	0	0	0		0	0	0	0	0	0		0.998759	1.01223	1.01159	1.01987	1.01162	1.00055		74.8397	75.4801	63.4003	59.917	63.366	78.9709		18.1755	21.4868	19.7942	22.4427
92521		58.548	53.391	43.489	53.587	48.047	61.777				0	0	0	0	0	0		0	0	0	0	0	0		0	0	0	0	0	0		0.998252	1.01205	1.01195	1.01938	1.00936	0.999827		74.9714	75.4975	63.4312	66.7442	65.4889	78.9894		18.238	21.3285	19.8887	22.315
92601		64.803	66.828	42.408	46.364	49.787	78.885				0	0	0	0	0	0		0	0	0	0	0	0		0	0	0	0	0	0		0.998655	1.01248	1.01195	1.0189	1.00938	0.999749		75.0316	75.6285	63.4312	67.2122	65.4886	78.885		18.3388	21.3885	19.779	22.3505
92681		61.536	59.773	40.26	44.747	50	50.265				0	0	0	0	0	0		0	0	0	0	0	0		0	0	0	0	0	0		0.99898	1.01279	1.01123	1.01899	1.00855	0.999199		75.0396	75.5981	63.4423	67.1995	65.5376	78.9707		18.1275	21.2327	19.6263	22.2317
92761		49.045	57.661	42.43	44.654	45.471	57.531				0	0	0	0	0	0		0	0	0	0	0	0		0	0	0	0	0	0		0.999284	1.01292	1.0113	1.0175	1.00787	0.997369		75.0688	75.5849	63.4416	67.4103	65.6169	79.0142		18.1452	21.2327	19.6263	22.2317
92861		68.848	63.153	55.404	46.847	52.561	70.502				0	0	0	0	0	0		0	0	0	0	0	0		0	0	0	0	0	0		0.999411	1.0129	1.01174	1.01489	1.00804	0.996587		75.0657	75.5863	63.4376	67.5735	65.6122	79.0649		18.1452	21.3885	19.6263	22.2317
93001		64.544	73.455	57.857	75.947	58.166	81.685				0	0	0	0	0	0		0	0	0	0	0	0		0	0	0	0	0	0		0.999536	1.01288	1.01205	1.01352	1.0084	0.997707		75.0626	73.455	57.857	75.947	58.166	81.685		17.9962	21.2327	19.6263	22.1412
93081		83.582	70.65	47.897	50.787	54.69	63.91				0	0	0	0	0	0		0	0	0	0	0	0		0	0	0	0	0	0		0.999451	1.01345	1.0126	1.01507	1.00883	0.996742		83.582	70.65	63.4456	67.6662	65.6359	79.1315		17.9387	20.9775	19.683	22.1575
93181		63.189	64.829	60.138	58.736	58.298	64.639				0	0	0	0	0	0		0	0	0	0	0	0		0	0	0	0	0	0		0.998767	1.0136	1.01224	1.01555	1.00952	0.99712		75.1137	75.646	60.138	58.736	58.298	79.0367		17.9387	20.8152	19.614	22.2777
93261		69.835	74.362	49.747	50.636	59.174	69.521				0	0	0	0	0	0		0	0	0	0	0	0		0	0	0	0	0	0		0.99799	1.01378	1.01154	1.01628	1.00928	0.996848		75.2858	74.362	63.7746	67.7318	59.174	79.0504		17.9583	20.8252	19.5847	22.4435
93381		61.977	72.885	38.567	52.495	46.051	50.452				0	0	0	0	0	0		0	0	0	0	0	0		0	0	0	0	0	0		0.997983	1.01382	1.01116	1.01548	1.00784	0.996959		75.2861	72.885	63.8469	67.789	65.7469	79.1299		17.9243	20.8252	19.5228	22.4255
93481		60.097	77.536	42.341	48.079	55.169	57.173				0	0	0	0	0	0		0	0	0	0	0	0		0	0	0	0	0	0		0.999169	1.01396	1.01123	1.01275	1.00615	0.997379		75.2217	77.536	63.8332	67.8495	65.938	79.1389		17.5933	20.8252	19.5058	22.228
93561		73.171	64.956	45.989	40.67	42.521	51.613				0	0	0	0	0	0		0	0	0	0	0	0		0	0	0	0	0	0		0.999546	1.01401	1.01164	1.01297	1.00824	0.997523		73.171	75.7755	63.9526	67.8408	65.8157	79.144		17.5933	20.4782	19.5877	22.0078
93641		75.425	64.297	63.604	66.539	60.284	74.194				0	0	0	0	0	0		0	0	0	0	0	0		0	0	0	0	0	0		0.999722	1.01446	1.01144	1.01026	1.00654	0.997549		75.425	75.7852	63.604	66.539	60.284	79.4158		17.5933	20.6728	19.5877	21.9138
93721		73.916	84.538	63.377	63.568	54.36	73.403				0	0	0	0	0	0		0	0	0	0	0	0		0	0	0	0	0	0		0.999972	1.01482	1.01111	1.01065	1.00532	0.997615		73.916	84.538	63.377	63.568	65.988	79.401		17.5933	20.473	19.5877	21.9138
93801		65.722	66.522	55.158	75.126	68.65	76.464				0	0	0	0	0	0		0	0	0	0	0	0		0	0	0	0	0	0		0.999654	1.0146	1.00988	1.01083	1.00407	0.998007		75.2859	75.8294	64.09	75.126	68.65	76.464		17.7165	20.886	19.617	21.8967
93881		74.208	83.513	51.92	70.341	65.956	69.315				0	0	0	0	0	0		0	0	0	0	0	0		0	0	0	0	0	0		1.00003	1.01492	1.0095	1.01069	1.00391	0.997612		74.208	83.513	64.1844	70.341	65.956	79.8612		17.7628	20.8815	19.665	21.8008
94001		71.65	78.594	63.197	62.686	71.78	70.238				0	0	0	0	0	0		0	0	0	0	0	0		0	0	0	0	0	0		1.00035	1.01539	1.00886	1.01086	1.00426	0.996845		75.3252	78.594	63.197	62.686	71.78	79.92		17.56	20.838	19.6453	21.5885
94081		61.956	82.344	51.048	62.97	58.063	73.555				0	0	0	0	0	0		0	0	0	0	0	0		0	0	0	0	0	0		1.00051	1.01562	1.00921	1.01047	1.0051	0.996988		75.4191	82.344	64.2543	62.97	58.063	79.9083		17.536	20.7458	19.8875	21.5215
94161		63.237	77.414	77.694	67.147	60.891	77.344				0	0	0	0	0	0		0	0	0	0	0	0		0	0	0	0	0	0		1.00062	1.01582	1.00912	1.00986	1.00503	0.996732		75.4125	77.414	77.694	67.147	60.891	77.344		17.536	20.8243	20.0687	21.4387
94241		79.76	78.021	45.451	50.302	50.479	63.235				0	0	0	0	0	0		0	0	0	0	0	0		0	0	0	0	0	0		1.0009	1.01572	1.00831	1.00928	1.00433	0.996736		79.76	78.021	64.3537	68.0746	66.4538	80.0781		17.432	20.7975	20.068	21.3105
94321		65.935	63.381	54.624	55.997	50.759	66.84				0	0	0	0	0	0		0	0	0	0	0	0		0	0	0	0	0	0		1.00076	1.01564	1.00749	1.00972	1.0044	0.996838		75.4039	75.9112	64.4662	68.045	66.4529	80.0778		17.374	20.7975	20.068	21.3105
94441		76.946	86.234	70.782	85.145	75.192	88.503				0	0	0	0	0	0		0	0	0	0	0	0		0	0	0	0	0	0		1.00064	1.0158	1.00766	1.0085	1.00442	0.996869		76.946	86.234	70.782	85.145	75.192	88.503		17.432	20.7975	20.068	21.2422
94521		87.096	88.594	64.986	77.051	69.945	84.667				0	0	0	0	0	0		0	0	0	0	0	0		0	0	0	0	0	0		1.00037	1.01508	1.00845	1.00564	1.00425	0.996909		87.096	88.594	64.986	77.051	69.945	84.667		17.51	20.8538	20.1213	21.3008
94621		89.616	75.017	72.257	72.211	64.62	87.384				0	0	0	0	0	0		0	0	0	0	0	0		0	0	0	0	0	0		0.999642	1.01425	1.00784	1.00363	1.00517	0.997122		89.616	75.017	72.257	72.211	64.62	87.384		17.452	21.0268	20.1213	21.3757
94701		81.298	92.7	71.508	71.991	71.551	79.9				0	0	0	0	0	0		0	0	0	0	0	0		0	0	0	0	0	0		0.998538	1.01376	1.00746	1.0041	1.00591	0.997831		81.298	92.7	71.508	71.991	71.551	79.9		17.5127	20.8907	20.152	21.4833
94781		74.644	63.135	64.047	75.921	66.461	69.073				0	0	0	0	0	0		0	0	0	0	0	0		0	0	0	0	0	0		0.998589	1.01302	1.00817	1.00342	1.00585	0.998656		74.644	76.219	64.047	75.921	66.461	80.2456		17.4642	20.761	20.184	21.474
94861		84.936	85.133	55.483	75.621	60.703	62.839				0	0	0	0	0	0		0	0	0	0	0	0		0	0	0	0	0	0		0.99865	1.0128	1.00867	1.00221	1.00521	0.998328		84.936	85.133	65.0127	75.621	60.703	80.2478		17.4195	20.886	20.2145	21.9088
95001		68.045	69.754	47.984	62.152	56.062	60.022				0	0	0	0	0	0		0	0	0	0	0	0		0	0	0	0	0	0		0.997577	1.01254	1.00883	1.00154	1.00523	0.997648		76.0099	69.754	65.2002	62.152	66.6434	80.2523		17.448	20.886	20.2278	21.8398
95121		93.743	75.9	66.074	70.848	64.303	82.088				0	0	0	0	0	0		0	0	0	0	0	0		0	0	0	0	0	0		0.99763	1.01314	1.00925	1.00143	1.00482	0.997581		93.743	75.9	66.074	70.848	64.303	82.088		17.3898	20.9763	20.2278	21.8837
95241		74.439	86.15	76.489	73.194	66.439	89.188				0	0	0	0	0	0		0	0	0	0	0	0		0	0	0	0	0	0		0.997843	1.01312	1.0077	1.00154	1.00369	0.99774		74.439	86.15	76.489	73.194	66.439	89.188		17.3898	20.9763	20.2278	21.8837
95321		69.199	73.419	76.786	75.787	76.004	86.263				0	0	0	0	0	0		0	0	0	0	0	0		0	0	0	0	0	0		0.998176	1.01345	1.0064	1.0027	1.00343	0.998283		75.7989	73.419	76.786	75.787	76.004	86.263		17.3898	21.1337	20.183	21.984
95401		79.686	90.531	69.286	78.573	72.528	94.359				0	0	0	0	0	0		0	0	0	0	0	0		0	0	0	0	0	0		0.997797	1.01408	1.00753	1.00397	1.00427	0.99768		79.686	90.531	69.286	78.573	72.528	94.359		17.448	21.1643	20.183	22.1237
95481		79.454	88.722	59.064	77.374	90.329	75.05				0	0	0	0	0	0		0	0	0	0	0	0		0	0	0	0	0	0		0.996273	1.01277	1.00848	1.00524	1.00392	0.997076		79.454	88.722	59.064	77.374	90.329	75.05		17.5813	21.19	20.196	22.3405
95561		72.919	88.261	64.266	72.127	62.378	76.872				0	0	0	0	0	0		0	0	0	0	0	0		0	0	0	0	0	0		0.995285	1.0113	1.00844	1.0068	1.00438	0.997698		76.3454	88.261	64.266	72.127	62.378	76.872		17.7275	21.1963	20.2695	22.3433
95641		76.177	86.606	45.312	54.134	60.32	77.019				0	0	0	0	0	0		0	0	0	0	0	0		0	0	0	0	0	0		0.996273	1.01183	1.00839	1.00754	1.00456	0.997471		76.177	86.606	65.418	69.8205	60.32	77.019		17.7565	21.1753	20.403	22.3397
95721		71.308	71.488	58.949	57.031	53.406	65.428				0	0	0	0	0	0		0	0	0	0	0	0		0	0	0	0	0	0		0.996368	1.01245	1.00851	1.00822	1.00482	0.997493		76.3707	71.488	58.949	57.031	67.6645	81.0184		17.8783	21.2283	20.5588	22.4898
95801		62.083	84.656	48.869	63.365	55.104	68.882				0	0	0	0	0	0		0	0	0	0	0	0		0	0	0	0	0	0		0.996425	1.01273	1.00889	1.00914	1.00463	0.998012		76.3706	84.656	65.5649	63.365	67.744	81.1641		17.8783	21.1332	20.7065	22.5325
95881		70.976	75.15	48.128	61.22	69.868	67.115				0	0	0	0	0	0		0	0	0	0	0	0		0	0	0	0	0	0		0.995761	1.01074	1.00939	1.00961	1.00408	0.997851		76.3722	75.15	65.5449	61.22	69.868	81.2515		17.8783	21.1332	20.7065	22.655
96001		97.123	104.406	72.392	93.047	69.72	108.299				0	0	0	0	0	0		0	0	0	0	0	0		0	0	0	0	0	0		0.995599	1.01061	1.00947	1.009	1.00382	0.996739		97.123	104.406	72.392	93.047	69.72	108.299		17.8783	21.1332	20.5588	22.7232
96121		90.749	91.395	74.361	72.087	65.911	96.861				0	0	0	0	0	0		0	0	0	0	0	0		0	0	0	0	0	0		0.99576	1.01059	1.00973	1.00803	1.00335	0.993634		90.749	91.395	74.361	72.087	65.911	96.861		17.8783	21.1332	20.5588	22.7232
96201		74.792	109.667	60.684	83.86	66.437	95.577				0	0	0	0	0	0		0	0	0	0	0	0		0	0	0	0	0	0		0.996485	1.00931	1.0104	1.00856	1.00329	0.991474		74.792	109.667	60.684	83.86	66.437	95.577		18.0093	20.9103	20.7065	22.8573
96281		94.083	101.449	76.037	69.842	73.679	81.67				0	0	0	0	0	0		0	0	0	0	0	0		0	0	0	0	0	0		0.996566	1.0095	1.0104	1.00904	1.00413	0.991751		94.083	101.449	76.037	69.842	73.679	81.67		17.992	20.7375	20.6063	22.6395
96381		71.585	78.857	57.288	74.021	69.498	88.924				0	0	0	0	0	0		0	0	0	0	0	0		0	0	0	0	0	0		0.996305	1.00896	1.00949	1.01033	1.00409	0.991567		76.5977	78.857	57.288	74.021	69.498	88.924		18.0185	20.705	20.5558	22.8545
96481		72.654	71.226	57.938	68.426	57.015	82.249				0	0	0	0	0	0		0	0	0	0	0	0		0	0	0	0	0	0		0.996579	1.00906	1.00922	1.01084	1.00384	0.991503		76.7162	71.226	57.938	68.426	68.0958	82.249		18.118	20.697	20.7795	22.72
96561		74.545	79.744	68.449	67.406	54.451	76.115				0	0	0	0	0	0		0	0	0	0	0	0		0	0	0	0	0	0		0.996743	1.00673	1.00946	1.01127	1.00392	0.991691		74.545	79.744	68.449	67.406	68.4475	76.115		18.046	20.7425	20.9007	22.4415
96641		75.76	67.299	55.475	60.63	60.766	61.232				0	0	0	0	0	0		0	0	0	0	0	0		0	0	0	0	0	0		0.99679	1.00698	1.00951	1.01175	1.00287	0.991887		75.76	78.2637	66.1885	60.63	60.766	81.7893		18.046	20.6393	20.9862	22.4567
96721		85.881	109.971	72.611	69.03	82.477	102.011				0	0	0	0	0	0		0	0	0	0	0	0		0	0	0	0	0	0		0.996965	1.00491	1.00986	1.01245	1.00197	0.992423		85.881	109.971	72.611	69.03	82.477	102.011		18.1407	20.5888	21.0508	22.5572
96801		89.11	103.27	82.026	84.005	77.156	84.996				0	0	0	0	0	0		0	0	0	0	0	0		0	0	0	0	0	0		0.997262	1.00464	1.01021	1.01119	1.00003	0.992459		89.11	103.27	82.026	84.005	77.156	84.996		18.1407	20.5563	21.0508	22.3322
96881		77.877	100.092	74.854	80.6	81.044	98.258				0	0	0	0	0	0		0	0	0	0	0	0		0	0	0	0	0	0		0.997516	1.00483	1.01022	1.01172	0.997901	0.99201		77.877	100.092	74.854	80.6	81.044	98.258		18.1407	20.515	21.0508	22.13
97001		103.925	100.657	56.564	81.556	70.7	94.978				0	0	0	0	0	0		0	0	0	0	0	0		0	0	0	0	0	0		0.99801	1.00555	1.01107	1.01112	0.99778	0.992183		103.925	100.657	66.2927	81.556	70.7	94.978		18.247	20.5145	20.877	22.235
97081		74.727	99.236	60.62	78.927	64.019	97.143				0	0	0	0	0	0		0	0	0	0	0	0		0	0	0	0	0	0		0.99766	1.00536	1.01211	1.01133	0.996939	0.991732		74.727	99.236	60.62	78.927	64.019	97.143		18.1865	20.5662	20.7922	22.0723
97161		81.7	104.237	65.197	77.946	65.223	81.433				0	0	0	0	0	0		0	0	0	0	0	0		0	0	0	0	0	0		0.997635	1.00531	1.01295	1.01173	0.995665	0.990258		81.7	104.237	65.197	77.946	65.223	81.433		18.4573	20.4253	20.9623	22.0607
97261		82.375	105.482	64.204	71.496	61.018	75.074				0	0	0	0	0	0		0	0	0	0	0	0		0	0	0	0	0	0		0.997537	1.00527	1.01325	1.01235	0.996145	0.990461		82.375	105.482	64.204	71.496	61.018	82.5547		18.496	20.3717	20.982	22.0213
97361		68.499	61.394	66.951	67.896	80.073	74.328				0	0	0	0	0	0		0	0	0	0	0	0		0	0	0	0	0	0		0.997194	1.00514	1.01139	1.01249	0.99479	0.988643		77.493	78.4492	66.951	67.896	80.073	82.8918		18.496	20.2885	20.6508	22.0213
97441		72.685	69.544	70.502	60.056	65.723	77.954				0	0	0	0	0	0		0	0	0	0	0	0		0	0	0	0	0	0		0.997137	1.00418	1.01325	1.01281	0.995029	0.989005		77.5017	78.5388	70.502	60.056	65.723	77.954		18.496	20.121	20.6508	22.0035
97541		95.581	98.888	81.664	94.332	96.139	100.71				0	0	0	0	0	0		0	0	0	0	0	0		0	0	0	0	0	0		0.997187	1.0041	1.01321	1.01229	0.994767	0.986634		95.581	98.888	81.664	94.332	96.139	100.71		18.4143	20.0585	20.3942	21.851
97621		83.449	75.643	82.057	82.609	91.361	91.825				0	0	0	0	0	0		0	0	0	0	0	0		0	0	0	0	0	0		0.997321	1.00376	1.01151	1.0118	0.995002	0.987007		83.449	75.643	82.057	82.609	91.361	91.825		18.233	20.0585	20.2275	21.7455
97701		75.72	82.678	79.079	78.967	73.792	90.978				0	0	0	0	0	0		0	0	0	0	0	0		0	0	0	0	0	0		0.997246	1.00301	1.01007	1.01191	0.995212	0.985424		75.72	82.678	79.079	78.967	73.792	90.978		17.7423	20.0425	19.9497	21.7198
97781		95.569	90.244	80.968	89.23	77.853	89.265				0	0	0	0	0	0		0	0	0	0	0	0		0	0	0	0	0	0		0.996862	1.0027	1.01034	1.01197	0.993245	0.985428		95.569	90.244	80.968	89.23	77.853	89.265		17.5315	19.9985	19.7672	21.542
97861		79.137	82.18	65.565	70.205	87.274	80.077				0	0	0	0	0	0		0	0	0	0	0	0		0	0	0	0	0	0		0.996839	1.00239	1.00936	1.01143	0.992733	0.985267		79.137	82.18	65.565	70.205	87.274	80.077		17.2358	19.6847	19.6875	21.4363
98001		74.028	71.916	53.426	68.959	71.14	73.538				0	0	0	0	0	0		0	0	0	0	0	0		0	0	0	0	0	0		0.996706	1.00221	1.0081	1.01108	0.99305	0.984795		74.028	71.916	67.0548	68.959	71.14	83.9652		17.1205	19.5553	19.6137	21.347
98081		74.84	73.419	67.504	67.945	67.894	66.785				0	0	0	0	0	0		0	0	0	0	0	0		0	0	0	0	0	0		0.996351	1.00233	1.00918	1.01123	0.993048	0.985062		74.84	73.419	67.504	67.945	67.894	84.1306		17.1205	19.5553	19.6137	21.3125
98181		67.336	59.374	62.438	50.967	66.598	71.162				0	0	0	0	0	0		0	0	0	0	0	0		0	0	0	0	0	0		0.996091	1.00247	1.01032	1.01166	0.994031	0.984715		77.5277	78.6862	62.438	71.4942	66.598	84.1707		17.2358	19.5553	19.6137	21.2973
98261		77.874	76.185	76.545	79.753	83.806	86.524				0	0	0	0	0	0		0	0	0	0	0	0		0	0	0	0	0	0		0.996282	1.00301	1.01053	1.01115	0.993806	0.983983		77.874	76.185	76.545	79.753	83.806	86.524		17.1205	19.445	19.6137	21.212
98361		88.987	94.629	76.484	82.944	77.015	88.323				0	0	0	0	0	0		0	0	0	0	0	0		0	0	0	0	0	0		0.996619	1.00206	1.01011	1.01131	0.992646	0.984054		88.987	94.629	76.484	82.944	77.015	88.323		17.1205	19.4165	19.6875	21.212
98461		80.274	78.269	76.292	94.931	66.181	88.377				0	0	0	0	0	0		0	0	0	0	0	0		0	0	0	0	0	0		0.997049	1.00145	1.01051	1.01016	0.992935	0.984184		80.274	78.269	76.292	94.931	66.181	88.377		17.2295	19.3743	19.7722	21.1438
98541		87.828	75.654	76.167	78.815	84.628	89.962				0	0	0	0	0	0		0	0	0	0	0	0		0	0	0	0	0	0		0.997349	1.00115	1.01012	1.00965	0.992976	0.982906		87.828	75.654	76.167	78.815	84.628	89.962		17.3905	19.2038	19.9227	20.866
98621		77.257	82.697	62.926	57.799	68.624	69.857				0	0	0	0	0	0		0	0	0	0	0	0		0	0	0	0	0	0		0.997261	1.00102	1.01011	1.0087	0.991544	0.982317		77.257	82.697	62.926	71.5757	68.624	84.3544		17.3613	19.0882	19.9778	20.7525
98701		69.684	73.653	75.477	69.716	60.364	65.687				0	0	0	0	0	0		0	0	0	0	0	0		0	0	0	0	0	0		0.997593	1.0018	1.01039	1.00797	0.99135	0.981536		77.7774	73.653	75.477	69.716	60.364	84.3595		17.3832	19.197	20.089	20.2265
98781		72.3	71.142	58.391	58.495	61.791	60.979				0	0	0	0	0	0		0	0	0	0	0	0		0	0	0	0	0	0		0.997995	1.00155	1.01085	1.00804	0.991613	0.981681		77.8505	78.8225	58.391	71.8108	61.791	84.3591		17.429	19.1877	20.2665	19.9427
98861		70.37	64.956	66.85	47.243	59.781	58.104				0	0	0	0	0	0		0	0	0	0	0	0		0	0	0	0	0	0		0.997753	1.00236	1.0108	1.00764	0.991934	0.981573		77.8568	78.8049	66.85	71.8188	70.7702	84.3594		17.2385	19.1752	20.4322	19.7407
99001		68.133	59.758	57.271	53.566	64.336	67.46				0	0	0	0	0	0		0	0	0	0	0	0		0	0	0	0	0	0		0.997958	1.00237	1.01051	1.00612	0.991981	0.981617		77.8515	78.8049	67.5566	71.929	64.336	84.3593		17.1437	18.9642	20.4322	19.6585
99121		93.409	93.939	79.047	65.357	66.84	83.666				0	0	0	0	0	0		0	0	0	0	0	0		0	0	0	0	0	0		0.997961	1.00162	1.01057	1.00478	0.991785	0.981745		93.409	93.939	79.047	65.357	66.84	83.666		16.9742	18.8665	20.4322	19.3275
99221		75.041	78.016	74.256	82.168	70.184	88.155				0	0	0	0	0	0		0	0	0	0	0	0		0	0	0	0	0	0		0.99788	1.0021	1.01063	1.00352	0.991242	0.982079		75.041	78.016	74.256	82.168	70.184	88.155		16.9742	18.8323	20.3472	19.2125
99301		92.896	71.215	73.609	68.34	70.086	83.835				0	0	0	0	0	0		0	0	0	0	0	0		0	0	0	0	0	0		0.997921	1.00185	1.01077	1.00343	0.991795	0.982084		92.896	78.9163	73.609	68.34	70.086	83.835		16.9073	19.1272	20.635	19.1822
99381		82.558	74.459	76.029	71.414	74.631	73.906				0	0	0	0	0	0		0	0	0	0	0	0		0	0	0	0	0	0		0.997777	1.00168	1.00989	1.0039	0.992084	0.982675		82.558	74.459	76.029	71.414	74.631	84.6348		16.7445	19.1138	20.598	19.0145
99461		72.955	70.78	81.009	66.618	81.567	77.885				0	0	0	0	0	0		0	0	0	0	0	0		0	0	0	0	0	0		0.997238	1.00106	1.00698	1.00364	0.992675	0.982891		78.352	79.3915	81.009	66.618	81.567	77.885		16.561	19.1367	20.2232	18.7475
99541		60.568	67.613	66.253	59.222	65.088	64.962				0	0	0	0	0	0		0	0	0	0	0	0		0	0	0	0	0	0		0.99745	1.00071	1.00644	1.00312	0.992843	0.982993		78.4592	79.4119	66.253	72.155	65.088	84.7239		16.6937	18.95	20.2232	18.663
99621		69.086	60.27	53.048	66.048	60.907	81.882				0	0	0	0	0	0		0	0	0	0	0	0		0	0	0	0	0	0		0.997572	1.00063	1.00942	1.00295	0.993346	0.982939		78.4852	79.4167	68.0672	66.048	60.907	81.882		16.9288	18.892	20.2095	18.375
99701		55.666	56.759	58.959	56.451	54.335	67.65				0	0	0	0	0	0		0	0	0	0	0	0		0	0	0	0	0	0		0.997417	1.00052	1.01084	1.00295	0.993956	0.98313		78.4864	79.4231	58.959	72.1624	70.9727	84.7168		16.883	18.3917	19.8415	18.1532
99801		70.153	75.396	62.534	63.093	61.878	78.262				0	0	0	0	0	0		0	0	0	0	0	0		0	0	0	0	0	0		0.997524	1.00175	1.01098	1.00271	0.994267	0.983186		78.4856	75.396	62.534	63.093	61.878	78.262		16.883	18.2205	19.8415	18.1532
99881		79.154	89.434	74.464	67.797	82.557	94.65				0	0	0	0	0	0		0	0	0	0	0	0		0	0	0	0	0	0		0.997355	1.00229	1.01122	1.0026	0.994746	0.98341		79.154	89.434	74.464	67.797	82.557	94.65		16.883	18.2205	19.531	18.1532
100021		77.509	84.952	78.737	82.235	74.27	81.536				0	0	0	0	0	0		0	0	0	0	0	0		0	0	0	0	0	0		0.996738	1.00186	1.01135	1.00288	0.994769	0.983371		77.509	84.952	78.737	82.235	74.27	81.536		16.823	18.219	19.4417	18.104
100141		84.247	80.795	62.987	70.277	72.112	79.777				0	0	0	0	0	0		0	0	0	0	0	0		0	0	0	0	0	0		0.99651	1.00179	1.0117	1.0034	0.994272	0.983282		84.247	80.795	62.987	70.277	72.112	79.777		16.7135	18.1365	19.4465	17.8645
100221		63.301	83.114	63.955	68.756	65.496	73.789				0	0	0	0	0	0		0	0	0	0	0	0		0	0	0	0	0	0		0.996555	1.00208	1.01113	1.00329	0.99479	0.983317		78.5018	83.114	63.955	68.756	65.496	84.8677		16.5583	18.1365	19.4405	17.7483
100301		66.242	73.659	65.289	64.833	62.187	75.315				0	0	0	0	0	0		0	0	0	0	0	0		0	0	0	0	0	0		0.996993	1.00265	1.01093	1.00306	0.994356	0.983251		78.4962	73.659	65.289	64.833	62.187	84.9937		16.5075	18.0655	19.3677	17.7095
100401		65.339	55.369	45.931	62.841	61.023	78.971				0	0	0	0	0	0		0	0	0	0	0	0		0	0	0	0	0	0		0.997379	1.00189	1.01143	1.00349	0.99397	0.98331		78.4939	79.3432	68.0474	62.841	61.023	78.971		16.4393	18.0655	19.2717	17.6225
100481		57.664	64.036	61.241	49.957	58.55	68.698				0	0	0	0	0	0		0	0	0	0	0	0		0	0	0	0	0	0		0.997613	1.00194	1.01149	1.00331	0.99373	0.983648		78.4931	79.3401	61.241	72.2023	71	84.9924		16.4393	18.0655	19.1487	17.5003
100561		89.899	79.801	78.194	72.199	89.302	87.63				0	0	0	0	0	0		0	0	0	0	0	0		0	0	0	0	0	0		0.997542	1.0026	1.01174	1.00312	0.994079	0.983826		89.899	79.801	78.194	72.199	89.302	87.63		16.4138	18.0655	19.109	17.5003
100641		89.105	90.287	88.503	71.794	83.39	85.62				0	0	0	0	0	0		0	0	0	0	0	0		0	0	0	0	0	0		0.99851	1.00231	1.01273	1.00309	0.994225	0.983882		89.105	90.287	88.503	71.794	83.39	85.62		16.4138	18.0655	19.109	17.5003
100721		85.036	91.129	59.61	74.731	64.131	78.414				0	0	0	0	0	0		0	0	0	0	0	0		0	0	0	0	0	0		0.998422	1.00227	1.0129	1.00334	0.9939	0.984167		85.036	91.129	59.61	74.731	64.131	78.414		16.4003	17.973	19.0032	17.458
100801		73.245	86.321	67.131	63.122	70.961	74.91				0	0	0	0	0	0		0	0	0	0	0	0		0	0	0	0	0	0		0.997758	1.00201	1.01199	1.00327	0.993521	0.984634		78.5075	86.321	67.131	63.122	70.961	84.9943		16.4115	17.9267	18.842	17.448
100881		74.946	80.634	75.217	66.486	70.617	86.435				0	0	0	0	0	0		0	0	0	0	0	0		0	0	0	0	0	0		0.997861	1.00141	1.01229	1.00339	0.992871	0.98496		74.946	80.634	75.217	66.486	70.617	86.435		16.3475	17.7257	18.5605	17.3723
101001		67.575	63.837	52.68	66.519	63.663	80.223				0	0	0	0	0	0		0	0	0	0	0	0		0	0	0	0	0	0		0.997695	1.00137	1.01214	1.00321	0.99237	0.984833		78.5083	79.4567	67.9988	66.519	63.663	80.223		16.3005	17.6705	18.4132	17.2683
101081		61.359	64.475	61.604	61.234	55.358	68.639				0	0	0	0	0	0		0	0	0	0	0	0		0	0	0	0	0	0		0.998182	1.00097	1.01176	1.00327	0.99231	0.984716		78.5022	79.4719	61.604	72.2026	71.0911	84.9941		16.179	17.3835	18.351	16.9965
101161		69.138	59.762	57.953	58.689	54.929	73.553				0	0	0	0	0	0		0	0	0	0	0	0		0	0	0	0	0	0		0.997853	1.0005	1.0114	1.00341	0.992046	0.984636		78.5063	79.49	68.0492	72.2016	71.1036	84.9943		16.1265	17.2893	18.3377	16.8533
101281		89.489	46.278	48.214	58.912	52.368	69.095				0	0	0	0	0	0		0	0	0	0	0	0		0	0	0	0	0	0		0.997521	1.0011	1.0119	1.00331	0.992112	0.984419		89.489	79.4669	68.0152	72.2023	71.1021	84.995		16.1265	17.2393	18.3377	16.8533
101381		80.525	93.683	62.725	86.611	74.152	125.139				0	0	0	0	0	0		0	0	0	0	0	0		0	0	0	0	0	0		0.997078	1.00093	1.0131	1.00288	0.992449	0.984462		80.525	93.683	62.725	86.611	74.152	125.139		16.1265	17.1825	18.3377	16.583
101481		80.467	86.804	79.545	88.295	74.754	82.886				0	0	0	0	0	0		0	0	0	0	0	0		0	0	0	0	0	0		0.997046	1.00138	1.01234	1.00301	0.992546	0.984632		80.467	86.804	79.545	88.295	74.754	82.886		16.012	16.8625	18.343	16.5092
101561		83.207	77.152	82.263	77.067	65.662	74.699				0	0	0	0	0	0		0	0	0	0	0	0		0	0	0	0	0	0		0.99699	1.00169	1.01141	1.0027	0.99259	0.984992		83.207	77.152	82.263	77.067	65.662	85.29		15.9417	16.6872	18.302	16.4942
101641		70.693	86.395	67.651	74.958	70.024	79.037				0	0	0	0	0	0		0	0	0	0	0	0		0	0	0	0	0	0		0.997048	1.00168	1.01171	1.00103	0.992145	0.985324		78.5176	86.395	67.651	74.958	70.024	79.037		15.917	16.5065	18.2583	16.4257
101721		71.257	73.096	71.885	73.302	65.635	75.129				0	0	0	0	0	0		0	0	0	0	0	0		0	0	0	0	0	0		0.996512	1.00149	1.01111	0.998224	0.992117	0.985621		78.539	79.5705	71.885	73.302	65.635	85.6265		15.8825	16.5438	18.1562	16.5198
101801		75.082	77.78	52.966	76.829	59.471	70.558				0	0	0	0	0	0		0	0	0	0	0	0		0	0	0	0	0	0		0.99624	1.00152	1.01064	0.997851	0.992192	0.985903		75.082	77.78	68.2376	76.829	71.0987	85.5822		15.8825	16.5215	18.0513	16.477
101881		75.321	65.829	63.448	64.164	68.042	75.216				0	0	0	0	0	0		0	0	0	0	0	0		0	0	0	0	0	0		0.995919	1.00173	1.01073	0.997842	0.992426	0.985775		75.321	79.553	63.448	64.164	68.042	85.6051		15.7787	16.5215	18.0513	16.461
102001		73.717	64.414	57.358	52.234	77.855	77.811				0	0	0	0	0	0		0	0	0	0	0	0		0	0	0	0	0	0		0.99568	1.00198	1.01097	0.998382	0.992471	0.98569		78.5722	79.5343	68.4051	72.9735	77.855	77.811		15.6267	16.5042	18.089	16.7955
102101		71.016	74.265	55.794	75.542	70.996	77.445				0	0	0	0	0	0		0	0	0	0	0	0		0	0	0	0	0	0		0.99575	1.00218	1.01123	0.996883	0.992761	0.986243		78.7748	74.265	68.5023	75.542	70.996	85.7146		15.5003	16.3905	18.1763	16.8543
102201		95.943	78.337	72.438	78.452	73.684	80.245				0	0	0	0	0	0		0	0	0	0	0	0		0	0	0	0	0	0		0.995828	1.0024	1.01081	0.99711	0.99288	0.986184		95.943	78.337	72.438	78.452	73.684	80.245		15.3828	16.3853	18.1448	16.6928
102281		92.246	78.263	87.824	84.62	76.383	88.179				0	0	0	0	0	0		0	0	0	0	0	0		0	0	0	0	0	0		0.996011	1.0021	1.01107	0.996817	0.992779	0.98603		92.246	78.263	87.824	84.62	76.383	88.179		15.439	16.358	17.8437	16.5993
102381		97.072	79.331	85.799	72.01	65.757	89.995				0	0	0	0	0	0		0	0	0	0	0	0		0	0	0	0	0	0		0.996185	1.00148	1.01123	0.996353	0.992573	0.98617		97.072	79.331	85.799	72.01	65.757	89.995		15.618	16.2723	17.5185	16.787
102461		88.175	70.693	73.689	82.336	72.065	78.73				0	0	0	0	0	0		0	0	0	0	0	0		0	0	0	0	0	0		0.9961	0.999626	1.01085	0.996119	0.992566	0.986022		88.175	79.7366	73.689	82.336	72.065	78.73		15.5625	16.2073	17.5185	16.787
102541		87.564	74.861	65.702	52.925	63.447	74.789				0	0	0	0	0	0		0	0	0	0	0	0		0	0	0	0	0	0		0.99621	0.998013	1.01119	0.996441	0.992606	0.986546		87.564	74.861	65.702	73.3298	63.447	85.6874		15.4775	16.0948	17.5185	16.7712
102621		65.78	67.844	57.959	50.912	57.795	69.663				0	0	0	0	0	0		0	0	0	0	0	0		0	0	0	0	0	0		0.996571	0.998267	1.01062	0.996558	0.992746	0.986463		79.0154	79.7605	68.9434	73.3248	71.1903	85.6948		15.5625	16.024	17.5185	16.7665
102721		74.431	72.614	53.704	57.82	71.449	92.207				0	0	0	0	0	0		0	0	0	0	0	0		0	0	0	0	0	0		0.996259	0.997949	1.01021	0.997365	0.993365	0.986738		74.431	79.7714	68.9513	73.3612	71.449	92.207		15.4775	15.9485	17.4175	16.6388
102801		58.067	49.841	46.404	60.238	49.318	74.39				0	0	0	0	0	0		0	0	0	0	0	0		0	0	0	0	0	0		0.995975	0.997933	1.01028	0.997663	0.993801	0.986942		79.0792	79.772	68.9726	73.4678	71.4479	85.833		15.4095	15.9043	17.4715	16.534
102881		74.467	71.537	58.491	61.488	64.259	76.946				0	0	0	0	0	0		0	0	0	0	0	0		0	0	0	0	0	0		0.995896	0.99791	1.01009	0.997992	0.994225	0.986627		74.467	79.8308	68.9747	73.5389	64.259	85.8604		15.3547	15.8935	17.2563	16.583
103001		77.655	75.775	74.201	68.101	63.695	86				0	0	0	0	0	0		0	0	0	0	0	0		0	0	0	0	0	0		0.995733	0.998064	1.01028	0.997644	0.994544	0.986163		77.655	75.775	74.201	68.101	63.695	86		15.2717	15.7628	16.996	16.6247
103101		79.543	63.722	69.3	82.519	71.15	78.456				0	0	0	0	0	0		0	0	0	0	0	0		0	0	0	0	0	0		0.995575	0.996334	1.00963	0.997671	0.994854	0.985937		79.543	79.9015	69.3	82.519	71.15	78.456		15.2717	15.6855	16.8212	16.5735
103201		91.544	78.806	63.951	79.276	65.969	96.062				0	0	0	0	0	0		0	0	0	0	0	0		0	0	0	0	0	0		0.995334	0.996242	1.00963	0.99701	0.994338	0.985938		91.544	78.806	63.951	79.276	65.969	96.062		15.3547	15.5638	16.8212	16.515
103281		69.719	65.547	75.665	66.131	71.213	80.601				0	0	0	0	0	0		0	0	0	0	0	0		0	0	0	0	0	0		0.995817	0.99623	1.0102	0.99584	0.99375	0.985582		79.0962	79.9072	75.665	66.131	71.213	80.601		15.4095	15.5638	16.8212	16.4123
103381		68.861	61.226	51.875	54.655	61.237	77.779				0	0	0	0	0	0		0	0	0	0	0	0		0	0	0	0	0	0		0.995723	0.996352	1.00964	0.99594	0.993794	0.985169		79.1062	80.0489	68.9797	73.9292	71.5509	86.0075		15.3547	15.5615	16.7398	16.3225
103481		68.488	60.101	61.719	61.077	61.977	66.319				0	0	0	0	0	0		0	0	0	0	0	0		0	0	0	0	0	0		0.995728	0.996611	1.00993	0.996473	0.994698	0.985255		79.1485	80.1999	61.719	74.0229	61.977	86.0515		15.3618	15.5945	16.8563	16.3558
103561		70.213	57.819	57.118	50.804	59.447	84.242				0	0	0	0	0	0		0	0	0	0	0	0		0	0	0	0	0	0		0.995554	0.996519	1.01	0.995542	0.994748	0.985343		79.15	80.2055	69.0406	74.2357	71.6884	84.242		15.292	15.525	17.215	16.4627
103641		77.54	83.697	77.187	74.752	74.633	88.125				0	0	0	0	0	0		0	0	0	0	0	0		0	0	0	0	0	0		0.995214	0.996506	1.00981	0.9957	0.99515	0.985298		77.54	83.697	77.187	74.752	74.633	88.125		15.272	15.4912	17.1215	16.645
103721		87.033	80.271	80.492	90.949	86.457	86.127				0	0	0	0	0	0		0	0	0	0	0	0		0	0	0	0	0	0		0.995207	0.996613	1.01015	0.995332	0.994181	0.984511		87.033	80.271	80.492	90.949	86.457	86.127		15.167	15.4912	17.3702	16.4697
103802		80.573	78.397	72.788	83.447	57.388	78.111				0	0	0	0	0	0		0	0	0	0	0	0		0	0	0	0	0	0		0.995263	0.996652	1.00995	0.994558	0.994168	0.984773		80.573	78.397	72.788	83.447	71.7369	78.111		15.1167	15.4732	17.3287	16.3293
103881		67.629	67.626	65.386	73.518	63.322	101.404				0	0	0	0	0	0		0	0	0	0	0	0		0	0	0	0	0	0		0.99446	0.996585	1.00891	0.994577	0.993693	0.984752		79.1528	80.2014	65.386	73.518	63.322	101.404		15.0102	15.4732	17.2542	16.3293
104001		75.031	67.678	64.672	74.459	67.007	83.846				0	0	0	0	0	0		0	0	0	0	0	0		0	0	0	0	0	0		0.995016	0.99658	1.0088	0.995617	0.993816	0.985493		75.031	80.2017	64.672	74.459	67.007	83.846		14.9502	15.423	17.2052	16.3293
104081		66.608	78.576	64.508	66.272	60.732	99.929				0	0	0	0	0	0		0	0	0	0	0	0		0	0	0	0	0	0		0.994859	0.99674	1.00895	0.995812	0.993374	0.98538		79.1659	78.576	64.508	66.272	71.7544	99.929		14.9963	15.4193	17.371	16.3427
104181		57.917	82.074	53.523	67.504	55.148	74.558				0	0	0	0	0	0		0	0	0	0	0	0		0	0	0	0	0	0		0.994894	0.99659	1.00926	0.995826	0.993593	0.985194		79.1976	82.074	69.3964	67.504	71.7516	86.1694		15.1325	15.3363	17.4415	16.469
104261		65.26	57.656	47.863	64.838	46.371	73.278				0	0	0	0	0	0		0	0	0	0	0	0		0	0	0	0	0	0		0.995222	0.996551	1.00911	0.996218	0.993921	0.985575		79.2478	80.2951	69.3975	64.838	71.7684	86.2746		15.1437	15.213	17.4278	16.501
104341		69.262	61.846	57.478	60.503	58.458	88.195				0	0	0	0	0	0		0	0	0	0	0	0		0	0	0	0	0	0		0.995561	0.996729	1.00932	0.996637	0.994395	0.985692		79.4362	80.2871	69.6821	74.7367	71.7763	88.195		15.0567	15.213	17.5353	16.6587
104421		93.617	81.42	65.737	87.586	63.842	103.485				0	0	0	0	0	0		0	0	0	0	0	0		0	0	0	0	0	0		0.995793	0.996761	1.00983	0.995605	0.994689	0.985979		93.617	81.42	65.737	87.586	63.842	103.485		14.972	15.1508	17.7425	16.6415
104521		78.489	86.29	80.839	72.84	68.478	101.059				0	0	0	0	0	0		0	0	0	0	0	0		0	0	0	0	0	0		0.99607	0.996733	1.01015	0.995905	0.994865	0.98514		78.489	86.29	80.839	72.84	68.478	101.059		14.9508	15.073	17.9567	16.6097
104621		72.256	82.127	78.796	72.401	73.113	100.522				0	0	0	0	0	0		0	0	0	0	0	0		0	0	0	0	0	0		0.996112	0.994814	1.0101	0.995719	0.994999	0.984908		79.6274	82.127	78.796	72.401	73.113	100.522		14.7808	15.261	17.9567	16.5583
104701		81.974	87.717	71.878	80.382	74.217	105.634				0	0	0	0	0	0		0	0	0	0	0	0		0	0	0	0	0	0		0.995973	0.994836	1.00931	0.995231	0.995348	0.985683		81.974	87.717	71.878	80.382	74.217	105.634		14.9508	15.261	17.9567	16.5583
104781		71.444	60.553	77.193	63.358	53.32	84.357				0	0	0	0	0	0		0	0	0	0	0	0		0	0	0	0	0	0		0.995797	0.994583	1.00938	0.995888	0.995359	0.985347		79.7438	80.4397	77.193	74.9016	71.898	84.357		14.9808	15.332	17.8872	16.7108
104861		62.618	76.241	59.063	59.732	67.755	83.629				0	0	0	0	0	0		0	0	0	0	0	0		0	0	0	0	0	0		0.995734	0.994885	1.00918	0.99639	0.996054	0.985276		79.7879	76.241	70.406	75.026	67.755	83.629		15.0833	15.332	17.8872	16.7933
105001		56.3	65.993	66.644	65.982	63.263	76.099				0	0	0	0	0	0		0	0	0	0	0	0		0	0	0	0	0	0		0.995726	0.994561	1.0093	0.996421	0.996396	0.984944		79.8789	80.4397	66.644	65.982	63.263	86.736		14.9663	15.261	17.763	16.7933
105081		69.07	63.488	64.276	73.373	55.255	80.296				0	0	0	0	0	0		0	0	0	0	0	0		0	0	0	0	0	0		0.995743	0.994199	1.00947	0.996055	0.997162	0.985388		80.0045	80.6065	64.276	73.373	72.0603	80.296		15.0303	15.309	17.66	16.7933
105161		66.801	59.786	66.99	55.11	64.119	64.574				0	0	0	0	0	0		0	0	0	0	0	0		0	0	0	0	0	0		0.995539	0.994264	1.0097	0.996021	0.997413	0.985338		80.0208	80.6021	66.99	75.0619	64.119	86.7836		15.273	15.2595	17.714	16.5917
105241		101.765	100.016	90.423	81.743	77.669	94.085				0	0	0	0	0	0		0	0	0	0	0	0		0	0	0	0	0	0		0.995522	0.994266	1.00944	0.995088	0.998067	0.984614		101.765	100.016	90.423	81.743	77.669	94.085		15.0303	15.1792	17.5828	16.3365
105341		93.268	85.98	73.689	82.453	72.686	89.259				0	0	0	0	0	0		0	0	0	0	0	0		0	0	0	0	0	0		0.995666	0.994478	1.00703	0.993852	0.998326	0.984366		93.268	85.98	73.689	82.453	72.686	89.259		14.9605	15.2037	17.539	16.3365
105441		77.159	86.349	70.443	72.369	81.018	80.082				0	0	0	0	0	0		0	0	0	0	0	0		0	0	0	0	0	0		0.995927	0.993693	1.0043	0.993262	0.998342	0.984405		77.159	86.349	70.443	72.369	81.018	80.082		15.0708	15.2037	17.539	16.3365
105521		71.445	83.397	59.604	82.999	72.418	73.036				0	0	0	0	0	0		0	0	0	0	0	0		0	0	0	0	0	0		0.995799	0.99349	1.0041	0.994263	0.99909	0.985145		80.2857	83.397	71.142	82.999	72.418	86.9003		15.15	15.3037	17.744	16.4038
105621		65.116	60.321	53.77	62.496	62.26	71.538				0	0	0	0	0	0		0	0	0	0	0	0		0	0	0	0	0	0		0.995942	0.993787	1.00427	0.993605	0.999006	0.985304		80.4124	80.7957	71.173	75.4648	62.26	86.9243		15.1775	15.1992	17.841	16.511
105701		64.971	56.863	59.695	56.716	55.268	64.809				0	0	0	0	0	0		0	0	0	0	0	0		0	0	0	0	0	0		0.996192	0.994016	1.0041	0.994144	0.99937	0.98509		80.4984	80.9687	71.1762	75.5044	72.366	86.9564		15.2947	15.1407	17.792	16.5395
105801		63.453	64.262	55.244	51.353	54.373	72.945				0	0	0	0	0	0		0	0	0	0	0	0		0	0	0	0	0	0		0.996656	0.994277	1.00416	0.992759	1.00036	0.985227		80.5376	81.2674	71.1751	75.5328	72.4015	86.9875		15.2955	15.2313	17.7277	16.4515
105881		56.253	58.427	57.334	71.402	62.78	62.112				0	0	0	0	0	0		0	0	0	0	0	0		0	0	0	0	0	0		0.996961	0.993506	1.00422	0.992083	1.00073	0.985032		80.5918	81.3878	71.3645	71.402	62.78	87.1665		15.404	15.1998	17.66	16.4668
106001		71.981	73.723	67.301	67.911	71.696	81.314				0	0	0	0	0	0		0	0	0	0	0	0		0	0	0	0	0	0		0.99773	0.993521	1.00442	0.991569	1.00003	0.985228		80.5544	81.3875	67.301	67.911	71.696	81.314		15.3732	15.1605	17.3755	16.3545
106101		88.261	74.834	72.742	69.94	74.904	92.484				0	0	0	0	0	0		0	0	0	0	0	0		0	0	0	0	0	0		0.99771	0.994195	1.00365	0.991757	0.998726	0.984907		88.261	74.834	72.742	69.94	74.904	92.484		15.404	15.1605	17.29	16.3545
106201		80.029	71.367	63.431	65.637	61.488	72.358				0	0	0	0	0	0		0	0	0	0	0	0		0	0	0	0	0	0		0.997917	0.993919	1.00315	0.991998	0.998713	0.985686		80.029	80.9805	63.431	65.637	72.4399	87.0146		15.4288	15.07	17.29	16.3545
106281		72.345	70.402	75.845	66.66	66.774	75.126				0	0	0	0	0	0		0	0	0	0	0	0		0	0	0	0	0	0		0.998051	0.993615	1.00313	0.99203	0.997405	0.986342		80.6755	81.3852	75.845	66.66	66.774	87.2337		15.4288	15.1605	17.4123	16.5675
106361		72.112	76.851	61.091	60.233	69.591	77.032				0	0	0	0	0	0		0	0	0	0	0	0		0	0	0	0	0	0		0.998036	0.993745	1.00364	0.992694	0.997065	0.985988		80.6777	76.851	71.513	75.7324	69.591	87.49		15.4288	15.205	17.4123	16.5712
106441		58.39	76.175	58.095	62.344	58.821	72.477				0	0	0	0	0	0		0	0	0	0	0	0		0	0	0	0	0	0		0.998524	0.994075	1.00433	0.992919	0.997307	0.986459		80.606	76.175	71.5491	75.8585	72.6856	87.5745		15.4288	15.256	17.5783	16.489
106521		54.784	62.208	53.964	67.709	53.522	68.747				0	0	0	0	0	0		0	0	0	0	0	0		0	0	0	0	0	0		0.998556	0.994074	1.00438	0.99342	0.996597	0.986515		80.8258	81.4208	71.5474	67.709	72.7131	87.7805		15.41	15.256	17.4682	16.3833
106641		66.732	78.153	48.313	63.105	53.024	75.361				0	0	0	0	0	0		0	0	0	0	0	0		0	0	0	0	0	0		0.998585	0.993575	1.00468	0.993595	0.997027	0.987181		80.8245	78.153	71.6109	75.9216	72.7792	87.9485		15.3147	15.073	17.3167	16.3335
106721		73.352	74.192	62.801	67.787	70.982	84.749				0	0	0	0	0	0		0	0	0	0	0	0		0	0	0	0	0	0		0.998561	0.993037	1.00444	0.993996	0.996911	0.986722		80.8256	81.5327	62.801	67.787	70.982	84.749		15.3147	15.073	17.3167	16.3143
106801		76.614	76.067	80.77	76.718	73.314	82.549				0	0	0	0	0	0		0	0	0	0	0	0		0	0	0	0	0	0		0.998336	0.992739	1.00445	0.993998	0.997018	0.986918		76.614	76.067	80.77	76.718	73.314	82.549		15.2395	14.8932	17.2682	16.3143
106881		76.583	77.114	60.091	83.329	78.032	75.206				0	0	0	0	0	0		0	0	0	0	0	0		0	0	0	0	0	0		0.997997	0.990816	1.00337	0.99347	0.99742	0.98655		76.583	77.114	71.7124	83.329	78.032	88.0004		15.1425	14.8423	17.2682	16.2885
107001		84.425	74.708	55.899	70.538	73.654	92.498				0	0	0	0	0	0		0	0	0	0	0	0		0	0	0	0	0	0		0.998117	0.989352	1.00368	0.993232	0.997807	0.986606		84.425	81.9613	71.5744	70.538	73.654	92.498		15.1425	14.8423	17.3065	16.238
107081		72.747	75.449	63.058	68.35	72.683	80.456				0	0	0	0	0	0		0	0	0	0	0	0		0	0	0	0	0	0		0.99856	0.989919	1.00249	0.994282	0.997954	0.98712		80.8257	82.0883	63.058	68.35	72.683	80.456		15.2395	14.8932	17.3167	16.2885
107161		62.56	64.624	65.496	57.333	58.255	78.821				0	0	0	0	0	0		0	0	0	0	0	0		0	0	0	0	0	0		0.998881	0.989429	1.00155	0.994209	0.997102	0.987549		80.887	82.0998	65.496	75.7449	73.0641	78.821		15.4415	14.8932	17.3275	16.2885
107241		62.061	70.307	62.018	57.745	46.31	78.665				0	0	0	0	0	0		0	0	0	0	0	0		0	0	0	0	0	0		0.998749	0.987732	1.00081	0.994717	0.9954	0.986545		80.8931	82.1306	72.0404	75.8456	73.115	78.665		15.1913	15.1402	17.489	16.3143
107341		76.07	61.498	56.032	62.635	71.895	65.642				0	0	0	0	0	0		0	0	0	0	0	0		0	0	0	0	0	0		0.998394	0.98664	1.00137	0.995374	0.994679	0.985168		76.07	82.2185	72.1579	75.9212	71.895	88.1629		15.2287	15.2537	17.4743	16.2245
107421		64.987	58.593	57.282	56.44	57.761	69.742				0	0	0	0	0	0		0	0	0	0	0	0		0	0	0	0	0	0		0.998438	0.986655	1.00145	0.994929	0.995092	0.985244		81.3001	82.302	72.1497	75.9325	73.3445	88.1796		15.185	15.1715	17.3047	16.185
107521		91.171	80.996	72.819	99.263	79.092	92.993				0	0	0	0	0	0		0	0	0	0	0	0		0	0	0	0	0	0		0.998417	0.98686	1.00115	0.994195	0.995408	0.985149		91.171	80.996	72.819	99.263	79.092	92.993		15.1115	15.118	17.2197	16.3053
107601		93.588	74.111	83.105	85.528	80.38	106.739				0	0	0	0	0	0		0	0	0	0	0	0		0	0	0	0	0	0		0.998582	0.986114	1.00112	0.993622	0.995618	0.98361		93.588	82.3256	83.105	85.528	80.38	106.739		15.1115	15.0173	17.2197	16.186
107701		75.258	85.752	68.104	83.673	66.421	81.178				0	0	0	0	0	0		0	0	0	0	0	0		0	0	0	0	0	0		0.998686	0.986534	1.00153	0.994471	0.995468	0.982381		75.258	85.752	68.104	83.673	66.421	81.178		14.9532	15.118	17.2197	16.1033
107781		72.274	70.563	68.946	84.062	73.203	72.448				0	0	0	0	0	0		0	0	0	0	0	0		0	0	0	0	0	0		0.998667	0.986387	1.00138	0.994828	0.995825	0.982557		80.913	82.3137	68.946	84.062	73.203	88.1783		15.0267	15.118	17.2197	16.186
107881		78.495	75.469	69.015	70.547	65.47	75.46				0	0	0	0	0	0		0	0	0	0	0	0		0	0	0	0	0	0		0.998765	0.986229	1.00132	0.994814	0.994826	0.982646		78.495	82.5663	69.015	70.547	65.47	88.1936		15.185	15.1793	17.3325	16.2878
108001		91.848	69.687	69.387	61.537	70.035	80.317				0	0	0	0	0	0		0	0	0	0	0	0		0	0	0	0	0	0		0.999004	0.9867	1.00199	0.995951	0.994731	0.982341		91.848	82.6851	69.387	76.7944	70.035	80.317		15.4915	15.4635	17.3795	16.2968
108081		76.343	68.019	60.196	65.581	52.983	76.475				0	0	0	0	0	0		0	0	0	0	0	0		0	0	0	0	0	0		0.998352	0.986227	1.00257	0.994217	0.995297	0.982034		76.343	82.6907	72.354	76.8327	73.5786	88.2901		15.418	15.3627	17.3508	16.2968
108161		63.805	55.838	56.667	57.957	61.029	77.807				0	0	0	0	0	0		0	0	0	0	0	0		0	0	0	0	0	0		0.99823	0.986095	1.00251	0.992735	0.996246	0.981366		81.4798	82.7547	72.3584	77.0613	73.5867	88.362		15.4622	15.6077	17.3375	16.5053
108241		74.221	82.798	72.488	60.606	70.74	72.39				0	0	0	0	0	0		0	0	0	0	0	0		0	0	0	0	0	0		0.998505	0.984974	1.00229	0.992836	0.996416	0.981078		81.4656	82.798	72.488	77.0603	70.74	88.491		15.4267	15.5695	17.303	16.4225
108361		83.166	86.223	81.105	83.877	72.438	91.459				0	0	0	0	0	0		0	0	0	0	0	0		0	0	0	0	0	0		0.998564	0.98442	1.0029	0.993679	0.996674	0.981212		83.166	86.223	81.105	83.877	72.438	91.459		15.3868	15.428	17.228	16.935
108441		81.813	79.525	79.623	77.332	75.503	78.97				0	0	0	0	0	0		0	0	0	0	0	0		0	0	0	0	0	0		0.998525	0.984322	1.00376	0.994033	0.996796	0.980374		81.813	79.525	79.623	77.332	75.503	88.5695		15.271	15.428	17.228	16.8487
108521		78.516	74.743	74.073	75.926	66.609	73.457				0	0	0	0	0	0		0	0	0	0	0	0		0	0	0	0	0	0		0.999024	0.98473	1.00411	0.993271	0.996099	0.980796		78.516	82.7885	74.073	75.926	66.609	88.5623		15.271	15.5695	17.303	16.8487
108601		76.373	81.663	61.348	71.493	61.946	73.924				0	0	0	0	0	0		0	0	0	0	0	0		0	0	0	0	0	0		0.99854	0.984166	1.00482	0.993402	0.996053	0.981056		76.373	81.663	72.3091	71.493	73.6323	88.5848		15.271	15.428	17.364	16.9332
108681		75.319	70.096	72.082	63.102	67.966	77.611				0	0	0	0	0	0		0	0	0	0	0	0		0	0	0	0	0	0		0.998668	0.984041	1.00474	0.994709	0.995775	0.981542		75.319	83.1173	72.082	77.1503	67.966	88.6591		15.271	15.4405	17.4417	16.9912
108781		78.93	58.745	53.086	56.398	65.59	73.478				0	0	0	0	0	0		0	0	0	0	0	0		0	0	0	0	0	0		0.998666	0.983831	1.0037	0.994905	0.996065	0.981974		78.93	83.1295	72.4404	77.1386	65.59	88.6268		15.3915	15.4405	17.3667	16.9412
108861		58.335	52.611	61.342	58.207	54.952	84.361				0	0	0	0	0	0		0	0	0	0	0	0		0	0	0	0	0	0		0.998429	0.983649	1.00282	0.995348	0.99611	0.981728		81.548	83.1402	72.5415	77.2119	73.6688	84.361		15.2868	15.4405	17.2705	17.0748
109001		63.961	55.209	50.026	59.837	50.058	67.885				0	0	0	0	0	0		0	0	0	0	0	0		0	0	0	0	0	0		0.996967	0.983072	1.00096	0.995874	0.993621	0.981399		81.5892	83.1739	72.6015	77.179	73.8058	88.6697		15.2403	15.3725	17.1773	17.061
109121		75.448	87.179	77.865	85.594	69.239	87.514				0	0	0	0	0	0		0	0	0	0	0	0		0	0	0	0	0	0		0.997091	0.982946	1.00124	0.995509	0.994143	0.981762		75.448	87.179	77.865	85.594	69.239	87.514		15.2403	15.3725	17.1773	17.044
109241		72.147	73.342	67.551	79.169	71.749	76.512				0	0	0	0	0	0		0	0	0	0	0	0		0	0	0	0	0	0		0.997135	0.983559	1.00048	0.996107	0.990625	0.982137		81.5847	83.1454	67.551	79.169	71.749	88.6147		15.2403	15.3172	17.1535	17.044
109321		78.582	79.65	67.142	80.88	66.993	75.059				0	0	0	0	0	0		0	0	0	0	0	0		0	0	0	0	0	0		0.995747	0.984242	0.999912	0.995546	0.989934	0.981686		78.582	79.65	67.142	80.88	66.993	88.6483		15.0953	15.3172	16.9183	17.044
109401		63.506	68.945	63.098	68.197	68.781	79.145				0	0	0	0	0	0		0	0	0	0	0	0		0	0	0	0	0	0		0.996374	0.984319	0.999849	0.996162	0.990514	0.982053		81.6046	83.194	72.643	68.197	68.781	88.7107		14.9123	15.333	16.7618	17.044
109481		66.425	73.824	56.7	62.977	68.096	79.52				0	0	0	0	0	0		0	0	0	0	0	0		0	0	0	0	0	0		0.996693	0.98421	1.00082	0.996975	0.991161	0.983148		81.646	83.2302	72.6825	77.2137	68.096	88.7169		14.9885	15.3925	16.7792	17.031
109561		65.978	78.315	68.532	53.291	51.181	92.598				0	0	0	0	0	0		0	0	0	0	0	0		0	0	0	0	0	0		0.996654	0.984013	1.00115	0.99775	0.991585	0.983612		81.6477	78.315	68.532	77.2813	74.1748	92.598		14.8498	15.4612	16.7035	17.002
109641		65.904	79.86	62.652	55.519	57.517	82.518				0	0	0	0	0	0		0	0	0	0	0	0		0	0	0	0	0	0		0.996589	0.984133	1.00209	0.995852	0.992324	0.983821		81.6505	79.86	72.7052	77.5595	74.2103	82.518		14.767	15.2955	16.6728	17.1073
109721		60.071	57.797	54.615	60.291	68.091	61.419				0	0	0	0	0	0		0	0	0	0	0	0		0	0	0	0	0	0		0.996871	0.9845	1.00206	0.99401	0.992429	0.98406		81.7033	83.2257	72.7058	77.6394	68.091	88.9245		14.6795	15.1123	16.3895	17.0235
109801		85.789	76.894	65.382	66.558	69.81	88.276				0	0	0	0	0	0		0	0	0	0	0	0		0	0	0	0	0	0		0.996366	0.984376	1.00178	0.992575	0.992281	0.98425		85.789	76.894	65.382	77.799	69.81	88.276		14.3558	15.1123	16.3895	17
109881		88.008	80.523	79.062	78.952	75.843	85.331				0	0	0	0	0	0		0	0	0	0	0	0		0	0	0	0	0	0		0.996481	0.984456	1.00171	0.992859	0.991369	0.985218		88.008	80.523	79.062	78.952	75.843	85.331		14.2458	15.1123	16.2285	17
110001		82.874	71.986	59.501	71.828	72.401	76.109				0	0	0	0	0	0		0	0	0	0	0	0		0	0	0	0	0	0		0.996591	0.983836	1.00177	0.991206	0.990477	0.984843		82.874	83.2328	72.7121	71.828	72.401	88.9368		14.2458	15.0117	16.2285	16.959
110121		78.476	78.109	68.988	75.386	78.801	78.88				0	0	0	0	0	0		0	0	0	0	0	0		0	0	0	0	0	0		0.996187	0.982343	1.0014	0.991772	0.989836	0.984928		78.476	78.109	68.988	75.386	78.801	88.9355		14.2458	15.0117	16.2285	16.959
110201		74.476	79.526	68.969	65.034	61.303	86.571				0	0	0	0	0	0		0	0	0	0	0	0		0	0	0	0	0	0		0.996358	0.982476	1.00134	0.991774	0.990485	0.98537		81.7515	79.526	68.969	77.9945	74.451	86.571		14.1615	14.9187	16.2707	17.0312
110281		74.576	66.27	61.756	58.87	55.094	81.771				0	0	0	0	0	0		0	0	0	0	0	0		0	0	0	0	0	0		0.996549	0.982554	1.00197	0.99141	0.990682	0.985946		81.7941	83.3924	72.7903	78.1732	74.6135	81.771		14.221	14.9688	16.2675	17.01
110401		61.533	73.902	60.923	53.964	59.443	64.229				0	0	0	0	0	0		0	0	0	0	0	0		0	0	0	0	0	0		0.99666	0.98258	1.002	0.991908	0.991048	0.986017		81.7923	83.3898	72.821	78.199	74.5719	89.1465		14.221	14.881	16.4408	17.1342
110481		56.861	63.17	55.116	59.398	48.518	72.912				0	0	0	0	0	0		0	0	0	0	0	0		0	0	0	0	0	0		0.996976	0.982976	1.00193	0.992561	0.991091	0.985958		81.8205	83.4788	72.8224	78.2068	74.6323	89.2256		14.2548	14.8893	16.3598	17.1145
110561		90.433	79.73	76.321	78.153	72.307	82.921				0	0	0	0	0	0		0	0	0	0	0	0		0	0	0	0	0	0		0.997166	0.98288	1.00131	0.992834	0.991408	0.984854		90.433	79.73	76.321	78.153	72.307	82.921		14.3068	14.8618	16.3205	17.2522
110641		69.406	79.493	62.434	85.062	71.958	89.545				0	0	0	0	0	0		0	0	0	0	0	0		0	0	0	0	0	0		0.997439	0.982612	1.00134	0.992987	0.992026	0.98486		81.8997	79.493	72.8348	85.062	71.958	89.545		14.227	14.8618	16.3047	17.235
110721		77.567	82.132	77.625	72.911	73.559	102.551				0	0	0	0	0	0		0	0	0	0	0	0		0	0	0	0	0	0		0.997227	0.982775	1.00006	0.993818	0.992586	0.983699		77.567	82.132	77.625	72.911	73.559	102.551		14.1765	15.0178	16.2838	17.0325
110801		72.82	73.983	75.339	70.749	66.621	84.354				0	0	0	0	0	0		0	0	0	0	0	0		0	0	0	0	0	0		0.996778	0.982517	1.00033	0.994092	0.993651	0.98312		81.9326	83.696	75.339	70.749	66.621	84.354		13.851	14.9185	16.2838	17.0325
110881		78.96	87.182	69.933	74.25	64.387	78.869				0	0	0	0	0	0		0	0	0	0	0	0		0	0	0	0	0	0		0.996498	0.982099	0.99907	0.99466	0.994628	0.983457		78.96	87.182	69.933	74.25	74.5368	89.2883		13.851	14.8515	16.2838	17.154
111001		84.619	77.596	66.313	59.239	74.88	76.466				0	0	0	0	0	0		0	0	0	0	0	0		0	0	0	0	0	0		0.996009	0.981982	0.997565	0.994274	0.994596	0.983408		84.619	83.7906	66.313	78.3456	74.88	89.3711		13.851	14.885	16.7665	17.3203
111081		68.7	78.418	51.148	74.026	64.911	69.93				0	0	0	0	0	0		0	0	0	0	0	0		0	0	0	0	0	0		0.995954	0.981742	0.996201	0.994494	0.994677	0.983172		82.1299	78.418	73.8952	74.026	74.6319	89.4986		13.8995	14.8047	16.9037	17.2212
111201		69.833	72.141	59.723	61.002	71.683	81.924				0	0	0	0	0	0		0	0	0	0	0	0		0	0	0	0	0	0		0.995963	0.981712	0.995375	0.994882	0.995424	0.983692		82.2956	84.1727	74.1432	78.4739	71.683	81.924		13.9947	14.8203	16.8475	17.2562
111281		88.824	90.159	75.239	83.455	78.023	106.776				0	0	0	0	0	0		0	0	0	0	0	0		0	0	0	0	0	0		0.995832	0.98085	0.994324	0.99456	0.996322	0.983714		88.824	90.159	75.239	83.455	78.023	106.776		13.8795	14.7248	16.6305	17.2332
111361		103.232	93.262	96.81	89.528	93.229	116.058				0	0	0	0	0	0		0	0	0	0	0	0		0	0	0	0	0	0		0.996087	0.980088	0.994728	0.993658	0.997123	0.983575		103.232	93.262	96.81	89.528	93.229	116.058		13.9175	14.6653	16.588	17.177
111441		94.334	96.397	79.345	94.91	74.141	106.39				0	0	0	0	0	0		0	0	0	0	0	0		0	0	0	0	0	0		0.996352	0.980669	0.994677	0.993046	0.996588	0.983724		94.334	96.397	79.345	94.91	74.141	106.39		13.8983	14.43	16.5087	17.051
111521		88.658	96.92	79.965	110.861	89.505	112.487				0	0	0	0	0	0		0	0	0	0	0	0		0	0	0	0	0	0		0.996838	0.980943	0.994933	0.993657	0.995729	0.98422		88.658	96.92	79.965	110.861	89.505	112.487		13.6315	14.2272	16.4355	17.0047
111601		100.203	93.903	89.83	81.097	67.733	88.071				0	0	0	0	0	0		0	0	0	0	0	0		0	0	0	0	0	0		0.996622	0.981039	0.995583	0.993403	0.996183	0.984351		100.203	93.903	89.83	81.097	67.733	88.071		13.6315	14.2272	16.4355	16.9465
111681		77.831	117.964	68.24	95.552	75.78	121.247				0	0	0	0	0	0		0	0	0	0	0	0		0	0	0	0	0	0		0.996185	0.981852	0.996481	0.994182	0.996575	0.984831		77.831	117.964	68.24	95.552	75.78	121.247		13.8365	14.4037	16.5057	17.0345
111781		88.02	80.735	71.151	95.298	79.982	94.945				0	0	0	0	0	0		0	0	0	0	0	0		0	0	0	0	0	0		0.996414	0.981889	0.997089	0.995511	0.996777	0.984373		88.02	80.735	71.151	95.298	79.982	94.945		13.9495	14.5177	16.8035	17.0942
111881		81.309	102.892	71.905	84.473	67.504	85.258				0	0	0	0	0	0		0	0	0	0	0	0		0	0	0	0	0	0		0.996778	0.982198	0.996709	0.996336	0.996822	0.983707		81.309	102.892	71.905	84.473	67.504	85.258		14.014	14.411	16.8335	17.051
112001		79.794	69.187	57.585	73.284	60.905	74.819				0	0	0	0	0	0		0	0	0	0	0	0		0	0	0	0	0	0		0.99726	0.982439	0.996277	0.996744	0.996314	0.984325		79.794	84.5431	74.3467	73.284	74.9035	89.9428		14.1363	14.411	16.8922	17.112
112081		71.33	59.27	63.131	67.775	72.777	80.784				0	0	0	0	0	0		0	0	0	0	0	0		0	0	0	0	0	0		0.996964	0.983089	0.996767	0.996237	0.995081	0.984166		82.8731	84.4557	74.3616	78.6976	72.777	80.784		14.0393	14.3962	16.9315	17.0497
112161		90.775	91.229	80.467	81.419	87.524	92.014				0	0	0	0	0	0		0	0	0	0	0	0		0	0	0	0	0	0		0.996369	0.982858	0.99679	0.99606	0.994842	0.984709		90.775	91.229	80.467	81.419	87.524	92.014		14.0178	14.3962	16.92	17.0045
112241		93.12	84.054	78.113	67.649	84.02	99.049				0	0	0	0	0	0		0	0	0	0	0	0		0	0	0	0	0	0		0.996662	0.983293	0.997368	0.996457	0.994676	0.985127		93.12	84.054	78.113	78.6654	84.02	99.049		14.0178	14.32	16.909	16.7372
112321		79.217	78.692	76.904	90.177	80.088	98.755				0	0	0	0	0	0		0	0	0	0	0	0		0	0	0	0	0	0		0.996342	0.983812	0.996872	0.995932	0.995409	0.985473		79.217	78.692	76.904	90.177	80.088	98.755		13.8795	14.2955	16.8725	16.4542
112401		80.893	74.698	76.557	90.535	73.066	92.179				0	0	0	0	0	0		0	0	0	0	0	0		0	0	0	0	0	0		0.996939	0.983922	0.997031	0.995543	0.995548	0.986123		80.893	84.3377	76.557	90.535	73.066	92.179		13.9808	14.2955	16.878	16.4928
112481		74.612	79.261	80.311	77.107	73.924	84.058				0	0	0	0	0	0		0	0	0	0	0	0		0	0	0	0	0	0		0.997295	0.984288	0.997624	0.996468	0.995504	0.986504		82.9362	79.261	80.311	77.107	73.924	84.058		14.2172	14.3155	16.8997	16.5585
112561		67.535	62.213	67.985	75.119	70.068	80.482				0	0	0	0	0	0		0	0	0	0	0	0		0	0	0	0	0	0		0.997085	0.984563	0.997113	0.996775	0.995404	0.986681		82.9455	84.6214	67.985	75.119	70.068	80.482		14.0622	14.3592	16.8035	16.6938
112661		78.399	76.39	72.582	72.346	89.164	101.916				0	0	0	0	0	0		0	0	0	0	0	0		0	0	0	0	0	0		0.997072	0.985083	0.996645	0.9978	0.995804	0.987369		78.399	84.5831	72.582	72.346	89.164	101.916		14.034	14.3592	16.6	16.784
112761		71.657	69.796	52.914	56.965	69.293	84.31				0	0	0	0	0	0		0	0	0	0	0	0		0	0	0	0	0	0		0.99722	0.985855	0.996392	0.997663	0.996189	0.986526		83.2019	84.6441	74.8569	79.0291	69.293	84.31		14.1425	14.487	16.6013	16.7865
112881		70.824	63.539	49.879	54.906	65.975	79.834				0	0	0	0	0	0		0	0	0	0	0	0		0	0	0	0	0	0		0.998118	0.985719	0.996737	0.997074	0.996548	0.985565		83.2058	84.6541	74.8555	79.1699	75.7638	90.0091		14.2622	14.4608	16.5697	16.689
113001		95.672	112.189	74.861	91.636	87.74	78.28				0	0	0	0	0	0		0	0	0	0	0	0		0	0	0	0	0	0		0.998497	0.98539	0.996773	0.997448	0.995368	0.985607		95.672	112.189	74.861	91.636	87.74	90.0045		14.1825	14.2927	16.5653	16.5852
113081		72.209	86.949	82.281	75.458	79.448	85.802				0	0	0	0	0	0		0	0	0	0	0	0		0	0	0	0	0	0		0.997888	0.984851	0.996243	0.998009	0.994061	0.98604		83.206	86.949	82.281	75.458	79.448	85.802		14.1482	14.0448	16.5613	16.5122
113161		82.34	70.952	70.607	73.564	61.359	86.753				0	0	0	0	0	0		0	0	0	0	0	0		0	0	0	0	0	0		0.997181	0.98499	0.996536	0.997405	0.993825	0.986603		82.34	84.7862	70.607	73.564	75.8212	86.753		14.1153	14.0448	16.506	16.4235
113261		79.897	78.786	69.087	85.926	77.495	88.983				0	0	0	0	0	0		0	0	0	0	0	0		0	0	0	0	0	0		0.997787	0.985634	0.997067	0.997377	0.993629	0.987316		79.897	78.786	69.087	85.926	77.495	88.983		14.1288	14.0785	16.6557	16.4648
113351		69.41	80.171	58.642	65.813	71.101	100.139				0	0	0	0	0	0		0	0	0	0	0	0		0	0	0	0	0	0		0.997916	0.985335	0.997562	0.997413	0.99373	0.987922		83.5112	80.171	74.9617	79.6106	71.101	100.139		14.1833	14.2327	16.7635	16.5718
113421		55.098	68.153	47.175	69.558	56.324	88.948				0	0	0	0	0	0		0	0	0	0	0	0		0	0	0	0	0	0		0.998225	0.985961	0.99718	0.996717	0.992736	0.988475		83.4881	85.1325	74.9942	79.8804	76.0814	88.948		14.1833	14.303	16.676	16.7067
113501		62.349	68.492	53.119	59.673	59.103	93.956				0	0	0	0	0	0		0	0	0	0	0	0		0	0	0	0	0	0		0.998462	0.985572	0.997427	0.996039	0.992052	0.988677		83.5739	85.1836	75.0155	80.327	76.238	93.956		14.361	14.3685	16.7165	16.905
113601		63.826	49.984	60.647	56.929	66.083	65.317				0	0	0	0	0	0		0	0	0	0	0	0		0	0	0	0	0	0		0.997978	0.985706	0.9969	0.995971	0.990876	0.988616		83.5753	85.137	75.0221	80.3274	76.3499	90.5598		14.361	14.3685	16.68	16.7852
113681		70.404	72.367	65.793	57.392	65.26	83.788				0	0	0	0	0	0		0	0	0	0	0	0		0	0	0	0	0	0		0.996698	0.986135	0.996966	0.996296	0.989617	0.988712		83.6097	85.1359	75.021	80.3253	76.6082	83.788		14.344	14.3685	16.68	16.797
113801		73.007	92.845	71.182	76.834	73.46	89.858				0	0	0	0	0	0		0	0	0	0	0	0		0	0	0	0	0	0		0.995772	0.986193	0.995829	0.996646	0.990075	0.988756		83.6847	92.845	71.182	76.834	73.46	89.858		14.2962	14.3685	16.5483	16.7865
113881		69.934	74.844	60.104	59.996	67.266	75.282				0	0	0	0	0	0		0	0	0	0	0	0		0	0	0	0	0	0		0.995593	0.98625	0.994283	0.996144	0.989601	0.988873		83.6993	85.1356	75.1421	80.3263	76.6109	90.5372		14.344	14.3685	16.4303	16.6978
114001		75.284	79.429	59.201	69.89	70.615	72.6				0	0	0	0	0	0		0	0	0	0	0	0		0	0	0	0	0	0		0.995581	0.985706	0.99481	0.995579	0.989222	0.989469		83.7239	79.429	75.1959	80.3575	70.615	90.6269		14.4382	14.4767	16.5402	16.857
114081		70.309	73.119	53.12	64.646	57.711	86.721				0	0	0	0	0	0		0	0	0	0	0	0		0	0	0	0	0	0		0.995563	0.986347	0.994864	0.995779	0.988231	0.990127		83.8663	85.8212	75.2247	80.3774	76.7801	86.721		14.4755	14.4767	16.5598	17.2587
114161		58.664	51	46.987	54.897	56.343	79.794				0	0	0	0	0	0		0	0	0	0	0	0		0	0	0	0	0	0		0.995068	0.986524	0.994761	0.996195	0.987215	0.99056		83.9606	85.8083	75.226	80.4458	76.8453	90.9722		14.4278	14.431	16.4215	17.2743
114261		62.067	61.336	43.429	67.092	43.85	81.282				0	0	0	0	0	0		0	0	0	0	0	0		0	0	0	0	0	0		0.995103	0.985487	0.994882	0.996485	0.986212	0.990883		84.2474	85.9931	75.2727	80.5365	76.98	91.0312		14.5315	14.6137	16.3438	17.3015
114341		62.743	68.972	38.642	48.124	59.133	76.975				0	0	0	0	0	0		0	0	0	0	0	0		0	0	0	0	0	0		0.994721	0.985504	0.994918	0.996792	0.985838	0.991351		84.3051	86.09	75.3484	80.6308	77.0052	91.1345		14.5795	14.7168	16.455	17.3118
114441		87.223	89.395	72.705	68.951	73.577	80.024				0	0	0	0	0	0		0	0	0	0	0	0		0	0	0	0	0	0		0.994486	0.985042	0.994544	0.996185	0.985881	0.991313		87.223	89.395	72.705	80.694	73.577	91.1386		14.5635	14.7168	16.3688	17.3073
114521		90.449	69.877	78.249	69.345	86.553	86.918				0	0	0	0	0	0		0	0	0	0	0	0		0	0	0	0	0	0		0.99462	0.98402	0.992659	0.994036	0.984184	0.99115		90.449	86.2235	78.249	80.8563	86.553	86.918		14.5168	15.048	16.2575	17.3073
114601		94.062	86.727	84.763	66.495	78.055	96.582				0	0	0	0	0	0		0	0	0	0	0	0		0	0	0	0	0	0		0.994852	0.984566	0.991666	0.992454	0.982891	0.991121		94.062	86.727	84.763	80.8784	78.055	96.582		14.5168	15.0938	16.2695	17.2938
114701		92.849	100.341	72.854	81.104	106.685	90.676				0	0	0	0	0	0		0	0	0	0	0	0		0	0	0	0	0	0		0.994686	0.983326	0.992391	0.99207	0.98271	0.991581		92.849	100.341	72.854	81.104	106.685	90.676		14.5172	15.048	16.235	17.2175
114781		98.917	76.813	83.089	61.307	82.939	79.929				0	0	0	0	0	0		0	0	0	0	0	0		0	0	0	0	0	0		0.994235	0.983427	0.992906	0.992241	0.983203	0.992088		98.917	86.2272	83.089	80.8795	82.939	91.2348		14.628	15.048	16.266	17.2175
114861		69.787	66.49	74.141	60.462	70.062	73.185				0	0	150	150	0	0		0	0	15.3068	16.2931	0	0		0	0	1	1	0	0		0.994544	0.983205	0.993428	0.992714	0.984044	0.99132		84.3916	86.2286	74.141	81.0229	77.294	91.6017		14.628	15.048	16.3075	17.331
115001		62.515	66.743	58.841	63.698	64.083	71.025				0	0	150	150	0	0		0	0	15.7535	17.3645	0	0		0	0	1	1	0	0		0.994549	0.982364	0.993825	0.993482	0.983805	0.990218		84.3915	86.2382	75.6612	81.0983	77.4493	91.8612		14.628	15.3145	16.39	17.449
115081		65.413	69.94	47.127	67.977	59.416	66.075				0	0	0	150	0	0		0	0	0	17.1774	0	0		0	0	0	1	0	0		0.994754	0.982181	0.994249	0.993946	0.982831	0.989889		84.4121	86.2448	75.7365	81.0766	77.4836	92.0365		14.8775	15.3145	16.4327	17.449
115161		59.037	65.107	49.888	61.877	58.629	67.925				0	0	0	0	0	0		0	0	0	0	0	0		0	0	0	0	0	0		0.994707	0.982637	0.994712	0.994366	0.982933	0.990828		84.4127	86.2854	75.7997	81.1016	77.48	92.0605		14.8775	15.3935	16.5002	17.6028
115261		93.574	89.174	78.127	78.36	86.137	86.891				0	0	0	0	0	0		0	0	0	0	0	0		0	0	0	0	0	0		0.995157	0.982946	0.993509	0.994932	0.983532	0.991434		93.574	89.174	78.127	78.36	86.137	86.891		14.7515	15.2592	16.446	17.6028
115341		82.945	82.993	79.948	77.853	76.453	85.942				0	0	0	0	0	0		0	0	0	0	0	0		0	0	0	0	0	0		0.995078	0.982176	0.993836	0.995002	0.982876	0.992037		82.945	82.993	79.948	77.853	76.453	85.942		14.628	15.2277	16.4025	17.5218
115461		74.66	83.237	64.467	61.454	80.152	83.142				0	0	0	0	0	0		0	0	0	0	0	0		0	0	0	0	0	0		0.994986	0.981755	0.994692	0.99475	0.982292	0.992649		84.2843	83.237	75.8006	81.0999	80.152	83.142		14.5172	15.2277	16.4025	17.5218
115541		83.205	68.029	56.723	62.591	68.971	89.233				0	0	0	150	0	0		0	0	0	16.7562	0	0		0	0	0	1	0	0		0.995182	0.982784	0.993103	0.994467	0.983181	0.993583		83.205	86.3156	75.8614	81.2897	77.5952	89.233		14.628	15.2277	16.4025	17.5983
115621		83.578	75.342	48.45	57.85	57.635	76.86				0	0	150	150	0	0		0	0	15.4848	17.4948	0	0		0	0	1	1	0	0		0.996354	0.983742	0.992997	0.99463	0.983766	0.994811		83.578	86.3272	75.8639	81.4861	77.6723	92.112		14.8385	15.363	16.4025	17.6592
115701		62.578	70.78	52.457	62.426	56.391	72.874				0	0	150	150	0	0		0	0	17.0418	19.022	0	0		0	0	1	1	0	0		0.99678	0.984191	0.993682	0.995587	0.984445	0.995568		84.4071	86.3192	75.8937	81.5435	77.6815	92.0665		14.8723	15.363	16.4697	17.8237
115781		52.423	65.551	42.118	45.852	52.68	71.643				0	150	150	150	0	0		0	17.3575	17.5577	18.8288	0	0		0	1	1	1	0	0		0.996997	0.984947	0.994034	0.995693	0.983311	0.996669		84.4357	86.3045	76.0077	81.7139	77.7305	92.0984		14.9753	15.363	16.6355	17.9078
115861		58.256	55.88	50.657	48.855	57.537	71.106				0	0	150	150	0	0		0	0	18.0223	18.3832	0	0		0	0	1	1	0	0		0.996906	0.986073	0.994529	0.995608	0.980248	0.997387		84.6225	86.2765	76.0334	81.8219	77.8539	92.1596		14.9995	15.363	16.73	18.1782
116001		75.434	78.644	66.761	70.38	75.008	77.262				0	0	150	150	0	0		0	0	18.2697	17.5546	0	0		0	0	1	1	0	0		0.997021	0.986531	0.994122	0.99421	0.978988	0.997456		84.6629	86.2278	76.0354	82.1837	75.008	92.2008		15.0645	15.3145	16.6178	18.2608
116081		81.785	71.313	69.399	87.837	60.984	90.534				0	0	150	150	0	0		0	0	17.7332	17.8322	0	0		0	0	1	1	0	0		0.997454	0.98632	0.994468	0.993587	0.978925	0.997849		81.785	86.2677	69.399	87.837	78.0085	90.534		15.0645	15.4497	16.5667	18.2395
116161		77.207	56.726	57.347	64.476	76.783	78.311				0	0	150	150	0	0		0	0	17.4071	17.5564	0	0		0	0	1	1	0	0		0.997974	0.985676	0.994559	0.994365	0.978217	0.998339		84.7876	86.2903	76.0333	82.1817	76.783	92.1859		15.0115	15.4497	16.532	18.1
116241		64.35	63.672	56.453	62.141	59.557	85.18				0	0	150	150	0	0		0	0	18.1671	18.7879	0	0		0	0	1	1	0	0		0.997954	0.985898	0.993054	0.995029	0.978084	0.998865		84.7911	86.317	76.0447	82.2004	78.0303	85.18		15.0115	15.5787	16.481	18.139
116321		63.667	72.671	50.741	56.051	65.964	78.193				0	150	150	150	150	0		0	17.2631	19.8438	20.7503	15.6681	0		0	1	1	1	1	0		0.998146	0.986341	0.992429	0.996835	0.978506	1.00024		84.7573	86.2669	76.0582	82.1712	78.0444	92.182		15.0115	15.5787	16.5515	18.139
116421		61.946	57.411	61.706	60.154	60.921	66.889				0	150	150	150	150	0		0	18.1678	20.6029	20.9284	16.8451	0		0	1	1	1	1	0		0.998803	0.986767	0.992956	0.998119	0.979283	1.0012		84.65	86.2518	76.1142	82.176	78.0633	92.1287		15.0115	15.5787	16.617	18.2892
116541		63.032	59.381	50.195	52.274	53.597	68.811				0	150	150	150	150	0		0	17.297	19.6916	20.038	17.0113	0		0	1	1	1	1	0		0.999397	0.98639	0.993517	0.998711	0.978788	1.00199		84.8301	86.2287	76.1689	82.1685	78.1214	92.0778		15.1088	15.4497	16.7278	18.2892
116641		61.719	53.348	43.525	50.104	48.717	69.166				0	0	150	150	150	0		0	0	19.139	19.4369	16.9136	0		0	0	1	1	1	0		1.00063	0.987313	0.993159	0.999844	0.978417	1.00256		84.647	86.223	76.2221	82.1752	78.4029	92.1494		15.1088	15.4497	16.732	18.5472
116721		72.327	71.305	65.473	66.668	70.162	89.434				0	0	150	150	150	0		0	0	18.6636	19.5726	16.7783	0		0	0	1	1	1	0		1.00143	0.988212	0.992275	1.00087	0.979049	1.00267		84.6317	86.2273	76.305	82.1834	78.2922	89.434		15.1088	15.5787	16.6003	18.5745
116801		87.132	76.908	66.559	70.997	62.59	82.027				0	0	150	150	150	0		0	0	17.8263	17.8649	16.2984	0		0	0	1	1	1	0		1.00211	0.988775	0.992559	1.0017	0.979745	1.00305		87.132	86.2238	76.3173	82.1997	78.4447	92.1912		15.3475	15.5787	16.5775	18.6342
116881		77.403	68.849	54.302	72.189	59.54	71.763				0	0	150	150	150	0		0	0	17.5962	17.391	15.8557	0		0	0	1	1	1	0		1.00261	0.989219	0.992696	0.999628	0.980461	1.00282		84.6413	86.2224	76.316	72.189	78.526	92.195		15.3475	15.5787	16.5775	18.7392
117001		76.462	80.345	59.028	63.651	60.559	66.495				0	0	150	150	150	0		0	0	18.6866	17.7533	17.4064	0		0	0	1	1	1	0		1.00324	0.989745	0.992506	0.99761	0.98101	1.00333		84.7455	80.345	76.3713	82.5807	78.5547	92.2667		15.4085	15.8932	16.589	18.7833
117081		68.931	71.674	57.414	69.226	66.872	79.3				0	0	150	150	150	0		0	0	18.6866	17.7533	16.5957	0		0	0	1	1	1	0		1.00266	0.990315	0.991725	0.997433	0.981702	1.00462		84.8464	86.2243	76.4781	82.6589	78.5354	92.1931		15.4085	15.8932	16.6258	18.8552
117161		64.897	75.143	60.526	56.809	63.063	80.643				0	0	150	150	150	0		0	0	17.7968	16.9102	16.5957	0		0	0	1	1	1	0		1.00216	0.990949	0.990203	0.997133	0.982947	1.00515		84.933	86.2222	76.4868	82.6703	78.5448	92.2491		15.4085	15.8932	16.6258	18.8552
117241		50.802	63.806	41.276	41.567	51.862	78.12				0	0	150	150	150	0		0	0	17.4988	16.589	16.5026	0		0	0	1	1	1	0		1.00272	0.991285	0.990238	0.99686	0.983499	1.00549		84.9917	86.2216	76.4865	82.7772	78.5295	92.2068		15.5	15.8932	16.6258	18.9385
117321		59.819	67.222	49.22	59.519	53.836	85.764				0	0	150	0	150	0		0	0	16.2933	0	16.6434	0		0	0	1	0	1	0		1.00364	0.991952	0.990974	0.99677	0.984199	1.0052		84.9503	86.2204	76.4942	82.9061	78.5542	85.764		15.5	15.8932	16.687	19.0072
117401		77.811	89.924	70.228	78.21	66.491	87.939				0	0	150	0	150	0		0	0	16.2384	0	15.8271	0		0	0	1	0	1	0		1.00431	0.992789	0.991194	0.996544	0.985378	1.00511		77.811	89.924	70.228	78.21	78.6051	87.939		15.7485	15.8932	16.7012	19.1065
117481		71.928	79.951	60.74	71.985	60.652	89.575				0	0	150	0	150	0		0	0	16.6108	0	15.9183	0		0	0	1	0	1	0		1.00456	0.993447	0.99152	0.997149	0.985175	1.006		84.9851	79.951	76.5497	82.997	78.6361	89.575		15.7485	15.8932	16.7285	19.2225
117561		78.055	70.551	63.134	61.002	60.364	88.56				0	0	150	0	0	0		0	0	16.4252	0	0	0		0	0	1	0	0	0		1.00453	0.994144	0.991534	0.997934	0.98527	1.00635		78.055	86.0601	76.588	82.971	78.8134	88.56		15.7485	15.8932	16.7993	19.2225
117661		71.723	92.623	60.291	75.57	63.83	88.087				0	0	150	0	150	0		0	0	16.7946	0	16.2887	0		0	0	1	0	1	0		1.0048	0.99406	0.991334	0.998768	0.98562	1.00575		85.0264	92.623	76.5979	75.57	78.8032	88.087		15.708	15.8053	16.7993	19.2715
117761		65.085	73.872	56.097	59.988	67.803	72.907				0	0	150	0	0	0		0	0	16.7272	0	0	0		0	0	1	0	0	0		1.00408	0.993496	0.992014	1.00033	0.986563	1.00655		85.0332	86.2205	76.6418	83.0022	78.8225	92.444		15.708	15.857	16.8695	19.2122
117861		66.211	62.609	44.411	63.551	46.134	83.194				0	0	150	0	0	0		0	0	15.6789	0	0	0		0	0	1	0	0	0		1.00433	0.993762	0.99328	1.00152	0.987965	1.00804		85.0308	86.2201	76.5823	82.9628	78.6997	83.194		15.708	15.857	16.8695	19.2122
118001		76.475	66.185	81.164	80.772	72.836	72.736				0	0	150	0	0	0		0	0	15.7382	0	0	0		0	0	1	0	0	0		1.00534	0.994086	0.994481	1.00244	0.988333	1.00906		85.0604	86.2225	81.164	80.772	72.836	92.4072		15.794	15.9725	16.8695	19.2972
118081		87.243	76.117	75.183	80.331	83.567	102.327				0	0	150	0	0	0		0	0	15.3353	0	0	0		0	0	1	0	0	0		1.00615	0.994709	0.995629	1.00365	0.988297	1.00982		87.243	86.2274	75.183	80.331	83.567	102.327		15.9595	16.0812	16.8695	19.436
118161		79.151	82.774	63.194	69.653	62.345	73.852				0	0	150	0	0	0		0	0	15.5334	0	0	0		0	0	1	0	0	0		1.00703	0.996181	0.995988	1.00476	0.988429	1.0108		79.151	82.774	76.5293	82.967	78.8638	92.4639		15.9595	16.0812	16.8695	19.436
118241		85.64	78.154	71.429	72.425	63.815	73.134				0	0	150	0	0	0		0	0	15.2402	0	0	0		0	0	1	0	0	0		1.00627	0.99702	0.99617	1.00563	0.988833	1.01214		85.64	86.2234	71.429	72.425	78.8505	92.4698		15.9595	16.1923	16.879	19.5555
118321		83.573	71.618	63.294	74.628	74.446	83.806				0	0	0	0	0	0		0	0	0	0	0	0		0	0	0	0	0	0		1.00609	0.998108	0.996237	1.0066	0.988795	1.01277		83.573	86.2269	76.5512	74.628	74.446	83.806		16.018	16.2965	16.8137	19.5555
118401		64.137	67.793	42.757	60.91	52.568	74.194				0	0	150	0	0	0		0	0	15.8476	0	0	0		0	0	1	0	0	0		1.00657	0.998608	0.996307	1.00783	0.987998	1.01242		85.4114	86.2378	76.5507	82.978	79.0089	92.4663		16.0375	16.3012	16.8137	19.646
118501		65.055	74.252	47.767	57.863	60.165	71.063				0	0	0	0	0	0		0	0	0	0	0	0		0	0	0	0	0	0		1.00647	0.998299	0.996911	1.00795	0.988337	1.01216		85.4142	86.2484	76.5657	83.0346	78.9687	92.4697		16.0207	16.2218	16.836	19.5583
118601		56.898	78.135	58.031	63.294	52.101	82.072				0	0	0	0	0	0		0	0	0	0	0	0		0	0	0	0	0	0		1.00702	0.99914	0.997443	1.00821	0.989195	1.01199		85.461	86.2766	76.6207	83.1216	78.8916	92.4868		16.0425	16.2435	16.839	19.6257
118701		76.822	71.924	68.296	90.949	86.41	90.172				0	0	0	0	0	0		0	0	0	0	0	0		0	0	0	0	0	0		1.00688	0.999936	0.998712	1.0088	0.990535	1.01222		85.4773	86.2494	76.639	90.949	86.41	90.172		16.0425	16.2435	16.9035	19.7878
118781		69.014	78.895	75.369	78.566	78.848	86.023				0	0	0	0	0	0		0	0	0	0	0	0		0	0	0	0	0	0		1.00609	1.00084	0.999874	1.00954	0.992073	1.01234		85.6854	86.2757	75.369	78.566	78.848	86.023		16.0777	16.294	16.9753	19.7878
118861		75.895	80.794	58.084	80.36	75.756	75.927				0	0	0	0	0	0		0	0	0	0	0	0		0	0	0	0	0	0		1.00609	1.00164	1.00077	1.01059	0.993477	1.01256		85.6854	80.794	76.6727	80.36	75.756	92.7389		16.0777	16.3243	17.0637	19.85
119001		71.836	75.242	66.112	74.268	71.235	76.362				0	0	0	0	0	0		0	0	0	0	0	0		0	0	0	0	0	0		1.00666	1.00222	1.00185	1.01117	0.994684	1.01147		85.7174	86.3187	76.7141	74.268	71.235	93.0769		16.0943	16.3568	17.301	19.826
119081		59.855	69.446	56.549	57.308	55.075	77.199				0	0	0	0	0	0		0	0	0	0	0	0		0	0	0	0	0	0		1.00688	1.00268	1.00253	1.01069	0.995429	1.01051		85.7147	86.3393	76.6707	83.4416	78.9019	93.1675		16.0745	16.4183	17.301	19.8568
119161		58.538	68.191	47.603	63.925	58.709	74.772				0	0	0	0	0	0		0	0	0	0	0	0		0	0	0	0	0	0		1.00643	1.00386	1.00306	1.00948	0.996111	1.01162		85.7202	86.3476	76.6567	83.4523	78.8793	93.21		16.0745	16.549	17.2587	19.7163
119241		57.055	60.517	50.492	59.957	59.259	73.337				0	0	0	0	0	0		0	0	0	0	0	0		0	0	0	0	0	0		1.00553	1.00418	1.00354	1.00852	0.996315	1.01223		85.7313	86.3841	76.6443	83.5221	78.9903	93.1687		16.0745	16.6248	17.2587	19.7512
119341		76.787	86.873	62.781	73.668	70.171	94.177				0	0	0	0	0	0		0	0	0	0	0	0		0	0	0	0	0	0		1.00504	1.0043	1.00472	1.00858	0.996718	1.0128		85.7359	86.873	76.6575	73.668	79.1104	94.177		16.0483	16.5815	17.4145	19.5267
119441		80.817	89.835	80.186	88.376	93.801	86.42				0	0	0	0	0	0		0	0	0	0	0	0		0	0	0	0	0	0		1.00404	1.005	1.00578	1.00949	0.997947	1.01386		80.817	89.835	80.186	88.376	93.801	86.42		16.0483	16.5815	17.4145	19.637
119521		77.42	73.324	77.941	77.642	71.77	82.731				0	0	0	0	0	0		0	0	0	0	0	0		0	0	0	0	0	0		1.0036	1.00588	1.00667	1.01099	0.997909	1.0149		85.7906	86.384	77.941	77.642	71.77	93.223		16.0813	16.5898	17.4592	19.6935
119601		77.926	76.218	63.309	84.298	77.685	88.705				0	0	0	0	0	0		0	0	0	0	0	0		0	0	0	0	0	0		1.00317	1.00655	1.00749	1.01177	0.998339	1.01548		85.7944	86.4345	76.674	84.298	77.685	88.705		16.0813	16.6248	17.6478	19.7473
119701		72.073	64.28	71.103	70.823	62.454	80.873				0	0	0	0	0	0		0	0	0	0	0	0		0	0	0	0	0	0		1.00266	1.00699	1.0084	1.01179	0.999166	1.01666		85.818	86.4068	71.103	83.7554	79.3775	93.3744		16.2533	16.6248	17.8948	19.8175
119781		77.039	65.602	69.777	62.949	55.11	68.459				0	0	0	0	0	0		0	0	0	0	0	0		0	0	0	0	0	0		1.00351	1.00794	1.00997	1.01212	1.0001	1.01723		85.8361	86.455	69.777	83.7795	79.2871	93.4628		16.6527	16.6998	17.8948	19.9595
119881		69.74	60.147	59.888	50.858	71.183	76.065				0	0	0	0	0	0		0	0	0	0	0	0		0	0	0	0	0	0		1.00472	1.00814	1.01093	1.01239	1.00067	1.01835		85.8557	86.5905	76.6739	83.7896	71.183	93.4642		16.836	16.7445	18.0422	20.039
120001		64.878	70.025	62.715	57.437	66.186	70.409				0	0	0	0	0	0		0	0	0	0	0	0		0	0	0	0	0	0		1.00486	1.00768	1.01049	1.0126	1.00035	1.01905		85.85	86.6432	76.9235	83.8639	79.4193	93.4771		16.7968	16.6128	18.0797	20.1698
120081		80.082	86.702	79.346	77.205	67.629	85.001				0	0	0	0	0	0		0	0	0	0	0	0		0	0	0	0	0	0		1.00498	1.00804	1.01063	1.01255	1.0004	1.01963		80.082	86.702	79.346	77.205	79.4496	85.001		16.7095	16.5228	18.0595	20.1315
120161		84.944	75.931	84.149	82.189	71.655	77.223				0	0	0	0	0	0		0	0	0	0	0	0		0	0	0	0	0	0		1.00527	1.00814	1.01067	1.01266	1.00172	1.01939		84.944	86.7151	84.149	82.189	71.655	93.5312		16.7095	16.58	18.0595	20.1048
120281		93.435	78.924	64.506	77.622	76.729	95.743				0	0	0	0	0	0		0	0	0	0	0	0		0	0	0	0	0	0		1.00645	1.00868	1.01024	1.01388	1.00313	1.01962		93.435	86.7086	77.2331	77.622	76.729	95.743		17.0118	16.58	18.1175	20.3227
120361		98.529	83.232	78.402	75.517	84.825	93.161				0	0	0	0	0	0		0	0	0	0	0	0		0	0	0	0	0	0		1.00752	1.00965	1.01046	1.01494	1.00392	1.02053		98.529	83.232	78.402	75.517	84.825	93.161		17.1385	16.656	18.1175	20.4945
120461		81.725	75.796	74.364	69.144	74.903	88.587				0	0	0	0	0	0		0	0	0	0	0	0		0	0	0	0	0	0		1.00797	1.01057	1.01197	1.01612	1.00388	1.02151		81.725	86.7289	74.364	84.1075	74.903	88.587		17.1918	16.8015	18.25	20.6153
120541		81.629	76.742	71.659	73.039	65.572	77.798				0	0	0	0	0	0		0	0	0	0	0	0		0	0	0	0	0	0		1.00888	1.01096	1.01293	1.01672	1.00388	1.02245		81.629	86.7884	71.659	73.039	79.621	93.7343		17.082	16.8978	18.2692	20.711
120621		70.612	80.263	50.983	65.465	66.393	92.071				0	0	0	0	0	0		0	0	0	0	0	0		0	0	0	0	0	0		1.00922	1.01147	1.01231	1.01733	1.00462	1.02251		86.5001	80.263	77.628	84.1854	79.6265	92.071		17.0767	17.2195	18.3035	20.7545
120701		61.941	66.831	58.208	60.645	69.829	68.443				0	0	0	0	0	0		0	0	0	0	0	0		0	0	0	0	0	0		1.00924	1.01216	1.01168	1.01766	1.00424	1.02183		86.4985	86.8742	77.6916	84.2921	79.6281	94.0331		17.0277	17.455	18.1298	20.661
120781		81.923	84.29	80.147	94.938	82.653	87.013				0	0	0	0	0	0		0	0	0	0	0	0		0	0	0	0	0	0		1.009	1.01285	1.01116	1.01777	1.00365	1.02209		81.923	84.29	80.147	94.938	82.653	87.013		17.03	18.004	18.1298	20.4742
120861		90.29	89.705	67.531	88.27	95.098	91.046				0	0	0	0	0	0		0	0	0	0	0	0		0	0	0	0	0	0		1.00901	1.01351	1.01138	1.01788	1.00364	1.02172		90.29	89.705	77.5045	88.27	95.098	91.046		16.943	18.004	18.0955	20.4742
121001		80.289	74.609	65.214	73.007	75.822	77.372				0	0	0	0	0	0		0	0	0	0	0	0		0	0	0	0	0	0		1.00931	1.01394	1.01113	1.01669	1.00364	1.02155		80.289	86.874	77.3079	73.007	75.822	94.3936		16.943	18.004	18.0763	20.493
121081		83.878	89.506	68.276	67.338	94.59	96.967				0	0	0	0	0	0		0	0	0	0	0	0		0	0	0	0	0	0		1.00975	1.01441	1.01141	1.01665	1.00423	1.02176		83.878	89.506	77.4992	84.7717	94.59	96.967		17.03	18.004	18.035	20.544
121161		60.961	70.465	75.002	68.01	68.573	82.775				0	0	0	0	0	0		0	0	0	0	0	0		0	0	0	0	0	0		1.00995	1.01499	1.01187	1.01791	1.00561	1.0209		86.94	86.8787	75.002	84.8094	79.6294	94.9292		17.2478	18.3055	18.083	20.4903
121241		66.956	78.469	59.317	72.941	82.145	81.561				0	0	0	0	0	0		0	0	0	0	0	0		0	0	0	0	0	0		1.01061	1.0153	1.01288	1.01839	1.00598	1.0199		87.0331	86.9041	77.7449	72.941	82.145	95.0189		17.2535	18.3833	18.1865	20.572
121361		82.201	81.381	59.262	70.551	67.822	81.465				0	0	0	0	0	0		0	0	0	0	0	0		0	0	0	0	0	0		1.01078	1.01595	1.01373	1.01885	1.00609	1.01954		82.201	81.381	77.8128	85.114	79.8023	95.0413		17.1893	18.5367	18.245	20.7547
121441		81.539	76.633	57.201	69.502	68.898	75.206				0	0	0	0	0	0		0	0	0	0	0	0		0	0	0	0	0	0		1.01065	1.01664	1.01447	1.01911	1.00651	1.01977		81.539	86.9689	77.8502	85.0873	79.9267	95.1552		17.1475	18.6848	18.302	20.6925
121521		94.169	94.353	80.319	99.705	90.322	114.372				0	0	0	0	0	0		0	0	0	0	0	0		0	0	0	0	0	0		1.01017	1.01685	1.01536	1.01854	1.00717	1.01911		94.169	94.353	80.319	99.705	90.322	114.372		17.0245	18.6543	18.3083	20.641
121601		85.804	99.758	74.333	86.007	79.63	93.462				0	0	0	0	0	0		0	0	0	0	0	0		0	0	0	0	0	0		1.0098	1.01726	1.01531	1.01851	1.00765	1.01905		85.804	99.758	74.333	86.007	79.63	93.462		17.0245	18.5538	18.3953	20.9655
121701		85.732	92.979	68.437	81.831	84.475	89.957				0	0	0	0	0	0		0	0	0	0	0	0		0	0	0	0	0	0		1.01017	1.01688	1.01474	1.01918	1.008	1.01895		85.732	92.979	78.0474	81.831	84.475	89.957		17.0355	18.341	18.6655	20.596
121781		97.5	82.112	70.849	65.732	95.354	93.533				0	0	0	0	0	0		0	0	0	0	0	0		0	0	0	0	0	0		1.01083	1.01572	1.01313	1.01992	1.0087	1.01859		97.5	82.112	70.849	84.7909	95.354	93.533		17.0355	18.5538	18.3953	20.4133
121884		85.394	70.13	71.569	83.209	78.901	97.017				0	0	0	0	0	0		0	0	0	0	0	0		0	0	0	0	0	0		1.01195	1.01546	1.0116	1.02096	1.00939	1.01908		85.394	87.5909	71.569	83.209	78.901	97.017		17.049	18.6895	18.3953	20.596
122001		68.131	67.542	63.754	63.965	67.414	69.914				0	0	0	0	0	0		0	0	0	0	0	0		0	0	0	0	0	0		1.01259	1.01582	1.01118	1.02126	1.01025	1.01966		87.2096	87.7169	78.1504	85.0441	80.1015	95.6798		17.0822	18.7622	18.4035	20.9987
122081		62.93	60.272	63.35	53.186	71.258	82.505				0	0	0	0	0	0		0	0	0	0	0	0		0	0	0	0	0	0		1.01294	1.01591	1.01141	1.02161	1.01044	1.02029		87.2361	87.7398	78.1457	85.1977	71.258	95.781		17.1617	18.8465	18.4035	21.1838
122161		81.586	78.89	63.291	69.488	60.44	72.259				0	0	0	0	0	0		0	0	0	0	0	0		0	0	0	0	0	0		1.01292	1.01575	1.01196	1.02236	1.0105	1.02058		81.586	87.9858	78.1811	85.2873	80.409	95.8249		17.1617	18.888	18.588	21.3825
122261		93.93	94.959	80.526	83.745	83.744	105.523				0	0	0	0	0	0		0	0	0	0	0	0		0	0	0	0	0	0		1.01338	1.01561	1.01197	1.02289	1.01056	1.02036		93.93	94.959	80.526	83.745	83.744	105.523		17.259	18.916	18.7837	21.496
122341		94.433	83.848	82.743	90.338	92.721	93.466				0	0	0	0	0	0		0	0	0	0	0	0		0	0	0	0	0	0		1.01348	1.01582	1.01177	1.02383	1.00917	1.02014		94.433	83.848	82.743	90.338	92.721	93.466		17.259	18.7653	18.7055	21.5145
122421		95.572	90.343	90.835	83.481	83.232	100.708				0	0	0	0	0	0		0	0	0	0	0	0		0	0	0	0	0	0		1.0136	1.0161	1.01188	1.02446	1.0073	1.02048		95.572	90.343	90.835	83.481	83.232	100.708		17.259	18.7653	18.6117	21.5145
122501		81.453	75.21	66.605	85.857	70.158	93.279				0	0	0	0	0	0		0	0	0	0	0	0		0	0	0	0	0	0		1.01308	1.0162	1.01254	1.02402	1.00825	1.02071		81.453	88.3166	78.3842	85.857	81.6149	93.279		17.1617	18.7653	18.6285	21.5145
122581		75.617	69.492	73.442	71.581	77.439	103.142				0	0	0	0	0	0		0	0	0	0	0	0		0	0	0	0	0	0		1.01358	1.01714	1.01296	1.02157	1.00873	1.0216		87.2287	88.4596	73.442	85.5774	77.439	103.142		17.1617	18.8285	18.6285	21.6065
122701		71.855	68.921	58.219	63.218	71.577	82.745				0	0	0	0	0	0		0	0	0	0	0	0		0	0	0	0	0	0		1.01496	1.01852	1.01381	1.02022	1.00918	1.02273		87.177	88.5425	78.2723	85.8071	71.577	96.4594		17.1617	18.9483	18.6285	21.8088
122801		70.368	68.662	61.161	62.175	58.914	79.942				0	0	0	0	0	0		0	0	0	0	0	0		0	0	0	0	0	0		1.01561	1.01902	1.01489	1.02122	1.00979	1.02232		87.143	88.7576	78.3307	85.8114	81.9558	96.5076		17.1617	18.766	18.6545	21.8843
122881		70.162	78.293	56.88	64.139	58.705	77.102				0	0	0	0	0	0		0	0	0	0	0	0		0	0	0	0	0	0		1.01586	1.01832	1.01466	1.02147	1.0107	1.02047		87.1312	88.8851	78.4446	85.848	82.0388	96.7838		17.259	18.9883	18.7742	21.8487
123001		66.118	71.897	53.508	74.742	69.372	79.894				0	0	0	0	0	0		0	0	0	0	0	0		0	0	0	0	0	0		1.01605	1.01782	1.01525	1.02204	1.01066	1.02008		87.2114	89.1419	78.4777	74.742	82.1422	96.9961		17.4257	19.0645	18.761	21.8298
123081		91.123	94.526	76.059	99.671	91.449	95.384				0	0	0	0	0	0		0	0	0	0	0	0		0	0	0	0	0	0		1.01566	1.01797	1.01508	1.02244	1.01005	1.02035		91.123	94.526	76.059	99.671	91.449	95.384		17.465	19.2522	18.5892	21.889
123161		83.725	95.364	85.441	75.493	73.596	92.468				0	0	0	0	0	0		0	0	0	0	0	0		0	0	0	0	0	0		1.0155	1.01867	1.01559	1.02273	1.00968	1.02004		83.725	95.364	85.441	75.493	73.596	92.468		17.5633	19.512	18.5567	21.9207
123241		78.025	94.523	76.682	78.197	66.426	83.91				0	0	0	0	0	0		0	0	0	0	0	0		0	0	0	0	0	0		1.01489	1.01931	1.01542	1.02279	1.00803	1.01916		87.5347	94.523	76.682	78.197	82.6421	97.0631		17.5633	19.6202	18.502	21.7777
123321		84.403	92.299	83.537	86.57	86.618	89.323				0	0	0	0	0	0		0	0	0	0	0	0		0	0	0	0	0	0		1.01471	1.0185	1.01583	1.02285	1.00721	1.02005		84.403	92.299	83.537	86.57	86.618	89.323		17.7203	19.715	18.6555	21.9642
123421		79.14	83.762	71.037	96.266	74.094	88.725				0	0	0	0	0	0		0	0	0	0	0	0		0	0	0	0	0	0		1.01539	1.01762	1.01607	1.0239	1.00834	1.02146		79.14	83.762	71.037	96.266	74.094	88.725		17.9535	19.8325	18.6713	22.0062
123501		79.242	75.954	57.954	78.517	67.59	76.008				0	0	0	0	0	0		0	0	0	0	0	0		0	0	0	0	0	0		1.01566	1.01745	1.01612	1.02442	1.0088	1.02198		79.242	89.7142	79.2791	78.517	82.71	97.2467		17.9535	19.9285	18.7228	22.0597
123581		62.057	70.132	43.12	65.429	62.895	74.8				0	0	0	0	0	0		0	0	0	0	0	0		0	0	0	0	0	0		1.01536	1.01716	1.01671	1.02406	1.00888	1.02284		87.5568	89.8562	79.3339	86.8211	82.748	97.3805		17.9285	19.9245	18.86	21.938
123681		69.079	60.214	56.685	60.318	71.924	78.397				0	0	0	0	0	0		0	0	0	0	0	0		0	0	0	0	0	0		1.01567	1.01651	1.01681	1.02405	1.00906	1.02347		87.5845	90.0669	79.3454	87.0129	71.924	97.5928		17.7835	19.944	18.8708	21.8732
123781		65.696	58.332	63.16	56.929	59.133	54.64				0	0	0	0	0	0		0	0	0	0	0	0		0	0	0	0	0	0		1.01572	1.01582	1.01674	1.02512	1.00832	1.02347		87.6746	90.343	79.3943	87.0701	82.819	97.7831		17.5993	20.0455	18.9665	21.8963
123861		86.375	93.22	78.502	93.131	94.853	88.871				0	0	0	0	0	0		0	0	0	0	0	0		0	0	0	0	0	0		1.01615	1.01522	1.01641	1.02555	1.00729	1.02366		86.375	93.22	78.502	93.131	94.853	88.871		17.4915	20.2152	18.9095	21.938
124001		95.429	89.664	82.497	92.242	98.269	95.827				0	0	0	0	0	0		0	0	0	0	0	0		0	0	0	0	0	0		1.01599	1.01457	1.0172	1.02569	1.00685	1.02318		95.429	89.664	82.497	92.242	98.269	95.827		17.557	20.2152	18.9155	21.938
124081		75.59	71.541	66.165	70.746	76.124	86.428				0	0	0	0	0	0		0	0	0	0	0	0		0	0	0	0	0	0		1.01674	1.0156	1.01662	1.02633	1.00737	1.02292		88.0137	90.8503	79.6564	87.1131	76.124	86.428		17.5913	20.445	18.9155	21.938
124161		85.747	93.455	64.363	89.497	90.338	93.699				0	0	0	0	0	0		0	0	0	0	0	0		0	0	0	0	0	0		1.01768	1.01675	1.01592	1.02783	1.00814	1.02361		85.747	93.455	79.7454	89.497	90.338	93.699		17.652	20.5885	18.9258	22.1068
124241		81.321	79.793	64.475	74.639	64.898	99.756				0	0	0	0	0	0		0	0	0	0	0	0		0	0	0	0	0	0		1.01838	1.01735	1.01711	1.02903	1.00872	1.02341		81.321	79.793	79.7503	74.639	83.2158	99.756		17.7815	20.5545	18.9618	22.2883
124321		74.41	106.023	67.283	80.871	68.414	93.837				0	0	0	0	0	0		0	0	0	0	0	0		0	0	0	0	0	0		1.01861	1.01752	1.01767	1.02919	1.00863	1.02227		88.1911	106.023	79.7537	80.871	83.2819	93.837		17.844	20.5352	18.999	22.392
124401		79.233	73.948	68.567	65.965	64.323	77.182				0	0	0	0	0	0		0	0	0	0	0	0		0	0	0	0	0	0		1.0193	1.01774	1.01763	1.02908	1.00927	1.02196		88.267	91.2099	79.9419	87.3926	83.4926	98.5503		17.9048	20.615	19.0783	22.2965
124521		69.13	62.146	53.467	68.884	59.733	65.299				0	0	0	0	0	0		0	0	0	0	0	0		0	0	0	0	0	0		1.01948	1.01807	1.0186	1.02977	1.00993	1.02261		88.5078	91.2994	79.9551	87.512	83.5781	98.5886		17.935	20.7612	18.9132	22.5042
124601		78.368	92.502	79.684	87.494	102.765	97.823				0	0	0	0	0	0		0	0	0	0	0	0		0	0	0	0	0	0		1.01923	1.0187	1.01794	1.03036	1.01053	1.02222		88.6684	92.502	79.684	87.494	102.765	97.823		18.0212	20.901	18.8782	22.2283
124721		79.89	100.303	82.503	91.055	76.907	100.693				0	0	0	0	0	0		0	0	0	0	0	0		0	0	0	0	0	0		1.01951	1.01898	1.01748	1.03055	1.01151	1.02193		79.89	100.303	82.503	91.055	76.907	100.693		18.0737	20.8558	18.7803	21.9613
124801		88.879	79.505	69.54	73.014	57.867	84.382				0	0	0	0	0	0		0	0	0	0	0	0		0	0	0	0	0	0		1.01909	1.01935	1.01755	1.02864	1.012	1.02276		88.879	91.5085	80.188	87.8177	83.6244	98.6473		18.0737	20.879	18.8167	22.0098
124881		71.856	80.157	75.45	84.702	73.387	85.765				0	0	0	0	0	0		0	0	0	0	0	0		0	0	0	0	0	0		1.01917	1.02036	1.01728	1.02811	1.01357	1.02409		88.8792	80.157	75.45	84.702	73.387	85.765		18.1273	20.908	18.8167	22.1743
125001		77.212	73.718	63.039	71.385	77.169	76.574				0	0	0	0	0	0		0	0	0	0	0	0		0	0	0	0	0	0		1.01972	1.02137	1.01771	1.02863	1.01494	1.02482		88.8806	91.6247	80.3015	88.1484	77.169	98.5963		18.2063	21.0105	18.9075	22.416
125081		64.803	81.621	54.057	70.411	57.421	79.828				0	0	0	0	0	0		0	0	0	0	0	0		0	0	0	0	0	0		1.02011	1.02226	1.01774	1.02959	1.01588	1.02448		88.9229	81.621	80.3182	88.2031	83.7393	98.6019		18.2733	21.1283	18.9943	22.6223
125161		59.235	67.488	65.914	56.93	67.523	72.165				0	0	0	0	0	0		0	0	0	0	0	0		0	0	0	0	0	0		1.02018	1.02279	1.01881	1.03044	1.01621	1.02354		88.976	91.9059	80.319	88.2266	83.9597	98.7134		18.346	20.9785	19.2518	22.5727
125241		73.653	68.908	59.223	65.536	62.615	79.271				0	0	0	0	0	0		0	0	0	0	0	0		0	0	0	0	0	0		1.02099	1.02329	1.01864	1.03093	1.01681	1.0228		88.9962	92.0893	80.3353	88.2542	84.0691	98.9828		18.4368	21.0807	19.1635	22.6033
125321		69.032	85.137	62.151	75.819	75.204	97.057				0	0	0	0	0	0		0	0	0	0	0	0		0	0	0	0	0	0		1.02143	1.02414	1.01851	1.03154	1.01833	1.0231		89.0091	85.137	80.3699	75.819	75.204	97.057		18.4232	20.8603	19.2632	22.6745
125441		91.065	93.37	79.749	89.686	84.333	97.369				0	0	0	0	0	0		0	0	0	0	0	0		0	0	0	0	0	0		1.02103	1.02496	1.01811	1.03242	1.01929	1.02373		91.065	93.37	79.749	89.686	84.333	97.369		18.4693	20.5685	19.536	22.8
125521		73.871	82.406	69.421	80.32	79.891	97.116				0	0	0	0	0	0		0	0	0	0	0	0		0	0	0	0	0	0		1.02143	1.02611	1.01918	1.03268	1.01743	1.02428		89.2665	82.406	80.4725	80.32	79.891	97.116		18.4645	20.6852	19.5725	22.9055
125601		76.923	78.863	76.178	85.25	76.228	91.737				0	0	0	0	0	0		0	0	0	0	0	0		0	0	0	0	0	0		1.02313	1.02759	1.0216	1.0332	1.01645	1.02575		89.18	92.2064	76.178	85.25	76.228	91.737		18.4645	20.6852	19.5725	23.0955
125681		85.443	78.388	66.643	73.337	75.839	92.76				0	0	0	0	0	0		0	0	0	0	0	0		0	0	0	0	0	0		1.02451	1.02939	1.02297	1.03458	1.01738	1.0276		85.443	92.2073	80.3802	88.4611	75.839	92.76		18.4645	20.816	19.6105	23.267
125761		69.703	78.457	52.626	75.74	70.78	98.493				0	0	0	0	0	0		0	0	0	0	0	0		0	0	0	0	0	0		1.02517	1.03032	1.02381	1.03597	1.01798	1.02668		89.1536	92.283	80.4235	75.74	84.3693	98.493		18.6727	20.8892	19.6963	23.5962
125841		70.556	61.537	65.667	58.849	68.721	88.635				0	0	0	0	0	0		0	0	0	0	0	0		0	0	0	0	0	0		1.02651	1.03107	1.02463	1.03703	1.01874	1.02808		89.2032	92.3534	80.4691	88.5313	84.4034	88.635		18.66	21.031	19.7175	23.8478
126001		62.236	75.346	52.222	64.455	66.784	79.807				0	0	0	0	0	0		0	0	0	0	0	0		0	0	0	0	0	0		1.0265	1.03158	1.02333	1.03692	1.01816	1.02848		89.2799	92.4162	80.5938	88.6149	84.4701	99.7211		18.7085	21.0998	19.5432	24.07
126081		69.768	71.439	64.506	70.813	74.382	88.074				0	0	0	0	0	0		0	0	0	0	0	0		0	0	0	0	0	0		1.02667	1.03228	1.02104	1.03693	1.01763	1.0277		89.2999	92.4316	80.6564	88.7869	74.382	88.074		18.8692	21.1148	19.3993	24.1435
126181		84.249	98.975	75.764	97.722	86.859	105.362				0	0	0	0	0	0		0	0	0	0	0	0		0	0	0	0	0	0		1.02656	1.03284	1.02008	1.03685	1.01784	1.02785		84.249	98.975	75.764	97.722	86.859	105.362		18.8365	21.1538	19.3675	24.1178
126261		84.378	82.42	80.381	88.566	76.778	96.472				0	0	0	0	0	0		0	0	0	0	0	0		0	0	0	0	0	0		1.02718	1.03374	1.02031	1.03662	1.0181	1.02726		84.378	82.42	80.381	88.566	76.778	96.472		18.8193	20.8997	19.431	24.3068
126341		79.738	78.593	74.684	78.311	74.089	95.053				0	0	0	0	0	0		0	0	0	0	0	0		0	0	0	0	0	0		1.02802	1.03508	1.02152	1.03559	1.01859	1.02736		79.738	92.5396	74.684	78.311	74.089	95.053		18.8453	20.959	19.5857	24.5273
126421		87.09	86.885	70.308	83.778	87.659	98.054				0	0	0	0	0	0		0	0	0	0	0	0		0	0	0	0	0	0		1.02912	1.03595	1.02173	1.03547	1.01984	1.02846		87.09	86.885	81.1331	83.778	87.659	98.054		18.913	21.1813	19.6365	24.6763
126501		82.873	77.11	60.551	79.062	87.288	85.002				0	0	0	0	0	0		0	0	0	0	0	0		0	0	0	0	0	0		1.03019	1.03667	1.02213	1.03671	1.02147	1.02959		82.873	92.7234	81.1549	79.062	87.288	100.69		19.0305	21.1973	19.7627	24.2588
126581		69.2	81.207	64.442	74.209	59.579	71.614				0	0	0	0	0	0		0	0	0	0	0	0		0	0	0	0	0	0		1.03045	1.03786	1.02238	1.0371	1.02249	1.03071		89.9057	81.207	81.2657	89.532	84.9644	100.692		19.178	21.3075	19.794	24.1788
126681		71.434	85.13	61.422	76.374	61.73	82.794				0	0	0	0	0	0		0	0	0	0	0	0		0	0	0	0	0	0		1.03046	1.03883	1.02242	1.03718	1.02293	1.03139		89.9851	85.13	81.5253	76.374	85.4263	100.698		19.4442	21.5252	19.734	24.2205
126781		71.131	73.331	45.85	58.992	71.844	85.742				0	0	0	0	0	0		0	0	0	0	0	0		0	0	0	0	0	0		1.0302	1.0394	1.02285	1.03774	1.02358	1.03176		90.0511	92.9504	81.5539	89.6689	85.4512	100.752		19.5282	21.6118	19.7737	24.166
126861		77.496	71.76	71.778	82.672	78.003	95.824				0	0	0	0	0	0		0	0	0	0	0	0		0	0	0	0	0	0		1.03043	1.0397	1.02306	1.03729	1.02394	1.03177		90.1466	92.9743	71.778	82.672	78.003	95.824		19.3533	21.6778	20.0307	24.275
127001		77.689	88.747	77.8	86.091	76.842	104.2				0	0	0	0	0	0		0	0	0	0	0	0		0	0	0	0	0	0		1.0316	1.0405	1.02288	1.03674	1.02428	1.03216		90.1899	88.747	77.8	86.091	76.842	104.2		19.2562	21.8618	20.1135	24.721
127081		93.759	89.51	85.127	82.897	70.121	102.279				0	0	0	0	0	0		0	0	0	0	0	0		0	0	0	0	0	0		1.03274	1.04116	1.02262	1.03744	1.0244	1.03292		93.759	89.51	85.127	82.897	85.8026	102.279		19.2788	22.1373	20.0823	24.9497
127161		89.012	89.335	81.585	80.5	82.685	111.782				0	0	0	0	0	0		0	0	0	0	0	0		0	0	0	0	0	0		1.03411	1.04198	1.02351	1.03863	1.02501	1.03368		89.012	89.335	81.585	80.5	82.685	111.782		19.373	22.2595	20.2513	25.1217
127261		76.29	80.329	70.073	77.355	79.589	70.588				0	0	0	0	0	0		0	0	0	0	0	0		0	0	0	0	0	0		1.03462	1.04299	1.02522	1.03965	1.02594	1.03448		90.2956	80.329	81.8705	77.355	79.589	101.361		19.772	22.5403	20.4883	25.5727
127341		82.528	78.549	57.05	71.737	73.316	77.844				0	0	0	0	0	0		0	0	0	0	0	0		0	0	0	0	0	0		1.03524	1.04427	1.0267	1.04102	1.02694	1.03505		82.528	93.1368	81.8842	90.3505	73.316	101.499		20.2088	22.7055	20.59	25.6838
127421		75.353	69.667	67.535	63.838	67.107	89.161				0	0	0	0	0	0		0	0	0	0	0	0		0	0	0	0	0	0		1.03478	1.04544	1.02791	1.04203	1.0277	1.03442		90.4406	93.1915	81.9049	90.3946	86.1609	89.161		20.436	22.9025	20.7002	25.9093
127521		68.524	80.079	63.879	68.899	61.652	82.723				0	0	0	0	0	0		0	0	0	0	0	0		0	0	0	0	0	0		1.03396	1.04618	1.02871	1.04149	1.02844	1.03338		90.6889	80.079	81.935	90.523	86.203	101.929		20.5095	23.038	20.9243	26.232
127621		70.595	78.337	56.102	70.543	53.977	77.918				0	0	0	0	0	0		0	0	0	0	0	0		0	0	0	0	0	0		1.03417	1.04638	1.02924	1.04025	1.02886	1.03362		90.7487	93.233	81.9637	90.8491	86.304	101.998		20.218	23.0003	21.0338	26.7912
127721		89.871	94.754	95.235	108.267	86.489	98.474				0	0	0	0	0	0		0	0	0	0	0	0		0	0	0	0	0	0		1.0346	1.04506	1.02848	1.04059	1.02919	1.03448		89.871	94.754	95.235	108.267	86.489	98.474		20.2712	23.1028	21.2318	26.995
127801		91.062	84.313	87.132	96.543	79.645	97.697				0	0	0	0	0	0		0	0	0	0	0	0		0	0	0	0	0	0		1.03547	1.04423	1.02847	1.04133	1.03089	1.03572		91.062	84.313	87.132	96.543	79.645	97.697		20.2055	23.222	21.6133	27.0893
127881		88.955	86.082	77.921	84.117	76.744	80.212				0	0	0	0	0	0		0	0	0	0	0	0		0	0	0	0	0	0		1.0362	1.04554	1.03029	1.04138	1.03237	1.03651		88.955	86.082	77.921	84.117	76.744	102.255		20.3668	23.516	21.8573	27.0893
128001		90.001	74.342	76.498	85.373	74.734	98.509				0	0	0	0	0	0		0	0	0	0	0	0		0	0	0	0	0	0		1.03759	1.04536	1.03118	1.04178	1.03369	1.03681		90.001	93.7049	76.498	85.373	74.734	98.509		20.469	23.9805	21.9058	27.1995
128082		76.511	68.721	80.319	78.074	71.764	85.314				0	0	0	0	0	0		0	0	0	0	0	0		0	0	0	0	0	0		1.03864	1.04578	1.03173	1.04239	1.03455	1.03771		90.7648	93.846	80.319	78.074	86.4571	102.274		20.5023	24.448	21.936	27.5088
128201		72.302	78.915	65.136	75.255	82.76	72.127				0	0	0	0	0	0		0	0	0	0	0	0		0	0	0	0	0	0		1.03922	1.04648	1.03328	1.04337	1.03501	1.03883		90.8003	93.9201	82.2855	75.255	82.76	102.293		20.5615	24.558	22.04	27.6118
128281		65.532	70.431	58.768	71.619	67.058	87.336				0	0	0	0	0	0		0	0	0	0	0	0		0	0	0	0	0	0		1.03956	1.04736	1.03343	1.04379	1.03543	1.03887		91.035	93.9565	82.3286	91.8812	86.5586	87.336		20.691	24.7182	22.312	27.8932
128361		80.186	70.464	63.237	78.17	61.255	79.439				0	0	0	0	0	0		0	0	0	0	0	0		0	0	0	0	0	0		1.03983	1.04797	1.03363	1.04467	1.03615	1.03821		80.186	94.0141	82.4558	78.17	86.5867	102.923		20.7272	24.4955	22.7435	27.9075
128461		94.075	77.863	75.884	87.255	85.461	96.458				0	0	0	0	0	0		0	0	0	0	0	0		0	0	0	0	0	0		1.03986	1.0478	1.03436	1.0453	1.0369	1.0386		94.075	94.2284	75.884	87.255	85.461	96.458		20.8702	24.6113	23.2972	27.8843
128561		98.46	93.751	80.615	113.713	84.262	106.608				0	0	0	0	0	0		0	0	0	0	0	0		0	0	0	0	0	0		1.0394	1.04785	1.03443	1.04566	1.03802	1.03856		98.46	93.751	80.615	113.713	84.262	106.608		21.1235	24.7748	23.8405	28.4172
128641		82.427	86.233	68.67	84.167	79.623	99.375				0	0	0	0	0	0		0	0	0	0	0	0		0	0	0	0	0	0		1.03896	1.04865	1.03507	1.04639	1.03906	1.03961		82.427	86.233	82.4989	84.167	79.623	99.375		21.6483	24.904	23.942	28.542
128721		85.825	75.605	81.981	89.488	75.754	101.769				0	0	0	0	0	0		0	0	0	0	0	0		0	0	0	0	0	0		1.03966	1.04965	1.03547	1.04742	1.03945	1.04039		85.825	94.4627	81.981	89.488	75.754	101.769		21.7805	24.979	24.2945	28.598
128801		85.354	85.869	75.019	93.241	77.777	85.26				0	0	0	0	0	0		0	0	0	0	0	0		0	0	0	0	0	0		1.04065	1.0503	1.03599	1.04884	1.03941	1.04165		85.354	85.869	75.019	93.241	77.777	103.531		21.8783	25.0293	24.4947	28.746
128881		101.9	74.154	59.511	79.692	78.513	86.861				0	0	0	0	0	0		0	0	0	0	0	0		0	0	0	0	0	0		1.04138	1.05097	1.03687	1.04961	1.03835	1.04234		101.9	94.5201	82.8633	79.692	78.513	86.861		22.0473	24.9945	24.609	28.8855
129001		78.549	76.235	69.73	74.09	63.121	86.776				0	0	0	0	0	0		0	0	0	0	0	0		0	0	0	0	0	0		1.04169	1.05148	1.03735	1.05043	1.03879	1.04249		91.6379	94.525	83.1014	92.8307	87.4187	86.776		22.4275	25.121	24.888	29.0422
129081		74.527	73.058	61.9	70.209	70.1	73.319				0	0	0	0	0	0		0	0	0	0	0	0		0	0	0	0	0	0		1.04203	1.05194	1.0364	1.05116	1.03948	1.04323		91.7947	94.6232	83.413	92.9531	87.516	103.7		22.816	25.1545	24.9788	29.137
129161		72.591	63.246	62.792	77.646	71.882	91.225				0	0	0	0	0	0		0	0	0	0	0	0		0	0	0	0	0	0		1.04247	1.05159	1.03579	1.04891	1.04009	1.04253		91.8902	94.8786	83.6822	77.646	87.524	91.225		23.2885	25.2985	25.102	29.1305
129261		102.239	107.729	82.297	108.668	82.048	117.171				0	0	0	0	0	0		0	0	0	0	0	0		0	0	0	0	0	0		1.04352	1.05236	1.0357	1.04505	1.04078	1.04278		102.239	107.729	82.297	108.668	82.048	117.171		22.919	25.205	25.456	29.0555
129341		87.531	99.47	84.027	92.994	89.733	107.112				0	0	0	0	0	0		0	0	0	0	0	0		0	0	0	0	0	0		1.04451	1.05285	1.03623	1.04312	1.04102	1.04385		87.531	99.47	84.027	92.994	89.733	107.112		22.9513	25.1603	25.2437	29.2118
129421		90.711	101.605	73.535	85.812	77.289	106.575				0	0	0	0	0	0		0	0	0	0	0	0		0	0	0	0	0	0		1.04535	1.05367	1.03642	1.0433	1.04132	1.04448		90.711	101.605	73.535	85.812	77.289	106.575		23.2805	25.2283	25.4417	29.4655
129501		83.712	86.503	75.046	89.214	82.631	89.591				0	0	0	0	0	0		0	0	0	0	0	0		0	0	0	0	0	0		1.04634	1.05446	1.03707	1.04443	1.04222	1.04553		83.712	86.503	75.046	89.214	82.631	89.591		23.963	25.3192	25.944	29.7532
129601		74.688	78.528	69.556	77.196	65.245	83.427				0	0	0	0	0	0		0	0	0	0	0	0		0	0	0	0	0	0		1.04751	1.055	1.03732	1.04456	1.04251	1.04629		91.9882	95.4375	84.3503	77.196	87.7039	104.88		24.1118	25.4857	26.2987	30.1625
129681		78.319	76.67	57.447	79.788	81.562	82.98				0	0	0	0	0	0		0	0	0	0	0	0		0	0	0	0	0	0		1.04733	1.05551	1.03703	1.04413	1.04272	1.04689		92.2878	95.5038	84.8426	79.788	81.562	105.084		24.3792	25.5642	26.6018	30.5438
129761		73.636	78.056	69.272	79.178	60.603	86.024				0	0	0	0	0	0		0	0	0	0	0	0		0	0	0	0	0	0		1.04622	1.05545	1.03744	1.04475	1.04179	1.04685		92.9562	95.5065	85.0712	79.178	87.8446	105.084		24.4518	25.5362	26.341	30.9342
129841		59.804	64.414	67.559	69.342	66.121	78.167				0	0	0	0	0	0		0	0	0	0	0	0		0	0	0	0	0	0		1.0452	1.05497	1.03707	1.04489	1.04025	1.04687		93.412	95.5287	85.1317	95.3206	87.9332	105.084		24.4068	25.5362	26.6122	30.9237
130001		87.7	94.431	82.08	92.79	95.883	95.188				0	0	0	0	0	0		0	0	0	0	0	0		0	0	0	0	0	0		1.04496	1.05455	1.03684	1.04471	1.03995	1.04638		87.7	94.431	82.08	92.79	95.883	95.188		24.7108	25.6322	26.5778	30.7908
130081		91.957	106.192	76.306	99.258	84.608	108.255				0	0	0	0	0	0		0	0	0	0	0	0		0	0	0	0	0	0		1.04557	1.05425	1.038	1.04493	1.04006	1.04523		91.957	106.192	76.306	99.258	84.608	108.255		25.287	25.5307	26.8423	30.4562
130181		80.871	81.909	63.466	83.79	82.708	100.291				0	0	0	0	0	0		0	0	0	0	0	0		0	0	0	0	0	0		1.0462	1.05348	1.03878	1.04477	1.04092	1.04531		80.871	81.909	85.2831	83.79	82.708	100.291		25.5792	25.7182	27.0063	30.2122
130281		89.492	90.473	76.054	89.006	79.256	101.746				0	0	0	0	0	0		0	0	0	0	0	0		0	0	0	0	0	0		1.04623	1.05312	1.03953	1.04498	1.04223	1.04493		89.492	90.473	76.054	89.006	79.256	101.746		26.244	25.7182	27.16	30.4825
130361		84.651	95.54	76.476	82.758	74.348	101.327				0	0	0	0	0	0		0	0	0	0	0	0		0	0	0	0	0	0		1.04657	1.05346	1.03894	1.04577	1.04292	1.0444		84.651	95.54	76.476	82.758	74.348	101.327		26.3245	25.9685	27.211	30.7777
130461		78.893	80.442	68.992	76.813	73.562	83.616				0	0	0	0	0	0		0	0	0	0	0	0		0	0	0	0	0	0		1.0466	1.05291	1.03906	1.04645	1.04315	1.04339		94.0931	80.442	86.5183	76.813	73.562	106.15		26.3797	26.3377	27.3183	30.7777
130541		74.888	86.706	69.616	72.547	67.012	78.578				0	0	0	0	0	0		0	0	0	0	0	0		0	0	0	0	0	0		1.04636	1.05141	1.03997	1.04563	1.04271	1.04308		94.2219	86.706	86.8995	96.6982	89.1403	106.269		26.0327	26.5242	27.4865	30.7003
130621		70.119	63.741	76.638	65.626	69.426	86.815				0	0	0	0	0	0		0	0	0	0	0	0		0	0	0	0	0	0		1.0465	1.05029	1.04013	1.04432	1.04241	1.04294		94.2094	97.3715	76.638	96.7324	89.1453	106.279		25.882	26.3753	27.6803	30.6023
130701		83.915	74.967	72.479	79.833	74.68	91.224				0	0	0	0	0	0		0	0	0	0	0	0		0	0	0	0	0	0		1.04647	1.05073	1.03979	1.04506	1.04314	1.04351		83.915	97.5493	72.479	79.833	74.68	91.224		25.915	26.6632	27.7757	30.621
130781		92.357	99.616	94.696	89.924	102.242	112.577				0	0	0	0	0	0		0	0	0	0	0	0		0	0	0	0	0	0		1.0463	1.05134	1.03962	1.04484	1.04452	1.0444		92.357	99.616	94.696	89.924	102.242	112.577		26.0788	26.7977	27.601	30.595
130881		89.68	103.117	81.816	102.601	84.353	98.587				0	0	0	0	0	0		0	0	0	0	0	0		0	0	0	0	0	0		1.04666	1.05036	1.03921	1.04382	1.04509	1.04495		89.68	103.117	81.816	102.601	84.353	98.587		26.3288	26.7977	27.7838	31.0013
131001		87.538	85.632	97.278	97.18	87.524	94.358				0	0	0	0	0	0		0	0	0	0	0	0		0	0	0	0	0	0		1.04634	1.04969	1.03969	1.04293	1.04539	1.04553		87.538	85.632	97.278	97.18	87.524	94.358		26.4097	26.7977	27.9088	31.0013
131101		88.995	91.417	81.947	75.838	72.786	101.973				0	0	0	0	0	0		0	0	0	0	0	0		0	0	0	0	0	0		1.04563	1.04898	1.04089	1.04241	1.04638	1.04595		88.995	91.417	81.947	97.5707	89.6164	101.973		26.4097	26.7977	28.0015	31.0013
131181		80.062	94.483	77.354	85.487	74.147	103.532				0	0	0	0	0	0		0	0	0	0	0	0		0	0	0	0	0	0		1.04559	1.04809	1.04111	1.0428	1.04682	1.04613		95.6444	94.483	77.354	85.487	74.147	103.532		26.2937	26.7562	28.0015	30.8325
131261		69.117	81.149	65.178	80.652	71.972	85.14				0	0	0	0	0	0		0	0	0	0	0	0		0	0	0	0	0	0		1.04487	1.04841	1.04118	1.04354	1.0473	1.04682		95.6813	81.149	88.3213	80.652	89.7043	106.473		26.2937	26.7977	28.1868	30.8325
131341		77.321	82.73	59.802	80.294	66.347	85.063				0	0	0	0	0	0		0	0	0	0	0	0		0	0	0	0	0	0		1.04425	1.04879	1.0402	1.04442	1.04783	1.04716		95.7211	82.73	88.6303	80.294	89.6578	106.457		26.2937	26.7977	28.1868	30.734
131441		72.295	81.619	59.791	69.606	71.622	92.43				0	0	0	0	0	0		0	0	0	0	0	0		0	0	0	0	0	0		1.04384	1.04757	1.03861	1.04451	1.04739	1.04708		95.737	81.619	88.8963	97.5447	89.6965	92.43		26.2365	26.7977	28.1493	30.734
131541		101.427	108.071	83.694	120.819	90.291	116.978				0	0	0	0	0	0		0	0	0	0	0	0		0	0	0	0	0	0		1.04447	1.046	1.03868	1.04429	1.047	1.04743		101.427	108.071	83.694	120.819	90.291	116.978		26.319	26.777	28.2735	30.6645
131621		109.967	97.313	93.699	104.787	89.133	127.712				0	0	0	0	0	0		0	0	0	0	0	0		0	0	0	0	0	0		1.04477	1.04574	1.03935	1.04473	1.04645	1.04781		109.967	97.313	93.699	104.787	89.133	127.712		26.319	26.8388	28.4185	30.7203
131701		94.357	102.052	96.179	103.981	86.678	103.23				0	0	0	0	0	0		0	0	0	0	0	0		0	0	0	0	0	0		1.04357	1.04572	1.0399	1.04445	1.04696	1.04742		94.357	102.052	96.179	103.981	86.678	103.23		26.319	26.8388	28.4185	30.7203
131781		105.297	107.305	91.759	97.14	87.369	113.609				0	0	0	0	0	0		0	0	0	0	0	0		0	0	0	0	0	0		1.04168	1.0459	1.04039	1.04465	1.04719	1.0469		105.297	107.305	91.759	97.14	87.369	113.609		26.319	26.8388	28.8102	30.7203
131881		87.54	102.903	82.452	93.324	67.764	105.098				0	0	0	0	0	0		0	0	0	0	0	0		0	0	0	0	0	0		1.04207	1.04599	1.04078	1.04494	1.04771	1.0475		87.54	102.903	82.452	93.324	90.0776	105.098		26.4373	26.8388	28.8102	30.6645
132001		87.55	66.342	62.597	86.744	69.294	94.405				0	0	0	0	0	0		0	0	0	0	0	0		0	0	0	0	0	0		1.04245	1.0461	1.04078	1.04446	1.04816	1.04805		87.55	99.6519	89.1291	86.744	89.9469	94.405		26.4373	26.8388	28.8102	30.6645
132081		83.85	92.951	69.025	70.801	79.174	88.017				0	0	0	0	0	0		0	0	0	0	0	0		0	0	0	0	0	0		1.04247	1.04661	1.041	1.0438	1.04844	1.04857		83.85	92.951	89.5634	97.7652	79.174	106.233		26.4373	26.8388	28.851	30.6645
132161		85.711	76.88	69.943	78.765	65.642	83.257				0	0	0	0	0	0		0	0	0	0	0	0		0	0	0	0	0	0		1.04313	1.04596	1.04141	1.04418	1.04874	1.04877		85.711	99.658	89.5932	78.765	90.2935	106.277		26.4802	26.8388	28.9488	30.7203
132261		78.85	88.364	68.845	88.234	78.239	106.264				0	0	0	0	0	0		0	0	0	0	0	0		0	0	0	0	0	0		1.04328	1.04658	1.04183	1.04421	1.04861	1.04932		96.7503	88.364	90.1838	88.234	78.239	106.264		26.5333	27.1315	29.1505	30.7203
132341		103.957	86.22	98.812	115.444	100.99	121.994				0	0	0	0	0	0		0	0	0	0	0	0		0	0	0	0	0	0		1.04367	1.04576	1.0427	1.04406	1.04882	1.04885		103.957	86.22	98.812	115.444	100.99	121.994		26.6262	27.0563	29.2122	30.7203
132421		105.021	97.138	93.054	99.381	84.46	110.803				0	0	0	0	0	0		0	0	0	0	0	0		0	0	0	0	0	0		1.04371	1.04614	1.04114	1.0445	1.04891	1.04865		105.021	97.138	93.054	99.381	84.46	110.803		26.429	27.0185	29.0692	30.518
132521		99.156	82.041	85.147	84.005	77.037	121.734				0	0	0	0	0	0		0	0	0	0	0	0		0	0	0	0	0	0		1.04336	1.04615	1.03749	1.04455	1.04785	1.04901		99.156	82.041	85.147	84.005	77.037	121.734		26.429	27.0185	29.0692	30.518
132621		107.158	106.47	85.83	100.152	92.65	114.677				0	0	0	0	0	0		0	0	0	0	0	0		0	0	0	0	0	0		1.04374	1.04706	1.03569	1.04381	1.04724	1.049		107.158	106.47	85.83	100.152	92.65	114.677		26.429	27.0563	29.0692	30.37
132701		82.495	91.509	80.776	94.318	74.575	87.003				0	0	0	0	0	0		0	0	0	0	0	0		0	0	0	0	0	0		1.04368	1.04565	1.03592	1.04343	1.04724	1.04915		82.495	91.509	80.776	94.318	74.575	106.604		26.429	27.0563	29.0692	30.37
132781		85.02	79.297	76.385	89.546	84.243	94.927				0	0	0	0	0	0		0	0	0	0	0	0		0	0	0	0	0	0		1.04311	1.04402	1.03564	1.04401	1.04753	1.04936		85.02	99.7646	76.385	89.546	84.243	94.927		26.429	27.0185	29.0692	30.37
132861		73.477	79.921	70.614	83.064	78.557	87.825				0	0	0	0	0	0		0	0	0	0	0	0		0	0	0	0	0	0		1.04349	1.04284	1.03604	1.0446	1.04845	1.04977		97.2432	99.7916	91.3877	83.064	78.557	106.593		26.2883	27.0185	29.635	30.37
133001		85.894	100.954	81.641	88.519	83.214	110.855				0	0	0	0	0	0		0	0	0	0	0	0		0	0	0	0	0	0		1.04348	1.04331	1.0363	1.04496	1.04893	1.04869		85.894	100.954	81.641	88.519	83.214	110.855		26.1928	27.3215	30.1935	30.37
133101		105.475	113.401	92.665	111.27	81.872	120.93				0	0	0	0	0	0		0	0	0	0	0	0		0	0	0	0	0	0		1.04395	1.04481	1.03596	1.04451	1.04862	1.04875		105.475	113.401	92.665	111.27	81.872	120.93		26.273	27.442	30.1935	30.3483
133181		102.254	110.75	79.977	106.51	94.35	118.745				0	0	0	0	0	0		0	0	0	0	0	0		0	0	0	0	0	0		1.04403	1.04481	1.03366	1.04236	1.0482	1.04771		102.254	110.75	79.977	106.51	94.35	118.745		26.1718	27.442	30.0712	30.3278
133261		95.763	88.944	73.152	90.731	86.346	103.705				0	0	0	0	0	0		0	0	0	0	0	0		0	0	0	0	0	0		1.04363	1.04614	1.03185	1.03985	1.0475	1.048		95.763	88.944	91.9053	90.731	86.346	103.705		26.0257	27.442	29.9135	30.098
133341		104.256	102.188	90.433	103.129	82.569	104.052				0	0	0	0	0	0		0	0	0	0	0	0		0	0	0	0	0	0		1.04295	1.04497	1.03148	1.03983	1.04767	1.04805		104.256	102.188	90.433	103.129	82.569	104.052		26.0257	27.0185	29.9135	30.098
133421		87.673	101.047	88.908	88.718	79.418	96.228				0	0	0	0	0	0		0	0	0	0	0	0		0	0	0	0	0	0		1.04306	1.04657	1.03158	1.03977	1.04798	1.04854		87.673	101.047	88.908	88.718	79.418	96.228		25.973	27.0185	29.9135	30.3278
133541		80.725	91.327	87.524	88.381	73.739	99.376				0	0	0	0	0	0		0	0	0	0	0	0		0	0	0	0	0	0		1.04287	1.04523	1.0318	1.0397	1.04884	1.04898		98.176	91.327	87.524	88.381	91.1067	99.376		26.1185	26.7728	30.136	30.5735
133621		84.435	100.309	78.466	80.372	92.724	92.044				0	0	0	0	0	0		0	0	0	0	0	0		0	0	0	0	0	0		1.04334	1.04389	1.03199	1.03975	1.04864	1.04832		84.435	100.309	78.466	80.372	92.724	92.044		26.4225	26.7728	30.2362	30.5735
133701		86.53	84.522	70.873	90.433	80.833	85.011				0	0	0	0	0	0		0	0	0	0	0	0		0	0	0	0	0	0		1.04309	1.04402	1.03263	1.03953	1.04714	1.04732		86.53	84.522	92.6236	90.433	80.833	106.766		26.3923	26.7728	30.484	30.3438
133781		75.436	92.436	86.389	114.028	81.704	109.348				0	0	0	0	0	0		0	0	0	0	0	0		0	0	0	0	0	0		1.04228	1.04409	1.03334	1.03669	1.0474	1.04671		98.5204	92.436	86.389	114.028	81.704	109.348		26.1762	26.6352	30.5532	30.021
133881		110.104	113.543	107.003	116.284	103.296	126.198				0	0	0	0	0	0		0	0	0	0	0	0		0	0	0	0	0	0		1.04063	1.04417	1.03354	1.03375	1.04429	1.04675		110.104	113.543	107.003	116.284	103.296	126.198		26.081	26.5885	30.2445	29.6218
134001		105.166	108.552	93.676	103.305	92.468	101.38				0	0	0	0	0	0		0	0	0	0	0	0		0	0	0	0	0	0		1.04047	1.04429	1.03322	1.03376	1.04731	1.04671		105.166	108.552	93.676	103.305	92.468	101.38		26.081	26.5252	30.1115	29.427
134081		96.478	103.972	88.979	98.964	87.884	118.329				0	0	0	0	0	0		0	0	0	0	0	0		0	0	0	0	0	0		1.04012	1.04432	1.03147	1.0342	1.04439	1.04695		96.478	103.972	88.979	98.964	87.884	118.329		25.9965	26.454	30.0715	29.6107
134161		101.827	110.763	88.164	93.95	96.215	111.792				0	0	0	0	0	0		0	0	0	0	0	0		0	0	0	0	0	0		1.0406	1.04474	1.03014	1.0347	1.04305	1.04613		101.827	110.763	88.164	93.95	96.215	111.792		25.9415	26.8775	30.292	29.6107
134242		82.707	87.558	79.447	85.802	84.812	113.678				0	0	0	0	0	0		0	0	0	0	0	0		0	0	0	0	0	0		1.0404	1.04508	1.02936	1.03522	1.04201	1.04466		82.707	87.558	79.447	85.802	84.812	113.678		25.7865	26.8095	30.194	29.326
134321		89.28	88.804	73.834	82.66	89.564	91.748				0	0	0	0	0	0		0	0	0	0	0	0		0	0	0	0	0	0		1.04021	1.0452	1.02991	1.03556	1.04113	1.04493		89.28	88.804	93.2982	82.66	89.564	91.748		25.7407	26.8095	29.773	29.2278
134421		91.298	92.145	67.684	92.003	75.512	81.943				0	0	0	0	0	0		0	0	0	0	0	0		0	0	0	0	0	0		1.04003	1.04576	1.02989	1.03538	1.04145	1.04541		91.298	92.145	93.3042	92.003	75.512	107.53		25.6577	26.9068	29.4565	29.201
134501		75.391	86.003	81.148	84.834	59.742	86.321				0	0	0	0	0	0		0	0	0	0	0	0		0	0	0	0	0	0		1.03978	1.04552	1.02912	1.03514	1.04134	1.04519		99.0574	86.003	81.148	84.834	92.4853	107.543		25.569	26.7482	29.3915	29.1397
134601		104.121	95.102	87.139	109.487	93.891	99.797				0	0	0	0	0	0		0	0	0	0	0	0		0	0	0	0	0	0		1.04016	1.04535	1.02911	1.03397	1.04147	1.04505		104.121	95.102	87.139	109.487	93.891	99.797		25.5357	26.595	29.3725	28.7875
134701		104.835	117.557	99.325	117.268	100.649	113.553				0	0	0	0	0	0		0	0	0	0	0	0		0	0	0	0	0	0		1.04004	1.04503	1.02959	1.034	1.04149	1.0452		104.835	117.557	99.325	117.268	100.649	113.553		25.4745	26.0987	29.2728	28.6258
134801		106.047	115.709	88.293	109.228	98.605	105.433				0	0	0	0	0	0		0	0	0	0	0	0		0	0	0	0	0	0		1.04066	1.04528	1.03024	1.03379	1.04181	1.04595		106.047	115.709	88.293	109.228	98.605	105.433		25.5858	26.2662	29.3777	28.5048
134881		94.777	93.97	91.888	87.103	102.329	108.728				0	0	0	0	0	0		0	0	0	0	0	0		0	0	0	0	0	0		1.04087	1.04579	1.0297	1.03327	1.04018	1.0461		94.777	93.97	91.888	87.103	102.329	108.728		25.5858	26.0545	29.3777	28.4273
135001		99.021	120.424	87.815	87.73	92.949	106.784				0	0	0	0	0	0		0	0	0	0	0	0		0	0	0	0	0	0		1.04043	1.04598	1.02963	1.03247	1.03854	1.04606		99.021	120.424	87.815	87.73	92.949	106.784		25.7425	26.0545	29.664	28.3815
135101		78.619	91.89	71.462	87.956	82.266	88.254				0	0	0	0	0	0		0	0	0	0	0	0		0	0	0	0	0	0		1.03954	1.04588	1.02959	1.03212	1.03897	1.04619		100.609	91.89	94.0522	87.956	82.266	107.699		25.7425	26.0545	29.664	28.3815
135181		78.987	104.744	76.02	81.902	67.297	100.227				0	0	0	0	0	0		0	0	0	0	0	0		0	0	0	0	0	0		1.03943	1.04615	1.03001	1.03246	1.03795	1.04667		101.049	104.744	76.02	81.902	92.7233	100.227		26.0577	25.947	29.782	28.2408
135261		76.021	90.96	75.664	87.212	86.599	92.614				0	0	0	0	0	0		0	0	0	0	0	0		0	0	0	0	0	0		1.03966	1.04557	1.02946	1.03253	1.03821	1.04658		100.997	90.96	75.664	87.212	86.599	92.614		25.894	25.947	29.782	28.2408
135341		75.615	76.557	78.162	81.505	99.268	91.594				0	0	0	0	0	0		0	0	0	0	0	0		0	0	0	0	0	0		1.03988	1.04554	1.03006	1.03285	1.03867	1.04694		100.944	100.142	78.162	81.505	99.268	91.594		25.7542	25.913	29.315	28.139
135441		91.387	110.278	90.499	98.693	88.868	122.781				0	0	0	0	0	0		0	0	0	0	0	0		0	0	0	0	0	0		1.03965	1.04594	1.02978	1.03219	1.03911	1.04699		91.387	110.278	90.499	98.693	88.868	122.781		25.6375	26.1482	29.152	28.1723
135541		87.576	118.851	94.513	122.645	92.339	117.157				0	0	0	0	0	0		0	0	0	0	0	0		0	0	0	0	0	0		1.03938	1.04588	1.02991	1.03241	1.03828	1.04696		87.576	118.851	94.513	122.645	92.339	117.157		25.5345	26.0805	29.0413	27.8038
135621		88.529	99.898	89.558	92.986	106.722	105.131				0	0	0	0	0	0		0	0	0	0	0	0		0	0	0	0	0	0		1.03984	1.0457	1.02942	1.03143	1.03729	1.047		88.529	99.898	89.558	92.986	106.722	105.131		25.6942	26.0805	29.1445	27.8038
135701		86.883	84.269	85.208	92.346	95.233	112.637				0	0	0	0	0	0		0	0	0	0	0	0		0	0	0	0	0	0		1.03824	1.04567	1.02857	1.03017	1.03645	1.0462		86.883	84.269	85.208	92.346	95.233	112.637		25.6942	26.0805	29.1445	27.8038
135781		88.881	100.857	91.659	97.472	98.008	105.585				0	0	0	0	0	0		0	0	0	0	0	0		0	0	0	0	0	0		1.03806	1.04529	1.02827	1.02847	1.03624	1.04636		88.881	100.857	91.659	97.472	98.008	105.585		25.6942	26.1482	29.0132	27.6442
135861		102.343	93.456	81.553	99.639	82.31	115.165				0	0	0	0	0	0		0	0	0	0	0	0		0	0	0	0	0	0		1.03697	1.04552	1.02777	1.02778	1.03643	1.04655		102.343	93.456	81.553	99.639	82.31	115.165		25.6942	26.0805	29.297	27.3023
136001		83.389	80.077	81.515	93.055	76.63	98.597				0	0	0	0	0	0		0	0	0	0	0	0		0	0	0	0	0	0		1.03738	1.04587	1.02746	1.02685	1.03646	1.04491		83.389	100.356	81.515	93.055	76.63	98.597		25.7392	26.0312	29.2192	27.0932
136101		78.26	86.986	90.912	86.962	84.643	98.979				0	0	0	0	0	0		0	0	0	0	0	0		0	0	0	0	0	0		1.0375	1.04581	1.02806	1.02713	1.03606	1.04539		101.429	86.986	90.912	86.962	84.643	98.979		25.692	25.9667	29.2837	27.3788
136181		82.036	90.834	77.2	90.243	91.835	84.651				0	0	0	0	0	0		0	0	0	0	0	0		0	0	0	0	0	0		1.03787	1.0451	1.0285	1.0277	1.03614	1.0466		101.67	90.834	77.2	90.243	91.835	108.285		25.6297	25.9405	29.551	27.4155
136261		111.552	102.526	94.305	110.915	111.439	118.75				0	0	0	0	0	0		0	0	0	0	0	0		0	0	0	0	0	0		1.0375	1.04392	1.02893	1.02641	1.03631	1.0474		111.552	102.526	94.305	110.915	111.439	118.75		25.5973	25.8932	29.4895	27.4277
136361		103.726	98.071	97.829	103.214	96.861	108.16				0	0	0	0	0	0		0	0	0	0	0	0		0	0	0	0	0	0		1.03813	1.04407	1.02926	1.02673	1.03686	1.04464		103.726	98.071	97.829	103.214	96.861	108.16		25.6937	25.8932	29.296	27.3585
136461		88.141	95.669	107.29	110.442	97.266	110.252				0	0	0	0	0	0		0	0	0	0	0	0		0	0	0	0	0	0		1.03625	1.04291	1.02867	1.02622	1.03675	1.04215		88.141	95.669	107.29	110.442	97.266	110.252		25.6937	25.8627	29.296	27.3585
136541		97.381	99.77	97.433	101.94	93.678	108.028				0	0	0	0	0	0		0	0	0	0	0	0		0	0	0	0	0	0		1.03551	1.04184	1.02867	1.02599	1.0369	1.03971		97.381	99.77	97.433	101.94	93.678	108.028		25.6422	25.8245	29.1225	27.2913
136621		89.302	100.391	80.642	112.067	82.981	106.464				0	0	0	0	0	0		0	0	0	0	0	0		0	0	0	0	0	0		1.03546	1.04201	1.02912	1.0255	1.03717	1.03978		89.302	100.391	80.642	112.067	82.981	106.464		25.7507	26.041	29.1557	27.2973
136701		81.227	103.646	71.088	99.113	67.935	96.678				0	0	0	0	0	0		0	0	0	0	0	0		0	0	0	0	0	0		1.0356	1.04282	1.0304	1.02558	1.03743	1.0394		101.981	103.646	96.1787	99.113	94.5453	96.678		25.7448	26.1337	29.182	27.292
136781		90.053	91.644	76.693	92.113	86.208	107.55				0	0	0	0	0	0		0	0	0	0	0	0		0	0	0	0	0	0		1.03563	1.04267	1.03116	1.02636	1.03781	1.03868		90.053	91.644	76.693	92.113	86.208	107.55		25.8127	26.4423	29.2133	27.4335
136861		81.409	75.019	69.985	78.849	71.334	94.783				0	0	0	0	0	0		0	0	0	0	0	0		0	0	0	0	0	0		1.03588	1.04292	1.03175	1.0273	1.03843	1.03801		102.034	100.895	96.2437	103.152	94.5812	94.783		25.7532	27.1715	29.1567	27.666
137001		91.989	96.018	66.084	87.612	73.264	101.115				0	0	0	0	0	0		0	0	0	0	0	0		0	0	0	0	0	0		1.03541	1.04104	1.03225	1.02772	1.03813	1.03736		91.989	96.018	96.5151	87.612	94.5841	101.115		25.647	27.1552	29.2187	28.1102
137081		97.132	96.073	105.104	115.567	96.701	118.779				0	0	0	0	0	0		0	0	0	0	0	0		0	0	0	0	0	0		1.03568	1.03932	1.0328	1.02775	1.03834	1.03656		97.132	96.073	105.104	115.567	96.701	118.779		25.571	27.1435	29.1478	28.0433
137161		102.089	119.326	97.452	107.381	101.813	113.583				0	0	0	0	0	0		0	0	0	0	0	0		0	0	0	0	0	0		1.03584	1.03851	1.03292	1.02786	1.03822	1.03556		102.089	119.326	97.452	107.381	101.813	113.583		25.9992	26.941	29.185	28.0015
137262		102.922	92.411	87.779	102.238	85.784	111.449				0	0	0	0	0	0		0	0	0	0	0	0		0	0	0	0	0	0		1.03448	1.03742	1.03178	1.02816	1.03783	1.03643		102.922	92.411	87.779	102.238	85.784	111.449		26.0938	26.991	29.241	28.2417
137341		91.71	100.513	85.069	96.741	88.495	94.498				0	0	0	0	0	0		0	0	0	0	0	0		0	0	0	0	0	0		1.03356	1.03548	1.03193	1.02948	1.03743	1.03767		91.71	100.513	85.069	96.741	88.495	94.498		26.1005	26.991	29.1718	28.2437
137421		84.369	99.695	83.227	82.776	84.133	108.413				0	0	0	0	0	0		0	0	0	0	0	0		0	0	0	0	0	0		1.0335	1.03465	1.0324	1.03052	1.03679	1.03825		84.369	99.695	83.227	82.776	84.133	108.413		26.0512	26.8085	29.1887	28.1398
137501		81.259	85.351	80.36	79.14	87.975	93.946				0	0	0	0	0	0		0	0	0	0	0	0		0	0	0	0	0	0		1.03344	1.03574	1.03223	1.03126	1.03577	1.03867		102.36	85.351	80.36	103.39	87.975	93.946		26.0375	26.762	28.9392	28.1355
137581		89.913	87.969	91.264	88.19	83.595	100.689				0	0	0	0	0	0		0	0	0	0	0	0		0	0	0	0	0	0		1.03388	1.03603	1.03269	1.03144	1.03451	1.03822		89.913	87.969	91.264	88.19	83.595	100.689		26.0455	26.7205	28.7472	28.0782
137661		90.165	87.741	81.893	74.671	79.189	91.968				0	0	0	0	0	0		0	0	0	0	0	0		0	0	0	0	0	0		1.03443	1.03501	1.03245	1.03119	1.03382	1.03712		90.165	87.741	81.893	103.66	79.189	111.565		26.1017	26.633	28.6705	27.9655
137762		72.237	94.062	68.565	77.397	63.625	90.01				0	0	0	0	0	0		0	0	0	0	0	0		0	0	0	0	0	0		1.03485	1.03148	1.03271	1.03122	1.03358	1.036		102.524	94.062	97.4769	103.876	95.3649	111.667		25.9647	26.633	28.6882	27.8218
137882		107.814	109.406	102.471	126.432	100.182	128				0	0	0	0	0	0		0	0	0	0	0	0		0	0	0	0	0	0		1.03503	1.0281	1.03218	1.03069	1.03264	1.03628		107.814	109.406	102.471	126.432	100.182	128		25.7267	26.633	28.609	27.71
138001		89.204	99.226	78.807	107.967	88.11	133.001				0	0	0	0	0	0		0	0	0	0	0	0		0	0	0	0	0	0		1.03576	1.02791	1.03279	1.03098	1.03336	1.03729		89.204	99.226	78.807	107.967	88.11	133.001		25.9102	26.5148	28.7275	27.8323
138081		97.096	98.845	77.14	88.937	85.435	115.472				0	0	0	0	0	0		0	0	0	0	0	0		0	0	0	0	0	0		1.03669	1.02883	1.03309	1.0317	1.03394	1.03772		97.096	98.845	77.14	88.937	85.435	115.472		26.1217	26.5752	28.7127	28.0503
138161		82.768	100.674	80.651	99.896	90.585	109.482				0	0	0	0	0	0		0	0	0	0	0	0		0	0	0	0	0	0		1.0363	1.02865	1.03419	1.03211	1.03419	1.03788		102.909	100.674	80.651	99.896	90.585	109.482		26.5072	26.6035	29.1035	28.3045
138241		91.852	91.015	79.323	96.727	74.004	104.764				0	0	0	0	0	0		0	0	0	0	0	0		0	0	0	0	0	0		1.03573	1.02691	1.03499	1.03155	1.03432	1.03778		91.852	91.015	79.323	96.727	96.1607	104.764		26.404	26.725	29.529	28.2037
138321		78.675	88.145	74.872	94.286	82.748	103.583				0	0	0	0	0	0		0	0	0	0	0	0		0	0	0	0	0	0		1.03535	1.02472	1.03446	1.03141	1.03434	1.03628		103.055	88.145	98.3669	94.286	82.748	103.583		26.3885	26.626	29.702	28.2037
138441		79.118	87.392	72.006	82.399	78.929	103.525				0	0	0	0	0	0		0	0	0	0	0	0		0	0	0	0	0	0		1.03388	1.02477	1.03371	1.03154	1.03455	1.03644		103.127	87.392	98.3943	104.578	78.929	103.525		26.3885	26.55	29.9098	28.2037
138521		76.222	76.118	82.492	79.577	96.983	89.971				0	0	0	0	0	0		0	0	0	0	0	0		0	0	0	0	0	0		1.03383	1.02341	1.03403	1.03086	1.03455	1.03449		103.13	103.981	82.492	104.644	96.983	112.493		26.085	26.55	29.8155	28.146
138601		118.338	101.143	88.281	97.787	87.685	131.287				0	0	0	0	0	0		0	0	0	0	0	0		0	0	0	0	0	0		1.03311	1.02351	1.03292	1.0303	1.03471	1.03329		118.338	101.143	88.281	97.787	87.685	131.287		26.085	26.4488	29.7037	27.8655
138681		122.482	124.628	112.816	108.649	101.583	131.088				0	0	0	0	0	0		0	0	0	0	0	0		0	0	0	0	0	0		1.03319	1.02242	1.03193	1.02956	1.03378	1.0331		122.482	124.628	112.816	108.649	101.583	131.088		26.085	26.1565	29.503	27.7308
138801		114.961	98.619	122.575	109.2	104.536	102.227				0	0	0	0	0	0		0	0	0	0	0	0		0	0	0	0	0	0		1.03197	1.02216	1.03235	1.02981	1.03166	1.03322		114.961	98.619	122.575	109.2	104.536	102.227		25.9858	25.8023	29.0913	27.918
138882		115.163	106.539	104.261	103.17	119.897	114.09				0	0	0	0	0	0		0	0	0	0	0	0		0	0	0	0	0	0		1.03066	1.02262	1.03382	1.03061	1.03082	1.03287		115.163	106.539	104.261	103.17	119.897	114.09		26.1103	26.1218	28.92	27.9785
139022		91.986	115.757	115.744	111.007	91.965	124.565				0	0	0	0	0	0		0	0	0	0	0	0		0	0	0	0	0	0		1.03106	1.02302	1.03343	1.03136	1.03065	1.03313		91.986	115.757	115.744	111.007	91.965	124.565		25.8297	25.9767	28.5343	27.8795
139102		101.253	104.946	76.652	104.715	84.374	99.262				0	0	0	0	0	0		0	0	0	0	0	0		0	0	0	0	0	0		1.03144	1.02274	1.03384	1.0307	1.03063	1.03286		101.253	104.946	76.652	104.715	84.374	99.262		25.8515	25.7548	28.392	27.8795
139181		91.071	112.429	95.881	100.809	97.314	96.346				0	0	0	0	0	0		0	0	0	0	0	0		0	0	0	0	0	0		1.03178	1.02288	1.03411	1.02957	1.03082	1.03286		91.071	112.429	95.881	100.809	97.314	96.346		25.797	25.6938	28.392	27.7335
139281		82.335	95.449	92.174	82.543	92.608	85.466				0	0	0	0	0	0		0	0	0	0	0	0		0	0	0	0	0	0		1.03064	1.02301	1.03204	1.02945	1.03062	1.03271		104.218	95.449	92.174	104.932	92.608	112.613		25.7155	25.4772	28.1445	27.5312
139362		108.889	111.451	96.948	98.939	108.322	117.167				0	0	0	0	0	0		0	0	0	0	0	0		0	0	0	0	0	0		1.02933	1.02308	1.02939	1.02971	1.03064	1.03296		108.889	111.451	96.948	98.939	108.322	117.167		25.6605	25.3063	28.0075	27.118
139442		102.042	128.24	102.012	133.424	104.168	133.94				0	0	0	0	0	0		0	0	0	0	0	0		0	0	0	0	0	0		1.02952	1.02258	1.0293	1.0296	1.03067	1.03306		102.042	128.24	102.012	133.424	104.168	133.94		25.585	25.22	28.0075	26.8815
139522		108.618	119.392	101.02	112.432	91.033	106.227				0	0	0	0	0	0		0	0	0	0	0	0		0	0	0	0	0	0		1.02969	1.02269	1.02897	1.02924	1.03111	1.03227		108.618	119.392	101.02	112.432	91.033	106.227		25.5282	25.0997	27.7058	26.8455
139602		100.099	96.548	92.192	110.836	100.402	123.863				0	0	0	0	0	0		0	0	0	0	0	0		0	0	0	0	0	0		1.0304	1.02305	1.02894	1.0287	1.03115	1.03162		100.099	96.548	92.192	110.836	100.402	123.863		25.543	25.0157	27.5785	26.7107
139681		110.573	96.756	84.302	110.536	100.385	127.968				0	0	0	0	0	0		0	0	0	0	0	0		0	0	0	0	0	0		1.03065	1.02381	1.02918	1.02902	1.03099	1.03181		110.573	96.756	84.302	110.536	100.385	127.968		25.4603	25.293	27.3308	26.6525
139762		101.06	92.988	94.21	106.786	76.638	106.684				0	0	0	0	0	0		0	0	0	0	0	0		0	0	0	0	0	0		1.03084	1.0242	1.02876	1.02943	1.031	1.03232		101.06	92.988	94.21	106.786	96.721	106.684		25.2877	25.293	27.3308	26.6525
139862		109.025	93.077	79.754	103.924	73.755	96.698				0	0	0	0	0	0		0	0	0	0	0	0		0	0	0	0	0	0		1.03069	1.02466	1.02788	1.02953	1.03091	1.03189		109.025	93.077	79.754	103.924	96.7227	96.698		25.1535	25.2602	27.3308	26.4643
140002		90.3	88.306	91.608	85.081	93.661	105.083				0	0	0	0	0	0		0	0	0	0	0	0		0	0	0	0	0	0		1.03067	1.02471	1.02793	1.02948	1.03082	1.03188		90.3	88.306	91.608	85.081	93.661	105.083		25.0015	25.0503	27.1098	26.4643
140082		119.025	121.676	104.731	111.675	91.096	110.295				0	0	0	0	0	0		0	0	0	0	0	0		0	0	0	0	0	0		1.03028	1.02456	1.02824	1.0293	1.03104	1.03204		119.025	121.676	104.731	111.675	91.096	110.295		24.8598	25.0503	26.9653	26.4643
140161		106.929	115.995	94.244	131.294	109.486	130.306				0	0	0	0	0	0		0	0	0	0	0	0		0	0	0	0	0	0		1.02751	1.02461	1.02813	1.02901	1.03098	1.03227		106.929	115.995	94.244	131.294	109.486	130.306		24.7572	24.9805	26.92	26.3872
140241		110.899	106.522	115.869	104.896	99.176	120.633				0	0	0	0	0	0		0	0	0	0	0	0		0	0	0	0	0	0		1.02433	1.02441	1.02834	1.02869	1.03054	1.03228		110.899	106.522	115.869	104.896	99.176	120.633		24.6832	24.9615	26.8955	26.3678
140321		107.171	107.703	100.403	112.504	101.684	124.458				0	0	0	0	0	0		0	0	0	0	0	0		0	0	0	0	0	0		1.02206	1.02446	1.02835	1.02743	1.03009	1.03256		107.171	107.703	100.403	112.504	101.684	124.458		24.7375	24.8377	26.5858	26.3085
140402		114.616	109.555	99.281	110.608	105.507	125.53				0	0	0	0	0	0		0	0	0	0	0	0		0	0	0	0	0	0		1.01942	1.02481	1.02759	1.02615	1.03006	1.03289		114.616	109.555	99.281	110.608	105.507	125.53		24.595	24.8377	26.6782	26.2653
140481		102.429	104.294	111.682	104.947	110.901	119.697				0	0	0	0	0	0		0	0	0	0	0	0		0	0	0	0	0	0		1.0191	1.02453	1.02692	1.0258	1.02968	1.03317		102.429	104.294	111.682	104.947	110.901	119.697		24.9283	24.5578	26.6782	26.1467
140561		90.758	108.923	96.177	100.399	85.899	104.767				0	0	0	0	0	0		0	0	0	0	0	0		0	0	0	0	0	0		1.01924	1.02461	1.02694	1.02508	1.0295	1.03326		90.758	108.923	96.177	100.399	85.899	104.767		25.0708	24.5578	26.4167	26.023
140661		101.206	97.522	88.888	101.216	100.906	98.638				0	0	0	0	0	0		0	0	0	0	0	0		0	0	0	0	0	0		1.02004	1.02449	1.02704	1.02444	1.02856	1.03331		101.206	97.522	88.888	101.216	100.906	98.638		25.1125	24.8377	26.4167	25.9848
140741		106.707	113.966	83.769	91.423	78.672	111.529				0	0	0	0	0	0		0	0	0	0	0	0		0	0	0	0	0	0		1.02287	1.02439	1.02703	1.02294	1.02843	1.03317		106.707	113.966	83.769	91.423	96.853	111.529		25.0708	24.8377	26.2882	25.9173
140861		135.276	134.92	107.515	136.034	121.465	139.625				0	0	0	0	0	0		0	0	0	0	0	0		0	0	0	0	0	0		1.02552	1.02429	1.02703	1.02318	1.02857	1.0331		135.276	134.92	107.515	136.034	121.465	139.625		25.0708	24.8377	26.1732	25.8822
141001		123.186	113.803	108.823	117.507	107.619	114.895				0	0	0	0	0	0		0	0	0	0	0	0		0	0	0	0	0	0		1.02585	1.02373	1.02729	1.02221	1.02809	1.03199		123.186	113.803	108.823	117.507	107.619	114.895		24.9283	24.4783	26.0413	25.787
141122		104.274	124.228	109.698	122.507	110.654	130.145				0	0	0	0	0	0		0	0	0	0	0	0		0	0	0	0	0	0		1.02602	1.02376	1.02664	1.02273	1.02754	1.03123		104.274	124.228	109.698	122.507	110.654	130.145		24.8378	24.4783	25.9817	25.6315
141201		117.069	109.269	115.065	114.547	99.922	127.341				0	0	0	0	0	0		0	0	0	0	0	0		0	0	0	0	0	0		1.02353	1.02315	1.02541	1.02255	1.02705	1.03112		117.069	109.269	115.065	114.547	99.922	127.341		24.7438	24.4783	25.9817	25.6315
141282		116.507	114.768	99.5	110.799	96.176	117.717				0	0	0	0	0	0		0	0	0	0	0	0		0	0	0	0	0	0		1.02109	1.02341	1.02533	1.02165	1.02702	1.02921		116.507	114.768	99.5	110.799	96.176	117.717		24.7438	24.4783	25.9695	25.6315
141362		122.058	128.258	115.18	113.8	109.089	129.703				0	0	0	0	0	0		0	0	0	0	0	0		0	0	0	0	0	0		1.02052	1.02411	1.0255	1.02212	1.02783	1.02939		122.058	128.258	115.18	113.8	109.089	129.703		24.3305	24.0535	25.879	25.568
141442		110.942	112.43	107.761	108.577	100.188	120.768				0	0	0	0	0	0		0	0	0	0	0	0		0	0	0	0	0	0		1.0207	1.02433	1.02433	1.02245	1.02741	1.0294		110.942	112.43	107.761	108.577	100.188	120.768		24.3305	24.4258	25.7532	25.568
141521		126.438	127.214	105.988	114.373	117.877	101.122				0	0	0	0	0	0		0	0	0	0	0	0		0	0	0	0	0	0		1.02062	1.02428	1.02197	1.02268	1.02757	1.0292		126.438	127.214	105.988	114.373	117.877	101.122		24.3305	24.4258	25.662	25.568
141602		146.624	142.218	140.147	142.828	132.916	136.832				0	0	0	0	0	0		0	0	0	0	0	0		0	0	0	0	0	0		1.02057	1.02451	1.02038	1.02254	1.02766	1.02912		146.624	142.218	140.147	142.828	132.916	136.832		24.3305	24.4258	25.574	25.568
141721		135.646	147.127	116.055	139.878	110.08	150.828				0	0	0	0	0	0		0	0	0	0	0	0		0	0	0	0	0	0		1.02104	1.02456	1.02078	1.02173	1.0269	1.02934		135.646	147.127	116.055	139.878	110.08	150.828		24.2713	24.4258	25.5347	25.621
141801		123.676	113.334	112.013	123.582	110.007	120.829				0	0	0	0	0	0		0	0	0	0	0	0		0	0	0	0	0	0		1.02092	1.02418	1.02088	1.0216	1.02602	1.02945		123.676	113.334	112.013	123.582	110.007	120.829		24.1465	24.0535	25.4242	25.4435
141882		149.333	124.423	127.272	124.795	114.729	158.81				0	0	0	0	0	0		0	0	0	0	0	0		0	0	0	0	0	0		1.02055	1.02456	1.0212	1.02212	1.02529	1.02752		149.333	124.423	127.272	124.795	114.729	158.81		24.1465	24.4258	25.4242	25.4435
142002		120.828	109.081	112.026	120.09	109.178	109.43				0	0	0	0	0	0		0	0	0	0	0	0		0	0	0	0	0	0		1.02087	1.02499	1.02046	1.02215	1.02509	1.02778		120.828	109.081	112.026	120.09	109.178	109.43		24.1465	24.4258	25.3787	25.4435
142102		113.627	125.327	92.551	125.528	100.1	124.731				0	0	0	0	0	0		0	0	0	0	0	0		0	0	0	0	0	0		1.02063	1.02554	1.01957	1.02238	1.02522	1.02784		113.627	125.327	92.551	125.528	100.1	124.731		24.1465	24.4258	25.3528	25.3385
142202		96.166	116.929	103.076	105.473	85.624	112.494				0	0	0	0	0	0		0	0	0	0	0	0		0	0	0	0	0	0		1.02077	1.02523	1.01888	1.02231	1.0253	1.02781		96.166	116.929	103.076	105.473	85.624	112.494		24.1465	24.4258	25.337	25.3385
142302		119.433	114.347	114.721	102.525	96.559	140.96				0	0	0	0	0	0		0	0	0	0	0	0		0	0	0	0	0	0		1.02065	1.02506	1.01951	1.02238	1.02541	1.02754		119.433	114.347	114.721	102.525	96.559	140.96		24.2713	24.4258	25.337	25.3385
142402		120.728	131.441	121.891	125.422	118.875	143.902				0	0	0	0	0	0		0	0	0	0	0	0		0	0	0	0	0	0		1.02049	1.02485	1.01935	1.02203	1.02566	1.02756		120.728	131.441	121.891	125.422	118.875	143.902		24.2713	24.4258	25.337	25.3385
142482		125.739	120.218	110.613	139.377	114.606	131.404				0	0	0	0	0	0		0	0	0	0	0	0		0	0	0	0	0	0		1.02027	1.02428	1.01916	1.02201	1.0258	1.02753		125.739	120.218	110.613	139.377	114.606	131.404		24.1465	24.0535	25.164	25.122
142562		137.692	120.438	104.134	126.128	122.033	123.146				0	0	0	0	0	0		0	0	0	0	0	0		0	0	0	0	0	0		1.01885	1.02384	1.01945	1.02104	1.02446	1.02766		137.692	120.438	104.134	126.128	122.033	123.146		24.1148	23.883	25.0015	25.0312
142642		110.122	140.965	96.634	128.814	121.176	133.209				0	0	0	0	0	0		0	0	0	0	0	0		0	0	0	0	0	0		1.01915	1.02397	1.01875	1.02035	1.02254	1.02973		110.122	140.965	96.634	128.814	121.176	133.209		24.1465	23.883	25.0015	25.014
142722		121.982	131.622	102.181	118.351	101.794	121.234				0	0	0	0	0	0		0	0	0	0	0	0		0	0	0	0	0	0		1.01897	1.02371	1.01928	1.02054	1.02027	1.03008		121.982	131.622	102.181	118.351	101.794	121.234		24.1465	23.6145	25.0015	25.0973
142802		102.492	124.873	91.42	109.905	102.48	121.646				0	0	0	0	0	0		0	0	0	0	0	0		0	0	0	0	0	0		1.01959	1.02415	1.01862	1.02071	1.02074	1.03024		102.492	124.873	91.42	109.905	102.48	121.646		24.1465	24.0535	25.0015	25.014
142882		101.148	118.066	96.918	112.717	92.877	113.494				0	0	0	0	0	0		0	0	0	0	0	0		0	0	0	0	0	0		1.01973	1.0243	1.01896	1.02105	1.02099	1.02998		101.148	118.066	96.918	112.717	92.877	113.494		24.1465	24.0535	25.0015	25.1158
143002		133.228	115.105	129.515	143.562	128.262	134.912				0	0	0	0	0	0		0	0	0	0	0	0		0	0	0	0	0	0		1.0196	1.02419	1.0191	1.02092	1.02109	1.03105		133.228	115.105	129.515	143.562	128.262	134.912		24.1375	24.0535	24.907	25.1158
143082		127.956	121.731	119.128	146.669	123.156	138.679				0	0	0	0	0	0		0	0	0	0	0	0		0	0	0	0	0	0		1.01978	1.0241	1.01914	1.02092	1.01843	1.03121		127.956	121.731	119.128	146.669	123.156	138.679		24.1148	24.0535	24.907	25.1158
143161		131.86	115.234	121.843	122.769	109.851	135.166				0	0	0	0	0	0		0	0	0	0	0	0		0	0	0	0	0	0		1.0202	1.02378	1.01936	1.02133	1.01686	1.03111		131.86	115.234	121.843	122.769	109.851	135.166		24.0178	23.6145	24.8422	25.42
143242		125.3	129.45	123.019	124.476	112.32	126.874				0	0	0	0	0	0		0	0	0	0	0	0		0	0	0	0	0	0		1.02014	1.02433	1.01865	1.0208	1.01683	1.03099		125.3	129.45	123.019	124.476	112.32	126.874		23.9377	23.4562	24.7117	25.3345
143322		122.365	117.173	110.762	123.262	110.495	142.186				0	0	0	0	0	0		0	0	0	0	0	0		0	0	0	0	0	0		1.02039	1.02481	1.0174	1.02068	1.01717	1.03114		122.365	117.173	110.762	123.262	110.495	142.186		23.671	23.4075	24.3387	25.2283
143422		106.73	131.52	111.325	115.774	106.151	123.555				0	0	0	0	0	0		0	0	0	0	0	0		0	0	0	0	0	0		1.0203	1.02459	1.0178	1.02042	1.01411	1.03126		106.73	131.52	111.325	115.774	106.151	123.555		23.671	23.4075	24.1365	25.2283
143502		107.084	121.926	97.967	111.119	97.464	117.089				0	0	0	0	0	0		0	0	0	0	0	0		0	0	0	0	0	0		1.02089	1.02478	1.01807	1.02073	1.01421	1.03148		107.084	121.926	97.967	111.119	97.464	117.089		23.5192	23.4562	24.1365	25.2283
143602		113.387	91.106	97.44	114.684	100.026	127.391				0	0	0	0	0	0		0	0	0	0	0	0		0	0	0	0	0	0		1.0206	1.02404	1.01788	1.02081	1.01456	1.03156		113.387	104.459	97.44	114.684	100.026	127.391		23.4748	23.4562	23.9968	25.2283
143702		102.12	112.044	98.97	125.466	90.367	126.12				0	0	0	0	0	0		0	0	0	0	0	0		0	0	0	0	0	0		1.02081	1.02451	1.01751	1.02124	1.01479	1.03173		102.12	112.044	98.97	125.466	90.367	126.12		23.5192	23.4562	23.9968	25.3345
143782		128.068	142.354	110.659	137.309	130.236	154.624				0	0	0	0	0	0		0	0	0	0	0	0		0	0	0	0	0	0		1.02057	1.02529	1.01765	1.0211	1.01475	1.03145		128.068	142.354	110.659	137.309	130.236	154.624		23.4748	23.4562	23.889	25.42
143882		120.775	150.723	129.01	141.034	109.469	159.38				0	0	0	0	0	0		0	0	0	0	0	0		0	0	0	0	0	0		1.02072	1.02411	1.01782	1.01965	1.01194	1.03109		120.775	150.723	129.01	141.034	109.469	159.38		23.4608	23.4075	23.6372	25.3345
144002		126.534	106.715	108.598	128.669	123.049	142.111				0	0	0	0	0	0		0	0	0	0	0	0		0	0	0	0	0	0		1.01943	1.02345	1.01862	1.0177	1.01027	1.02985		126.534	106.715	108.598	128.669	123.049	142.111		23.5285	23.3698	23.6212	25.2283
144121		116.265	128.368	104.346	111.04	109.342	129.179				0	0	0	0	0	0		0	0	0	0	0	0		0	0	0	0	0	0		1.01811	1.02366	1.01906	1.01676	1.0104	1.02797		116.265	128.368	104.346	111.04	109.342	129.179		23.3522	23.257	23.6028	25.1442
144201		102.256	113.491	113.869	113.036	98.693	129.342				0	0	0	0	0	0		0	0	0	0	0	0		0	0	0	0	0	0		1.01793	1.02417	1.01956	1.01703	1.00986	1.02762		102.256	113.491	113.869	113.036	98.693	129.342		23.2608	23.2057	23.4682	25.0987
144282		113.181	124.609	109.176	108.271	96.49	118.654				0	0	0	0	0	0		0	0	0	0	0	0		0	0	0	0	0	0		1.01732	1.02368	1.01953	1.01726	1.00988	1.02787		113.181	124.609	109.176	108.271	96.49	118.654		23.2608	23.2057	23.326	25.0987
144362		101.727	98.682	110.106	116.654	102.905	117.19				0	0	0	0	0	0		0	0	0	0	0	0		0	0	0	0	0	0		1.01565	1.02405	1.01923	1.01791	1.01029	1.028		101.727	98.682	110.106	116.654	102.905	117.19		23.2608	23.257	23.326	25.0987
144442		103.684	100.02	105.918	106.428	109.209	107.441				0	0	0	0	0	0		0	0	0	0	0	0		0	0	0	0	0	0		1.01619	1.02442	1.01924	1.01802	1.01055	1.02824		103.684	100.02	105.918	106.428	109.209	107.441		23.2467	23.257	23.2225	25.0987
144522		118.874	124.33	122.845	128.834	117.675	128.033				0	0	0	0	0	0		0	0	0	0	0	0		0	0	0	0	0	0		1.01505	1.02268	1.01934	1.01836	1.01065	1.0283		118.874	124.33	122.845	128.834	117.675	128.033		23.2467	23.257	23.1382	25.0987
144602		116.667	127.429	131.742	130.839	115.618	163.728				0	0	0	0	0	0		0	0	0	0	0	0		0	0	0	0	0	0		1.01463	1.02119	1.01962	1.01862	1.01003	1.02863		116.667	127.429	131.742	130.839	115.618	163.728		23.1637	23.2057	22.954	25.1382
144702		128.968	124.187	129.691	127.261	116.725	140.452				0	0	0	0	0	0		0	0	0	0	0	0		0	0	0	0	0	0		1.01432	1.02059	1.02016	1.01898	1.00953	1.02854		128.968	124.187	129.691	127.261	116.725	140.452		23.1122	23.2057	22.8028	24.891
144782		126.695	122.273	117.281	136.98	116.01	132.471				0	0	0	0	0	0		0	0	0	0	0	0		0	0	0	0	0	0		1.01468	1.02009	1.01979	1.01894	1.00879	1.02882		126.695	122.273	117.281	136.98	116.01	132.471		23.0322	22.7638	22.7537	24.6462
144882		107.904	110.877	103.782	113.516	103.957	117.431				0	0	0	0	0	0		0	0	0	0	0	0		0	0	0	0	0	0		1.01456	1.01941	1.01978	1.01794	1.00893	1.0291		107.904	110.877	103.782	113.516	103.957	117.431		22.949	22.6135	22.5798	24.5135
145002		124.32	118.499	111.249	115.508	103.704	126.592				0	0	0	0	0	0		0	0	0	0	0	0		0	0	0	0	0	0		1.01427	1.01947	1.02034	1.01643	1.00905	1.02935		124.32	118.499	111.249	115.508	103.704	126.592		22.8528	22.7638	22.5798	24.5135
145081		133.271	111.225	99.026	104.079	105.257	125.626				0	0	0	0	0	0		0	0	0	0	0	0		0	0	0	0	0	0		1.01438	1.01861	1.02072	1.01666	1.00953	1.02965		133.271	111.225	99.026	104.079	105.257	125.626		22.7462	22.7638	22.7537	24.6462
145181		103.485	111.087	107.309	106.874	99.065	107.735				0	0	0	0	0	0		0	0	0	0	0	0		0	0	0	0	0	0		1.01464	1.01858	1.02106	1.01694	1.00981	1.02897		103.485	111.087	107.309	106.874	99.065	107.735		22.8528	22.7638	22.7537	24.6462
145262		126.828	133.781	117.821	120.273	113.257	145.259				0	0	0	0	0	0		0	0	0	0	0	0		0	0	0	0	0	0		1.01487	1.01864	1.02139	1.01707	1.00977	1.02877		126.828	133.781	117.821	120.273	113.257	145.259		22.7462	22.7638	22.7537	24.891
145362		121.97	112.94	135.542	110.004	137.775	134.358				0	0	0	0	0	0		0	0	0	0	0	0		0	0	0	0	0	0		1.01494	1.01884	1.02064	1.01719	1.00969	1.02873		121.97	112.94	135.542	110.004	137.775	134.358		22.7462	22.6135	22.5798	24.891
145442		118.962	127.962	112.702	101.679	108.399	111.734				0	0	0	0	0	0		0	0	0	0	0	0		0	0	0	0	0	0		1.01516	1.01779	1.01957	1.01636	1.00888	1.02739		118.962	127.962	112.702	101.679	108.399	111.734		22.6262	22.6042	22.5513	24.569
145522		122.486	133.915	101.902	113.483	116.315	139.408				0	0	0	0	0	0		0	0	0	0	0	0		0	0	0	0	0	0		1.01509	1.01736	1.01903	1.01637	1.00895	1.02736		122.486	133.915	101.902	113.483	116.315	139.408		22.5285	22.5785	22.527	24.466
145602		115.909	111.086	109.835	118.871	85.633	122.964				0	0	0	0	0	0		0	0	0	0	0	0		0	0	0	0	0	0		1.01537	1.01695	1.01933	1.01664	1.00898	1.02747		115.909	111.086	109.835	118.871	99.0457	122.964		22.396	22.441	22.527	24.466
145682		113.519	105.093	102.447	103.527	77.845	108.43				0	0	0	0	0	0		0	0	0	0	0	0		0	0	0	0	0	0		1.01528	1.01715	1.01937	1.01717	1.00937	1.02771		113.519	105.093	102.447	103.527	98.9601	108.43		22.2685	22.441	22.3585	24.38
145761		112.976	95.282	102.605	104.537	105.234	97.749				0	0	0	0	0	0		0	0	0	0	0	0		0	0	0	0	0	0		1.01576	1.01646	1.01967	1.01754	1.00981	1.02782		112.976	95.282	102.605	104.537	105.234	114.198		22.2685	22.441	22.3585	24.466
145842		97.267	88.503	98.708	76.323	78.711	100.148				0	0	0	0	0	0		0	0	0	0	0	0		0	0	0	0	0	0		1.01596	1.01678	1.02008	1.0179	1.00992	1.02801		97.267	106.319	98.708	107.799	98.8426	114.156		22.1527	22.441	22.3585	24.466
146002		121.324	110.587	111.875	96.618	95.157	147.173				0	0	0	0	0	0		0	0	0	0	0	0		0	0	0	0	0	0		1.01611	1.01733	1.02039	1.01826	1.01025	1.02806		121.324	110.587	111.875	96.618	95.157	147.173		22.0725	22.2523	22.1453	24.569
146082		121.377	111.417	113.877	96.631	102.418	121.896				0	0	0	0	0	0		0	0	0	0	0	0		0	0	0	0	0	0		1.01637	1.01535	1.02027	1.0186	1.00896	1.02805		121.377	111.417	113.877	96.631	102.418	121.896		22.035	22.1385	22.0268	24.569
146161		117.391	106.671	112.461	97.958	123.374	119.916				0	0	0	0	0	0		0	0	0	0	0	0		0	0	0	0	0	0		1.01685	1.01426	1.02073	1.0184	1.00778	1.0279		117.391	106.671	112.461	97.958	123.374	119.916		21.8405	22.092	22.145	24.466
146241		103.04	100.183	101.909	106.816	117.213	117.599				0	0	0	0	0	0		0	0	0	0	0	0		0	0	0	0	0	0		1.01707	1.01417	1.01932	1.0184	1.00772	1.02525		103.04	100.183	101.909	106.816	117.213	117.599		21.4415	21.9668	22.1033	24.38
146342		116.775	113.297	107.842	106.657	93.142	127.256				0	0	0	0	0	0		0	0	0	0	0	0		0	0	0	0	0	0		1.01632	1.01416	1.01796	1.01856	1.0075	1.02361		116.775	113.297	107.842	106.657	93.142	127.256		21.3413	22.0168	22.0773	24.2472
146422		103.78	102.868	127.147	98.788	97.333	104.973				0	0	0	0	0	0		0	0	0	0	0	0		0	0	0	0	0	0		1.01518	1.01437	1.0182	1.01838	1.00738	1.02373		103.78	102.868	127.147	98.788	97.333	104.973		21.18	21.9853	21.9385	24.2073
146502		96.768	103.753	101.225	96.306	85.266	111.881				0	0	0	0	0	0		0	0	0	0	0	0		0	0	0	0	0	0		1.01664	1.01364	1.01849	1.01819	1.00757	1.02388		96.768	103.753	101.225	96.306	99.1504	111.881		21.0495	21.9853	21.852	24.2073
146582		94.088	90.355	93.247	87.228	85.938	101.626				0	0	0	0	0	0		0	0	0	0	0	0		0	0	0	0	0	0		1.01679	1.01358	1.01888	1.018	1.00806	1.02392		94.088	106.555	93.247	107.941	99.1188	114.64		21.0495	21.8978	21.8178	24.2073
146682		108.085	103.985	93.143	106.113	103.285	120.153				0	0	0	0	0	0		0	0	0	0	0	0		0	0	0	0	0	0		1.01582	1.01412	1.019	1.01849	1.00832	1.02405		108.085	103.985	93.143	106.113	103.285	120.153		20.8927	21.8978	21.8178	24.2073
146802		118.145	112.979	106.85	114.914	121.843	140.397				0	0	0	0	0	0		0	0	0	0	0	0		0	0	0	0	0	0		1.01557	1.01365	1.01917	1.01779	1.00845	1.02433		118.145	112.979	106.85	114.914	121.843	140.397		20.7315	21.8978	21.8043	24.0625
146882		112.85	100.8	108.273	111.915	115.876	111.698				0	0	0	0	0	0		0	0	0	0	0	0		0	0	0	0	0	0		1.016	1.01351	1.01932	1.01724	1.00876	1.02257		112.85	100.8	108.273	111.915	115.876	111.698		21.119	22.0913	21.7598	23.9435
147002		117.465	101.456	108.44	87.167	102.779	111.519				0	0	0	0	0	0		0	0	0	0	0	0		0	0	0	0	0	0		1.01595	1.01365	1.01932	1.01737	1.00883	1.02021		117.465	101.456	108.44	107.976	102.779	111.519		21.1125	22.33	21.721	23.8342
147082		98.513	93.463	103.964	94.279	101.186	105.819				0	0	0	0	0	0		0	0	0	0	0	0		0	0	0	0	0	0		1.01548	1.01374	1.01844	1.01731	1.00899	1.0194		98.513	106.68	103.964	107.978	101.186	105.819		21.1092	22.33	21.6165	23.784
147161		96.067	86.363	89.596	94.808	88.116	105.16				0	0	0	0	0	0		0	0	0	0	0	0		0	0	0	0	0	0		1.01504	1.01302	1.0177	1.01701	1.00933	1.01921		96.067	106.698	89.596	107.987	98.9684	115.189		21.1012	22.2315	21.5803	23.6987
147262		89.358	75.553	98.439	93.119	93.465	99.065				0	0	0	0	0	0		0	0	0	0	0	0		0	0	0	0	0	0		1.01514	1.01336	1.01729	1.01747	1.00938	1.01928		106.99	106.689	98.439	107.973	93.465	115.175		21.1012	22.1898	21.4123	23.5362
147342		95.69	90.288	78.483	98.352	85.524	99.076				0	0	0	0	0	0		0	0	0	0	0	0		0	0	0	0	0	0		1.01463	1.01393	1.01756	1.01692	1.00969	1.01929		95.69	106.675	101.148	98.352	98.8905	115.175		21.0793	22.1898	21.3123	23.5362
147422		94.47	93.697	83.19	86.666	86.223	92.013				0	0	0	0	0	0		0	0	0	0	0	0		0	0	0	0	0	0		1.01434	1.01447	1.01782	1.01741	1.01004	1.01918		107.06	106.705	101.142	107.975	98.8167	115.193		21.0793	22.2645	21.4123	23.5362
147522		119.208	115.156	117.433	112.743	107.594	121.982				0	0	0	0	0	0		0	0	0	0	0	0		0	0	0	0	0	0		1.01441	1.01479	1.0188	1.01771	1.01085	1.01947		119.208	115.156	117.433	112.743	107.594	121.982		21.2085	22.2645	21.6305	23.782
147602		98.124	109.679	103.98	115.88	81.977	115.657				0	0	0	0	0	0		0	0	0	0	0	0		0	0	0	0	0	0		1.01373	1.01484	1.01853	1.01688	1.0113	1.01928		98.124	109.679	103.98	115.88	99.1318	115.657		21.1292	22.3615	21.9215	24.051
147682		116.392	86.092	99.469	94.348	109.463	100.674				0	0	0	0	0	0		0	0	0	0	0	0		0	0	0	0	0	0		1.01389	1.01511	1.01814	1.01586	1.01094	1.0194		116.392	107.32	99.469	108.57	109.463	115.978		21.1977	22.6587	22.0175	23.8208
147782		92.306	99.97	103.227	95.813	85.363	99.457				0	0	0	0	0	0		0	0	0	0	0	0		0	0	0	0	0	0		1.01384	1.01531	1.01764	1.0159	1.01028	1.0197		107.176	99.97	103.227	108.564	99.9387	115.923		21.1122	22.6305	21.9902	23.5882
147882		103.131	77.247	93.986	84.082	85.919	108.654				0	0	0	0	0	0		0	0	0	0	0	0		0	0	0	0	0	0		1.01431	1.01534	1.01784	1.01586	1.01012	1.01974		103.131	107.441	93.986	108.624	99.9463	108.654		21.0768	22.7705	22.2945	23.5072
148042		78.416	89.271	80.786	87.694	78.661	86.437				0	0	0	0	0	0		0	0	0	0	0	0		0	0	0	0	0	0		1.01474	1.0149	1.01785	1.0158	1.00946	1.01999		107.397	107.534	102.064	108.625	99.9795	115.868		21.1505	22.66	22.4185	23.4167
148122		89.796	106.594	96.574	85.087	76.952	102.393				0	0	0	0	0	0		0	0	0	0	0	0		0	0	0	0	0	0		1.01466	1.01429	1.01697	1.01603	1.01	1.01987		107.412	106.594	96.574	108.619	99.9527	115.891		21.1505	22.66	22.4185	23.4167
148201		114.733	98.581	107.326	110.758	110.818	122.26				0	0	0	0	0	0		0	0	0	0	0	0		0	0	0	0	0	0		1.01473	1.01379	1.01748	1.01641	1.00993	1.01954		114.733	107.707	107.326	110.758	110.818	122.26		21.1505	22.598	22.4185	23.5382
148282		112.546	115.197	105.829	100.105	89.847	131.15				0	0	0	0	0	0		0	0	0	0	0	0		0	0	0	0	0	0		1.01521	1.01471	1.0186	1.01688	1.01007	1.01961		112.546	115.197	105.829	100.105	99.9491	131.15		21.366	22.7635	22.3993	23.679
148382		126.145	96.912	113.839	100.527	113.292	103.285				0	0	0	0	0	0		0	0	0	0	0	0		0	0	0	0	0	0		1.015	1.01501	1.01956	1.01679	1.00947	1.01972		126.145	107.766	113.839	100.527	113.292	116.324		21.5565	22.7722	22.4582	23.6702
148462		116.807	102.369	87.741	103.844	100.672	121.354				0	0	0	0	0	0		0	0	0	0	0	0		0	0	0	0	0	0		1.01485	1.01504	1.01829	1.01654	1.00854	1.01953		116.807	102.369	102.207	103.844	100.672	121.354		21.3967	22.6595	22.4427	23.741
148542		96.64	79.191	86.382	99.436	85.075	113.984				0	0	0	0	0	0		0	0	0	0	0	0		0	0	0	0	0	0		1.01506	1.01559	1.01725	1.01613	1.00766	1.01952		107.983	107.74	102.266	109.078	100.021	113.984		21.376	22.497	22.319	23.558
148622		80.336	75.938	90.926	81.956	89.141	72.942				0	0	0	0	0	0		0	0	0	0	0	0		0	0	0	0	0	0		1.01515	1.01459	1.01588	1.01549	1.00687	1.01982		107.974	107.785	90.926	109.173	100.034	116.299		21.2632	22.4388	22.292	23.3978
148701		88.635	82.726	87.899	82.357	78.947	85.134				0	0	0	0	0	0		0	0	0	0	0	0		0	0	0	0	0	0		1.01542	1.01343	1.0161	1.01583	1.00726	1.01972		107.945	107.906	102.467	109.164	100.025	116.323		21.1942	22.2825	22.292	23.3978
148782		87.369	82.911	84.898	78.084	78.999	93.288				0	0	0	0	0	0		0	0	0	0	0	0		0	0	0	0	0	0		1.01569	1.01379	1.01477	1.01639	1.00681	1.01982		107.918	107.851	102.552	109.007	100.035	116.301		21.1942	22.2825	22.2443	23.3978
148862		114.798	91.537	120.054	95.903	123.638	88.333				0	0	0	0	0	0		0	0	0	0	0	0		0	0	0	0	0	0		1.016	1.014	1.01496	1.01612	1.00641	1.02045		114.798	108.085	120.054	108.665	123.638	116.443		21.1942	22.3813	22.2228	23.2678
149002		102.885	109.529	107.255	102.024	96.694	97.831				0	0	0	0	0	0		0	0	0	0	0	0		0	0	0	0	0	0		1.01661	1.01425	1.01539	1.01558	1.00574	1.02078		102.885	109.529	107.255	102.024	96.694	116.429		21.149	22.2408	22.3098	23.3145
149102		110.254	76.085	94.888	89.458	79.253	88.011				0	0	0	0	0	0		0	0	0	0	0	0		0	0	0	0	0	0		1.01608	1.01427	1.01376	1.01347	1.00493	1.01974		110.254	108.365	94.888	109.21	100.126	116.474		21.0577	22.0695	22.2355	23.3145
149182		93.554	75.06	89.526	94.514	91.733	96.511				0	0	0	0	0	0		0	0	0	0	0	0		0	0	0	0	0	0		1.01513	1.01443	1.01158	1.01233	1.0046	1.01859		107.975	108.46	103.268	109.23	100.142	116.688		20.9527	21.8908	22.1198	23.3145
149282		89.314	73.202	86.341	82.214	87.083	117.644				0	0	0	0	0	0		0	0	0	0	0	0		0	0	0	0	0	0		1.01453	1.01426	1.01049	1.01262	1.00418	1.01862		108.038	108.544	103.353	109.223	100.163	117.644		20.9527	21.958	22.012	23.2947
149362		84.34	90.769	86.999	75.188	74.16	94.016				0	0	0	0	0	0		0	0	0	0	0	0		0	0	0	0	0	0		1.01477	1.01294	1.00998	1.01292	1.00446	1.01872		108.013	108.641	103.489	109.219	100.149	116.655		20.8415	21.8505	21.869	23.2635
149442		90.21	78.807	95.58	72.934	74.416	99.541				0	0	0	0	0	0		0	0	0	0	0	0		0	0	0	0	0	0		1.0149	1.01292	1.00878	1.01306	1.00472	1.01901		107.999	108.643	95.58	109.216	100.136	116.579		20.6562	21.8505	21.8003	23.2635
149522		108.897	89.049	98.821	113.667	102.296	103.679				0	0	0	0	0	0		0	0	0	0	0	0		0	0	0	0	0	0		1.01471	1.01314	1.00741	1.01362	1.00479	1.01925		108.897	108.625	98.821	113.667	102.296	116.516		20.547	21.764	21.773	23.2415
149622		117.088	95.977	106.805	102.819	88.556	100.034				0	0	0	0	0	0		0	0	0	0	0	0		0	0	0	0	0	0		1.01465	1.01232	1.00691	1.01385	1.00505	1.01965		117.088	108.69	106.805	102.819	100.121	116.341		20.547	21.764	21.549	23.2415
149702		97.349	92.923	105.171	87.667	92.956	105.213				0	0	0	0	0	0		0	0	0	0	0	0		0	0	0	0	0	0		1.01504	1.01239	1.00758	1.01495	1.00558	1.01994		108.322	108.916	105.171	109.214	100.177	116.465		20.6345	21.8908	21.6505	23.33
149802		100.621	91.802	108.563	97.052	88.005	97.373				0	0	0	0	0	0		0	0	0	0	0	0		0	0	0	0	0	0		1.01472	1.01206	1.00767	1.01535	1.00533	1.02016		100.621	108.948	108.563	109.298	100.183	116.456		20.6345	21.8908	21.3385	23.2865
149882		91.455	94.358	87.604	88.814	87.307	96.754				0	0	0	0	0	0		0	0	0	0	0	0		0	0	0	0	0	0		1.01477	1.01237	1.00759	1.01528	1.00521	1.01991		108.407	109.078	103.976	109.308	100.183	116.467		20.62	21.8478	21.21	23.2865
150002		71.407	79.81	76.92	77.616	71.475	72.95				0	0	0	0	0	0		0	0	0	0	0	0		0	0	0	0	0	0		1.0151	1.01283	1.00687	1.01532	1.0054	1.01983		108.669	109.036	103.999	109.302	100.182	116.47		20.6542	21.7318	21.166	23.2273
150102		99.067	89.428	85.211	104.916	85.607	104.41				0	0	0	0	0	0		0	0	0	0	0	0		0	0	0	0	0	0		1.01478	1.01324	1.00558	1.01513	1.00533	1.0194		108.691	108.999	104.075	104.916	100.183	116.488		20.5607	21.7318	20.8065	23.0558
150182		112.395	107.808	105.997	90.781	96.121	121.736				0	0	0	0	0	0		0	0	0	0	0	0		0	0	0	0	0	0		1.01466	1.01326	1.00551	1.0151	1.00532	1.01954		112.395	107.808	105.997	109.335	96.121	121.736		20.5152	21.7018	20.6335	22.9603
150262		88.778	103.27	78.675	94.601	85.02	100.653				0	0	0	0	0	0		0	0	0	0	0	0		0	0	0	0	0	0		1.01473	1.01374	1.0041	1.01501	1.00524	1.01916		108.695	103.27	104.124	109.348	100.183	116.538		20.5152	21.7018	20.5637	22.9603
150342		89.974	90.674	79.411	86.533	91.472	116.414				0	0	0	0	0	0		0	0	0	0	0	0		0	0	0	0	0	0		1.01481	1.01291	1.00273	1.01518	1.00523	1.01927		108.826	109.029	104.213	109.323	100.2	116.414		20.5002	21.7018	20.2482	22.9603
150422		93.658	113.041	90.551	92.55	92.486	96.925				0	0	0	0	0	0		0	0	0	0	0	0		0	0	0	0	0	0		1.01526	1.01312	1.00137	1.01551	1.00549	1.01925		108.788	113.041	104.298	109.546	100.188	116.515		20.5002	21.8935	20.1398	22.9972
150502		84.813	82.459	83.125	81.349	85.397	96.76				0	0	0	0	0	0		0	0	0	0	0	0		0	0	0	0	0	0		1.01524	1.0134	1.00071	1.01513	1.00613	1.0186		108.791	109.154	104.331	109.62	100.186	116.685		20.4087	21.8935	20.0955	22.97
150582		78.128	82.754	73.917	83.093	71.418	84.973				0	0	0	0	0	0		0	0	0	0	0	0		0	0	0	0	0	0		1.01456	1.01344	1.00107	1.01364	1.00626	1.01877		108.848	109.15	104.313	109.842	100.185	116.642		20.3357	21.8935	19.9745	22.97
150706		100.471	93.863	96.201	85.62	85.872	103.381				0	0	0	0	0	0		0	0	0	0	0	0		0	0	0	0	0	0		1.01378	1.0135	1.00113	1.01157	1.0062	1.01765		108.89	109.143	96.201	109.949	100.185	116.934		20.2342	21.8935	19.8525	22.9587
150782		124.342	114.058	104.897	106.588	94.729	126.489				0	0	0	0	0	0		0	0	0	0	0	0		0	0	0	0	0	0		1.0147	1.01359	1.00129	1.01063	1.00594	1.01873		124.342	114.058	104.897	106.588	100.186	126.489		20.1175	21.8488	19.5703	22.9295
150862		101.88	114.059	83.837	102.187	84.347	107.674				0	0	0	0	0	0		0	0	0	0	0	0		0	0	0	0	0	0		1.01481	1.01331	1.00142	1.01185	1.00571	1.01882		101.88	114.059	104.295	102.187	100.187	116.629		20.1175	21.791	19.5703	22.9295
151002		106.654	89.85	107.388	97.758	102.472	79.82				0	0	0	0	0	0		0	0	0	0	0	0		0	0	0	0	0	0		1.01417	1.01339	1.00139	1.0141	1.00579	1.0188		106.654	109.155	107.388	109.816	102.472	116.633		20.0575	21.791	19.3575	22.9295
151102		95.999	88.241	84.235	83.407	73.957	83.4				0	0	0	0	0	0		0	0	0	0	0	0		0	0	0	0	0	0		1.01468	1.01376	1.00196	1.01237	1.00608	1.01833		108.894	109.294	104.359	109.903	100.186	116.968		20.1395	21.7657	19.4423	22.7705
151202		122.189	94.785	112.243	77.591	94.572	99.568				0	0	0	0	0	0		0	0	0	0	0	0		0	0	0	0	0	0		1.01438	1.01365	1.00175	1.01132	1.00635	1.01795		122.189	109.436	112.243	109.963	100.14	116.973		20.1395	21.8015	19.4423	22.7705
151282		97.021	67.181	87.893	72.16	94.544	84.915				0	0	0	0	0	0		0	0	0	0	0	0		0	0	0	0	0	0		1.01439	1.01336	1.00097	1.01121	1.00648	1.018		108.896	109.54	104.447	110.066	100.134	116.972		20.0752	21.8253	19.4132	22.8435
151362		100.321	102.051	108.765	99.659	98.456	116.491				0	0	0	0	0	0		0	0	0	0	0	0		0	0	0	0	0	0		1.01388	1.01321	0.999109	1.01153	1.00675	1.0182		108.911	102.051	108.765	110.048	98.456	116.491		19.997	21.7508	19.4132	22.8435
151442		99.646	119.801	96.651	118.592	101.175	100.812				0	0	0	0	0	0		0	0	0	0	0	0		0	0	0	0	0	0		1.01304	1.01268	0.99763	1.01178	1.00694	1.01836		108.973	119.801	96.651	118.592	101.175	116.967		19.952	21.7508	19.3912	22.774
151522		90.354	97.719	96.025	92.119	102.425	93.583				0	0	0	0	0	0		0	0	0	0	0	0		0	0	0	0	0	0		1.01302	1.01251	0.997775	1.01221	1.00672	1.01857		108.974	109.552	104.828	110.011	102.425	116.965		19.9098	21.7508	19.3912	22.774
151602		120.134	90.178	104.497	100.508	95.443	99.183				0	0	0	0	0	0		0	0	0	0	0	0		0	0	0	0	0	0		1.01329	1.01237	0.997781	1.01226	1.00672	1.01867		120.134	109.555	104.497	110.009	95.443	116.963		19.9098	21.7508	19.3912	22.774
151682		92.701	102.968	84.445	94.394	84.534	93.563				0	0	0	0	0	0		0	0	0	0	0	0		0	0	0	0	0	0		1.01237	1.01271	0.997897	1.01253	1.00704	1.01884		109.023	102.968	104.816	109.993	100.107	116.961		19.831	21.5845	19.357	22.592
151802		73.595	72.518	81.539	86.309	81.844	84.077				0	0	0	0	0	0		0	0	0	0	0	0		0	0	0	0	0	0		1.0122	1.01215	0.996699	1.01253	1.00711	1.01851		109.159	109.695	105.12	110.088	100.103	116.965		19.8145	21.6118	19.5622	22.5452
151882		94.844	86.539	99.65	82.31	88.752	84.441				0	0	0	0	0	0		0	0	0	0	0	0		0	0	0	0	0	0		1.01254	1.01185	0.994959	1.01241	1.00703	1.01863		109.136	109.72	99.65	110	100.107	116.679		19.8145	21.6118	19.6313	22.5005
152002		105.89	100.887	93.3	114.278	100.069	153.791				0	0	0	0	0	0		0	0	0	0	0	0		0	0	0	0	0	0		1.01296	1.01221	0.994962	1.01173	1.00757	1.01842		105.89	109.69	105.477	114.278	100.069	153.791		19.8145	21.6928	19.8033	22.5005
152102		101.979	95.769	109.211	107.97	77.935	126.61				0	0	0	0	0	0		0	0	0	0	0	0		0	0	0	0	0	0		1.01316	1.01217	0.995403	1.01072	1.00772	1.01736		108.965	109.693	109.211	107.97	100.09	126.61		19.8145	21.6928	19.8033	22.5005
152182		101.808	83.338	102.224	110.712	95.087	157.585				0	0	0	0	0	0		0	0	0	0	0	0		0	0	0	0	0	0		1.01356	1.01292	0.995779	1.01128	1.00806	1.01521		108.935	109.638	102.224	110.712	100.084	157.585		19.8145	21.6928	19.9105	22.592
152261		114.639	85.147	98.345	115.941	96.739	134.23				0	0	0	0	0	0		0	0	0	0	0	0		0	0	0	0	0	0		1.0138	1.0125	0.995942	1.01184	1.00807	1.01516		114.639	109.667	98.345	115.941	96.739	134.23		19.8003	21.6928	19.9105	22.774
152342		126.857	97.788	96.085	104.923	103.022	97.456				0	0	0	0	0	0		0	0	0	0	0	0		0	0	0	0	0	0		1.01272	1.0133	0.993608	1.01097	1.00767	1.01366		126.857	109.744	105.833	104.923	103.022	117.105		19.7707	21.8378	19.8033	22.592
152422		99.16	87.899	92.552	94.281	82.553	104.976				0	0	0	0	0	0		0	0	0	0	0	0		0	0	0	0	0	0		1.01194	1.01358	0.991232	1.01064	1.00807	1.01401		109.299	109.845	105.92	110.097	100.139	117.157		19.816	21.9605	19.4968	22.5005
152502		95.457	93.463	98.392	95.767	90.193	111.48				0	0	0	0	0	0		0	0	0	0	0	0		0	0	0	0	0	0		1.01091	1.01364	0.991181	1.01011	1.00823	1.01433		109.653	109.948	98.392	110.341	100.132	117.147		19.9463	21.9518	19.4615	22.4637
152582		115.305	120.153	98.652	126.081	100.27	125.969				0	0	0	0	0	0		0	0	0	0	0	0		0	0	0	0	0	0		1.00992	1.0138	0.991463	1.01069	1.00852	1.01464		115.305	120.153	98.652	126.081	100.27	125.969		20.121	21.8825	19.5947	22.4405
152662		120.469	133.13	129.772	126.587	117.103	123.618				0	0	0	0	0	0		0	0	0	0	0	0		0	0	0	0	0	0		1.00983	1.01415	0.992111	1.01116	1.00827	1.01497		120.469	133.13	129.772	126.587	117.103	123.618		20.1815	21.9102	19.5947	22.4005
152762		121.84	118.46	111.591	132.39	101.121	162.461				0	0	0	0	0	0		0	0	0	0	0	0		0	0	0	0	0	0		1.01038	1.01343	0.992956	1.00987	1.00894	1.01498		121.84	118.46	111.591	132.39	101.121	162.461		20.1815	21.9102	19.5947	22.4005
152882		101.65	107.342	103.322	129.06	105.845	137.72				0	0	0	0	0	0		0	0	0	0	0	0		0	0	0	0	0	0		1.01032	1.01323	0.993723	1.00929	1.00925	1.01532		109.951	107.342	103.322	129.06	105.845	137.72		20.1815	21.8815	19.3555	22.3167
153002		104.326	96.291	99.119	115.964	86.301	100.69				0	0	0	0	0	0		0	0	0	0	0	0		0	0	0	0	0	0		1.00751	1.01212	0.993062	1.00853	1.00887	1.01568		104.326	110.268	99.119	115.964	100.069	116.965		20.1815	21.8815	19.158	22.3167
153082		101.419	103.395	101.302	94.331	94.342	118.119				0	0	0	0	0	0		0	0	0	0	0	0		0	0	0	0	0	0		1.0042	1.0111	0.992341	1.00813	1.00923	1.01584		110.818	103.395	101.302	110.568	100.094	118.119		20.3203	22.0385	19.467	22.3568
153162		105.245	88.8	106.598	92.812	103.63	96.928				0	0	0	0	0	0		0	0	0	0	0	0		0	0	0	0	0	0		1.00479	1.0106	0.991614	1.00883	1.00958	1.01481		105.245	110.342	106.598	110.609	103.63	117.032		20.7703	22.0208	19.4515	22.4043
153242		115.922	110.113	99.787	115.817	110.092	127.615				0	0	0	0	0	0		0	0	0	0	0	0		0	0	0	0	0	0		1.00423	1.01083	0.991185	1.00756	1.00948	1.01407		115.922	110.113	99.787	115.817	110.092	127.615		20.7238	22.0452	19.098	22.4622
153322		129.359	104.068	109.451	138.118	121.456	139.51				0	0	0	0	0	0		0	0	0	0	0	0		0	0	0	0	0	0		1.0043	1.01085	0.990463	1.00609	1.00983	1.01389		129.359	104.068	109.451	138.118	121.456	139.51		20.6768	22.0452	18.9167	22.5395
153402		96.088	96.137	113.03	118.036	114.157	107.925				0	0	0	0	0	0		0	0	0	0	0	0		0	0	0	0	0	0		1.00451	1.01091	0.989998	1.00613	1.00979	1.01347		110.923	110.329	113.03	118.036	114.157	117.001		20.6768	22.01	18.9167	22.4622
153502		102.566	128.81	97.494	119.813	81.18	132.458				0	0	0	0	0	0		0	0	0	0	0	0		0	0	0	0	0	0		1.00494	1.01103	0.99018	1.00603	1.00921	1.01388		110.912	128.81	106.597	119.813	100.187	132.458		20.7238	22.01	18.8432	22.4622
153582		115.55	108.475	99.946	111.48	79.768	101.009				0	0	0	0	0	0		0	0	0	0	0	0		0	0	0	0	0	0		1.00536	1.01095	0.990441	1.00528	1.00902	1.01436		115.55	108.475	99.946	111.48	100.188	116.649		20.7703	21.9348	18.769	22.4622
153682		114.506	98.498	98.379	97.645	96.864	105.692				0	0	0	0	0	0		0	0	0	0	0	0		0	0	0	0	0	0		1.00596	1.01098	0.990913	1.00461	1.00944	1.01456		114.506	110.276	106.455	110.818	96.864	116.628		21.2295	21.9348	18.769	22.5395
153762		114.569	89.836	110.756	113.337	92.197	102.657				0	0	0	0	0	0		0	0	0	0	0	0		0	0	0	0	0	0		1.00549	1.01076	0.990486	1.00391	1.00966	1.01462		114.569	110.335	110.756	113.337	100.233	116.869		21.183	21.97	18.8075	22.584
153882		101.83	90.26	94.951	84.805	80.545	106.445				0	0	0	0	0	0		0	0	0	0	0	0		0	0	0	0	0	0		1.00569	1.01076	0.989717	1.00443	1.009	1.01424		111.041	110.334	106.828	110.972	100.378	117.077		21.4333	21.97	18.821	22.5522
154002		124.856	118.325	109.278	111.476	115.266	143.193				0	0	0	0	0	0		0	0	0	0	0	0		0	0	0	0	0	0		1.00647	1.00957	0.989421	1.00472	1.00833	1.01399		124.856	118.325	109.278	111.476	115.266	143.193		21.5093	21.97	18.8328	22.649
154101		117.405	119.712	109.517	126.971	116.032	124.28				0	0	0	0	0	0		0	0	0	0	0	0		0	0	0	0	0	0		1.00689	1.00875	0.989427	1.00486	1.0083	1.01385		117.405	119.712	109.517	126.971	116.032	124.28		21.4175	22.0257	18.798	22.8053
154182		109.919	117.078	117.044	129.887	100.571	127.132				0	0	0	0	0	0		0	0	0	0	0	0		0	0	0	0	0	0		1.00641	1.00917	0.986925	1.00507	1.00849	1.01441		109.919	117.078	117.044	129.887	100.571	127.132		21.3543	22.0257	18.6677	22.649
154262		93.605	117.109	108.717	97.335	106.416	112.567				0	0	0	0	0	0		0	0	0	0	0	0		0	0	0	0	0	0		1.00549	1.0096	0.984547	1.00496	1.00866	1.01462		112.044	117.109	108.717	110.943	106.416	112.567		21.3543	21.8742	18.6303	22.4847
154342		111.055	86.341	107.001	107.858	90.004	112.491				0	0	0	0	0	0		0	0	0	0	0	0		0	0	0	0	0	0		1.00546	1.0101	0.985369	1.00557	1.00925	1.01451		111.055	110.412	107.001	107.858	100.398	112.491		21.3543	21.8742	18.6303	22.4847
154422		95.364	92.313	110.224	103.344	92.578	103.339				0	0	0	0	0	0		0	0	0	0	0	0		0	0	0	0	0	0		1.00609	1.01076	0.985975	1.00636	1.01013	1.0147		112.27	110.334	110.224	110.959	100.449	116.882		21.463	21.8742	18.6677	22.649
154522		84.845	87.763	93.3	93.417	83.428	97.576				0	0	0	0	0	0		0	0	0	0	0	0		0	0	0	0	0	0		1.00573	1.01134	0.983637	1.00731	1.01068	1.01531		112.523	110.314	107.344	111	100.564	116.993		21.5867	22.0257	18.688	22.8053
154642		102.157	85.665	85.17	115.229	89.482	101.134				0	0	0	0	0	0		0	0	0	0	0	0		0	0	0	0	0	0		1.00498	1.01086	0.981215	1.00761	1.01094	1.01509		112.653	110.551	107.406	115.229	100.634	117.117		21.6625	22.0367	18.5748	22.7455
154722		95.535	96.89	100.844	92.904	86.008	102.596				0	0	0	0	0	0		0	0	0	0	0	0		0	0	0	0	0	0		1.00514	1.01023	0.982029	1.0084	1.01107	1.01481		112.751	110.624	100.844	111.062	100.666	117.163		21.789	21.9052	18.584	22.7605
154801		107.516	101.633	101.113	113.479	104.345	138.996				0	0	0	0	0	0		0	0	0	0	0	0		0	0	0	0	0	0		1.00425	1.01044	0.982701	1.0088	1.01165	1.01486		107.516	110.764	101.113	113.479	104.345	138.996		21.914	22.0337	18.8905	22.8287
154882		109.269	110.34	117.726	117.916	119.921	114.612				0	0	0	0	0	0		0	0	0	0	0	0		0	0	0	0	0	0		1.00311	1.01133	0.983378	1.00929	1.01213	1.01431		109.269	110.34	117.726	117.916	119.921	114.612		21.7807	22.184	18.8278	22.822
155002		105.65	84.55	93.122	97.889	96.322	104.902				0	0	0	0	0	0		0	0	0	0	0	0		0	0	0	0	0	0		1.00264	1.01163	0.983775	1.01014	1.01213	1.01484		105.65	110.803	107.412	111.325	100.686	117.325		21.7807	22.184	18.7913	22.9005
155082		109.399	92.636	97.587	106.787	88.643	102.998				0	0	0	0	0	0		0	0	0	0	0	0		0	0	0	0	0	0		1.00319	1.01222	0.98446	1.01063	1.0127	1.01533		109.399	110.598	107.405	106.787	100.651	117.258		21.7807	21.8298	18.7913	22.822
155162		106.196	97.503	101.025	96.688	92.153	100.692				0	0	0	0	0	0		0	0	0	0	0	0		0	0	0	0	0	0		1.00368	1.01292	0.984851	1.01058	1.01271	1.0157		106.196	110.319	107.4	111.122	100.65	117.207		21.914	21.7013	18.7913	22.822
155242		103.097	97.806	94.789	101.062	78.635	112.202				0	0	0	0	0	0		0	0	0	0	0	0		0	0	0	0	0	0		1.00173	1.01341	0.983089	1.01032	1.0125	1.01474		113.37	110.302	107.415	111.304	100.555	117.339		21.9635	21.7013	18.7913	22.6272
155342		88.667	89.912	81.656	90.095	72.152	88.754				0	0	0	0	0	0		0	0	0	0	0	0		0	0	0	0	0	0		1.00013	1.01309	0.981976	1.01058	1.01284	1.01507		113.534	110.313	107.598	111.476	100.643	117.504		22.0845	21.7013	18.7853	22.62
155422		84.701	97.191	71.082	91.611	83.382	92.058				0	0	0	0	0	0		0	0	0	0	0	0		0	0	0	0	0	0		1.00017	1.01239	0.98204	1.00979	1.0137	1.01535		113.532	110.58	107.785	111.567	100.698	117.477		21.9513	21.8298	18.9187	22.7735
155502		104.695	109.894	111.693	114.926	100.008	114.493				0	0	0	0	0	0		0	0	0	0	0	0		0	0	0	0	0	0		1.00027	1.01263	0.982318	1.00895	1.01438	1.01561		113.609	109.894	111.693	114.926	100.008	114.493		21.921	22.184	18.8612	22.489
155622		108.741	87.205	97.473	91.055	96.922	108.706				0	0	0	0	0	0		0	0	0	0	0	0		0	0	0	0	0	0		1.00043	1.01286	0.982942	1.00948	1.01475	1.01563		108.741	110.839	107.903	111.832	96.922	117.604		21.7955	22.3573	18.8365	22.362
155702		100.032	119.6	92.359	98.274	89.892	121.42				0	0	0	0	0	0		0	0	0	0	0	0		0	0	0	0	0	0		1.00033	1.01309	0.983004	1.00871	1.01489	1.01585		113.608	119.6	107.9	112.004	100.735	121.42		21.7532	22.3573	18.3298	22.2985
155782		99.215	99.695	88.069	96.805	83.781	119.535				0	0	0	0	0	0		0	0	0	0	0	0		0	0	0	0	0	0		1.00061	1.01347	0.983741	1.00855	1.01501	1.01601		113.597	110.795	107.861	112.11	100.844	119.535		21.724	22.3573	18.3298	22.4002
155862		90.355	84.206	78.901	91.654	95.174	100.585				0	0	0	0	0	0		0	0	0	0	0	0		0	0	0	0	0	0		1.00119	1.01386	0.984476	1.00939	1.01559	1.01602		113.566	110.607	107.823	111.972	100.806	117.404		21.6482	22.184	18.3298	22.2985
156002		90.394	89.551	81.931	85.516	70.248	82.335				0	0	0	0	0	0		0	0	0	0	0	0		0	0	0	0	0	0		1.00134	1.01343	0.984826	1.0098	1.01495	1.01594		113.558	110.648	107.805	112.03	100.731	117.415		21.6237	22.184	18.3298	22.2985
156102		90.915	69.114	78.067	67.987	90.373	83.854				0	0	0	0	0	0		0	0	0	0	0	0		0	0	0	0	0	0		1.00172	1.01391	0.985624	1.01062	1.01533	1.01573		113.611	110.764	107.846	112.067	100.822	117.601		21.6178	22.2935	18.3762	22.4002
156182		97.499	89.078	80.925	86.663	89.045	91.727				0	0	0	0	0	0		0	0	0	0	0	0		0	0	0	0	0	0		1.00164	1.01429	0.98618	1.01139	1.01559	1.01529		113.612	110.862	107.817	112.148	100.914	117.666		21.4015	22.4647	18.3762	22.4938
156262		102.423	95.788	96.882	113.028	89.507	115.989				0	0	0	0	0	0		0	0	0	0	0	0		0	0	0	0	0	0		1.00131	1.01329	0.986808	1.012	1.01584	1.01531		113.616	111.086	107.868	113.028	100.967	115.989		21.4015	22.6412	17.9283	22.514
156362		113.365	98.659	91.046	107.53	91.913	136.207				0	0	0	0	0	0		0	0	0	0	0	0		0	0	0	0	0	0		1.00119	1.01249	0.986913	1.01209	1.01639	1.01569		113.365	111.213	107.927	107.53	101.071	136.207		21.2055	22.613	17.7812	22.5867
156442		91.457	90.656	102.073	98.516	96.704	93.732				0	150	0	0	0	0		0	22.5152	0	0	0	0		0	1	0	0	0	0		1.00124	1.01263	0.986536	1.01208	1.0168	1.01568		113.617	111.202	107.932	112.305	101.035	117.731		21.0408	22.591	17.8095	22.554
156544		120.637	97.363	92.548	105.026	84.156	93.874				0	150	0	0	0	0		0	23.8947	0	0	0	0		0	1	0	0	0	0		1.00151	1.01294	0.98597	1.01221	1.01641	1.01611		120.637	111.177	107.932	112.419	101.069	117.705		21.0408	22.591	17.761	22.53
156622		78.16	78.083	81.624	95.627	83.065	82.272				0	150	0	0	0	0		0	24.603	0	0	0	0		0	1	0	0	0	0		1.00163	1.01282	0.986014	1.01163	1.016	1.01622		113.613	111.186	107.932	112.424	100.962	117.634		21.0408	22.591	17.761	22.53
156702		74.504	72.453	77.061	86.637	80.074	82.955				0	150	0	0	0	150		0	26.3428	0	0	0	24.7937		0	1	0	0	0	1		1.00168	1.01258	0.986326	1.01151	1.01646	1.01663		113.612	111.206	107.932	112.425	101.066	117.623		21.0408	22.591	17.761	22.53
156782		85.59	73.114	87.44	87.36	70.108	80.27				0	150	0	0	0	150		0	27.2932	0	0	0	25.2547		0	1	0	0	0	1		1.00157	1.01342	0.986316	1.01179	1.0168	1.0175		113.613	111.297	107.966	112.422	101.145	117.647		20.9535	22.6167	17.813	22.53
156882		78.408	73.769	85.815	83.9	72.458	86.374				0	150	0	0	0	150		0	26.7715	0	0	0	25.9532		0	1	0	0	0	1		1.00166	1.01436	0.985441	1.01149	1.01727	1.01815		113.612	111.386	108.299	112.467	101.177	117.693		20.9535	22.6793	17.8315	22.6112
157042		105.352	95.963	97.111	108.625	108.692	100.377				0	150	0	0	0	150		0	27.2506	0	0	0	25.1548		0	1	0	0	0	1		1.00258	1.01389	0.984542	1.01118	1.01757	1.01887		113.621	111.421	108.393	108.625	108.692	117.761		20.9292	22.6793	17.8063	22.8725
157122		96.199	76.237	94.156	87.395	89.831	102.208				0	150	0	0	0	150		0	26.3408	0	0	0	25.3524		0	1	0	0	0	1		1.00336	1.01339	0.984662	1.01093	1.01765	1.01998		113.639	111.612	108.381	112.696	101.186	117.824		20.7393	22.9015	17.7775	22.98
157202		92.639	97.417	90.493	93.251	88.347	106.565				0	150	0	0	0	150		0	26.5379	0	0	0	25.5781		0	1	0	0	0	1		1.00409	1.01374	0.985036	1.01005	1.01746	1.02066		113.623	111.898	108.342	112.744	101.203	117.92		20.4685	23.1033	17.7638	22.9913
157282		101.604	85.895	90.424	99.444	82.501	100.8				0	150	0	0	0	150		0	27.9491	0	0	0	27.1257		0	1	0	0	0	1		1.00348	1.0137	0.984602	1.01008	1.01581	1.02053		113.636	112.076	108.387	112.744	101.441	117.93		20.3822	23.098	17.6848	22.7613
157362		91.897	86.3	87.05	84.48	94.8	84.863				150	150	0	150	0	150		24.2122	29.3072	0	22.7575	0	29.4208		1	1	0	1	0	1		1.00271	1.01354	0.984087	1.00829	1.01454	1.02059		113.657	112.09	108.441	112.845	101.545	118.054		20.3298	23.098	17.3988	22.5048
157442		83.624	83.121	81.207	78.396	86.772	77.332				150	150	0	150	0	150		25.1785	30.4564	0	24.3801	0	30.1404		1	1	0	1	0	1		1.00276	1.01354	0.984005	1.00676	1.01395	1.0201		113.656	112.09	108.447	112.815	101.688	117.965		20.3298	23.098	17.3988	22.4935
157542		73.729	73.442	91.923	79.82	71.329	74.802				150	150	0	150	0	150		25.8483	30.9074	0	24.6514	0	29.9205		1	1	0	1	0	1		1.00313	1.01324	0.983505	1.00628	1.01384	1.01947		113.645	111.95	108.486	112.895	101.693	118.017		20.3298	23.0532	17.3988	22.4935
157622		76.704	75.547	80.187	75.447	75.364	74.09				150	150	0	150	0	150		25.4132	30.2392	0	25.0442	0	29.5379		1	1	0	1	0	1		1.00357	1.01364	0.983484	1.00664	1.01451	1.01992		113.71	112.082	108.487	113.031	101.731	118.089		20.4997	23.098	17.2903	22.5048
157722		116.392	81.165	90.1	110.63	105.461	108.507				150	150	0	150	0	150		25.0973	29.7038	0	24.9583	0	29.4847		1	1	0	1	0	1		1.00346	1.01386	0.98474	1.00753	1.01524	1.02078		116.392	112.224	108.513	110.63	105.461	118.188		20.7993	23.205	17.2	22.531
157802		93.744	96.983	100.769	103.087	94.938	86.85				150	150	0	150	0	150		24.4798	28.8723	0	25.4909	0	28.861		1	1	0	1	0	1		1.00287	1.01375	0.985164	1.00702	1.01593	1.02182		114.285	112.429	108.575	113.35	101.791	118.337		20.824	23.39	17.2815	22.4342
157882		90.131	81.285	98.026	94.011	82.657	100.29				150	150	0	150	0	150		23.4993	28.6124	0	25.2409	0	29.1064		1	1	0	1	0	1		1.00234	1.01334	0.985262	1.00566	1.01604	1.02163		114.56	112.443	108.63	113.483	101.904	118.604		20.8457	23.3875	17.446	22.3512
158002		85.23	89.921	91.432	86.483	84.889	80.837				150	150	150	150	0	150		24.9359	29.9351	21.8876	26.9353	0	30.456		1	1	1	1	0	1		1.00274	1.01335	0.985223	1.00531	1.01617	1.0213		114.598	112.465	108.633	113.517	101.895	118.735		20.6513	23.241	17.446	22.2687
158082		91.634	86.54	87.183	90.577	89.73	88.064				150	150	150	150	0	150		25.597	30.0367	22.5395	28.0849	0	31.9951		1	1	1	1	0	1		1.00336	1.01379	0.98515	1.00451	1.01553	1.02113		114.622	112.462	108.733	113.519	101.959	118.743		20.5097	23.1152	17.4582	22.121
158182		84.703	67.523	82.515	71.185	78.391	86.256				150	150	150	150	0	150		25.7406	30.8183	23.3465	29.1035	0	33.2333		1	1	1	1	0	1		1.00389	1.01425	0.984972	1.00387	1.01522	1.02		114.637	112.457	108.739	113.522	102.201	118.755		20.4138	23.1152	17.4255	22.0418
158262		80.841	71.373	72.259	66.582	67.563	70.503				150	150	150	150	0	150		25.9597	30.3674	23.0033	28.4702	0	33.5476		1	1	1	1	0	1		1.00361	1.01482	0.984763	1.00405	1.01512	1.0202		114.649	112.447	108.745	113.511	102.209	118.701		20.4138	23.1152	17.4255	22.025
158342		72.304	67.765	65.002	65.636	69.764	79.507				150	150	150	150	0	150		26.1164	30.4316	22.7317	28.3459	0	32.9155		1	1	1	1	0	1		1.00315	1.0151	0.984843	1.0046	1.01566	1.01971		114.757	112.442	108.743	113.5	102.164	118.618		20.393	23.1152	17.3828	22.025
158422		100.743	89.176	94.759	100.426	94.01	99.5				150	150	150	150	150	150		26.1029	30.3212	22.7958	27.206	20.5789	32.2315		1	1	1	1	1	1		1.00367	1.01553	0.985755	1.0053	1.01596	1.01997		114.809	112.462	108.763	113.517	102.284	118.712		20.58	23.196	17.4008	22.0418
158522		88.55	93.401	100.032	88.476	92.047	91.424				150	150	150	150	0	150		25.1176	29.2831	22.8945	26.4233	0	31.5048		1	1	1	1	0	1		1.00478	1.01583	0.986383	1.00608	1.01632	1.02042		114.865	112.473	108.798	113.52	102.384	118.751		20.5663	23.3295	17.3842	22.1058
158602		82.534	85.178	91.98	89.559	89.107	85.247				150	150	150	150	0	150		24.6935	29.3025	22.9517	26.1694	0	30.8577		1	1	1	1	0	1		1.00508	1.0158	0.986573	1.00631	1.01654	1.02087		115.008	112.687	108.965	113.543	102.368	118.799		20.693	23.5805	17.278	22.141
158702		100.132	91.962	78.982	77.291	84.209	94.48				150	150	150	150	150	150		25.8081	28.6407	23.3595	27.873	21.8087	32.0237		1	1	1	1	1	1		1.00518	1.01583	0.987167	1.0065	1.01661	1.02124		115.188	112.683	109.142	113.538	102.422	118.761		20.644	23.539	17.224	22.141
158782		100.573	80.703	80.275	90.269	68.909	82.291				150	150	150	150	150	150		26.6273	29.2538	24.0367	29.1261	22.7778	32.6446		1	1	1	1	1	1		1.00518	1.01636	0.98797	1.0068	1.01645	1.02111		115.188	112.862	109.161	113.586	102.422	118.763		20.4785	23.5565	17.4008	22.1613
158862		76.752	69.71	73.874	78.067	70.445	73.16				150	150	150	150	150	150		26.6875	29.791	24.0885	30.0628	23.1108	33.6818		1	1	1	1	1	1		1.00517	1.01559	0.988108	1.00573	1.0163	1.02031		115.189	112.945	109.157	113.651	102.423	118.885		20.3967	23.314	17.2987	21.823
159002		83.66	75.448	81.242	64.185	68.955	70.813				150	150	150	150	150	150		25.9759	29.5586	23.9288	29.4422	22.6923	32.8968		1	1	1	1	1	1		1.00527	1.01504	0.988081	1.00613	1.01651	1.02051		114.985	112.957	109.158	113.627	102.422	118.75		20.206	23.314	16.9882	21.823
159102		90.799	81.901	74.348	72.73	84.025	81.334				150	150	150	150	150	150		24.8812	28.3242	22.9026	29.4257	22.9547	32.1505		1	1	1	1	1	1		1.00547	1.01506	0.987153	1.00635	1.01685	1.02039		114.798	112.795	109.142	113.613	102.421	118.691		20.098	23.4817	16.7327	22.1613
159182		98.074	96.049	98.182	110.3	102.711	94.981				150	150	150	150	150	150		24.209	26.6725	22.4215	27.9193	22.9268	31.569		1	1	1	1	1	1		1.00596	1.01529	0.986709	1.00687	1.01692	1.01997		114.706	112.762	108.939	110.3	102.711	118.712		20.098	23.4817	16.6195	22.1613
159262		89.622	85.545	93.457	87.93	73.078	98.84				150	150	0	150	150	150		23.5081	25.9451	0	26.2015	22.0339	30.0824		1	1	0	1	1	1		1.00655	1.01584	0.987104	1.00676	1.01738	1.0197		114.674	112.682	109.143	113.685	102.31	118.758		20.3715	23.4817	16.7327	22.33
159362		84.941	85.821	80.559	103.206	69.821	92.49				0	150	0	150	150	150		0	24.6472	0	24.561	20.785	30.1263		0	1	0	1	1	1		1.00625	1.01584	0.987003	1.00671	1.0163	1.01963		114.69	112.473	109.146	113.687	102.385	118.759		20.206	23.2308	16.7327	22.33
159442		95.676	95.777	90.538	97.109	84.303	90.807				0	150	0	150	150	150		0	24.9369	0	25.2965	21.7207	31.0254		0	1	0	1	1	1		1.00488	1.01574	0.987418	1.00679	1.01656	1.01955		114.899	112.483	109.173	113.748	102.422	118.76		20.206	23.2308	16.8858	22.57
159522		87.195	75.529	79.667	81.494	68.111	88.348				0	150	0	150	150	150		0	25.6649	0	25.8719	22.5036	31.7825		0	1	0	1	1	1		1.00385	1.01599	0.987654	1.00693	1.01517	1.01968		115.296	112.472	109.168	113.745	102.442	118.759		20.2878	23.2308	16.8858	22.57
159602		91.861	95.508	82.19	77.982	72.315	84.593				0	150	0	150	150	150		0	25.3874	0	26.0569	23.0915	31.8084		0	1	0	1	1	1		1.00407	1.01594	0.987652	1.00644	1.01686	1.01954		115.268	112.67	109.168	113.756	102.421	118.76		20.1625	23.3118	16.8858	22.2318
159682		77.454	84.401	87.132	77.167	75.213	74.234				0	150	0	150	150	150		0	24.8305	0	24.3308	22.4616	30.6522		0	1	0	1	1	1		1.00462	1.01557	0.988007	1.00687	1.01563	1.01958		115.198	112.721	109.16	113.746	102.419	118.76		20.2878	23.3118	16.8858	22.2318
159762		89.504	70.282	97.457	74.522	76.109	78.624				0	150	0	150	150	150		0	23.7808	0	24.1991	21.5634	29.7779		0	1	0	1	1	1		1.00464	1.01557	0.988498	1.00722	1.01506	1.01983		115.196	112.721	109.148	113.664	102.349	118.719		20.2878	23.3118	16.8858	21.9918
159842		100.748	94.825	95.296	99.686	94.144	97.333				0	150	0	150	0	150		0	22.6824	0	23.6613	0	28.9094		0	1	0	1	0	1		1.00481	1.01568	0.988781	1.00668	1.01489	1.01929		115.173	112.491	109.142	113.688	102.361	118.745		20.3695	23.1797	16.8858	21.9918
160002		112.049	112.194	111.467	91.147	84.682	103.734				0	0	0	0	0	150		0	0	0	0	0	27.8012		0	0	0	0	0	1		1.00488	1.01476	0.989409	1.00705	1.01483	1.01936		112.049	112.194	111.467	113.742	102.422	118.743		20.3695	23.1797	17.0417	22.2318
160102		99.572	102.579	93.041	103.07	79.198	98.369				0	0	0	0	150	150		0	0	0	0	20.8909	27.5412		0	0	0	0	1	1		1.00489	1.01311	0.989525	1.00743	1.01504	1.0193		115.39	112.826	109.162	113.773	102.421	118.656		20.3695	23.1797	16.9952	22.2938
160202		96.375	87.002	97.164	102.941	86.525	101.756				0	0	0	0	150	150		0	0	0	0	22.0939	27.936		0	0	0	0	1	1		1.00438	1.01327	0.989647	1.00752	1.0152	1.01951		115.464	112.803	109.159	113.796	102.421	118.736		20.3695	23.1797	16.9952	22.3725
160302		106.292	95.46	90.878	100.385	96.253	78.698				0	0	0	150	150	150		0	0	0	23.2092	22.3893	27.8563		0	0	0	1	1	1		1.00303	1.01274	0.990085	1.0073	1.0144	1.01962		115.617	112.88	109.149	113.799	102.424	118.73		20.3695	23.1797	16.8922	22.3725
160402		92.855	83.513	85.128	85.278	74.531	80.658				0	0	0	150	150	150		0	0	0	24.5808	22.4337	28.738		0	0	0	1	1	1		1.00185	1.01273	0.989797	1.00698	1.01468	1.01863		115.712	112.883	109.156	113.814	102.456	118.751		20.2878	22.9372	16.656	22.2518
160482		85.122	78.227	85.875	76.674	75.695	75.525				0	150	0	150	150	150		0	22.8587	0	25.2331	23.1469	29.2018		0	1	0	1	1	1		1.00207	1.01313	0.988321	1.00717	1.01396	1.01871		115.552	112.587	109.189	113.801	102.473	118.75		20.203	22.8547	16.656	22.2518
160563		99.515	90.782	99.475	85.901	76.824	84.633				0	0	0	150	150	150		0	0	0	24.2275	22.2011	28.5837		0	0	0	1	1	1		1.00204	1.01359	0.988591	1.00761	1.01384	1.01787		115.555	112.464	109.183	113.769	102.431	118.729		20.203	22.774	16.9952	22.2938
160642		98.276	103.436	111.535	111.664	97.451	128.439				0	0	0	150	150	150		0	0	0	22.9836	21.9543	28.2482		0	0	0	1	1	1		1.00252	1.01395	0.989071	1.00823	1.01369	1.01813		115.488	112.461	111.535	111.664	102.435	128.439		20.2848	23.0165	16.8858	22.632
160722		96.183	102.346	100.663	93.231	87.791	100.342				0	0	0	0	150	150		0	0	0	0	22.0183	27.6095		0	0	0	0	1	1		1.00114	1.01371	0.988465	1.00862	1.01341	1.01807		115.636	112.463	109.149	113.782	102.443	118.454		20.2848	23.0165	16.8858	22.6935
160802		101.223	92.367	97.164	89.516	96.375	90.797				0	0	0	0	150	150		0	0	0	0	21.942	26.9284		0	0	0	0	1	1		0.999889	1.01356	0.988307	1.00881	1.01267	1.01828		115.723	112.536	109.153	113.806	102.463	118.283		20.2848	23.0973	16.8858	22.7108
160882		102.444	104.188	98.655	98.31	76.341	93.443				0	0	0	150	150	150		0	0	0	23.3018	23.19	27.464		0	0	0	1	1	1		0.999925	1.01369	0.98741	1.0088	1.01272	1.01775		115.721	112.52	109.173	113.807	102.423	118.11		20.2848	23.0973	16.8858	22.7108
161002		91.011	79.562	90.129	93.067	64.915	86.344				0	0	0	150	150	150		0	0	0	23.7618	23.5508	28.7308		0	0	0	1	1	1		0.999719	1.01377	0.986681	1.00912	1.01264	1.01679		115.73	112.729	109.237	113.907	102.464	118.241		20.203	23.1797	17.0417	22.7693
161082		90.965	91.614	72.231	80.108	77.193	86.289				0	150	0	150	150	150		0	22.9008	0	25.0737	23.775	29.9181		0	1	0	1	1	1		0.999938	1.01393	0.987141	1.00929	1.0129	1.01633		115.721	112.706	109.218	113.895	102.457	118.311		20.2848	23.1797	16.9952	22.7693
161182		80.664	76.7	65.108	77.414	67.022	100.068				0	150	0	150	150	150		0	22.5998	0	25.9574	23.7726	30.3437		0	1	0	1	1	1		1.00004	1.01358	0.987278	1.00953	1.01289	1.01633		115.717	112.533	109.212	113.877	102.457	118.311		20.4503	23.0973	16.9952	22.431
161262		85.921	77.64	78.842	74.503	68.927	73.289				0	0	0	150	150	150		0	0	0	25.5786	23.7841	29.351		0	0	0	1	1	1		1.00035	1.01406	0.987068	1.01005	1.01313	1.01665		115.556	112.46	109.221	113.786	102.422	118.075		20.6412	23.0165	16.9952	22.3725
161342		79.91	86.305	89.609	83.416	69.324	80.366				0	0	0	150	150	150		0	0	0	24.7531	23.3111	28.3707		0	0	0	1	1	1		1.00068	1.01449	0.987525	1.00998	1.01181	1.017		115.271	112.375	109.206	113.754	102.42	118.057		20.5663	22.968	16.8858	22.3552
161442		105.864	104.923	105.922	102.54	87.832	100.578				0	0	0	150	150	150		0	0	0	23.3517	22.8054	26.5108		0	0	0	1	1	1		1.00056	1.01383	0.987061	1.01046	1.01226	1.01692		115.287	112.228	105.922	113.673	102.301	118.009		20.5663	22.9483	16.6302	22.313
161522		103.923	101.027	98.02	104.026	77.501	90.883				0	0	0	0	150	150		0	0	0	0	22.4114	25.3291		0	0	0	0	1	1		1.00069	1.01422	0.98771	1.0103	1.01083	1.01728		115.086	112.411	109.166	113.68	102.424	118.004		20.343	22.9483	16.6302	22.313
161602		87.805	91.221	77.527	82.684	73.873	86.949				0	0	0	150	150	150		0	0	0	23.5047	23.2572	26.7003		0	0	0	1	1	1		1.00058	1.01391	0.987845	1.01059	1.01087	1.01689		115.087	112.433	109.199	113.739	102.424	118.063		20.343	22.9483	16.8858	22.3777
161682		92.032	75.233	85.353	84.939	77.757	92.284				0	0	0	150	150	150		0	0	0	23.3395	23.752	27.6909		0	0	0	1	1	1		1.00046	1.01342	0.98722	1.01086	1.01095	1.01665		115.069	112.441	109.178	113.652	102.394	118.075		20.2763	22.9483	16.6302	22.6935
161782		87.868	93.86	76.758	77.007	67.995	85.35				0	0	0	150	150	150		0	0	0	23.5971	24.7997	27.9041		0	0	0	1	1	1		1.00102	1.01307	0.987219	1.01101	1.01173	1.01692		115.083	112.348	109.178	113.643	102.42	118.01		20.343	22.9483	16.6302	22.6935
161862		86.859	78.23	75.966	81.299	77.021	76.405				0	0	150	150	150	150		0	0	21.8385	23.965	24.7348	28.0883		0	0	1	1	1	1		1.00126	1.01286	0.98715	1.01095	1.01176	1.0165		115.08	112.381	109.217	113.555	102.337	118.016		20.343	22.9483	16.8858	22.6288
162002		90.559	88.249	90.347	75.269	74.296	72.743				0	0	0	150	150	150		0	0	0	23.2367	23.2537	26.7093		0	0	0	1	1	1		1.00062	1.0127	0.986867	1.0109	1.01195	1.01664		115.055	112.163	109.185	113.521	102.228	117.964		20.2763	22.8907	16.6302	22.57
162122		87.526	92.558	90.707	84.091	86.311	91.99				0	0	0	0	150	150		0	0	0	0	22.9652	25.9078		0	0	0	0	1	1		1.00095	1.01241	0.987416	1.01121	1.01214	1.01649		114.89	112.036	109.111	113.504	102.157	117.908		20.167	22.7452	16.6195	22.33
162202		119.25	106.301	105.964	108.023	95.714	98.567				0	0	0	0	150	150		0	0	0	0	22.1782	25.9959		0	0	0	0	1	1		1.00156	1.01283	0.987932	1.01161	1.01175	1.01679		119.25	111.738	105.964	113.481	102.126	117.751		20.0315	22.6562	16.6055	22.172
162282		104.301	98.186	93.18	102.28	84.134	100.156				0	0	0	0	150	150		0	0	0	0	21.0635	24.6343		0	0	0	0	1	1		1.00124	1.01292	0.989007	1.01132	1.01178	1.01743		114.766	111.714	108.71	113.481	102.126	117.664		20.0315	22.6562	16.6055	22.172
162362		95.963	113.871	93.265	105.784	85.952	113.473				0	0	0	0	150	150		0	0	0	0	21.01	23.7413		0	0	0	0	1	1		1.00135	1.01352	0.989684	1.01128	1.01237	1.01774		114.762	113.871	108.66	113.481	102.111	117.64		20.0315	22.7452	16.6055	22.172
162482		99.388	86.801	92.313	101.346	84.813	108.326				0	0	0	0	150	150		0	0	0	0	21.3184	24.9897		0	0	0	0	1	1		1.00117	1.01356	0.989624	1.01163	1.01256	1.01728		114.872	111.917	108.664	113.481	102.145	117.607		20.167	22.7452	16.6055	22.172
162562		87.958	105.2	97.617	94.549	79.398	88.823				0	0	0	0	150	150		0	0	0	0	21.5712	25.5572		0	0	0	0	1	1		1.00123	1.01367	0.989824	1.01171	1.01259	1.01682		114.867	111.905	108.65	113.495	102.145	117.618		20.167	22.7452	16.6055	22.32
162642		84.258	105.777	101.147	96.416	77.105	78.566				0	0	0	0	0	150		0	0	0	0	0	24.0756		0	0	0	0	0	1		1.00148	1.01404	0.990126	1.0115	1.01241	1.01704		114.757	111.425	108.572	113.499	102.148	117.482		20.0315	22.6562	16.601	22.32
162722		93.781	84.52	62.699	83.783	74.055	85.33				0	0	0	0	0	0		0	0	0	0	0	0		0	0	0	0	0	0		1.00166	1.01294	0.99026	1.01104	1.01268	1.01684		114.663	111.41	108.46	113.482	102.143	117.292		19.9493	22.6115	16.5365	22.172
162802		90.879	95.641	80.922	90.19	77.3	88.621				0	0	0	0	0	0		0	0	0	0	0	0		0	0	0	0	0	0		1.0017	1.01195	0.990212	1.01142	1.01317	1.01642		114.586	111.401	108.306	113.413	102.021	117.156		19.8625	22.4097	16.1975	22.1058
162882		116.564	108.401	105.272	107.79	95.433	114.234				0	0	0	0	0	0		0	0	0	0	0	0		0	0	0	0	0	0		1.00104	1.01299	0.990268	1.01064	1.01329	1.01612		116.564	108.401	105.272	113.336	101.877	117.173		19.7865	22.2447	16.1975	22.0418
163002		96.191	116.825	89.643	109.167	82.665	101.963				0	0	0	0	0	0		0	0	0	0	0	0		0	0	0	0	0	0		1.00041	1.01232	0.990834	1.0101	1.0134	1.01645		114.639	116.825	108.409	109.167	101.872	117.154		19.8625	22.2447	16.5365	22.0418
163082		107.151	79.282	84.247	91.675	83.164	97.072				0	0	0	0	0	0		0	0	0	0	0	0		0	0	0	0	0	0		1.00053	1.01253	0.991282	1.00996	1.01273	1.01626		114.634	111.277	108.506	113.391	102.071	117.165		19.8625	22.2447	16.601	22.0418
163182		97.441	91.365	97.536	99.543	91.957	101.034				0	0	0	0	0	0		0	0	0	0	0	0		0	0	0	0	0	0		1.00084	1.01103	0.991338	1.00964	1.01295	1.0154		114.709	111.27	108.581	113.481	102.045	117.227		19.9493	22.1822	16.5965	22.1058
163282		80.576	88.76	86.858	87.172	70.191	98.417				0	0	0	0	0	0		0	0	0	0	0	0		0	0	0	0	0	0		1.00104	1.01109	0.991858	1.00993	1.01194	1.01385		114.698	111.186	108.62	113.496	102.163	117.356		20.1307	21.9795	16.6105	22.172
163362		91.285	89.044	82.806	88.647	81.223	73.728				0	0	0	0	0	0		0	0	0	0	0	0		0	0	0	0	0	0		1.00136	1.01047	0.991718	1.01047	1.01181	1.01347		114.68	111.23	108.63	113.479	102.168	117.375		20.1307	21.9795	16.6105	22.1058
163442		96.465	119.504	74.067	83.967	71.894	78.226				0	0	0	0	0	0		0	0	0	0	0	0		0	0	0	0	0	0		1.00187	1.0104	0.991038	1.01004	1.01177	1.01324		114.652	119.504	108.587	113.384	102.126	117.264		20.1307	21.8005	16.5965	22.0418
163522		120.215	100.57	113.704	111.996	109.467	118.027				0	0	0	0	0	0		0	0	0	0	0	0		0	0	0	0	0	0		1.0019	1.01071	0.991511	1.0105	1.01156	1.0136		120.215	111.082	113.704	111.996	109.467	118.027		20.044	21.6272	16.9115	21.9458
163602		97.386	123.802	105.335	121.307	107.29	127.87				0	0	0	0	0	0		0	0	0	0	0	0		0	0	0	0	0	0		1.00243	1.01085	0.991684	1.00968	1.01202	1.01319		114.556	123.802	105.335	121.307	107.29	127.87		19.968	21.289	16.847	21.889
163682		116.077	112.684	111.839	110.099	111.891	119.032				0	0	0	0	0	0		0	0	0	0	0	0		0	0	0	0	0	0		1.00253	1.01072	0.991781	1.0095	1.01141	1.01349		116.077	112.684	111.839	110.099	111.891	119.032		19.9505	21.1617	16.508	21.889
163762		107.205	104.119	104.082	106.86	100.968	115.216				0	0	0	0	0	0		0	0	0	0	0	0		0	0	0	0	0	0		1.0029	1.01071	0.991746	1.01009	1.01107	1.0137		114.539	110.744	104.082	113.112	100.968	116.977		19.968	21.0725	16.508	21.889
163862		115.955	117.444	105.868	109.821	99.344	100.703				0	0	0	0	0	0		0	0	0	0	0	0		0	0	0	0	0	0		1.00369	1.01087	0.990386	1.01067	1.00958	1.01372		115.955	117.444	105.868	109.821	99.344	116.976		20.044	21.0725	16.847	21.9458
164002		113.607	96.672	109.139	93.541	90.465	93.964				0	0	0	0	0	0		0	0	0	0	0	0		0	0	0	0	0	0		1.0033	1.01073	0.988474	1.01084	1.00864	1.01392		113.607	110.742	109.139	113.255	102.158	116.964		20.044	21.0725	16.847	21.9458
164102		101.059	97.649	84.56	95.91	77.929	85.575				0	0	0	0	0	0		0	0	0	0	0	0		0	0	0	0	0	0		1.0033	1.01061	0.987991	1.01103	1.00877	1.01409		114.589	110.752	108.583	113.227	102.214	116.952		20.1307	21.0725	16.847	21.9458
164182		104.006	92.971	101.557	117.635	99.248	115.651				0	0	0	0	0	0		0	0	0	0	0	0		0	0	0	0	0	0		1.00363	1.00949	0.988172	1.01111	1.0087	1.014		114.569	110.702	108.496	117.635	99.248	116.764		20.044	21.0002	16.508	21.889
164282		109.771	111.863	113.709	112.746	95.642	116.954				0	0	0	0	0	0		0	0	0	0	0	0		0	0	0	0	0	0		1.00346	1.00883	0.988315	1.01151	1.00776	1.01412		109.771	111.863	113.709	112.746	102.266	116.954		19.968	20.882	16.396	21.8743
164362		112.623	116.076	118.067	100.616	90.723	107.427				0	0	0	0	0	0		0	0	0	0	0	0		0	0	0	0	0	0		1.00349	1.00899	0.988753	1.01169	1.00626	1.01354		112.623	116.076	118.067	112.744	102.255	116.55		19.9505	21.0078	16.3775	21.848
164442		107.083	103.872	89.753	112.285	88.822	101.847				0	0	0	0	0	0		0	0	0	0	0	0		0	0	0	0	0	0		1.00404	1.00858	0.98953	1.01227	1.00498	1.01306		114.07	110.635	108.164	112.285	102.234	116.479		19.9505	21.0078	16.396	21.848
164522		113.958	105.289	96.636	101.101	84.594	102.606				0	0	0	0	0	0		0	0	0	0	0	0		0	0	0	0	0	0		1.00489	1.00781	0.989687	1.01342	1.00423	1.01345		113.958	110.699	108.136	112.698	102.385	116.472		19.968	21.0078	16.396	21.8743
164642		99.992	96.709	106.597	107.68	89.534	96.659				0	0	0	0	0	0		0	0	0	0	0	0		0	0	0	0	0	0		1.00504	1.00758	0.989338	1.01383	1.00401	1.01313		114.522	110.719	106.597	112.681	102.424	116.478		20.044	21.0078	16.396	21.8743
164722		89.468	93.981	79.929	83.478	80.888	80.839				0	0	0	0	0	0		0	0	0	0	0	0		0	0	0	0	0	0		1.00506	1.0077	0.989008	1.01311	1.00338	1.0122		114.521	110.839	107.985	112.64	102.436	116.506		20.044	21.126	16.3775	21.848
164802		101.002	85.814	92.462	88.328	85.757	87.094				0	0	0	0	0	0		0	0	0	0	0	0		0	0	0	0	0	0		1.00431	1.00742	0.988763	1.01252	1.00325	1.01212		114.569	110.996	108.288	112.736	102.44	116.69		20.1307	21.1983	16.396	21.8743
164882		102.049	116.065	101.219	98.059	95.784	117.883				0	0	0	0	0	0		0	0	0	0	0	0		0	0	0	0	0	0		1.00332	1.00688	0.989092	1.0119	1.00363	1.01183		114.569	116.065	108.241	112.744	102.429	117.883		20.044	21.1983	16.396	21.8743
165002		106.948	109.825	107.418	115.205	98.04	110.457				0	0	0	0	0	0		0	0	0	0	0	0		0	0	0	0	0	0		1.00352	1.0068	0.989563	1.01096	1.00353	1.01045		114.569	109.825	107.418	115.205	102.432	116.687		20.044	21.126	16.3775	21.848
165082		100.297	106.236	100.875	103.014	105.05	102.315				0	0	0	0	0	0		0	0	0	0	0	0		0	0	0	0	0	0		1.0039	1.0069	0.989273	1.0099	1.0028	1.01077		114.489	110.772	107.932	112.701	105.05	116.488		19.968	21.0078	16.3255	21.8368
165162		97.521	108.688	95.054	106.822	89.525	99.686				0	0	0	0	0	0		0	0	0	0	0	0		0	0	0	0	0	0		1.00406	1.00623	0.988703	1.00918	1.00276	1.00956		114.224	108.688	107.932	112.659	102.453	116.606		19.9505	20.9725	16.2972	21.7293
165242		105.211	112.473	93.152	88.68	84.997	104.273				0	0	0	0	0	0		0	0	0	0	0	0		0	0	0	0	0	0		1.00454	1.0061	0.989815	1.00991	1.00292	1.00929		114.392	112.473	107.932	112.63	102.449	116.636		19.968	21.0078	16.3255	21.7293
165342		105.301	93.812	93.215	98.481	81.002	102.102				0	0	0	0	0	0		0	0	0	0	0	0		0	0	0	0	0	0		1.00516	1.00637	0.990662	1.01047	1.00281	1.00895		114.3	110.678	107.932	112.607	102.452	116.673		19.968	21.0078	16.3255	21.7293
165422		98.842	85.837	87.342	82.034	77.494	95.891				0	0	0	0	0	0		0	0	0	0	0	0		0	0	0	0	0	0		1.00571	1.006	0.991608	1.0106	1.00302	1.00846		114.229	110.708	107.932	112.671	102.446	116.699		19.968	21.0225	16.3775	21.8368
165502		105.675	89.79	91.49	89.172	78.347	90.623				0	0	0	0	0	0		0	0	0	0	0	0		0	0	0	0	0	0		1.00676	1.00508	0.992406	1.01081	1.00308	1.00849		114.315	110.814	107.932	112.735	102.5	116.801		20.044	21.1983	16.396	21.8495
165586		101.158	95.026	88.886	94.741	84.827	93.296				0	0	0	0	0	0		0	0	0	0	0	0		0	0	0	0	0	0		1.00707	1.0047	0.992766	1.01093	1.00356	1.00866		114.269	110.871	107.932	112.73	102.481	116.782		20.044	21.1983	16.396	21.8495
165662		117.288	110.267	123.384	129.655	121.171	125.578				0	0	0	0	0	0		0	0	0	0	0	0		0	0	0	0	0	0		1.00704	1.00467	0.992918	1.01047	1.0033	1.00901		117.288	110.267	123.384	129.655	121.171	125.578		20.044	21.1983	16.3775	21.889
165742		100.208	104.852	100.029	114.227	91.33	92.871				0	0	0	0	0	0		0	0	0	0	0	0		0	0	0	0	0	0		1.00682	1.00432	0.992842	1.00873	1.00303	1.00933		114.116	110.707	107.891	114.227	102.421	116.736		19.968	21.0218	16.354	21.889
165842		105.907	110.223	92.45	95.075	87.463	101.27				0	0	0	0	0	0		0	0	0	0	0	0		0	0	0	0	0	0		1.00705	1.00428	0.993345	1.00836	1.00354	1.00994		114.092	110.223	107.928	113.108	102.419	116.709		19.968	21.0218	16.3775	21.9458
166002		112.727	88.556	102.809	97.068	99.598	101.717				0	0	0	0	0	0		0	0	0	0	0	0		0	0	0	0	0	0		1.00773	1.00449	0.993947	1.00853	1.00364	1.01038		112.727	110.693	107.918	113.083	102.429	116.69		19.968	21.1983	16.3775	21.9458
166082		100.653	85.105	92.851	87.685	86.098	75.594				0	0	0	0	0	0		0	0	0	0	0	0		0	0	0	0	0	0		1.00762	1.00407	0.994152	1.00819	1.00336	1.01073		114.207	110.969	107.931	113.308	102.489	116.75		20.044	21.2875	16.396	22.0418
166162		93.761	94.934	86.179	92.615	85.271	95.917				0	0	0	0	0	0		0	0	0	0	0	0		0	0	0	0	0	0		1.00751	1.00422	0.994301	1.00686	1.00358	1.01135		114.456	111.213	107.932	113.487	102.48	116.869		20.1307	21.4148	16.508	22.1058
166262		81.342	82.753	92.589	77.609	71.882	99.355				0	0	0	0	0	0		0	0	0	0	0	0		0	0	0	0	0	0		1.00788	1.00418	0.994289	1.00705	1.00371	1.01137		114.543	111.37	107.971	113.525	102.547	117.014		20.213	21.7062	16.847	22.1455
166342		109.15	96.882	102.861	104.319	100.79	113.632				0	0	0	0	0	0		0	0	0	0	0	0		0	0	0	0	0	0		1.00781	1.00408	0.994185	1.00512	1.00382	1.01098		109.15	111.376	107.932	113.585	100.79	116.912		20.1307	21.7062	16.508	22.1455
166442		108.644	114.407	94.908	115.428	94.026	110.569				0	0	0	0	0	0		0	0	0	0	0	0		0	0	0	0	0	0		1.00769	1.00392	0.994625	1.00434	1.00401	1.01126		114.43	114.407	107.932	115.428	102.665	116.727		20.1307	21.7062	16.508	22.2618
166522		95.839	84.358	92.605	95.188	99.318	98.829				0	0	0	0	0	0		0	0	0	0	0	0		0	0	0	0	0	0		1.00783	1.00427	0.99539	1.00386	1.00379	1.0103		114.41	111.364	107.932	113.777	102.683	116.791		20.1307	21.9587	16.508	22.316
166602		99.705	95.485	99.232	98.902	79.375	90.417				0	0	0	0	0	0		0	0	0	0	0	0		0	0	0	0	0	0		1.00851	1.00495	0.99638	1.00345	1.00274	1.00842		114.52	111.54	107.932	113.93	102.701	116.983		20.213	22.0337	16.847	22.4478
166682		101.228	94.561	89.534	93.619	84.404	100.537				0	0	0	0	0	0		0	0	0	0	0	0		0	0	0	0	0	0		1.00935	1.00513	0.997231	1.0035	1.00199	1.00804		114.438	111.307	107.932	113.975	102.795	117.007		20.213	21.9587	16.9115	22.5675
166782		89.954	89.071	98.929	93.904	70.939	88.5				0	0	0	0	0	0		0	0	0	0	0	0		0	0	0	0	0	0		1.00991	1.00551	0.997795	1.00395	1.002	1.00801		114.532	111.278	107.932	114.068	103.026	117.206		20.213	21.9587	16.9115	22.6008
166882		85.431	96.263	83.682	79.533	68.309	103.771				0	0	0	0	0	0		0	0	0	0	0	0		0	0	0	0	0	0		1.01007	1.00578	0.998224	1.00378	1.00219	1.00779		114.526	111.376	107.95	114.227	103.095	117.536		20.213	22.0337	16.916	22.6288
167002		99.135	79.136	92.982	87.513	76.868	91.281				0	0	0	0	0	0		0	0	0	0	0	0		0	0	0	0	0	0		1.00975	1.00497	0.998434	1.00321	1.00227	1.00777		114.537	111.962	108.042	114.271	103.091	117.801		20.0315	22.2237	16.93	22.3852
167083		133.657	118.91	121.749	108.142	96.751	130.23				0	0	0	0	0	0		0	0	0	0	0	0		0	0	0	0	0	0		1.00919	1.00411	0.99819	1.00306	1.00157	1.00755		133.657	118.91	121.749	114.272	103.18	130.23		20.0315	22.2862	16.93	22.3852
167162		98.574	110.752	101.099	98.944	84.047	110.943				0	0	0	0	0	0		0	0	0	0	0	0		0	0	0	0	0	0		1.0092	1.00408	0.998579	1.00332	1.00104	1.00681		114.461	110.752	108.017	114.238	103.07	117.892		19.9493	22.2237	16.93	22.313
167262		100.589	115.29	101.658	111.269	95.438	104.557				0	0	0	0	0	0		0	0	0	0	0	0		0	0	0	0	0	0		1.00959	1.00468	0.998192	1.00351	1.00087	1.0066		114.543	115.29	108.139	111.269	103.078	117.949		20.0315	22.2862	16.93	22.3852
167342		97.983	106.297	96.085	98.296	83.115	96.242				0	0	0	0	0	0		0	0	0	0	0	0		0	0	0	0	0	0		1.00964	1.00477	0.997599	1.00405	0.9999	1.00693		114.395	112.314	108.386	114.276	103.377	118.003		19.9493	22.5215	16.93	22.3717
167442		101.434	96.752	90.3	97.391	75.366	89.296				0	0	0	0	0	0		0	0	0	0	0	0		0	0	0	0	0	0		1.00967	1.00519	0.997789	1.00449	0.999933	1.00705		114.39	112.462	108.652	114.326	103.476	118.034		19.9493	22.7647	17.1157	22.618
167522		94.981	102.953	82.312	86.222	68.447	90.275				0	0	0	0	0	0		0	0	0	0	0	0		0	0	0	0	0	0		1.00997	1.00537	0.998422	1.00481	1.0007	1.00733		114.346	112.461	108.726	114.377	103.582	118.111		19.9493	22.7232	17.266	22.6622
167622		87.079	79.365	82.588	77.671	88.049	91.997				0	0	0	0	0	0		0	0	0	0	0	0		0	0	0	0	0	0		1.01042	1.00573	0.998487	1.00444	1.00063	1.00764		114.28	112.422	108.824	114.386	103.628	118.316		19.8025	22.4402	17.3935	22.6622
167702		97.664	89.782	94.588	88.475	77.278	96.513				0	0	0	0	0	0		0	0	0	0	0	0		0	0	0	0	0	0		1.01075	1.00632	0.99838	1.00366	1.00097	1.00748		114.238	112.336	108.848	114.425	103.625	118.342		19.9493	22.3347	17.261	22.6622
167782		116.452	115.114	111.713	114.963	96.682	108.506				0	0	0	0	0	0		0	0	0	0	0	0		0	0	0	0	0	0		1.01082	1.00631	0.997808	1.00473	1.00042	1.00749		116.452	115.114	111.713	114.963	103.63	118.341		19.9493	22.3347	17.2415	22.645
167862		101.689	107.513	107.932	109.029	92.893	106.808				0	0	0	0	0	0		0	0	0	0	0	0		0	0	0	0	0	0		1.01102	1.00629	0.997878	1.00385	1.00031	1.0075		114.066	112.203	107.932	114.469	103.617	118.102		19.8625	22.0915	17.1335	22.645
168002		107.492	87.578	107.926	104.868	83.627	101.627				0	0	0	0	0	0		0	0	0	0	0	0		0	0	0	0	0	0		1.01129	1.00647	0.99791	1.0037	1.00037	1.00721		114.184	112.315	107.926	114.406	103.632	118.384		19.9493	22.3347	17.261	22.6008
168082		100.294	93.901	90.28	95.406	88.433	102.378				0	0	0	0	0	0		0	0	0	0	0	0		0	0	0	0	0	0		1.01117	1.00628	0.998632	1.00375	1.00031	1.00734		114.196	112.341	109.144	114.477	103.635	118.471		19.9493	22.259	17.3905	22.645
168182		95.784	90.869	80.12	87.459	83.321	102.968				0	0	0	0	0	0		0	0	0	0	0	0		0	0	0	0	0	0		1.01141	1.00466	0.999053	1.00377	1.00062	1.00754		114.388	112.466	109.198	114.724	103.699	118.513		19.8848	22.259	17.689	22.7455
168282		97.61	93.373	74.267	87.728	87.907	80.833				0	0	0	0	0	0		0	0	0	0	0	0		0	0	0	0	0	0		1.0118	1.00323	0.998861	1.00395	1.00048	1.00799		114.332	112.541	109.274	114.699	103.789	118.639		19.8848	22.2255	17.7597	22.4288
168362		109.707	136.846	92.095	91.396	88.908	111.7				0	0	0	0	0	0		0	0	0	0	0	0		0	0	0	0	0	0		1.01202	1.00351	0.998441	1.00422	1.00035	1.00809		109.707	136.846	109.282	114.658	103.853	118.626		19.5633	22.157	17.7403	22.2755
168442		125.59	126.358	118.025	108.341	110.16	127.725				0	0	0	0	0	0		0	0	0	0	0	0		0	0	0	0	0	0		1.01254	1.00382	0.998875	1.00467	1.00029	1.00851		125.59	126.358	118.025	114.592	110.16	127.725		19.5633	22.2255	17.7403	22.2225
168522		119.309	115.021	113.628	123.859	93.405	114.929				0	0	0	0	0	0		0	0	0	0	0	0		0	0	0	0	0	0		1.01277	1.00374	0.999159	1.00482	1.00041	1.00865		119.309	115.021	113.628	123.859	103.792	118.553		19.5633	22.259	17.7403	22.2225
168642		119.654	114.426	107.41	128.698	95.083	115.721				0	0	0	0	0	0		0	0	0	0	0	0		0	0	0	0	0	0		1.01275	1.00531	0.99927	1.00481	1.00046	1.00859		119.654	114.426	107.41	128.698	103.79	118.486		19.8848	22.0915	17.7403	22.2225
168722		117.164	127.402	105.258	108.398	94.624	121.978				0	0	0	0	0	0		0	0	0	0	0	0		0	0	0	0	0	0		1.01291	1.00557	0.999092	1.00487	1.00037	1.00856		117.164	127.402	105.258	114.561	103.711	121.978		19.8787	22.0915	17.6695	22.2755
168802		92.476	96.327	89.65	99.585	78.074	105.211				0	0	0	0	0	0		0	0	0	0	0	0		0	0	0	0	0	0		1.01235	1.00397	0.999068	1.00492	1.00058	1.00806		114.023	112.445	109.197	114.731	103.784	118.433		19.8128	22.0915	17.3422	22.3365
168882		105.898	106.848	93.973	99.849	74.601	97.206				0	0	0	0	0	0		0	0	0	0	0	0		0	0	0	0	0	0		1.01254	1.00426	0.999067	1.00538	1.00073	1.00746		114.016	112.469	109.265	114.752	103.833	118.515		19.8128	22.259	17.262	22.416
169002		107.773	105.31	98.624	92.664	93.991	110.559				0	0	0	0	0	0		0	0	0	0	0	0		0	0	0	0	0	0		1.01287	1.00456	0.999549	1.00584	1.00066	1.00777		114.004	112.467	109.246	114.833	103.835	118.507		19.666	22.2255	17.1615	22.527
169122		116.36	115.703	116.972	117.132	105.21	111.772				0	0	0	0	0	0		0	0	0	0	0	0		0	0	0	0	0	0		1.01323	1.00444	0.999623	1.00614	1.00108	1.00813		116.36	115.703	116.972	117.132	105.21	118.498		19.3445	22.157	17.025	22.527
169202		126.843	109.928	100.793	124.581	99.587	106.515				0	0	0	0	0	0		0	0	0	0	0	0		0	0	0	0	0	0		1.01363	1.0048	0.999615	1.00629	1.00131	1.00834		126.843	109.928	109.289	124.581	103.815	118.493		19.3445	22.157	16.936	22.5058
169282		103.64	113.417	99.104	116.26	101.747	107.94				0	0	0	0	0	0		0	0	0	0	0	0		0	0	0	0	0	0		1.01362	1.0049	0.999989	1.0065	1.00144	1.00849		113.749	113.417	109.228	116.26	101.747	118.489		19.6418	22.2255	16.8803	22.5058
169362		102.679	98.425	109.665	112.601	105.01	115.063				0	0	0	0	0	0		0	0	0	0	0	0		0	0	0	0	0	0		1.01366	1.00482	0.999967	1.00659	1.00135	1.00925		113.742	112.465	109.665	112.601	105.01	118.46		19.724	22.2255	16.8803	22.5058
169442		97.085	99.454	101.622	97.574	87.396	116.68				0	0	0	0	0	0		0	0	0	0	0	0		0	0	0	0	0	0		1.01342	1.00481	1.00006	1.0063	1.0014	1.0091		113.782	112.465	109.225	114.803	103.743	118.468		19.758	22.2255	16.9693	22.5058
169522		86.883	94.276	90.442	97.456	85.66	95.665				0	0	0	0	0	0		0	0	0	0	0	0		0	0	0	0	0	0		1.01354	1.00484	1.00004	1.00611	1.00143	1.00917		113.763	112.465	109.226	114.816	103.742	118.464		19.724	22.2255	16.8803	22.527
169622		88.855	92.932	94.698	94.749	89.828	94.243				0	0	0	0	0	0		0	0	0	0	0	0		0	0	0	0	0	0		1.01369	1.00489	1.00011	1.00632	1.00167	1.00858		113.737	112.465	109.223	114.892	103.805	118.562		19.6418	22.157	16.8072	22.5335
169702		118.125	104.223	99.748	117.797	103.616	109.193				0	0	0	0	0	0		0	0	0	0	0	0		0	0	0	0	0	0		1.01385	1.0049	1.00036	1.00559	1.00189	1.00848		118.125	112.464	109.213	117.797	103.616	118.575		19.6418	21.8712	16.8072	22.4285
169802		109.197	113.283	107.932	120.478	97.331	126.44				0	0	0	0	0	0		0	0	0	0	0	0		0	0	0	0	0	0		1.01397	1.00507	1.00052	1.00429	1.00222	1.00849		109.197	113.283	107.932	120.478	103.786	126.44		19.6155	21.6753	16.8072	22.3255
169882		124.269	107.09	118.008	141.202	116.838	119.843				0	0	0	0	0	0		0	0	0	0	0	0		0	0	0	0	0	0		1.01434	1.0053	1.00115	1.00321	1.00194	1.00863		124.269	112.461	118.008	141.202	116.838	119.843		19.6155	21.493	16.8072	22.3255
170022		123.655	107.436	111.74	130.011	105.492	121.035				0	0	0	0	0	0		0	0	0	0	0	0		0	0	0	0	0	0		1.01452	1.00551	1.00157	1.00375	1.00213	1.00881		123.655	112.457	111.74	130.011	105.492	121.035		19.619	21.493	16.8803	22.3255
170102		113.675	112.46	95.344	115.311	96.826	115.166				0	0	0	0	0	0		0	0	0	0	0	0		0	0	0	0	0	0		1.01421	1.00508	1.00166	1.00461	1.0022	1.00927		113.675	112.46	109.158	115.311	103.787	118.512		19.7012	21.6753	16.9693	22.3255
170182		107.543	107.082	95.07	103.698	105.371	116.755				0	0	0	0	0	0		0	0	0	0	0	0		0	0	0	0	0	0		1.01413	1.00477	1.00161	1.00607	1.00213	1.00927		113.667	112.465	109.16	114.902	105.371	118.512		19.7352	21.8712	17.1458	22.4285
170262		99.652	106.575	101.792	108.957	87.145	110.124				0	0	0	0	0	0		0	0	0	0	0	0		0	0	0	0	0	0		1.01405	1.00617	1.00122	1.00705	1.00202	1.00926		113.669	112.404	109.177	114.862	103.794	118.513		19.7352	22.157	16.9693	22.3255
170362		98.084	102.085	92.441	107.083	82.555	102.863				0	0	0	0	0	0		0	0	0	0	0	0		0	0	0	0	0	0		1.01406	1.00629	1.00135	1.00619	1.00087	1.00922		113.669	112.467	109.241	114.897	104.056	118.514		19.7012	21.9505	16.936	22.1803
170462		122.187	97.744	109.905	113.779	121.973	108.147				0	0	0	0	0	0		0	0	0	0	0	0		0	0	0	0	0	0		1.01391	1.00818	1.0015	1.00474	1.00123	1.0086		122.187	112.379	109.905	113.779	121.973	118.559		19.7012	21.7545	16.936	22.1803
170542		136.326	140.69	124.345	145.46	130.305	134.456				0	0	0	0	0	0		0	0	0	0	0	0		0	0	0	0	0	0		1.01393	1.00842	1.0021	1.00473	1.00165	1.00874		136.326	140.69	124.345	145.46	130.305	134.456		19.7352	21.9505	16.936	22.1803
170622		119.079	114.736	103.077	123.475	118.83	121.405				0	0	0	0	0	0		0	0	0	0	0	0		0	0	0	0	0	0		1.01416	1.00855	1.00257	1.00389	1.0013	1.00896		119.079	114.736	109.191	123.475	118.83	121.405		19.7012	21.9505	16.863	22.1803
170702		120.355	110.108	110.518	128.501	113.84	118.479				0	0	0	0	0	0		0	0	0	0	0	0		0	0	0	0	0	0		1.01409	1.00712	1.0029	1.00428	1.0015	1.00909		120.355	112.48	110.518	128.501	113.84	118.479		19.7012	21.9	16.863	22.0397
170782		117.305	122.328	110.805	118.286	97.014	122.205				0	0	0	0	0	0		0	0	0	0	0	0		0	0	0	0	0	0		1.0143	1.00715	1.0033	1.00429	1.00164	1.00897		117.305	122.328	110.805	118.286	103.921	122.205		19.7012	22.096	16.8358	22.0397
170862		111.855	131.432	102.174	116.572	101.44	129.897				0	0	0	0	0	0		0	0	0	0	0	0		0	0	0	0	0	0		1.01401	1.00722	1.00312	1.00529	1.00199	1.0093		111.855	131.432	109.167	116.572	101.44	129.897		19.7012	22.096	16.8358	22.0397
171002		96.167	99.397	96.956	113.924	98.607	98.693				0	0	0	0	0	0		0	0	0	0	0	0		0	0	0	0	0	0		1.01402	1.00695	1.00294	1.00527	1.00194	1.00927		113.669	112.462	109.175	113.924	103.869	118.459		19.619	22.096	16.8358	21.9833
171082		94.668	109.088	99.14	104.476	83.26	97.908				0	0	0	0	0	0		0	0	0	0	0	0		0	0	0	0	0	0		1.01411	1.00517	1.00306	1.00448	1.00176	1.00914		113.668	112.51	109.239	115.084	104.176	118.466		19.619	22.096	16.89	21.9695
171162		89.361	95.134	97.032	97.647	86.543	91.341				0	0	0	0	0	0		0	0	0	0	0	0		0	0	0	0	0	0		1.01413	1.00717	1.00299	1.00352	1.00167	1.00909		113.603	112.324	109.242	115.175	104.187	118.358		19.612	21.9137	16.89	21.9695
171242		117.513	101.001	103.362	117.998	94.276	114.639				0	0	0	0	0	0		0	0	0	0	0	0		0	0	0	0	0	0		1.0144	1.00722	1.00328	1.00363	1.00183	1.00917		117.513	112.211	109.231	117.998	104.168	118.346		19.612	21.628	16.8787	21.9695
171342		130.465	129.726	117.264	146.717	115.219	136.263				0	0	0	0	0	0		0	0	0	0	0	0		0	0	0	0	0	0		1.01461	1.00549	1.00365	1.00305	1.00199	1.00872		130.465	129.726	117.264	146.717	115.219	136.263		19.612	21.432	16.8787	21.9695
171422		107.465	117.199	110.82	138.072	117.983	115.436				0	0	0	0	0	0		0	0	0	0	0	0		0	0	0	0	0	0		1.01483	1.00564	1.0039	1.00315	1.00209	1.00897		113.548	117.199	110.82	138.072	117.983	118.378		19.612	21.432	16.8787	21.9695
171502		114.024	128.551	124.45	116.602	107.819	106.599				0	0	0	0	0	0		0	0	0	0	0	0		0	0	0	0	0	0		1.01478	1.00531	1.00408	1.00305	1.00208	1.00942		114.024	128.551	124.45	116.602	107.819	118.307		19.647	21.628	16.8245	21.9695
171602		112.438	118.223	111.002	131.656	95.931	120.884				0	0	0	0	0	0		0	0	0	0	0	0		0	0	0	0	0	0		1.01467	1.007	1.00388	1.00365	1.00223	1.00892		112.438	118.223	111.002	131.656	104.112	120.884		19.681	21.628	16.8245	21.9315
171682		101.855	87.985	100.426	112.418	91.655	94.358				0	0	0	0	0	0		0	0	0	0	0	0		0	0	0	0	0	0		1.01434	1.00864	1.00408	1.00448	1.00181	1.00877		113.455	112.197	109.108	112.418	104.169	118.396		19.7315	21.9137	16.8358	21.9695
171782		102.116	100.78	106.624	114.403	102.15	106.83				0	0	0	0	0	0		0	0	0	0	0	0		0	0	0	0	0	0		1.01414	1.0085	1.00425	1.00447	1.00173	1.00869		113.467	111.939	106.624	114.403	102.15	118.4		19.9035	21.7752	16.8358	21.9833
171882		93.362	101.654	94.396	109.42	83.664	102.56				0	0	0	0	0	0		0	0	0	0	0	0		0	0	0	0	0	0		1.01415	1.00853	1.00439	1.00366	1.00234	1.00854		113.466	111.933	109.076	115.173	104.31	118.408		19.7315	21.7752	16.8358	21.9695
172002		112.584	98.05	106.98	112.214	94.601	108.963				0	0	0	0	0	0		0	0	0	0	0	0		0	0	0	0	0	0		1.01431	1.00843	1.00439	1.00309	1.0025	1.00858		112.584	111.951	106.98	112.214	104.291	118.406		19.5252	21.6785	16.863	21.9695
172082		121.77	131.316	120.907	132.111	118.559	136.647				0	0	0	0	0	0		0	0	0	0	0	0		0	0	0	0	0	0		1.01446	1.0066	1.00451	1.00328	1.00254	1.00859		121.77	131.316	120.907	132.111	118.559	136.647		19.5252	21.6785	16.8358	21.9695
172162		96.5	119.938	106.608	113.739	101.92	123.117				0	0	0	0	0	0		0	0	0	0	0	0		0	0	0	0	0	0		1.01476	1.00464	1.00477	1.00357	1.00224	1.00884		113.331	119.938	106.608	113.739	101.92	123.117		19.4748	21.3927	16.8245	21.9315
172242		106.269	126.057	109.829	129.036	103.792	103.949				0	0	0	0	0	0		0	0	0	0	0	0		0	0	0	0	0	0		1.0149	1.0046	1.00478	1.00363	1.00242	1.00895		113.323	126.057	109.829	129.036	103.792	118.381		19.444	21.3927	16.8245	21.9152
172342		106.266	117.063	111.822	115.593	109.969	118.744				0	0	0	0	0	0		0	0	0	0	0	0		0	0	0	0	0	0		1.01515	1.00462	1.00495	1.00407	1.00243	1.00901		113.311	117.063	111.822	115.593	109.969	118.744		19.5252	21.3927	16.8245	21.9315
172422		100.062	95.458	107.988	110.07	97.669	109.444				0	0	0	0	0	0		0	0	0	0	0	0		0	0	0	0	0	0		1.01495	1.00644	1.00504	1.00484	1.00243	1.00902		113.321	112.201	107.988	115.041	104.299	118.025		19.6972	21.3927	16.8358	21.9315
172522		92.178	107.112	100.892	114.857	96.181	109.782				0	0	0	0	0	0		0	0	0	0	0	0		0	0	0	0	0	0		1.01506	1.00834	1.00496	1.00447	1.00224	1.00904		113.315	111.968	108.791	114.857	104.322	117.992		19.8503	21.1968	16.863	21.9695
172622		94.29	107.624	100.351	105.535	97.213	108.86				0	0	0	0	0	0		0	0	0	0	0	0		0	0	0	0	0	0		1.01513	1.00843	1.00508	1.00359	1.00264	1.00929		113.066	111.952	109.003	114.986	104.343	117.981		19.657	21.0145	16.9172	21.9605
172702		108.524	96.975	94.401	107.755	102.541	98.778				0	0	0	0	0	0		0	0	0	0	0	0		0	0	0	0	0	0		1.01503	1.00831	1.00436	1.00297	1.00284	1.00925		112.88	111.974	109.078	115.063	102.541	117.983		19.5725	21.0145	16.9172	21.9605
172782		109.544	139.013	110.557	108.653	104.135	130.389				0	0	0	0	0	0		0	0	0	0	0	0		0	0	0	0	0	0		1.01497	1.00841	1.00458	1.00254	1.00298	1.00922		112.883	139.013	110.557	115.116	104.135	130.389		19.5725	20.9252	16.9172	21.9605
172882		112.187	136.297	115.426	115.211	121.711	124.25				0	0	0	0	0	0		0	0	0	0	0	0		0	0	0	0	0	0		1.01528	1.0084	1.00429	1.00155	1.00305	1.00932		112.187	136.297	115.426	115.211	121.711	124.25		19.657	21.0145	16.9172	21.9605
173022		122.41	110.453	104.06	123.995	92.34	118.762				0	0	0	0	0	0		0	0	0	0	0	0		0	0	0	0	0	0		1.01523	1.00837	1.00464	1.00172	1.00304	1.00961		122.41	111.537	109.049	123.995	104.342	118.762		19.6248	21.1342	16.9903	21.9327
173102		117.212	114.24	104.004	119.204	111.084	141.131				0	0	0	0	0	0		0	0	0	0	0	0		0	0	0	0	0	0		1.01553	1.00837	1.00463	1.00185	1.00341	1.0097		117.212	114.24	108.839	119.204	111.084	141.131		19.8118	21.2242	17.025	21.7855
173182		103.915	119.137	99.223	113.522	97.672	128.144				0	0	0	0	0	0		0	0	0	0	0	0		0	0	0	0	0	0		1.01527	1.00803	1.00447	1.00292	1.00311	1.00957		112.726	119.137	108.626	113.522	104.216	128.144		19.9697	21.3918	17.0918	21.7172
173262		97.03	115.247	96.46	92.676	95.092	112.01				0	0	0	0	0	0		0	0	0	0	0	0		0	0	0	0	0	0		1.01534	1.0079	1.00445	1.00328	1.003	1.00969		112.726	115.247	108.628	114.731	103.978	117.332		19.989	21.4885	17.0918	21.7075
173342		104.691	110.523	96.975	109.076	99.955	121.171				0	0	0	0	0	0		0	0	0	0	0	0		0	0	0	0	0	0		1.01606	1.00813	1.00471	1.00345	1.00299	1.00994		112.711	111.134	108.828	114.728	103.979	121.171		19.989	21.4885	17.2015	21.7075
173442		109.82	108.709	98.174	101.773	107.35	110.62				0	0	0	0	0	0		0	0	0	0	0	0		0	0	0	0	0	0		1.01604	1.00785	1.0048	1.0031	1.00271	1.01071		112.712	111.178	108.815	114.733	107.35	117.343		19.989	21.4885	17.2015	21.7075
173522		103.837	101.369	106.166	102.632	114.441	105.671				0	0	0	0	0	0		0	0	0	0	0	0		0	0	0	0	0	0		1.01598	1.00769	1.00421	1.00323	1.00271	1.0106		112.716	111.204	106.166	114.731	114.441	117.347		19.989	21.3918	17.2015	21.6562
173602		133.867	125.278	103.778	119.431	115.131	136.909				0	0	0	0	0	0		0	0	0	0	0	0		0	0	0	0	0	0		1.01608	1.00779	1.00453	1.00213	1.00281	1.01074		133.867	125.278	108.853	119.431	115.131	136.909		19.9613	21.3918	17.2562	21.5557
173682		132.536	135.341	144.017	144.459	123.577	153.855				0	0	0	0	0	0		0	0	0	0	0	0		0	0	0	0	0	0		1.01619	1.0082	1.00482	1.00123	1.00302	1.01078		132.536	135.341	144.017	144.459	123.577	153.855		20.0782	21.51	17.1465	21.5115
173782		137.566	124.321	124.715	139.904	124.186	142.652				0	0	0	0	0	0		0	0	0	0	0	0		0	0	0	0	0	0		1.01622	1.00828	1.00483	1.00087	1.00271	1.01077		137.566	124.321	124.715	139.904	124.186	142.652		20.2658	21.51	17.0405	21.317
173882		124.925	114.181	125.535	114.724	115.229	127.994				0	0	0	0	0	0		0	0	0	0	0	0		0	0	0	0	0	0		1.01623	1.00844	1.00489	1.00093	1.00315	1.01091		124.925	114.181	125.535	114.724	115.229	127.994		20.299	21.4885	17.09	21.27
174022		123.082	119.232	106.714	113.563	100.607	125.552				0	0	0	0	0	0		0	0	0	0	0	0		0	0	0	0	0	0		1.0161	1.00844	1.00483	1.00082	1.00314	1.01061		123.082	119.232	106.714	113.563	103.709	125.552		20.3065	21.585	17.1517	21.3855
174124		133.677	101.495	114.981	102.553	97.535	106.025				0	0	0	0	0	0		0	0	0	0	0	0		0	0	0	0	0	0		1.01553	1.00849	1.00427	1.00085	1.00315	1.01078		133.677	111.077	114.981	114.46	103.709	117.05		20.193	21.585	17.3192	21.4838
174202		123.147	111.284	102.771	108.457	110.528	111.243				0	0	0	0	0	0		0	0	0	0	0	0		0	0	0	0	0	0		1.0156	1.00828	1.00443	1.001	1.00294	1.01104		123.147	111.284	108.3	114.636	110.528	117.253		20.3428	21.4885	17.1517	21.6783
174282		106.77	111.015	97.381	81.341	97.491	93.193				0	0	0	0	0	0		0	0	0	0	0	0		0	0	0	0	0	0		1.01558	1.00828	1.00466	1.00095	1.00432	1.01115		112.132	111.111	108.229	114.643	103.679	117.236		20.4237	21.4885	17.1517	21.5627
174362		116.006	98.408	101.062	94.842	83.634	114.383				0	0	0	0	0	0		0	0	0	0	0	0		0	0	0	0	0	0		1.01556	1.00816	1.00464	1.00008	1.00517	1.01106		116.006	110.896	108.235	114.729	103.595	117.033		20.2057	21.4477	17.1517	21.5627
174442		134.245	125.408	116.687	117.54	131.803	119.594				0	0	0	0	0	0		0	0	0	0	0	0		0	0	0	0	0	0		1.0156	1.00787	1.0047	0.999803	1.00524	1.0111		134.245	125.408	116.687	117.54	131.803	119.594		20.1995	21.2918	16.9237	21.4838
174522		140.567	126.445	126.553	123.843	113.262	134.213				0	0	0	0	0	0		0	0	0	0	0	0		0	0	0	0	0	0		1.01537	1.00808	1.00467	0.999827	1.00534	1.0112		140.567	126.445	126.553	123.843	113.262	134.213		20.2555	20.8588	16.879	21.3855
174602		116.029	124.477	116.268	119.678	102.114	124.732				0	0	0	0	0	0		0	0	0	0	0	0		0	0	0	0	0	0		1.0153	1.00808	1.00434	0.999303	1.00518	1.01131		116.029	124.477	116.268	119.678	102.114	124.732		20.3618	20.6785	16.6268	21.3855
174682		124.745	110.61	118.286	109.446	103.099	106.655				0	0	0	0	0	0		0	0	0	0	0	0		0	0	0	0	0	0		1.01557	1.00805	1.00456	0.999392	1.00514	1.0116		124.745	110.566	118.286	114.454	103.099	116.712		20.3618	20.6785	16.6268	21.3855
174762		111.23	114.7	120.357	118.249	98.489	115.536				0	0	0	0	0	0		0	0	0	0	0	0		0	0	0	0	0	0		1.01664	1.0083	1.00452	0.999479	1.00491	1.0117		111.685	114.7	120.357	118.249	103.378	116.829		20.3618	20.6785	16.4585	21.4838
174862		97.958	95.978	101.796	107.583	99.195	103.859				0	0	0	0	0	0		0	0	0	0	0	0		0	0	0	0	0	0		1.01699	1.0081	1.00446	0.998826	1.00485	1.01169		111.612	110.563	107.721	114.712	103.38	116.994		20.3618	20.6785	16.4585	21.4838
175002		87.858	101.539	95.411	92.132	86.166	100.492				0	0	0	0	0	0		0	0	0	0	0	0		0	0	0	0	0	0		1.01707	1.00811	1.00438	0.999267	1.00477	1.01184		111.596	110.562	107.746	114.457	103.383	117.134		20.3618	20.658	16.276	21.4577
175102		93.271	78.13	92.922	86.023	83.513	108.983				0	0	0	0	0	0		0	0	0	0	0	0		0	0	0	0	0	0		1.01682	1.0078	1.00424	0.999212	1.00467	1.01148		111.649	110.578	107.789	114.459	103.387	117.188		20.4603	20.6785	16.4585	21.3855
175202		105.508	93.181	102.337	95.411	102.208	109.245				0	0	0	0	0	0		0	0	0	0	0	0		0	0	0	0	0	0		1.0166	1.00771	1.00421	0.999616	1.00442	1.01146		111.693	110.583	107.797	114.448	102.208	117.008		20.7203	20.6785	16.478	21.5147
175282		129.622	102.943	119.029	133.849	114.548	123.808				0	0	0	0	0	0		0	0	0	0	0	0		0	0	0	0	0	0		1.01651	1.00772	1.00436	0.999438	1.00447	1.01096		129.622	110.582	119.029	133.849	114.548	123.808		20.8635	20.7633	16.5965	21.7355
175402		107.9	97.199	109.733	108.989	97.919	120.693				0	0	0	0	0	0		0	0	0	0	0	0		0	0	0	0	0	0		1.0163	1.00767	1.00458	0.998805	1.00449	1.01079		111.755	110.585	109.733	114.424	103.096	120.693		20.9737	20.7633	16.928	21.7355
175482		115.089	105.202	112.026	114.746	108.751	108.057				0	0	0	0	0	0		0	0	0	0	0	0		0	0	0	0	0	0		1.01634	1.0079	1.00458	0.998683	1.0049	1.01025		115.089	110.573	112.026	114.746	108.751	117.323		21.019	20.7633	16.942	21.7637
175562		115.768	105.836	102.388	102.459	98.956	112.513				0	0	0	0	0	0		0	0	0	0	0	0		0	0	0	0	0	0		1.01629	1.0078	1.00491	0.998857	1.00508	1.01032		115.768	110.579	107.588	114.469	103.093	117.322		21.1123	21.013	17.0765	21.7637
175642		96.791	113.599	94.56	97.713	87.277	118.39				0	0	0	0	0	0		0	0	0	0	0	0		0	0	0	0	0	0		1.01603	1.00783	1.00486	0.998757	1.00529	1.01028		111.813	113.599	107.602	114.472	103.092	117.322		21.234	21.013	17.0765	21.7637
175722		92.981	107.161	103.715	93.295	100.168	108.823				0	0	0	0	0	0		0	0	0	0	0	0		0	0	0	0	0	0		1.01571	1.00774	1.00487	0.998732	1.00525	1.011		111.868	110.581	107.599	114.475	103.092	117.26		21.234	20.7633	16.942	21.5147
175802		103.209	125.304	97.704	93.302	96.725	97.119				0	0	0	0	0	0		0	0	0	0	0	0		0	0	0	0	0	0		1.01547	1.00746	1.0049	0.998483	1.0052	1.01138		111.894	125.304	107.59	114.512	103.092	117.202		21.234	21.013	16.942	21.5147
175882		92.508	107.014	93.784	102.882	96.437	104.159				0	0	0	0	0	0		0	0	0	0	0	0		0	0	0	0	0	0		1.01518	1.00693	1.00491	0.998364	1.00493	1.0113		111.927	110.631	107.413	114.436	103.094	117.214		21.2908	21.4238	17.0625	21.7355
176002		115.702	102.132	112.229	127.56	110.606	141.562				0	0	0	0	0	0		0	0	0	0	0	0		0	0	0	0	0	0		1.01512	1.0066	1.00516	0.998026	1.00483	1.01128		115.702	110.658	112.229	127.56	110.606	141.562		21.4087	21.4238	17.0625	21.4865
176082		109.937	103.683	101.647	122.235	101.841	110.763				0	0	0	0	0	0		0	0	0	0	0	0		0	0	0	0	0	0		1.01544	1.00663	1.00486	0.998678	1.00488	1.01096		111.897	110.551	107.602	122.235	103.189	117.266		21.4087	21.2942	17.0765	21.5147
176162		113.471	108.861	96.849	115.482	87.777	120.222				0	0	0	0	0	0		0	0	0	0	0	0		0	0	0	0	0	0		1.01557	1.00678	1.00488	0.998806	1.00478	1.01063		111.883	110.543	107.597	115.482	103.204	120.222		21.4087	21.2942	16.942	21.5147
176242		107.8	111.396	103.4	104.375	101.773	115.256				0	0	0	0	0	0		0	0	0	0	0	0		0	0	0	0	0	0		1.01572	1.00688	1.00475	0.999231	1.00481	1.01075		111.866	110.538	107.634	114.458	103.2	117.297		21.2908	21.194	16.6105	21.3855
176322		98.93	105.417	101.31	99.613	110.389	111.342				0	0	0	0	0	0		0	0	0	0	0	0		0	0	0	0	0	0		1.01591	1.00693	1.00489	0.999621	1.00505	1.01097		111.837	110.536	107.592	114.447	110.389	117.339		21.2908	20.7832	16.478	21.27
176402		98.417	93.741	100.351	94.033	94.766	101.883				0	0	0	0	0	0		0	0	0	0	0	0		0	0	0	0	0	0		1.01558	1.00682	1.00526	0.999164	1.00496	1.01079		111.882	110.541	107.482	114.46	103.178	117.342		21.2908	20.5335	16.4585	21.27
176482		100.449	108.571	78.954	90.086	96.193	112.89				0	0	0	0	0	0		0	0	0	0	0	0		0	0	0	0	0	0		1.01555	1.00677	1.00548	0.999226	1.00498	1.01065		111.886	110.544	107.418	114.459	103.174	117.344		21.4087	20.4488	16.276	21.2187
176562		91.441	80.781	90.288	89.436	89.578	98.482				0	0	0	0	0	0		0	0	0	0	0	0		0	0	0	0	0	0		1.01531	1.00655	1.00553	0.99933	1.00484	1.0114		111.912	110.555	107.418	114.456	103.196	117.332		21.421	20.4488	16.4585	21.2187
176682		98.892	104.863	100.993	114.36	99.376	110.352				0	0	0	0	0	0		0	0	0	0	0	0		0	0	0	0	0	0		1.01515	1.00624	1.00547	0.999157	1.00457	1.01193		111.631	110.571	107.419	114.36	103.238	117.121		21.354	20.5335	16.4585	21.27
176782		115.072	126.651	103.685	115.558	104.89	117.999				0	0	0	0	0	0		0	0	0	0	0	0		0	0	0	0	0	0		1.01531	1.00639	1.00577	0.999221	1.00466	1.01143		115.072	126.651	107.417	115.558	104.89	117.195		21.354	20.5335	16.4585	21.27
176882		96.577	100.365	113.458	112.179	95.111	114.332				0	0	0	0	0	0		0	0	0	0	0	0		0	0	0	0	0	0		1.0156	1.00636	1.00589	0.999236	1.00466	1.0115		111.264	110.565	113.458	114.458	103.223	117.185		21.3242	20.7832	16.606	21.27
177002		109.719	121.173	109.564	116.221	105.921	111.674				0	0	0	0	0	0		0	0	0	0	0	0		0	0	0	0	0	0		1.01564	1.00633	1.00611	0.999295	1.00493	1.01137		111.256	121.173	109.564	116.221	105.921	117.204		21.3242	20.7832	16.4235	21.3855
177082		94.469	105.822	92.548	95.811	94.183	108.754				0	0	0	0	0	0		0	0	0	0	0	0		0	0	0	0	0	0		1.0159	1.00656	1.00611	0.99954	1.00491	1.01148		111.191	110.555	107.93	114.45	103.185	117.188		21.2847	20.7832	16.5762	21.27
177162		81.64	99.051	81.192	105.402	77.024	103.217				0	0	0	0	0	0		0	0	0	0	0	0		0	0	0	0	0	0		1.01566	1.00635	1.00509	0.999262	1.00476	1.01178		111.254	110.565	107.932	114.458	103.208	117.144		21.2847	20.7832	16.5145	21.27
177242		90.192	96.791	100.549	93.396	84.098	102.525				0	0	0	0	0	0		0	0	0	0	0	0		0	0	0	0	0	0		1.01516	1.0059	1.00589	0.999201	1.0046	1.01146		111.329	110.588	107.931	114.459	103.232	117.19		21.2847	20.7832	16.5145	21.27
177322		90.328	93.413	86.97	97.965	94.448	101.525				0	0	0	0	0	0		0	0	0	0	0	0		0	0	0	0	0	0		1.01528	1.0055	1.00578	0.998924	1.0046	1.01134		111.31	110.609	107.931	114.467	103.095	117.209		21.2847	21.178	16.5762	21.3855
177442		101.334	103.211	96.976	92.089	83.018	105.396				0	0	0	0	0	0		0	0	0	0	0	0		0	0	0	0	0	0		1.0152	1.00531	1.00569	0.998774	1.00421	1.01124		111.322	110.623	107.931	114.471	103.097	117.223		21.3242	21.178	16.7607	21.27
177542		114.932	113.211	116.301	117.022	103.419	131.653				0	0	0	0	0	0		0	0	0	0	0	0		0	0	0	0	0	0		1.01524	1.00521	1.00559	0.998892	1.00412	1.01121		114.932	110.632	116.301	117.022	103.419	131.653		21.3242	21.178	16.7557	21.3682
177622		118.963	113.524	111.842	116.954	93.518	127.621				0	0	0	0	0	0		0	0	0	0	0	0		0	0	0	0	0	0		1.01509	1.00555	1.00598	0.998731	1.00414	1.01129		118.963	113.524	111.842	116.954	103.097	127.621		21.3242	20.7832	16.694	21.3682
177702		103.229	117.045	95.074	91.381	90.952	123.838				0	0	0	0	0	0		0	0	0	0	0	0		0	0	0	0	0	0		1.01507	1.00696	1.00592	0.998603	1.00402	1.01133		111.341	117.045	107.932	114.726	103.098	123.838		21.449	20.7832	16.6445	21.3682
177782		119.139	105.209	105.07	110.242	116.646	117.923				0	0	0	0	0	0		0	0	0	0	0	0		0	0	0	0	0	0		1.01508	1.00687	1.00579	0.998613	1.00393	1.01113		119.139	110.539	107.932	114.726	116.646	117.484		21.449	20.7832	16.583	21.3682
177882		116.247	122.518	114.3	113.289	99.943	108.459				0	0	0	0	0	0		0	0	0	0	0	0		0	0	0	0	0	0		1.01524	1.00817	1.00557	0.998554	1.00357	1.01116		116.247	122.518	114.3	114.727	103.131	117.561		21.3242	20.7832	16.583	21.317
178002		109.49	106.561	102.022	93.512	84.702	97.185				0	0	0	0	0	0		0	0	0	0	0	0		0	0	0	0	0	0		1.01508	1.00751	1.00561	0.998479	1.00354	1.01121		111.341	110.51	107.932	114.728	103.136	117.56		21.3242	20.7832	16.583	21.317
178122		98.766	103.627	89.123	96.837	90.979	104.017				0	0	0	0	0	0		0	0	0	0	0	0		0	0	0	0	0	0		1.01481	1.00724	1.00555	0.99959	1.00326	1.01089		110.859	110.52	107.932	114.597	103.093	117.565		21.372	20.7832	16.583	21.3682
178202		98.198	94.215	94.604	88.98	92.453	110.266				0	0	0	0	0	0		0	0	0	0	0	0		0	0	0	0	0	0		1.01471	1.00709	1.00567	1.00049	1.00333	1.01087		110.912	110.528	107.932	114.47	103.093	117.565		21.372	21.1688	16.583	21.3682
178302		140.315	125.406	130.774	137.139	120.484	138.62				0	0	0	0	0	0		0	0	0	0	0	0		0	0	0	0	0	0		1.01471	1.00654	1.0056	1.00051	1.00332	1.01069		140.315	125.406	130.774	137.139	120.484	138.62		21.2472	20.7832	16.583	21.3682
178382		127.419	122.319	133.649	126.206	120.408	111.779				0	0	0	0	0	0		0	0	0	0	0	0		0	0	0	0	0	0		1.01472	1.00636	1.00558	1.00057	1.0035	1.01063		127.419	122.319	133.649	126.206	120.408	117.569		21.2077	20.7908	16.5282	21.3682
178462		115.08	116.533	103.002	124.483	105.458	114.588				0	0	0	0	0	0		0	0	0	0	0	0		0	0	0	0	0	0		1.01451	1.00621	1.00559	1.00034	1.00347	1.0108		115.08	116.533	107.932	124.483	105.458	117.566		21.2472	20.7908	16.5282	21.3682
178542		99.197	115.447	93.86	114.081	99.751	115.551				0	0	0	0	0	0		0	0	0	0	0	0		0	0	0	0	0	0		1.01452	1.00631	1.00563	1.00049	1.00337	1.01063		111.02	115.447	107.932	114.47	103.093	117.569		21.2472	20.5335	16.3667	21.317
178622		114.569	93.303	102.011	110.467	96.385	100.13				0	0	0	0	0	0		0	0	0	0	0	0		0	0	0	0	0	0		1.01423	1.00643	1.00569	1.00054	1.00329	1.01079		114.569	110.561	107.932	114.469	103.093	117.566		21.2472	20.5335	16.3667	21.317
178702		96.514	108.53	99.01	112.283	104.404	112.336				0	0	0	0	0	0		0	0	0	0	0	0		0	0	0	0	0	0		1.01408	1.00685	1.00529	1.00053	1.0031	1.01056		111.226	110.54	107.938	114.469	104.404	117.578		21.2472	20.5335	16.3667	21.317
178782		101.073	101.565	100.09	96.599	97.261	117.061				0	0	0	0	0	0		0	0	0	0	0	0		0	0	0	0	0	0		1.01384	1.00699	1.00518	1.00171	1.00346	1.01067		111.265	110.533	107.942	114.436	103.093	117.568		21.372	20.5335	16.5282	21.3682
178882		99.868	87.006	105.831	99.535	93.329	120.415				0	0	0	0	0	0		0	0	0	0	0	0		0	0	0	0	0	0		1.01366	1.00684	1.0049	1.00257	1.00355	1.01076		111.292	110.54	107.951	114.419	103.092	120.415		21.372	20.7908	16.583	21.3682
179002		128.091	115.234	119.493	115.929	118.262	132.577				0	0	0	0	0	0		0	0	0	0	0	0		0	0	0	0	0	0		1.01378	1.00765	1.00497	1.00273	1.00379	1.01088		128.091	115.234	119.493	115.929	118.262	132.577		21.2472	20.5335	16.5282	21.5115
179102		125.448	115.513	122.384	123.997	114.689	117.345				0	0	0	0	0	0		0	0	0	0	0	0		0	0	0	0	0	0		1.01392	1.00837	1.00494	1.00277	1.00433	1.01087		125.448	115.513	122.384	123.997	114.689	117.917		21.372	20.5335	16.7627	21.5003
179182		117.748	106.586	118.264	114.268	115.124	130.356				0	0	0	0	0	0		0	0	0	0	0	0		0	0	0	0	0	0		1.01387	1.00915	1.00488	1.0027	1.0043	1.01081		117.748	110.424	118.264	114.455	115.124	130.356		21.4357	20.4488	16.6982	21.4505
179262		91.788	103.755	118.147	121.281	109.101	111.003				0	0	0	0	0	0		0	0	0	0	0	0		0	0	0	0	0	0		1.01373	1.00816	1.00469	1.00266	1.00483	1.01089		111.282	110.483	118.147	121.281	109.101	117.917		21.372	20.3338	16.6982	21.4292
179342		128.684	115.111	110.616	112.671	103.709	124.523				0	0	0	0	0	0		0	0	0	0	0	0		0	0	0	0	0	0		1.01372	1.00877	1.00473	1.00266	1.00493	1.01155		128.684	115.111	110.616	114.456	103.709	124.523		21.372	20.3338	16.6982	21.4292
179422		123.022	103.672	102.641	110.375	95.879	113.392				0	0	0	0	0	0		0	0	0	0	0	0		0	0	0	0	0	0		1.01385	1.00902	1.00439	1.00287	1.00508	1.01159		123.022	110.439	108.258	114.45	102.799	117.9		21.372	20.3338	16.6982	21.4292
179502		112.123	92.033	90.07	98.492	95.543	99.15				0	0	0	0	0	0		0	0	0	0	0	0		0	0	0	0	0	0		1.01402	1.00929	1.00407	1.00389	1.00537	1.0112		111.238	110.41	108.338	114.424	102.709	117.909		21.4357	20.4488	16.7627	21.4505
179582		96.716	89.66	96.417	110.893	82.582	116.276				0	0	0	0	0	0		0	0	0	0	0	0		0	0	0	0	0	0		1.0138	1.01011	1.00428	1.00481	1.00497	1.01086		111.272	110.321	108.285	114.412	102.805	117.917		21.4357	20.4488	16.9243	21.4505
179722		114.079	107.294	105.668	127.262	98.861	113.638				0	0	0	0	0	0		0	0	0	0	0	0		0	0	0	0	0	0		1.01356	1.01082	1.00453	1.00605	1.00525	1.01099		111.307	110.263	108.223	127.262	102.739	117.914		21.4357	20.4488	16.9243	21.5003
179802		122.265	105.003	127.422	154.55	122.492	126.005				0	0	0	0	0	0		0	0	0	0	0	0		0	0	0	0	0	0		1.01398	1.01099	1.00453	1.00708	1.00698	1.01134		122.265	110.261	127.422	154.55	122.492	126.005		21.4357	20.4488	16.7627	21.5115
179882		125.169	118.248	123.881	129.37	105.266	135.355				0	0	0	0	0	0		0	0	0	0	0	0		0	0	0	0	0	0		1.01396	1.01143	1.00415	1.00723	1.0086	1.01133		125.169	118.248	123.881	129.37	105.266	135.355		21.4357	20.4488	16.7627	21.5115
180002		112.927	103.922	101.889	130.054	110.495	124.863				0	0	0	0	0	0		0	0	0	0	0	0		0	0	0	0	0	0		1.01388	1.01342	1.00395	1.00774	1.00931	1.01116		111.26	110.229	108.369	130.054	110.495	124.863		21.5722	20.5335	16.7627	21.5115
180102		119.192	131.944	102.056	121.843	111.241	126.871				0	0	0	0	0	0		0	0	0	0	0	0		0	0	0	0	0	0		1.01347	1.01413	1.00383	1.00785	1.00923	1.01101		119.192	131.944	108.399	121.843	111.241	126.871		21.5722	20.5335	16.7627	21.5115
180182		96.547	101.063	104.405	105.054	107.77	110.104				0	0	0	0	0	0		0	0	0	0	0	0		0	0	0	0	0	0		1.01258	1.01349	1.00306	1.00703	1.00869	1.01044		111.453	110.228	108.446	114.364	107.77	117.93		21.5722	20.5335	16.9243	21.5115
180282		112.725	101.428	102.166	97.445	114.757	116.462				0	0	0	0	0	0		0	0	0	0	0	0		0	0	0	0	0	0		1.01186	1.01303	1.00262	1.0065	1.00826	1.01038		111.591	110.232	108.467	114.377	114.757	117.933		21.649	20.7908	17	21.5627
180362		107.213	88.457	105.747	107.823	102.207	107.638				0	0	0	0	0	0		0	0	0	0	0	0		0	0	0	0	0	0		1.01106	1.01416	1.00327	1.0062	1.00851	1.01111		111.422	110.1	108.116	114.385	102.354	117.911		21.705	20.978	16.7557	21.5627
180442		118.185	112.992	117.638	109.553	96.373	114.329				0	0	0	0	0	0		0	0	0	0	0	0		0	0	0	0	0	0		1.0105	1.01469	1.00282	1.00618	1.00813	1.01035		118.185	112.992	117.638	114.385	102.407	117.934		21.705	21.0125	16.7557	21.5627
180542		132.463	134.182	131.954	147.325	104.34	125.656				0	0	0	0	0	0		0	0	0	0	0	0		0	0	0	0	0	0		1.01137	1.01618	1.00345	1.00646	1.0088	1.01053		132.463	134.182	131.954	147.325	104.34	125.656		21.8017	21.0125	16.7557	21.5627
180622		115.774	126.349	121.23	109.486	116.362	125.649				0	0	0	0	0	0		0	0	0	0	0	0		0	0	0	0	0	0		1.01218	1.01706	1.00333	1.00696	1.00966	1.01059		115.774	126.349	121.23	114.365	116.362	125.649		21.9095	21.042	16.7557	21.6783
180702		114.252	128.475	103.268	112.556	106.405	118.785				0	0	0	0	0	0		0	0	0	0	0	0		0	0	0	0	0	0		1.01215	1.01716	1.00322	1.0077	1.00955	1.01058		114.252	128.475	108.129	114.332	106.405	118.785		21.9095	21.0125	16.7557	21.5627
180782		117.042	114.325	117.784	116.752	106.207	123.509				0	0	0	0	0	0		0	0	0	0	0	0		0	0	0	0	0	0		1.01194	1.01756	1.00344	1.00744	1.01025	1.01079		117.042	114.325	117.784	116.752	106.207	123.509		21.9095	21.0125	16.7557	21.5627
180882		113.669	114.401	112.152	119.359	110.77	121.448				0	0	0	0	0	0		0	0	0	0	0	0		0	0	0	0	0	0		1.0117	1.01726	1.0038	1.00731	1.01014	1.01024		111.325	114.401	112.152	119.359	110.77	121.448		21.9792	21.042	16.9402	21.5627
181002		116.399	106.056	102.68	104.485	109.115	111.988				0	0	0	0	0	0		0	0	0	0	0	0		0	0	0	0	0	0		1.01114	1.01663	1.00338	1.00678	1.00996	1.0107		116.399	109.937	107.945	114.37	109.115	117.921		22.1303	21.0717	16.9432	21.6783
181082		109.91	105.821	106.919	100.559	103.358	105.043				0	0	0	0	0	0		0	0	0	0	0	0		0	0	0	0	0	0		1.01054	1.01614	1.00332	1.00636	1.00954	1.01112		111.505	109.941	107.947	114.381	103.358	117.911		22.2695	21.1083	17.1097	21.7933
181182		105.348	102.302	99.901	105.486	102.684	118.522				0	0	0	0	0	0		0	0	0	0	0	0		0	0	0	0	0	0		1.01085	1.01569	1.00325	1.00599	1.0105	1.01087		111.453	109.956	107.949	114.39	102.684	118.522		22.2695	21.1083	17.1097	21.6783
181262		126.312	137.941	146.529	132.733	126.492	137.782				0	0	0	0	0	0		0	0	0	0	0	0		0	0	0	0	0	0		1.01083	1.0151	1.00351	1.00591	1.01174	1.01085		126.312	137.941	146.529	132.733	126.492	137.782		22.3545	21.2418	17.1097	21.7933
181342		126.173	125.858	114.688	126.042	108.821	130.278				0	0	0	0	0	0		0	0	0	0	0	0		0	0	0	0	0	0		1.01075	1.01508	1.00355	1.00688	1.01187	1.0126		126.173	125.858	114.688	126.042	108.821	130.278		22.3545	21.1083	16.9432	22.0108
181422		130.421	114.181	138.099	121.026	123.881	125.117				0	0	0	0	0	0		0	0	0	0	0	0		0	0	0	0	0	0		1.01129	1.01486	1.00336	1.00791	1.01223	1.01451		130.421	114.181	138.099	121.026	123.881	125.117		22.5138	21.2418	16.9432	21.7933
181522		148.093	120.372	132.266	113.954	118.965	127.268				0	0	0	0	0	0		0	0	0	0	0	0		0	0	0	0	0	0		1.01101	1.01492	1.00271	1.00827	1.01202	1.01419		148.093	120.372	132.266	113.954	118.965	127.268		22.5138	21.2418	16.9432	21.7933
181622		121.7	122.002	112.062	117.365	106.749	143.201				0	0	0	0	0	0		0	0	0	0	0	0		0	0	0	0	0	0		1.0102	1.01462	1.00212	1.00851	1.01267	1.01411		121.7	122.002	112.062	117.365	106.749	143.201		22.5138	21.2418	16.9432	21.7933
[truncated: 11,254 more rows]
[truncated: 2 more columns]
