# Supplementary material for: Data on microcirculatory perfusion dips in the resting nail bed
Source: Data Brief. 2018 Oct 27;21:1232–5. doi: 10.1016/j.dib.2018.10.077 (PMC6231364; doi:10.1016/j.dib.2018.10.077)
Supplement: Supplementary file 17 — Supplementary material [file mmc17.xlsx]

## Sheet: Del1
Time lapsed (ms)		Dig II dx	Dig II sin	Dig III dx	Dig III sin	Dig IV dx	Dig IV sin
0		262.067	248.999	237.117	238.748	233.639	259.956		Session_2 for testsubject_5
100		281.177	208.129	207.791	204.588	222.85	206.052
200		256.432	233.772	193.593	218.675	213.783	243.816
280		207.915	224.762	211.577	204.576	231.833	203.901
360		246.366	267.307	223.525	242.398	221.823	233.422
440		222.284	184.001	184.085	198.659	231.993	221.096
560		251.976	226.045	191.281	206.149	224.468	250.12
640		261.661	246.382	267.515	241.585	250.302	257.056
720		245.63	241.497	223.945	209.358	258.211	227.485
800		276.93	233.122	223.423	215.626	240.169	215.995
880		251.256	223.771	219.104	201.553	244.948	241.226
1000		244.046	240.943	226.996	205.905	205.671	200.299
1080		260.961	216.864	199.574	203.491	213.151	213.392
1200		292.666	255.264	197.266	204.886	207.91	202.646
1280		299.901	216.735	233.255	203.573	251.978	190.278
1360		285.518	280.54	232.889	206.246	264.638	239.683
1440		254.65	238.22	225.202	192.486	283.221	232.846
1520		281.966	242.539	269.891	208.414	240.478	228.143
1640		268.446	256.218	218.802	196.158	234.347	231.166
1720		250.614	238.998	213.692	203.496	242.18	224.179
1800		240.166	220.382	217.392	230.15	208.091	224.33
1880		263.178	226.036	238.306	195.98	224.608	228.42
2000		261.769	226.182	206	215.073	246.61	266.342
2100		312.421	260.327	277.326	240.445	266.9	273.281
2180		287.537	264.283	265.039	239.494	261.924	263.976
2300		241.911	257.098	273.647	215.164	265.311	225.065
2380		282.966	244.124	225.518	182.229	218.204	230.482
2460		245.895	214.434	213.493	225.811	220.533	219.726
2540		223.569	225.983	184.938	201.919	229.233	215.201
2620		193.105	205.167	213.365	204.744	235.323	255.572
2720		252.692	204.102	188.683	210.379	209.448	204.894
2800		251.12	239.258	240.674	184.653	242.487	212.128
2880		293.126	264.251	241.154	231.363	255.206	238.336
3000		244.465	265.603	224.418	210.208	252.723	239.384
3120		321.916	242.307	242.986	205.985	256.206	231.291
3200		260.465	215.227	205.341	183.787	243.72	217.791
3280		245.184	230.063	193.619	211.087	238.501	207.513
3360		260.385	197.377	204.758	186.207	227.74	236.668
3440		264.368	221.372	242.896	195.744	219.652	258.597
3520		298.474	245.134	244.879	209.78	250.622	231.567
3600		298.585	235.032	223.658	227.81	245.136	265.909
3680		305.754	253.91	220.263	186.988	230.896	238.637
3760		257.188	241.409	215.991	193.327	238.351	216.516
3860		289.836	226.023	225.369	200.732	242.013	213.047
4000		271.649	201.249	196.633	194.189	229.21	222.272
4080		262.854	241.231	213.469	161.29	210.563	199.842
4180		230.384	222.924	254.01	192.702	224.912	247.972
4280		303.704	222.909	235.653	205.387	281.901	231.53
4360		302.722	204.849	205.612	180.88	272.617	207.344
4440		290.605	209.282	245.742	211.579	245.314	210.465
4520		310.203	221.37	209.47	192.871	205.807	200.935
4600		249.995	262.269	226.533	223.473	218.251	229.047
4680		243.458	212.941	203.238	209.54	216.519	224.786
4760		289.635	215.861	188.569	144.729	246.119	209.928
4840		272.298	244.528	212.464	201.21	218.211	244.504
5020		291.349	276.226	236.477	218.679	257.255	272.189
5120		322.199	230.894	261.115	218.895	229.997	248.873
5200		284.426	281.499	214.009	207.686	240.142	268.212
5280		280.981	242.669	245.941	194.663	227.683	251.427
5365		228.798	245.568	225.066	197.028	216.335	212.307
5440		284.881	239.634	202.314	196.882	194.92	196.467
5520		239.861	236.557	205.532	134.381	216.226	214.65
5640		266.283	266.251	209.927	224.979	245.115	231.16
5720		295.301	230.305	243.74	210.3	206.77	219.062
5800		242.213	297.02	230.017	200.931	236.39	210.11
5880		206.586	229.348	193.712	191.984	223.728	252.614
6000		260.691	199.331	201.76	177.485	217.049	206.599
6080		259.178	215.118	209.813	179.163	227.858	239.832
6160		233.277	208.798	182.111	194.505	187.978	194.956
6240		244.016	209.724	170.436	172.718	193.497	187.813
6320		251.165	253.168	232.934	206.142	237.274	205.705
6420		257.105	259.521	215.373	205.417	246.493	210.724
6520		235.043	218.043	241.4	176.672	181.756	192.753
6600		261.081	226.041	161.356	159.956	201.151	192.569
6680		248.361	211.263	207.522	177.15	210.102	198.835
6760		218.403	210.738	213.936	169.306	192.972	202.472
6880		218.677	207.888	195.695	181.203	199.946	163.302
7000		280.16	229.544	223.608	187.701	243.619	204.78
7080		276.564	240.338	245.72	180.272	206.937	240.73
7160		247.155	242.994	228.185	207.949	225.381	239.648
7260		240.823	215.578	225.601	185.414	214.675	203.082
7340		251.645	244.551	203.222	178.298	189.086	181.882
7420		247.132	217.35	191.198	203.821	218.07	223.718
7500		250.974	219.15	165.817	181.109	191.758	216.786
7580		264.377	202.345	181.953	158.562	172.796	195.718
7700		264.832	219.506	239.893	207.705	207.44	212.574
7800		276.618	251.754	194.164	187.458	193.392	209.269
7880		256.762	234.816	224.044	212.668	210.019	181.1
8000		260.811	233.516	184.329	188.229	190.604	217.844
8080		214.808	179.764	181.769	163.544	205.441	187.884
8180		243.1	190.586	170.068	178.893	195.701	167.811
8260		209.824	166.826	194.659	164.296	172.093	176.477
8360		251.832	192.074	217.263	204.218	188.813	200.179
8440		270.468	242.999	238.921	174.222	211.474	216.859
8520		309.315	243.437	200.692	197.464	183.338	197.319
8640		277.955	212.738	181.651	185.31	193.508	186.633
8720		227.268	226.977	190.149	184.475	173.131	193.302
8800		249.527	222.841	198.418	168.012	173.64	176.37
8889		251.506	211.433	180.168	193.488	208.311	197.972
9000		239.594	213.035	197.438	187.467	182.739	173.377
9080		263.953	265.56	197.981	216.771	183.974	210.627
9180		233.93	234.668	184.787	156.808	210.246	212.107
9280		246.009	229.879	172.996	211.569	179.252	222.717
9360		231.423	253.661	191.803	187.6	185.895	191.986
9440		227.955	204.797	195.058	200.931	187.749	211.434
9520		209.13	223.829	159.54	164.675	178.797	168.687
9640		253.815	217.763	156.075	161.875	170.373	175.334
9720		259.064	223.023	193.043	154.235	160.191	199.063
9800		269.573	272.89	197.532	219.763	222.062	194.296
9886		214.122	242.777	206.868	189.241	198.823	232.26
10000		223.556	209.483	182.77	192.905	215.476	180.316
10080		263.885	212.732	175.882	182.534	196.195	205.734
10180		286.177	203.557	152.759	177.475	191.3	164.719
10280		235.712	219.788	165.014	149.821	177.762	171.099
10400		211.384	191.258	172.162	164.862	158.296	166.247
10480		226.696	202.548	187.586	179.565	183.715	220.326
10560		275.631	215.458	210.973	195.858	201.602	200.356
10640		268.007	219.717	171.729	189.133	203.728	205.683
10720		250.486	233.757	171.013	171.751	211.491	189.78
10800		257.567	222.188	165.692	173.458	179.371	200.479
10880		261.643	192.638	216.636	190.543	243.973	187.236
11000		266.459	229.29	168.567	185.525	194.197	193.869
11080		275.528	199.05	162.285	177.936	180.092	179.824
11160		228.198	208.137	156.751	171.441	187.065	165.943
11260		274.833	212.318	183.397	182.95	213.472	188.744
11340		245.758	225.8	225.2	208.49	194.011	200.819
11420		279.644	261.571	179.059	233.358	217.944	187.023
11540		264.516	244.446	175.727	181.154	192.873	236.096
11620		249.722	195.967	171.744	179.884	217.128	199.034
11700		278.678	211.672	186.908	195.127	207.843	187.602
11780		256.224	215.154	164.698	171.929	196.707	188.184
11860		209.345	191.094	156.44	167.098	201.076	180.107
12020		279.887	232.392	202.523	199.607	211.464	198.535
12100		265.592	238.681	221.103	200.729	184.704	208.686
12200		267.238	238.404	168.787	191.222	202.342	226.566
12280		257.728	205.001	147.143	224.553	212.427	232.839
12360		261.214	220.089	179.052	160.253	215.524	199.215
12440		278.691	208.26	181.273	180.375	210.819	201.518
12520		234.27	239.337	189.428	212.883	243.59	192.741
12600		260.893	255.123	144.772	203.522	171.631	211.485
12680		240.41	211.925	172.781	180.546	201.942	192.31
12780		300.477	216.924	230.712	181.572	226.165	210.365
12860		240.03	239.433	208.856	216.445	238.61	235.092
13000		256.27	284.385	195.897	209.079	270.489	206.541
13080		255.172	212.464	221.063	201.847	192.748	243.739
13160		291.633	268.811	201.098	205.155	184.323	260.013
13260		218.26	209.489	192.645	202.86	221.203	214.921
13360		261.294	197.591	176.827	194.488	203.559	212.68
13440		265.765	225.831	224.995	195.982	211.195	211.748
13540		259.878	235.128	238.108	216.592	234.452	189.902
13620		232.312	255.735	256.507	209.68	233.757	232.935
13720		266.931	239.194	201.767	200.995	222.381	198.961
13800		261.51	208.143	199.663	184.193	246.712	224.44
13880		253.037	234.472	202.586	185.755	239.002	219.193
14000		254.485	219.949	185.792	175.519	189.643	229.337
14080		237.616	232.467	182.12	195.595	231.609	216.319
14160		255.895	202.748	201.569	219.825	201.938	234.683
14240		260.648	257.99	244.119	227.527	235.086	218.084
14320		248.025	275.645	208.442	251.76	225.887	226.077
14440		242.049	207.11	209.853	189.335	207.09	221.692
14520		271.112	259.578	202.991	174.13	217.086	217.73
14600		281.462	214.099	192.922	188.039	207.487	200.234
14680		248.173	180.401	194.337	170.036	207.444	215.283
14780		212.375	190.621	179.399	174.928	178.301	212.526
14880		290.562	232.108	183.701	192.905	275.792	227.431
15020		255.093	244.744	202.927	208.578	226.248	216.986
15100		224.202	211.757	180.308	226.669	212.382	186.984
15180		277.013	245.074	184.303	202.41	235.181	198.954
15260		234.388	178.148	178.139	179.64	195.968	208.382
15340		247.983	200.274	208.593	194.721	201.575	219.969
15420		217.309	202.225	181.717	178.778	213.654	192.076
15540		260.472	225.752	254.568	189.966	252.596	209.851
15640		250.637	219.459	181.975	213.258	251.696	223.505
15720		251.8	176.135	207.738	180.311	238.003	219.442
15800		245.034	199.55	232.117	211.858	210.166	200.017
15880		273.866	212.386	196.268	197.401	221.138	192.575
16000		242.811	265.815	199.439	167.82	223.702	228.511
16149		236.647	225.802	189.224	188.879	224.743	216.462
16200		255.972	257.002	195.529	224.393	219.937	243.407
16300		253.228	222.608	203.657	196.721	201.843	253.165
16380		265.434	227.609	205.746	222.716	238.381	236.551
16460		221.692	216.926	201.607	221.746	208.951	218.601
16540		272.18	243.128	215.217	224.51	226.237	251.439
16620		251.679	275.744	191.245	181.327	222.403	238.863
16700		267.217	216.37	174.597	207.351	235.892	234.833
16780		273.43	241.507	182.487	237.292	233.827	201.584
16860		266.442	253.705	221.997	196.997	216.229	234.097
17000		250.737	219.605	207.054	236.632	235.607	216.854
17080		261.741	210.258	219.463	221.537	239.41	217.928
17160		207.373	250.068	192.5	189.632	226.13	195.479
17240		247.151	216.165	199.764	192.259	220.318	212.707
17320		242.064	213.162	203.035	195.73	217.356	214.268
17420		266.555	255.574	214.302	204.58	196.015	242.559
17520		302.914	280.881	235.401	237.507	271.015	284.076
17600		268.551	244.897	251.031	228.228	217.04	254.13
17700		261.516	219.354	245.908	200.59	245.262	227.68
17800		282.944	246.067	197.034	176.453	203.487	207.214
17880		232.306	215.227	192.443	185.35	185.766	209.339
18000		240.218	194.545	163.691	201.413	171.507	225.565
18080		254.097	223.146	184.576	201.477	219.822	234.955
18160		238.66	211.87	185.365	212.034	217.742	235.178
18240		295.914	280.965	218.835	251.642	258.107	252.405
18340		289.063	248.469	238.696	206.997	243.371	251.515
18425		257.293	274.207	226.418	219.035	202.36	249.641
18500		234.601	239.483	228.914	186.833	271.437	213.065
18600		268.828	211.745	223.219	199.112	211.343	224.387
18680		252.703	245.393	193.395	201.748	232.937	244.904
18760		260.87	227.347	226.757	178.088	222.679	194.499
18840		240.334	211.779	180.045	228.224	232.406	226.848
19000		281.809	246.125	247.093	220.953	268.707	228.968
19080		281.891	259.512	243.931	195.768	244.64	216.341
19200		232.396	270.557	242.541	204.421	250.593	265.84
19280		274.011	237.94	244.768	202.888	240.856	215.084
19360		257.479	211.657	244.925	191.836	242.58	201.004
19440		266.824	245.391	239.446	193.913	230.312	201.305
19520		260.712	247.069	240.251	192.626	255.991	200.61
19600		262.517	227.582	217.951	201.838	235.2	224.333
19720		309.202	239.542	253.477	243.45	228.959	250.305
19800		263.019	246.819	237.801	217.404	247.555	230.166
19880		273.195	223.359	206.107	227.958	242.103	225.938
20000		235.696	227.53	251.79	197.632	199.566	190.798
20080		260.514	238.659	228.479	192.157	231.532	247.834
20160		254.869	208.564	248.531	178.992	217.77	219.967
20240		217.791	216.075	225.026	172.338	202.563	220.789
20360		296.611	232.892	203.677	200.899	218.264	220.48
20440		261.033	253.342	244.406	260.642	303.197	262.228
20520		287.134	230.847	241.202	203.353	233.727	291.828
20600		277.109	250.623	239.52	252.517	233.411	283.2
20720		268.245	218.646	216.738	240.684	225.975	259.543
20800		298.602	238.21	219.803	203.35	213.329	213.865
20880		244.231	255.765	202.497	213.368	217.896	247.122
21000		200.291	241.854	252.264	162.327	229.441	213.456
21080		267.36	220.204	217.239	184.701	238.362	258.649
21160		250.747	257.311	228.913	211.838	241.438	249.348
21240		249.854	239.926	249.019	200.96	284.053	230.153
21340		294.731	263.309	242.774	200.472	277.095	222.519
21420		254.92	246.01	256.733	212.021	230.673	222.264
21500		237.041	276.234	230.926	205.358	259.138	244.424
21600		268.362	251.355	198.029	219.2	224.853	241.972
21680		261.425	230.391	242.468	181.885	218.455	229.605
21800		208.955	255.263	212.422	215.197	177.786	207.377
21880		272.025	302.076	308.835	219.845	250.815	221.999
22000		295.587	246.384	225.348	197.441	239.419	248.832
22134		245.02	232.796	241.812	192.091	209.847	191.86
22200		264.873	248.733	222.636	186.479	225.939	197.118
22280		244.581	245.337	218.566	212.266	214.556	209.76
22360		219.871	230.603	184.183	184.653	243.254	218.34
22443		211.594	201.275	176.117	184.478	202.359	216.976
22560		264.942	224.767	237.701	208.104	224.671	230.563
22640		300.986	239.034	228.209	269.939	254.78	254.61
22720		227.735	251.998	234.435	219.608	258.036	234.333
22800		246.26	256.545	216.613	191.482	234.047	255.14
22880		223.564	233.006	209.249	212.008	224.791	218.766
23000		253.196	234.173	203.86	195.83	207.245	232.8
23080		259.021	194.215	201.318	196.542	201.788	222.751
23180		233.021	231.96	211.838	212.103	234.769	206.518
23260		287.941	237.183	239.983	255.283	224.596	226.838
23380		282.646	252.785	216.266	227.953	239.754	269.605
23460		263.136	223.072	220.596	186.563	277.391	211.829
23540		250.864	213.106	204.069	180.827	249.821	221.914
23620		244.604	210.678	186.716	196.905	230.239	187.135
23700		244.139	203.096	243.048	181.916	222.372	207.14
23780		221.218	227.327	226.479	169.13	209.611	184.642
23860		241.178	232.376	199.675	195.803	208.583	234.473
24000		272.362	241.106	238.885	208.195	226.156	233
24080		258.496	300.346	225.091	210.053	242.848	229.223
24174		286.351	253.043	221.962	207.066	211.995	195.574
24240		236.922	240.008	217.743	192.728	267.993	222.293
24340		229.217	225.636	217.623	200.56	235.935	260.102
24420		248.842	240.282	219.007	182.281	201.465	233.473
24520		230.291	215.713	208.281	204.35	199.738	237.253
24600		264.377	245.945	197.619	211.55	221.164	227.105
24680		257.029	266.624	204.248	214.851	231.554	267.809
24760		270.014	250.075	261.385	192.991	261.744	271.137
24840		336.937	265.718	265.009	226.686	251.311	250.536
25000		254.148	260.017	229.474	217.91	202.586	229.826
25080		260.051	257.957	229.102	231.999	234.745	237.604
25160		254.344	267.737	240.815	221.677	211.168	238.048
25240		257.907	227.257	224.636	205.301	204.206	259.294
25320		276.028	239.301	242.609	218.197	232.018	289.135
25440		299.525	279.244	285.302	232.063	273.322	281.921
25560		312.566	254.185	264.188	173.82	235.658	254.077
25640		268.965	264.567	232.82	217.066	240.89	241.789
25720		269.227	259.285	208.848	241.708	211.214	291.946
25800		265.226	217.449	227.256	195.655	246.324	232.613
25880		251.231	222.268	251.3	191.359	213.911	237.636
26000		242.38	213.233	176.107	171.211	204.965	227.67
26080		247.95	240.185	230.726	213.183	239.817	215.957
26160		250.222	260.003	246.756	195.773	235.023	241.922
26240		258.151	223.917	229.533	219.888	271.067	214.458
26320		285.427	236.93	209.624	198.597	213.201	213.385
26400		282.191	234.215	239.301	203.427	220.276	218.88
26480		254.119	211.495	265.229	186.954	240.713	236.913
26560		253.504	217.937	231.179	185.47	229.005	242.429
26680		227.422	235.429	182.474	187.027	223.297	207.268
26760		267.568	223.395	202.447	199.142	262.594	232.177
26840		275.596	264.15	238.487	222.292	242.967	261.92
27000		236.25	214.091	216.197	184.573	198.509	201.003
27080		265.266	223.147	243.034	213.429	222.962	233.512
27160		258.423	209.98	231.174	177.238	213.276	213.963
27240		233.556	257.034	243.197	205.337	208.351	203.742
27320		256.023	186.176	190.255	189.976	198.029	235.038
27400		235.025	233.96	218.854	183.906	227.429	224.408
27520		358.299	241.855	245.105	259.402	242.066	230.717
27600		270.592	242.473	244.477	182.429	230.53	235.784
27680		328.873	288.14	278.94	219.294	249.721	259.648
27800		294.039	260.018	214.434	232.868	258.473	261.418
27880		289.801	245.668	221.112	192.006	270.563	241.241
28000		255.471	241.085	225.88	196.98	204.824	246.362
28080		258.495	240.852	207.668	218.226	203.565	219.075
28160		286.887	229.054	276.868	217.599	274.38	217.945
28240		319.494	259.228	265.272	243.386	254.397	237.899
28320		282.981	260.394	255.094	215.881	222.217	292.762
28400		269.289	214.044	230.05	213.894	247.139	242.211
28500		231.907	245.799	231.026	201.612	219.727	230.18
28600		230.818	232.955	212.865	195.743	229.493	213.119
28680		278.235	244.322	188.214	219.849	226.047	215.078
28760		250.644	251.921	230.763	188.156	218.602	187.002
28880		286.827	253.144	252.41	246.849	259.938	268.399
29000		264.66	239.726	269.776	255.442	288.208	231.866
29080		291.167	242.321	272.789	249.903	212.005	223.688
29160		242.848	246.806	242.235	201.833	200.231	256.341
29240		264.257	265.442	234.048	204.367	241.346	206.803
29320		241.494	236.374	233.544	211.381	205.792	202.92
29400		255.515	232.567	192.482	198.479	230.806	222.423
29520		261.057	241.086	237.698	249.336	231.627	302.724
29600		262.337	281.14	257.03	183.72	298.123	273.527
29680		270.887	248.743	235.804	226.232	220.688	245.354
29780		286.27	255.968	220.53	224.623	237.866	235.979
29880		259.388	241.582	212.961	199.345	217.876	224.163
30000		246.001	211.295	228.777	205.198	218.145	208.799
30080		222.137	210.959	201.072	206.594	244.697	214.193
30170		240.047	242.479	264.84	205.737	228.115	222.876
30260		267.365	253.29	239.401	183.874	234.027	231.978
30360		247.201	244.315	264.187	205.962	226.747	232.046
30440		306.85	205	254.401	211.448	222.852	242.579
30520		271.441	234.195	211.779	221.145	213.378	224.683
30600		234.054	239.464	245.067	238.757	219.691	221.476
30700		230.972	245.052	230.579	196.775	237.166	236.104
30780		234.619	225.616	224.411	198.617	210.476	218.206
30860		228.822	243.155	294.557	221.352	221.95	233.999
31000		283.551	248.075	243.534	203.291	234.533	216.426
31120		264.826	242.321	193.254	173.346	233.131	250.298
31200		242.526	229.627	225.672	168.126	229.385	220.593
31280		211.744	216.348	221.13	178.066	248.7	227.713
31360		252.727	185.042	229.979	193.787	220.743	194.133
31485		270.522	235.51	257.651	193.729	217.928	237.636
31560		266.465	261.071	228.345	193.318	248.357	215.426
31640		242.257	226.171	235.758	202.09	225.153	244.882
31720		215.68	223.85	248.093	225.88	225.439	212.792
31800		256.394	213.056	229.295	202.49	234.655	235.313
31880		224.889	243.617	226.082	227.44	236.274	223.887
32000		247.889	231.408	184.954	173.825	231.78	236.544
32100		216.507	212.705	193.781	171.968	219.545	264.585
32180		248.856	235.65	253.464	222.363	244.743	263.202
32280		283.219	254.268	217.415	198.157	235.957	212.546
32360		249.219	251.506	207.201	168.012	229.231	245.882
32440		236.453	290.552	197.233	225.696	194.863	239.881
32520		250.889	236.806	215.601	211.321	248.826	246.827
32600		276.712	229.074	245.14	175.489	206.822	187.868
32700		260.507	237.222	214.434	204.334	223.009	182.901
32780		243.587	199.655	187.834	209.172	233.267	197.342
32860		282.682	262.949	270.053	263.685	268.651	270.577
33000		262.712	246.803	230.103	229.842	251.008	234.567
33120		247.551	257.362	204.84	210.325	207.681	205.069
33200		262.54	232.672	221.398	214.036	213.26	246.176
33280		238.299	203.208	204.134	198.53	231.546	231.988
33360		239.165	205.793	187.918	179.226	206.204	216.968
33440		251.227	236.62	210.207	195.349	205.167	227.12
33520		258.391	211.069	214.204	213.462	234.048	219.515
33600		296.173	238.159	251.662	215.505	244.981	258.676
33700		247.804	217.985	219.618	217.912	218.681	271.379
33780		267.44	227.665	199.739	210.199	207.621	265.576
33860		283.53	223.921	200.045	220.581	210.412	208.285
34040		233.137	252.468	215.169	186.37	191.671	245.269
34124		231.634	202.515	183.237	207.734	220.822	223.371
34200		267.276	225.943	231.623	194.735	242.135	258.968
34280		267.776	230.819	233.554	199.661	232.017	231.506
34360		249.25	229.218	234.97	194.09	228.384	248.025
34460		248.96	219.862	210.257	183.892	237.488	256.635
34560		266.199	240.584	202.132	213.176	229.283	246.262
34640		243.644	259.969	183.439	212.731	200.747	218.295
34720		229.985	225.749	211.796	197.849	211.416	246.319
34800		262.453	235.312	253.019	187.1	215.855	238.52
34880		240.827	281.573	291.046	235.271	272.006	253.476
35000		247.607	250.038	249.597	209.578	254.88	255.199
35080		233.193	242.896	221.173	199.392	249.334	248.715
35160		245.212	202.309	211.235	186.646	243.076	230.254
35240		214.643	239.836	234.039	200.235	228.654	226.723
35320		256.057	203.55	186.205	220.121	223.886	213.601
35400		260.887	243.866	239.81	207.986	212.623	242.829
35520		258.302	296.406	319.204	224.574	325.822	248.014
35640		245.058	313.124	229.735	214.841	268.203	244.504
35720		252.16	270.463	233.829	224.054	241.729	231.686
35800		255.75	249.544	243.994	186.909	271.204	303.595
35880		280.882	199.811	235.548	215.773	275.622	257.066
36003		257.59	246.661	232.3	185.485	235.784	252.547
36120		253.795	249.25	285.429	201.365	212.602	287.1
36200		337.996	251.32	283.69	221.798	301.354	255.381
36280		288.345	265.411	230.628	213.434	310.106	263.778
36360		294.561	260.201	256.537	211.419	262.13	263.126
36440		318.446	272.407	263.334	197.451	252.786	283.828
36520		276.619	261.175	228.119	221.971	300.209	268.905
36600		292.241	249.196	198.837	201.152	275.707	275.797
36680		336.26	271.395	210.571	198.073	253.074	236.556
36760		324.766	239.839	200.889	191.073	253.588	254.6
36840		302.972	262.727	268.894	222.181	277.123	270.427
37040		330.055	370.632	227.188	253.391	260.146	295.791
37120		323.043	336.947	252.168	246.161	266.816	295.096
37200		287.13	348.756	252.53	272.794	246.066	251.336
37280		251.192	291.655	235.085	219.653	231.324	249.995
37360		262.263	247.132	225.719	225.131	251.513	243.364
37480		275.04	245.345	247.827	231.162	208.872	309.096
37560		233.379	294.019	260.962	243.25	290.409	262.784
37640		287.615	276.132	242.67	244.904	277.79	324.135
37720		285.593	300.288	237.243	229.685	253.876	297.13
37800		250.802	297.838	224.33	217.284	258.958	227.286
37880		242.441	328.389	243.063	248.129	254.519	258.367
38020		263.489	254.574	228.905	220.044	227.311	248.252
38100		215.484	247.9	193.264	202.671	244.098	268.553				Peak detection							AUC							Time							a							PU(a)							Perfusion variability
38180		241.518	227.801	230.896	212.985	220.662	254.578
38260		235.872	258.25	231.677	247.73	252.07	200.556				Dig II dx	Dig II sin	Dig III dx	Dig III sin	Dig IV dx	Dig IV sin		Dig II dx	Dig II sin	Dig III dx	Dig III sin	Dig IV dx	Dig IV sin		Dig II dx	Dig II sin	Dig III dx	Dig III sin	Dig IV dx	Dig IV sin		Dig II dx	Dig II sin	Dig III dx	Dig III sin	Dig IV dx	Dig IV sin		Dig II dx	Dig II sin	Dig III dx	Dig III sin	Dig IV dx	Dig IV sin		Dig II dx	Dig II sin	Dig III dx	Dig III sin
38340		295.572	236.724	238.174	230.038	256.387	238.282
38440		286.775	269.159	215.79	212.461	269.104	258.821				0	0	0	0	0	0		0	0	0	0	0	0		0	0	0	0	0	0		1.00648	1.00243	0.994896	1.00486	1.00831	1.00052		286.775	269.159	246.583	221.22	269.104	258.821		35.9752	29.0675	33.3528	26.0627
38520		257.931	250.761	266.98	202.596	258.994	236.33				0	0	0	0	0	0		0	0	0	0	0	0		0	0	0	0	0	0		1.00662	1.00241	0.995367	1.0047	1.0088	1.00077		280.568	250.761	266.98	221.239	258.994	253.76		35.867	29.0112	33.4052	26.0627
38600		252.092	212.53	206.862	199.052	246.988	228.141				0	0	0	0	0	0		0	0	0	0	0	0		0	0	0	0	0	0		1.00677	1.00217	0.994496	1.00504	1.00805	1.00093		280.549	254.528	246.949	221.198	246.988	253.727		35.867	29.0112	33.4052	26.0627
38680		295.775	250.21	176.578	196.86	228.864	279.369				0	0	0	0	0	0		0	0	0	0	0	0		0	0	0	0	0	0		1.00678	1.00161	0.993989	1.00515	1.00778	1.00102		295.775	250.21	247.053	221.414	253.407	279.369		35.711	29.0112	33.4052	26.166
38760		284.489	247.794	219.145	207.482	231.119	223.554				0	0	0	0	0	0		0	0	0	0	0	0		0	0	0	0	0	0		1.00699	1.00197	0.993443	1.00536	1.00781	1.0009		284.489	254.543	247.162	221.68	253.398	253.962		35.9752	29.0112	33.4052	26.3483
38860		251.658	230.358	195.159	175.164	229.749	251.555				0	0	0	0	0	0		0	0	0	0	0	0		0	0	0	0	0	0		1.00672	1.00186	0.994058	1.00514	1.00755	1.00115		280.178	254.546	247.038	221.685	253.476	251.555		35.9752	29.0112	33.4052	26.2958
39000		321.467	256.273	274.765	222.357	257.64	250.292				0	0	0	0	0	0		0	0	0	0	0	0		0	0	0	0	0	0		1.0069	1.00242	0.994332	1.00512	1.0079	1.0012		321.467	256.273	274.765	222.357	257.64	250.292		35.9752	29.4255	33.4052	26.457
39100		287.504	219.719	235.895	239.267	249.649	242.912				0	0	0	0	0	0		0	0	0	0	0	0		0	0	0	0	0	0		1.00692	1.0025	0.99373	1.00526	1.00761	1.00142		287.504	254.566	247.105	239.267	249.649	242.912		35.9752	29.4255	33.2728	26.4923
39180		254.182	255.491	206.495	211.134	241.665	262.385				0	0	0	0	0	0		0	0	0	0	0	0		0	0	0	0	0	0		1.00707	1.00261	0.993612	1.00531	1.00775	1.00194		280.51	255.491	247.429	221.991	241.665	262.385		36.1313	29.627	33.3982	26.5465
39260		259.416	261.95	197.429	202.514	305.022	233.314				0	0	0	0	0	0		0	0	0	0	0	0		0	0	0	0	0	0		1.00712	1.0026	0.993769	1.00553	1.00757	1.0017		280.504	261.95	247.417	221.795	305.022	254.098		35.867	29.4075	32.8808	26.4582
39340		253.349	262.181	222.75	230.133	267.037	239.627				0	0	0	0	0	0		0	0	0	0	0	0		0	0	0	0	0	0		1.00716	1.00255	0.993372	1.00564	1.0076	1.00162		280.069	262.181	247.448	230.133	267.037	254.103		35.711	29.4075	32.7553	26.5465
39420		247.327	253.592	212.561	225.806	245.401	234.48				0	0	0	0	0	0		0	0	0	0	0	0		0	0	0	0	0	0		1.00734	1.00249	0.993269	1.00548	1.00792	1.00176		280.053	253.592	247.456	225.806	245.401	254.095		35.711	29.4255	33.2728	26.5805
39500		234.312	227.765	208.222	206.815	250.341	200.447				0	0	0	0	0	0		0	0	0	0	0	0		0	0	0	0	0	0		1.00742	1.00246	0.993534	1.00552	1.00808	1.00171		280.047	254.482	247.588	221.967	250.341	254.028		35.4398	29.0112	33.3982	26.5805
39620		250.612	233.46	220.144	226.574	226.053	164.245				0	0	0	0	0	0		0	0	0	0	0	0		0	0	0	0	0	0		1.00742	1.00257	0.993647	1.0053	1.00812	1.00167		280.047	254.464	247.568	226.574	253.717	254.029		35.4398	29.0112	33.3982	26.5805
39700		296.822	270.915	230.736	222.794	264.504	241.409				0	0	0	0	0	0		0	0	0	0	0	0		0	0	0	0	0	0		1.00722	1.00249	0.993814	1.00561	1.00803	1.00173		296.822	270.915	247.541	222.794	264.504	254.027		35.711	28.8518	33.3982	26.5427
39780		321.793	287.19	233.417	203.129	263.713	225.924				0	0	0	0	0	0		0	0	0	0	0	0		0	0	0	0	0	0		1.00704	1.00268	0.994553	1.00536	1.00845	1.00198		321.793	287.19	247.484	221.986	263.713	254.018		35.711	29.4255	33.5307	26.5127
39860		288.109	251.05	243.216	215.857	215.629	238.945				0	0	0	0	0	0		0	0	0	0	0	0		0	0	0	0	0	0		1.00715	1.00241	0.994833	1.00559	1.00861	1.00223		288.109	251.05	243.216	215.857	253.635	253.998		35.9625	29.4255	33.758	26.5352
40000		349.816	236.325	204.465	168.116	288.773	225.086				0	0	0	0	0	0		0	0	0	0	0	0		0	0	0	0	0	0		1.00709	1.00251	0.995125	1.00609	1.00833	1.00257		349.816	254.566	247.877	222.191	288.773	253.963		35.9625	29.4255	34.1162	26.567
40080		260.973	210.241	220.708	202.282	251.316	280.226				0	0	0	0	0	0		0	0	0	0	0	0		0	0	0	0	0	0		1.0071	1.00243	0.994959	1.0061	1.00844	1.00251		280.082	254.567	247.72	222.104	251.316	280.226		35.711	29.585	34.1162	26.5352
40160		244.239	222.185	205.289	197.612	215.381	232.059				0	0	0	0	0	0		0	0	0	0	0	0		0	0	0	0	0	0		1.00722	1.00258	0.994135	1.00612	1.00843	1.003		280.06	254.564	247.796	222.102	253.886	253.918		35.711	29.6412	34.1162	26.5352
40280		256.342	233.981	188.183	219.008	213.634	261.571				0	0	0	0	0	0		0	0	0	0	0	0		0	0	0	0	0	0		1.00726	1.00271	0.994119	1.00605	1.0093	1.00263		280.477	255.013	247.797	219.008	253.808	261.571		35.9625	29.7865	34.1162	26.5127
40360		275.688	273.761	186.522	206.553	250.623	228.445				0	0	0	0	0	0		0	0	0	0	0	0		0	0	0	0	0	0		1.00736	1.00231	0.994071	1.00589	1.00944	1.00267		275.688	273.761	247.654	221.929	250.623	253.953		35.6913	29.7865	33.955	26.5127
40440		283.433	245.792	290.31	218.433	246.993	253.257				0	0	0	0	0	0		0	0	0	0	0	0		0	0	0	0	0	0		1.00732	1.00227	0.994245	1.00594	1.00928	1.00239		283.433	255.191	290.31	218.433	246.993	253.257		35.9625	29.8427	33.955	26.485
40540		275.442	237.277	231.395	215.311	249.102	235.147				0	0	0	0	0	0		0	0	0	0	0	0		0	0	0	0	0	0		1.00734	1.00237	0.994413	1.00581	1.00921	1.00218		275.442	255.259	247.626	215.311	249.102	254.004		35.9625	29.7865	33.955	26.485
40620		242.136	230.548	256.16	189.19	245.258	259.346				0	0	0	0	0	0		0	0	0	0	0	0		0	0	0	0	0	0		1.00727	1.00229	0.994172	1.00554	1.00912	1.0019		280.701	255.26	256.16	221.964	245.258	259.346		36.014	29.627	33.955	26.443
40700		260.348	235.318	227.258	186.801	219.75	273.958				0	0	0	0	0	0		0	0	0	0	0	0		0	0	0	0	0	0		1.00712	1.00212	0.99409	1.00538	1.009	1.00199		280.505	255.263	247.653	221.983	253.911	273.958		35.6913	29.627	33.758	26.443
40780		280.713	223.882	239.81	220.213	215.844	215.668				0	0	0	0	0	0		0	0	0	0	0	0		0	0	0	0	0	0		1.00706	1.00208	0.994568	1.00537	1.00924	1.0018		280.713	255.265	239.81	220.213	253.817	253.867		35.6913	29.627	33.758	26.3547
40880		276.917	233.243	216.272	194.387	210.051	232.787				0	0	0	0	0	0		0	0	0	0	0	0		0	0	0	0	0	0		1.00692	1.00215	0.994655	1.00572	1.00916	1.00207		276.917	255.262	247.607	221.946	253.83	253.482		35.711	29.7865	33.758	26.443
41000		263.324	222.414	189.688	202.204	245.523	244.844				0	0	0	0	0	0		0	0	0	0	0	0		0	0	0	0	0	0		1.00695	1.00226	0.994727	1.00576	1.00913	1.00204		280.12	255.261	247.601	221.942	245.523	244.844		35.711	29.7865	33.758	26.443
41080		257.395	222.505	189.372	200.827	205.456	247.498				0	0	0	0	0	0		0	0	0	0	0	0		0	0	0	0	0	0		1.00706	1.00228	0.994684	1.00573	1.00905	1.00142		280.093	255.26	247.604	221.786	253.848	247.498		35.9752	29.627	33.955	26.3547
41161		274.813	222.345	256.331	216.077	235.152	257.042				0	0	0	0	0	0		0	0	0	0	0	0		0	0	0	0	0	0		1.00752	1.00271	0.994235	1.00623	1.00926	1.00135		274.813	255.407	256.331	216.077	253.906	257.042		35.9752	29.7523	34.3133	26.443
41240		242.251	262.831	270.82	218.847	270.324	250.389				0	0	0	0	0	0		0	0	0	0	0	0		0	0	0	0	0	0		1.00752	1.00307	0.994338	1.00628	1.00926	1.0015		280.041	262.831	270.82	218.847	270.324	250.389		35.711	29.7523	34.1162	26.443
41320		255.461	269.028	239.218	204.368	227.397	233.861				0	0	0	0	0	0		0	0	0	0	0	0		0	0	0	0	0	0		1.00741	1.00314	0.994451	1.00654	1.00926	1.00146		280.048	269.028	239.218	221.863	253.906	253.339		35.711	29.7523	34.1162	26.3937
41420		255.076	271.268	249.355	222.472	251.514	241.703				0	0	0	0	0	0		0	0	0	0	0	0		0	0	0	0	0	0		1.00725	1.00286	0.994751	1.00639	1.00913	1.00135		280.058	271.268	249.355	222.472	251.514	252.863		35.711	29.7523	34.6425	26.1015
41500		265.969	227.288	215.364	233.173	292.793	216.891				0	0	0	0	0	0		0	0	0	0	0	0		0	0	0	0	0	0		1.00732	1.00271	0.994925	1.00643	1.0091	1.002		280.461	255.254	247.91	233.173	292.793	252.587		35.711	29.627	34.8395	26.1015
41580		274.943	215.774	219.387	196.885	218.629	199.93				0	0	0	0	0	0		0	0	0	0	0	0		0	0	0	0	0	0		1.00702	1.00282	0.995502	1.00631	1.00905	1.0025		274.943	255.253	247.672	221.886	253.849	252.447		35.711	29.7865	34.3945	26.3937
41660		287.998	216.435	196.178	206.053	236.662	208.318				0	0	0	0	0	0		0	0	0	0	0	0		0	0	0	0	0	0		1.00711	1.00269	0.99557	1.0065	1.00922	1.00246		287.998	255.004	247.666	221.866	253.488	252.457		35.7535	29.585	34.3945	26.3937
41740		254.65	249.327	183.377	195.877	236.146	256.14				0	0	0	0	0	0		0	0	0	0	0	0		0	0	0	0	0	0		1.00698	1.00272	0.994956	1.00645	1.00927	1.00252		280.113	254.992	247.582	221.872	253.474	256.14		35.7535	29.585	34.0362	26.3937
41860		312.711	229.827	217.712	186.962	224.694	272.52				0	0	0	0	0	0		0	0	0	0	0	0		0	0	0	0	0	0		1.0069	1.00297	0.995135	1.00668	1.00908	1.0027		312.711	254.557	247.704	221.848	253.042	272.52		35.711	29.51	34.3945	26.3937
42000		265.572	225.599	238.008	231.834	248.132	262.225				0	0	0	0	0	0		0	0	0	0	0	0		0	0	0	0	0	0		1.00701	1.00301	0.995053	1.00664	1.00884	1.00262		280.729	254.556	238.008	231.834	248.132	262.225		35.711	29.51	34.3133	26.3937
42100		310.767	211.39	245.885	201.361	270.498	260.239				0	0	0	0	0	0		0	0	0	0	0	0		0	0	0	0	0	0		1.00698	1.00305	0.995039	1.00662	1.00894	1.00266		310.767	254.555	245.885	221.854	270.498	260.239		35.711	29.51	34.3945	26.1015
42180		246.676	212.392	219.712	207.052	265.248	220.571				0	0	0	0	0	0		0	0	0	0	0	0		0	0	0	0	0	0		1.00699	1.003	0.995806	1.00649	1.0091	1.00258		280.878	254.394	247.647	221.868	265.248	253.051		35.6913	29.0052	34.5405	26.1015
42260		258.296	263.429	253.531	195.256	297.037	218.598				0	0	0	0	0	0		0	0	0	0	0	0		0	0	0	0	0	0		1.00674	1.00286	0.995007	1.00657	1.00924	1.00262		280.878	263.429	253.531	221.859	297.037	253.036		35.6913	28.8705	34.1823	26.1015
42340		266.177	200.495	219.417	189.448	245.197	236.045				0	0	0	0	0	0		0	0	0	0	0	0		0	0	0	0	0	0		1.00651	1.00314	0.994749	1.00659	1.00953	1.0026		280.777	254.217	247.599	221.857	245.197	253.043		35.711	28.8705	34.735	26.3937
42420		240.695	221.187	200.417	171.719	230.334	210.777				0	0	0	0	0	0		0	0	0	0	0	0		0	0	0	0	0	0		1.00651	1.00328	0.994953	1.00656	1.0096	1.00261		280.879	254.349	247.721	221.86	252.954	253.041		35.6913	29.0615	35.0933	26.1015
42500		242.392	195.888	202.226	182.628	207.7	226.641				0	0	0	0	0	0		0	0	0	0	0	0		0	0	0	0	0	0		1.00687	1.00377	0.994426	1.0063	1.00975	1.00255		280.878	254.541	247.99	222.08	253.331	253.064		35.6913	29.6233	35.6195	25.916
42580		224.906	233.704	205.806	203.818	214.749	266.074				0	0	0	0	0	0		0	0	0	0	0	0		0	0	0	0	0	0		1.0069	1.00383	0.992993	1.00625	1.00956	1.00275		280.878	254.534	248.128	222.189	253.763	266.074		35.613	29.6233	35.6195	25.9478
42700		301.553	252.859	235.227	271.971	242.394	249.396				0	0	0	0	0	0		0	0	0	0	0	0		0	0	0	0	0	0		1.00664	1.00387	0.99288	1.00524	1.00935	1.00266		301.553	252.859	248.133	271.971	253.799	249.396		35.31	29.6233	35.0668	26
42800		309.457	264.434	242.904	248.113	218.09	233.095				0	0	0	0	0	0		0	0	0	0	0	0		0	0	0	0	0	0		1.00666	1.00397	0.994324	1.00641	1.00899	1.00276		309.457	264.434	242.904	248.113	253.858	252.976		35.31	29.567	34.8395	26
42880		287.735	231.046	247.543	224.738	233.962	264.823				0	0	0	0	0	0		0	0	0	0	0	0		0	0	0	0	0	0		1.00671	1.004	0.994404	1.0055	1.00869	1.00281		287.735	254.505	247.543	224.738	253.88	264.823		35.613	29.567	34.8395	26.1945
43000		282.264	245.29	219.903	208.079	249.761	236.094				0	0	0	0	0	0		0	0	0	0	0	0		0	0	0	0	0	0		1.00657	1.00453	0.995241	1.00676	1.00877	1.00285		282.264	254.559	247.859	222.219	249.761	252.362		35.3615	29.7865	35.0668	26
43083		280.497	218.724	245.674	252.59	262.165	253.836				0	0	0	0	0	0		0	0	0	0	0	0		0	0	0	0	0	0		1.0065	1.00392	0.994853	1.00567	1.00895	1.00294		280.497	255.185	245.674	252.59	262.165	253.836		35.31	29.9117	35.1963	26.1945
43180		287.505	238.791	246.186	191.836	258.978	221.787				0	0	0	0	0	0		0	0	0	0	0	0		0	0	0	0	0	0		1.00639	1.00458	0.994935	1.00676	1.00902	1.00292		287.505	254.558	246.186	222.308	258.978	252.099		35.31	29.7865	35.1963	26.1945
43260		252.139	262.655	223.055	202.152	203.908	196.935				0	0	0	0	0	0		0	0	0	0	0	0		0	0	0	0	0	0		1.00638	1.00411	0.995084	1.00726	1.00927	1.00266		280.879	262.655	248.108	222.288	254.291	252.11		35.31	29.9117	34.969	26.281
43360		242.651	270.81	200.507	217.12	256.07	255.553				0	0	0	0	0	0		0	0	0	0	0	0		0	0	0	0	0	0		1.00628	1.00295	0.99519	1.00767	1.00927	1.0027		280.88	270.81	248.104	217.12	256.07	255.553		35.31	29.9117	34.969	26.281
43440		278.389	237.692	233.513	240.054	219.02	261.539				0	0	0	0	0	0		0	0	0	0	0	0		0	0	0	0	0	0		1.00669	1.003	0.993947	1.00766	1.00881	1.00269		278.389	255.355	248.214	240.054	254.402	261.539		35.31	29.7523	34.91	26.281
43540		288.515	220.986	220.229	208.033	255.606	228.372				0	0	0	0	0	0		0	0	0	0	0	0		0	0	0	0	0	0		1.00653	1.00389	0.993942	1.00765	1.00915	1.00262		288.515	255.194	248.214	222.265	255.606	252.112		34.8168	29.9117	34.7775	26.281
43620		268.083	259.207	236.039	215.688	267.628	244.878				0	0	0	0	0	0		0	0	0	0	0	0		0	0	0	0	0	0		1.0064	1.00359	0.995241	1.00761	1.00956	1.0026		280.788	259.207	248.171	222.192	267.628	252.113		34.5652	29.968	34.7775	26.0865
43720		289.675	249.217	220.408	190.394	208.628	249.626				0	0	0	0	0	0		0	0	0	0	0	0		0	0	0	0	0	0		1.00652	1.00398	0.993762	1.00791	1.00947	1.00234		289.675	255.162	248.222	222.19	254.478	249.626		34.8368	30.0157	34.7775	26.0865
43800		275.853	235.09	212.623	184.371	216.729	237.41				0	0	0	0	0	0		0	0	0	0	0	0		0	0	0	0	0	0		1.00666	1.00409	0.993809	1.00799	1.00958	1.00225		275.853	255.445	248.389	222.189	254.47	252.027		35.0585	30.1242	34.9565	25.8252
43880		260.916	216.867	220.121	205.137	256.126	241.118				0	0	0	0	0	0		0	0	0	0	0	0		0	0	0	0	0	0		1.00655	1.00429	0.994012	1.00765	1.00922	1.00226		280.773	255.577	249.226	222.266	256.126	252.025		35.0585	30.2872	34.6562	25.932
44020		225.296	208.379	211.479	189.644	199.993	210.088				0	0	0	0	0	0		0	0	0	0	0	0		0	0	0	0	0	0		1.00668	1.0043	0.993391	1.00649	1.00849	1.00246		280.761	255.576	249.414	222.359	254.596	251.98		35.0585	30.2872	34.4872	25.932
44100		252.901	218.641	234.423	201.701	222.82	207.334				0	0	0	0	0	0		0	0	0	0	0	0		0	0	0	0	0	0		1.00668	1.0042	0.993456	1.00597	1.00779	1.0025		280.761	255.583	249.405	222.361	254.732	251.972		35.0585	30.1277	34.4872	25.8792
44180		272.755	251.944	275.926	219.941	251.097	232.72				0	0	0	0	0	0		0	0	0	0	0	0		0	0	0	0	0	0		1.00687	1.00411	0.993072	1.00599	1.00844	1.00251		272.755	251.944	275.926	219.941	251.097	251.969		34.8168	30.1277	34.4872	26.1393
44280		279.951	256.715	224.806	225.773	227.425	232.527				0	0	0	0	0	0		0	0	0	0	0	0		0	0	0	0	0	0		1.00738	1.00409	0.992941	1.00703	1.00809	1.00268		279.951	256.715	249.481	225.773	254.865	252.109		34.8168	30.1277	34.3275	26.0618
44360		239.548	232.384	227.131	217.145	247.932	224.056				0	0	0	0	0	0		0	0	0	0	0	0		0	0	0	0	0	0		1.0074	1.00377	0.993346	1.00691	1.00882	1.00254		280.856	255.614	249.421	217.145	247.932	252.116		35.31	30.1277	34.3275	26.0618
44440		266.508	255.613	213.625	172.017	264.271	191.853				0	0	0	0	0	0		0	0	0	0	0	0		0	0	0	0	0	0		1.00694	1.00382	0.993473	1.00639	1.00858	1.00245		280.878	255.613	249.656	222.556	264.271	252.119		35.31	29.9085	34.3945	26.8248
44520		237.808	247.568	205.217	207.692	252.44	209.617				0	0	0	0	0	0		0	0	0	0	0	0		0	0	0	0	0	0		1.0077	1.0033	0.99335	1.00658	1.0083	1.00201		280.647	255.526	250.079	222.535	252.44	252.155		35.4262	29.9085	34.4787	26.8248
44600		229.583	223.649	213.619	198.108	253.914	191.912				0	0	0	0	0	0		0	0	0	0	0	0		0	0	0	0	0	0		1.00684	1.00226	0.993431	1.00667	1.00828	1.00214		280.746	255.735	250.733	222.667	253.914	252.537		35.0585	30.1277	34.8487	27.003
44680		242.739	217.432	175.196	199.107	204.162	197.451				0	0	0	0	0	0		0	0	0	0	0	0		0	0	0	0	0	0		1.0069	1.0018	0.993506	1.00666	1.0084	1.00192		280.878	255.787	250.699	222.729	254.956	252.621		34.8168	29.9082	34.8487	27.3243
44760		247.713	216.312	199.526	189.628	216.934	249.688				0	0	0	0	0	0		0	0	0	0	0	0		0	0	0	0	0	0		1.00699	1.0016	0.993352	1.00723	1.00856	1.00196		280.878	255.812	250.768	222.791	254.932	249.688		34.8168	29.9082	34.8487	27.1795
44840		257.621	215.202	208.553	224.737	239.038	215.572				0	0	0	0	0	0		0	0	0	0	0	0		0	0	0	0	0	0		1.00684	1.00157	0.993576	1.00748	1.00852	1.00182		280.878	255.817	251.306	224.737	254.937	253.293		34.591	29.72	35.3035	27.2178
45000		265.091	221.019	248.164	205.92	285.625	244.812				0	0	0	0	0	0		0	0	0	0	0	0		0	0	0	0	0	0		1.00675	1.00149	0.993571	1.00747	1.00866	1.00188		280.878	255.827	248.164	223.535	285.625	253.284		34.8168	29.72	35.0615	27.381
45080		304.741	206.326	236.056	200.224	206.885	247.903				0	0	0	0	0	0		0	0	0	0	0	0		0	0	0	0	0	0		1.00687	1.00147	0.993985	1.00758	1.00896	1.00046		304.741	255.663	251.215	223.478	255.135	247.903		34.8168	29.689	34.989	27.5818
45160		242.712	190.587	181.512	216.615	227.529	252.135				0	0	0	0	0	0		0	0	0	0	0	0		0	0	0	0	0	0		1.00699	1.00152	0.994183	1.00804	1.00906	0.999547		280.878	255.659	251.127	216.615	255.121	252.135		34.8168	29.689	34.989	27.4292
45240		259.777	209.225	216.706	236.41	227.079	261.54				0	0	0	0	0	0		0	0	0	0	0	0		0	0	0	0	0	0		1.00694	1.00136	0.994073	1.00757	1.00875	0.999527		280.831	255.545	251.176	236.41	255.167	261.54		35.0585	29.5327	34.989	27.4292
45320		278.289	189.825	229.14	187.519	227.542	195.977				0	0	0	0	0	0		0	0	0	0	0	0		0	0	0	0	0	0		1.00693	1.00104	0.993991	1.00667	1.00886	0.999047		278.289	255.397	251.212	224.482	255.151	253.13		35.31	29.4075	34.989	27.4945
45400		240.448	231.045	192.213	195.067	220.455	189.217				0	0	0	0	0	0		0	0	0	0	0	0		0	0	0	0	0	0		1.00669	1.0011	0.994157	1.0066	1.00905	0.999357		280.878	254.968	251.139	224.482	255.121	252.998		35.31	29.4075	34.989	27.4945
45480		253.349	249.667	201.208	184.013	225.404	192.908				0	0	0	0	0	0		0	0	0	0	0	0		0	0	0	0	0	0		1.0067	1.00096	0.994131	1.00653	1.00902	0.999334		281.015	254.563	251.337	224.483	255.127	253.008		35.385	29.0052	35.2455	27.6953
45600		215.066	245.08	248.391	207.585	240.456	229.785				0	0	0	0	0	0		0	0	0	0	0	0		0	0	0	0	0	0		1.00699	1.00145	0.994078	1.00647	1.00899	0.999338		280.934	254.554	248.391	224.483	255.132	252.401		35.7527	29.0052	35.2455	27.6953
45720		316.955	229.037	262.475	193.694	227.698	259.724				0	0	0	0	0	0		0	0	0	0	0	0		0	0	0	0	0	0		1.00693	1.00165	0.994165	1.00662	1.00861	0.999354		316.955	254.55	262.475	224.482	255.187	259.724		36.0375	29.0665	35.318	27.7728
45800		273.978	239.57	187.395	200.323	232.196	228.763				0	0	0	0	0	0		0	0	0	0	0	0		0	0	0	0	0	0		1.00696	1.00177	0.994364	1.00658	1.00865	0.999491		273.978	254.321	251.047	224.202	254.918	251.896		35.886	28.8755	35.0615	27.742
45880		320.99	232.253	184.127	195.927	209.688	273.637				0	0	0	0	0	0		0	0	0	0	0	0		0	0	0	0	0	0		1.0065	1.00177	0.994589	1.00689	1.00854	0.999358		320.99	254.32	250.947	224.48	254.934	273.637		35.711	28.8755	35.0615	27.7728
46000		258.821	217.782	246.498	212.589	222.043	232.662				0	0	0	0	0	0		0	0	0	0	0	0		0	0	0	0	0	0		1.00657	1.00158	0.994622	1.00552	1.00802	0.999434		280.843	253.991	246.498	224.491	255.016	251.909		35.711	28.6625	35.0615	27.7728
46080		262.523	232.225	203.821	192.933	219.189	208.263				0	0	0	0	0	0		0	0	0	0	0	0		0	0	0	0	0	0		1.00652	1.00124	0.995137	1.00442	1.00777	0.999412		280.844	253.805	251.309	224.486	255.055	251.637		35.9752	28.2942	35.2455	27.7075
46200		243.39	238.027	209.786	213.369	233.19	211.44				0	0	0	0	0	0		0	0	0	0	0	0		0	0	0	0	0	0		1.0069	1.00149	0.995084	1.00468	1.00756	0.999601		280.833	253.786	251.31	224.484	255.087	251.622		36.1532	28.233	35.2455	27.7075
46280		256.924	259.331	270.452	240.885	239.756	297.512				0	0	0	0	0	0		0	0	0	0	0	0		0	0	0	0	0	0		1.00727	1.00146	0.995422	1.00476	1.00773	0.999513		280.818	259.331	270.452	240.885	255.061	297.512		36.3967	28.233	34.989	27.63
46400		312.205	247.093	225.688	225.865	201.298	241.253				0	0	0	0	0	0		0	0	0	0	0	0		0	0	0	0	0	0		1.00733	1.0018	0.995527	1.00466	1.0079	0.999443		312.205	253.763	251.304	225.865	255.033	251.634		36.3282	28.0735	35.238	27.4292
46480		266.522	236.146	261.257	196.797	266.499	255.087				0	0	0	0	0	0		0	0	0	0	0	0		0	0	0	0	0	0		1.00689	1.00167	0.995422	1.00494	1.00767	0.999658		280.878	253.773	261.257	224.482	266.499	255.087		36.3282	28.233	35.2455	27.4292
46560		257.96	219.233	186.289	162.815	234.371	236.184				0	0	0	0	0	0		0	0	0	0	0	0		0	0	0	0	0	0		1.00691	1.0013	0.995067	1.00474	1.00767	0.999761		280.878	253.8	251.453	224.484	255.321	252.09		36.3282	28.233	35.6392	27.266
46640		281.785	265.716	224.693	194.015	229.502	251.367				0	0	0	0	0	0		0	0	0	0	0	0		0	0	0	0	0	0		1.00687	1.00108	0.995079	1.00463	1.00754	0.999898		281.785	265.716	251.646	224.484	255.09	251.367		36.4797	28.4418	36.3392	27.266
46720		245.56	250.012	202.334	203.197	239.408	239.567				0	0	0	0	0	0		0	0	0	0	0	0		0	0	0	0	0	0		1.00654	1.00101	0.995678	1.00433	1.00812	1.00015		280.879	254.445	251.659	224.487	255.257	252.2		36.3282	28.6548	36.926	27.266
46800		243.319	239.678	231.784	235.386	231.715	230.326				0	0	0	0	0	0		0	0	0	0	0	0		0	0	0	0	0	0		1.00684	1.00164	0.995859	1.00429	1.00876	0.999827		280.835	254.55	251.657	235.386	255.407	252.281		36.1532	28.8098	36.926	27.266
46880		259.973	200.874	197.495	170.379	252.174	236.196				0	0	0	0	0	0		0	0	0	0	0	0		0	0	0	0	0	0		1.00682	1.00166	0.995907	1.00416	1.00897	0.999813		280.878	254.55	251.656	224.488	252.174	252.284		36.3282	28.8098	36.926	27.1945
47000		285.498	266.297	278.043	240.455	274.297	286.046				0	0	0	0	0	0		0	0	0	0	0	0		0	0	0	0	0	0		1.00687	1.00169	0.995833	1.00418	1.00894	0.999701		285.498	266.297	278.043	240.455	274.297	286.046		36.5718	28.5902	36.926	27.1945
47080		313.282	219.291	253.828	232.053	215.014	283.072				0	0	0	0	0	0		0	0	0	0	0	0		0	0	0	0	0	0		1.0069	1.0014	0.995733	1.00415	1.00921	0.999708		313.282	254.555	253.828	232.053	255.346	283.072		36.5718	28.8098	36.8787	27.147
47180		263.684	256.185	238.321	222.196	275.122	251.326				0	0	0	0	0	0		0	0	0	0	0	0		0	0	0	0	0	0		1.0073	1.00157	0.996033	1.00416	1.00916	0.999774		280.873	256.185	251.654	222.196	275.122	251.326		36.5718	28.5902	36.7392	27.1945
47260		274.232	221.595	252.125	233.202	275.777	240.435				0	0	0	0	0	0		0	0	0	0	0	0		0	0	0	0	0	0		1.00749	1.00185	0.995993	1.00406	1.00951	0.999913		274.232	254.546	252.125	233.202	275.777	252.083		36.5718	28.5902	36.7392	27.1945
47340		242.422	249.085	264.643	206.983	262.002	237.893				0	0	0	0	0	0		0	0	0	0	0	0		0	0	0	0	0	0		1.00729	1.00178	0.996074	1.00405	1.00946	1.00026		280.882	254.547	264.643	224.489	262.002	252.068		36.498	28.402	36.8387	27.147
47420		258.904	235.79	225.747	211.892	247.913	257.14				0	0	0	0	0	0		0	0	0	0	0	0		0	0	0	0	0	0		1.00693	1.00194	0.996499	1.00402	1.00925	1.00058		280.95	254.621	252.139	224.489	247.913	257.14		36.498	28.4812	37.0255	27.1945
47500		265.357	263.438	205.216	214.606	255.7	236.001				0	0	0	0	0	0		0	0	0	0	0	0		0	0	0	0	0	0		1.00691	1.00211	0.996188	1.00417	1.00946	1.00092		281.392	263.438	252.167	224.488	255.7	252.113		36.8868	28.2922	37.157	27.147
47580		250.066	223.429	231.475	204.697	210.113	230.679				0	0	0	0	0	0		0	0	0	0	0	0		0	0	0	0	0	0		1.00696	1.00225	0.99633	1.00422	1.0097	1.00086		281.386	254.515	252.166	224.488	255.276	252.115		36.7088	27.8655	37.157	27.147
47660		258.467	288.442	247.415	194.783	230.02	247.825				0	0	0	0	0	0		0	0	0	0	0	0		0	0	0	0	0	0		1.00713	1.00209	0.996263	1.00452	1.00981	1.00099		281.363	288.442	247.415	224.485	255.261	252.11		36.7088	28.2053	37.3365	27.147
47740		310.779	259.791	255.35	212.869	290.979	264.602				0	0	0	0	0	0		0	0	0	0	0	0		0	0	0	0	0	0		1.00717	1.00206	0.996668	1.00466	1.00985	1.00097		310.779	259.791	255.35	224.484	290.979	264.602		36.4445	28.2053	37.3365	27.147
47840		260.616	233.426	195.957	247.031	245.839	276.161				0	0	0	0	0	0		0	0	0	0	0	0		0	0	0	0	0	0		1.00738	1.00191	0.996656	1.00462	1.00994	1.00122		280.881	254.632	252.195	247.031	245.839	276.161		36.0557	28.2922	37.5142	27.147
48000		268.584	248.758	239.889	230.622	265.614	230.929				0	0	0	0	0	0		0	0	0	0	0	0		0	0	0	0	0	0		1.00771	1.0022	0.996594	1.00468	1.00964	1.00129		281.208	255.061	239.889	230.622	265.614	252.332		36.4445	28.4633	37.5142	27.0145
48080		264.243	267.098	232.406	229.536	261.804	233.398				0	0	0	0	0	0		0	0	0	0	0	0		0	0	0	0	0	0		1.00785	1.00197	0.996596	1.00499	1.00995	1.0019		280.88	267.098	252.166	229.536	261.804	252.184		36.0557	28.2922	37.157	27.0797
48160		243.658	243.349	239.812	221.718	243.678	218.425				0	0	0	0	0	0		0	0	0	0	0	0		0	0	0	0	0	0		1.00785	1.00152	0.997077	1.00528	1.01004	1.00222		280.88	254.552	239.812	221.718	255.228	252.033		36.0557	27.8655	36.9793	27.0145
48240		261.436	237.288	262.816	237.657	226.281	256.133				0	0	0	0	0	0		0	0	0	0	0	0		0	0	0	0	0	0		1.00782	1.00121	0.996595	1.00558	1.01047	1.00242		280.88	254.849	262.816	237.657	254.901	256.133		36.0557	28.2922	37.3365	26.96
48360		254.512	240.497	186.084	227.492	273.916	248.919				0	0	0	0	0	0		0	0	0	0	0	0		0	0	0	0	0	0		1.00802	1.00112	0.996215	1.00562	1.00987	1.00269		280.88	255.179	252.302	227.492	273.916	248.919		36.32	28.4633	37.3673	26.8353
48440		284.724	275.539	273.402	245.717	288.59	281.339				0	0	0	0	0	0		0	0	0	0	0	0		0	0	0	0	0	0		1.00796	1.00133	0.996282	1.00557	1.0098	1.00259		284.724	275.539	273.402	245.717	288.59	281.339		36.498	28.6827	37.3202	26.8353
48563		340.029	285.353	255.496	219.908	304.111	240.808				0	0	0	0	0	0		0	0	0	0	0	0		0	0	0	0	0	0		1.00809	1.00131	0.99654	1.00551	1.00992	1.00285		340.029	285.353	255.496	219.908	304.111	251.896		36.5718	28.6827	37.2895	26.96
48640		298.757	277.276	236.844	213.329	235.044	251.691				0	0	0	0	0	0		0	0	0	0	0	0		0	0	0	0	0	0		1.00797	1.00141	0.996754	1.00571	1.01013	1.00296		298.757	277.276	252.166	224.439	255.214	251.691		36.4615	28.6523	36.9793	26.8948
48720		269.196	230.343	235.854	210.847	222.503	229.498				0	0	0	0	0	0		0	0	0	0	0	0		0	0	0	0	0	0		1.00787	1.00162	0.997266	1.00616	1.0104	1.00358		280.669	255.135	252.076	224.486	255.177	251.736		36.367	28.6523	36.8478	26.96
48800		263.032	236.832	230.533	224.526	239.097	215.471				0	0	0	0	0	0		0	0	0	0	0	0		0	0	0	0	0	0		1.0078	1.00176	0.997771	1.00673	1.01027	1.00412		280.673	255.289	252.149	224.526	255.196	251.986		36.367	28.6827	36.9793	27.0457
48880		226.181	211.817	241.794	188.71	190.957	244.306				0	0	0	0	0	0		0	0	0	0	0	0		0	0	0	0	0	0		1.00802	1.00206	0.99804	1.00664	1.0103	1.00453		280.659	255.244	241.794	224.502	255.19	251.898		36.2398	28.6827	36.9793	27.0457
49000		234.973	187.65	249.897	186.565	209.632	229.38				0	0	0	0	0	0		0	0	0	0	0	0		0	0	0	0	0	0		1.00816	1.00241	0.998361	1.00651	1.01052	1.00452		280.65	255.444	249.897	224.505	255.159	251.899		36.175	28.808	37.2895	26.921
49100		318.042	267.107	289.513	233.395	277.395	273.049				0	0	0	0	0	0		0	0	0	0	0	0		0	0	0	0	0	0		1.0081	1.00245	0.998109	1.00611	1.01067	1.00472		318.042	267.107	289.513	233.395	277.395	273.049		36.175	28.808	37.0467	27.02
49199		299.659	263.551	221.204	268.137	242.577	275.385				0	0	0	0	0	0		0	0	0	0	0	0		0	0	0	0	0	0		1.00824	1.0026	0.998007	1.00623	1.01076	1.00457		299.659	263.551	252.166	268.137	255.369	275.385		36.3967	28.9642	37.0467	26.904
49300		285.007	227.774	291.419	216.447	220.493	211.837				0	0	0	0	0	0		0	0	0	0	0	0		0	0	0	0	0	0		1.00819	1.00259	0.998324	1.00649	1.01074	1.00444		285.007	255.577	291.419	224.505	255.126	251.638		36.175	28.9642	36.9322	26.805
49380		218.939	214.272	240.305	220.545	192.409	232.968				0	0	0	0	0	0		0	0	0	0	0	0		0	0	0	0	0	0		1.00798	1.00265	0.998555	1.00643	1.01098	1.00488		280.662	255.572	240.305	220.545	254.874	251.82		36.2398	28.9642	36.8478	26.805
49460		266.414	209.251	262.112	192.109	218.987	222.723				0	0	0	0	0	0		0	0	0	0	0	0		0	0	0	0	0	0		1.00813	1.00297	0.998633	1.0066	1.01095	1.00514		280.651	255.677	262.112	224.482	254.874	251.764		36.2398	29.1835	36.661	26.7192
49540		295.687	226.868	261.717	213.785	213.832	224.911				0	0	0	0	0	0		0	0	0	0	0	0		0	0	0	0	0	0		1.00849	1.00302	0.997763	1.00678	1.01132	1.00554		295.687	255.847	261.717	224.499	255.037	251.686		36.3967	29.3682	36.661	26.805
49620		225.221	224.66	231.763	188.15	225.945	224.257				0	0	0	0	0	0		0	0	0	0	0	0		0	0	0	0	0	0		1.00848	1.00324	0.998121	1.00698	1.01165	1.0061		280.739	255.656	251.649	224.532	254.986	251.925		36.3967	29.1835	36.8387	26.904
49700		241.534	246.625	198.631	213.222	220.298	210.513				0	0	0	0	0	0		0	0	0	0	0	0		0	0	0	0	0	0		1.00853	1.00341	0.997371	1.0073	1.01191	1.00634		280.736	255.796	252.046	224.57	254.946	251.873		36.3377	29.3682	37.0255	27.275
49800		267.334	277.346	248.219	224.491	271.993	255.642				0	0	0	0	0	0		0	0	0	0	0	0		0	0	0	0	0	0		1.00859	1.00352	0.997391	1.00742	1.01175	1.00664		280.732	277.346	248.219	224.491	271.993	255.642		36.3377	29.529	36.9793	27.391
49880		303.206	269.939	259.805	179.679	257.78	197.639				0	0	0	0	0	0		0	0	0	0	0	0		0	0	0	0	0	0		1.00846	1.00361	0.996831	1.00756	1.01191	1.00659		303.206	269.939	259.805	224.518	257.78	251.819		36.3967	29.829	36.9793	27.02
50020		255.033	256.739	257.196	225.873	281.785	226.938				0	0	0	0	0	0		0	0	0	0	0	0		0	0	0	0	0	0		1.00856	1.00356	0.996344	1.00749	1.01187	1.00684		280.735	256.739	257.196	225.873	281.785	251.582		36.3967	29.529	36.8478	26.904
50120		270.22	243.716	244.623	228.027	256.801	256.621				0	0	0	0	0	0		0	0	0	0	0	0		0	0	0	0	0	0		1.00863	1.00366	0.996159	1.00763	1.01188	1.00689		280.73	255.983	244.623	228.027	256.801	256.621		36.4615	29.718	36.9793	26.805
50200		270.007	253.74	240.256	242.642	260.285	209.164				0	0	0	0	0	0		0	0	0	0	0	0		0	0	0	0	0	0		1.00869	1.00399	0.996573	1.00778	1.01159	1.00702		280.726	253.74	252.166	242.642	260.285	251.726		36.4615	30.018	36.9793	26.904
50280		231.297	255.748	224.739	189.83	250.578	200.736				0	0	0	0	0	0		0	0	0	0	0	0		0	0	0	0	0	0		1.0086	1.00398	0.996625	1.00726	1.01157	1.00714		280.731	255.748	252.166	224.572	250.578	252.063		36.5888	30.3267	36.9322	27.275
50360		258.69	215.487	257.153	191.833	237.057	226.758				0	0	0	0	0	0		0	0	0	0	0	0		0	0	0	0	0	0		1.00855	1.00402	0.997109	1.00694	1.01179	1.00716		280.834	256.123	257.153	224.652	254.964	252.139		36.5888	30.018	37.2895	27.5687
50460		300.292	252.082	268.675	201.945	261.705	254.013				0	0	0	0	0	0		0	0	0	0	0	0		0	0	0	0	0	0		1.00862	1.00405	0.997436	1.00727	1.01194	1.00706		300.292	256.115	268.675	224.732	261.705	254.013		36.4615	29.829	37.2895	27.783
50540		273.499	240.367	265.356	217.654	270.38	255.836				0	0	0	0	0	0		0	0	0	0	0	0		0	0	0	0	0	0		1.0086	1.00368	0.997784	1.00625	1.0116	1.00723		280.833	256.19	265.356	224.952	270.38	255.836		36.3967	29.829	37.2895	27.849
50640		287.959	252.933	204.52	241.075	231	256.303				0	0	0	0	0	0		0	0	0	0	0	0		0	0	0	0	0	0		1.00876	1.00343	0.997801	1.00498	1.0118	1.00752		287.959	256.28	252.167	241.075	254.964	256.303		36.3967	29.829	37.2895	27.8137
50720		282.954	249.908	229.988	173.664	228.341	313.134				0	0	0	0	0	0		0	0	0	0	0	0		0	0	0	0	0	0		1.0089	1.0034	0.998384	1.00447	1.0119	1.00755		282.954	256.28	252.166	225.311	254.948	313.134		36.5718	29.829	37.2895	27.8137
50800		336.607	247.085	259.312	207.392	259.196	283.024				0	0	0	0	0	0		0	0	0	0	0	0		0	0	0	0	0	0		1.0088	1.00352	0.998625	1.00505	1.01203	1.00754		336.607	256.278	259.312	225.208	259.196	283.024		36.5718	29.829	36.9322	27.8137
50880		261.009	253.106	255.429	226.042	266.159	235.182				0	0	0	0	0	0		0	0	0	0	0	0		0	0	0	0	0	0		1.0091	1.00353	0.998774	1.00518	1.01156	1.00763		280.881	256.356	255.429	226.042	266.159	253.071		36.6672	29.8822	37.0467	27.8533
51000		239.536	242.387	251.399	183.888	277.823	243.595				0	0	0	0	0	0		0	0	0	0	0	0		0	0	0	0	0	0		1.00928	1.00383	0.999003	1.00538	1.01135	1.00752		280.968	256.643	251.399	225.147	277.823	253.114		36.744	29.9557	37.0467	27.8137
51080		271.252	241.596	250.572	196.3	258.664	239.966				0	0	0	0	0	0		0	0	0	0	0	0		0	0	0	0	0	0		1.00942	1.00379	0.999225	1.00559	1.01173	1.00753		281.244	256.715	250.572	225.415	258.664	253.111		36.7843	30.2225	37.0775	27.8095
51160		280.063	242.397	264.698	213.653	241.831	248.531				0	0	0	0	0	0		0	0	0	0	0	0		0	0	0	0	0	0		1.00942	1.00377	0.999723	1.00495	1.01217	1.00758		280.063	256.715	264.698	225.72	254.906	253.425		36.623	30.1355	37.3202	27.8558
51280		245.011	247.752	234.933	195.682	255.147	236.951				0	0	0	0	0	0		0	0	0	0	0	0		0	0	0	0	0	0		1.00947	1.00386	1.00002	1.00495	1.01187	1.00778		281.234	256.712	252.135	225.783	255.147	253.399		36.3235	30.2225	37.2895	27.8635
51360		260.944	225.693	259.86	212.179	258.27	298.406				0	0	0	0	0	0		0	0	0	0	0	0		0	0	0	0	0	0		1.00939	1.00365	1.0004	1.00485	1.01178	1.00792		281.25	256.717	259.86	225.785	258.27	298.406		36.3235	30.2225	37.3202	27.8635
51440		292.563	235.801	254.84	244.303	237.599	276.212				0	0	0	0	0	0		0	0	0	0	0	0		0	0	0	0	0	0		1.00919	1.00336	1.00014	1.00514	1.01216	1.00794		292.563	256.794	254.84	244.303	254.907	276.212		36.3235	30.6438	37.0775	27.8137
51520		252.428	219.394	229.83	209.519	248.6	243.195				0	0	0	0	0	0		0	0	0	0	0	0		0	0	0	0	0	0		1.00897	1.00311	1.00037	1.00485	1.012	1.00821		281.339	256.827	252.165	225.785	248.6	253.619		36.1868	30.6438	37.0775	27.7755
51600		263.127	245.276	241.361	230.614	221.598	212.929				0	0	0	0	0	0		0	0	0	0	0	0		0	0	0	0	0	0		1.0091	1.00294	1.00009	1.00411	1.01216	1.00838		281.557	256.849	252.188	230.614	255.172	253.888		36.1883	30.5568	37.1052	27.7757
51680		290.569	249.33	199.477	247.261	224.022	235.433				0	0	0	0	0	0		0	0	0	0	0	0		0	0	0	0	0	0		1.00896	1.0031	1.00011	1.00411	1.01254	1.00824		290.569	256.828	252.187	247.261	255.362	253.903		36.1883	30.473	37.348	27.4837
51760		235.344	225.149	229.741	216.904	246.405	246.212				0	0	0	0	0	0		0	0	0	0	0	0		0	0	0	0	0	0		1.00915	1.00322	1.00049	1.00328	1.01251	1.00823		281.55	256.812	252.168	225.867	255.366	253.904		36.1883	30.5568	37.348	27.0815
51880		302.185	347.689	264.664	220.847	307.143	261.497				0	0	0	0	0	0		0	0	0	0	0	0		0	0	0	0	0	0		1.00918	1.00333	1.00078	1.0033	1.01238	1.00831		302.185	347.689	264.664	220.847	307.143	261.497		36.1883	30.2225	37.348	26.896
52000		261.675	278.608	234.899	215.911	283.62	247.678				0	0	0	0	0	0		0	0	0	0	0	0		0	0	0	0	0	0		1.00948	1.00336	1.00048	1.00331	1.01233	1.00844		281.717	278.608	252.168	225.867	283.62	253.882		36.1735	30.1355	37.395	27.0815
52080		240.951	257.844	255.388	190.05	257.258	252.061				0	0	0	0	0	0		0	0	0	0	0	0		0	0	0	0	0	0		1.00947	1.00337	1.00053	1.00342	1.01258	1.00861		281.718	257.844	255.388	225.867	257.258	252.061		35.5858	30.0518	37.395	27.2957
52160		213.845	232.431	224.405	177.954	270.869	233.68				0	0	0	0	0	0		0	0	0	0	0	0		0	0	0	0	0	0		1.00989	1.00363	1.00049	1.00324	1.01256	1.00832		281.827	256.759	252.168	225.927	270.869	254.065		35.856	30.2588	37.395	27.5817
52239		240.167	240.287	246.281	192.525	245.82	266.233				0	0	0	0	0	0		0	0	0	0	0	0		0	0	0	0	0	0		1.01022	1.00334	1.00062	1.00285	1.01241	1.00831		281.904	256.797	246.281	225.869	255.597	266.233		35.7395	30.2588	37.395	27.2957
52320		251.882	223.975	205.454	222.7	223.032	261.691				0	0	0	0	0	0		0	0	0	0	0	0		0	0	0	0	0	0		1.01051	1.00317	1.00079	1.00252	1.01248	1.00791		281.983	257.106	252.247	222.7	255.692	261.691		35.824	30.7217	37.4352	27.1103
52400		247.87	220.61	227.547	230.943	198.387	238.938				0	0	0	0	0	0		0	0	0	0	0	0		0	0	0	0	0	0		1.01029	1.00319	1.00077	1.00219	1.01254	1.00769		282.023	257.101	252.248	230.943	255.689	254.122		35.824	30.3747	37.4352	27.0415
52500		263.869	237.233	198.164	218.308	228.914	247.085				0	0	0	0	0	0		0	0	0	0	0	0		0	0	0	0	0	0		1.01013	1.00319	1.00099	1.00218	1.01251	1.00767		282.05	257.101	252.167	225.873	255.691	253.962		36.1548	30.7217	37.348	27.1103
52600		316.246	250.723	219.592	219.813	244.699	289.223				0	0	0	0	0	0		0	0	0	0	0	0		0	0	0	0	0	0		1.01024	1.00323	1.00095	1.00225	1.01243	1.00766		316.246	257.092	252.167	225.872	255.695	289.223		36.1548	30.7217	37.348	27.0415
52680		239.344	234.553	235.35	197.718	240.554	228.91				0	0	0	0	0	0		0	0	0	0	0	0		0	0	0	0	0	0		1.01013	1.00336	1.00099	1.0026	1.01254	1.0075		281.908	257.06	252.167	225.871	255.689	253.979		36.7425	30.936	37.348	27.0415
52760		273.432	265.296	296.455	258.367	264.204	246.528				0	0	0	0	0	0		0	0	0	0	0	0		0	0	0	0	0	0		1.01008	1.00378	1.00118	1.00296	1.01255	1.00752		281.91	265.296	296.455	258.367	264.204	253.977		36.1548	30.473	37.348	27.1103
52880		260.233	240.155	252.165	241.598	246.402	203.306				0	0	0	0	0	0		0	0	0	0	0	0		0	0	0	0	0	0		1.01084	1.00373	1.00118	1.00311	1.01255	1.0075		281.956	256.973	252.165	241.598	255.688	253.979		36.293	30.936	37.4352	27.3963
53000		268.952	233.637	265.75	219.521	207.082	219.421				0	0	0	0	0	0		0	0	0	0	0	0		0	0	0	0	0	0		1.01108	1.00368	1.0014	1.00306	1.0127	1.00757		282.183	257.392	265.75	225.946	255.68	253.972		36.4945	31.3953	37.4717	27.3963
53084		242.243	247.851	211.43	181.873	208.865	248.549				0	0	0	0	0	0		0	0	0	0	0	0		0	0	0	0	0	0		1.01105	1.00406	1.00147	1.00325	1.01271	1.0076		282.188	257.296	252.286	225.926	255.68	253.969		36.4945	31.3953	37.4717	27.5327
53162		293.888	224.527	260.784	227.901	227.58	238.956				0	0	0	0	0	0		0	0	0	0	0	0		0	0	0	0	0	0		1.01104	1.00376	1.00171	1.00312	1.0126	1.00773		293.888	257.368	260.784	227.901	255.686	253.956		36.1637	31.181	37.229	27.5885
53259		328.103	287.351	279.517	206.711	303.892	226.842				0	0	0	0	0	0		0	0	0	0	0	0		0	0	0	0	0	0		1.01102	1.00399	1.00187	1.00299	1.01261	1.00761		328.103	287.351	279.517	225.952	303.892	253.745		36.1637	30.936	37.1925	27.5327
53340		273.246	272.99	213.836	233.648	226.684	239.602				0	0	0	0	0	0		0	0	0	0	0	0		0	0	0	0	0	0		1.01087	1.00421	1.00219	1.0032	1.01299	1.00776		281.955	272.99	252.168	233.648	255.525	253.713		36.1637	31.0197	37.1925	27.2467
53420		245.693	273.906	216.149	217.111	267.644	268.173				0	0	0	0	0	0		0	0	0	0	0	0		0	0	0	0	0	0		1.01112	1.00363	1.0025	1.00254	1.0128	1.00797		281.943	273.906	252.167	225.871	267.644	268.173		36.1217	31.479	36.9655	27.2467
53500		297.038	256.652	206.39	208.441	216.492	225.368				0	0	0	0	0	0		0	0	0	0	0	0		0	0	0	0	0	0		1.01086	1.00379	1.00273	1.00139	1.01266	1.00808		297.038	256.652	252.231	226.198	255.683	253.919		36.619	31.9503	37.002	27.5327
53586		308.252	212.237	241.303	189.713	230.604	242.603				0	0	0	0	0	0		0	0	0	0	0	0		0	0	0	0	0	0		1.01054	1.00389	1.00282	1.00262	1.01211	1.00842		308.252	257.785	252.226	225.99	256.077	254.056		36.4695	31.8665	36.6338	27.3963
53660		285.878	263.765	268.237	226.748	221.168	227.985				0	0	0	0	0	0		0	0	0	0	0	0		0	0	0	0	0	0		1.01053	1.00468	1.00318	1.0015	1.01232	1.00844		285.878	263.765	268.237	226.748	256.126	254.181		36.3748	31.6523	36.5222	27.3832
53740		240.382	254.541	199.254	197.355	225.442	235.389				0	0	0	0	0	0		0	0	0	0	0	0		0	0	0	0	0	0		1.01056	1.00507	1.00331	1.00114	1.01225	1.00841		282.266	254.541	252.282	226.431	256.126	254.181		36.3748	31.6523	36.4768	27.2082
53840		276.639	223.446	225.143	216.201	243.258	273.075				0	0	0	0	0	0		0	0	0	0	0	0		0	0	0	0	0	0		1.01047	1.00458	1.0025	1.00087	1.0124	1.00831		276.639	257.425	252.303	226.436	256.124	273.075		36.3748	31.5325	36.4285	27.2082
54020		293.591	250.604	260.961	193.978	296.601	251.452				0	0	0	0	0	0		0	0	0	0	0	0		0	0	0	0	0	0		1.01047	1.00451	1.00212	1.00073	1.01248	1.00842		293.591	258.074	260.961	226.438	296.601	254.056		35.9723	31.5822	36.4365	27.2082
54100		263.08	220.776	233.831	239.763	264.437	232.993				0	0	0	0	0	0		0	0	0	0	0	0		0	0	0	0	0	0		1.01028	1.0047	1.00287	1.00075	1.01244	1.00847		282.023	258.466	252.322	239.763	264.437	253.879		36.1217	31.3365	36.4365	27.3832
54200		305.607	226.945	228.824	212.941	262.972	229.062				0	0	0	0	0	0		0	0	0	0	0	0		0	0	0	0	0	0		1.00999	1.004	1.00319	1.00121	1.0124	1.00797		305.607	258.661	252.319	226.512	262.972	253.931		36.1217	31.2615	36.3812	27.5242
54279		262.194	236.777	238.757	199.841	218.198	229.727				0	0	0	0	0	0		0	0	0	0	0	0		0	0	0	0	0	0		1.00996	1.00433	1.00318	1.00144	1.0125	1.00795		281.916	258.57	252.319	226.495	256.121	253.933		36.049	31.2615	36.3812	27.5242
54360		281.585	267.094	257.238	224.478	195.67	238.002				0	0	0	0	0	0		0	0	0	0	0	0		0	0	0	0	0	0		1.00999	1.00374	1.00324	1.00194	1.01259	1.0082		281.585	267.094	257.238	224.478	256.118	253.908		35.9003	31.2615	36.2347	27.5185
54480		241.358	247.61	205.209	245.647	242.282	248.615				0	0	0	0	0	0		0	0	0	0	0	0		0	0	0	0	0	0		1.00992	1.00389	1.00342	1.00204	1.01251	1.00774		281.918	258.692	252.317	245.647	256.12	253.955		35.8733	31.154	36.0985	27.6488
54560		283.281	246.166	300.197	220.147	301.367	293.929				0	0	0	0	0	0		0	0	0	0	0	0		0	0	0	0	0	0		1.00977	1.00382	1.00359	1.00228	1.01252	1.00749		283.281	258.713	300.197	226.886	301.367	293.929		35.8733	31.1315	36.0985	27.7177
54640		304.407	279.563	231.128	245.502	268.517	227.719				0	0	0	0	0	0		0	0	0	0	0	0		0	0	0	0	0	0		1.00981	1.00388	1.00368	1.00215	1.01247	1.00762		304.407	279.563	252.314	245.502	268.517	253.743		35.8733	31.1315	36.2347	27.824
54720		258.993	241.833	235.515	232.802	258.944	256.451				0	0	0	0	0	0		0	0	0	0	0	0		0	0	0	0	0	0		1.00977	1.00378	1.00381	1.0022	1.0124	1.00774		281.925	258.722	252.312	232.802	258.944	256.451		35.8733	31.1315	36.3812	27.7177
54800		239.914	290.356	229.552	229.487	235.806	234.132				0	0	0	0	0	0		0	0	0	0	0	0		0	0	0	0	0	0		1.00973	1.00382	1.00322	1.00239	1.01262	1.00768		282.118	290.356	252.332	229.487	256.117	253.731		36.4433	31.0137	36.2885	27.8715
54880		205.009	236.415	214.844	216.351	258.989	221.231				0	0	0	0	0	0		0	0	0	0	0	0		0	0	0	0	0	0		1.0101	1.00355	1.00369	1.00244	1.01273	1.0077		282.286	258.873	252.338	226.948	258.989	253.726		36.835	31.13	36.3093	27.8715
55000		249.932	278.646	220.762	235.137	207.72	227.699				0	0	0	0	0	0		0	0	0	0	0	0		0	0	0	0	0	0		1.00955	1.00367	1.00375	1.00239	1.01282	1.00753		282.31	278.646	252.337	235.137	256.111	253.761		36.732	31.0137	36.3093	27.8715
55100		255.426	253.868	226.633	223.69	257.746	221.963				0	0	0	0	0	0		0	0	0	0	0	0		0	0	0	0	0	0		1.00953	1.00398	1.00373	1.00232	1.0126	1.0078		282.311	253.868	252.337	223.69	257.746	253.704		36.6827	31.0137	36.3093	27.8715
55200		284.999	263.124	251.641	248.306	269.037	328.553				0	0	0	0	0	0		0	0	0	0	0	0		0	0	0	0	0	0		1.00936	1.0037	1.00382	1.00258	1.01224	1.00805		284.999	263.124	251.641	248.306	269.037	328.553		36.732	31.1315	36.2885	27.803
55299		253.009	238.857	245.041	196.49	233.514	254.169				0	0	0	0	0	0		0	0	0	0	0	0		0	0	0	0	0	0		1.00937	1.00373	1.00399	1.00239	1.01295	1.00794		282.318	258.264	245.041	226.949	255.94	254.169		36.6827	31.1043	36.3812	27.8715
55400		256.152	243.802	240.156	228.607	244.619	250.761				0	0	0	0	0	0		0	0	0	0	0	0		0	0	0	0	0	0		1.00944	1.00357	1.00429	1.00221	1.01274	1.00816		282.757	258.308	252.3	228.607	255.984	253.173		36.424	31.1043	36.3812	28.1335
55480		305.822	213.887	205.238	181.81	215.481	214.899				0	0	0	0	0	0		0	0	0	0	0	0		0	0	0	0	0	0		1.00972	1.0045	1.0042	1.00221	1.01286	1.00785		305.822	258.109	252.302	226.955	255.959	253.199		36.419	31.1043	36.4365	28.2397
55559		269.875	220.7	262.538	210.563	228.136	238.51				0	0	0	0	0	0		0	0	0	0	0	0		0	0	0	0	0	0		1.00901	1.00388	1.00456	1.00241	1.01301	1.00758		283.259	258.694	262.538	226.949	256.104	253.223		36.3642	31.1315	36.435	27.889
55640		248.61	249.369	214.846	216.242	218.465	208.941				0	0	0	0	0	0		0	0	0	0	0	0		0	0	0	0	0	0		1.00885	1.00358	1.00448	1.00251	1.01361	1.00755		283.284	258.74	252.323	226.945	256.085	253.225		36.1498	31.1315	36.435	28.2397
55720		235.283	226.751	219.599	203	194.895	211.186				0	0	0	0	0	0		0	0	0	0	0	0		0	0	0	0	0	0		1.00911	1.00394	1.00453	1.00253	1.0135	1.00776		283.239	258.678	252.322	226.945	256.089	253.207		36.3642	31.1315	36.2885	28.4147
55800		270.709	260.355	201.502	212.694	228.043	223.674				0	0	0	0	0	0		0	0	0	0	0	0		0	0	0	0	0	0		1.00919	1.00406	1.00467	1.00244	1.01296	1.00792		283.224	260.355	252.321	226.947	256.106	253.194		36.3642	31.1315	36.2885	28.4835
55879		303.374	226.346	270.435	235.342	286.911	229.14				0	0	0	0	0	0		0	0	0	0	0	0		0	0	0	0	0	0		1.00941	1.00408	1.00478	1.00239	1.01293	1.00805		303.374	258.192	270.435	235.342	286.911	253.183		36.4068	31.1043	36.2347	28.62
56000		270.745	235.05	264.316	263.426	244.4	219.587				0	0	0	0	0	0		0	0	0	0	0	0		0	0	0	0	0	0		1.00928	1.0048	1.00459	1.00201	1.01299	1.00813		283.398	257.874	264.316	263.426	255.665	253.513		36.4068	31.0953	36.3812	28.62
56099		258.17	216.919	247.677	199.718	256.134	219.622				0	0	0	0	0	0		0	0	0	0	0	0		0	0	0	0	0	0		1.00908	1.00556	1.0046	1.00216	1.01282	1.00801		283.416	256.95	247.677	226.957	256.134	253.555		36.4068	30.704	36.4365	28.62
56179		251.786	189.436	239.198	207.963	232.943	227.797				0	0	0	0	0	0		0	0	0	0	0	0		0	0	0	0	0	0		1.00905	1.00582	1.00469	1.0021	1.01291	1.00803		283.419	257.665	252.321	226.959	255.536	253.547		36.4068	31.0953	36.4903	28.4835
56259		291.632	256.961	211.523	195.382	211.717	245.291				0	0	0	0	0	0		0	0	0	0	0	0		0	0	0	0	0	0		1.00886	1.00595	1.00483	1.00177	1.01327	1.00785		291.632	256.961	252.319	227.063	255.26	253.2		36.4615	30.9878	36.4903	28.4835
56339		256.809	251.156	210.986	210.468	228.243	228.953				0	0	0	0	0	0		0	0	0	0	0	0		0	0	0	0	0	0		1.00888	1.00593	1.005	1.00168	1.01319	1.00798		283.438	257.609	252.318	227.09	255.271	253.188		36.4615	30.9878	36.4903	28.4147
56420		221.405	221.032	223.53	207.467	202.605	249.619				0	0	0	0	0	0		0	0	0	0	0	0		0	0	0	0	0	0		1.00898	1.00597	1.00526	1.00174	1.01331	1.00807		283.425	257.589	252.275	227.073	255.255	252.793		36.4615	31.0953	36.4365	28.4835
56520		265.037	255.239	266.693	193.739	236.84	236.994				0	0	0	0	0	0		0	0	0	0	0	0		0	0	0	0	0	0		1.00893	1.00621	1.00546	1.00159	1.01314	1.00794		283.274	255.239	266.693	227.118	255.01	252.337		36.6033	31.0953	36.4285	28.62
56640		301.065	249.155	244.912	198.025	254.852	234.119				0	0	0	0	0	0		0	0	0	0	0	0		0	0	0	0	0	0		1.00896	1.00619	1.00578	1.0013	1.0131	1.00771		301.065	256.867	252.167	227.21	254.852	252.112		36.424	31.0247	36.4285	28.9365
56720		263.565	239.609	215.915	219.355	245.255	217.679				0	0	0	0	0	0		0	0	0	0	0	0		0	0	0	0	0	0		1.00917	1.00637	1.00584	1.00152	1.01276	1.00765		282.853	256.726	252.156	227.514	254.548	251.958		36.424	30.659	36.4623	29.0282
56800		268.565	237.056	221.667	213.636	220.918	199.413				0	0	0	0	0	0		0	0	0	0	0	0		0	0	0	0	0	0		1.00923	1.00621	1.00581	1.00138	1.01325	1.0078		282.832	256.729	252.096	227.63	254.537	251.926		36.424	30.659	36.4258	28.844
56880		225.369	204.158	237.166	235.626	207.302	219.812				0	0	0	0	0	0		0	0	0	0	0	0		0	0	0	0	0	0		1.00923	1.00634	1.00592	1.00129	1.01319	1.00776		282.834	256.683	252.155	235.626	254.512	251.645		36.424	30.6393	36.4623	28.844
57000		251.128	230.328	223.219	230.767	216.287	216.249				0	0	0	0	0	0		0	0	0	0	0	0		0	0	0	0	0	0		1.0092	1.00641	1.00588	1.00123	1.01307	1.0078		282.326	256.68	252.156	230.767	254.254	251.517		36.1925	30.8535	36.414	28.844
57080		239.965	229.01	179.129	197.96	218.328	235.811				0	0	0	0	0	0		0	0	0	0	0	0		0	0	0	0	0	0		1.00959	1.00613	1.00591	1.00135	1.01281	1.00775		282.308	256.691	252.155	227.634	254.344	251.521		36.1925	30.8535	36.3587	28.7075
57180		299.94	316.244	269.224	266.005	263.742	245.743				0	0	0	0	0	0		0	0	0	0	0	0		0	0	0	0	0	0		1.00969	1.00615	1.00589	1.00142	1.01265	1.00781		299.94	316.244	269.224	266.005	263.742	251.42		35.8007	30.993	36.2122	28.6387
57260		253.404	269.169	240.676	216.819	209.282	271.525				0	0	0	0	0	0		0	0	0	0	0	0		0	0	0	0	0	0		1.0097	1.0064	1.00608	1.00138	1.01237	1.00774		282.183	269.169	252.072	227.63	253.913	271.525		35.245	30.993	36.1757	28.7075
57340		234.111	249.332	255.885	221.162	224.653	207.192				0	0	0	0	0	0		0	0	0	0	0	0		0	0	0	0	0	0		1.00957	1.0065	1.00583	1.00157	1.01199	1.00785		282.042	256.677	255.885	227.611	253.884	251.346		35.5727	30.8535	36.3222	28.7075
57420		267.994	210.442	281.401	213.282	237.287	176.002				0	0	0	0	0	0		0	0	0	0	0	0		0	0	0	0	0	0		1.00962	1.00666	1.00598	1.00143	1.01184	1.00813		281.932	256.411	281.401	227.517	253.607	251.343		35.454	30.1723	36.3775	28.7117
57500		281.356	243.712	209.463	215.491	247.674	223.59				0	0	0	0	0	0		0	0	0	0	0	0		0	0	0	0	0	0		1.00956	1.00683	1.00599	1.00149	1.01167	1.00818		281.356	256.377	251.568	227.515	253.643	251.337		35.1707	30.1723	36.288	28.7117
57580		248.547	208.249	204.337	185.613	216.909	207.872				0	0	0	0	0	0		0	0	0	0	0	0		0	0	0	0	0	0		1.00943	1.0067	1.00591	1.00152	1.01219	1.00823		281.854	256.282	251.58	227.514	253.531	251.336		35.2045	29.785	36.288	28.7117
57660		239.66	246.144	214.404	212.991	219.816	212.039				0	0	0	0	0	0		0	0	0	0	0	0		0	0	0	0	0	0		1.00962	1.0067	1.00588	1.00155	1.01207	1.00806		281.932	256.282	251.583	227.612	253.556	251.339		35.4878	29.8687	36.288	28.844
57740		262.343	234.484	227.455	199.322	198.225	215.024				0	0	0	0	0	0		0	0	0	0	0	0		0	0	0	0	0	0		1.00967	1.00671	1.00597	1.00131	1.01297	1.00807		281.93	256.282	251.571	227.522	253.236	251.138		35.4878	29.8687	36.288	29.0282
57859		285.406	248.293	266.966	219.852	247.88	218.697				0	0	0	0	0	0		0	0	0	0	0	0		0	0	0	0	0	0		1.00953	1.00669	1.00611	1.00131	1.01336	1.0082		285.406	256.283	266.966	227.209	252.58	250.844		35.4878	29.8687	36.2318	29.4207
57999		280.877	243.891	231.901	207.207	234.566	246.54				0	0	0	0	0	0		0	0	0	0	0	0		0	0	0	0	0	0		1.00956	1.00666	1.00582	1.00133	1.01333	1.00826		280.877	256.212	251.389	226.928	252.343	250.74		35.2763	29.7953	36.28	29.081
58079		246.278	233.867	204.775	207.254	217.155	237.425				0	0	0	0	0	0		0	0	0	0	0	0		0	0	0	0	0	0		1.00942	1.00666	1.00538	1.00113	1.01336	1.0083		281.723	255.88	251.412	226.837	252.214	250.505		34.78	29.742	36.3255	28.9495
58159		299.06	228.165	210.345	211.316	220.661	255.604				0	0	0	0	0	0		0	0	0	0	0	0		0	0	0	0	0	0		1.00936	1.00685	1.0053	1.00119	1.01363	1.00822		299.06	255.831	251.423	226.832	252.097	255.604		34.877	29.742	36.4515	28.9495
58239		267.736	217.983	229.248	197.404	227.747	217.018				0	0	0	0	0	0		0	0	0	0	0	0		0	0	0	0	0	0		1.0096	1.00603	1.0052	1.00115	1.01365	1.0082		281.703	256.042	251.438	226.835	252.025	250.331		34.877	29.742	36.4515	28.9495
58339		221.332	231.226	181.479	195.862	209.882	214.296				0	0	0	0	0	0		0	0	0	0	0	0		0	0	0	0	0	0		1.00963	1.00602	1.00611	1.00127	1.01366	1.00784		281.699	256.044	251.38	226.824	252.025	250.351		34.877	29.742	36.4515	28.9495
58439		288.834	296.553	252.612	197.216	252.011	240.03				0	0	0	0	0	0		0	0	0	0	0	0		0	0	0	0	0	0		1.01054	1.00599	1.00622	1.00139	1.01385	1.00776		288.834	296.553	252.612	226.926	252.019	250.191		34.78	29.829	36.3255	29.1248
58559		255.579	286.266	279.338	225.436	255.391	214.839				0	0	0	0	0	0		0	0	0	0	0	0		0	0	0	0	0	0		1.00988	1.00517	1.00691	1.00133	1.01372	1.00782		281.828	286.266	279.338	225.436	255.391	250.182		35.2763	29.8822	36.4515	29.1248
58639		267.809	248.892	236.078	239.332	269.106	227.253				0	0	0	0	0	0		0	0	0	0	0	0		0	0	0	0	0	0		1.00922	1.00472	1.00678	1.00139	1.01364	1.0078		281.865	256.224	251.359	239.332	269.106	250.185		35.2045	29.829	36.9005	28.9495
58719		262.985	246.279	238.826	236.46	242.295	235.017				0	0	0	0	0	0		0	0	0	0	0	0		0	0	0	0	0	0		1.00919	1.00442	1.00671	1.0017	1.01346	1.00787		281.75	256.24	251.361	236.46	251.674	250.35		34.6615	29.829	37.2895	28.9495
58799		233.339	237.149	214.497	180.661	233.081	219.397				0	0	0	0	0	0		0	0	0	0	0	0		0	0	0	0	0	0		1.00925	1.00465	1.00665	1.00179	1.01359	1.00779		281.537	255.962	251.363	226.776	251.472	250.187		34.5233	29.5537	37.2895	28.9495
58879		220.8	209.297	216.349	236.893	231.31	213.81				0	0	0	0	0	0		0	0	0	0	0	0		0	0	0	0	0	0		1.00944	1.00465	1.00663	1.00185	1.0134	1.00786		281.511	255.961	250.82	236.893	251.37	250.174		34.57	29.5537	37.2148	28.9495
59039		269.841	300.962	204.734	198.942	256.392	216.434				0	0	0	0	0	0		0	0	0	0	0	0		0	0	0	0	0	0		1.00941	1.00443	1.00656	1.00165	1.0129	1.00774		281.516	300.962	250.852	226.918	256.392	250.196		34.57	29.5537	37.1677	29.1248
59119		298.111	259.012	310.88	226.413	278.29	239.878				0	0	0	0	0	0		0	0	0	0	0	0		0	0	0	0	0	0		1.01016	1.00418	1.00641	1.00161	1.01304	1.00735		298.111	259.012	310.88	226.413	278.29	249.978		34.4215	29.651	37.1677	29.081
59219		234.142	231.992	237.53	190.189	259.649	225.371				0	0	0	0	0	0		0	0	0	0	0	0		0	0	0	0	0	0		1.01033	1.00453	1.00633	1.00149	1.0132	1.00734		280.934	255.991	250.959	226.923	259.649	249.979		34.3822	29.6995	37.2148	29.1248
59299		240.469	270.792	223.139	186.689	269.28	233.187				0	0	0	0	0	0		0	0	0	0	0	0		0	0	0	0	0	0		1.01055	1.00468	1.00623	1.00134	1.01293	1.00728		280.925	270.792	251.003	226.928	269.28	249.985		34.8338	29.6995	37.2148	29.081
59379		275.245	245.83	202.918	195.533	246.328	216.165				0	0	0	0	0	0		0	0	0	0	0	0		0	0	0	0	0	0		1.01068	1.00465	1.00607	1.00129	1.01271	1.00732		280.875	255.679	250.334	226.93	251.269	249.799		34.7412	29.6995	37.104	29.1248
59459		257.5	252.733	260.733	200.39	232.999	243.239				0	0	0	0	0	0		0	0	0	0	0	0		0	0	0	0	0	0		1.01051	1.00486	1.00606	1.00134	1.01245	1.00746		280.827	255.662	260.733	226.817	251.301	249.789		35.2335	29.6995	37.251	29.0175
59539		266.203	207.08	235.778	217.106	303.648	218.476				0	0	0	0	0	0		0	0	0	0	0	0		0	0	0	0	0	0		1.01077	1.00573	1.00618	1.00158	1.01229	1.00725		280.813	255.568	250.294	226.795	303.648	249.685		35.5735	29.8312	37.251	29.2255
59619		249.948	187.469	220.364	213.334	209.298	219.589				0	0	0	0	0	0		0	0	0	0	0	0		0	0	0	0	0	0		1.0108	1.00579	1.00584	1.0017	1.01249	1.00713		280.812	255.302	250.429	226.785	251.055	249.692		35.5735	29.654	37.104	29.2255
59700		243.064	211.627	230.592	245.356	209.401	231.53				0	0	0	0	0	0		0	0	0	0	0	0		0	0	0	0	0	0		1.01056	1.00661	1.00567	1.00187	1.01255	1.0073		280.826	255.143	250.495	245.356	250.617	249.684		35.5735	29.4212	37.251	29.2255
59780		303.672	259.132	252.27	203.504	261.619	239.552				0	0	0	0	0	0		0	0	0	0	0	0		0	0	0	0	0	0		1.01046	1.00631	1.0059	1.00166	1.0122	1.0073		303.672	259.132	252.27	226.788	261.619	249.683		35.714	29.5162	37.251	29.3092
59880		270.734	273.015	252.33	238.992	243.387	213.574				0	0	0	0	0	0		0	0	0	0	0	0		0	0	0	0	0	0		1.01052	1.00614	1.00582	1.00157	1.01179	1.00702		280.827	273.015	252.33	238.992	250.773	249.699		35.714	29.5162	37.251	29.3698
60040		245.247	225.21	226.425	222.653	251.456	224.366				0	0	0	0	0	0		0	0	0	0	0	0		0	0	0	0	0	0		1.01048	1.00643	1.00572	1.00157	1.01142	1.00685		280.828	255.158	250.475	222.653	250.873	249.711		35.714	29.5162	37.3535	29.3698
60119		240.266	238.674	238.366	208.544	230.113	219.949				0	0	0	0	0	0		0	0	0	0	0	0		0	0	0	0	0	0		1.01044	1.00621	1.00574	1.00141	1.01143	1.00694		280.724	255.066	250.465	226.811	250.602	249.705		35.6735	29.3057	37.4563	29.5252
60199		295.721	253.39	227.06	227.735	224.362	232.933				0	0	0	0	0	0		0	0	0	0	0	0		0	0	0	0	0	0		1.01037	1.00636	1.00541	1.00131	1.01098	1.00689		295.721	254.805	250.602	227.735	250.401	249.708		35.7135	29.2225	37.5745	29.5712
60280		235.629	227.949	226.099	200.584	268.416	268.521				0	0	0	0	0	0		0	0	0	0	0	0		0	0	0	0	0	0		1.01082	1.006	1.00499	1.00139	1.01089	1.00684		280.444	254.895	250.793	226.813	268.416	268.521		35.424	29.2225	37.902	29.6245
60379		244.825	251.245	215.816	204.759	227.402	234.378				0	0	0	0	0	0		0	0	0	0	0	0		0	0	0	0	0	0		1.01056	1.00591	1.00495	1.00137	1.01116	1.00674		280.074	254.917	250.813	226.815	249.679	249.719		35.2807	29.2225	37.902	29.5712
60479		274.504	236.654	279.553	247.077	300.51	240.761				0	0	0	0	0	0		0	0	0	0	0	0		0	0	0	0	0	0		1.01054	1.00549	1.0045	1.00136	1.01104	1.00671		280.079	255.023	279.553	247.077	300.51	249.643		35.2807	29.0493	37.9813	29.5712
60559		240.281	250.126	269.328	219.848	244.57	238.883				0	0	0	0	0	0		0	0	0	0	0	0		0	0	0	0	0	0		1.01051	1.00576	1.00424	1.00142	1.0111	1.00718		280.503	254.956	269.328	226.81	249.392	249.626		35.384	29.0493	37.9813	29.5712
60639		263.681	263.228	251.347	234.537	225.081	256.918				0	0	0	0	0	0		0	0	0	0	0	0		0	0	0	0	0	0		1.0104	1.00569	1.00428	1.00137	1.01107	1.00735		280.51	263.228	251.347	234.537	249.398	256.918		35.424	29.2225	37.9813	29.6245
60719		301.862	243.059	225.93	234.123	264.931	271.11				0	0	0	0	0	0		0	0	0	0	0	0		0	0	0	0	0	0		1.01079	1.0054	1.00407	1.00142	1.01095	1.00739		301.862	254.618	251.214	234.123	264.931	271.11		35.5853	29.5888	37.9813	29.7175
60799		258.692	247.852	226.035	260.495	243.484	238.98				0	0	0	0	0	0		0	0	0	0	0	0		0	0	0	0	0	0		1.01062	1.00526	1.00355	1.00161	1.01067	1.00711		280.062	254.654	250.679	260.495	249.101	249.405		35.6432	29.7335	37.836	29.7742
60879		280.603	248.084	263.085	236.537	232.647	261.869				0	0	0	0	0	0		0	0	0	0	0	0		0	0	0	0	0	0		1.01027	1.00516	1.00338	1.00178	1.01035	1.00719		280.603	254.68	263.085	236.537	249.131	261.869		35.6432	29.9793	37.9282	29.7742
60999		242.319	248.492	214.662	187.876	265.769	219.83				0	0	0	0	0	0		0	0	0	0	0	0		0	0	0	0	0	0		1.01011	1.00534	1.00368	1.00176	1.01028	1.00721		280.528	254.634	249.939	226.914	265.769	248.932		35.5853	29.9793	37.8288	29.8928
61100		253.377	215.542	220.957	190.056	223.446	232.205				0	0	0	0	0	0		0	0	0	0	0	0		0	0	0	0	0	0		1.01013	1.00537	1.00365	1.00186	1.01012	1.00694		280.526	254.626	249.948	227.033	249.189	248.921		35.5853	29.9793	38.1213	30.2155
61179		280.824	232.264	264.408	233.869	279.885	246.239				0	0	0	0	0	0		0	0	0	0	0	0		0	0	0	0	0	0		1.0104	1.00523	1.00353	1.00148	1.01039	1.00746		280.824	254.661	264.408	233.869	279.885	248.869		35.7865	29.9793	38.3265	30.2155
61279		239.984	243.609	258.321	239.665	248.875	249.997				0	0	0	0	0	0		0	0	0	0	0	0		0	0	0	0	0	0		1.01051	1.00524	1.0034	1.00171	1.01089	1.00711		280.088	254.657	258.321	239.665	249.033	248.919		35.8957	29.9793	38.6935	30.1622
61359		296.04	238.846	231.503	227.785	208.772	236.505				0	0	0	0	0	0		0	0	0	0	0	0		0	0	0	0	0	0		1.01035	1.00514	1.00325	1.00173	1.01111	1.00706		296.04	254.684	250.108	227.785	249.009	248.92		36.1193	29.9793	38.6935	30.2155
61439		269.859	216.348	218.038	241.692	226.83	206.319				0	0	0	0	0	0		0	0	0	0	0	0		0	0	0	0	0	0		1.01039	1.00489	1.0031	1.00197	1.01095	1.00701		280.119	254.748	250.169	241.692	249.027	248.92		36.3055	29.9793	38.6935	30.3085
61519		281.885	209.144	255.06	178.287	238.523	201.698				0	0	0	0	0	0		0	0	0	0	0	0		0	0	0	0	0	0		1.00999	1.00471	1.0028	1.00202	1.01069	1.00693		281.885	254.792	255.06	226.984	249.055	248.659		36.476	29.9793	38.4178	30.3085
61599		232.526	237.92	238.59	212.882	246.155	241.18				0	0	0	0	0	0		0	0	0	0	0	0		0	0	0	0	0	0		1.00942	1.00487	1.00257	1.0021	1.01076	1.00698		280.363	254.562	249.27	226.959	248.851	248.556		36.3055	29.9363	38.5537	30.3085
61679		237.408	215.982	205.032	186.62	173.083	241.933				0	0	0	0	0	0		0	0	0	0	0	0		0	0	0	0	0	0		1.00953	1.00485	1.00247	1.00232	1.01125	1.00697		280.335	254.289	249.288	227.421	248.773	248.557		36.3055	29.85	38.5537	30.4002
61759		246.112	232.91	223.753	180.991	219.89	222.108				0	0	0	0	0	0		0	0	0	0	0	0		0	0	0	0	0	0		1.00995	1.00461	1.00252	1.00214	1.01115	1.00679		280.229	254.085	249.039	227.554	248.573	248.564		36.3055	29.6647	38.5537	30.5325
61859		269.327	244.823	262.276	255.678	235.967	250.968				0	0	0	0	0	0		0	0	0	0	0	0		0	0	0	0	0	0		1.01029	1.00471	1.00227	1.00263	1.01132	1.00654		280.144	254.079	262.276	255.678	248.479	248.574		36.476	30.002	38.599	30.4002
61999		258.182	244.648	230.56	213.694	243.694	270.806				0	0	0	0	0	0		0	0	0	0	0	0		0	0	0	0	0	0		1.01033	1.00476	1.00204	1.00257	1.01103	1.00643		280.133	254.076	249.083	227.341	248.494	270.806		36.476	29.6647	38.6852	30.4002
62079		243.643	244.894	267.9	207.212	252.271	234.117				0	0	0	0	0	0		0	0	0	0	0	0		0	0	0	0	0	0		1.00984	1.00467	1.002	1.00264	1.01116	1.00628		280.026	254.082	267.9	227.319	248.488	248.584		36.3327	29.6647	38.6852	30.457
62159		232.784	238.011	236.01	191.724	237.611	243.308				0	0	0	0	0	0		0	0	0	0	0	0		0	0	0	0	0	0		1.00942	1.00464	1.00211	1.00267	1.0109	1.00628		280.042	254.083	249.054	227.311	248.5	248.541		36.3327	30.002	38.6852	30.4002
62239		244.517	214.215	224.408	216.953	230.409	239.598				0	0	0	0	0	0		0	0	0	0	0	0		0	0	0	0	0	0		1.0092	1.00459	1.00172	1.00262	1.01071	1.00612		279.988	254.087	249.242	227.326	248.51	248.292		36.4993	30.0795	38.8952	30.4002
62319		286.563	227.031	269.598	222.193	218.175	199.548				0	0	0	0	0	0		0	0	0	0	0	0		0	0	0	0	0	0		1.00904	1.00458	1.00145	1.00238	1.01079	1.00644		286.563	254.087	269.598	227.402	248.506	247.859		36.4993	30.0795	39.142	30.4002
62399		265.939	216.069	209.754	200.856	239.708	254.839				0	0	0	0	0	0		0	0	0	0	0	0		0	0	0	0	0	0		1.00909	1.00445	1.00151	1.0021	1.0108	1.00641		279.843	254.096	249.35	227.49	248.374	254.839		36.448	30.0795	39.142	30.4002
62519		264.317	255.095	277.25	210.032	257.423	257.109				0	0	0	0	0	0		0	0	0	0	0	0		0	0	0	0	0	0		1.00936	1.00461	1.00159	1.002	1.01071	1.00627		279.696	254.086	277.25	227.495	257.423	257.109		36.902	30.002	39.142	30.457
62599		298.123	283.252	284.984	217.459	254.557	303.521				0	0	0	0	0	0		0	0	0	0	0	0		0	0	0	0	0	0		1.00923	1.00425	1.00139	1.00189	1.01069	1.00608		298.123	283.252	284.984	227.5	247.912	303.521		37.1305	29.9288	38.341	30.457
62699		264.18	260.446	265.208	223.067	282.384	203.498				0	0	0	0	0	0		0	0	0	0	0	0		0	0	0	0	0	0		1.00963	1.00437	1.00127	1.00183	1.01066	1.00566		279.553	260.446	265.208	223.067	282.384	247.818		37.1305	29.9288	38.6257	30.4002
62779		255.804	264.334	236.819	214	280.22	236.763				0	0	0	0	0	0		0	0	0	0	0	0		0	0	0	0	0	0		1.00974	1.00429	1.001	1.00173	1.01074	1.00566		279.496	264.334	249.033	227.506	280.22	247.818		36.902	29.8512	38.6257	30.4002
62879		297.327	194.523	271.793	209.38	240.132	238.795				0	0	0	0	0	0		0	0	0	0	0	0		0	0	0	0	0	0		1.00978	1.00426	1.00083	1.00146	1.01079	1.00599		297.327	253.983	271.793	227.516	247.91	247.806		36.902	29.8512	38.6257	30.4002
62999		229.928	246.941	228.949	176.032	238.988	233.335				0	0	0	0	0	0		0	0	0	0	0	0		0	0	0	0	0	0		1.00924	1.00422	1.0007	1.00153	1.01064	1.00576		279.76	254.111	249.044	227.513	247.912	247.747		36.448	30.002	38.6257	30.457
63085		241.842	196.002	241.695	215.408	221.184	198.209				0	0	0	0	0	0		0	0	0	0	0	0		0	0	0	0	0	0		1.00917	1.00477	1.0007	1.00145	1.01077	1.00589		279.803	254.308	249.044	227.517	247.91	247.579		36.448	30.3405	38.6257	30.457
63163		251.626	237.449	222.436	185.646	232.67	233.393				0	0	0	0	0	0		0	0	0	0	0	0		0	0	0	0	0	0		1.00934	1.00485	1.00079	1.00163	1.0107	1.00596		278.989	254.287	249.041	227.51	247.911	247.737		36.723	30.3405	38.9752	30.457
63280		256.14	273.624	230.962	219.195	222.989	212.69				0	0	0	0	0	0		0	0	0	0	0	0		0	0	0	0	0	0		1.00929	1.00481	1.00078	1.00177	1.01065	1.00582		278.829	273.624	249.041	227.504	247.912	247.744		36.5883	30.4267	39.226	30.4872
63399		308.492	246.948	254.832	211.15	257.089	248.932				0	0	0	0	0	0		0	0	0	0	0	0		0	0	0	0	0	0		1.00929	1.00491	1.00053	1.00162	1.01065	1.00565		308.492	254.56	254.832	227.51	257.089	247.752		36.2362	30.4267	39.4868	30.5323
63479		267.5	285.083	256.936	189.512	251.964	258.002				0	0	0	0	0	0		0	0	0	0	0	0		0	0	0	0	0	0		1.00884	1.00504	1.00019	1.00156	1.01088	1.00556		278.397	285.083	256.936	227.129	247.666	258.002		36.0775	30.0895	39.569	30.4405
63559		284.045	237.392	255.703	205.768	211.784	221.71				0	0	0	0	0	0		0	0	0	0	0	0		0	0	0	0	0	0		1.0085	1.00499	0.999959	1.00179	1.01088	1.00534		284.045	254.558	255.703	227.057	247.608	247.685		36.2555	30.0895	39.7583	30.4405
63639		271.273	235.95	217.22	223.812	217.288	201.751				0	0	0	0	0	0		0	0	0	0	0	0		0	0	0	0	0	0		1.0083	1.00528	0.999896	1.00181	1.01091	1.00567		278.323	254.548	249.317	227.05	247.606	247.631		36.308	30.0895	39.807	30.4405
63719		260.271	260.449	273.176	193.969	225.112	230.579				0	0	0	0	0	0		0	0	0	0	0	0		0	0	0	0	0	0		1.00797	1.00513	1.00005	1.00237	1.01088	1.00597		278.343	260.449	273.176	226.95	247.503	247.261		36.2555	30.0033	39.807	30.4405
63799		252.742	245.584	246.173	184.753	185.112	219.46				0	0	0	0	0	0		0	0	0	0	0	0		0	0	0	0	0	0		1.00778	1.00492	0.999588	1.00192	1.01099	1.00594		278.122	254.272	249.473	227.014	247.499	247.262		36.308	30.0033	39.807	30.4405
63879		277.812	212.092	190.177	226.444	252.781	227.405				0	0	0	0	0	0		0	0	0	0	0	0		0	0	0	0	0	0		1.00806	1.0049	0.99998	1.0024	1.01157	1.00568		277.808	254.275	249.275	226.444	247.256	247.269		35.6045	29.85	39.807	30.552
63999		311.75	267.294	248.909	222.506	263.998	260.731				0	0	0	0	0	0		0	0	0	0	0	0		0	0	0	0	0	0		1.00815	1.00478	0.999497	1.00315	1.01192	1.00531		311.75	267.294	249.519	226.924	263.998	260.731		35.679	29.6647	39.8237	30.7877
64099		271.809	247.299	242.921	245.665	221.022	282.046				0	0	0	0	0	0		0	0	0	0	0	0		0	0	0	0	0	0		1.00782	1.00503	0.999083	1.00334	1.01215	1.00524		277.414	254.058	249.728	245.665	246.863	282.046		35.3358	29.8147	39.8415	30.552
64179		282.339	253.733	221.488	197.97	183.218	221.001				0	0	0	0	0	0		0	0	0	0	0	0		0	0	0	0	0	0		1.00836	1.00522	0.998967	1.00406	1.0122	1.00514		282.339	253.733	249.787	226.877	246.855	247.237		35.3358	29.8147	40.0923	30.552
64280		322.462	258.897	255.158	232.915	220.383	226.291				0	0	0	0	0	0		0	0	0	0	0	0		0	0	0	0	0	0		1.00835	1.00537	0.998737	1.00414	1.01194	1.00529		322.462	258.897	255.158	232.915	246.772	247.233		35.3358	29.812	41.112	30.7877
64379		233.193	260.22	257.542	224.201	274.653	243.637				0	0	0	0	0	0		0	0	0	0	0	0		0	0	0	0	0	0		1.00848	1.0053	0.998561	1.00395	1.01196	1.00459		277.806	260.22	257.542	226.953	274.653	247.484		35.6045	29.9458	41.112	30.6438
64459		205.31	272.908	215.973	218.113	269.133	217.238				0	0	0	0	0	0		0	0	0	0	0	0		0	0	0	0	0	0		1.00794	1.00538	0.998423	1.00408	1.01186	1.0054		277.808	272.908	250.03	226.949	269.133	247.293		35.6045	29.85	41.112	30.6438
64539		243.247	249.511	218.01	186.088	232.495	234.211				0	0	0	0	0	0		0	0	0	0	0	0		0	0	0	0	0	0		1.00757	1.0054	0.998716	1.00354	1.0117	1.00453		278.178	254.159	249.071	227.035	246.783	247.5		36.308	29.9458	40.8563	30.6438
64619		216.223	226.326	204.948	207.198	226.119	221.854				0	0	0	0	0	0		0	0	0	0	0	0		0	0	0	0	0	0		1.00754	1.00497	0.998764	1.0043	1.01189	1.00464		277.81	254.062	249.053	226.942	246.774	247.474		35.6902	29.6072	40.8563	30.8795
64719		229.337	274.673	222.533	260.365	228.096	260.09				0	0	0	0	0	0		0	0	0	0	0	0		0	0	0	0	0	0		1.00757	1.00505	0.998676	1.00419	1.01204	1.00458		277.81	274.673	249.091	260.365	246.464	260.09		35.6157	29.812	42.0955	31.1437
64799		265.463	277.801	272.142	255.974	247.1	278.123				0	0	0	0	0	0		0	0	0	0	0	0		0	0	0	0	0	0		1.0074	1.00495	0.999033	1.00444	1.01211	1.00465		277.811	277.801	272.142	255.974	246.402	278.123		35.6902	29.8282	42.0955	31.1437
64879		246.048	234.185	246.234	217.87	246.389	222.735				0	0	0	0	0	0		0	0	0	0	0	0		0	0	0	0	0	0		1.00726	1.00471	0.998953	1.00398	1.01208	1.00475		277.812	253.941	249.047	226.952	246.391	247.448		35.6157	29.8512	42.0955	31.1437
64999		249.228	267.07	252.337	207.973	214.273	219.95				0	0	0	0	0	0		0	0	0	0	0	0		0	0	0	0	0	0		1.00761	1.00454	0.999101	1.00336	1.01198	1.00466		278.167	267.07	252.337	227.508	246.392	247.468		36.306	29.979	42.3512	31.276
65099		265.82	245.061	236.245	227.556	240.845	227.936				0	0	0	0	0	0		0	0	0	0	0	0		0	0	0	0	0	0		1.00746	1.00438	0.999218	1.00252	1.01232	1.00469		278.604	254.101	249.66	227.556	246.389	247.46		36.2627	29.812	41.112	31.2915
65179		289.461	267.128	244.341	204.917	258.851	240.868				0	0	0	0	0	0		0	0	0	0	0	0		0	0	0	0	0	0		1.00749	1.00443	0.999747	1.00251	1.01212	1.00482		289.461	267.128	249.392	227.688	258.851	247.246		36.2627	29.9458	40.0923	31.2915
65259		272.109	233.224	214.273	204.06	248.515	237.704				0	0	0	0	0	0		0	0	0	0	0	0		0	0	0	0	0	0		1.00768	1.00431	0.999675	1.00205	1.01214	1.00487		278.815	254.416	250.197	227.731	246.444	247.245		36.723	29.85	40.6425	31.2915
65359		224.156	231.073	197.151	237.361	212.768	306.94				0	0	0	0	0	0		0	0	0	0	0	0		0	0	0	0	0	0		1.00793	1.00431	0.999535	1.00198	1.01205	1.00488		278.962	254.581	250.254	237.361	246.403	306.94		36.902	29.852	40.6425	31.2915
65439		286.285	258.869	227.299	218.832	240.21	247.275				0	0	0	0	0	0		0	0	0	0	0	0		0	0	0	0	0	0		1.00788	1.00418	0.999795	1.00201	1.01202	1.00463		286.285	258.869	250.149	227.731	246.403	247.156		36.723	29.5357	40.6425	31.2915
65519		321.792	268.982	248.61	226.903	278.866	268.691				0	0	0	0	0	0		0	0	0	0	0	0		0	0	0	0	0	0		1.00803	1.00406	0.999677	1.0022	1.01222	1.00464		321.792	268.982	250.196	226.903	278.866	268.691		36.269	28.9632	40.6425	31.2915
65599		245.314	230.564	211.232	230.112	225.57	282.229				0	0	0	0	0	0		0	0	0	0	0	0		0	0	0	0	0	0		1.0082	1.00424	0.99984	1.00283	1.01212	1.00464		278.938	254.911	250.84	230.112	246.402	282.229		36.448	28.9255	41.3425	31.276
65679		265.506	267.162	252.348	233.677	223.444	233.749				0	0	0	0	0	0		0	0	0	0	0	0		0	0	0	0	0	0		1.00796	1.00442	1.0004	1.0025	1.01183	1.00502		278.96	267.162	252.348	233.677	246.403	246.686		36.448	28.915	41.3425	31.0118
65799		255.172	275.06	253.764	197.595	190.672	231.789				0	0	0	0	0	0		0	0	0	0	0	0		0	0	0	0	0	0		1.00738	1.00444	1.00032	1.00251	1.01146	1.00509		279.648	275.06	253.764	227.687	246.582	246.662		36.2295	28.915	41.3247	30.7915
65879		225.533	273.93	229.177	204.032	258.154	255.502				0	0	0	0	0	0		0	0	0	0	0	0		0	0	0	0	0	0		1.0069	1.00479	1.00011	1.00258	1.01117	1.00497		280.007	273.93	250.714	227.681	258.154	255.502		36.2808	28.915	41.308	30.68
65999		253.384	254.14	241.438	224.639	212.22	222.709				0	0	0	0	0	0		0	0	0	0	0	0		0	0	0	0	0	0		1.00714	1.00481	0.999838	1.00262	1.01117	1.00487		280.074	255.054	250.841	224.639	246.808	247.136		36.1623	29.0807	41.308	30.7465
66119		242.518	225.302	253.389	220.982	194.184	243.018				0	0	0	0	0	0		0	0	0	0	0	0		0	0	0	0	0	0		1.00663	1.00493	1.00001	1.00264	1.0112	1.00489		280.018	255.05	253.389	227.734	246.807	246.728		36.1103	29.0807	40.608	30.7015
66239		292.345	276.925	228.613	233.327	244.582	287.894				0	0	0	0	0	0		0	0	0	0	0	0		0	0	0	0	0	0		1.00659	1.00522	0.999913	1.0027	1.01117	1.00491		292.345	276.925	250.101	233.327	246.808	287.894		36.1103	29.0807	40.5592	30.7465
66319		232.661	210.097	232.355	231.695	204.327	259.942				0	0	0	0	0	0		0	0	0	0	0	0		0	0	0	0	0	0		1.00646	1.00521	0.999894	1.00265	1.01123	1.005		280.024	255.117	250.815	231.695	247.004	259.942		36.1103	29.514	41.07	30.7015
66399		280.993	248.093	257.794	237.8	227.679	266.741				0	0	0	0	0	0		0	0	0	0	0	0		0	0	0	0	0	0		1.00628	1.00532	0.999687	1.00255	1.01118	1.00572		280.031	255.108	257.794	237.8	247.337	266.741		36.1103	29.4212	41.07	30.7015
66480		261.298	246.264	201.326	249.227	222.737	237.3				0	0	0	0	0	0		0	0	0	0	0	0		0	0	0	0	0	0		1.00615	1.00543	0.999316	1.00265	1.01108	1.00581		280.036	255.241	251.083	249.227	247.496	246.538		36.1103	29.7792	40.9878	30.6712
66559		276.775	247.545	253.044	233.535	237.831	257.393				0	0	0	0	0	0		0	0	0	0	0	0		0	0	0	0	0	0		1.00603	1.00547	0.999275	1.00234	1.01092	1.00581		280.041	255.239	253.044	233.535	247.501	257.393		36.1103	29.7792	40.735	30.6712
66642		248.875	256.306	223.427	221.162	212.486	257.098				0	0	0	0	0	0		0	0	0	0	0	0		0	0	0	0	0	0		1.00621	1.0056	0.999413	1.00229	1.01088	1.00584		280.369	256.306	250.303	227.711	247.608	257.098		36.1623	29.514	40.035	30.6047
66719		289.54	234.494	259.649	218.025	216.263	230.356				0	0	0	0	0	0		0	0	0	0	0	0		0	0	0	0	0	0		1.00611	1.00568	0.999288	1.00233	1.0109	1.00525		289.54	255.087	259.649	227.707	247.607	246.612		36.1103	29.514	40.37	30.6047
66799		281.967	222.061	236.514	209.09	230.632	236.135				0	0	0	0	0	0		0	0	0	0	0	0		0	0	0	0	0	0		1.00592	1.00565	0.999386	1.00239	1.01099	1.00609		281.967	255.088	249.575	227.7	247.499	246.487		36.1623	29.514	39.569	30.6047
66879		308.36	260.332	256.81	264.735	246.135	238.597				0	0	0	0	0	0		0	0	0	0	0	0		0	0	0	0	0	0		1.00585	1.00554	0.999687	1.00245	1.01098	1.00603		308.36	260.332	256.81	264.735	247.499	246.536		36.1623	29.4212	39.234	30.548
66999		307.278	281.173	235.282	205.709	254.504	247.761				0	0	0	0	0	0		0	0	0	0	0	0		0	0	0	0	0	0		1.00639	1.00578	1.00064	1.00301	1.01093	1.00599		307.278	281.173	249.046	227.636	247.501	246.493		36.1103	29.4212	39.234	30.455
67079		285.155	260.103	252.313	239.052	223.842	244.193				0	0	0	0	0	0		0	0	0	0	0	0		0	0	0	0	0	0		1.00655	1.00586	1.00098	1.00294	1.01098	1.00588		285.155	260.103	252.313	239.052	247.499	246.501		36.1103	29.7792	39.0855	30.548
67159		261.09	251.977	213.268	226.959	232.752	260.345				0	0	0	0	0	0		0	0	0	0	0	0		0	0	0	0	0	0		1.00673	1.00582	1.00102	1.00288	1.01089	1.00595		280.014	255.209	249.033	226.959	247.502	260.345		35.924	29.7792	39.0855	30.5892
67239		247.85	224.719	249.054	240.818	234.502	221.163				0	0	0	0	0	0		0	0	0	0	0	0		0	0	0	0	0	0		1.00669	1.00584	1.00094	1.00284	1.01078	1.0052		280.015	255.208	249.035	240.818	247.424	246.53		35.924	29.624	38.9565	30.5325
67319		288.008	249.353	283.294	216.834	213.545	230.6				0	0	0	0	0	0		0	0	0	0	0	0		0	0	0	0	0	0		1.0066	1.00587	1.00125	1.00244	1.0107	1.00543		288.008	255.08	283.294	227.383	247.155	246.417		36.059	29.4212	38.8298	30.4002
67399		276.111	263.77	240.012	204.748	217.832	237.251				0	0	0	0	0	0		0	0	0	0	0	0		0	0	0	0	0	0		1.00726	1.00608	1.00118	1.00269	1.01055	1.00527		279.021	263.77	248.772	226.939	247.168	246.427		35.88	29.266	38.8995	30.3085
67519		274.528	247.728	228.121	221.935	248.429	275.319				0	0	0	0	0	0		0	0	0	0	0	0		0	0	0	0	0	0		1.00728	1.00594	1.00188	1.00248	1.01027	1.00518		279.019	255.03	248.648	227.371	247.111	275.319		35.88	28.988	39.2345	30.4002
67619		289.193	240.67	253.811	244.479	288.469	268.328				0	0	0	0	0	0		0	0	0	0	0	0		0	0	0	0	0	0		1.00743	1.00608	1.00205	1.00247	1.01029	1.00544		289.193	255.03	253.811	244.479	288.469	268.328		36.059	28.8328	39.2345	30.4002
67699		271.077	239.957	203.22	205.817	268.61	239.337				0	0	0	0	0	0		0	0	0	0	0	0		0	0	0	0	0	0		1.00712	1.00626	1.00206	1.00209	1.01038	1.00556		279.998	255.03	248.227	227.492	268.61	246.413		35.924	28.8328	38.989	30.4002
67799		264.202	226.633	269.44	210.119	217.074	214.015				0	0	0	0	0	0		0	0	0	0	0	0		0	0	0	0	0	0		1.00732	1.0062	1.00205	1.00238	1.01071	1.00564		280.058	255.068	269.44	227.545	246.733	246.38		35.976	29.233	38.989	30.5325
67879		266.88	213.247	216.86	222.986	246.753	224.35				0	0	0	0	0	0		0	0	0	0	0	0		0	0	0	0	0	0		1.00686	1.00615	1.00214	1.00244	1.01091	1.00564		280.163	255.07	248.204	227.543	246.404	246.38		35.976	29.233	38.654	30.5325
67999		311.412	230.626	182.541	197.15	203.991	229.6				0	0	0	0	0	0		0	0	0	0	0	0		0	0	0	0	0	0		1.00696	1.00616	1.00133	1.00264	1.01052	1.00544		311.412	255.181	248.396	227.674	246.423	246.395		36.1193	29.4232	38.654	30.548
68079		258.551	235.711	221.885	230.849	207.178	241.917				0	0	0	0	0	0		0	0	0	0	0	0		0	0	0	0	0	0		1.00693	1.00618	1.00241	1.00241	1.01053	1.00499		280.832	255.068	248.124	230.849	246.421	246.283		36.3802	29.1313	38.654	30.455
68159		315.21	292.963	251.976	231.544	221.875	254.213				0	0	0	0	0	0		0	0	0	0	0	0		0	0	0	0	0	0		1.00694	1.00599	1.00223	1.00226	1.01006	1.00506		315.21	292.963	251.976	231.544	246.403	254.213		36.1155	28.731	38.286	30.455
68279		319.055	249.765	242.495	213.06	273.241	277.64				0	0	0	0	0	0		0	0	0	0	0	0		0	0	0	0	0	0		1.00717	1.00647	1.00245	1.00262	1.00998	1.00551		319.055	255.058	248.113	227.676	273.241	277.64		36.3802	29.1313	38.5055	30.455
68359		307.694	264.7	283.777	223.209	256.521	250.728				0	0	0	0	0	0		0	0	0	0	0	0		0	0	0	0	0	0		1.00736	1.00653	1.00237	1.00293	1.01029	1.00573		307.694	264.7	283.777	227.644	256.521	246.235		36.4488	29.4232	38.654	30.455
68439		217.419	236.977	199.904	216.564	247.626	243.818				0	0	0	0	0	0		0	0	0	0	0	0		0	0	0	0	0	0		1.00761	1.00697	1.00147	1.00295	1.01035	1.00605		280.911	255.113	248.722	227.642	246.402	246.343		36.6955	29.4232	38.8995	30.455
68519		229.989	220.311	215.868	173.947	246.182	225.618				0	0	0	0	0	0		0	0	0	0	0	0		0	0	0	0	0	0		1.00772	1.00766	1.00159	1.00311	1.01054	1.00633		280.971	255.199	248.7	227.733	246.42	246.404		36.8007	29.6995	38.8995	30.5215
68599		274.464	237.675	233.558	204.568	219.519	240.962				0	0	0	0	0	0		0	0	0	0	0	0		0	0	0	0	0	0		1.00799	1.00792	1.00165	1.00307	1.01066	1.00638		281.176	255.283	248.525	227.733	246.743	246.404		36.8932	29.9808	38.654	30.5215
68679		238.202	222.308	206.798	191.886	243.606	251.352				0	0	0	0	0	0		0	0	0	0	0	0		0	0	0	0	0	0		1.00792	1.00827	1.00153	1.00281	1.01031	1.00667		281.191	255.473	248.534	227.764	246.767	246.401		36.8932	30.1015	38.5055	30.64
68779		270.921	237.907	214.255	192.744	210.798	221.042				0	0	0	0	0	0		0	0	0	0	0	0		0	0	0	0	0	0		1.00826	1.00872	1.00147	1.00241	1.01072	1.00621		281.121	255.359	248.321	227.776	246.73	246.406		36.8932	30.1015	38.3445	30.64
68859		383.04	267.892	263.982	270.46	226.317	223.112				0	0	0	0	0	0		0	0	0	0	0	0		0	0	0	0	0	0		1.0084	1.00906	1.00144	1.00212	1.01019	1.00567		383.04	267.892	263.982	270.46	246.773	246.515		36.8932	30.1015	38.3445	30.8212
68999		296.089	280.233	268.965	182.468	228.202	231.05				0	0	0	0	0	0		0	0	0	0	0	0		0	0	0	0	0	0		1.00874	1.00944	1.00206	1.00207	1.01027	1.00603		296.089	280.233	268.965	228.032	246.887	246.491		36.8932	30.1015	38.5055	31.1397
69119		248.994	233.823	212.681	198.726	218.724	221.991				0	0	0	0	0	0		0	0	0	0	0	0		0	0	0	0	0	0		1.00927	1.00991	1.00185	1.00281	1.01018	1.00644		281.264	255.49	248.654	228.227	247.115	246.533		37.0483	30.4485	38.751	31.3252
69199		279.996	251.938	226.388	252.99	191.847	218.421				0	0	0	0	0	0		0	0	0	0	0	0		0	0	0	0	0	0		1.00929	1.01001	1.00175	1.00311	1.00971	1.00663		281.353	255.854	248.672	252.99	247.311	246.714		37.388	31.0303	38.751	31.4625
69279		262.285	213.462	216.74	224.519	234.742	240.522				0	0	0	0	0	0		0	0	0	0	0	0		0	0	0	0	0	0		1.00906	1.01145	1.00212	1.00365	1.00989	1.00727		281.562	255.904	248.905	228.61	247.454	247.055		37.8165	31.1215	38.8298	31.8285
69399		261.849	222.306	223.017	201.614	237.777	234.483				0	0	0	0	0	0		0	0	0	0	0	0		0	0	0	0	0	0		1.00881	1.01227	1.00142	1.0043	1.00951	1.00729		281.598	256.062	248.943	228.637	247.491	247.085		37.7385	31.1465	38.8298	32.2515
69479		256.245	273.37	226.306	224.159	249.506	266.817				0	0	0	0	0	0		0	0	0	0	0	0		0	0	0	0	0	0		1.00898	1.01291	1.00181	1.00459	1.00928	1.00772		281.355	273.37	248.661	228.629	247.499	266.817		37.1955	31.1465	38.8995	32.2515
69559		288.708	267.4	307.124	233.873	303.79	233.312				0	0	0	0	0	0		0	0	0	0	0	0		0	0	0	0	0	0		1.00899	1.01348	1.00175	1.00559	1.00926	1.00798		288.708	267.4	307.124	233.873	303.79	247.085		37.1955	31.1465	38.8995	32.2515
69639		275.462	227.362	239.765	210.276	272.997	275.149				0	0	0	0	0	0		0	0	0	0	0	0		0	0	0	0	0	0		1.00907	1.01433	1.00197	1.00631	1.00941	1.0083		281.304	256.009	248.503	228.629	272.997	275.149		36.8558	31.438	38.654	32.7255
69719		274.768	233.73	254.864	232.54	264.761	264.574				0	0	0	0	0	0		0	0	0	0	0	0		0	0	0	0	0	0		1.00961	1.01391	1.00121	1.00661	1.00938	1.00865		281.35	256.338	254.864	232.54	264.761	264.574		36.8945	31.6455	38.8995	32.7638
69799		280.923	234.074	231.343	225.546	235.119	240.819				0	0	0	0	0	0		0	0	0	0	0	0		0	0	0	0	0	0		1.01014	1.01315	1.00097	1.00724	1.0093	1.00867		281.419	256.698	248.81	229.055	247.662	247.327		37.4375	31.6722	38.8995	32.7215
69879		262.36	255.316	242.324	214.76	222.822	206.008				0	0	0	0	0	0		0	0	0	0	0	0		0	0	0	0	0	0		1.01029	1.01291	1.00116	1.00736	1.0092	1.0094		281.398	256.887	248.776	229.442	247.843	247.559		37.4375	31.7473	38.8995	32.8342
69999		216.555	262.792	265.803	212.148	244.291	206.872				0	0	0	0	0	0		0	0	0	0	0	0		0	0	0	0	0	0		1.01034	1.01356	1.00127	1.00817	1.00932	1.01031		281.392	262.792	265.803	229.748	248.291	247.692		37.336	31.6883	38.9783	33.07
70079		231.057	258.723	220.657	193.573	247.512	217.252				0	0	0	0	0	0		0	0	0	0	0	0		0	0	0	0	0	0		1.01067	1.01408	1.00108	1.00917	1.00925	1.01055		281.576	258.723	248.96	230.011	248.313	247.775		37.3623	31.738	38.9783	33.2053
70161		261.626	245.283	226.065	271.496	226.122	272.165				0	0	0	0	0	0		0	0	0	0	0	0		0	0	0	0	0	0		1.01017	1.01451	1.00203	1.00944	1.00909	1.01128		281.661	257.503	248.912	271.496	247.856	272.165		37.3623	31.738	38.9783	33.2903
70279		247.712	223.714	206.341	209.315	203.432	217.35				0	0	0	0	0	0		0	0	0	0	0	0		0	0	0	0	0	0		1.01029	1.01484	1.00204	1.0096	1.00897	1.0113		281.641	257.365	248.91	230.186	247.871	248.008		37.3623	31.738	38.9205	33.2628
70359		249.363	257.92	241.224	274.44	222.755	234.02				0	0	0	0	0	0		0	0	0	0	0	0		0	0	0	0	0	0		1.0106	1.01532	1.00261	1.00972	1.00932	1.01137		281.885	257.92	248.818	274.44	247.828	248.373		37.6388	31.8543	38.9205	33.328
70439		263.533	233.984	220.334	230.223	210.42	242.068				0	0	0	0	0	0		0	0	0	0	0	0		0	0	0	0	0	0		1.01115	1.01578	1.00172	1.00982	1.00964	1.01169		281.941	257.846	248.95	230.223	247.653	248.305		38.1075	32.187	38.9783	33.5598
70519		267.952	255.028	223.95	227.731	224.921	253.111				0	0	0	0	0	0		0	0	0	0	0	0		0	0	0	0	0	0		1.0112	1.01616	1.0016	1.00978	1.00932	1.01173		282.049	257.906	248.954	227.731	247.597	248.298		38.1813	32.9165	38.9783	33.328
70599		277.804	234.876	200.767	171.932	217.146	234.3				0	0	0	0	0	0		0	0	0	0	0	0		0	0	0	0	0	0		1.01138	1.01651	1.00135	1.00983	1.00915	1.01155		282.035	258.078	248.962	230.236	247.503	248.336		38.0468	32.9483	38.9783	33.2852
70699		248.517	243.18	213.783	201.306	210.896	260.028				0	0	0	0	0	0		0	0	0	0	0	0		0	0	0	0	0	0		1.01138	1.01608	1.00165	1.01004	1.00917	1.01141		282.036	258.507	248.916	230.233	247.503	260.028		38.0468	32.9165	39.2395	33.1118
70799		300.569	254.029	260.358	250.304	232.842	244.539				0	0	0	0	0	0		0	0	0	0	0	0		0	0	0	0	0	0		1.01182	1.01619	1.00114	1.00988	1.00949	1.01142		300.569	258.587	260.358	250.304	247.492	247.979		38.0468	33.0063	39.2043	33.1118
70879		323.126	265.03	284.192	199.823	253.498	239.665				0	0	0	0	0	0		0	0	0	0	0	0		0	0	0	0	0	0		1.01211	1.01641	1.00123	1.01041	1.00945	1.01173		323.126	265.03	284.192	230.294	247.454	247.707		38.1738	33.0462	38.973	33.3435
70999		272.453	234.275	209.379	215.558	220.73	252.5				0	0	0	0	0	0		0	0	0	0	0	0		0	0	0	0	0	0		1.0122	1.01617	1.00143	1.01045	1.0097	1.01185		282.111	258.697	248.729	230.226	247.485	247.701		38.1738	33.0462	38.8853	33.1118
71080		269.074	211.466	213.151	195.938	195.339	232.57				0	0	0	0	0	0		0	0	0	0	0	0		0	0	0	0	0	0		1.01222	1.01645	1.00148	1.01054	1.00971	1.01213		282.108	258.816	248.72	230.267	247.485	247.323		38.5637	33.1153	38.8853	33.2795
71164		225.299	209.531	203.194	234.132	172.137	214.216				0	0	0	0	0	0		0	0	0	0	0	0		0	0	0	0	0	0		1.01215	1.01627	1.00137	1.01079	1.00983	1.01221		281.981	258.89	248.544	234.132	247.454	247.304		38.1738	33.1845	38.654	33.2795
71239		267.995	220.222	197.782	182.628	197.821	219.182				0	0	0	0	0	0		0	0	0	0	0	0		0	0	0	0	0	0		1.01171	1.0163	1.00141	1.01072	1.00988	1.01242		282.18	258.889	248.059	230.251	247.283	247.659		38.5637	33.1845	38.493	33.3435
71339		284.945	245.537	233.751	195.936	205.023	232.666				0	0	0	0	0	0		0	0	0	0	0	0		0	0	0	0	0	0		1.01163	1.01556	1.00165	1.0107	1.01001	1.01267		284.945	258.914	247.728	230.251	247.26	247.745		38.5503	33.1845	37.91	33.2795
71419		309.961	240.9	209.521	196.354	232.52	249.809				0	0	0	0	0	0		0	0	0	0	0	0		0	0	0	0	0	0		1.01188	1.01556	1.00158	1.01044	1.01	1.01225		309.961	259.03	247.73	230.288	247.12	247.772		38.5503	33.4633	37.91	33.2357
71519		264.274	277.438	271.949	210.226	257.067	236.063				0	0	0	0	0	0		0	0	0	0	0	0		0	0	0	0	0	0		1.01176	1.01647	1.00137	1.01025	1.00995	1.01222		282.652	277.438	271.949	230.329	257.067	247.684		38.6907	33.607	38.0157	33.2357
71599		265.059	242.052	248.994	180.162	224.199	213.812				0	0	0	0	0	0		0	0	0	0	0	0		0	0	0	0	0	0		1.01192	1.0169	1.00145	1.01049	1.01002	1.0125		283.323	259.058	247.693	230.624	246.925	247.753		38.722	33.922	38.0157	33.4937
71679		247.775	226.713	232.345	191.465	211	224.685				0	0	0	0	0	0		0	0	0	0	0	0		0	0	0	0	0	0		1.01243	1.01608	1.0014	1.01065	1.01025	1.01241		283.443	259.962	247.694	230.763	246.89	247.662		38.8015	34.0443	38.0157	33.7875
71799		282.091	233.567	219.164	181.827	243.077	235.742				0	0	0	0	0	0		0	0	0	0	0	0		0	0	0	0	0	0		1.01297	1.01576	1.00131	1.01073	1.01015	1.01236		282.091	260.112	247.696	230.588	246.904	247.275		38.8015	34.0443	38.0157	33.4937
71879		294.928	215.4	217.842	188.414	213.603	232.28				0	0	0	0	0	0		0	0	0	0	0	0		0	0	0	0	0	0		1.01309	1.01551	1.00157	1.01097	1.01014	1.01243		294.928	260.128	247.73	230.539	246.906	247.273		38.8015	33.935	38.229	33.4937
71999		228.108	212.901	187.659	212.125	204.537	254.418				0	0	0	0	0	0		0	0	0	0	0	0		0	0	0	0	0	0		1.01339	1.01499	1.00108	1.01085	1.01029	1.01235		283.685	260.161	248.205	230.249	246.883	254.418		38.9812	33.935	38.812	33.5705
72099		249.09	240.874	204.931	201.765	247.453	209.165				0	0	0	0	0	0		0	0	0	0	0	0		0	0	0	0	0	0		1.0134	1.01438	1.00042	1.01096	1.01049	1.01267		283.347	260.201	248.61	230.204	246.852	247.602		38.8015	33.935	38.654	33.2357
72179		263.732	282.494	263.285	220.648	228.532	257.211				0	0	0	0	0	0		0	0	0	0	0	0		0	0	0	0	0	0		1.01314	1.01391	1.00094	1.01064	1.01045	1.01255		283.373	282.494	263.285	230.222	246.859	257.211		38.8015	33.611	38.973	33.2795
72259		231.127	238.965	224.168	212.589	197.624	201.922				0	0	0	0	0	0		0	0	0	0	0	0		0	0	0	0	0	0		1.01341	1.01451	1.00017	1.01062	1.01045	1.01258		283.347	260.192	248.655	230.223	246.761	247.621		38.8015	33.611	38.973	33.2795
72379		258.461	235.799	220.757	216.961	192.985	226.203				0	0	0	0	0	0		0	0	0	0	0	0		0	0	0	0	0	0		1.0136	1.01473	1.00032	1.01069	1.01051	1.01294		283.615	260.178	248.628	230.219	246.422	247.594		38.9812	33.611	38.973	33.2795
72459		248.719	220.846	228.59	192.397	202.048	221.195				0	0	0	0	0	0		0	0	0	0	0	0		0	0	0	0	0	0		1.01351	1.01526	1.00049	1.01059	1.01063	1.01272		283.644	260.256	248.462	230.223	246.388	247.265		38.2595	33.7205	38.812	33.2357
72539		231.724	230.418	231.352	183.347	246.834	207.993				0	0	0	0	0	0		0	0	0	0	0	0		0	0	0	0	0	0		1.01277	1.01541	1.00038	1.01062	1.01075	1.01295		284.117	260.337	248.498	230.222	246.316	247.258		37.9395	34.1455	38.9547	33.2357
72619		259.166	219.964	228.9	164.634	212.926	202.423				0	0	0	0	0	0		0	0	0	0	0	0		0	0	0	0	0	0		1.01166	1.01565	1.00061	1.01057	1.01077	1.01289		284.144	260.364	248.41	230.224	246.314	247.182		37.7378	35.0032	38.9547	33.159
72719		299.532	237.014	194.493	239.872	170.412	227.07				0	0	0	0	0	0		0	0	0	0	0	0		0	0	0	0	0	0		1.013	1.01565	1.00122	1.0105	1.01095	1.01275		299.532	260.364	248.141	239.872	246.299	247.085		37.7378	35.0032	38.9547	33.2357
72799		305.334	258.593	246.641	233.776	228.014	273.108				0	0	0	0	0	0		0	0	0	0	0	0		0	0	0	0	0	0		1.01383	1.01563	1.00168	1.01039	1.01066	1.01266		305.334	258.593	247.939	233.776	246.324	273.108		37.9395	34.8402	39.0173	33.2795
72879		262.199	210.668	254.213	214.743	229.238	245.535				0	0	0	0	0	0		0	0	0	0	0	0		0	0	0	0	0	0		1.013	1.01565	1.0015	1.01042	1.01036	1.01299		284.145	260.364	254.213	230.143	246.337	246.881		38.075	34.8402	39.0173	33.3435
72999		279.028	220.558	220.345	211.77	185.987	196.709				0	0	0	0	0	0		0	0	0	0	0	0		0	0	0	0	0	0		1.01189	1.01591	1.00155	1.01057	1.01043	1.01291		284.275	260.442	248.492	230.135	246.39	246.536		38.075	34.899	39.0173	33.3435
73079		319.332	262.76	244.803	201.841	208.333	205.78				0	0	0	0	0	0		0	0	0	0	0	0		0	0	0	0	0	0		1.0131	1.01576	1.0016	1.01055	1.01031	1.01317		319.332	262.76	248.491	230.136	246.462	246.534		38.075	35.0462	39.0173	33.3435
73179		283.452	271.325	219.863	207.941	189.027	233.32				0	0	0	0	0	0		0	0	0	0	0	0		0	0	0	0	0	0		1.01187	1.0159	1.00174	1.01042	1.01046	1.01315		283.452	271.325	247.913	230.114	246.39	246.481		38.075	34.899	39.0335	33.316
73259		254.06	281.985	220.13	197.087	193.588	214.233				0	0	0	0	0	0		0	0	0	0	0	0		0	0	0	0	0	0		1.01205	1.01578	1.00166	1.0105	1.01047	1.01317		284.228	281.985	247.728	229.527	246.333	246.479		38.075	34.899	38.4985	33.1803
73339		240.647	240.699	191.964	231.148	169.921	209.59				0	0	0	0	0	0		0	0	0	0	0	0		0	0	0	0	0	0		1.01188	1.01563	1.00154	1.0105	1.01033	1.01325		284.277	260.478	247.69	231.148	246.338	246.474		38.592	35.0462	38.3042	33.2973
73439		248.053	241.949	201.353	181.19	210.983	287.939				0	0	0	0	0	0		0	0	0	0	0	0		0	0	0	0	0	0		1.01189	1.01553	1.00125	1.01054	1.01006	1.013		284.274	260.769	247.698	229.513	246.347	287.939		38.592	35.1805	38.351	33.2973
73519		273.586	270.066	247.718	229.07	245.342	235.004				0	0	0	0	0	0		0	0	0	0	0	0		0	0	0	0	0	0		1.01163	1.0156	1.00141	1.01036	1.00996	1.01289		284.144	270.066	247.465	229.07	246.351	246.408		38.4565	34.9973	38.9225	33.3508
73599		238.248	234.251	232.869	199.426	225.376	224.096				0	0	0	0	0	0		0	0	0	0	0	0		0	0	0	0	0	0		1.01208	1.01529	1.00146	1.0104	1.00986	1.0128		284.142	260.812	246.895	229.562	246.245	246.409		38.4565	34.9973	38.643	33.3508
73679		284.148	215.175	227.992	237.664	234.405	221.083				0	0	0	0	0	0		0	0	0	0	0	0		0	0	0	0	0	0		1.01167	1.01553	1.00148	1.01058	1.01019	1.01265		284.148	260.493	246.887	237.664	246.217	246.411		38.4565	34.863	38.643	33.2587
73759		259.731	238.979	223.831	171.499	231.345	237.529				0	0	0	0	0	0		0	0	0	0	0	0		0	0	0	0	0	0		1.01173	1.01536	1.00146	1.01033	1.01004	1.01259		284.318	260.52	246.898	229.138	246.164	246.388		38.075	34.7157	38.643	33.3242
73839		235.651	264.477	224.762	191.898	201.026	218.659				0	0	0	0	0	0		0	0	0	0	0	0		0	0	0	0	0	0		1.01173	1.01553	1.00139	1.01036	1.00986	1.01272		284.143	264.477	246.924	229.131	246.167	246.384		37.9395	34.7157	38.643	33.3242
73999		245.702	242.059	183.586	197.009	226.039	210.025				0	0	0	0	0	0		0	0	0	0	0	0		0	0	0	0	0	0		1.01154	1.01544	1.00129	1.01027	1.00972	1.01261		284.089	260.508	246.967	229.152	246.169	246.387		38.2595	34.5695	40.4943	33.3242
74079		239.171	247.051	170.695	166.714	184.783	206.596				0	0	0	0	0	0		0	0	0	0	0	0		0	0	0	0	0	0		1.01149	1.01523	1.00046	1.01061	1.01044	1.01224		283.744	260.447	246.634	229.07	246.158	246.396		38.0798	34.5107	40.1265	33.3242
74159		232.088	261.438	206.952	209.517	205.372	212.895				0	0	0	0	0	0		0	0	0	0	0	0		0	0	0	0	0	0		1.01136	1.01507	1.0005	1.0106	1.01174	1.01229		283.788	261.438	246.625	229.072	246.142	246.396		38.0798	34.5107	40.1265	33.3242
74239		240.23	270.589	225.877	238.605	232.412	247.228				0	0	0	0	0	0		0	0	0	0	0	0		0	0	0	0	0	0		1.01131	1.01517	1.00083	1.01055	1.01239	1.01224		283.806	270.589	246.56	238.605	246.114	246.349		38.8015	34.3377	40.1265	33.3242
74319		267.993	245.609	224.699	203.222	249.064	238.483				0	0	0	0	0	0		0	0	0	0	0	0		0	0	0	0	0	0		1.01114	1.01525	1.00165	1.01055	1.01208	1.01206		283.399	260.818	246.255	229.084	245.54	246.256		38.8625	34.3377	39.712	33.3242
74399		259.682	217.764	221.936	243.877	227.652	214.93				0	0	0	0	0	0		0	0	0	0	0	0		0	0	0	0	0	0		1.01106	1.01533	1.00241	1.01058	1.01219	1.012		283.408	260.805	246.223	243.877	245.35	246.26		38.8625	33.9302	40.073	32.999
74519		288.073	257.683	201.536	219.172	181.459	255.599				0	0	0	0	0	0		0	0	0	0	0	0		0	0	0	0	0	0		1.01107	1.01554	1.00224	1.01056	1.01248	1.01266		288.073	257.683	246.229	228.661	245.248	255.599		38.6907	33.528	40.1382	33.089
74599		263.998	248.862	210.123	200.074	219.999	245.279				0	0	0	0	0	0		0	0	0	0	0	0		0	0	0	0	0	0		1.01096	1.01582	1.00282	1.01056	1.01229	1.01305		283.088	261.028	246.208	228.662	245.257	246.143		38.8252	33.6752	40.2055	33.089
74683		248.967	241.85	204.428	237.887	191.968	250.466				0	0	0	0	0	0		0	0	0	0	0	0		0	0	0	0	0	0		1.01072	1.01617	1.00303	1.0105	1.01162	1.01307		283.218	260.966	245.949	237.887	245.291	246.141		39.1817	33.6752	40.2638	33.1667
74759		227.925	254.599	216.897	222.635	220.487	208.592				0	0	0	0	0	0		0	0	0	0	0	0		0	0	0	0	0	0		1.01093	1.01631	1.00282	1.01057	1.01123	1.01314		283.107	261.229	245.999	228.608	245.311	245.884		39.1817	33.8095	40.2638	33.0157
74859		220.674	233.304	200.74	208.718	192.68	230.756				0	0	0	0	0	0		0	0	0	0	0	0		0	0	0	0	0	0		1.01076	1.01635	1.00262	1.01047	1.01195	1.01325		282.318	261.341	245.767	228.61	245.182	245.634		39.1817	33.8513	40.198	33.0157
74999		255.634	215.346	234.572	235.893	199.436	224.724				0	0	0	0	0	0		0	0	0	0	0	0		0	0	0	0	0	0		1.01043	1.01627	1.00272	1.01033	1.0119	1.01309		282.117	261.236	245.766	235.893	245.178	245.653		39.0547	33.8095	40.59	32.9408
75079		248.605	195.143	199.568	198.109	213.193	237.579				0	0	0	0	0	0		0	0	0	0	0	0		0	0	0	0	0	0		1.01057	1.01667	1.00313	1.01028	1.01145	1.01261		282.365	261.172	245.763	227.899	244.896	245.497		39.1817	33.8095	40.59	32.9215
75199		235.691	224.457	179.686	197.121	213.877	224.504				0	0	0	0	0	0		0	0	0	0	0	0		0	0	0	0	0	0		1.01047	1.01678	1.00306	1.01019	1.01185	1.01321		282.426	260.858	245.764	227.747	244.77	245.413		39.1817	34.0775	40.936	32.9745
75299		230.001	240.792	203.498	201.729	188.51	251.074				0	0	0	0	0	0		0	0	0	0	0	0		0	0	0	0	0	0		1.01008	1.0168	1.00284	1.01012	1.01179	1.01405		282.678	261.152	245.765	227.749	244.594	245.295		38.8252	34.2117	41.0018	33.0048
75379		258.644	233.223	198.24	197.318	182.917	219.389				0	0	0	0	0	0		0	0	0	0	0	0		0	0	0	0	0	0		1.01103	1.01667	1.00259	1.01021	1.01162	1.01387		282.279	260.878	245.767	227.732	244.597	245.319		38.8252	34.485	41.1772	32.218
75459		218.053	210.874	200.875	190.634	181.869	207.388				0	0	0	0	0	0		0	0	0	0	0	0		0	0	0	0	0	0		1.01169	1.01676	1.00232	1.01006	1.01156	1.01364		282.183	260.862	245.769	227.732	244.575	245.351		39.1817	34.485	41.2445	32.263
75559		240.991	220.368	195.977	192.832	205.783	243.421				0	0	0	0	0	0		0	0	0	0	0	0		0	0	0	0	0	0		1.01131	1.01629	1.00224	1.01001	1.01141	1.01332		282.041	260.665	245.769	227.617	244.491	245.397		39.0547	34.3377	41.2445	31.8758
75639		270.65	228.288	242.317	198.952	219.507	240.712				0	0	0	0	0	0		0	0	0	0	0	0		0	0	0	0	0	0		1.01112	1.01565	1.0024	1.01017	1.01149	1.01303		282.266	260.747	245.768	227.601	244.483	245.286		39.1817	34.3377	41.2445	31.9098
75719		274.469	226.466	205.712	233.841	191.655	214.223				0	0	150	0	0	0		0	0	49.749	0	0	0		0	0	1	0	0	0		1.01086	1.01521	1.00248	1.00985	1.01142	1.01315		282.302	260.825	245.767	233.841	244.349	244.957		39.4895	34.3377	41.2717	32.4543
75799		234.059	196.817	209.442	174.455	183.201	231.234				0	0	150	0	0	0		0	0	50.8363	0	0	0		0	0	1	0	0	0		1.01101	1.01501	1.00317	1.00986	1.01146	1.01328		282.281	260.861	245.763	227.319	244.346	244.904		39.4895	33.9302	41.3398	31.9098
75879		244.006	231.34	203.381	188.735	187.792	241.611				0	0	150	0	0	0		0	0	53.379	0	0	0		0	0	1	0	0	0		1.00996	1.01487	1.00294	1.0096	1.01181	1.0134		282.762	260.887	245.701	227.383	244.324	244.857		39.4895	33.9302	41.106	32.4543
75999		247.832	232.837	185.218	212.509	179.517	198.006				0	0	150	0	0	0		0	0	56.8491	0	0	0		0	0	1	0	0	0		1.00996	1.01499	1.00335	1.00964	1.01173	1.01264		282.759	261.161	245.673	227.374	244.33	245.158		39.4895	34.0775	41.1703	32.6647
76079		231.847	244.349	173.328	185.073	213.919	198.714				0	0	150	0	0	0		0	0	55.9586	0	0	0		0	0	1	0	0	0		1.01005	1.01475	1.00331	1.00996	1.01181	1.01231		282.703	261.2	245.676	227.296	244.324	245.279		39.1817	34.0775	41.2848	32.8175
76159		214.952	209.01	152.167	186.838	162.963	213.952				0	0	150	0	0	0		0	0	54.9737	0	0	0		0	0	1	0	0	0		1.01094	1.01461	1.00336	1.00992	1.01156	1.01219		282.291	261.222	245.762	227.626	244.34	245.28		39.1817	34.0775	41.4878	33.393
76239		230.473	242.124	161.323	192.127	205.09	221.533				0	0	150	0	0	0		0	0	54.5663	0	0	0		0	0	1	0	0	0		1.01113	1.01446	1.00345	1.01004	1.01149	1.01201		282.264	261.345	245.761	227.275	244.33	245.281		39.1817	33.8355	41.4878	32.8272
76339		273.705	242.715	206.268	212.433	216.029	193.717				0	0	150	0	0	0		0	0	55.1489	0	0	0		0	0	1	0	0	0		1.01113	1.01444	1.00325	1.01108	1.0113	1.012		282.263	261.409	245.679	226.944	244.18	245.281		39.1817	33.9537	41.2848	32.5152
76419		268.866	241.32	175.988	218.586	233.888	217.332				0	0	150	0	0	0		0	0	55.3058	0	0	0		0	0	1	0	0	0		1.01114	1.01435	1.00338	1.01188	1.01146	1.01189		282.262	261.412	245.084	226.918	243.856	245.282		39.4895	33.8275	41.2467	32.5152
76519		290.369	221.016	189.57	205.083	201.225	209.344				0	0	150	0	0	0		0	0	55.6056	0	0	0		0	0	1	0	0	0		1.01103	1.01503	1.00345	1.01219	1.01125	1.01186		290.369	261.386	245.057	226.908	243.894	245.282		39.4895	33.8275	41.2467	32.5152
76599		227.406	223.177	179.354	185.869	206.425	216.028				0	0	150	0	0	0		0	0	59.3631	0	0	0		0	0	1	0	0	0		1.01024	1.01526	1.0035	1.01209	1.01137	1.01172		282.145	261.428	245.032	226.911	243.873	244.834		39.3625	34.012	41.3565	32.5152
76679		221.955	192.114	193.243	192.653	208.232	203.385				0	0	150	0	0	0		0	0	60.9848	0	0	0		0	0	1	0	0	0		1.01029	1.01537	1.00317	1.01208	1.01124	1.01183		282.137	261.427	245.178	226.911	243.896	244.79		39.3625	34.012	41.44	32.5503
76759		217.702	199.732	146.736	184.757	176.075	169.781				0	0	150	0	0	0		0	0	59.9007	0	0	0		0	0	1	0	0	0		1.00955	1.01552	1.00321	1.01168	1.01114	1.01153		283.025	261.471	245.158	226.924	243.915	244.562		39.1817	34.3175	41.44	32.5972
76859		270.103	216.045	160.771	206.384	165.752	229.744				0	0	150	0	0	0		0	0	57.7315	0	0	0		0	0	1	0	0	0		1.00964	1.01555	1.00326	1.01155	1.01157	1.01192		283.786	261.467	244.837	226.929	243.836	244.551		39.3925	34.3175	41.3502	32.5503
77019		285.441	252.09	217.024	233.653	192.404	220.499				0	0	150	0	0	0		0	0	57.8764	0	0	0		0	0	1	0	0	0		1.0106	1.0154	1.00313	1.01164	1.01131	1.01178		285.441	261.484	244.519	233.653	243.678	244.554		39.4895	34.3175	41.5365	32.5503
77099		268.269	243.625	199.055	240.51	202.796	192.21				0	0	150	0	0	0		0	0	57.042	0	0	0		0	0	1	0	0	0		1.00933	1.01581	1.00339	1.01152	1.01219	1.01191		283.165	261.439	244.449	240.51	243.61	244.759		39.4895	34.452	41.5365	32.5972
77179		243.723	219.137	210.737	202.072	201.91	220.472				0	0	150	0	0	0		0	0	54.7681	0	0	0		0	0	1	0	0	0		1.00925	1.016	1.00338	1.01135	1.01319	1.01134		283.216	261.436	244.451	226.935	243.546	244.985		39.5675	34.452	41.5365	32.7005
77259		244.638	239.842	184.654	197.544	207.93	186.036				0	0	150	0	0	0		0	0	52.7405	0	0	0		0	0	1	0	0	0		1.01028	1.01634	1.00351	1.01128	1.013	1.01157		282.553	261.434	244.415	226.827	243.56	244.895		39.5675	34.3175	42.012	32.3585
77339		220.601	216.227	196.366	194.195	210.542	211.284				0	0	150	0	0	0		0	0	55.0045	0	0	0		0	0	1	0	0	0		1.01025	1.0169	1.003	1.01134	1.01354	1.01149		282.568	261.429	244.554	226.596	243.522	244.928		39.5675	34.452	42.2032	32.1737
77419		230.399	196.66	188.462	187.622	202.593	211.656				0	0	150	0	0	0		0	0	54.2908	0	0	0		0	0	1	0	0	0		1.00906	1.01635	1.00301	1.01162	1.01354	1.01176		283.341	261.434	244.551	226.554	243.521	245.365		39.4895	34.3175	42.2032	32.1737
77539		190.13	209.195	161.949	201.399	171.36	221.452				0	0	150	0	0	0		0	0	51.8745	0	0	0		0	0	1	0	0	0		1.01003	1.01631	1.00301	1.01157	1.01335	1.01172		282.174	261.404	244.307	226.427	243.469	244.836		39.3625	33.8775	41.6428	32.1582
77619		269.088	217.582	170.199	206.793	211.003	230.477				0	0	150	0	0	0		0	0	49.9793	0	0	0		0	0	1	0	0	0		1.01093	1.01634	1.00295	1.01101	1.01377	1.01187		282.068	261.403	244.309	226.437	243.463	244.552		39.3625	33.8775	41.6428	32.1803
77719		250.505	227.864	230.66	240.179	231.079	240.636				0	0	0	0	0	0		0	0	0	0	0	0		0	0	0	0	0	0		1.00989	1.01632	1.00306	1.01094	1.01489	1.01173		282.195	261.404	244.215	240.179	243.425	244.556		39.0547	33.8775	41.0863	32.231
77799		254.931	203.81	247.318	233.033	210.227	200.787				0	0	0	0	0	0		0	0	0	0	0	0		0	0	0	0	0	0		1.00866	1.01657	1.00302	1.01082	1.01482	1.01156		282.49	261.394	244.084	233.033	243.428	244.561		39.0547	33.7873	40.986	32.3493
77879		230.604	220.958	180.604	198.495	172.639	199.251				0	0	0	0	0	0		0	0	0	0	0	0		0	0	0	0	0	0		1.00841	1.01646	1.00281	1.01108	1.01459	1.01154		282.651	261.398	244.102	226.435	243.296	244.561		39.3625	33.7873	41.081	32.5455
77999		269.799	229.435	189.295	178.888	189.883	195.849				0	0	0	0	0	0		0	0	0	0	0	0		0	0	0	0	0	0		1.00845	1.01703	1.00261	1.01129	1.01449	1.01155		282.624	261.376	244.12	226.432	243.313	244.561		39.3625	33.3315	41.1695	32.5455
78079		278.666	200.54	198.299	189.932	219.306	200.658				0	0	0	0	0	0		0	0	0	0	0	0		0	0	0	0	0	0		1.00855	1.01649	1.00237	1.0109	1.01443	1.01164		282.559	261.397	244.142	226.439	243.324	244.558		39.0547	33.3315	41.4152	32.5455
78159		278.878	206.925	202.283	199.94	194.295	186.638				0	0	0	0	0	0		0	0	0	0	0	0		0	0	0	0	0	0		1.00863	1.01667	1.00238	1.01089	1.01442	1.01202		282.504	261.431	244.141	226.439	243.326	244.548		39.0547	33.7715	41.4152	32.5455
78239		209.345	194.835	157.051	175.792	195.239	185.373				0	0	0	0	0	0		0	0	0	0	0	0		0	0	0	0	0	0		1.00868	1.01682	1.00235	1.01087	1.01426	1.01201		282.472	261.429	244.007	226.439	243.046	244.548		39.0547	33.7715	41.3157	32.5455
78359		268.22	226.956	189.897	230.133	220.74	229.693				0	0	0	0	0	0		0	0	0	0	0	0		0	0	0	0	0	0		1.00958	1.01695	1.00243	1.01046	1.01411	1.01201		282.239	261.505	244.004	230.133	243.381	244.548		39.0547	34.1265	41.3157	32.5455
78439		248.889	213.402	239.261	215.189	210.551	229.705				0	0	0	0	0	0		0	0	0	0	0	0		0	0	0	0	0	0		1.01039	1.01708	1.00238	1.01077	1.01425	1.01208		282.123	261.776	244.006	226.441	243.451	244.546		39.3625	34.2643	41.4795	33.0317
78539		242.896	226.335	218.131	195.797	212.874	213.207				0	0	0	0	0	0		0	0	0	0	0	0		0	0	0	0	0	0		1.00985	1.01712	1.00222	1.01095	1.01404	1.01187		282.024	261.765	244.011	226.438	243.459	244.482		38.9725	34.1118	41.6597	33.378
78619		236.877	214.46	230.289	195.903	215.646	239.702				0	0	0	0	0	0		0	0	0	0	0	0		0	0	0	0	0	0		1.00971	1.01713	1.00205	1.01071	1.01386	1.01148		282.034	261.761	244.019	226.442	243.461	244.499		39.0505	34.1118	41.8077	33.5935
78701		250.325	217.69	204.6	199.356	208.31	241.742				0	0	0	0	0	0		0	0	0	0	0	0		0	0	0	0	0	0		1.00977	1.01697	1.00197	1.01039	1.01378	1.01127		282.03	261.81	244.026	226.477	243.462	244.509		38.9725	34.1118	41.8077	33.862
78799		253.521	228.556	181.302	179.753	215.851	222.855				0	0	0	0	0	0		0	0	0	0	0	0		0	0	0	0	0	0		1.00895	1.01646	1.00222	1.01034	1.01397	1.01121		282.087	261.558	244.011	226.485	243.46	244.57		38.9725	33.974	41.8077	33.862
78879		236.864	221.564	194.748	166.715	175.583	199.617				0	0	0	0	0	0		0	0	0	0	0	0		0	0	0	0	0	0		1.0092	1.01634	1.00228	1.01034	1.01388	1.01117		282.294	261.434	243.847	226.485	243.395	244.571		39.3625	33.619	41.8443	33.862
78999		263.491	286.589	200.241	191.433	180.401	201.559				0	0	0	0	0	0		0	0	0	0	0	0		0	0	0	0	0	0		1.00932	1.01689	1.002	1.01066	1.0139	1.01091		283.172	286.589	243.965	226.387	243.394	244.579		39.4895	33.619	41.8443	34.1043
79079		290.21	329.186	244.279	245.205	217.592	219.27				0	0	0	0	0	0		0	0	0	0	0	0		0	0	0	0	0	0		1.01017	1.01638	1.00191	1.01125	1.01377	1.01094		290.21	329.186	243.968	245.205	243.399	244.578		39.4895	33.619	41.8443	34.0865
79159		219.372	258.564	209.438	234.353	212.242	273.357				0	0	0	0	0	0		0	0	0	0	0	0		0	0	0	0	0	0		1.00929	1.01562	1.00174	1.01067	1.01395	1.01082		283.189	258.564	243.973	234.353	243.46	273.357		39.1817	33.619	42.0825	33.7463
79239		249.059	260.108	203.714	181.236	212.886	248.172				0	0	0	0	0	0		0	0	0	0	0	0		0	0	0	0	0	0		1.0092	1.01559	1.00179	1.01076	1.01379	1.01076		283.249	260.108	243.972	225.536	243.462	244.583		39.0932	33.512	42.2115	33.508
79319		269.609	230.4	190.791	174.062	200.687	210.693				0	0	0	0	0	0		0	0	0	0	0	0		0	0	0	0	0	0		1.01009	1.01569	1.00172	1.01139	1.01385	1.01062		282.677	261.424	243.974	225.492	243.396	245.274		39.0932	33.072	42.2115	33.508
79399		266.533	232.156	185.444	218.764	212.581	237.727				0	0	0	0	0	0		0	0	0	0	0	0		0	0	0	0	0	0		1.01004	1.01526	1.00143	1.01132	1.01398	1.01048		282.172	261.428	243.332	225.253	243.391	245.298		39.0802	33.072	42.1337	33.8483
79479		201.451	252.726	175.741	191.957	202.048	198.533				0	0	0	0	0	0		0	0	0	0	0	0		0	0	0	0	0	0		1.00994	1.01533	1.00145	1.01097	1.01423	1.01061		282.188	261.427	243.323	225.34	243.36	245.279		38.9662	33.072	42.1337	33.8483
79559		228.39	300.019	174.55	211.071	203.773	222.426				0	0	0	0	0	0		0	0	0	0	0	0		0	0	0	0	0	0		1.01	1.01534	1.0016	1.01099	1.01447	1.01065		282.734	300.019	243.228	225.335	243.318	245.529		39.0143	32.9945	42.1337	33.508
79679		274.369	246.557	191.025	206.114	207.157	229.603				0	0	0	0	0	0		0	0	0	0	0	0		0	0	0	0	0	0		1.01008	1.01538	1.00135	1.01176	1.01472	1.01075		282.681	261.372	243.38	225.148	242.967	245.966		39.0143	33.147	42.1337	33.508
79799		227.963	247.896	232.21	235.461	219.438	255.488				0	0	0	0	0	0		0	0	0	0	0	0		0	0	0	0	0	0		1.01005	1.01574	1.00107	1.01182	1.01456	1.01081		282.702	261.358	242.754	235.461	243.301	255.488		39.0143	33.147	41.3397	33.5312
79879		247.572	237.381	225.885	192.802	229.843	208.695				0	0	0	0	0	0		0	0	0	0	0	0		0	0	0	0	0	0		1.0091	1.0156	1.00118	1.01179	1.01449	1.01088		283.315	261.364	242.727	225.465	243.005	245.932		39.0143	32.9945	41.3397	33.5312
80019		215.031	209.155	204.276	173.232	210.075	190.136				0	0	0	0	0	0		0	0	0	0	0	0		0	0	0	0	0	0		1.00916	1.01626	1.00107	1.01228	1.01433	1.01093		283.279	261.343	242.754	225.431	243.033	245.917		39.0143	32.8875	41.6017	33.5312
80119		261.739	224.949	183.029	197.734	205.228	244.587				0	0	0	0	0	0		0	0	0	0	0	0		0	0	0	0	0	0		1.00921	1.01565	1.00089	1.0126	1.01398	1.01102		283.245	261.424	243.668	224.951	243.391	246.108		38.8017	33.0235	42.3957	33.4712
80199		248.957	229.395	180.03	194.798	217.594	217.739				0	0	0	0	0	0		0	0	0	0	0	0		0	0	0	0	0	0		1.01013	1.01534	1.00067	1.0125	1.01382	1.01106		282.16	261.427	242.858	224.973	243.123	246.106		38.6747	33.0235	41.6017	33.8115
80279		267.364	224.73	177.366	180.333	174.661	177.68				0	0	0	0	0	0		0	0	0	0	0	0		0	0	0	0	0	0		1.01017	1.01529	1.00087	1.01251	1.01387	1.0109		282.155	261.376	242.459	224.627	243.122	246.118		38.6747	32.8875	41.022	33.7618
80359		284.635	263.103	239.933	242.545	249.234	269.742				0	0	0	0	0	0		0	0	0	0	0	0		0	0	0	0	0	0		1.01003	1.01574	1.00107	1.01248	1.01408	1.01073		284.635	263.103	242.443	242.545	249.234	269.742		38.6747	32.839	41.022	34.0925
80459		271.854	234.156	232.254	207.365	231.096	215.588				0	0	0	0	0	0		0	0	0	0	0	0		0	0	0	0	0	0		1.00974	1.01538	1.00092	1.01241	1.01404	1.01074		282.215	261.372	242.455	224.634	242.784	246.131		38.5637	32.839	41.0862	34.1295
80539		284.141	214.891	240.733	217.809	243.458	240.287				0	0	0	0	0	0		0	0	0	0	0	0		0	0	0	0	0	0		1.00975	1.01554	1.00062	1.01233	1.014	1.01102		284.141	261.425	242.479	224.52	242.791	246.109		38.1738	33.0235	41.1735	33.9693
80619		241.985	241.824	212.944	195.405	205.823	241.374				0	0	0	0	0	0		0	0	0	0	0	0		0	0	0	0	0	0		1.00956	1.01571	1.0004	1.01232	1.01378	1.01068		282.044	261.424	242.5	224.521	242.38	245.985		37.908	32.9095	41.2552	33.9693
80699		255.757	208.737	197.834	181.478	224.865	223.251				0	0	0	0	0	0		0	0	0	0	0	0		0	0	0	0	0	0		1.0095	1.01576	1.00028	1.01227	1.01362	1.01043		282.048	261.424	243.009	224.523	242.423	246.019		37.908	33.0235	41.835	33.9693
80799		231.482	209.946	215.395	179.383	221.301	235.864				0	0	0	0	0	0		0	0	0	0	0	0		0	0	0	0	0	0		1.00944	1.01582	1.00013	1.01227	1.01322	1.01035		282.052	261.438	242.568	224.31	242.283	246.025		37.908	33.4635	41.2552	33.7225
80879		262.978	201.565	198.521	212.279	209.277	226.134				0	0	0	0	0	0		0	0	0	0	0	0		0	0	0	0	0	0		1.00955	1.016	1.00024	1.0124	1.01341	1.01032		282.243	261.436	242.541	224.299	242.28	246.027		37.5285	33.4635	41.2552	33.7225
80999		337.705	273.524	259.647	240.084	265.162	246.395				0	0	0	0	0	0		0	0	0	0	0	0		0	0	0	0	0	0		1.00967	1.01603	1.00017	1.01243	1.01354	1.01035		337.705	273.524	259.647	240.084	265.162	245.606		37.5285	33.4635	41.0482	33.0625
81079		302.485	253.137	225.265	232.417	228.978	241.454				0	0	0	0	0	0		0	0	0	0	0	0		0	0	0	0	0	0		1.009	1.01629	1.00014	1.01207	1.01362	1.01021		302.485	253.137	242.383	232.417	242.276	245.338		37.5285	33.4635	41.1103	32.8275
81159		257.585	277.569	223.377	184.416	260.386	220.635				0	0	0	0	0	0		0	0	0	0	0	0		0	0	0	0	0	0		1.00923	1.01604	1.00001	1.01192	1.01364	1.01004		282.29	277.569	242.394	224.078	260.386	245.364		37.5285	33.4635	41.2802	32.7962
81239		292.136	252.352	252.988	215.956	257.104	214.155				0	0	0	0	0	0		0	0	0	0	0	0		0	0	0	0	0	0		1.0099	1.01616	0.999942	1.01187	1.01365	1.01009		292.136	261.41	252.988	223.877	257.104	244.795		37.9485	33.512	41.3795	32.4885
81319		306.876	261.028	239.221	213.789	218.371	234.418				0	0	0	0	0	0		0	0	0	0	0	0		0	0	0	0	0	0		1.0098	1.01612	0.999687	1.01184	1.01365	1.01023		306.876	261.028	242.34	223.882	242.028	244.741		37.5285	33.512	41.4853	32.4522
81399		267.805	244.412	218.085	202.128	239.212	216.609				0	0	0	0	0	0		0	0	0	0	0	0		0	0	0	0	0	0		1.0097	1.01649	0.99953	1.01205	1.01378	1.01042		282.222	261.432	242.344	223.852	242.005	244.662		37.5285	33.8185	41.4853	32.389
81519		260.137	244.008	200.122	208.368	225.824	201.382				0	0	0	0	0	0		0	0	0	0	0	0		0	0	0	0	0	0		1.00959	1.017	0.999815	1.01172	1.01375	1.01045		282.238	261.5	242.337	223.597	242.009	244.543		37.5285	33.9563	41.4853	32.0075
81599		291.701	273.719	265.28	206.737	240.021	233.538				0	0	0	0	0	0		0	0	0	0	0	0		0	0	0	0	0	0		1.00957	1.01685	0.999689	1.0115	1.01367	1.01051		291.701	273.719	265.28	223.639	241.808	244.542		37.2775	33.9563	41.4708	32.0075
81719		272.417	236.163	227.579	222.629	234.408	278.265				0	0	0	0	0	0		0	0	0	0	0	0		0	0	0	0	0	0		1.00945	1.0167	0.999461	1.01146	1.01392	1.01025		282.052	261.532	242.321	223.425	241.781	278.265		37.1288	34.0048	41.5585	31.8885
81799		279.729	234.085	232.111	230.253	268.738	214.185				0	0	0	0	0	0		0	0	0	0	0	0		0	0	0	0	0	0		1.00954	1.01688	0.999235	1.01139	1.01407	1.01025		279.729	261.513	242.322	230.253	268.738	244.73		37.1288	33.9563	41.7035	31.6957
81879		286.748	237.569	242.361	198.355	241.765	250.426				0	0	0	0	0	0		0	0	0	0	0	0		0	0	0	0	0	0		1.00958	1.01662	0.999117	1.01149	1.01426	1.01057		286.748	261.541	242.264	223.364	241.667	250.426		37.1288	33.9563	41.9242	31.6957
81999		294.357	261.355	237.237	243.276	256.174	210.106				0	0	0	0	0	0		0	0	0	0	0	0		0	0	0	0	0	0		1.0092	1.01643	0.998942	1.01112	1.01416	1.01048		294.357	261.355	242.289	243.276	256.174	244.641		37.1288	34.0048	42.068	31.732
82119		276.957	234.151	211.979	207.493	245.437	233.834				0	0	0	0	0	0		0	0	0	0	0	0		0	0	0	0	0	0		1.00889	1.01654	0.998518	1.0109	1.01391	1.01027		282.091	261.55	242.318	223.37	240.931	244.722		37.1288	33.9563	42.3155	31.732
82199		264.276	237.704	231.876	189.947	238.726	238.197				0	0	0	0	0	0		0	0	0	0	0	0		0	0	0	0	0	0		1.00889	1.01657	0.998482	1.01097	1.01396	1.0102		282.091	261.931	242.318	223.454	241.777	244.75		37.003	33.9563	42.3155	31.8435
82279		308.92	287.881	276.336	213.662	258.539	229.751				0	0	0	0	0	0		0	0	0	0	0	0		0	0	0	0	0	0		1.00875	1.01682	0.998457	1.01104	1.01397	1.0102		308.92	287.881	276.336	223.45	258.539	244.753		37.003	34.1192	41.97	31.8435
82359		265.722	238.438	242.075	219.971	251.217	227.221				0	0	0	0	0	0		0	0	0	0	0	0		0	0	0	0	0	0		1.0087	1.01687	0.998249	1.01121	1.01399	1.01084		282.118	262.773	242.148	223.44	251.217	244.528		37.003	34.3642	42.2552	31.8435
82439		270.243	261.627	233.495	203.978	257.219	254.234				0	0	0	0	0	0		0	0	0	0	0	0		0	0	0	0	0	0		1.00866	1.01685	0.998222	1.01084	1.01382	1.01148		282.124	261.627	241.816	223.462	257.219	254.234		36.6863	34.6023	41.9675	31.8798
82519		235.647	247.188	220.295	212.616	247.158	246.414				0	0	0	0	0	0		0	0	0	0	0	0		0	0	0	0	0	0		1.00888	1.01707	0.997999	1.01077	1.014	1.01149		282.092	262.832	241.867	223.466	247.158	244.499		36.4845	34.6023	42.0908	31.8798
82599		313.294	224.434	226.599	211.681	259.703	222.597				0	0	0	0	0	0		0	0	0	0	0	0		0	0	0	0	0	0		1.00894	1.01714	0.997956	1.01078	1.01401	1.0114		313.294	262.827	241.876	223.466	259.703	244.503		36.4023	34.6023	42.0908	31.8798
82679		245.136	240.508	196.4	223.104	215.696	270.773				0	0	0	0	0	0		0	0	0	0	0	0		0	0	0	0	0	0		1.00907	1.01744	0.997729	1.01061	1.01387	1.01178		281.971	262.803	241.596	223.477	240.286	270.773		36.4658	34.4883	41.959	32.0012
82759		290.042	255.031	222.657	196.141	201.661	219.691				0	0	0	0	0	0		0	0	0	0	0	0		0	0	0	0	0	0		1.00925	1.01743	0.997407	1.01112	1.01347	1.01285		290.042	255.031	241.646	223.445	240.431	244.358		36.6675	34.4883	42.0755	32.1637
82839		251.207	244.043	216.037	200.3	221.323	284.281				0	0	0	0	0	0		0	0	0	0	0	0		0	0	0	0	0	0		1.00931	1.01762	0.997703	1.01201	1.01354	1.01278		282.062	262.928	241.6	223.392	240.407	284.281		36.6863	34.5827	42.0755	32.1637
82999		247.185	283.655	219.313	210.89	239.63	237.689				0	0	0	0	0	0		0	0	0	0	0	0		0	0	0	0	0	0		1.0093	1.01774	0.997758	1.0121	1.01321	1.01295		281.97	283.655	241.352	223.386	240.171	244.06		36.6675	34.5827	41.6538	32.3448
83079		257.724	258.181	210.198	192.663	227.357	214.807				0	0	0	0	0	0		0	0	0	0	0	0		0	0	0	0	0	0		1.00915	1.01773	0.997782	1.01197	1.01302	1.01291		281.97	258.181	241.019	223.394	240.088	244.069		36.6675	34.5827	41.1612	32.4195
83159		258.892	227.467	217.823	188.706	217.238	222.822				0	0	0	0	0	0		0	0	0	0	0	0		0	0	0	0	0	0		1.00963	1.01777	0.997779	1.01177	1.01289	1.01208		282.039	262.788	241.02	223.406	239.897	244.251		36.6863	34.6967	41.1612	32.5617
83239		272.742	245.933	245.77	214.018	209.627	244.415				0	0	0	0	0	0		0	0	0	0	0	0		0	0	0	0	0	0		1.00966	1.01759	0.998088	1.01172	1.01272	1.01207		281.969	262.792	240.436	223.409	239.566	244.253		36.6675	34.5827	40.867	32.5617
83319		235.559	222.299	205.257	211.138	208.11	219.095				0	0	0	0	0	0		0	0	0	0	0	0		0	0	0	0	0	0		1.00957	1.0177	0.997985	1.0116	1.01271	1.01269		281.969	262.79	240.467	223.417	239.568	244.217		36.6675	34.5827	41.1475	32.5617
83399		252.726	233.841	204.544	205.124	227.013	247.085				0	0	0	0	0	0		0	0	0	0	0	0		0	0	0	0	0	0		1.00958	1.01774	0.997986	1.01189	1.01269	1.01267		281.969	262.789	240.117	223.399	239.57	247.085		36.4995	34.5827	41.0312	32.5617
83499		268.775	219.831	202.763	228.65	219.939	219.081				0	0	0	0	0	0		0	0	0	0	0	0		0	0	0	0	0	0		1.00985	1.01767	0.997843	1.01145	1.01229	1.01265		282.024	262.924	240.136	228.65	239.641	244.218		36.5183	34.8903	41.0312	32.4487
83599		314.713	237.129	295.763	248.896	243.654	302.615				0	0	0	0	0	0		0	0	0	0	0	0		0	0	0	0	0	0		1.00956	1.01773	0.998788	1.01133	1.01228	1.01307		314.713	262.789	295.763	248.896	239.642	302.615		36.5183	34.5827	41.0312	32.5617
83679		331.449	230.26	243.962	227.137	213.879	230.372				0	0	0	0	0	0		0	0	0	0	0	0		0	0	0	0	0	0		1.00963	1.01801	0.998977	1.01128	1.01232	1.01308		331.449	262.784	239.91	227.137	239.634	244.034		36.4995	34.5827	40.8855	32.5617
83759		295.232	256.053	232.828	261.326	286.521	218.073				0	0	0	0	0	0		0	0	0	0	0	0		0	0	0	0	0	0		1.00957	1.0181	0.99876	1.01142	1.01219	1.01323		295.232	256.053	239.762	261.326	286.521	243.725		36.4995	34.6023	40.8813	32.5617
83879		275.646	271.326	246.314	219.507	245.161	246.005				0	0	0	0	0	0		0	0	0	0	0	0		0	0	0	0	0	0		1.00954	1.01841	0.999924	1.01138	1.01192	1.0131		281.946	271.326	239.233	223.43	239.409	243.738		36.4995	34.6023	40.7253	32.609
83999		292.128	260.717	244.015	228.374	241.95	244.46				0	0	0	0	0	0		0	0	0	0	0	0		0	0	0	0	0	0		1.00963	1.01813	1.00002	1.0114	1.01159	1.01332		292.128	260.717	239.23	228.374	239.464	243.716		36.4995	34.6023	40.7253	32.609
84099		281.341	244.323	223.046	220.072	232.881	239.562				0	0	0	0	0	0		0	0	0	0	0	0		0	0	0	0	0	0		1.00969	1.01841	0.999888	1.01142	1.01129	1.01353		281.341	262.474	238.343	223.365	239.515	243.694		36.4995	34.6023	39.8375	32.639
84199		264.861	227.24	232.456	218.457	233.393	232.487				0	0	0	0	0	0		0	0	0	0	0	0		0	0	0	0	0	0		1.01009	1.01854	0.999995	1.01096	1.01164	1.01334		281.968	262.774	237.67	223.369	239.456	243.714		36.4995	34.6023	39.2492	32.609
84279		307.136	317.857	265.526	271.896	271.592	308.665				0	0	0	0	0	0		0	0	0	0	0	0		0	0	0	0	0	0		1.0098	1.01851	1.00002	1.01106	1.01179	1.0133		307.136	317.857	265.526	271.896	271.592	308.665		36.4995	34.5827	39.7515	32.4563
84359		315.137	264.198	209.369	263.822	218.182	268.3				0	0	0	0	0	0		0	0	0	0	0	0		0	0	0	0	0	0		1.00974	1.01826	1.00019	1.01106	1.01207	1.01326		315.137	264.198	237.629	263.822	239.33	268.3		36.323	34.5827	39.1633	32.4563
84439		322.988	305.093	251.461	253.128	289.384	318.046				0	0	0	0	0	0		0	0	0	0	0	0		0	0	0	0	0	0		1.00953	1.01817	1.0004	1.01101	1.01181	1.01296		322.988	305.093	251.461	253.128	289.384	318.046		36.4995	34.8903	38.952	32.3612
84519		286.916	337.292	245.643	256.53	253.904	298.96				0	0	0	0	0	0		0	0	0	0	0	0		0	0	0	0	0	0		1.00952	1.01825	1.00031	1.01102	1.01163	1.01302		286.916	337.292	237.427	256.53	253.904	298.96		36.4995	34.8903	38.952	32.3612
84619		297.431	297.173	248.495	239.706	261.679	284.348				0	0	0	0	0	0		0	0	0	0	0	0		0	0	0	0	0	0		1.00962	1.0182	1.00039	1.01011	1.01152	1.01307		297.431	297.173	237.24	239.706	261.679	284.348		36.4995	34.8903	38.7763	32.3045
84699		277.821	293.132	247.756	250.881	247.455	299.238				0	0	0	0	0	0		0	0	0	0	0	0		0	0	0	0	0	0		1.00971	1.01818	1.00031	1.01097	1.01163	1.0132		281.94	293.132	236.559	250.881	239.26	299.238		36.442	34.8903	38.189	32.3402
84779		321.123	318.402	232.121	230.971	290.778	273.511				0	0	0	0	0	0		0	0	0	0	0	0		0	0	0	0	0	0		1.00947	1.01817	1.00076	1.01118	1.01163	1.01306		321.123	318.402	236.459	230.971	290.778	273.511		36.442	34.5902	38.189	32.3402
84859		295.451	293.31	259.363	232.69	265.318	269.64				0	0	0	0	0	0		0	0	0	0	0	0		0	0	0	0	0	0		1.00908	1.01821	1.00134	1.01115	1.01155	1.01336		295.451	293.31	259.363	232.69	265.318	269.64		36.442	34.5902	38.275	32.2145
85039		360.424	295.858	339.571	311.382	304.124	293.357				0	0	0	0	0	0		0	0	0	0	0	0		0	0	0	0	0	0		1.00939	1.01841	1.00109	1.01096	1.01133	1.01339		360.424	295.858	339.571	311.382	304.124	293.357		36.4023	34.8563	38.275	32.3402
85119		355.543	338.998	250.754	315.028	292.666	319.271				0	0	0	0	0	0		0	0	0	0	0	0		0	0	0	0	0	0		1.00961	1.01806	1.00131	1.01137	1.01135	1.01356		355.543	338.998	250.754	315.028	292.666	319.271		36.4925	34.5487	38.275	32.3402
85199		294.2	305.968	231.357	276.684	281.063	307.084				0	0	0	0	0	0		0	0	0	0	0	0		0	0	0	0	0	0		1.00948	1.01804	1.00047	1.01105	1.01128	1.01342		294.2	305.968	236.241	276.684	281.063	307.084		36.4925	34.4543	37.8925	31.881
85279		327.307	453.494	280.717	342.268	261.476	326.252				0	0	0	0	0	0		0	0	0	0	0	0		0	0	0	0	0	0		1.00955	1.01818	1.00033	1.01103	1.01121	1.01332		327.307	453.494	280.717	342.268	261.476	326.252		36.4648	34.5487	37.864	31.881
85359		278.378	377.312	270.407	297.677	277.295	276.032				0	0	0	0	0	0		0	0	0	0	0	0		0	0	0	0	0	0		1.00939	1.01812	1.00043	1.0113	1.01127	1.01321		282.056	377.312	270.407	297.677	277.295	276.032		36.4925	34.4958	37.864	31.881
85479		271.195	334.495	206.226	259.419	279.952	312.711				0	0	0	0	0	0		0	0	0	0	0	0		0	0	0	0	0	0		1.00933	1.0183	1.0005	1.01149	1.01182	1.01335		282.06	334.495	235.716	259.419	279.952	312.711		36.4925	34.6023	37.549	31.6588
85559		286.005	330.694	236.116	368.886	232.901	268.393				0	0	0	0	0	0		0	0	0	0	0	0		0	0	0	0	0	0		1.00929	1.0187	1.00085	1.01121	1.01214	1.01298		286.005	330.694	235.1	368.886	238.515	268.393		36.4023	34.3642	37.112	31.8685
85639		277.094	365.348	223.484	341.904	253.457	295.759				0	0	0	0	0	0		0	0	0	0	0	0		0	0	0	0	0	0		1.00911	1.01843	1.00075	1.01134	1.01146	1.01264		282.076	365.348	235.647	341.904	253.457	295.759		36.5027	34.6023	37.549	31.8685
85719		356.063	305.243	261.568	261.436	257.732	292.24				0	0	0	0	0	0		0	0	0	0	0	0		0	0	0	0	0	0		1.0091	1.01862	1.00081	1.01139	1.01112	1.01284		356.063	305.243	261.568	261.436	257.732	292.24		36.6725	34.6967	37.7957	31.8685
85799		323.825	317.924	269.236	281.202	238.488	257.05				0	0	0	0	0	0		0	0	0	0	0	0		0	0	0	0	0	0		1.00926	1.01805	1.00069	1.01122	1.0115	1.01281		323.825	317.924	269.236	281.202	238.198	257.05		36.5027	34.6967	37.7957	31.8685
85879		351.728	303.712	256.288	248.61	251.598	316.035				0	0	0	0	0	0		0	0	0	0	0	0		0	0	0	0	0	0		1.00906	1.01833	1.00037	1.01115	1.01137	1.01287		351.728	303.712	256.288	248.61	251.598	316.035		36.4023	34.6967	37.5275	31.8313
85999		277.219	400.544	272.894	321.367	280.559	366.791				0	0	0	0	0	0		0	0	0	0	0	0		0	0	0	0	0	0		1.00912	1.0183	1.00083	1.01114	1.01144	1.01276		281.97	400.544	272.894	321.367	280.559	366.791		36.3438	34.6967	37.663	31.7165
86119		319.731	337.741	201.594	328.118	238.941	293.857				0	0	0	0	0	0		0	0	0	0	0	0		0	0	0	0	0	0		1.00906	1.01883	1.00076	1.01129	1.01165	1.0139		319.731	337.741	235.646	328.118	237.93	293.857		36.3438	34.6023	37.626	31.6723
86199		272.701	296.162	219.064	268.173	233.733	347.822				0	0	0	0	0	0		0	0	0	0	0	0		0	0	0	0	0	0		1.00901	1.01827	1.00108	1.01113	1.01149	1.01501		281.971	296.162	235	268.173	237.93	347.822		36.4023	34.3642	37.5248	31.6943
86279		284.734	307.444	248.937	246.454	260.827	309.464				0	0	0	0	0	0		0	0	0	0	0	0		0	0	0	0	0	0		1.00891	1.01863	1.00096	1.01085	1.01157	1.01475		284.734	307.444	248.937	246.454	260.827	309.464		36.4023	34.1192	37.5753	31.796
86359		319.007	343.848	306.88	252.835	284.203	310.366				0	0	0	0	0	0		0	0	0	0	0	0		0	0	0	0	0	0		1.00863	1.01868	1.00105	1.011	1.01114	1.01436		319.007	343.848	306.88	252.835	284.203	310.366		36.4023	34.3642	36.9703	32.024
86439		334.728	310.642	252.955	240.027	228.93	285.744				0	0	0	0	0	0		0	0	0	0	0	0		0	0	0	0	0	0		1.00863	1.01821	1.00122	1.01079	1.01108	1.01394		334.728	310.642	252.955	240.027	237.931	285.744		36.3438	34.4958	36.714	32.024
86519		299.826	318.912	237.58	221.728	239.145	229.641				0	0	0	0	0	0		0	0	0	0	0	0		0	0	0	0	0	0		1.00864	1.01882	1.00151	1.01094	1.01169	1.01396		299.826	318.912	234.027	221.66	237.867	241.927		36.325	34.3642	36.714	31.7312
86599		281.911	286.845	245.759	225.008	234.844	236.549				0	0	0	0	0	0		0	0	0	0	0	0		0	0	0	0	0	0		1.00875	1.01901	1.0021	1.0109	1.01208	1.01402		281.911	286.845	233.795	221.334	237.845	241.922		36.325	34.3642	36.714	31.7835
86699		263.761	273.253	209.585	202.784	208.912	243.433				0	0	0	0	0	0		0	0	0	0	0	0		0	0	0	0	0	0		1.00859	1.0185	1.00212	1.0114	1.01202	1.01391		281.968	273.253	233.794	220.935	237.849	241.759		36.3835	34.3642	36.714	31.4175
86779		352.103	269.658	233.662	223.357	280.731	214.432				0	0	0	0	0	0		0	0	0	0	0	0		0	0	0	0	0	0		1.00835	1.01841	1.00172	1.01194	1.01187	1.01364		352.103	269.658	233.944	220.652	280.731	241.786		36.442	34.4127	36.7883	31.2405
86859		318.517	283.378	218.394	257.979	223.185	223.049				0	0	0	0	0	0		0	0	0	0	0	0		0	0	0	0	0	0		1.00817	1.01785	1.00172	1.01193	1.01176	1.0136		318.517	283.378	233.761	257.979	237.828	241.647		36.4995	34.6508	36.4822	31.2405
86999		292.768	256.131	249.511	212.883	267.987	256.969				0	0	0	0	0	0		0	0	0	0	0	0		0	0	0	0	0	0		1.00825	1.01773	1.00111	1.01182	1.01137	1.01327		292.768	256.131	249.511	220.384	267.987	256.969		36.6675	34.6508	36.586	31.2582
87079		326.318	360.847	221.881	241.191	211.499	236.339				0	0	0	0	0	0		0	0	0	0	0	0		0	0	0	0	0	0		1.00784	1.01746	1.00101	1.01181	1.01101	1.01316		326.318	360.847	233.779	241.191	237.931	241.536		36.491	34.6508	36.586	31.2582
87159		265.342	302.608	231.11	206.599	223.326	252.733				0	0	0	0	0	0		0	0	0	0	0	0		0	0	0	0	0	0		1.00784	1.01731	1.00093	1.01217	1.01095	1.01303		281.692	302.608	233.724	220.307	237.931	252.733		36.491	34.6023	36.385	31.2582
87241		286.133	241.732	233.636	195.558	230.548	275.977				0	0	0	0	0	0		0	0	0	0	0	0		0	0	0	0	0	0		1.00789	1.01724	1.00096	1.01226	1.01092	1.01301		286.133	263.127	233.654	220.287	237.901	275.977		36.0908	34.6967	36.3073	31.255
87319		292.829	244.192	221.716	206.86	251.702	247.96				0	0	0	0	0	0		0	0	0	0	0	0		0	0	0	0	0	0		1.0078	1.01721	1.00118	1.01269	1.01087	1.01309		292.829	263.129	233.65	220.23	251.702	247.96		36.0908	34.6967	36.3073	31.255
87399		259.763	262.931	260.157	212.832	215.495	195.266				0	0	0	0	0	0		0	0	0	0	0	0		0	0	0	0	0	0		1.00785	1.01716	1.00162	1.0128	1.01104	1.0128		280.871	262.931	260.157	220.045	237.671	241.417		35.2727	34.7452	36.2655	31.1737
87479		244.151	226.15	186.27	200.745	211.762	230.939				0	0	0	0	0	0		0	0	0	0	0	0		0	0	0	0	0	0		1.00762	1.01745	1.00201	1.01287	1.01109	1.01276		280.89	263.112	233.562	219.912	237.659	241.274		35.2727	34.8522	36.2655	31.1173
87599		333.574	320.471	231.237	245.99	217.426	259.985				0	0	0	0	0	0		0	0	0	0	0	0		0	0	0	0	0	0		1.00746	1.01743	1.00149	1.01279	1.01079	1.01328		333.574	320.471	233.518	245.99	237.733	259.985		35.3985	34.8522	36.2005	31.1173
87679		362.765	265.011	285.196	234.278	276.67	217.858				0	0	0	0	0	0		0	0	0	0	0	0		0	0	0	0	0	0		1.00726	1.01738	1.00141	1.01244	1.01086	1.01405		362.765	265.011	285.196	234.278	276.67	240.968		35.2192	34.8522	36.1338	31.1723
87799		346.799	261.307	260.184	226.708	218.44	224.822				0	0	0	0	0	0		0	0	0	0	0	0		0	0	0	0	0	0		1.00731	1.01752	1.00146	1.0125	1.01094	1.01318		346.799	261.307	260.184	220.063	237.931	241.404		35.6495	35.1598	36.1338	31.2287
87879		267.194	256.147	255.313	209.595	256.517	227.227				0	0	0	0	0	0		0	0	0	0	0	0		0	0	0	0	0	0		1.00741	1.01727	1.00143	1.01253	1.01128	1.01337		280.905	256.147	255.313	220.061	256.517	241.398		36.1485	35.1598	36.2005	31.31
87999		312.607	249.289	255.226	180.506	226.263	216.585				0	0	0	0	0	0		0	0	0	0	0	0		0	0	0	0	0	0		1.00754	1.01748	1.00119	1.01257	1.01129	1.01249		312.607	263.11	255.226	219.945	237.93	241.427		36.1485	35.1598	36.1338	31.2287
88079		260.276	252.108	269.498	209.745	209.893	279.123				0	0	0	0	0	0		0	0	0	0	0	0		0	0	0	0	0	0		1.00748	1.01744	1.00093	1.01276	1.01111	1.01242		280.9	263.113	269.498	220.047	237.884	279.123		36.6587	35.188	36.3462	31.31
88159		242.017	253.636	178.116	169.418	206.958	242.549				0	0	0	0	0	0		0	0	0	0	0	0		0	0	0	0	0	0		1.00763	1.01691	1.00116	1.01287	1.01099	1.01235		280.888	263.235	233.237	220.041	237.895	241.432		36.6587	35.1598	36.2248	31.31
88245		302.714	337.691	258.993	215.465	218.881	275.793				0	0	0	0	0	0		0	0	0	0	0	0		0	0	0	0	0	0		1.00758	1.01747	1.00121	1.0138	1.01098	1.01227		302.714	337.691	258.993	219.809	237.686	275.793		36.7377	35.1598	36.2248	31.2287
88319		297.393	286.64	220.653	223.372	216.186	315.593				0	0	0	0	0	0		0	0	0	0	0	0		0	0	0	0	0	0		1.0076	1.01741	1.00129	1.01447	1.0109	1.01281		297.393	286.64	233.216	219.718	237.706	315.593		36.466	35.188	36.2248	31.4058
88439		270.084	329.988	223.874	203.218	227.4	242.24				0	0	0	0	0	0		0	0	0	0	0	0		0	0	0	0	0	0		1.00749	1.01729	1.00095	1.01455	1.01071	1.01203		280.77	329.988	233.27	219.494	237.753	241.384		36.466	35.188	36.7252	31.3395
88519		292.786	273.39	199.435	191.437	208.58	214.055				0	0	0	0	0	0		0	0	0	0	0	0		0	0	0	0	0	0		1.00754	1.01751	1.00083	1.01477	1.01056	1.01224		292.786	273.39	233.289	219.488	237.928	241.377		36.466	35.188	36.7252	31.3395
88599		274.208	283.737	215.377	201.292	223.246	214.544				0	0	0	0	0	0		0	0	0	0	0	0		0	0	0	0	0	0		1.00764	1.01707	1.00069	1.0148	1.01092	1.01225		280.759	283.737	233.053	219.666	237.901	241.377		36.466	35.188	36.4905	31.5512
88679		261.792	225.184	169.359	185.562	221.642	223.968				0	0	0	0	0	0		0	0	0	0	0	0		0	0	0	0	0	0		1.00769	1.01749	1.00069	1.01439	1.01085	1.01242		280.495	263.109	232.862	219.498	237.907	241.355		36.391	35.188	36.2597	31.4705
88779		221.429	255.323	183.791	185.861	191.911	218.064				0	0	0	0	0	0		0	0	0	0	0	0		0	0	0	0	0	0		1.00773	1.01758	1.00072	1.01449	1.0108	1.01252		280.484	263.226	232.862	219.496	237.73	240.947		36.391	35.422	36.2597	31.4705
88859		295.325	233.251	178.444	197.483	186.053	230.573				0	0	0	0	0	0		0	0	0	0	0	0		0	0	0	0	0	0		1.00776	1.01742	1.00074	1.0138	1.01088	1.01257		295.325	263.254	233.046	219.81	237.318	241.318		36.2325	35.3938	36.4905	31.5512
88999		290.851	299.764	248.49	202.992	247.197	246.346				0	0	0	0	0	0		0	0	0	0	0	0		0	0	0	0	0	0		1.00775	1.01744	1.0004	1.01381	1.0112	1.01245		290.851	299.764	232.872	219.808	237.274	241.337		36.2325	35.3938	36.5322	31.5512
89079		239.774	265.351	209.801	195.579	258.872	228.951				0	0	0	0	0	0		0	0	0	0	0	0		0	0	0	0	0	0		1.00765	1.01738	0.999763	1.01463	1.01162	1.01229		280.51	265.351	232.955	219.692	258.872	240.833		36.2325	35.2867	36.5632	31.5512
89159		267.247	234.598	201.986	195.316	220.78	216.493				0	0	0	0	0	0		0	0	0	0	0	0		0	0	0	0	0	0		1.00735	1.01755	0.99991	1.01435	1.0117	1.01221		280.608	263.293	233.169	219.736	237.205	241.378		36.391	35.5295	36.794	31.5512
89239		259.518	254.88	201.159	208.723	213.72	205.436				0	0	0	0	0	0		0	0	0	0	0	0		0	0	0	0	0	0		1.00774	1.01757	0.99986	1.01453	1.0119	1.01166		280.075	263.25	232.942	219.494	237.462	241.397		35.9485	35.2867	36.5632	31.3395
89319		234.799	269.141	204.873	187.447	196.15	205.664				0	0	0	0	0	0		0	0	0	0	0	0		0	0	0	0	0	0		1.00788	1.01779	0.999666	1.0144	1.01168	1.01132		280.014	269.141	232.846	219.498	237.515	241.408		35.4925	35.2867	36.4778	31.194
89460		242.536	266.618	181.447	186.729	188.773	199.441				0	0	0	0	0	0		0	0	0	0	0	0		0	0	0	0	0	0		1.00767	1.01779	0.999433	1.01422	1.01143	1.01135		280.018	266.618	232.852	219.503	237.577	241.407		36.016	35.2867	36.4778	31.194
89539		266.967	260.117	201.453	186.2	194.225	212.191				0	0	0	0	0	0		0	0	0	0	0	0		0	0	0	0	0	0		1.00716	1.01772	0.999578	1.01409	1.01114	1.01125		280.028	260.117	232.849	219.456	237.882	241.41		36.016	35.2867	36.4778	31.007
89639		320.186	282.609	228.842	205.517	202.981	214.213				0	0	0	0	0	0		0	0	0	0	0	0		0	0	0	0	0	0		1.00719	1.01706	0.999385	1.01376	1.01138	1.01118		320.186	282.609	232.853	219.224	237.861	241.413		36.016	35.2382	36.4778	30.521
89719		265.847	238.424	213.918	209.232	198.425	207.945				0	0	0	0	0	0		0	0	0	0	0	0		0	0	0	0	0	0		1.00777	1.01688	0.99915	1.01423	1.01125	1.01102		279.924	263.267	233.035	219.136	237.714	241.418		36.016	35.2382	36.5632	30.521
89799		305.739	262.156	215.772	168.256	208.28	219.08				0	0	0	0	0	0		0	0	0	0	0	0		0	0	0	0	0	0		1.00779	1.01759	0.999678	1.01416	1.01114	1.01182		305.739	262.156	232.966	218.761	237.282	240.984		36.016	35.0043	36.5632	30.4555
89879		256.08	256.041	177.317	223.476	198.165	231.899				0	0	0	0	0	0		0	0	0	0	0	0		0	0	0	0	0	0		1.00722	1.01711	0.999956	1.01519	1.01122	1.01244		280.02	263.232	232.839	218.624	236.969	240.813		35.814	35.0043	36.4778	30.1683
89999		229.542	230.252	206.083	197.211	193.23	212.27				0	0	0	0	0	0		0	0	0	0	0	0		0	0	0	0	0	0		1.00769	1.01697	0.999974	1.01556	1.0113	1.01212		279.937	263.264	232.839	218.602	236.951	240.726		35.814	35.1317	36.4778	30.1683
90079		250.08	238.368	182.442	202.166	215.039	176.579				0	0	0	0	0	0		0	0	0	0	0	0		0	0	0	0	0	0		1.00773	1.01681	1.00009	1.01558	1.01127	1.01215		279.931	263.307	232.836	218.475	236.958	240.644		35.814	35.3745	36.4778	29.9247
90159		224.666	241.535	167.011	182.087	190.453	196.916				0	0	0	0	0	0		0	0	0	0	0	0		0	0	0	0	0	0		1.0076	1.01658	1.00035	1.01542	1.01089	1.0119		279.557	263.311	232.83	218.119	237.049	240.453		36.1822	35.481	36.4778	29.9698
90259		243.953	285.714	209.228	208.867	213.567	223.962				0	0	0	0	0	0		0	0	0	0	0	0		0	0	0	0	0	0		1.00746	1.01724	1.0001	1.01541	1.01057	1.0121		279.612	285.714	232.645	218.122	237.121	240.425		36.1822	35.5295	36.2988	30.053
90379		229.732	261.423	208.498	187.729	217.763	220.26				0	0	0	0	0	0		0	0	0	0	0	0		0	0	0	0	0	0		1.00762	1.01721	1.00042	1.01537	1.01054	1.01214		279.549	261.423	232.554	218.131	236.719	240.419		35.687	35.6365	36.2057	30.0815
90465		267.522	258.406	197.302	194.407	227.951	212.39				0	0	0	0	0	0		0	0	0	0	0	0		0	0	0	0	0	0		1.00743	1.01659	1.00016	1.01524	1.0101	1.01171		279.627	263.311	232.562	218.165	236.825	240.48		35.1635	35.6365	36.2057	30.1428
90539		259.716	229.601	170.58	184.072	210.862	230.952				0	0	0	0	0	0		0	0	0	0	0	0		0	0	0	0	0	0		1.00732	1.01648	1.0007	1.01544	1.00979	1.01156		279.67	263.313	232.595	218.113	237.23	240.334		35.6167	35.6365	36.2988	30.1428
90619		236.575	291.389	202.422	200.705	187.222	234.944				0	0	0	0	0	0		0	0	0	0	0	0		0	0	0	0	0	0		1.00739	1.01655	1.0005	1.01597	1.00976	1.01141		279.643	291.389	232.601	218.421	237.637	240.343		35.6167	35.972	36.2988	30.2682
90699		219.275	302.687	178.673	175.75	195.627	181.264				0	0	0	0	0	0		0	0	0	0	0	0		0	0	0	0	0	0		1.00697	1.01591	1.00068	1.01602	1.00971	1.01164		279.766	302.687	232.595	218.407	237.93	240.49		35.6167	36.0828	36.2988	30.2682
90779		234.835	285.602	164.916	198.667	226.94	200.526				0	0	0	0	0	0		0	0	0	0	0	0		0	0	0	0	0	0		1.00662	1.01575	1.00174	1.01596	1.00989	1.01147		279.826	285.602	232.564	218.002	237.93	240.514		35.6167	36.1898	36.2988	30.1803
90859		251.042	265.618	228.888	222.143	226.747	228.809				0	0	0	0	0	0		0	0	0	0	0	0		0	0	0	0	0	0		1.00677	1.01537	1.0018	1.0162	1.00987	1.01136		280.044	265.618	232.563	217.628	237.93	240.346		35.8483	36.1898	36.2988	30.011
90999		265.725	260.52	202.573	212.569	245.229	217.186				0	0	0	0	0	0		0	0	0	0	0	0		0	0	0	0	0	0		1.00661	1.01552	1.00267	1.01607	1.00996	1.01326		280.051	260.52	232.52	217.687	237.929	240.103		36.0813	36.1898	36.3943	29.9735
91119		299.416	235.236	225.135	182.103	238.481	179.172				0	0	0	0	0	0		0	0	0	0	0	0		0	0	0	0	0	0		1.00662	1.01541	1.00283	1.01578	1.01057	1.01491		299.416	264.205	232.511	217.814	237.928	239.878		36.4137	36.218	36.3943	30.011
91199		217.179	209.313	189.046	189.789	211.267	201.617				0	0	0	0	0	0		0	0	0	0	0	0		0	0	0	0	0	0		1.0067	1.01571	1.00254	1.01639	1.01093	1.01473		279.812	264.244	232.427	216.853	237.82	239.77		36.5837	36.424	36.551	29.759
91279		274.275	273.434	179.573	189.198	244.013	214.257				0	0	0	0	0	0		0	0	0	0	0	0		0	0	0	0	0	0		1.00677	1.01611	1.00304	1.01587	1.01118	1.01505		279.801	273.434	232.394	217.785	237.738	239.868		36.5837	36.6605	36.551	30.011
91379		256.237	220.617	167.94	203.18	205.039	210.098				0	0	0	0	0	0		0	0	0	0	0	0		0	0	0	0	0	0		1.00671	1.01619	1.00258	1.01622	1.01098	1.01508		279.811	264.425	232.526	217.616	237.804	239.866		36.5837	37.2908	36.644	30.011
91479		231.339	229.666	197.884	179	209.06	207.18				0	0	0	0	0	0		0	0	0	0	0	0		0	0	0	0	0	0		1.00664	1.01608	1.00257	1.01675	1.01105	1.0149		279.823	264.44	232.589	217.362	237.782	239.879		36.5837	37.2625	36.823	30.011
91559		269.229	239.247	249.91	192.17	239.328	249.99				0	0	0	0	0	0		0	0	0	0	0	0		0	0	0	0	0	0		1.0067	1.01576	1.00242	1.01665	1.01085	1.01495		279.812	264.495	249.91	216.804	237.847	249.99		36.1822	37.1555	36.9085	29.7887
91639		292.726	243.986	224.199	189.863	213.939	219.002				0	0	0	0	0	0		0	0	0	0	0	0		0	0	0	0	0	0		1.00681	1.01611	1.00143	1.01657	1.01096	1.01499		292.726	264.436	232.955	216.818	237.812	239.94		36.1822	37.107	37.093	29.7887
91719		233.699	231.246	203.338	192.538	235.743	216.51				0	0	0	0	0	0		0	0	0	0	0	0		0	0	0	0	0	0		1.00661	1.01613	1.00232	1.01651	1.01097	1.01531		279.475	264.434	232.798	216.829	237.809	239.94		36.3122	37.1555	36.9085	29.942
91799		287.759	234.763	179.553	220.666	236.377	217.491				0	0	0	0	0	0		0	0	0	0	0	0		0	0	0	0	0	0		1.0066	1.01593	1.00181	1.01639	1.01056	1.01526		287.759	264.462	232.835	216.852	237.928	239.853		36.1683	37.1555	36.9085	29.942
91879		271.766	198.287	194.161	175.496	210.655	232.262				0	0	0	0	0	0		0	0	0	0	0	0		0	0	0	0	0	0		1.0072	1.0158	1.00187	1.01647	1.0107	1.01561		279.026	264.231	232.633	216.837	237.343	239.827		36.1683	36.5253	36.823	30.4927
91999		275.721	263.326	164.801	158.494	197.101	198.311				0	0	0	0	0	0		0	0	0	0	0	0		0	0	0	0	0	0		1.00673	1.01566	1.00191	1.01708	1.0106	1.01557		279.447	263.326	232.628	216.721	237.928	239.94		36.4342	36.5253	36.823	29.942
92079		247.079	226.803	192.138	176.56	206.573	185.692				0	0	0	0	0	0		0	0	0	0	0	0		0	0	0	0	0	0		1.00681	1.01565	1.00096	1.01757	1.01063	1.01517		279.792	264.253	232.856	216.627	237.92	239.94		36.7057	36.4768	36.9085	29.942
92159		252.848	256.262	249.498	239.618	242.778	229.788				0	0	0	0	0	0		0	0	0	0	0	0		0	0	0	0	0	0		1.00665	1.01585	1.00098	1.01769	1.0107	1.0154		279.821	264.227	249.498	239.618	237.899	239.94		36.7057	36.4768	37.093	29.7887
92264		315.743	277.779	250.052	181.683	244.371	215.316				0	0	0	0	0	0		0	0	0	0	0	0		0	0	0	0	0	0		1.00729	1.01589	1.0008	1.01756	1.01053	1.01542		315.743	277.779	250.052	216.631	237.936	239.94		36.4342	37.0005	37.2	29.759
92359		250.879	295.049	197.402	211.214	233.095	225.89				0	0	0	0	0	0		0	0	0	0	0	0		0	0	0	0	0	0		1.00732	1.01584	1.00084	1.01729	1.01077	1.01546		279.322	295.049	233.148	217.102	237.932	239.94		36.3122	37.0005	36.9503	30.011
92439		243.708	231.583	197.507	207.984	194.761	209.522				0	0	0	0	0	0		0	0	0	0	0	0		0	0	0	0	0	0		1.00766	1.0158	1.00176	1.01754	1.01069	1.01526		279.258	264.483	233.104	216.979	237.9	239.94		36.3122	37.107	37.2	30.0408
92519		245.796	222.664	237.417	209.157	198.775	197.581				0	0	0	0	0	0		0	0	0	0	0	0		0	0	0	0	0	0		1.00759	1.01587	1.00133	1.01742	1.01033	1.01556		279.271	264.227	232.969	216.656	237.929	239.83		36.3122	36.4768	37.275	29.942
92599		266.562	282.743	200.98	190.487	177.471	184.252				0	0	0	0	0	0		0	0	0	0	0	0		0	0	0	0	0	0		1.0078	1.01592	1.00137	1.01744	1.01008	1.0157		279.591	282.743	233.123	217.028	237.929	239.94		36.3615	36.5253	37.382	30.194
92679		250.3	242.702	149.299	187.728	203.474	184.413				0	0	0	0	0	0		0	0	0	0	0	0		0	0	0	0	0	0		1.00769	1.01595	1.00141	1.01752	1.01036	1.01589		279.938	264.226	233.121	216.665	237.946	239.941		36.593	36.5253	37.382	30.194
92799		335.96	280.66	237.936	193.263	237.928	243.423				0	0	0	0	0	0		0	0	0	0	0	0		0	0	0	0	0	0		1.00729	1.01571	1.00166	1.01757	1.01073	1.01591		335.96	280.66	233.217	216.634	238.024	239.941		36.593	37.107	37.556	30.194
92879		310.022	241.438	244.167	212.464	211.822	207.76				0	0	0	0	0	0		0	0	0	0	0	0		0	0	0	0	0	0		1.00762	1.01594	1.00161	1.01748	1.01079	1.01672		310.022	264.46	233.395	216.693	237.932	239.94		36.3518	37.005	37.697	30.0408
92999		220.685	246.499	198.46	224.053	233.7	239.94				0	0	0	0	0	0		0	0	0	0	0	0		0	0	0	0	0	0		1.00763	1.01631	1.00163	1.01725	1.01082	1.0167		279.949	264.863	233.393	217.505	238.019	240.115		36.593	37.7433	37.697	30.011
93079		275.229	223.163	214.946	187.478	225.649	253.74				0	0	0	0	0	0		0	0	0	0	0	0		0	0	0	0	0	0		1.00751	1.01647	1.00087	1.01737	1.01045	1.0164		279.655	265.226	233.457	217.48	238.074	253.74		36.3615	38.081	37.697	30.011
93159		239.684	240.23	206.052	177.794	225.017	234.457				0	0	0	0	0	0		0	0	0	0	0	0		0	0	0	0	0	0		1.00755	1.01642	1.00098	1.01713	1.01024	1.01646		279.278	265.528	233.447	216.833	238.482	240.161		36.09	38.3885	37.697	29.759
93239		240.475	242.995	194.419	188.482	202.211	225.359				0	0	0	0	0	0		0	0	0	0	0	0		0	0	0	0	0	0		1.00737	1.01634	1.00092	1.01753	1.01016	1.01641		279.312	265.54	233.299	216.648	238.483	239.941		36.3122	38.3885	37.556	29.759
93319		280.667	224.571	150.238	219.779	212.178	212.094				0	0	0	0	0	0		0	0	0	0	0	0		0	0	0	0	0	0		1.00744	1.01619	1.00116	1.01752	1.01034	1.0164		279.277	265.724	233.432	217.448	238.52	239.941		36.3122	38.138	37.697	30.011
93399		280.027	254.412	196.344	210.072	210.558	289.902				0	0	0	0	0	0		0	0	0	0	0	0		0	0	0	0	0	0		1.00775	1.01602	1.00117	1.01745	1.01019	1.01626		278.807	266.255	233.271	217.463	238.671	289.902		36.0462	38.194	37.556	30.011
93539		258.01	251.275	201.924	216.626	231.48	244.223				0	0	0	0	0	0		0	0	0	0	0	0		0	0	0	0	0	0		1.0075	1.0159	1.00126	1.01754	1.01036	1.01642		278.637	265.747	233.424	217.814	238.695	240.169		35.9302	38.138	37.697	30.1803
93619		253.082	280.708	209.097	162.459	186.283	219.838				0	0	0	0	0	0		0	0	0	0	0	0		0	0	0	0	0	0		1.00737	1.01615	1.00131	1.01814	1.01028	1.01642		278.649	280.708	233.561	217.69	238.767	240.169		36.0522	38.3885	37.8092	30.21
93699		265.307	252.522	240.24	184.26	221.261	223.683				0	0	0	0	0	0		0	0	0	0	0	0		0	0	0	0	0	0		1.00741	1.01606	1.00109	1.01789	1.01	1.01571		278.849	265.582	233.579	217.696	238.802	240.294		36.0462	38.3885	37.6273	30.0408
93799		281.971	240.959	191.452	186.284	206.621	210.005				0	0	0	0	0	0		0	0	0	0	0	0		0	0	0	0	0	0		1.00761	1.01567	1.00117	1.01711	1.01017	1.01583		279.228	265.63	233.573	217.767	238.966	239.941		36.3122	38.3885	37.6273	30.011
93879		213.968	246.277	195.118	188.686	193.507	215.312				0	0	0	0	0	0		0	0	0	0	0	0		0	0	0	0	0	0		1.00716	1.01537	1.00127	1.01769	1.01012	1.01644		279.353	265.42	233.423	217.384	238.863	239.941		36.3122	38.081	37.515	29.759
93999		253.956	232.989	185.532	184.55	232.017	235.73				0	0	0	0	0	0		0	0	0	0	0	0		0	0	0	0	0	0		1.00738	1.01563	1.0013	1.01718	1.01036	1.01636		279.293	265.633	233.561	217.765	238.955	239.941		36.09	38.3885	37.6273	30.011
94079		250.108	253.872	174.893	225.427	209.172	212.736				0	0	0	0	0	0		0	0	0	0	0	0		0	0	0	0	0	0		1.00744	1.01527	1.00113	1.01795	1.01039	1.01782		279.276	265.66	233.651	217.268	238.954	239.923		35.824	38.06	37.6503	29.759
94179		264.182	314.819	221.913	224.302	224.445	239.811				0	0	0	0	0	0		0	0	0	0	0	0		0	0	0	0	0	0		1.00742	1.01538	1.00094	1.01804	1.01021	1.01634		279.527	314.819	233.672	217.224	239.065	240.185		36.09	38.06	37.6905	29.7335
94259		304.629	237.297	206.524	221.369	242.299	239.265				0	0	0	0	0	0		0	0	0	0	0	0		0	0	0	0	0	0		1.00672	1.01487	1.00091	1.01783	1.01014	1.01637		304.629	265.691	233.672	217.319	239.069	240.18		35.8487	38.06	37.6905	29.7335
94339		246.894	306.231	204.742	225.567	243.939	246.141				0	0	0	0	0	0		0	0	0	0	0	0		0	0	0	0	0	0		1.00674	1.01526	1.00112	1.01782	1.01034	1.01629		279.601	306.231	233.745	217.324	239.056	246.141		35.8487	38.3885	37.698	29.7335
94419		238.023	270.384	191.152	180.318	267.219	228.962				0	0	0	0	0	0		0	0	0	0	0	0		0	0	0	0	0	0		1.00744	1.01531	1.00085	1.01761	1.00991	1.01797		279.525	270.384	234.279	217.422	267.219	239.941		35.675	38.3885	38.0915	29.716
94539		251.578	241.5	183.039	190.346	227.316	195.254				0	0	0	0	0	0		0	0	0	0	0	0		0	0	0	0	0	0		1.00741	1.01478	1.00051	1.01715	1.00982	1.01646		279.528	265.699	234.41	217.513	239.088	240.353		35.5402	38.3885	38.0915	29.716
94619		238.477	212.078	196.752	171.791	194.369	203.599				0	0	0	0	0	0		0	0	0	0	0	0		0	0	0	0	0	0		1.00656	1.01489	1.00033	1.01634	1.00963	1.01628		279.619	265.69	234.448	217.197	239.1	240.198		35.3452	38.3885	38.0915	29.612
94699		266.583	254.774	195.402	157.938	205.013	202.95				0	0	0	0	0	0		0	0	0	0	0	0		0	0	0	0	0	0		1.0062	1.01544	1.00041	1.01646	1.00985	1.01797		279.901	265.877	234.467	217.638	238.984	239.941		35.6167	38.4665	38.1328	29.716
94779		303.339	247.999	266.727	212.537	271.611	253.576				0	0	0	0	0	0		0	0	0	0	0	0		0	0	0	0	0	0		1.00633	1.01555	1.00058	1.01651	1.00991	1.01799		303.339	266.33	266.727	217.118	271.611	253.576		35.8483	38.194	38.3773	29.612
94859		316.02	256.337	194.736	206.87	237.932	222.229				0	0	0	0	0	0		0	0	0	0	0	0		0	0	0	0	0	0		1.00624	1.01536	1.0006	1.01656	1.00999	1.01898		316.02	266.338	234.56	216.62	239.078	239.94		35.6167	38.5225	38.3773	29.612
95039		302.763	237.115	206.604	190.852	249.211	210.089				0	0	0	0	0	0		0	0	0	0	0	0		0	0	0	0	0	0		1.00632	1.01558	1.00073	1.01712	1.01008	1.01892		302.763	266.329	235.111	216.615	249.211	239.842		35.8117	38.5225	39.0005	29.6295
95119		264.381	252.577	203.415	190.821	232.292	199.628				0	0	0	0	0	0		0	0	0	0	0	0		0	0	0	0	0	0		1.00642	1.01564	1.00048	1.01702	1.01004	1.01936		279.862	266.326	235.212	216.165	239.075	239.701		35.8117	38.5225	39.0005	29.1218
95199		268.358	249.251	192.151	214.591	270.151	175.873				0	0	0	0	0	0		0	0	0	0	0	0		0	0	0	0	0	0		1.00663	1.01556	1.00021	1.01621	1.01007	1.02029		279.824	266.33	235.298	215.88	270.151	239.627		35.6167	38.5225	39.0005	28.894
95279		245.668	231.02	176.982	198.334	196.914	207.586				0	0	0	0	0	0		0	0	0	0	0	0		0	0	0	0	0	0		1.00754	1.01558	1.00011	1.0169	1.01003	1.01924		279.693	266.329	235.326	215.749	239.168	239.708		35.1635	38.5225	39.0005	28.894
95379		256.12	238.92	231.035	200.153	224.818	254.538				0	0	0	0	0	0		0	0	0	0	0	0		0	0	0	0	0	0		1.00772	1.01561	1.00031	1.0172	1.00979	1.01885		279.932	266.328	235.749	215.69	239.177	254.538		35.395	38.194	39.4165	28.894
95459		238.486	254.966	233.354	186.574	260.15	213.018				0	0	0	0	0	0		0	0	0	0	0	0		0	0	0	0	0	0		1.00712	1.01602	1.00019	1.01699	1.00991	1.01891		280.108	266.383	235.76	215.732	260.15	239.94		35.9485	38.053	39.4165	28.894
95539		246.445	231.357	233.088	156.888	279.56	203.708				0	0	0	0	0	0		0	0	0	0	0	0		0	0	0	0	0	0		1.00719	1.01591	1.00023	1.01695	1.01009	1.01812		280.099	266.388	235.756	216.189	279.56	240.182		35.7195	37.9305	39.3855	29.1218
95619		298.862	224.971	226.249	203.536	280.152	253.358				0	0	0	0	0	0		0	0	0	0	0	0		0	0	0	0	0	0		1.00684	1.0158	1.00051	1.01624	1.00977	1.01848		298.862	266.619	235.713	216.622	280.152	253.358		35.2007	38.2532	39.3855	29.655
95699		255.982	228.33	207.109	198.676	226.951	271.634				0	0	0	0	0	0		0	0	0	0	0	0		0	0	0	0	0	0		1.00661	1.01578	1.00018	1.01581	1.00962	1.01854		280.181	266.622	235.76	216.633	239.655	271.634		35.2007	38.2532	39.3855	29.655
95780		268.856	231.334	232.603	226.99	248.755	220.023				0	0	0	0	0	0		0	0	0	0	0	0		0	0	0	0	0	0		1.00652	1.01563	1.00015	1.01648	1.00973	1.01835		280.47	266.634	235.927	226.99	248.755	240.529		35.151	38.2267	39.5557	29.6848
95859		269.897	247.56	212.513	199.446	218.67	243.077				0	0	0	0	0	0		0	0	0	0	0	0		0	0	0	0	0	0		1.00646	1.01565	0.99969	1.01647	1.00968	1.01693		280.482	266.632	235.989	216.62	239.653	240.664		35.151	38.2125	39.5557	29.838
95999		263.944	237.82	177.929	197.629	229.079	231.193				0	0	0	0	0	0		0	0	0	0	0	0		0	0	0	0	0	0		1.00667	1.01566	0.999374	1.01641	1.00989	1.01659		280.705	266.809	236.032	216.621	239.815	240.814		35.209	38.2717	39.5557	29.838
96079		274.352	268.571	247.464	200.724	244.36	247.852				0	0	0	0	0	0		0	0	0	0	0	0		0	0	0	0	0	0		1.00676	1.01577	1	1.01637	1.01043	1.0166		280.926	268.571	247.464	216.407	244.36	247.852		35.3118	38.2255	39.7297	29.3048
96179		256.249	254.739	230.388	183.803	239.338	204.462				0	0	0	0	0	0		0	0	0	0	0	0		0	0	0	0	0	0		1.00659	1.01622	1.00035	1.01629	1.00972	1.01678		280.981	268.028	236.137	216.435	240.067	241.4		35.195	38.4315	39.747	29.1515
96259		262.22	208.894	223.489	207.746	243.756	186.414				0	0	0	0	0	0		0	0	0	0	0	0		0	0	0	0	0	0		1.00687	1.01552	0.99951	1.01638	1.00944	1.01661		281.445	268.636	236.512	216.405	243.756	241.406		35.252	38.3933	39.921	29.1515
96339		232.79	231.66	226.173	191.551	221.924	213.934				0	0	0	0	0	0		0	0	0	0	0	0		0	0	0	0	0	0		1.0068	1.01495	0.999721	1.01635	1.00948	1.01542		281.466	268.762	236.831	216.416	240.677	241.52		35.252	38.3933	40.3438	29.1515
96419		267.561	261.078	197.771	177.805	220.255	199.364				0	0	0	0	0	0		0	0	0	0	0	0		0	0	0	0	0	0		1.00676	1.01508	1.00052	1.01653	1.00955	1.01264		281.482	268.734	236.78	216.346	241.132	242.037		35.1263	38.3933	40.1352	29.1515
96499		266.406	280.235	181.051	222.069	209.469	219.898				0	0	0	0	0	0		0	0	0	0	0	0		0	0	0	0	0	0		1.00646	1.01506	1.0006	1.01672	1.00951	1.01279		281.579	280.235	236.842	216.618	241.138	242.129		35.1263	38.383	39.681	29.655
96599		280.793	236.155	175.019	199.698	208.695	195.681				0	0	0	0	0	0		0	0	0	0	0	0		0	0	0	0	0	0		1.00651	1.0151	1.00061	1.01714	1.00951	1.01574		281.565	268.728	236.842	216.615	241.138	242.03		34.8095	38.383	39.4685	29.6848
96679		237.577	219.698	244.425	201.769	215.357	185.912				0	0	0	0	0	0		0	0	0	0	0	0		0	0	0	0	0	0		1.00652	1.01535	1.00069	1.01711	1.00947	1.01565		281.56	268.976	244.425	216.615	241.145	242.05		34.8095	38.4878	39.4685	29.6848
96785		280.099	272.78	233.795	194.815	242.268	207.168				0	0	0	0	0	0		0	0	0	0	0	0		0	0	0	0	0	0		1.0067	1.01542	1.0009	1.01667	1.00989	1.01277		281.928	272.78	236.846	216.294	241.256	242.395		35.2305	38.498	39.4638	29.6848
96879		284.202	254.24	249.802	205.273	269.991	203.159				0	0	0	0	0	0		0	0	0	0	0	0		0	0	0	0	0	0		1.00678	1.01527	1.00006	1.01661	1.00975	1.01089		284.202	269.056	249.802	216.619	269.991	242.534		35.2305	38.7285	39.3483	29.7887
96999		258.571	252.72	235.739	176.251	223.983	214.168				0	0	0	0	0	0		0	0	0	0	0	0		0	0	0	0	0	0		1.00665	1.01501	1.00003	1.01643	1.01006	1.01291		281.93	269.065	237.279	216.621	241.44	242.451		35.0625	38.6143	39.5472	29.759
97099		301.579	233.802	199.251	210.967	243.328	236.353				0	0	0	0	0	0		0	0	0	0	0	0		0	0	0	0	0	0		1.00662	1.01481	0.999644	1.01631	1.00999	1.01293		301.579	269.072	237.32	216.622	241.831	242.451		34.3038	38.5493	39.4637	29.759
97199		261.056	250.039	187.722	184.813	217.517	212.863				0	0	0	0	0	0		0	0	0	0	0	0		0	0	0	0	0	0		1.00687	1.01498	1.00062	1.01626	1.00971	1.01281		281.98	269.118	237.19	216.622	241.862	242.452		35.2862	38.4408	39.4105	29.7335
97287		243.681	216.964	180.951	191.802	218.724	216.043				0	0	0	0	0	0		0	0	0	0	0	0		0	0	0	0	0	0		1.00684	1.01458	1.00055	1.01639	1.00978	1.01576		281.981	269.128	237.207	216.621	242.104	242.247		35.2862	38.344	39.0867	29.7335
97359		261.95	231.849	192.442	196.086	243.152	226.762				0	0	0	0	0	0		0	0	0	0	0	0		0	0	0	0	0	0		1.00691	1.01456	1.00052	1.01625	1.00973	1.01568		281.92	269.129	237.214	216.622	242.113	242.257		34.3038	38.344	39.0867	29.7335
97439		258.383	312.021	226.33	204.844	226.191	217.195				0	0	0	0	0	0		0	0	0	0	0	0		0	0	0	0	0	0		1.00717	1.01421	1.00065	1.0163	1.00989	1.01269		281.911	312.021	237.392	216.622	242.281	242.452		34.3038	38.344	39.2625	29.7335
97539		254.214	320.803	274.4	212.82	246.894	240.391				0	0	0	0	0	0		0	0	0	0	0	0		0	0	0	0	0	0		1.0074	1.01404	1.00075	1.01632	1.00993	1.01054		281.836	320.803	274.4	216.622	246.894	242.551		34.0258	38.503	39.2625	29.7335
97619		277.503	249.102	228.57	225.164	222.836	262.178				0	0	0	0	0	0		0	0	0	0	0	0		0	0	0	0	0	0		1.00736	1.01416	1.00023	1.0162	1.01007	1.01065		281.965	269.617	237.621	225.164	242.896	262.178		35.273	38.8182	39.2492	29.7335
97699		264.261	217.995	199.341	186.52	211.902	259.779				0	0	0	0	0	0		0	0	0	0	0	0		0	0	0	0	0	0		1.00736	1.01419	1.00023	1.0162	1.0099	1.01037		281.965	269.615	237.993	216.623	242.932	259.779		35.273	38.5347	39.5593	29.7335
97799		276.223	234.705	192.509	193.452	223.869	197.591				0	0	0	0	0	0		0	0	0	0	0	0		0	0	0	0	0	0		1.0072	1.01473	1.00038	1.01609	1.00989	1.01035		281.97	269.592	238.46	216.624	242.934	242.644		35.225	38.232	39.4765	29.716
97879		248.647	205.438	184.465	183.388	205.657	225.316				0	0	0	0	0	0		0	0	0	0	0	0		0	0	0	0	0	0		1.00724	1.0141	1.00045	1.0159	1.01048	1.01037		281.969	269.619	238.442	216.625	242.807	242.64		35.1103	37.9597	39.2265	29.7335
97999		208.452	210.567	168.437	166.524	205.221	179.772				0	0	0	0	0	0		0	0	0	0	0	0		0	0	0	0	0	0		1.00724	1.01468	1.00015	1.01593	1.01044	1.0104		281.969	269.595	238.511	216.625	242.815	242.635		35.1103	37.9597	39.1725	29.7335
98079		222.236	236.815	162.789	180.253	201.239	200.272				0	0	0	0	0	0		0	0	0	0	0	0		0	0	0	0	0	0		1.00755	1.01488	1.00015	1.01609	1.01041	1.01034		282.012	269.586	238.511	216.624	243.172	242.942		35.3003	37.583	39.1725	29.7335
98159		249.541	263.25	231.125	224.499	273.815	212.253				0	0	0	0	0	0		0	0	0	0	0	0		0	0	0	0	0	0		1.00754	1.01524	1.00048	1.01619	1.01003	1.00915		282.012	263.25	238.433	216.623	273.815	243.053		35.3003	37.3772	39.1725	29.7335
98239		261.544	286.391	216.992	226.666	231.376	248.715				0	0	0	0	0	0		0	0	0	0	0	0		0	0	0	0	0	0		1.00767	1.01489	1.00053	1.01599	1.00975	1.00937		282.008	286.391	238.417	226.666	243.347	248.715		35.2635	37.314	39.123	29.759
98319		267.589	270.035	184.471	204.676	218.325	217.623				0	0	0	0	0	0		0	0	0	0	0	0		0	0	0	0	0	0		1.0075	1.01541	1.00035	1.01591	1.00986	1.01056		282.013	270.035	238.467	216.625	243.345	243.087		35.2635	37.314	39.0823	29.7335
98399		254.258	266.391	216.458	158.843	233.756	202.815				0	0	0	0	0	0		0	0	0	0	0	0		0	0	0	0	0	0		1.00757	1.0156	1.00023	1.01596	1.00981	1.01056		282.028	266.391	238.495	217.374	243.346	243.087		35.2635	37.314	39.0423	29.9855
98479		260.327	241.31	181.279	181.466	224.754	211.528				0	0	0	0	0	0		0	0	0	0	0	0		0	0	0	0	0	0		1.00767	1.01561	1.00014	1.01593	1.00997	1.01056		282.028	269.556	238.513	217.732	243.4	243.087		35.2635	37.314	39.0423	29.9892
98559		262.588	227.99	228.618	202.875	223.762	194.869				0	0	0	0	0	0		0	0	0	0	0	0		0	0	0	0	0	0		1.00773	1.01558	0.999968	1.01634	1.01011	1.01034		282.028	269.557	238.552	217.659	243.514	243.131		35.215	37.2547	38.5888	29.9717
98639		237.387	242.788	188.576	171.206	210.84	173.607				0	0	0	0	0	0		0	0	0	0	0	0		0	0	0	0	0	0		1.00753	1.01557	0.999831	1.0166	1.00967	1.01056		282.029	269.557	238.583	217.076	243.565	243.086		35.215	37.1047	38.5888	29.9387
98739		236.874	227.989	181.167	191.038	173.112	213.657				0	0	0	0	0	0		0	0	0	0	0	0		0	0	0	0	0	0		1.00736	1.01531	1.00028	1.01614	1.00955	1.01244		282.029	269.568	238.484	217.288	243.717	242.9		35.1265	37.0107	38.5888	29.9387
98839		320.081	287.418	267.29	196.616	256.976	213.915				0	0	0	0	0	0		0	0	0	0	0	0		0	0	0	0	0	0		1.00735	1.0153	1.00052	1.01568	1.00965	1.01546		320.081	287.418	267.29	217.462	256.976	242.559		35.2043	36.9905	38.967	29.9387
98999		266.249	272.65	221.062	184.22	205.828	215.517				0	0	0	0	0	0		0	0	0	0	0	0		0	0	0	0	0	0		1.00728	1.01473	1.00021	1.01578	1.00943	1.01565		282.263	272.65	238.956	217.443	243.882	242.626		34.9472	36.978	39.0383	29.9387
99079		268.875	246.419	208.53	190.832	196.203	204.321				0	0	0	0	0	0		0	0	0	0	0	0		0	0	0	0	0	0		1.00733	1.01477	0.99987	1.0162	1.00974	1.01694		282.255	269.591	239.018	217.262	243.976	242.566		34.9472	36.6997	39.0383	29.9387
99199		312.911	230.163	213.185	173.533	202.629	244.88				0	0	0	0	0	0		0	0	0	0	0	0		0	0	0	0	0	0		1.00691	1.01534	0.999921	1.01607	1.00963	1.01678		312.911	269.567	239.244	217.707	243.981	244.88		34.9472	36.5977	39.123	29.9212
99279		247.667	244.764	217.021	192.088	181.39	195.657				0	0	0	0	0	0		0	0	0	0	0	0		0	0	0	0	0	0		1.00672	1.01534	0.999907	1.0161	1.00973	1.01668		282.285	269.567	239.245	217.702	243.977	242.759		34.7562	36.559	39.0697	29.8543
99359		232.138	231.661	185.538	174.257	215.07	167.801				0	0	0	0	0	0		0	0	0	0	0	0		0	0	0	0	0	0		1.00658	1.0157	1.00012	1.01583	1.00985	1.01678		282.864	269.17	239.235	217.751	244.133	242.99		34.9845	36.2825	39.0697	29.8543
99439		259.789	221.849	208.7	192.818	237.116	212.404				0	0	0	0	0	0		0	0	0	0	0	0		0	0	0	0	0	0		1.00659	1.01597	0.99984	1.01563	1.01013	1.01695		282.287	269.137	239.023	217.472	244.306	243.201		34.7562	36.2825	38.8238	29.649
99539		307.563	266.319	228.781	219.459	230.682	242.454				0	0	0	0	0	0		0	0	0	0	0	0		0	0	0	0	0	0		1.00683	1.01603	0.999692	1.01572	1.01007	1.01545		307.563	266.319	239.255	216.672	244.363	243.15		34.845	36.2825	39.0697	29.545
99639		253.11	250.737	219.621	184.568	205.921	203.475				0	0	0	0	0	0		0	0	0	0	0	0		0	0	0	0	0	0		1.00696	1.01586	0.999782	1.01569	1.00992	1.0156		283.938	269.14	239.324	216.689	244.688	243.122		34.6747	36.2825	39.1445	29.545
99719		253.355	248.773	207.156	210.82	266.145	196.943				0	0	0	0	0	0		0	0	0	0	0	0		0	0	0	0	0	0		1.00694	1.01589	0.999675	1.01581	1.00997	1.01696		283.94	269.139	239.445	216.634	266.145	242.974		34.6747	36.2437	38.628	29.4445
99799		250.528	223.132	187.289	185.183	208.342	209.959				0	0	0	0	0	0		0	0	0	0	0	0		0	0	0	0	0	0		1.00697	1.01568	0.999384	1.01558	1.01013	1.01703		283.937	269.175	239.477	216.613	245.176	242.968		34.6747	36.2437	38.2955	29.4445
99879		272.753	234.669	223.145	182.112	190.844	178.18				0	0	0	0	0	0		0	0	0	0	0	0		0	0	0	0	0	0		1.00673	1.01564	0.999535	1.01557	1.00992	1.01722		283.97	269.184	239.74	216.744	245.22	242.95		34.6747	36.2825	38.2587	29.5485
99999		255.646	246.525	205.657	197.644	175.702	219.021				0	0	0	0	0	0		0	0	0	0	0	0		0	0	0	0	0	0		1.0068	1.01563	0.999596	1.01539	1.01	1.01714		283.959	269.102	239.726	217.514	245.219	243.134		34.5537	36.0445	38.0795	29.7537
100099		262.771	234.691	182.928	187.388	184.099	222.133				0	0	0	0	0	0		0	0	0	0	0	0		0	0	0	0	0	0		1.00681	1.01587	0.999438	1.01517	1.01029	1.01724		283.959	269.095	239.761	217.554	245.217	243.122		34.5537	36.0445	37.7968	29.7537
100199		283.908	264.228	223.811	218.018	212.973	203.634				0	0	0	0	0	0		0	0	0	0	0	0		0	0	0	0	0	0		1.00734	1.01537	0.99955	1.01556	1.01029	1.01735		283.908	264.228	239.923	216.747	245.26	242.938		34.5457	36.3845	38.0757	29.5485
100279		272.074	279.724	265.221	206.454	248.697	219.872				0	0	0	0	0	0		0	0	0	0	0	0		0	0	0	0	0	0		1.00743	1.01523	0.999757	1.01536	1.01059	1.01818		284.107	279.724	265.221	217.519	248.697	242.807		34.4452	36.6997	38.1683	29.7537
100359		256.836	288.478	210.932	199.828	215.602	224.035				0	0	0	0	0	0		0	0	0	0	0	0		0	0	0	0	0	0		1.00765	1.01528	1.00013	1.01535	1.01035	1.01722		284.185	288.478	240.298	217.521	245.4	242.951		34.2967	36.5977	38.483	29.5983
100459		288.075	267.278	212.975	190.245	228.609	224.456				0	0	0	0	0	0		0	0	0	0	0	0		0	0	0	0	0	0		1.00758	1.01525	0.999975	1.01495	1.01069	1.01708		288.075	267.278	240.583	217.594	245.386	242.686		34.2967	36.559	38.6125	29.7537
100539		257.98	230.596	234.467	213.475	197.729	241.432				0	0	0	0	0	0		0	0	0	0	0	0		0	0	0	0	0	0		1.00776	1.01523	1.00001	1.0152	1.01069	1.01765		284.36	269.572	240.583	217.549	245.385	242.593		34.5065	36.5427	38.27	29.8543
100639		284.714	250.684	214.086	210.5	204.314	214.84				0	0	0	0	0	0		0	0	0	0	0	0		0	0	0	0	0	0		1.00783	1.01504	0.999841	1.0157	1.01076	1.01777		284.714	269.637	240.612	217.458	245.433	242.883		34.5065	36.8287	38.073	29.8543
100719		257.13	235.455	199.383	190.053	192.464	229.608				0	0	0	0	0	0		0	0	0	0	0	0		0	0	0	0	0	0		1.008	1.01464	0.999593	1.01577	1.01072	1.01768		284.172	269.646	240.618	216.651	245.382	242.592		34.5065	36.8287	38.2953	29.649
100803		218.818	230.554	216.723	197.787	226.336	221.889				0	0	0	0	0	0		0	0	0	0	0	0		0	0	0	0	0	0		1.0081	1.01453	0.999475	1.01573	1.01098	1.01763		284.169	269.648	240.621	216.67	245.428	242.594		34.5065	36.796	38.6378	29.649
100879		243.714	252.767	184.578	199.065	190.191	206.908				0	0	0	0	0	0		0	0	0	0	0	0		0	0	0	0	0	0		1.0081	1.01431	0.999349	1.01576	1.01061	1.01701		284.312	269.653	240.591	216.656	245.437	242.969		35.297	36.78	38.6125	29.8543
101019		316.663	292.664	227.045	173.094	236.703	212.548				0	0	0	0	0	0		0	0	0	0	0	0		0	0	0	0	0	0		1.00821	1.0144	0.999359	1.01516	1.0107	1.01687		316.663	292.664	240.591	216.932	245.636	242.982		35.0923	37.32	38.6125	29.8543
101099		299.411	259.64	216.209	238.001	237.355	260.202				0	0	0	0	0	0		0	0	0	0	0	0		0	0	0	0	0	0		1.00806	1.01437	0.999605	1.01562	1.01095	1.01682		299.411	269.754	240.588	238.001	245.932	260.202		35.297	37.273	38.5355	29.8543
101199		253.356	263.226	230.546	221.981	194.29	201.362				0	0	0	0	0	0		0	0	0	0	0	0		0	0	0	0	0	0		1.00793	1.01422	1.00004	1.01554	1.01075	1.01726		284.336	269.765	240.583	216.759	245.971	243.119		35.0923	36.9128	38.5355	29.7537
101279		256.679	270.745	183.628	200.689	230.016	217.174				0	0	0	0	0	0		0	0	0	0	0	0		0	0	0	0	0	0		1.0078	1.0143	0.999977	1.0159	1.01066	1.01647		284.354	270.745	240.583	216.625	245.99	243.221		35.297	37.0557	38.5355	29.7537
101359		218.505	230.108	245.727	201.347	239.673	214.338				0	0	0	0	0	0		0	0	0	0	0	0		0	0	0	0	0	0		1.00767	1.01441	0.999914	1.01629	1.01117	1.01722		284.118	269.752	245.727	216.437	245.579	242.95		34.6513	36.9128	38.277	29.649
101439		250.645	227.054	206.913	193.195	223.161	224.971				0	0	0	0	0	0		0	0	0	0	0	0		0	0	0	0	0	0		1.00758	1.01454	0.999644	1.01669	1.01152	1.01878		283.545	269.966	240.396	215.788	245.814	242.698		34.2967	37.18	38.277	29.545
101519		223.092	234.604	205.388	182.153	207.513	234.745				0	0	0	0	0	0		0	0	0	0	0	0		0	0	0	0	0	0		1.00772	1.01436	0.999751	1.01653	1.01172	1.01875		283.418	269.992	240.586	215.819	245.773	242.704		34.2967	37.18	38.5355	29.4445
101619		284.442	270.405	241.363	206.373	232.313	236.891				0	0	0	0	0	0		0	0	0	0	0	0		0	0	0	0	0	0		1.00788	1.01367	1.00011	1.01667	1.0109	1.01751		284.442	270.405	241.363	216.132	245.941	243.086		34.2967	37.18	38.5355	29.5485
101719		318.62	284.505	245.651	228.476	228.422	217.019				0	0	0	0	0	0		0	0	0	0	0	0		0	0	0	0	0	0		1.00781	1.01353	1.00059	1.01672	1.01101	1.01914		318.62	284.505	245.651	228.476	246.23	242.936		34.4452	37.5402	38.5355	29.5485
101799		243.534	245.833	235.891	211.336	217.472	237.247				0	0	0	0	0	0		0	0	0	0	0	0		0	0	0	0	0	0		1.0079	1.01336	1.00148	1.01694	1.01101	1.01757		282.338	270.049	240.364	215.977	246.228	243.078		34.4452	37.5402	38.6125	29.649
101879		265.85	289.205	203.303	198.534	221.628	245.924				0	0	0	0	0	0		0	0	0	0	0	0		0	0	0	0	0	0		1.00763	1.01319	1.00125	1.01696	1.01091	1.01909		282.343	289.205	240.41	215.965	246.246	245.924		34.4452	37.5872	38.5355	29.649
101999		275.734	232.384	188.528	209.969	220.897	204.914				0	0	0	0	0	0		0	0	0	0	0	0		0	0	0	0	0	0		1.00767	1.01306	1.00098	1.01688	1.01167	1.02008		282.316	269.927	240.129	216.012	246.115	242.784		34.2362	37.32	38.277	29.716
102079		249.68	232.686	194.993	172.757	225.589	215.788				0	0	0	0	0	0		0	0	0	0	0	0		0	0	0	0	0	0		1.00768	1.01215	1.00098	1.01708	1.01098	1.01896		282.342	270.039	240.464	215.902	246.403	242.665		34.4452	37.32	38.5355	29.716
102159		241.55	248.636	186.899	184.389	188.441	199.807				0	0	0	0	0	0		0	0	0	0	0	0		0	0	0	0	0	0		1.00768	1.01205	1.00021	1.01743	1.01074	1.01753		282.342	270.041	240.603	215.478	246.421	243.083		34.4452	37.273	38.5607	29.612
102259		242.259	234.537	168.249	159.546	196.682	197.97				0	0	0	0	0	0		0	0	0	0	0	0		0	0	0	0	0	0		1.00755	1.0122	1.00005	1.01718	1.01078	1.01903		282.317	270.038	240.607	215.845	246.824	242.653		34.3367	37.273	38.5607	29.716
102339		266.438	266.761	196.028	187.131	232.289	204.818				0	0	0	0	0	0		0	0	0	0	0	0		0	0	0	0	0	0		1.00762	1.01197	1.00091	1.01724	1.01095	1.01894		282.316	266.761	240.592	215.81	246.78	242.669		34.3367	37.273	38.5607	29.716
102459		261.793	272.242	219.337	220.271	238.031	206.273				0	0	0	0	0	0		0	0	0	0	0	0		0	0	0	0	0	0		1.00744	1.01201	1.00105	1.01733	1.01089	1.01914		282.318	272.242	240.59	216.613	246.795	242.936		34.409	37.273	38.5607	29.9212
102539		269.994	230.145	204.345	201.465	224.016	222.806				0	0	0	0	0	0		0	0	0	0	0	0		0	0	0	0	0	0		1.00732	1.01197	1.0017	1.01753	1.01086	1.01891		282.348	270.042	240.583	216.611	246.89	242.957		34.618	37.32	38.5607	29.9387
102639		226.223	204.011	223.067	181.552	203.573	242.16				0	0	0	0	0	0		0	0	0	0	0	0		0	0	0	0	0	0		1.00724	1.01183	1.00159	1.01761	1.01087	1.01975		282.319	269.851	240.342	216.594	246.802	242.844		34.53	36.796	38.5355	29.9387
102719		217.051	260.062	241.566	196.734	218.146	202.893				0	0	0	0	0	0		0	0	0	0	0	0		0	0	0	0	0	0		1.00705	1.01261	1.00173	1.01751	1.01115	1.01883		282.322	269.756	241.566	215.66	246.39	243.144		34.8647	36.8287	38.277	29.759
102799		223.812	223.887	174.174	193.451	200.782	198.768				0	0	0	0	0	0		0	0	0	0	0	0		0	0	0	0	0	0		1.00702	1.01298	1.00213	1.01749	1.01098	1.01718		282.492	269.939	240.234	216.612	246.403	243.129		35.0737	37.3687	38.5355	29.9643
102879		226.818	265.753	185.849	227.186	220.569	217.636				0	0	0	0	0	0		0	0	0	0	0	0		0	0	0	0	0	0		1.00729	1.01319	1.00211	1.01754	1.01068	1.01899		282.349	265.753	240.574	227.186	246.286	242.659		34.739	37.636	38.5607	30.0168
102999		225.182	257.6	172.155	186.424	192.887	224.785				0	0	0	0	0	0		0	0	0	0	0	0		0	0	0	0	0	0		1.00744	1.01405	1.00213	1.01756	1.01064	1.01903		282.318	270.036	240.571	217.44	246.292	242.652		34.8647	37.6033	38.5607	30.1863
103079		275.062	245.674	242.65	218.692	254.886	223.556				0	0	0	0	0	0		0	0	0	0	0	0		0	0	0	0	0	0		1.00743	1.01434	1.00212	1.01769	1.01066	1.02013		282.318	269.995	242.65	216.625	254.886	242.507		34.8647	37.636	38.429	30.0168
103179		259.128	256.139	226.327	204.456	205.519	232.932				0	0	0	0	0	0		0	0	0	0	0	0		0	0	0	0	0	0		1.00775	1.01449	1.00221	1.01772	1.01075	1.01892		282.315	269.974	240.597	216.625	246.273	242.672		34.8198	37.636	38.429	30.0168
103259		277.127	272.429	215.679	222.13	219.042	230.404				0	0	0	0	0	0		0	0	0	0	0	0		0	0	0	0	0	0		1.00789	1.01463	1.0024	1.01729	1.01116	1.01903		282.314	272.429	240.594	222.13	246.203	242.653		34.8198	37.636	38.429	30.0168
103359		289.195	273.073	259.933	193.855	206.831	225.35				0	0	0	0	0	0		0	0	0	0	0	0		0	0	0	0	0	0		1.00798	1.01444	1.00206	1.01744	1.01134	1.02004		289.195	273.073	259.933	216.689	246.376	242.577		34.485	37.3687	38.429	30.0168
103439		234.189	203.976	216.892	202.48	214.155	202.175				0	0	0	0	0	0		0	0	0	0	0	0		0	0	0	0	0	0		1.00808	1.01425	1.00232	1.01767	1.01145	1.01867		282.312	269.763	240.633	217.396	246.656	242.718		34.485	37.3687	38.836	30.1863
103519		268.432	229.957	222.831	195.493	216.193	223.824				0	0	0	0	0	0		0	0	0	0	0	0		0	0	0	0	0	0		1.00819	1.01435	1.00243	1.01776	1.01121	1.01758		282.333	269.994	241.035	217.72	246.716	242.917		34.599	37.6033	38.9665	30.1608
103599		221.431	224.755	206.43	222.811	236.365	204.203				0	0	0	0	0	0		0	0	0	0	0	0		0	0	0	0	0	0		1.00837	1.01395	1.00268	1.01784	1.01153	1.01856		282.818	270.038	240.96	222.811	246.635	242.57		34.739	37.6033	38.9665	30.1608
103679		230.256	256.314	209.899	171.143	253.035	217.939				0	0	0	0	0	0		0	0	0	0	0	0		0	0	0	0	0	0		1.00829	1.0142	1.003	1.01796	1.01131	1.01954		282.897	270.016	241.2	217.961	253.035	242.539		34.618	37.5872	39.0802	30.1608
103799		291.503	288.631	298.833	223.629	255.786	255.78				0	0	0	0	0	0		0	0	0	0	0	0		0	0	0	0	0	0		1.00826	1.01424	1.00314	1.01757	1.01133	1.02007		291.503	288.631	298.833	223.629	255.786	255.78		34.739	37.5402	39.4035	30.2723
103879		235.761	249.322	236.143	224.796	260.438	258.176				0	0	0	0	0	0		0	0	0	0	0	0		0	0	0	0	0	0		1.00846	1.01393	1.00266	1.01755	1.01111	1.02051		282.736	270.038	236.143	224.796	260.438	258.176		34.739	37.18	40.0165	30.2723
103999		286.717	239.948	210.53	197.394	263.684	242.446				0	0	0	0	0	0		0	0	0	0	0	0		0	0	0	0	0	0		1.00851	1.01406	1.00281	1.01764	1.01108	1.02138		286.717	270.035	241.479	218.442	263.684	242.446		34.739	37.5402	40.0165	30.2723
104079		231.564	221.236	195.183	237.591	226.59	216.418				0	0	0	0	0	0		0	0	0	0	0	0		0	0	0	0	0	0		1.00822	1.01431	1.0028	1.01816	1.01106	1.02111		282.332	270	241.481	237.591	246.937	242.241		34.599	37.18	40.0165	30.1608
104159		248.894	263.292	199.472	200.776	209.669	213.383				0	0	0	0	0	0		0	0	0	0	0	0		0	0	0	0	0	0		1.00811	1.01417	1.00194	1.01812	1.01081	1.02075		282.312	263.292	242.288	217.654	246.945	242.282		34.8198	37.18	40.3855	30.0677
104239		233.52	213.064	205.77	191.445	219.656	199.748				0	0	0	0	0	0		0	0	0	0	0	0		0	0	0	0	0	0		1.00831	1.01416	1.00177	1.01798	1.01037	1.02079		282.33	269.769	241.699	217.25	246.975	242.175		34.9338	37.18	40.0165	30.0677
104320		229.143	195.166	189.247	187.504	222.785	190.128				0	0	0	0	0	0		0	0	0	0	0	0		0	0	0	0	0	0		1.00836	1.01437	1.0021	1.01803	1.01054	1.02108		282.31	269.755	241.566	217.228	247.118	242.162		34.8198	37.18	40.0165	30.0677
104439		261.003	251.912	190.287	189.778	188.638	229.865				0	0	0	0	0	0		0	0	0	0	0	0		0	0	0	0	0	0		1.00857	1.01425	1.00228	1.0173	1.01069	1.02118		282.308	269.762	242.173	216.756	247.193	242.237		34.8198	37.18	40.3855	29.968
104519		286.907	289.556	241.133	253.937	261.817	259.374				0	0	0	0	0	0		0	0	0	0	0	0		0	0	0	0	0	0		1.00851	1.01428	1.00317	1.0178	1.01067	1.02111		286.907	289.556	241.133	253.937	261.817	259.374		34.9593	37.0557	40.3855	29.968
104599		286.559	252.193	225.741	230.971	305.497	257.904				0	0	0	0	0	0		0	0	0	0	0	0		0	0	0	0	0	0		1.00859	1.01432	1.0038	1.01786	1.01065	1.02152		286.559	269.655	241.362	230.971	305.497	257.904		34.7562	36.9128	40.0165	29.9387
104679		254.102	243.131	217.491	185.088	251.597	243.548				0	0	0	0	0	0		0	0	0	0	0	0		0	0	0	0	0	0		1.00842	1.01418	1.00391	1.01786	1.01067	1.02121		282.097	269.657	241.55	215.594	251.597	243.548		34.4757	36.9128	40.3748	29.6975
104759		236.863	268.953	227.997	208.458	221.416	239.941				0	0	0	0	0	0		0	0	0	0	0	0		0	0	0	0	0	0		1.00853	1.01425	1.00414	1.01809	1.01093	1.02103		282.024	268.953	241.523	215.574	247.182	242.044		33.2345	36.9128	40.3748	29.6975
104879		263.241	263.73	260.061	226.069	222.153	253.895				0	0	0	0	0	0		0	0	0	0	0	0		0	0	0	0	0	0		1.00841	1.01425	1.00389	1.01804	1.01099	1.02089		281.985	263.73	260.061	226.069	247.079	253.895		33.0142	36.9128	40.0165	29.6975
104999		249.054	255.224	194.98	203.651	215.77	237.591				0	0	0	0	0	0		0	0	0	0	0	0		0	0	0	0	0	0		1.00837	1.01415	1.00321	1.01784	1.01094	1.02078		281.929	269.635	241.307	215.448	246.947	242.032		32.9953	36.5522	39.4035	29.472
105099		212.538	231.622	165.402	199.775	209.264	234.026				0	0	0	0	0	0		0	0	0	0	0	0		0	0	0	0	0	0		1.00836	1.01318	1.00384	1.01778	1.011	1.02062		281.929	269.628	241.115	215.31	246.919	241.6		32.9953	36.0815	39.0802	29.1715
105199		218.879	277.763	239.299	199.49	241.289	244.384				0	0	0	0	0	0		0	0	0	0	0	0		0	0	0	0	0	0		1.00846	1.01326	1.0041	1.01802	1.01098	1.02039		281.926	277.763	239.299	214.909	241.289	244.384		32.9953	35.7415	39.4035	28.9098
105279		255.57	252.968	223.228	196.414	255.683	218.655				0	0	0	0	0	0		0	0	0	0	0	0		0	0	0	0	0	0		1.00837	1.01326	1.00382	1.01892	1.011	1.02078		281.491	269.331	241.123	214.494	255.683	240.825		32.9713	35.6877	39.0802	28.345
105359		249.4	279.034	218.32	191.094	229.995	235.021				0	0	0	0	0	0		0	0	0	0	0	0		0	0	0	0	0	0		1.0083	1.01343	1.00379	1.01957	1.01112	1.02101		281.259	279.034	240.639	213.715	246.738	240.417		32.7785	35.447	38.9665	28.0025
105459		226.604	254.161	224.273	193.764	231.652	214.033				0	0	0	0	0	0		0	0	0	0	0	0		0	0	0	0	0	0		1.00838	1.01365	1.00382	1.01917	1.01129	1.02107		281.255	269.108	240.638	213.792	246.696	240.401		32.7785	35.447	38.9665	27.699
105539		269.081	231.813	206.39	168.14	238.69	218.886				0	0	0	0	0	0		0	0	0	0	0	0		0	0	0	0	0	0		1.00837	1.01347	1.00412	1.01925	1.01122	1.02127		281.256	269.058	241.034	213.757	238.69	240.365		32.7785	35.3423	39.0802	27.0125
105619		276.569	260.797	224.757	154.711	219.703	229.865				0	0	0	0	0	0		0	0	0	0	0	0		0	0	0	0	0	0		1.00839	1.0143	1.00395	1.01901	1.01101	1.02143		281.255	268.903	240.635	213.7	246.431	240.057		32.7785	35.1538	39.2525	26.7988
105699		261.674	216.686	233.169	206.003	201.162	223.7				0	0	0	0	0	0		0	0	0	0	0	0		0	0	0	0	0	0		1.00822	1.01483	1.00385	1.01874	1.01145	1.02126		281.262	268.44	240.597	213.551	246.365	239.941		33.078	35.0015	39.122	26.626
105779		248.694	235.224	197.626	187.219	194.867	207.441				0	0	0	0	0	0		0	0	0	0	0	0		0	0	0	0	0	0		1.00808	1.01477	1.00387	1.0186	1.01153	1.0211		281.268	268.261	240.597	213.131	246.14	239.943		33.2322	34.9887	39.122	26.2848
105859		280.347	271.085	207.645	204.106	211.18	220.328				0	0	0	0	0	0		0	0	0	0	0	0		0	0	0	0	0	0		1.00821	1.01488	1.00345	1.0186	1.0112	1.02118		281.263	271.085	240.606	213.133	246.384	239.941		33.2322	34.9712	39.122	26.1895
105999		257.259	283.863	257.177	204.781	247.848	231.304				0	0	0	0	0	0		0	0	0	0	0	0		0	0	0	0	0	0		1.00825	1.01486	1.00361	1.01875	1.01048	1.02115		281.328	283.863	257.177	213.081	247.848	239.937		33.2322	34.9125	39.2525	26.1895
106079		258.286	275.33	245.492	212.408	244.286	194.105				0	0	0	0	0	0		0	0	0	0	0	0		0	0	0	0	0	0		1.00821	1.01437	1.00416	1.01871	1.01097	1.02085		281.263	275.33	245.492	213.096	244.286	239.83		33.165	34.9125	39.2525	26.1895
106159		227.944	210.334	210.122	172.074	229.34	232.697				0	0	0	0	0	0		0	0	0	0	0	0		0	0	0	0	0	0		1.00806	1.01343	1.00409	1.01892	1.01068	1.02062		281.179	267.747	240.632	212.844	246.424	239.723		33.1243	34.5897	39.2525	26.5103
106239		269.377	201.254	232.554	180.988	225.859	207.748				0	0	0	0	0	0		0	0	0	0	0	0		0	0	0	0	0	0		1.00815	1.01262	1.00402	1.01966	1.01048	1.02072		280.938	267.492	240.595	212.775	246.308	239.36		33.0662	34.4552	39.199	26.4455
106319		259.522	221.825	205.445	165.639	197.789	219.151				0	0	0	0	0	0		0	0	0	0	0	0		0	0	0	0	0	0		1.00821	1.01268	1.00386	1.01995	1.0099	1.02058		281.17	267.385	240.562	212.558	246.124	239.394		33.1243	34.3992	38.792	26.318
106419		272.183	255.63	229.729	189.825	247.115	199.521				0	0	0	0	0	0		0	0	0	0	0	0		0	0	0	0	0	0		1.00825	1.01277	1.00386	1.01994	1.00989	1.0203		280.919	267.15	240.562	212.558	247.115	239.46		33.0662	34.3715	38.715	26.318
106499		244.919	262.882	306.836	241.501	240.972	213.556				0	0	0	0	0	0		0	0	0	0	0	0		0	0	0	0	0	0		1.00785	1.01287	1.004	1.01965	1.01004	1.02042		280.997	266.717	306.836	241.501	240.972	239.431		33.1847	34.064	39.122	26.318
106599		251.626	268.248	229.561	269.42	253.795	231.139				0	0	0	0	0	0		0	0	0	0	0	0		0	0	0	0	0	0		1.00768	1.01292	1.0042	1.01961	1.00984	1.02072		280.756	268.248	240.495	269.42	253.795	238.658		32.806	33.742	38.715	26.318
106699		271.342	282.655	248.059	231.3	264.454	265.36				0	0	0	0	0	0		0	0	0	0	0	0		0	0	0	0	0	0		1.00746	1.01342	1.004	1.01954	1.01016	1.02069		280.772	282.655	248.059	231.3	264.454	265.36		32.6728	33.6507	38.5607	26.318
106799		273.996	217.709	207.991	184.794	210.504	242.918				0	0	0	0	0	0		0	0	0	0	0	0		0	0	0	0	0	0		1.0072	1.01358	1.00415	1.01954	1.01005	1.02065		280.664	266.339	240.169	212.565	246.098	242.918		32.6283	33.6507	38.5607	26.1927
106879		297.376	259.535	213.784	205.674	220.514	204.433				0	0	0	0	0	0		0	0	0	0	0	0		0	0	0	0	0	0		1.00717	1.01449	1.0037	1.01975	1.00996	1.02067		297.376	266.143	240.256	212.52	246.113	238.679		32.6283	33.572	38.5607	25.914
106999		222.725	242.825	186.575	201.327	211.499	218.211				0	0	0	0	0	0		0	0	0	0	0	0		0	0	0	0	0	0		1.0074	1.01358	1.0038	1.0196	1.01023	1.02078		280.315	265.923	240.236	212.456	246.327	238.633		32.5585	33.0652	38.5607	25.5643
107079		243.481	220.956	218.987	177.941	210.617	207.644				0	0	0	0	0	0		0	0	0	0	0	0		0	0	0	0	0	0		1.00748	1.01358	1.00375	1.01971	1.01003	1.02059		280.303	265.765	240.324	212.452	246.342	237.858		32.5718	32.8487	38.5607	25.6852
107159		241.215	294.811	181.19	192.494	204.679	207.53				0	0	0	0	0	0		0	0	0	0	0	0		0	0	0	0	0	0		1.00742	1.01335	1.00377	1.01953	1.01013	1.02074		280.089	294.811	240.321	212.391	246.084	237.782		32.6143	32.7638	38.5607	25.7335
107259		337.229	315.163	301.591	235.952	273.875	272.397				0	0	0	0	0	0		0	0	0	0	0	0		0	0	0	0	0	0		1.00747	1.01279	1.00383	1.01941	1.0101	1.02068		337.229	315.163	301.591	235.952	273.875	272.397		32.7937	32.7638	38.5607	25.192
107339		264.339	276.715	235.235	199.263	208.554	249.749				0	0	0	0	0	0		0	0	0	0	0	0		0	0	0	0	0	0		1.00745	1.01243	1.00369	1.01945	1.01011	1.02038		279.806	276.715	235.235	211.855	245.989	249.749		32.6152	32.7638	38.6125	25.192
107419		271.557	251.941	251.512	203.645	206.716	237.093				0	0	0	0	0	0		0	0	0	0	0	0		0	0	0	0	0	0		1.00691	1.01276	1.00391	1.01987	1.00997	1.02009		279.603	265.72	251.512	211.582	246.112	237.447		32.907	32.7638	38.6378	24.9892
107499		279.348	254.216	245.544	183.633	229.346	225.128				0	0	0	0	0	0		0	0	0	0	0	0		0	0	0	0	0	0		1.00718	1.01261	1.00371	1.01906	1.0104	1.02031		279.854	265.599	245.544	211.701	246.314	237.403		33.1785	32.3428	38.792	24.9892
107579		258.919	231.358	236.845	172.432	222.995	255.059				0	0	0	0	0	0		0	0	0	0	0	0		0	0	0	0	0	0		1.00704	1.01262	1.00306	1.01893	1.01003	1.02011		279.868	265.731	236.845	211.957	246.43	255.059		33.1785	32.7638	39.199	25.192
107679		239.655	227.097	221.848	183.376	228.694	225.423				0	0	0	0	0	0		0	0	0	0	0	0		0	0	0	0	0	0		1.00701	1.01281	1.00311	1.01863	1.01017	1.01993		279.587	265.716	240.614	212.02	246.331	237.101		32.907	32.7638	39.199	25.2335
107759		238.171	258.532	196.511	191.795	200.575	219.488				0	0	0	0	0	0		0	0	0	0	0	0		0	0	0	0	0	0		1.00699	1.01281	1.00223	1.01937	1.01016	1.01998		279.589	265.716	240.636	211.664	246.332	237.101		32.907	32.845	39.199	25.2335
107859		244.79	253.885	221.295	184.358	198.924	221.094				0	0	0	0	0	0		0	0	0	0	0	0		0	0	0	0	0	0		1.00691	1.01287	1.00234	1.01854	1.01076	1.02024		279.604	265.712	240.633	212.038	246.272	237.099		32.3932	32.7638	39.122	25.8243
107999		295.705	252.94	236.821	206.009	254.691	263.236				0	0	0	0	0	0		0	0	0	0	0	0		0	0	0	0	0	0		1.00683	1.01288	1.00246	1.01853	1.01072	1.01996		295.705	265.711	236.821	212.041	254.691	263.236		32.641	32.7638	39.2525	25.8243
108079		309.816	255.144	236.847	203.826	220.96	236.409				0	0	0	0	0	0		0	0	0	0	0	0		0	0	0	0	0	0		1.00675	1.01291	1.00182	1.01924	1.01054	1.01995		309.816	265.781	236.847	211.68	246.303	237.024		32.525	32.8875	39.122	25.2335
108179		282.305	242.228	244.539	204.137	239.04	207.783				0	0	0	0	0	0		0	0	0	0	0	0		0	0	0	0	0	0		1.00687	1.01317	1.00191	1.01929	1.01092	1.01975		282.305	266.031	244.539	211.674	239.04	237.102		32.525	32.9825	39.122	25.2335
108259		262.964	269.097	243.649	210.089	245.214	230.778				0	0	0	0	0	0		0	0	0	0	0	0		0	0	0	0	0	0		1.00709	1.01337	1.00171	1.01977	1.01128	1.01954		279.359	269.097	243.649	211.597	245.214	237.104		32.641	33.1892	38.715	25.2335
108339		244.399	219.803	205.469	229.815	211.969	240.953				0	0	0	0	0	0		0	0	0	0	0	0		0	0	0	0	0	0		1.00724	1.01338	1.00181	1.01968	1.01152	1.01944		278.482	266.278	240.605	229.815	246.43	240.953		32.525	33.1892	38.715	25.192
108419		253.189	218.198	190.227	181.99	200.934	216.634				0	0	0	0	0	0		0	0	0	0	0	0		0	0	0	0	0	0		1.00704	1.01341	1.00191	1.02004	1.0115	1.01943		279.365	266.276	240.603	211.553	246.43	237.083		32.641	33.1892	38.715	25.192
108499		251.541	260.614	188.181	179.431	214.61	196.09				0	0	0	0	0	0		0	0	0	0	0	0		0	0	0	0	0	0		1.00755	1.01335	1.00268	1.02073	1.01151	1.01929		279.511	266.279	240.591	211.44	246.43	236.897		32.3932	33.1892	38.429	25.1427
108619		296.3	228.618	239.912	241.85	229.951	252.865				0	0	0	0	0	0		0	0	0	0	0	0		0	0	0	0	0	0		1.00759	1.01336	1.00265	1.02014	1.0114	1.01925		296.3	265.983	239.912	241.85	246.431	252.865		32.641	32.9825	38.2747	25.1427
108699		288.523	257.947	233.024	198.263	301.053	254.415				0	0	0	0	0	0		0	0	0	0	0	0		0	0	0	0	0	0		1.00727	1.01337	1.00261	1.02017	1.01117	1.01916		288.523	265.77	233.024	211.357	301.053	254.415		33.0122	32.8875	38.2747	24.9892
108799		278.512	269.037	272.269	205.407	301.748	233.103				0	0	0	0	0	0		0	0	0	0	0	0		0	0	0	0	0	0		1.00733	1.01352	1.00207	1.02056	1.01118	1.01913		278.44	269.037	272.269	211.349	301.748	236.643		33.0122	32.7638	38.2747	24.9892
108879		254.235	233.666	251.051	213.718	234.676	212.106				0	0	0	0	0	0		0	0	0	0	0	0		0	0	0	0	0	0		1.00737	1.01356	1.00235	1.02031	1.01081	1.01925		277.678	265.53	251.051	211.509	246.817	236.77		32.8645	32.3428	38.2272	25.192
108999		242.219	301.887	208.311	217.436	246.952	245.314				0	0	0	0	0	0		0	0	0	0	0	0		0	0	0	0	0	0		1.0073	1.01355	1.00228	1.02048	1.01088	1.01925		277.687	301.887	240.596	217.436	246.952	245.314		32.8645	32.1875	38.2272	25.2335
109079		258.702	269.62	188.849	234.87	219.303	252.84				0	0	0	0	0	0		0	0	0	0	0	0		0	0	0	0	0	0		1.00736	1.01365	1.00235	1.0208	1.01051	1.01915		277.68	269.62	240.595	234.87	246.896	252.84		32.8645	32.1063	37.8573	25.192
109159		248.691	271.948	246.277	215.618	241.233	236.413				0	0	0	0	0	0		0	0	0	0	0	0		0	0	0	0	0	0		1.00737	1.01365	1.00222	1.02071	1.01044	1.01908		278.422	271.948	246.277	211.443	241.233	236.817		32.3772	32.1063	37.5493	25.192
109239		230.064	229.853	215.619	200.204	213.89	195.868				0	0	0	0	0	0		0	0	0	0	0	0		0	0	0	0	0	0		1.00737	1.01366	1.00225	1.02062	1.01056	1.01899		277.678	265.523	240.596	211.457	246.927	236.822		32.1113	32.304	37.4655	25.192
109319		250.195	269.547	261.916	228.466	260.072	232.932				0	0	0	0	0	0		0	0	0	0	0	0		0	0	0	0	0	0		1.00721	1.01374	1.00205	1.02051	1.01081	1.019		277.496	269.547	261.916	228.466	260.072	236.775		32.013	32.0675	37.3113	25.192
109439		255.092	278.072	216.014	207.386	238.665	201.805				0	0	0	0	0	0		0	0	0	0	0	0		0	0	0	0	0	0		1.00693	1.01375	1.00187	1.0203	1.01064	1.01918		277.805	278.072	240.581	211.51	238.665	236.771		31.4993	32.1072	37.3113	25.2335
109519		273.147	260.284	243.264	245.88	265.196	249.21				0	0	0	0	0	0		0	0	0	0	0	0		0	0	0	0	0	0		1.00704	1.014	1.00195	1.02038	1.01024	1.01907		278.412	265.755	243.264	245.88	265.196	249.21		31.5975	32.2995	37.4333	25.8243
109599		234.627	223.706	233.676	186.957	246.298	222.132				0	0	0	0	0	0		0	0	0	0	0	0		0	0	0	0	0	0		1.00706	1.01429	1.00179	1.02019	1.01054	1.01905		278.41	265.789	233.676	211.773	246.298	236.819		31.5975	32.7205	37.7738	25.9058
109679		291.492	250.215	211.489	217.752	231.733	221.466				0	0	0	0	0	0		0	0	0	0	0	0		0	0	0	0	0	0		1.0072	1.0144	1.00198	1.02078	1.00994	1.01877		291.492	265.728	241.143	217.752	247.015	236.832		31.4258	32.2995	37.9043	25.8243
109759		290.886	248.892	205.363	210.394	255.359	223.653				0	0	0	0	0	0		0	0	0	0	0	0		0	0	0	0	0	0		1.00728	1.01448	1.00206	1.0206	1.01013	1.01844		290.886	265.589	241.136	211.726	255.359	236.849		31.3565	32.2995	37.8663	25.8243
109845		263.708	248.209	200.104	189.847	238.832	193.266				0	0	0	0	0	0		0	0	0	0	0	0		0	0	0	0	0	0		1.0073	1.01434	1.00218	1.02028	1.00956	1.01871		279.288	265.599	241.108	211.762	238.832	236.835		31.5042	32.3428	37.7955	25.8243
109999		261.422	282.826	263.82	229.216	278.801	204.119				0	0	0	0	0	0		0	0	0	0	0	0		0	0	0	0	0	0		1.00706	1.01451	1.00226	1.02003	1.01043	1.01887		278.569	282.826	263.82	229.216	278.801	236.828		31.3565	32.3428	37.9092	25.9058
110079		279.557	263.189	239.547	194.553	231.792	199.039				0	0	0	0	0	0		0	0	0	0	0	0		0	0	0	0	0	0		1.00717	1.01436	1.00211	1.02067	1.01026	1.01951		279.557	265.597	239.547	211.718	247.205	236.801		31.5042	32.3428	38.174	26.0507
110159		324.86	264.624	238.452	194.15	240.111	245.738				0	0	0	0	0	0		0	0	0	0	0	0		0	0	0	0	0	0		1.00718	1.0144	1.00235	1.02031	1.00948	1.01898		324.86	264.624	238.452	212.038	240.111	245.738		31.6917	32.3428	38.57	26.108
110239		276.902	252.998	216.145	211.269	233.916	214.6				0	0	0	0	0	0		0	0	0	0	0	0		0	0	0	0	0	0		1.0072	1.01441	1.00246	1.02015	1.00956	1.01915		278.51	265.594	241.522	211.777	247.388	237.094		31.6917	32.424	38.57	26.0507
110319		275.011	216.25	240.598	211.248	207.056	212.842				0	0	0	0	0	0		0	0	0	0	0	0		0	0	0	0	0	0		1.00717	1.01439	1.00218	1.02025	1.00949	1.01977		278.516	265.596	240.598	211.766	247.406	237.044		31.3565	32.424	38.57	26.0507
110399		259.992	234.171	234.447	209.187	228.865	220.854				0	0	0	0	0	0		0	0	0	0	0	0		0	0	0	0	0	0		1.00721	1.01466	1.00201	1.01981	1.00949	1.01976		278.51	265.707	234.447	211.816	247.405	237.046		31.6917	32.7353	38.57	26.1983
110479		266.87	257.063	208.115	206.446	232.64	251.613				0	0	0	0	0	0		0	0	0	0	0	0		0	0	0	0	0	0		1.00726	1.01483	1.00219	1.02034	1.00956	1.01962		278.507	265.695	241.554	211.756	247.387	251.613		31.6917	32.7353	38.1488	26.1983
110579		276.615	274.416	223.343	210.737	230.067	194.503				0	0	0	0	0	0		0	0	0	0	0	0		0	0	0	0	0	0		1.00732	1.01464	1.00192	1.01997	1.00945	1.01888		278.503	274.416	242.04	211.797	247.416	237.096		31.3565	32.6315	38.384	26.4173
110699		282.278	274.984	250.162	222.322	217.131	220.954				0	0	0	0	0	0		0	0	0	0	0	0		0	0	0	0	0	0		1.007	1.01429	1.00214	1.01973	1.00997	1.0195		282.278	274.984	250.162	222.322	247.281	237.075		31.2172	32.7598	38.384	26.4175
110799		313.531	274.157	244.714	202.059	265.789	247.62				0	0	0	0	0	0		0	0	0	0	0	0		0	0	0	0	0	0		1.00713	1.01452	1.00225	1.0198	1.00958	1.01966		313.531	274.157	244.714	211.817	265.789	247.62		31.2172	33.0965	38.0362	26.4175
110879		264.673	218.046	224.111	216.611	238.588	193.184				0	0	0	0	0	0		0	0	0	0	0	0		0	0	0	0	0	0		1.00706	1.01456	1.00185	1.01957	1.00983	1.0205		278.572	265.716	242.285	216.611	238.588	236.961		31.2172	32.9683	38.1017	26.4175
110999		233.422	258.15	240.639	165.841	215.046	192.259				0	0	0	0	0	0		0	0	0	0	0	0		0	0	0	0	0	0		1.00709	1.01448	1.00196	1.01944	1.00991	1.02046		278.556	265.589	240.639	211.857	247.679	236.966		31.204	32.6315	38.038	26.8065
111079		258.369	264.357	232.727	181.05	230.466	201.381				0	0	0	0	0	0		0	0	0	0	0	0		0	0	0	0	0	0		1.00712	1.01447	1.00203	1.01934	1.01064	1.0205		278.54	265.481	242.496	211.87	247.555	236.962		31.204	32.5885	37.814	26.8065
111159		246.885	232.116	199.513	209.542	213.419	202.355				0	0	0	0	0	0		0	0	0	0	0	0		0	0	0	0	0	0		1.00713	1.01408	1.00249	1.01952	1.01007	1.02037		278.537	265.438	242.433	211.848	248.112	236.976		31.156	32.356	37.545	26.9415
111259		254.012	242.29	203.44	192.99	240.013	233.403				0	0	0	0	0	0		0	0	0	0	0	0		0	0	0	0	0	0		1.00703	1.01406	1.00239	1.01922	1.0103	1.02037		278.586	265.414	242.448	211.683	240.013	236.976		31.156	32.356	37.814	26.4067
111359		297.776	241.276	257.325	251.44	234.393	242.038				0	0	0	0	0	0		0	0	0	0	0	0		0	0	0	0	0	0		1.00669	1.01445	1.00225	1.01897	1.01016	1.01984		297.776	265.31	257.325	251.44	248.069	242.038		31.204	32.5803	37.814	26.4487
111439		282.023	270.07	211.611	208.688	271.572	276.719				0	0	0	0	0	0		0	0	0	0	0	0		0	0	0	0	0	0		1.00672	1.01416	1.00245	1.01892	1.01118	1.01986		282.023	270.07	242.616	211.446	271.572	276.719		31.204	32.5803	37.9995	26.4067
111519		262.414	256.803	228.019	226.773	269.999	278.45				0	0	0	0	0	0		0	0	0	0	0	0		0	0	0	0	0	0		1.00671	1.01431	1.00233	1.01907	1.01142	1.01988		278.739	265.435	242.85	226.773	269.999	278.45		31.156	32.356	37.7637	26.4067
111639		272.67	280.911	225.86	220.926	264.637	285.196				0	0	0	0	0	0		0	0	0	0	0	0		0	0	0	0	0	0		1.00651	1.01432	1.00233	1.01903	1.01061	1.01989		278.84	280.911	242.92	220.926	264.637	285.196		31.156	32.232	37.6562	26.4067
111719		264.753	244.849	226.116	212.243	243.366	254.128				0	0	0	0	0	0		0	0	0	0	0	0		0	0	0	0	0	0		1.00676	1.01466	1.00187	1.01913	1.01079	1.0199		279.391	265.254	242.927	211.411	243.366	254.128		31.3037	32.232	37.6058	26.4487
111799		296.168	247.794	236.137	188.625	224.514	245.522				0	0	0	0	0	0		0	0	0	0	0	0		0	0	0	0	0	0		1.00662	1.01466	1.00171	1.01894	1.01097	1.01988		296.168	265.253	236.137	211.442	248.519	245.522		31.3037	32.232	37.6058	26.4487
111879		224.455	251.715	185.343	186.236	217.637	251.49				0	0	0	0	0	0		0	0	0	0	0	0		0	0	0	0	0	0		1.00671	1.01457	1.00184	1.01935	1.01132	1.01973		279.534	265.278	242.89	211.376	248.345	251.49		31.3037	32.4562	37.5452	26.527
111999		300.934	279.289	239.364	206.214	265.198	270.105				0	0	0	0	0	0		0	0	0	0	0	0		0	0	0	0	0	0		1.00665	1.01444	1.0016	1.01921	1.01102	1.01893		300.934	279.289	239.364	211.398	265.198	270.105		31.204	32.569	37.5957	26.5907
112079		296.613	292.638	302.412	210.365	320.682	273.024				0	0	0	0	0	0		0	0	0	0	0	0		0	0	0	0	0	0		1.00666	1.01422	1.00176	1.01974	1.01087	1.01895		296.613	292.638	302.412	211.367	320.682	273.024		31.156	32.569	37.5957	26.5907
112159		274.356	292.429	266.427	210.165	260.167	242.03				0	0	0	0	0	0		0	0	0	0	0	0		0	0	0	0	0	0		1.00695	1.01418	1.00181	1.01956	1.01063	1.01926		279.371	292.429	266.427	211.333	260.167	242.03		31.156	32.7412	37.5452	26.5045
112239		298.075	269.774	259.15	189.147	246.432	242.595				0	0	0	0	0	0		0	0	0	0	0	0		0	0	0	0	0	0		1.00704	1.01429	1.00196	1.01931	1.01064	1.01921		298.075	269.774	259.15	211.337	246.432	242.595		31.3037	32.7412	37.5452	26.388
112319		268.655	268.15	255.588	195.603	226.982	261.811				0	0	0	0	0	0		0	0	0	0	0	0		0	0	0	0	0	0		1.00694	1.01417	1.00219	1.01926	1.01166	1.01925		279.529	268.15	255.588	211.338	248.181	261.811		31.3037	33.051	37.5452	26.388
112419		261.718	267.411	216.337	184.515	258.147	265.294				0	0	0	0	0	0		0	0	0	0	0	0		0	0	0	0	0	0		1.00703	1.01377	1.00239	1.01906	1.01161	1.01905		279.528	267.411	242.842	211.342	258.147	265.294		31.1852	33.051	37.5452	26.388
112499		219.427	241.512	242.93	230.826	229.231	266.191				0	0	0	0	0	0		0	0	0	0	0	0		0	0	0	0	0	0		1.00726	1.01394	1.0026	1.01904	1.01057	1.01901		279.555	265.442	242.93	230.826	248.698	266.191		31.3012	33.175	37.512	26.2167
112579		253.152	240.062	206.02	186.919	216.929	214.403				0	0	0	0	0	0		0	0	0	0	0	0		0	0	0	0	0	0		1.00727	1.01387	1.00282	1.01905	1.01056	1.01885		279.516	265.417	242.386	211.319	248.699	237.096		31.3037	33.051	37.377	26.2167
112659		248.757	298.697	221.251	207.623	214.906	243.761				0	0	0	0	0	0		0	0	0	0	0	0		0	0	0	0	0	0		1.00724	1.01364	1.00272	1.01885	1.01044	1.01866		279.519	298.697	242.4	211.321	248.703	243.761		31.3517	33.354	37.377	26.3332
112799		296.187	227.521	256.325	215.016	284.279	249.5				0	0	0	0	0	0		0	0	0	0	0	0		0	0	0	0	0	0		1.0072	1.01357	1.00347	1.01833	1.01121	1.01824		296.187	265.075	256.325	211.327	284.279	249.5		31.3517	32.9812	37.377	26.4427
112879		285.882	282.758	227.358	247.218	262.236	264.33				0	0	0	0	0	0		0	0	0	0	0	0		0	0	0	0	0	0		1.00722	1.01358	1.00355	1.0181	1.01256	1.01841		285.882	282.758	242.283	247.218	262.236	264.33		31.3037	32.6715	37.377	26.5828
112999		268.731	257.811	247.78	208.339	223.311	209.132				0	0	0	0	0	0		0	0	0	0	0	0		0	0	0	0	0	0		1.00722	1.01375	1.00444	1.01773	1.01243	1.01817		279.521	264.785	247.78	211.334	247.834	237.101		31.3037	32.6527	37.377	26.6267
113079		251.033	257.172	228.388	210.246	246.001	217.82				0	0	0	0	0	0		0	0	0	0	0	0		0	0	0	0	0	0		1.00722	1.01381	1.00419	1.01785	1.01264	1.01853		279.556	264.778	242.193	211.333	246.001	237.099		31.4197	32.6527	37.377	26.6267
113159		307.78	273.283	209.066	199.86	230.187	210.232				0	0	0	0	0	0		0	0	0	0	0	0		0	0	0	0	0	0		1.00687	1.01395	1.00401	1.01773	1.01251	1.01878		307.78	273.283	242.219	211.334	247.82	236.955		31.3517	32.5023	37.545	26.687
113239		257.122	262.673	213.789	194.322	251.89	212.627				0	0	0	0	0	0		0	0	0	0	0	0		0	0	0	0	0	0		1.00684	1.01387	1.00396	1.0173	1.01238	1.0185		279.383	264.715	241.977	211.318	251.89	236.988		31.2172	32.812	37.635	26.7852
113319		244.596	234.551	210.753	220.792	202.541	207.971				0	0	0	0	0	0		0	0	0	0	0	0		0	0	0	0	0	0		1.00703	1.01376	1.00373	1.017	1.01201	1.01807		279.363	264.717	242.023	220.792	248.011	236.867		31.204	33.1848	37.635	26.4232
113419		262.639	265.794	249.287	243.991	253.852	232.428				0	0	0	0	0	0		0	0	0	0	0	0		0	0	0	0	0	0		1.00715	1.01365	1.00367	1.01734	1.01183	1.01767		279.351	264.72	249.287	243.991	253.852	236.802		31.2172	33.1848	37.859	26.4877
113539		253.119	275.06	218.463	201.153	260.661	229.558				0	0	0	0	0	0		0	0	0	0	0	0		0	0	0	0	0	0		1.00672	1.01372	1.00437	1.01764	1.01203	1.01786		279.395	275.06	241.886	211.268	260.661	236.798		31.204	33.4875	37.859	26.4877
113619		291.674	277.138	240.578	211.315	297.283	254.086				0	0	0	0	0	0		0	0	0	0	0	0		0	0	0	0	0	0		1.00651	1.01401	1.00392	1.01743	1.01052	1.01836		291.674	277.138	240.578	211.273	297.283	254.086		31.204	33.4875	37.814	26.5947
113699		233.608	236.926	238.824	190.533	237.175	233.905				0	0	0	0	0	0		0	0	0	0	0	0		0	0	0	0	0	0		1.00661	1.01383	1.00402	1.0172	1.01048	1.01866		278.789	264.716	238.824	211.253	248.701	236.782		31.061	33.4875	37.814	26.395
113799		268.872	242.814	242.926	206.942	203.342	229.785				0	0	0	0	0	0		0	0	0	0	0	0		0	0	0	0	0	0		1.00672	1.01364	1.00361	1.01702	1.01043	1.01814		278.491	264.72	242.926	211.255	248.703	236.723		30.918	33.781	37.814	26.486
113879		281.129	260.637	211.935	172.298	186.873	219.033				0	0	0	0	0	0		0	0	0	0	0	0		0	0	0	0	0	0		1.00615	1.01341	1.00353	1.01668	1.01058	1.01766		281.129	264.725	242.285	211.111	248.698	236.617		31.0743	34.0488	37.814	26.6968
113999		256.791	229.392	205.818	203.621	227.667	200.62				0	0	0	0	0	0		0	0	0	0	0	0		0	0	0	0	0	0		1.00623	1.0134	1.0033	1.01641	1.01049	1.01736		278.976	264.709	242.318	211.154	248.701	236.644		31.2135	34.0175	38.038	26.6968
114119		315.547	237.605	235.712	237.441	300.644	257.722				0	0	0	0	0	0		0	0	0	0	0	0		0	0	0	0	0	0		1.00622	1.01357	1.00343	1.01643	1.01064	1.01761		315.547	264.709	235.712	237.441	300.644	257.722		31.3745	34.0175	38.038	26.3758
114199		263.947	240.934	279.107	224.835	295.614	239.689				0	0	0	0	0	0		0	0	0	0	0	0		0	0	0	0	0	0		1.00635	1.01369	1.00332	1.01637	1.0097	1.01796		279.434	264.709	279.107	224.835	295.614	236.58		31.3745	34.0175	37.814	26.3758
114279		263.177	267.507	237.687	186.802	236.788	261.536				0	0	0	0	0	0		0	0	0	0	0	0		0	0	0	0	0	0		1.00645	1.01367	1.00334	1.01611	1.0099	1.01788		279.424	264.709	237.687	211.203	248.721	261.536		31.3745	34.0585	37.545	26.3758
114366		262.484	228.451	227.759	194.155	211.372	218.806				0	0	0	0	0	0		0	0	0	0	0	0		0	0	0	0	0	0		1.00646	1.01387	1.0023	1.01599	1.01018	1.0179		279.422	264.709	242.46	211.22	248.711	236.587		31.7098	34.1245	37.377	26.3758
114439		282.03	224.94	236.056	244.529	237.096	213.658				0	0	0	0	0	0		0	0	0	0	0	0		0	0	0	0	0	0		1.00642	1.01382	1.00154	1.01584	1.01013	1.01788		282.03	264.709	242.542	244.529	248.713	236.59		31.7982	34.1967	37.3265	26.5803
114519		275.764	227.1	200.187	219.784	273.02	224.615				0	0	0	0	0	0		0	0	0	0	0	0		0	0	0	0	0	0		1.00634	1.01368	1.0016	1.01552	1.01024	1.01764		279.435	264.644	242.537	219.784	273.02	236.413		31.9985	34.1127	37.377	26.9015
114599		265.958	233.907	205.236	200.071	249.344	189.763				0	0	0	0	0	0		0	0	0	0	0	0		0	0	0	0	0	0		1.00642	1.01345	1.00185	1.01551	1.01008	1.01762		278.884	264.655	242.513	210.752	249.344	236.408		32.1615	34.1445	37.377	26.6467
114679		264.376	252.689	197.839	188.721	228.704	217.379				0	0	0	0	0	0		0	0	0	0	0	0		0	0	0	0	0	0		1.0066	1.01355	1.0023	1.01565	1.01056	1.01747		279.408	264.437	242.459	210.745	248.699	236.357		31.9985	33.991	37.3265	26.6467
114759		271.798	264.337	285.251	215.349	252.969	217.377				0	0	0	0	0	0		0	0	0	0	0	0		0	0	0	0	0	0		1.00666	1.01371	1.00266	1.01553	1.01053	1.01735		279.402	264.413	285.251	210.751	252.969	236.36		31.9985	33.991	37.2775	26.6467
114879		299.299	249.851	259.116	206.275	241.006	220.839				0	0	0	0	0	0		0	0	0	0	0	0		0	0	0	0	0	0		1.00676	1.01373	1.00264	1.01541	1.01043	1.01745		299.299	264.411	259.116	210.756	241.006	236.357		32.2442	33.991	37.2775	26.6467
114999		264.359	260.564	238.919	201.096	269.741	267.356				0	0	0	0	0	0		0	0	0	0	0	0		0	0	0	0	0	0		1.00682	1.01361	1.00283	1.01583	1.01044	1.01719		279.532	264.429	238.919	210.736	269.741	267.356		32.044	33.991	37.2775	26.6467
115079		264.988	255.667	212.677	199.595	287.424	197.877				0	0	0	0	0	0		0	0	0	0	0	0		0	0	0	0	0	0		1.00685	1.01361	1.00287	1.01663	1.01062	1.0168		279.531	264.428	242.379	210.644	287.424	236.378		32.044	34.1377	37.2775	26.6467
115179		266.305	239.631	258.158	219.265	210.042	235.618				0	0	0	0	0	0		0	0	0	0	0	0		0	0	0	0	0	0		1.00683	1.01345	1.00315	1.01638	1.01055	1.01654		279.384	264.452	258.158	219.265	247.572	236.3		31.7982	34.2002	37.0985	26.526
115259		272.102	243.647	224.038	204.64	213.719	257.818				0	0	0	0	0	0		0	0	0	0	0	0		0	0	0	0	0	0		1.00688	1.01349	1.00309	1.01614	1.01047	1.0163		278.658	264.446	242.112	210.529	247.585	257.818		31.8375	34.205	37.0985	26.5588
115339		292.709	225.022	204.945	198.091	260.025	252.623				0	0	0	0	0	0		0	0	0	0	0	0		0	0	0	0	0	0		1.00703	1.01372	1.00332	1.016	1.01044	1.01631		292.709	264.411	242.08	210.531	260.025	252.623		32.0053	34.205	37.1475	26.633
115439		281.233	287.386	225.788	211.376	270.518	284.493				0	0	0	0	0	0		0	0	0	0	0	0		0	0	0	0	0	0		1.00719	1.01375	1.00342	1.01603	1.01077	1.01642		278.483	287.386	242.066	210.531	270.518	284.493		32.0053	34.205	37.0985	26.633
115559		287.339	258.01	244.424	200.117	257.476	231.484				0	0	0	0	0	0		0	0	0	0	0	0		0	0	0	0	0	0		1.00709	1.0138	1.00335	1.01583	1.01094	1.01615		287.339	264.399	244.424	210.499	257.476	236.329		32.0053	34.205	37.0662	26.4278
115639		298.224	266.25	243.971	185.355	267.241	251.951				0	0	0	0	0	0		0	0	0	0	0	0		0	0	0	0	0	0		1.00769	1.01382	1.0034	1.01556	1.01104	1.01591		298.224	264.397	243.971	210.505	267.241	251.951		31.6813	34.2002	36.9192	26.603
115719		277.701	236.863	250.181	190.225	222.02	216.446				0	0	0	0	0	0		0	0	0	0	0	0		0	0	0	0	0	0		1.00779	1.01388	1.00315	1.01542	1.01119	1.01573		278.455	264.387	250.181	210.508	246.943	236.231		31.6813	34.205	37.0662	26.6408
115799		265.886	211.523	208.53	211.868	270.246	203.064				0	0	0	0	0	0		0	0	0	0	0	0		0	0	0	0	0	0		1.00775	1.01382	1.00314	1.01513	1.0111	1.01562		278.457	264.397	242.105	210.514	270.246	236.239		31.6813	34.2188	37.0985	26.6918
115879		236.18	233.385	251.591	226.17	245.393	214.94				0	0	0	0	0	0		0	0	0	0	0	0		0	0	0	0	0	0		1.00791	1.01384	1.00301	1.01493	1.01096	1.01555		278.449	264.394	251.591	226.17	245.393	236.244		31.6813	34.2978	37.1475	26.6918
115999		257.895	214.251	237.313	219.979	238.022	243.306				0	0	0	0	0	0		0	0	0	0	0	0		0	0	0	0	0	0		1.00806	1.01406	1.00306	1.01481	1.01104	1.01553		278.333	264.359	242.116	219.979	246.759	243.306		31.6163	34.2978	37.198	26.8218
116079		282.351	245.306	233.923	209.389	212.874	214.379				0	0	0	0	0	0		0	0	0	0	0	0		0	0	0	0	0	0		1.00817	1.01415	1.00323	1.01456	1.01113	1.01532		282.351	264.356	242.093	210.525	246.737	235.898		31.9403	34.2978	37.366	26.889
116179		341.507	273.309	253.52	202.612	245.647	209.55				0	0	0	0	0	0		0	0	0	0	0	0		0	0	0	0	0	0		1.00864	1.01429	1.00327	1.01445	1.01093	1.01529		341.507	273.309	253.52	210.477	245.647	235.905		31.9403	34.2925	37.7067	26.8152
116279		273.001	274.148	242.25	220.362	214.222	214.864				0	0	0	0	0	0		0	0	0	0	0	0		0	0	0	0	0	0		1.00825	1.01424	1.00348	1.01413	1.01081	1.01517		278.319	274.148	242.25	220.362	246.432	235.711		31.9403	34.2925	38.1017	26.8152
116359		284.869	239.631	273.689	208.809	252.102	230.311				0	0	0	0	0	0		0	0	0	0	0	0		0	0	0	0	0	0		1.00822	1.01451	1.00408	1.01425	1.01092	1.0151		284.869	264.352	273.689	210.489	252.102	235.716		31.9403	34.2925	38.1017	26.8152
116439		254.278	240.905	241.279	176.774	216.807	232.724				0	0	0	0	0	0		0	0	0	0	0	0		0	0	0	0	0	0		1.00833	1.01447	1.00414	1.01412	1.01126	1.01522		278.312	264.312	241.279	210.498	246.431	235.634		31.9403	34.511	38.0362	26.8625
116519		292.183	241.772	235.289	186.016	244.714	207.395				0	0	0	0	0	0		0	0	0	0	0	0		0	0	0	0	0	0		1.00884	1.01442	1.00423	1.01413	1.01126	1.01504		292.183	264.315	241.622	210.496	244.714	235.639		31.9403	34.8183	38.326	26.8625
116599		254.019	272.657	245.365	188.194	260.61	251.009				0	0	0	0	0	0		0	0	0	0	0	0		0	0	0	0	0	0		1.00863	1.01469	1.00414	1.01395	1.01105	1.01489		278.288	272.657	245.365	210.503	260.61	251.009		32.2843	34.511	38.6097	26.9647
116679		260.411	249.506	193.409	200.121	233.276	231.139				0	0	0	0	0	0		0	0	0	0	0	0		0	0	0	0	0	0		1.00855	1.0148	1.0041	1.01404	1.01098	1.015		278.294	264.292	241.628	210.501	246.431	235.64		31.9403	34.8183	38.8053	26.9647
116759		259.132	248.739	197.632	211.668	264.881	232.598				0	0	0	0	0	0		0	0	0	0	0	0		0	0	0	0	0	0		1.00856	1.0151	1.00433	1.01384	1.011	1.01496		278.294	264.273	241.617	210.505	264.881	235.641		32.2843	34.8183	38.8053	26.9647
116859		287.617	256.838	203.279	226.155	233.298	255.576				0	0	0	0	0	0		0	0	0	0	0	0		0	0	0	0	0	0		1.00854	1.01495	1.00451	1.01406	1.0108	1.01511		287.617	263.979	241.609	226.155	246.432	255.576		32.2843	34.8345	38.6097	26.9967
117019		282.32	289.328	211.1	208.601	251.934	235.788				0	0	0	0	0	0		0	0	0	0	0	0		0	0	0	0	0	0		1.00861	1.01497	1.00561	1.01396	1.01082	1.01511		282.32	289.328	241.549	210.401	251.934	235.637		32.1435	34.8663	38.326	26.9967
117099		236.689	251.246	202.068	185.076	290.569	249.926				0	0	0	0	0	0		0	0	0	0	0	0		0	0	0	0	0	0		1.00888	1.01496	1.00537	1.01369	1.01077	1.01515		278.268	264.282	241.375	210.418	290.569	249.926		31.9403	34.8663	38.3745	27.247
117199		255.822	259.928	216.585	207.134	228.434	223.244				0	0	0	0	0	0		0	0	0	0	0	0		0	0	0	0	0	0		1.00904	1.01456	1.00543	1.01321	1.01082	1.01548		277.884	264.089	241.368	210.517	246.432	235.627		31.7995	34.8345	38.3745	27.2728
117279		243.654	272.787	185.646	193.185	205.271	236.224				0	0	0	0	0	0		0	0	0	0	0	0		0	0	0	0	0	0		1.00883	1.01462	1.0055	1.01319	1.01089	1.01596		277.914	272.787	241.276	210.518	246.408	235.596		31.7995	34.8787	38.0355	27.2728
117379		234.309	221.278	228.515	176.135	210.239	199.288				0	0	0	0	0	0		0	0	0	0	0	0		0	0	0	0	0	0		1.00834	1.01443	1.00556	1.01325	1.01063	1.01678		278.311	264.127	241.272	210.517	246.427	235.467		31.9403	34.8787	38.231	27.0225
117459		264.199	273.107	235.955	201.088	287.462	212.364				0	0	0	0	0	0		0	0	0	0	0	0		0	0	0	0	0	0		1.00828	1.01469	1.00555	1.01303	1.01091	1.01601		278.031	273.107	241.272	210.521	287.462	235.318		31.7995	34.9105	38.231	27.1255
117559		270.845	284.711	243.16	214.463	266.262	229.567				0	0	0	0	0	0		0	0	0	0	0	0		0	0	0	0	0	0		1.00831	1.01479	1.00547	1.01312	1.01101	1.01553		278.313	284.711	243.16	210.646	266.262	235.626		31.9403	35.0168	38.231	27.3945
117639		290.386	258.384	289.408	231.893	248.774	266.993				0	0	0	0	0	0		0	0	0	0	0	0		0	0	0	0	0	0		1.00867	1.01473	1.00575	1.01299	1.01106	1.01516		290.386	264.524	289.408	231.893	248.774	266.993		31.6813	35.1777	38.3745	27.5875
117719		239.55	216.31	216.115	191.601	246.867	218.143				0	0	0	0	0	0		0	0	0	0	0	0		0	0	0	0	0	0		1.00887	1.01492	1.00487	1.01271	1.01083	1.0148		278.484	264.668	241.593	210.802	246.867	235.737		31.8375	35.272	38.326	27.5875
117799		275.058	248.925	200.381	189.091	224.234	236.768				0	0	0	0	0	0		0	0	0	0	0	0		0	0	0	0	0	0		1.00862	1.01506	1.0041	1.0131	1.01085	1.01488		278.644	264.661	241.628	211.061	246.806	235.996		32.0605	35.272	38.326	27.7672
117882		261.042	220.753	224.371	213.696	243.362	217.253				0	0	0	0	0	0		0	0	0	0	0	0		0	0	0	0	0	0		1.00892	1.01511	1.00403	1.01321	1.01074	1.01495		279.334	264.659	241.535	211.033	246.432	235.98		32.4723	35.272	38.3745	27.7672
117999		253.146	265.493	221.936	179.443	215.914	221.799				0	0	0	0	0	0		0	0	0	0	0	0		0	0	0	0	0	0		1.00932	1.01496	1.00418	1.01371	1.01079	1.01549		279.481	264.709	241.518	210.911	246.432	235.862		32.735	35.5125	38.3745	27.7672
118099		285.11	262.864	255.308	229.558	257.224	240.795				0	0	0	0	0	0		0	0	0	0	0	0		0	0	0	0	0	0		1.00929	1.01536	1.0044	1.01371	1.01079	1.01559		285.11	264.72	255.308	229.558	257.224	235.68		33.162	35.615	38.0908	27.9607
118178		271.617	263.123	263.439	204.116	249.732	245.191				0	0	0	0	0	0		0	0	0	0	0	0		0	0	0	0	0	0		1.00943	1.0152	1.00459	1.01374	1.01082	1.01574		279.547	264.816	263.439	211.278	249.732	245.191		33.162	35.6337	38.0908	28.1365
118259		239.176	241.501	251.875	226.18	254.027	196.103				0	0	0	0	0	0		0	0	0	0	0	0		0	0	0	0	0	0		1.00943	1.01478	1.00455	1.01398	1.01078	1.01596		279.547	265.222	251.875	226.18	254.027	236.143		33.162	35.3963	38.0362	28.3202
118339		285.844	252.461	211.218	250.275	279.617	207.376				0	0	0	0	0	0		0	0	0	0	0	0		0	0	0	0	0	0		1.00962	1.01475	1.00482	1.01429	1.01068	1.01583		285.844	265.429	241.786	250.275	279.617	236.224		33.038	35.1955	38.1017	28.6037
118419		227.658	217.397	209.05	238.362	244.85	254.757				0	0	0	0	0	0		0	0	0	0	0	0		0	0	0	0	0	0		1.00939	1.01434	1.00523	1.01423	1.01081	1.01565		279.815	265.485	242.049	238.362	246.949	254.757		33.0463	35.428	38.176	28.9995
118499		292.715	220.867	213.948	188.331	259.151	229.332				0	0	0	0	0	0		0	0	0	0	0	0		0	0	0	0	0	0		1.00918	1.01451	1.00517	1.01487	1.01067	1.01554		292.715	265.688	242.293	211.358	259.151	236.41		33.116	35.5993	38.3615	28.9995
118579		239.55	225.554	227.764	192.405	222.312	225.139				0	0	0	0	0	0		0	0	0	0	0	0		0	0	0	0	0	0		1.00915	1.01393	1.00538	1.01488	1.01082	1.01571		280.489	265.756	242.263	211.326	246.949	236.236		33.1605	35.5993	38.3615	28.5565
118659		245.82	209.422	208.873	185.195	221.359	267.207				0	0	0	0	0	0		0	0	0	0	0	0		0	0	0	0	0	0		1.00928	1.0134	1.00561	1.014	1.01035	1.01547		280.939	265.769	242.232	211.338	246.977	267.207		33.2492	35.5993	38.0485	28.5565
118759		318.937	313.665	307.669	230.462	261.466	240.082				0	0	0	0	0	0		0	0	0	0	0	0		0	0	0	0	0	0		1.00947	1.01252	1.00588	1.01338	1.01061	1.01578		318.937	313.665	307.669	230.462	261.466	236.228		33.564	35.5993	38.0485	28.9702
118886		281.308	291.893	256.156	230.982	233.379	224.946				0	0	0	0	0	0		0	0	0	0	0	0		0	0	0	0	0	0		1.00954	1.01272	1.00618	1.01316	1.01052	1.01549		281.193	291.893	256.156	230.982	246.96	236.26		33.8193	35.936	37.9498	29.0743
118999		229.361	235.589	217.888	220.239	264.509	222.507				0	0	0	0	0	0		0	0	0	0	0	0		0	0	0	0	0	0		1.00998	1.01205	1.00621	1.01342	1.01076	1.01543		281.26	266.081	242.149	220.239	264.509	236.41		33.8865	35.9575	37.9498	29.2092
119079		242.298	229.195	248.271	202.539	234.65	191.619				0	0	0	0	0	0		0	0	0	0	0	0		0	0	0	0	0	0		1.01044	1.01159	1.00641	1.01351	1.01079	1.01559		281.313	266.249	248.271	212.106	247.289	236.41		33.7913	36.0813	37.7637	29.477
119159		284.534	247.842	216.781	210.535	238.841	249.396				0	0	0	0	0	0		0	0	0	0	0	0		0	0	0	0	0	0		1.01047	1.01063	1.00624	1.01355	1.01085	1.01572		284.534	266.318	242.382	212.102	247.282	249.396		33.6445	36.1097	37.7637	29.477
119239		251.616	236.438	216.938	207.381	219.798	274.532				0	0	0	0	0	0		0	0	0	0	0	0		0	0	0	0	0	0		1.01054	1.01084	1.00596	1.01378	1.01084	1.01582		281.31	266.31	242.184	212.271	247.284	274.532		33.6205	36.1097	37.7305	29.6292
119339		279.854	249.775	226.174	202.012	270.586	223.198				0	0	0	0	0	0		0	0	0	0	0	0		0	0	0	0	0	0		1.01071	1.01096	1.006	1.01391	1.01077	1.01611		281.304	266.305	242.178	212.259	270.586	236.591		33.6205	36.1097	37.7305	29.5452
119459		262.933	264.75	281.158	245.46	261.215	229.631				0	0	0	0	0	0		0	0	0	0	0	0		0	0	0	0	0	0		1.01065	1.01124	1.00585	1.01386	1.01072	1.01629		281.361	266.294	281.158	245.46	261.215	236.569		33.6445	36.1097	37.7305	29.5452
119539		287.611	282.771	266.636	218.929	245.88	226.71				0	0	0	0	0	0		0	0	0	0	0	0		0	0	0	0	0	0		1.01038	1.01144	1.0057	1.0137	1.01049	1.01619		287.611	282.771	266.636	218.929	245.88	236.412		33.6445	35.963	37.7305	29.5385
119619		295.119	248.501	269.848	195.819	220.582	189.266				0	0	0	0	0	0		0	0	0	0	0	0		0	0	0	0	0	0		1.0103	1.01169	1.00585	1.01349	1.01033	1.01653		295.119	266.451	269.848	212.478	247.331	236.411		33.6155	36.1697	37.7637	29.5385
119719		253.946	241.842	286.861	219.886	228.474	198.11				0	0	0	0	0	0		0	0	0	0	0	0		0	0	0	0	0	0		1.01077	1.01192	1.00591	1.01383	1.01038	1.01604		281.377	266.693	286.861	219.886	247.455	236.412		33.5865	36.6075	37.5957	29.8065
119799		248.222	238.145	263.186	249.29	251.628	213.655				0	0	0	0	0	0		0	0	0	0	0	0		0	0	0	0	0	0		1.01088	1.01211	1.00584	1.01392	1.01025	1.01599		281.637	266.817	263.186	249.29	251.628	236.413		33.6512	36.6345	37.7637	29.9965
119879		257.322	248.716	255.592	233.969	246.429	209.476				0	0	0	0	0	0		0	0	0	0	0	0		0	0	0	0	0	0		1.01087	1.0123	1.00606	1.01392	1.0103	1.01592		281.639	267.178	255.592	233.969	246.429	236.399		33.6512	36.8212	37.7637	29.8065
120019		294.189	215.445	247.988	230.15	236.145	221.132				0	0	0	0	0	0		0	0	0	0	0	0		0	0	0	0	0	0		1.01089	1.01235	1.00608	1.01376	1.01035	1.01577		294.189	267.173	247.988	230.15	247.457	236.409		33.6512	36.8212	37.7637	29.8065
120099		275.653	245.31	246.485	198.871	276.959	232.813				0	0	0	0	0	0		0	0	0	0	0	0		0	0	0	0	0	0		1.01084	1.01236	1.00595	1.01379	1.01015	1.01567		281.644	267.172	246.485	213.044	276.959	236.409		33.6512	36.8212	37.983	29.8065
120199		227.344	269.636	245.282	196.174	256.532	234.085				0	0	0	0	0	0		0	0	0	0	0	0		0	0	0	0	0	0		1.01085	1.01253	1.00576	1.01379	1.01009	1.0157		281.642	267.13	245.282	213.042	256.532	236.409		33.6512	36.8212	37.983	29.8065
120279		297.338	265.414	230.013	216.346	243.138	238.484				0	0	0	0	0	0		0	0	0	0	0	0		0	0	0	0	0	0		1.01087	1.01234	1.00591	1.01447	1.01013	1.01569		297.338	267.278	242.609	212.881	247.346	236.409		33.6512	37.3552	38.0435	29.8065
120379		262.837	246.749	297.504	232.907	259.781	270.469				0	0	0	0	0	0		0	0	0	0	0	0		0	0	0	0	0	0		1.01093	1.0121	1.00638	1.01504	1.00986	1.01567		281.961	267.296	297.504	232.907	259.781	270.469		34.0355	37.3552	38.1423	29.8702
120459		277.009	256.997	254.029	205.949	278.756	269.861				0	0	0	0	0	0		0	0	0	0	0	0		0	0	0	0	0	0		1.01094	1.01192	1.00698	1.01418	1.00959	1.01613		282.029	267.434	254.029	213.445	278.756	269.861		34.8372	37.4332	38.1423	29.8702
120539		244.133	257.78	210.023	194.072	252.146	212.927				0	0	0	0	0	0		0	0	0	0	0	0		0	0	0	0	0	0		1.01069	1.01225	1.00717	1.01474	1.00938	1.01617		282.007	267.416	242.49	212.829	252.146	236.373		34.0835	37.4332	38.4553	29.5385
120619		255.354	231.341	215.644	198.735	229.746	219.653				0	0	0	0	0	0		0	0	0	0	0	0		0	0	0	0	0	0		1.01078	1.01227	1.00722	1.01468	1.0098	1.01611		281.989	267.283	242.244	212.84	247.207	236.379		34.0835	37.3552	38.3947	29.5385
120699		266.382	255.763	242.883	201.254	246.926	245.397				0	0	0	0	0	0		0	0	0	0	0	0		0	0	0	0	0	0		1.01076	1.01209	1.00715	1.01457	1.01011	1.01684		281.994	267.191	242.883	212.861	246.926	245.397		34.0835	36.873	38.3947	29.7185
120799		270.9	280.078	262.114	260.545	262.248	235.664				0	0	0	0	0	0		0	0	0	0	0	0		0	0	0	0	0	0		1.01056	1.01204	1.00717	1.01455	1.01003	1.01796		281.695	280.078	262.114	260.545	262.248	236.213		33.7282	37.017	38.4995	29.8025
120879		240.788	284.211	224.888	231.99	214.473	247.328				0	0	0	0	0	0		0	0	0	0	0	0		0	0	0	0	0	0		1.0104	1.01179	1.00716	1.01439	1.0101	1.01847		281.727	284.211	242.253	231.99	247.172	247.328		33.7282	37.017	38.4995	29.9405
120999		255.186	231.609	233.381	190.931	237.598	200.979				0	0	0	0	0	0		0	0	0	0	0	0		0	0	0	0	0	0		1.01037	1.012	1.00776	1.01445	1.01014	1.01832		281.42	266.842	242.17	212.572	247.168	236.099		33.6635	37.0737	38.6535	29.9405
121079		274.846	256.049	215.187	193.973	223.433	235.119				0	0	0	0	0	0		0	0	0	0	0	0		0	0	0	0	0	0		1.01035	1.0116	1.00908	1.01443	1.00993	1.01823		281.425	266.938	241.974	212.574	247.192	236.108		33.8342	37.0737	38.6535	29.9405
121159		286.683	268.269	257.821	194.421	232.4	212.5				0	0	0	0	0	0		0	0	0	0	0	0		0	0	0	0	0	0		1.01015	1.0116	1.00903	1.01424	1.0097	1.01837		286.683	267.276	257.821	212.596	247.218	236.094		33.8342	37.551	38.6535	30.029
121238		274.884	234.254	221.574	196.165	218.212	218.703				0	0	0	0	0	0		0	0	0	0	0	0		0	0	0	0	0	0		1.01019	1.01153	1.00903	1.0141	1.00959	1.01802		281.453	267.285	241.986	212.613	247.231	236.128		33.6635	37.6077	38.6535	30.029
121319		271.389	247.407	232.796	184.857	247.563	209.501				0	0	0	0	0	0		0	0	0	0	0	0		0	0	0	0	0	0		1.01071	1.01158	1.00965	1.01383	1.00934	1.01768		281.359	266.943	241.851	212.664	247.563	236.162		33.6445	37.0863	38.9433	30.029
121439		320.125	292.763	261.532	215.669	268.785	247.881				0	0	0	0	0	0		0	0	0	0	0	0		0	0	0	0	0	0		1.01077	1.01157	1.00964	1.01385	1.00909	1.01725		320.125	292.763	261.532	212.435	268.785	247.881		33.6205	37.0863	38.9433	29.8557
121519		306.099	254.417	274.549	215.775	245.415	273.667				0	0	0	0	0	0		0	0	0	0	0	0		0	0	0	0	0	0		1.01022	1.01158	1.00865	1.01387	1.00933	1.01698		306.099	266.944	274.549	212.262	247.26	273.667		33.6205	37.1745	38.9433	29.7035
121619		288.104	231.441	197.95	208.877	277.882	214.712				0	0	0	0	0	0		0	0	0	0	0	0		0	0	0	0	0	0		1.01001	1.01243	1.00851	1.01369	1.0093	1.01677		288.104	266.65	242.068	212.28	277.882	236.078		33.6445	36.9877	38.9433	29.7508
121699		234.786	235.423	232.011	184.647	209.527	236.804				0	0	0	0	0	0		0	0	0	0	0	0		0	0	0	0	0	0		1.00982	1.01227	1.00828	1.01349	1.00903	1.01761		281.369	266.675	241.774	212.299	247.293	235.994		33.6445	36.9877	39.1937	29.853
121779		225.91	215.676	220.508	182.43	245.604	251.4				0	0	0	0	0	0		0	0	0	0	0	0		0	0	0	0	0	0		1.00997	1.01209	1.00886	1.0135	1.00893	1.01841		281.368	266.684	241.649	212.298	247.305	251.4		33.8153	36.9877	39.3893	30.0575
121859		308.334	264.71	228.114	215.965	252.186	241.934				0	0	0	0	0	0		0	0	0	0	0	0		0	0	0	0	0	0		1.00984	1.01187	1.00871	1.01333	1.00883	1.01803		308.334	266.695	241.68	212.314	252.186	235.944		33.8153	37.3125	39.488	30.0575
121999		281.362	261.461	260.689	223.848	244.439	233.357				0	0	0	0	0	0		0	0	0	0	0	0		0	0	0	0	0	0		1.00966	1.01163	1.00867	1.01288	1.00837	1.01821		281.338	266.423	260.689	223.848	247.349	235.744		34.0793	37.5642	39.5968	30.6655
122099		268.367	270.266	300.3	216.494	314.233	234.902				0	0	0	0	0	0		0	0	0	0	0	0		0	0	0	0	0	0		1.01036	1.01158	1.00864	1.01252	1.00843	1.01788		281.244	270.266	300.3	212.222	314.233	235.767		33.8865	37.3232	39.495	30.7665
122179		265.635	252.604	244.994	184.536	248.901	237.105				0	0	0	0	0	0		0	0	0	0	0	0		0	0	0	0	0	0		1.01064	1.01145	1.00807	1.0119	1.00821	1.01791		281.231	266.249	244.994	212.284	248.901	235.655		33.5985	37.6	39.8443	30.886
122259		264.138	248.919	193.726	196.279	242.046	201.12				0	0	0	0	0	0		0	0	0	0	0	0		0	0	0	0	0	0		1.01045	1.01131	1.00784	1.01166	1.00786	1.01777		281.24	266.166	241.613	212.308	247.387	235.588		33.8865	37.4567	40.3853	31.1672
122339		295.756	235.824	203.526	189.868	243.737	245.885				0	0	0	0	0	0		0	0	0	0	0	0		0	0	0	0	0	0		1.01057	1.01159	1.00806	1.01126	1.00786	1.01722		295.756	266.134	241.603	212.346	247.387	245.885		33.975	37.5817	40.3853	31.4937
122419		249.35	226.812	217.092	222.5	245.778	244.662				0	0	0	0	0	0		0	0	0	0	0	0		0	0	0	0	0	0		1.01075	1.01145	1.00856	1.01094	1.00818	1.01661		281.225	266.151	241.581	222.5	247.363	244.662		34.2495	37.6252	40.3853	31.4937
122499		224.644	245.603	245.799	217.37	224.842	246.013				0	0	0	0	0	0		0	0	0	0	0	0		0	0	0	0	0	0		1.01052	1.01203	1.00867	1.01072	1.00804	1.01581		281.237	266.083	245.799	212.398	247.373	246.013		34.2495	37.7292	40.3853	31.615
122579		230.951	242.712	203.016	225.242	241.106	224.945				0	0	0	0	0	0		0	0	0	0	0	0		0	0	0	0	0	0		1.01023	1.01151	1.00987	1.01095	1.00805	1.01546		281.25	266.144	241.403	225.242	247.373	235.69		34.2495	37.949	40.3853	31.615
122679		281.378	238.516	225.822	223.782	278.516	250.34				0	0	0	0	0	0		0	0	0	0	0	0		0	0	0	0	0	0		1.01028	1.01142	1.01062	1.01143	1.00803	1.01571		281.247	265.929	241.278	223.782	278.516	250.34		34.8432	38.1872	40.3853	31.7235
122759		276.816	273.766	261.993	212.616	258	271.387				0	0	0	0	0	0		0	0	0	0	0	0		0	0	0	0	0	0		1.01049	1.01185	1.01023	1.01144	1.00769	1.01582		281.238	273.766	261.993	212.146	258	271.387		35.2942	38.3263	40.651	31.6583
122879		304.236	246.703	224.942	193.298	244.134	202.899				0	0	0	0	0	0		0	0	0	0	0	0		0	0	0	0	0	0		1.01047	1.0124	1.0099	1.01109	1.00722	1.01583		304.236	265.744	241.397	212.186	247.435	235.664		35.5795	38.643	40.7038	31.8422
122999		253.303	254.93	258.309	188.775	284.77	202.383				0	0	0	0	0	0		0	0	0	0	0	0		0	0	0	0	0	0		1.00979	1.0128	1.00957	1.01045	1.00643	1.01487		281.269	265.684	258.309	212.258	284.77	235.643		35.5795	38.643	40.7873	31.8422
123079		243.11	220.315	240.32	187.57	205.891	191.61				0	0	0	0	0	0		0	0	0	0	0	0		0	0	0	0	0	0		1.00908	1.01224	1.00922	1.0096	1.00613	1.01361		281.3	265.755	241.251	212.34	247.515	235.697		35.5795	38.8588	41.0215	31.9567
123159		246.536	202.667	236.2	149.529	245.984	223.341				0	0	0	0	0	0		0	0	0	0	0	0		0	0	0	0	0	0		1.00843	1.01212	1.00871	1.00907	1.00555	1.01243		281.322	265.758	241.317	212.39	247.558	235.781		35.5795	38.8588	41.0215	32.0977
123279		245.705	269.58	214.851	176.946	239.717	194.688				0	0	0	0	0	0		0	0	0	0	0	0		0	0	0	0	0	0		1.00802	1.01177	1.00908	1.00896	1.00455	1.01138		281.335	265.591	241.262	212.235	247.719	235.904		35.5795	38.984	41.0215	32.1833
123359		268.16	248.787	195.668	198.399	230.609	180.275				0	0	0	0	0	0		0	0	0	0	0	0		0	0	0	0	0	0		1.00756	1.01178	1.01034	1.00855	1.00349	1.01091		281.35	265.591	241.156	212.275	247.862	235.962		35.5795	39.1227	41.0215	32.573
123439		241.588	317.353	293.22	198.695	308.352	232.694				0	0	0	0	0	0		0	0	0	0	0	0		0	0	0	0	0	0		1.00718	1.01231	1.01143	1.00785	1.0028	1.01054		281.362	317.353	293.22	212.163	308.352	236.005		35.8055	39.1227	41.6008	32.6238
123519		337.952	257.298	242.016	205.394	286.983	261.418				0	0	0	0	0	0		0	0	0	0	0	0		0	0	0	0	0	0		1.00673	1.01208	1.01111	1.00653	1.00216	1.00956		337.952	265.538	242.016	212.306	286.983	261.418		36.3007	39.5453	42.1915	32.667
123599		282.517	267.599	248.088	216.335	272.07	232.777				0	0	0	0	0	0		0	0	0	0	0	0		0	0	0	0	0	0		1.00615	1.01135	1.01063	1.00568	1.00158	1.00916		282.517	265.469	248.088	216.335	272.07	236.144		36.3887	39.4512	42.255	32.2002
123699		275.194	248.36	233.575	183.054	212.088	194.636				0	0	0	0	0	0		0	0	0	0	0	0		0	0	0	0	0	0		1.0057	1.01091	1.01023	1.00557	1.00082	1.0091		281.355	265.434	240.607	212.231	247.911	236.151		36.4075	39.317	42.1435	32.674
123779		260.26	213.729	249.043	193.028	232.953	208.781				0	0	0	0	0	0		0	0	0	0	0	0		0	0	0	0	0	0		1.00499	1.00988	1.00945	1.00491	0.999941	1.00789		281.367	265.461	249.043	212.298	248.172	236.202		36.4075	39.317	42.2267	33.6875
123879		248.156	262.083	237.256	222.994	215.385	220.88				0	0	0	0	0	0		0	0	0	0	0	0		0	0	0	0	0	0		1.00458	1.00878	1.00881	1.00378	0.998888	1.00726		281.37	265.512	240.661	222.994	248.704	236.221		36.7638	39.5037	42.3607	33.7025
123999		244.514	274.801	242.489	222.463	244.184	228.896				0	0	0	0	0	0		0	0	0	0	0	0		0	0	0	0	0	0		1.00529	1.0079	1.00844	1.00314	0.998602	1.0065		281.364	274.801	242.489	222.463	248.785	236.297		36.7638	39.5037	42.6295	33.5455
124099		275.415	272.122	221.404	198.332	279.159	201.251				0	0	0	0	0	0		0	0	0	0	0	0		0	0	0	0	0	0		1.00587	1.00734	1.00819	1.00155	0.998767	1.00579		281.35	272.122	240.84	212.476	279.159	236.374		36.7638	39.698	42.804	33.5455
124198		295.103	283.687	252.346	216.583	325.249	249.021				0	0	0	0	0	0		0	0	0	0	0	0		0	0	0	0	0	0		1.00582	1.00635	1.00816	1.00027	0.998094	1.00462		295.103	283.687	252.346	216.583	325.249	249.021		36.8827	39.268	42.5935	34.192
124279		309.301	278.822	227.419	194.18	312.593	236.172				0	0	0	0	0	0		0	0	0	0	0	0		0	0	0	0	0	0		1.00509	1.00547	1.00784	0.999953	0.997275	1.00363		309.301	278.822	240.623	212.289	312.593	236.24		36.8827	39.3588	42.7078	34.2397
124358		249.239	235.144	245.315	201.425	268.977	227.744				0	0	0	0	0	0		0	0	0	0	0	0		0	0	0	0	0	0		1.00438	1.00459	1.00718	0.999131	0.996383	1.003		281.281	265.926	245.315	212.37	268.977	236.196		36.6825	39.5645	43.2295	34.3985
124439		285.871	245.277	255.283	189.941	219.156	234.652				0	0	0	0	0	0		0	0	0	0	0	0		0	0	0	0	0	0		1.00351	1.0039	1.00655	0.998949	0.99586	1.00161		285.871	266.031	255.283	212.219	247.775	236.277		36.6825	39.5645	43.2295	34.4485
124519		316.152	236.654	220.121	201.887	245.378	236.626				0	0	0	0	0	0		0	0	0	0	0	0		0	0	0	0	0	0		1.00343	1.00296	1.00621	0.998051	0.995819	1.00031		316.152	266.145	240.919	212.312	247.782	236.409		36.7665	39.6517	43.8665	34.7925
124599		237.57	259.181	215.967	215.278	232.529	211.131				0	0	0	0	0	0		0	0	0	0	0	0		0	0	0	0	0	0		1.00303	1.00272	1.00598	0.996929	0.99627	0.999839		281.332	266.174	240.986	212.428	247.704	236.41		36.7665	39.6517	43.929	35.1297
124679		210.964	247.78	221.092	182.534	195.23	211.268				0	0	0	0	0	0		0	0	0	0	0	0		0	0	0	0	0	0		1.00305	1.00257	1.00603	0.996635	0.995833	0.998534		281.332	266.191	240.971	212.465	247.779	236.441		36.7665	39.6517	43.929	35.1877
124759		256.738	245.246	235.827	192.617	204.551	213.815				0	0	0	0	0	0		0	0	0	0	0	0		0	0	0	0	0	0		1.00295	1.0024	1.00567	0.996634	0.994847	0.997412		281.334	266.212	241.077	212.465	247.878	236.585		36.867	39.918	43.929	35.3415
124878		256.261	264.709	277.661	243.705	276.799	250.064				0	0	0	0	0	0		0	0	0	0	0	0		0	0	0	0	0	0		1.00285	1.00201	1.00481	0.996243	0.9942	0.996424		281.274	266.058	277.661	243.705	276.799	250.064		36.7782	40.404	43.9758	35.2415
124999		252.312	231.757	211.097	171.281	245.578	241.409				0	0	0	0	0	0		0	0	0	0	0	0		0	0	0	0	0	0		1.00231	1.00148	1.00433	0.995374	0.993948	0.995241		281.219	266.121	241.071	212.249	247.551	236.438		36.7708	40.489	44.081	35.1945
125079		258.033	238.312	233.449	190.717	263.616	210.87				0	0	0	0	0	0		0	0	0	0	0	0		0	0	0	0	0	0		1.00186	1.00056	1.00425	0.994747	0.993118	0.994325		281.244	266.231	241.102	212.312	263.616	236.412		36.8363	40.7662	44.127	35.8028
125159		279.525	236.083	240.216	161.31	289.189	194.117				0	0	0	0	0	0		0	0	0	0	0	0		0	0	0	0	0	0		1.00169	1.00014	1.0041	0.994339	0.992502	0.993877		281.251	266.081	240.216	212.353	289.189	236.4		36.8363	40.8923	44.1598	36.6158
125239		268.005	274.745	218.441	190.897	227.202	213.593				0	0	0	0	0	0		0	0	0	0	0	0		0	0	0	0	0	0		1.00166	0.999988	1.0036	0.994539	0.992056	0.99441		281.253	274.745	240.708	212.151	247.581	236.204		36.9705	41.0808	43.9483	36.9415
125319		274.243	266.248	232.724	195.978	266.294	191.53				0	0	0	0	0	0		0	0	0	0	0	0		0	0	0	0	0	0		1.00104	1.00016	1.00337	0.994797	0.991399	0.993867		281.28	266.079	240.796	212.119	266.294	236.164		37.133	41.1108	43.9483	37.5435
125399		278.403	266.671	204.455	174.641	231.184	215.161				0	0	0	0	0	0		0	0	0	0	0	0		0	0	0	0	0	0		1.00053	1.00025	1.00309	0.994416	0.990768	0.994219		281.303	266.068	240.9	212.166	247.806	236.127		37.133	41.3733	43.9483	38.1535
125479		290.275	288.887	276.754	224.918	255.684	237.567				0	0	0	0	0	0		0	0	0	0	0	0		0	0	0	0	0	0		1.00002	1.00097	1.00278	0.993855	0.990052	0.993414		290.275	288.887	276.754	224.918	255.684	236.038		37.133	41.7872	44.105	38.3458
125579		254.548	269.134	252.454	172.576	341.736	229.512				0	0	0	0	0	0		0	0	0	0	0	0		0	0	0	0	0	0		0.999485	1.00056	1.00352	0.993033	0.989365	0.992795		281.338	269.134	252.454	212.32	341.736	236.104		37.3083	41.8177	44.1972	38.881
125659		264.819	253.295	273.984	191.535	233.858	225.367				0	0	0	0	0	0		0	0	0	0	0	0		0	0	0	0	0	0		0.999129	1.00019	1.00328	0.992937	0.988608	0.991862		281.35	265.534	273.984	212.329	247.863	236.181		37.7108	41.5587	44.623	38.933
125759		281.062	264.935	208.484	161.649	223.417	229.496				0	0	0	0	0	0		0	0	0	0	0	0		0	0	0	0	0	0		0.998667	0.999835	1.00332	0.993468	0.988273	0.990714		281.062	265.598	240.814	212.276	247.881	236.218		37.7108	41.674	45.139	39.0463
125839		288.599	224.079	204.059	157.056	254.391	214.124				0	0	0	0	0	0		0	0	0	0	0	0		0	0	0	0	0	0		0.998642	0.99955	1.00369	0.993696	0.987868	0.989921		288.599	265.649	240.675	212.253	254.391	236.293		37.9333	41.8645	45.2463	39.0463
125999		271.942	283.207	266.799	165.027	224.14	222.323				0	0	0	0	0	0		0	0	0	0	0	0		0	0	0	0	0	0		0.998347	0.999578	1.00479	0.993881	0.987403	0.989525		281.366	283.207	266.799	212.232	247.926	236.339		38.2243	41.9152	45.4708	39.0463
126079		281.685	256.177	251.344	181.209	233.894	198.622				0	0	0	0	0	0		0	0	0	0	0	0		0	0	0	0	0	0		0.998153	0.999374	1.00473	0.994554	0.986922	0.988943		281.685	265.681	251.344	212.149	248.128	236.405		38.4528	41.9152	45.9783	39.1383
126179		248	247.646	280.442	243.96	244.387	266.638				0	0	0	0	0	0		0	0	0	0	0	0		0	0	0	0	0	0		0.998411	0.998645	1.00616	0.99439	0.986517	0.988158		281.365	265.81	280.442	243.96	248.341	266.638		39.0433	42.0657	46.1115	39.207
126259		251.48	227.871	201.182	171.872	237.802	247.38				0	0	0	0	0	0		0	0	0	0	0	0		0	0	0	0	0	0		0.99811	0.998505	1.00525	0.993923	0.985753	0.988255		281.368	265.537	240.604	212.227	248.742	247.38		39.2603	42.0418	46.3165	39.4255
126359		276.778	229.922	228.321	193.439	217.609	194.873				0	0	0	0	0	0		0	0	0	0	0	0		0	0	0	0	0	0		0.997426	0.998421	1.00481	0.993722	0.98516	0.988923		281.375	265.449	240.586	212.25	248.816	236.407		39.8268	42.2182	46.2328	39.7248
126439		245.375	267.176	194.754	135.314	214.041	230.284				0	0	0	0	0	0		0	0	0	0	0	0		0	0	0	0	0	0		0.997907	0.999167	1.00444	0.993041	0.9847	0.989515		281.37	265.294	240.478	212.133	248.853	236.34		40.1623	42.2865	45.8995	40.1275
126519		236.015	237.285	212.685	169	229.996	235.342				0	0	0	0	0	0		0	0	0	0	0	0		0	0	0	0	0	0		0.998292	1.00019	1.00421	0.992924	0.9852	0.990235		281.366	265.001	240.512	212.148	248.813	236.257		40.1623	42.2865	46.0973	40.4343
126599		259.058	213.233	252.474	157.395	216.226	234.373				0	0	0	0	0	0		0	0	0	0	0	0		0	0	0	0	0	0		0.997827	1.00014	1.0037	0.992562	0.984871	0.98983		281.371	265.013	252.474	212.193	248.839	236.304		40.3805	42.2865	46.4233	40.706
126678		267.931	219.345	208.548	161.702	172.322	216.378				0	0	0	0	0	0		0	0	0	0	0	0		0	0	0	0	0	0		0.997609	1.00026	1.00358	0.992451	0.984595	0.989574		281.373	264.981	240.58	212.206	248.861	236.333		40.7398	42.2865	46.9348	40.706
126779		271.214	283.622	238.228	200.258	271.255	223.899				0	0	0	0	0	0		0	0	0	0	0	0		0	0	0	0	0	0		0.997456	0.999877	1.00278	0.99236	0.984144	0.989466		281.374	283.622	240.59	212.218	271.255	236.345		41.4355	42.7795	46.95	40.9688
126879		270.1	241.429	252.002	170.68	226.875	210.205				0	0	0	0	0	0		0	0	0	0	0	0		0	0	0	0	0	0		0.997056	0.999505	1.00362	0.992202	0.983775	0.988769		281.384	265.197	252.002	212.035	248.99	236.409		41.668	43.0235	46.799	41.2443
127019		277.11	265.438	243.814	176.675	213.508	214.984				0	0	0	0	0	0		0	0	0	0	0	0		0	0	0	0	0	0		0.996811	0.998676	1.00453	0.991784	0.983849	0.988217		281.43	264.956	243.814	211.907	248.794	236.411		41.6765	42.8963	46.9538	41.4147
127098		236.899	228.85	239.486	170.968	219.563	213.466				0	0	0	0	0	0		0	0	0	0	0	0		0	0	0	0	0	0		0.996617	0.998326	1.00425	0.991427	0.983519	0.987859		281.466	264.797	240.287	211.758	248.237	236.344		41.7092	42.9377	47.1432	41.4688
127198		260.042	260.789	206.372	187.345	262.79	185.3				0	0	0	0	0	0		0	0	0	0	0	0		0	0	0	0	0	0		0.996873	0.998003	1.00444	0.991522	0.983068	0.987761		281.418	264.833	240.286	211.746	262.79	236.209		41.7092	42.82	47.1515	41.4688
127278		260.5	234.495	180.949	149.967	200.883	187.959				0	0	0	0	0	0		0	0	0	0	0	0		0	0	0	0	0	0		0.997056	0.997912	1.00448	0.99137	0.982817	0.987653		281.362	264.843	240.286	211.764	248.61	236.213		41.7018	42.9377	47.2467	41.6517
127358		228.195	217.564	182.377	151.955	209.474	180.098				0	0	0	0	0	0		0	0	0	0	0	0		0	0	0	0	0	0		0.997136	0.998024	1.00431	0.991007	0.982541	0.98777		281.36	264.831	240.287	211.809	248.756	236.209		41.7018	43.221	47.2467	42.0618
127459		290.513	266.048	281.415	208.149	221.979	247.389				0	0	0	0	0	0		0	0	0	0	0	0		0	0	0	0	0	0		0.997027	0.997922	1.00411	0.99094	0.982543	0.987668		290.513	264.842	281.415	211.817	248.756	247.389		41.7133	43.221	47.518	42.1438
127539		278.484	243.596	250.555	194.534	219.005	199.701				0	0	0	0	0	0		0	0	0	0	0	0		0	0	0	0	0	0		0.996863	0.997607	1.0045	0.991067	0.982177	0.987578		281.364	264.738	250.555	211.802	248.801	236.215		41.8298	43.2902	47.518	42.2835
127619		262.812	262.972	244.823	210.29	244.432	229.817				0	0	0	0	0	0		0	0	0	0	0	0		0	0	0	0	0	0		0.996686	0.997503	1.00408	0.991314	0.981527	0.987464		281.321	264.71	244.823	211.527	248.454	236.154		42.091	43.4153	47.5192	42.2552
127698		323.196	223.447	241.642	172.544	229.354	212.33				0	0	0	0	0	0		0	0	0	0	0	0		0	0	0	0	0	0		0.996856	0.997558	1.00387	0.992146	0.981086	0.987483		323.196	264.685	241.642	211.378	248.689	235.974		42.091	43.1938	47.7375	42.2552
127778		231.368	226.727	199.051	174.107	271.413	211.084				0	0	0	0	0	0		0	0	0	0	0	0		0	0	0	0	0	0		0.996763	0.997525	1.00393	0.992783	0.981028	0.98736		281.319	264.687	240.204	211.353	271.413	235.783		42.091	43.1938	47.6513	42.2552
127878		279.721	227.058	208.934	186.857	218.203	189.058				0	0	0	0	0	0		0	0	0	0	0	0		0	0	0	0	0	0		0.996835	0.997726	1.00387	0.992771	0.980981	0.987242		281.316	264.676	240.072	211.353	248.745	235.795		42.091	43.1938	47.6343	42.2552
127998		237.591	222.343	169.297	165.098	168.644	159.239				0	0	0	0	0	0		0	0	0	0	0	0		0	0	0	0	0	0		0.9967	0.998701	1.00368	0.992673	0.980854	0.987175		281.321	264.626	240.089	211.357	248.78	235.673		42.5663	43.3925	47.986	42.2552
128098		275.018	227.358	185.182	200.297	172.149	196.685				0	0	0	0	0	0		0	0	0	0	0	0		0	0	0	0	0	0		0.996809	0.999582	1.00338	0.992582	0.980713	0.98671		281.317	264.491	240.113	211.36	248.791	235.709		43.0595	43.5853	48.3533	42.2552
128179		308.514	227.896	240.278	176.653	192.249	204.179				0	0	0	0	0	0		0	0	0	0	0	0		0	0	0	0	0	0		0.996768	0.999472	1.00343	0.99221	0.980462	0.986611		308.514	264.508	240.109	211.374	248.811	235.717		43.295	43.7803	49.1745	42.515
128259		298.899	231.039	202.408	188.272	220.349	214.103				0	0	0	0	0	0		0	0	0	0	0	0		0	0	0	0	0	0		0.997348	0.999152	1.00323	0.992073	0.980165	0.986284		298.899	264.559	240.125	211.391	248.835	235.742		43.295	44.2368	50.1005	42.6807
128359		267.099	221.466	192.359	165.316	224.379	200.132				0	0	0	0	0	0		0	0	0	0	0	0		0	0	0	0	0	0		0.997083	0.99927	1.00352	0.992281	0.979942	0.986396		281.233	264.541	240.102	211.371	248.458	235.644		43.2188	44.7353	50.1005	42.6807
128439		275.128	188.337	194.948	167.115	194.007	191.403				0	0	0	0	0	0		0	0	0	0	0	0		0	0	0	0	0	0		0.996415	0.999642	1.00359	0.992223	0.980023	0.986308		281.171	264.481	240.096	211.656	248.415	235.512		42.7917	45.136	50.4165	42.9042
128519		293.42	284.366	211.817	194.434	231.111	204.468				0	0	0	0	0	0		0	0	0	0	0	0		0	0	0	0	0	0		0.996467	0.999664	1.00338	0.992212	0.980039	0.986184		293.42	284.366	239.952	211.658	248.406	235.533		42.2305	45.136	51.0195	42.9042
128599		239.649	236.812	199.736	168.205	183.136	185.551				0	0	0	0	0	0		0	0	0	0	0	0		0	0	0	0	0	0		0.99631	0.999393	1.0032	0.992197	0.979638	0.986337		281.094	264.349	239.672	211.661	248.622	235.507		42.371	45.2632	51.3	43.2153
128699		227.588	209.937	193.853	161.703	188.715	187.475				0	0	0	0	0	0		0	0	0	0	0	0		0	0	0	0	0	0		0.996201	0.999199	1.00326	0.992083	0.979636	0.986316		281.098	264.352	239.659	211.389	248.623	235.255		42.4027	45.4227	51.4932	42.9918
128779		233.895	259.401	193.118	153.714	191.538	176.491				0	0	0	0	0	0		0	0	0	0	0	0		0	0	0	0	0	0		0.996238	0.999423	1.00297	0.991836	0.979415	0.986323		281.096	264.349	239.723	211.434	248.741	235.254		42.4027	45.2632	51.7885	43.3875
128859		271.086	247.114	234.764	158.784	204.067	222.39				0	0	0	0	150	0		0	0	0	0	50.2726	0		0	0	0	0	1	0		0.99636	0.999918	1.00252	0.991436	0.979033	0.986522		281.092	264.343	239.82	211.505	248.8	235.227		42.4027	45.4227	51.7885	43.5495
129019		259.351	242.938	172.64	177.409	209.461	182.996				0	0	0	0	0	0		0	0	0	0	0	0		0	0	0	0	0	0		0.996394	1.00102	1.00254	0.991645	0.97904	0.986317		280.745	263.925	239.939	211.334	248.799	235.035		42.1378	45.4227	51.9053	43.4728
129099		288.361	235.73	169.012	191.25	211.073	208.416				0	0	0	150	0	150		0	0	0	42.9894	0	47.5463		0	0	0	1	0	1		0.997127	1.00001	1.00281	0.991718	0.978991	0.986277		288.361	264.342	239.855	211.331	248.126	234.811		41.9815	45.4227	51.9053	43.4728
129179		208.452	242.145	185.536	185.392	201.948	185.989				0	0	0	0	0	150		0	0	0	0	0	47.2361		0	0	0	0	0	1		0.997039	1.00069	1.00258	0.991654	0.979078	0.986122		279.874	263.178	239.54	211.334	247.628	234.835		42.0122	44.7127	51.7885	43.4728
129259		244.719	229.644	197.94	136.764	174.429	182.452				0	0	0	0	0	150		0	0	0	0	0	48.0419		0	0	0	0	0	1		0.997193	1.0005	1.00256	0.991647	0.979	0.986202		279.846	263.186	239.511	211.283	247.646	234.822		42.0122	44.83	51.4278	43.313
129358		265.109	224.044	186.78	167.471	169.137	151.187				0	0	0	0	0	150		0	0	0	0	0	47.7601		0	0	0	0	0	1		0.997229	1.00025	1.00266	0.991634	0.978919	0.986013		279.843	263.13	239.509	211.255	247.665	234.596		42.0122	44.7585	51.4835	43.1568
129439		239.504	216.692	192.743	152.131	168.453	160.816				0	0	0	0	0	150		0	0	0	0	0	48.1257		0	0	0	0	0	1		0.997237	1.0001	1.00263	0.991793	0.979228	0.98599		279.842	263.027	239.51	211.038	247.593	234.32		42.0122	44.7995	51.6472	43.0998
129519		277.413	225.267	219.536	166.791	227.595	191.687				0	0	0	0	0	150		0	0	0	0	0	48.142		0	0	0	0	0	1		0.997438	0.999875	1.00238	0.992027	0.979218	0.986087		279.826	262.982	239.466	210.787	247.595	234.041		42.1958	45.0545	51.6982	43.0363
129599		214.199	239.163	248.231	173.279	234.884	199.608				0	0	0	0	0	150		0	0	0	0	0	48.9646		0	0	0	0	0	1		0.997062	0.999534	1.00251	0.991973	0.979147	0.98615		279.865	262.989	248.231	210.793	247.612	234.034		42.1958	45.4578	51.6982	43.0363
129719		252.232	197.261	192.104	168.642	208.836	194.475				0	0	0	0	0	150		0	0	0	0	0	48.4503		0	0	0	0	0	1		0.997488	0.999821	1.00242	0.991573	0.979062	0.986048		280.356	262.903	239.277	210.749	247.461	234.045		42.352	45.3687	51.6655	42.9845
129799		247.37	212.494	149.393	164.538	180.997	166.68				0	0	0	0	0	0		0	0	0	0	0	0		0	0	0	0	0	0		0.997441	0.999646	1.00252	0.991356	0.978917	0.986147		280.374	262.775	239.251	210.753	247.473	234.034		42.352	45.2172	51.6655	43.211
129879		280.515	199.46	188.246	156.023	203.522	154.959				0	0	0	0	0	0		0	0	0	0	0	0		0	0	0	0	0	0		0.997352	0.999594	1.00283	0.991584	0.97858	0.985987		280.515	262.78	238.877	210.606	247.373	233.813		42.352	45.4182	51.5652	43.1393
130019		230.906	208.605	170.456	158.649	170.343	167.686				0	0	0	0	0	0		0	0	0	0	0	0		0	0	0	0	0	0		0.997377	0.999553	1.00258	0.99156	0.978283	0.985904		280.4	262.784	238.891	210.609	247.398	233.839		42.352	45.4182	52.03	43.1393
130098		283.556	246.539	213.12	194.999	225.786	208.873				0	0	0	0	0	0		0	0	0	0	0	0		0	0	0	0	0	0		0.997561	0.999466	1.00252	0.991468	0.978787	0.985722		283.556	262.793	238.895	210.454	247.356	233.896		42.352	45.4182	52.03	42.6517
130219		290.821	245.243	227.819	192.253	237.165	195.285				0	0	0	0	0	150		0	0	0	0	0	47.745		0	0	0	0	0	1		0.997405	0.999579	1.00337	0.991297	0.978465	0.985879		290.821	262.781	238.847	210.455	247.144	233.847		42.721	45.4182	52.1635	42.3813
130298		245.698	223.521	208.688	189.631	218.98	204.237				0	0	0	0	0	150		0	0	0	0	0	47.7158		0	0	0	0	0	1		0.997534	0.999489	1.00326	0.991152	0.979451	0.985927		279.818	262.79	238.853	210.47	246.922	233.832		42.721	45.4182	52.1635	42.3813
130379		236.811	226.633	237.501	160.988	221.802	181.885				0	0	0	0	0	0		0	0	0	0	0	0		0	0	0	0	0	0		0.997362	0.999478	1.00349	0.990988	0.979483	0.986438		279.832	262.791	238.515	210.344	246.831	233.672		42.721	45.4182	51.7993	42.1915
130458		237.833	223.697	234.437	169.92	181.494	202.211				0	0	0	0	0	0		0	0	0	0	0	0		0	0	0	0	0	0		0.997544	0.99964	1.0035	0.991106	0.97928	0.986611		279.817	262.685	238.265	210.338	246.87	233.617		42.697	45.358	51.6168	42.1915
130539		234.1	211.824	193.44	163.696	193.468	166.144				0	0	0	0	0	0		0	0	0	0	0	0		0	0	0	0	0	0		0.997498	0.999592	1.00381	0.991329	0.979153	0.986638		279.673	262.415	238.033	210.328	246.875	233.376		42.3413	44.97	51.6168	42.1915
130653		244.563	209.903	206.306	183.298	192.995	196.395				0	0	0	0	0	0		0	0	0	0	0	0		0	0	0	0	0	0		0.997347	0.999577	1.00376	0.991397	0.979109	0.986659		279.69	262.42	238.041	210.267	246.876	233.375		42.4377	44.97	52.0063	41.9085
130738		287.222	225.003	212.533	214.361	243.637	229.377				0	0	0	0	0	150		0	0	0	0	0	47.4854		0	0	0	0	0	1		0.997167	0.999507	1.00349	0.991266	0.979322	0.986421		287.222	262.441	237.747	210.209	246.868	233.382		42.6565	44.769	51.5355	41.999
130818		239.963	280.245	209.096	177.72	201.021	205.154				0	0	0	0	0	0		0	0	0	0	0	0		0	0	0	0	0	0		0.997142	0.999035	1.00465	0.990954	0.979204	0.986208		279.715	280.245	237.592	210.225	246.873	233.388		43.0795	44.97	51.5355	42
130898		290.177	245.004	203.758	188.082	202.533	207.455				0	0	0	0	0	0		0	0	0	0	0	0		0	0	0	0	0	0		0.997135	0.999187	1.00447	0.991457	0.97911	0.986198		290.177	262.539	237.611	210.2	246.876	233.241		43.0795	45.229	51.638	42.383
131018		278.268	223.957	200.401	145.23	235.464	182.971				0	0	0	0	0	0		0	0	0	0	0	0		0	0	0	0	0	0		0.996729	0.998786	1.00445	0.991925	0.979288	0.986219		279.75	262.662	237.613	209.63	246.869	233.236		43.0795	45.229	51.638	42.2875
131098		250.842	221.909	195.492	181.688	225.341	157.45				0	0	0	0	0	0		0	0	0	0	0	0		0	0	0	0	0	0		0.996681	0.998905	1.00487	0.991981	0.979165	0.986257		279.573	262.156	237.381	209.405	246.874	233.228		42.5032	45.041	51.3465	42.0692
131178		269.035	199.298	216.465	156.085	197.889	181.161				0	0	0	0	0	0		0	0	0	0	0	0		0	0	0	0	0	0		0.996639	0.99914	1.00493	0.991975	0.979331	0.986349		279.227	261.937	237.274	209.406	246.603	232.917		42.2845	44.7183	51.0358	42.0692
131258		229.661	198.008	184.79	163.375	197.237	171.233				0	0	0	0	0	0		0	0	0	0	0	0		0	0	0	0	0	0		0.996454	0.99985	1.00504	0.991722	0.979298	0.986703		279.273	261.672	237.271	209.014	246.609	232.878		42.6333	44.7183	51.213	42.4868
131378		240.992	233.937	177.24	168.341	171.031	170.612				0	0	0	0	0	0		0	0	0	0	0	0		0	0	0	0	0	0		0.995986	0.999657	1.00517	0.991826	0.979279	0.986319		279.389	261.744	236.392	208.981	246.612	232.92		42.2845	44.9858	51.1843	41.9925
131499		252.063	256.617	230.975	197.04	211.872	209.116				0	0	0	0	0	0		0	0	0	0	0	0		0	0	0	0	0	0		0.996131	0.999379	1.00554	0.992003	0.979048	0.986055		279.353	261.207	236.197	208.925	246.651	232.949		42.2845	44.3262	51.4183	41.9925
131579		269.63	259.72	207.603	181.859	214.798	184.154				0	0	0	0	0	0		0	0	0	0	0	0		0	0	0	0	0	0		0.996079	0.999475	1.00547	0.991806	0.979041	0.985803		279.366	261.168	236.205	208.824	246.653	232.977		42.6333	44.3262	51.4183	42.493
131659		251.412	245.492	205.97	175.256	216.857	161.02				0	0	0	0	0	0		0	0	0	0	0	0		0	0	0	0	0	0		0.996138	0.999529	1.00577	0.991729	0.979189	0.985503		279.638	261.147	237.075	209.011	246.627	232.834		42.852	44.3262	51.6455	42.935
131739		258.999	228.451	177.764	159.761	222.938	195.886				0	0	0	0	0	0		0	0	0	0	0	0		0	0	0	0	0	0		0.996009	0.999316	1.00562	0.991509	0.979412	0.985276		279.383	261.232	236.194	208.836	246.857	232.786		43.3905	44.3262	51.4183	42.6743
131818		237.656	230.503	183.133	162.991	194.817	171.105				0	0	0	0	0	0		0	0	0	0	0	0		0	0	0	0	0	0		0.996107	0.999351	1.00556	0.991288	0.979494	0.985455		278.859	260.734	236.197	208.845	246.584	232.732		43.269	44.0443	51.4183	42.4992
131899		246.442	219.116	178.885	170.075	191.814	202.224				0	0	0	0	0	0		0	0	0	0	0	0		0	0	0	0	0	0		0.99605	0.999341	1.00594	0.991192	0.979276	0.985189		278.881	260.735	236.183	208.724	246.44	232.703		43.269	44.0443	51.4183	42.3467
132019		254.275	230.646	195.2	173.301	213.301	208.515				0	0	0	0	0	0		0	0	0	0	0	0		0	0	0	0	0	0		0.99628	0.999328	1.00572	0.991126	0.979068	0.984668		278.793	260.612	236.191	208.505	246.43	232.66		43.635	44.1695	51.8243	42.291
132118		208.032	221.51	184.046	160.771	183.246	194.477				0	0	0	0	0	0		0	0	0	0	0	0		0	0	0	0	0	0		0.995984	0.999242	1.0054	0.991178	0.979055	0.984474		278.906	260.615	236.249	208.263	246.43	232.558		44.045	44.2888	51.9023	42.5125
132198		253.775	239.162	176.393	178.079	183.779	194.626				0	0	0	0	0	0		0	0	0	0	0	0		0	0	0	0	0	0		0.995624	0.999658	1.00503	0.991296	0.979042	0.98498		278.475	260.597	236.477	208.249	246.43	231.905		43.9447	44.2888	51.9313	42.5125
132278		277.902	259.997	201.943	202.316	198.802	175.075				0	0	0	0	0	0		0	0	0	0	0	0		0	0	0	0	0	0		0.995998	1.00024	1.00531	0.991115	0.978755	0.98572		278.456	260.572	236.303	208.27	246.43	231.323		43.7367	44.2888	51.9023	42.6727
132358		249.959	244.163	194.545	193.347	225.631	191.329				0	0	0	0	0	0		0	0	0	0	0	0		0	0	0	0	0	0		0.996158	0.999741	1.00537	0.990616	0.978861	0.98552		278.344	260.594	236.065	208.329	246.373	231.159		43.52	44.2888	51.7148	42.6727
132438		248.584	215.826	187.983	182.308	219.476	216.493				0	0	0	0	0	0		0	0	0	0	0	0		0	0	0	0	0	0		0.996342	1.00043	1.00549	0.990458	0.978865	0.985862		278.067	259.996	235.954	208.35	246.109	230.603		43.4528	43.8453	51.625	42.6727
132518		261.643	222.072	201.855	181.087	189.945	171.254				0	0	0	0	0	0		0	0	0	0	0	0		0	0	0	0	0	0		0.996096	0.99974	1.00547	0.990431	0.979038	0.985937		278.122	259.956	235.827	208.16	245.987	230.311		43.4528	43.6517	50.8477	42.5952
132618		238.728	250.295	185.643	167.325	190.239	180.492				0	0	0	0	0	0		0	0	0	0	0	0		0	0	0	0	0	0		0.995929	1.00034	1.00541	0.990326	0.978806	0.985821		277.852	259.73	235.717	208.173	245.916	230.306		43.4363	43.4785	50.6445	42.5952
132698		266.161	223.299	196.625	186.8	184.825	201.094				0	0	0	0	0	0		0	0	0	0	0	0		0	0	0	0	0	0		0.996029	1.00033	1.00531	0.990241	0.979153	0.985458		277.842	259.417	235.331	208.183	245.893	230.288		43.5973	43.2985	50.8963	43.0125
132778		210.795	240.145	188.255	152.21	198.04	180.854				0	0	0	0	0	0		0	0	0	0	0	0		0	0	0	0	0	0		0.99554	1.00007	1.0051	0.990209	0.979544	0.985469		277.891	259.226	235.382	208.186	245.762	230.089		43.6835	43.262	51.3763	43.0125
132878		253.59	203.871	213.8	182.099	193.089	191.79				0	0	0	0	0	0		0	0	0	0	0	0		0	0	0	0	0	0		0.995371	1.00014	1.00476	0.990638	0.979604	0.985495		277.917	259.217	235.262	207.619	245.757	229.847		43.6835	43.262	51.9608	42.4975
133018		271.036	272.114	218.263	203.837	213.605	199.987				0	0	0	0	0	0		0	0	0	0	0	0		0	0	0	0	0	0		0.995297	1.00014	1.00479	0.990052	0.980074	0.985573		277.933	272.114	235.262	208.205	245.718	229.835		44.2788	43.5067	51.9608	43.0125
133098		292.782	225.828	186.256	162.945	205.5	217.808				0	0	0	0	0	0		0	0	0	0	0	0		0	0	0	0	0	0		0.99525	0.999949	1.00473	0.989705	0.980963	0.985567		292.782	259.243	235.263	208.246	245.646	229.788		44.2788	43.3508	51.9608	42.4975
133178		262.248	253.649	238.038	212.04	223.197	210.393				0	0	0	0	0	0		0	0	0	0	0	0		0	0	0	0	0	0		0.995091	1.00013	1.00472	0.989843	0.980918	0.985296		277.77	259.219	234.976	207.812	245.604	229.669		43.9795	43.3508	51.8425	42.2595
133298		307.157	225.85	214.138	197.087	232.795	203.831				0	0	0	0	0	0		0	0	0	0	0	0		0	0	0	0	0	0		0.995389	1.00014	1.00443	0.989684	0.980835	0.985177		307.157	258.518	235.059	207.477	245.58	229.588		43.828	42.698	52.2862	42.1915
133378		287.374	257.486	188.712	187.482	180.629	202.969				0	0	0	0	0	0		0	0	0	0	0	0		0	0	0	0	0	0		0.995095	1.00023	1.00404	0.989668	0.980821	0.985182		287.374	258.474	234.713	207.479	245.58	229.587		43.828	42.7715	51.972	42.1915
133458		272.088	282.558	193.837	217.45	214.252	225.712				0	0	0	0	0	0		0	0	0	0	0	0		0	0	0	0	0	0		0.994751	1.00031	1.00373	0.989865	0.981228	0.985184		277.715	282.558	234.779	217.45	245.432	229.587		43.828	42.7715	52.1125	42.3553
133538		301.163	300.798	189.333	217.985	193.934	239.023				0	0	0	0	0	0		0	0	0	0	0	0		0	0	0	0	0	0		0.994487	1.00017	1.00348	0.989683	0.980995	0.98491		301.163	300.798	234.848	217.985	245.435	229.598		43.658	42.2918	52.4507	42.3553
133658		347.179	320.826	281.051	229.156	277.625	244.09				0	0	0	0	0	0		0	0	0	0	0	0		0	0	0	0	0	0		0.994719	1.00055	1.00325	0.989536	0.980745	0.984944		347.179	320.826	281.051	229.156	277.625	244.09		43.658	42.0917	53.1415	42.3553
133738		301.744	287.265	260.21	201.238	247.438	225.943				0	0	0	0	0	0		0	0	0	0	0	0		0	0	0	0	0	0		0.995013	1.00103	1.00299	0.989635	0.980556	0.984987		301.744	287.265	260.21	207.074	245.42	229.595		43.658	42.2192	53.6807	42.1892
133818		284.021	280.33	234.049	238.484	244.425	258.172				0	0	0	0	0	0		0	0	0	0	0	0		0	0	0	0	0	0		0.994793	1.00038	1.00337	0.990304	0.980528	0.984698		284.021	280.33	234.881	238.484	245.399	258.172		43.828	41.9412	53.6807	41.855
133898		317.3	304.16	181.882	212.958	237.178	250.136				0	0	0	0	0	0		0	0	0	0	0	0		0	0	0	0	0	0		0.994686	1.00035	1.00345	0.990327	0.981065	0.984448		317.3	304.16	234.857	212.958	245.332	250.136		43.828	41.7268	53.6807	41.855
134018		330.695	347.361	204.941	278.491	219.07	309.18				0	0	0	0	0	0		0	0	0	0	0	0		0	0	0	0	0	0		0.994746	1.0009	1.00341	0.990129	0.981666	0.984483		330.695	347.361	234.509	278.491	244.804	309.18		43.658	41.454	53.5405	41.1917
134098		292.622	313.472	204.558	224.174	203.126	213.103				0	0	0	0	0	0		0	0	0	0	0	0		0	0	0	0	0	0		0.994644	1.00021	1.00346	0.989994	0.981903	0.984527		292.622	313.472	234.123	224.174	244.789	229.464		44.8947	41.454	53.1698	41.3902
134198		251.887	274.692	199.484	214.85	275.487	242.177				0	0	0	0	0	0		0	0	0	0	0	0		0	0	0	0	0	0		0.994418	0.999623	1.00412	0.990464	0.981343	0.984354		277.591	274.692	233.853	214.85	275.487	242.177		44.8947	41.454	52.8048	40.8088
134278		274.413	288.934	243.496	234.524	236.176	258.158				0	0	0	0	0	0		0	0	0	0	0	0		0	0	0	0	0	0		0.994164	0.999441	1.00403	0.990691	0.981121	0.983669		277.344	288.934	243.496	234.524	244.838	258.158		44.9308	41.5913	52.8048	40.8088
134358		328.371	324.949	267.986	272.83	250.965	237.899				0	0	0	0	0	0		0	0	0	0	0	0		0	0	0	0	0	0		0.994423	0.999351	1.00426	0.990801	0.980675	0.98358		328.371	324.949	267.986	272.83	244.935	229.416		44.9308	41.5913	53.374	40.8088
134458		310.317	285.233	280.537	214.192	247.31	243.733				0	0	0	0	0	0		0	0	0	0	0	0		0	0	0	0	0	0		0.994432	0.999856	1.00555	0.990681	0.980464	0.983737		310.317	285.233	280.537	214.192	244.78	243.733		44.754	42.2045	53.0012	40.4685
134538		296.82	313.687	256.792	262.171	268.024	223.945				0	0	0	0	0	0		0	0	0	0	0	0		0	0	0	0	0	0		0.994614	0.999594	1.0045	0.99079	0.98018	0.984519		296.82	313.687	256.792	262.171	268.024	228.591		44.754	42.62	52.8097	40.29
134618		283.646	280.853	211.243	199.789	226.431	217.682				0	0	0	0	0	0		0	0	0	0	0	0		0	0	0	0	0	0		0.994637	1.00012	1.00546	0.991247	0.979789	0.984884		283.646	280.853	232.8	205.877	244.741	227.264		44.9308	42.4145	52.5172	40.29
134698		306.814	282.78	210.139	207.565	231.492	186.164				0	0	0	0	0	0		0	0	0	0	0	0		0	0	0	0	0	0		0.994471	1.00155	1.00531	0.991212	0.980017	0.984752		306.814	282.78	232.853	205.88	244.735	227.344		44.9308	42.4145	52.5172	40.29
134799		298.233	263.004	214.095	229.837	244.751	219.821				0	0	0	0	0	0		0	0	0	0	0	0		0	0	0	0	0	0		0.994507	1.00171	1.00608	0.991613	0.9803	0.984614		298.233	256.6	232.47	229.837	244.729	227.428		44.9172	42.4145	52.3357	39.5623
134878		296.272	293.903	218.305	215.332	202.612	230.057				0	0	0	0	0	0		0	0	0	0	0	0		0	0	0	0	0	0		0.994436	1.0015	1.00586	0.991925	0.980419	0.984602		296.272	293.903	232.561	215.332	244.528	227.436		45.2688	42.444	52.55	39.2132
135018		341.87	296.62	235.243	238.798	264.08	256.729				0	0	0	0	0	0		0	0	0	0	0	0		0	0	0	0	0	0		0.995478	1.00285	1.0056	0.991895	0.980523	0.984334		341.87	296.62	232.67	238.798	264.08	256.729		45.2688	42.569	52.7148	39.2132
135139		358.073	287.703	267.854	228.38	247.931	212.251				0	0	0	0	0	0		0	0	0	0	0	0		0	0	0	0	0	0		0.996321	1.00282	1.00562	0.991669	0.980004	0.984795		358.073	287.703	267.854	228.38	244.436	227.318		45.425	42.569	52.7148	39.2757
135219		284.035	290.39	190.042	210.978	214.045	259.183				0	0	0	0	0	0		0	0	0	0	0	0		0	0	0	0	0	0		0.99649	1.0027	1.0058	0.991716	0.979699	0.984698		284.035	290.39	231.811	204.258	244.43	259.183		45.425	42.4973	52.6322	39.1867
135298		279.116	308.467	221.694	221.379	258.288	236.679				0	0	0	0	0	0		0	0	0	0	0	0		0	0	0	0	0	0		0.996529	1.00255	1.0056	0.991872	0.97954	0.984795		276.881	308.467	230.955	221.379	258.288	227.318		45.425	42.569	52.1765	39.1867
135378		258.086	287.723	220.735	195.089	211.251	216.422				0	0	0	0	0	0		0	0	0	0	0	0		0	0	0	0	0	0		0.996453	1.00266	1.00574	0.992039	0.979405	0.984624		276.89	287.723	230.624	204.154	244.424	226.751		45.425	42.4973	51.9762	39.1867
135463		285.447	243.897	225.928	206.18	202.041	221.226				0	0	0	0	0	0		0	0	0	0	0	0		0	0	0	0	0	0		0.996559	1.00268	1.00628	0.992096	0.978813	0.984377		285.447	256.449	230.477	204.135	244.4	226.76		45.425	42.569	51.9762	39.1867
135578		294.652	244.105	239.521	221.231	198.557	232.989				0	0	0	0	0	0		0	0	0	0	0	0		0	0	0	0	0	0		0.996653	1.00279	1.00696	0.991997	0.978897	0.98468		294.652	256.422	230.041	221.231	244.398	226.429		45.425	42.569	51.4235	39.0012
135658		258.304	291.401	244.803	207.001	242.448	211.907				0	0	0	0	0	0		0	0	0	0	0	0		0	0	0	0	0	0		0.996385	1.00251	1.00657	0.991834	0.9798	0.984451		276.898	291.401	244.803	203.721	244.329	225.892		45.425	42.7668	51.9437	38.7175
135738		364.539	312.319	230.696	240.848	267.206	230.308				0	0	0	0	0	0		0	0	0	0	0	0		0	0	0	0	0	0		0.99674	1.0029	1.00642	0.991637	0.979615	0.984485		364.539	312.319	230.109	240.848	267.206	225.701		44.9388	42.8727	52.5437	38.8225
135818		309.455	280.38	198.227	226.921	238.796	235.998				0	0	0	0	0	0		0	0	0	0	0	0		0	0	0	0	0	0		0.996527	1.00295	1.00654	0.991577	0.980479	0.98454		309.455	280.38	230.094	226.921	243.85	225.598		44.6553	42.801	52.5437	38.9387
135898		305.491	290.833	207.555	213.852	229.461	225.425				0	0	0	0	0	0		0	0	0	0	0	0		0	0	0	0	0	0		0.996752	1.00291	1.00643	0.991913	0.980142	0.985023		305.491	290.833	229.175	213.852	243.687	225.391		44.7408	42.482	51.8292	39.1138
136018		271.852	251.403	219.644	166.5	246.347	196.434				0	0	0	0	0	0		0	0	0	0	0	0		0	0	0	0	0	0		0.996786	1.00289	1.00637	0.991846	0.980053	0.985844		275.459	255.585	228.413	202.945	243.515	225.121		44.6555	42.2815	51.361	39.1138
136098		251.269	245.025	183.455	200.04	232.99	188.204				0	0	0	0	0	0		0	0	0	0	0	0		0	0	0	0	0	0		0.996818	1.00255	1.00586	0.992656	0.981099	0.986309		275.454	255.661	228.274	202.722	243.338	225.065		44.6555	42.2815	50.9425	39.1138
136178		260.548	231.369	183.332	196.743	197.899	207.822				0	0	0	0	0	0		0	0	0	0	0	0		0	0	0	0	0	0		0.996845	1.00334	1.00577	0.993101	0.982135	0.985908		275.45	255.483	228.285	202.57	242.611	225.113		44.6555	42.1755	50.9425	38.9273
136278		276.555	276.57	247.051	180.805	239.414	202.415				0	0	0	0	0	0		0	0	0	0	0	0		0	0	0	0	0	0		0.99672	1.00339	1.00579	0.992914	0.981897	0.985775		275.468	276.57	247.051	202.436	242.201	225.129		44.8315	42.1755	50.6627	38.7562
136358		287.964	256.595	187.368	179.459	232.061	211.636				0	0	0	0	0	0		0	0	0	0	0	0		0	0	0	0	0	0		0.996676	1.00254	1.00581	0.993144	0.981875	0.985786		287.964	255.662	227.808	202.404	242.207	224.946		44.8315	42.1755	49.4847	38.7562
136478		288.889	287.363	198.151	214.1	199.517	211.272				0	0	0	0	0	0		0	0	0	0	0	0		0	0	0	0	0	0		0.996459	1.00264	1.00564	0.993154	0.98165	0.986151		288.889	287.363	227.731	214.1	242.264	224.946		44.9935	42.1755	49.506	38.6445
136558		243.059	234.634	192.906	191.164	192.5	214.476				0	0	0	0	0	0		0	0	0	0	0	0		0	0	0	0	0	0		0.996562	1.00262	1.00548	0.9931	0.981542	0.986304		275.167	255.241	227.418	201.94	241.68	224.946		45.32	42.035	49.5298	38.939
136638		253.831	236.764	219.471	187.777	224.281	225.665				0	0	0	0	0	0		0	0	0	0	0	0		0	0	0	0	0	0		0.996566	1.00231	1.00537	0.992848	0.981216	0.986252		275.167	254.864	227.163	201.799	241.874	224.946		45.4895	41.801	49.8415	39.0005
136718		259.641	210.335	222.635	176.966	190.224	206.74				0	0	0	0	0	0		0	0	0	0	0	0		0	0	0	0	0	0		0.996372	1.00222	1.00623	0.992966	0.981072	0.9877		275.139	254.892	226.065	201.785	241.056	224.412		45.442	41.801	49.7265	39.0005
136798		239.633	221.086	170.91	182.661	182.649	204.305				0	0	0	0	0	0		0	0	0	0	0	0		0	0	0	0	0	0		0.996293	1.00284	1.00718	0.9931	0.981764	0.987406		275.141	254.702	225.821	201.767	240.817	223.942		45.828	41.801	49.454	39.0005
136898		277.735	201.331	240.081	168.935	192.724	192.639				0	0	0	0	0	0		0	0	0	0	0	0		0	0	0	0	0	0		0.996148	1.00335	1.00708	0.993697	0.98247	0.988337		275.098	254.549	224.994	201.692	239.738	223.915		46.2392	41.801	49.582	39.0005
137018		266.137	224.027	196.424	185.517	210.578	193.905				0	0	0	0	0	0		0	0	0	0	0	0		0	0	0	0	0	0		0.996123	1.00383	1.00679	0.993936	0.982695	0.98823		275.099	253.64	224.9	201.666	239.347	223.576		46.2392	41.5943	49.2025	39.0005
137138		231.802	255.383	197.275	210.77	189.558	179.926				0	0	0	0	0	0		0	0	0	0	0	0		0	0	0	0	0	0		0.996641	1.00393	1.00696	0.993534	0.983127	0.988241		275.077	254.35	224.895	201.907	239.19	223.284		46.2392	42.029	49.2025	39.0553
137218		217.224	284.368	220.207	178.331	161.589	176.083				0	0	0	0	0	0		0	0	0	0	0	0		0	0	0	0	0	0		0.997895	1.00384	1.0066	0.99397	0.983068	0.988073		275.039	284.368	224.906	201.663	238.825	223.222		46.395	42.029	49.3247	39.0005
137298		251.442	230.112	195.787	206.121	200.244	193.832				0	0	0	0	0	0		0	0	0	0	0	0		0	0	0	0	0	0		0.997595	1.00503	1.00643	0.993696	0.98302	0.988068		274.977	253.387	224.912	201.53	238.826	222.992		46.466	41.5943	49.602	39.0382
137418		256.59	202.635	152.82	163.459	167.346	174.524				0	0	0	0	0	0		0	0	0	0	0	0		0	0	0	0	0	0		0.997541	1.00485	1.00616	0.994	0.983224	0.988301		274.874	253.275	224.92	201.403	238.348	222.606		46.1318	41.325	50.0175	38.4075
137498		262.013	242.366	215.204	187.958	187.614	226.771				0	0	0	0	0	0		0	0	0	0	0	0		0	0	0	0	0	0		0.99815	1.00537	1.00578	0.99436	0.984283	0.989033		274.86	253.266	224.932	201.488	237.549	222.385		46.1318	41.325	50.0175	39.0382
137578		275.154	215.997	240.291	189.71	219.561	190.031				0	0	0	0	150	0		0	0	0	0	48.4194	0		0	0	0	0	1	0		0.998073	1.00564	1.00566	0.994279	0.984236	0.989353		274.861	252.957	224.936	201.374	237.561	222.179		46.213	40.6208	50.173	38.4075
137658		288.957	232.199	191.4	170.457	223.313	187.344				0	0	0	0	150	0		0	0	0	0	53.2207	0		0	0	0	0	1	0		0.998083	1.00567	1.00531	0.994309	0.984161	0.989173		288.957	252.587	225.03	201.371	237.581	221.73		46.213	40.1633	50.6347	38.4075
137738		228.562	203.573	188.05	164.473	180.54	173.539				0	0	0	0	150	150		0	0	0	0	55.993	45.6089		0	0	0	0	1	1		0.998175	1.00543	1.00531	0.994204	0.982881	0.989262		274.859	252.614	224.893	201.382	237.754	221.706		46.213	40.2125	50.207	38.5772
137818		231.875	218.967	170.358	151.621	195.202	172.784				0	0	0	0	150	150		0	0	0	0	57.227	47.2936		0	0	0	0	1	1		0.997928	1.00562	1.00535	0.994367	0.982906	0.989185		274.865	252.371	224.408	201.365	237.493	221.726		46.4148	40.1008	50.303	38.3502
137898		214.86	188.987	186.399	125.927	193.862	168.864				0	0	0	0	150	150		0	0	0	0	59.4794	48.179		0	0	0	0	1	1		0.997752	1.00539	1.00512	0.994318	0.982458	0.989221		274.869	251.454	222.998	201.249	237.191	221.345		46.726	39.8913	50.1945	38.177
138018		223.73	197.183	198.008	129.949	164.621	177.614				0	0	0	0	150	150		0	0	0	0	61.893	50.2376		0	0	0	0	1	1		0.998385	1.00498	1.00486	0.99424	0.98228	0.989792		274.508	250.992	222.19	200.982	237.167	221.175		46.4903	39.5308	49.9988	37.9342
138098		263.861	212.155	200.02	168.802	228.018	175.718				0	0	0	150	150	150		0	0	0	42.0703	64.8437	51.139		0	0	0	1	1	1		0.998135	1.005	1.00539	0.994025	0.983584	0.989569		274.573	251.7	221.973	201.105	236.155	221.188		46.4903	39.8913	49.9988	37.9342
138218		260.187	218.725	187.354	148.069	198.241	196.445				0	0	0	150	150	150		0	0	0	43.5073	66.9883	53.7486		0	0	0	1	1	1		0.997958	1.00538	1.00547	0.993939	0.982351	0.98928		274.324	251.464	221.94	201.154	236.274	221.074		45.542	39.8913	49.9988	37.9342
138298		231.264	209.334	167.984	142.884	165.352	165.286				0	0	0	150	150	150		0	0	0	46.8778	71.1803	56.9902		0	0	0	1	1	1		0.997763	1.00559	1.00542	0.993859	0.983265	0.988757		274.344	251.364	221.702	201.2	235.829	221.24		45.6555	39.8913	49.9988	37.9342
138378		217.918	164.802	202.025	150.263	161.589	145.244				0	0	0	150	150	150		0	0	0	47.1304	74.2157	59.2748		0	0	0	1	1	1		0.997636	1.00562	1.0055	0.993857	0.983174	0.989486		274.357	250.807	221.571	201.201	235.867	221.042		45.6555	39.5308	49.9988	37.9342
138458		228.346	201.244	188.35	136.345	146.004	147.694				0	150	0	150	150	150		0	51.4411	0	50.1456	77.0043	62.5425		0	1	0	1	1	1		0.998019	1.00554	1.00537	0.993924	0.983223	0.989329		273.45	250.609	221.414	201.162	235.474	220.605		44.7463	39.3258	48.2955	37.9342
138538		203.893	185.754	153.381	132.966	117.047	122.892				0	150	0	150	150	150		0	50.3551	0	52.9446	81.8287	63.3976		0	1	0	1	1	1		0.998921	1.00663	1.00505	0.993651	0.982182	0.989952		272.752	250.307	221.17	200.379	235.468	219.713		44.9813	38.6065	47.2572	37.7247
138638		202.939	165.447	198.129	131.964	125.951	137.088				150	150	0	150	150	150		56.3248	52.0268	0	54.6061	85.9807	66.4013		1	1	0	1	1	1		1.00023	1.00637	1.00516	0.993552	0.982184	0.99037		272.173	250.313	220.802	200.264	235.003	219.669		45.2793	38.8965	46.932	37.2773
138738		228.717	214.16	165.252	157.557	150.678	164.685				150	150	150	150	150	150		57.3335	51.6842	45.2919	55.5595	88.6909	68.8016		1	1	1	1	1	1		1.00021	1.00623	1.00532	0.993157	0.981768	0.990065		272.013	250.197	220.768	200.125	234.759	219.701		45.4605	38.1985	46.932	37.0803
138818		228.404	211.829	193.868	172.315	139.571	169.817				150	150	150	150	150	150		58.8353	53.3344	45.8289	56.9066	92.8974	69.8964		1	1	1	1	1	1		1.00025	1.00616	1.00497	0.993265	0.982885	0.990196		272.163	250.318	221.185	200.11	233.885	219.687		45.7095	38.9322	46.932	37.0803
138898		220.988	212.83	166.077	169.525	154.346	145.673				150	150	150	150	150	150		61.2762	52.6599	47.4636	56.6053	97.5029	71.7567		1	1	1	1	1	1		1.00031	1.00598	1.00497	0.993197	0.982797	0.991236		272.008	250.534	221.186	200.119	233.8	218.574		45.4605	39.9307	46.932	37.0803
139018		209.045	221.873	172.116	158.575	122.207	155.609				150	150	150	150	150	150		63.8371	54.5444	50.0791	57.0614	100.744	73.6226		1	1	1	1	1	1		1.0003	1.00594	1.00572	0.99319	0.982778	0.991916		272.009	250.768	220.702	200.12	233.804	217.896		45.4605	40.2912	46.887	37.0803
139138		162.956	176.461	172.443	146.651	111.502	115.758				150	150	150	150	150	150		65.5032	55.3912	51.949	58.4625	105.646	74.4809		1	1	1	1	1	1		1.00045	1.00483	1.00588	0.992887	0.982918	0.991929		272.002	251.856	220.68	200.161	233.776	217.7		45.6182	40.2107	47.2018	37.139
139218		165.077	167.623	164.589	133.731	106.89	119.321				150	150	150	150	150	150		67.4104	55.8371	53.3968	60.1134	108.471	76.9098		1	1	1	1	1	1		1.00041	1.00593	1.00682	0.992933	0.982861	0.992074		271.942	250.769	220.271	199.921	233.503	216.554		45.5512	40.2912	47.0842	37.075
139298		169.551	161.807	170.347	156.304	98.68	120.373				150	150	150	150	150	150		69.4116	57.123	53.6267	61.5458	111.384	78.4025		1	1	1	1	1	1		1.00026	1.00572	1.00663	0.992957	0.982835	0.991927		271.861	250.579	220.148	199.553	233.426	216.432		45.9153	40.1328	46.8128	36.843
139378		224.912	213.933	162.455	122.212	124.461	152.152				150	150	150	150	150	150		71.7141	57.3601	56.3087	62.1902	114.032	79.2525		1	1	1	1	1	1		1.00005	1.00568	1.00738	0.993076	0.983988	0.99185		271.872	250.584	220.064	199.062	232.956	216.386		45.954	40.1328	46.8128	36.7188
139458		216.253	236.178	160.187	128.346	113.498	166.286				150	150	150	150	150	150		74.1827	58.8323	58.2234	62.1525	115.965	80.1555		1	1	1	1	1	1		1.00003	1.00721	1.00751	0.99314	0.983932	0.99164		271.873	250.332	219.623	198.789	232.811	216.392		45.954	40.2475	46.467	36.5475
139538		218.464	195.143	154.808	132.904	131.042	118.927				150	150	150	150	150	150		75.3379	59.6393	58.8948	62.3832	116.777	80.2426		1	1	1	1	1	1		0.999953	1.00701	1.00751	0.993224	0.984433	0.991686		271.804	250.639	219.623	198.709	232.502	216.391		45.882	40.608	46.467	35.8458
139618		204.336	208.587	158.76	141.468	118.332	117.455				150	150	150	150	150	150		73.335	58.1672	60.8146	62.5854	117.538	79.2352		1	1	1	1	1	1		0.999662	1.00829	1.00752	0.993793	0.98493	0.991316		271.816	250.433	219.622	198.399	232.462	216.028		45.882	40.608	46.467	35.6227
139698		197.217	182.399	154.185	120.182	101.606	143.535				150	150	150	150	150	150		74.4382	57.9425	60.3199	62.3899	117.204	79.2551		1	1	1	1	1	1		0.999422	1.00815	1.00783	0.994729	0.984882	0.991221		271.744	250.456	219.511	198.215	232.233	215.469		45.8068	40.608	46.36	35.5445
139778		160.553	201.999	148.437	128.605	91.873	123.643				150	150	150	150	150	150		74.8101	59.1054	61.3013	63.8383	118.052	80.2726		1	1	1	1	1	1		0.999545	1.00854	1.00794	0.994789	0.984835	0.9913		271.82	250.303	219.365	197.6	231.917	215.191		45.9005	40.4117	46.0775	35.31
139858		167.179	156.759	139.888	116.475	90.894	132.322				150	150	150	150	150	150		74.6307	60.9542	60.7037	64.78	120.243	81.043		1	1	1	1	1	1		0.999543	1.00835	1.00897	0.995476	0.985685	0.991393		271.737	250.143	218.995	197.086	231.493	215.067		45.8613	39.6195	45.9378	34.8877
140018		225.878	192.839	157.273	135.341	120.164	151.582				150	150	150	150	150	150		72.6236	63.0649	61.2325	65.6997	120.665	82.236		1	1	1	1	1	1		0.999346	1.00817	1.00988	0.996125	0.98692	0.991316		271.578	250.167	218.494	197.067	231.256	215.075		45.7487	39.8435	45.5585	35.0685
140138		217.404	208.094	153.391	109.291	133.933	139.454				150	150	150	150	150	150		71.8094	63.2055	62.2556	67.5117	120.73	82.2699		1	1	1	1	1	1		0.999261	1.00794	1.00964	0.995258	0.986799	0.991189		271.593	250.197	218.381	197.045	231.28	215.089		45.7487	39.8755	45.3582	34.8738
140218		186.52	181.181	159.743	108.265	99.328	127.792				150	150	150	150	150	150		71.5411	63.3576	62.541	67.8688	121.325	82.8871		1	1	1	1	1	1		0.999077	1.00779	1.01115	0.995727	0.987673	0.991147		271.625	250.216	218.289	196.661	230.994	215.094		45.7487	39.8755	45.2825	34.9377
140298		166.895	159.27	142.424	132.229	100.499	121.455				150	150	150	150	150	150		70.744	62.3547	63.7827	69.3206	120.762	82.3967		1	1	1	1	1	1		0.998712	1.0075	1.01099	0.995595	0.987928	0.991071		271.685	250.254	218.292	196.698	230.369	215.102		45.7487	39.8755	45.2825	34.9377
140398		174.452	169.98	144.923	132.682	99.824	123.058				150	150	150	150	150	150		72.9993	63.655	64.3883	67.9674	119.267	82.2932		1	1	1	1	1	1		0.998699	1.00744	1.01075	0.995561	0.987944	0.990837		271.398	250.262	218.196	196.708	229.896	214.932		45.544	39.8755	45.087	34.9377
140481		178.093	168.799	135.561	124.019	94.062	116.321				150	150	150	150	150	150		74.2358	64.1906	63.9387	67.1485	117.241	83.2489		1	1	1	1	1	1		0.998773	1.00699	1.01068	0.995488	0.988514	0.990607		271.212	250.299	217.45	196.276	229.531	214.971		45.698	39.9277	44.8653	34.7953
140578		244.207	196.154	154.113	123.725	104.167	153.325				150	150	150	150	150	150		75.5065	65.5914	63.2292	66.5532	116.589	82.1363		1	1	1	1	1	1		0.998833	1.00694	1.01056	0.995554	0.989079	0.990296		271.38	250.105	217.102	196.271	229.213	214.751		45.8377	39.194	44.6237	34.696
140658		204.772	218.409	171.368	157.684	150.755	159.252				150	150	150	150	150	150		76.1692	67.5045	64.4122	66.7643	115.72	82.121		1	1	1	1	1	1		0.99855	1.00679	1.01052	0.995593	0.989695	0.990347		271.235	249.728	216.496	196.147	227.813	214.685		46.2007	38.895	44.4175	34.0642
140738		219.672	186.846	168.096	137.767	115.294	143.377				150	150	150	150	150	150		75.6027	67.676	62.2814	66.6556	114.578	82.7369		1	1	1	1	1	1		0.99849	1.00669	1.01042	0.995439	0.989649	0.990373		271.241	249.754	216.022	195.978	227.415	214.615		46.2007	39.1105	44.3323	33.8002
140818		223.856	172.644	173.189	145.542	101.602	125.422				150	150	150	150	150	150		74.2482	68.3661	62.3008	66.7819	112.862	82.4639		1	1	1	1	1	1		0.998453	1.00657	1.01031	0.995353	0.989548	0.990221		271.109	249.173	215.747	195.912	227.073	214.501		46.1312	38.8445	44.5175	34.068
140898		250.293	175.632	156.119	135.053	106.181	127.18				150	150	150	150	150	150		73.7918	66.7054	60.9983	65.6882	111.131	83.2345		1	1	1	1	1	1		0.998451	1.00633	1.00989	0.99531	0.989783	0.989977		271.109	248.852	215.812	195.913	226.638	214.521		46.2035	38.7445	45.1142	34.068
141018		179.174	170.985	146.102	103.727	102.791	111.627				150	150	150	150	150	150		73.8511	66.1587	60.2297	65.4061	109.386	84.396		1	1	1	1	1	1		0.998293	1.00618	1.00982	0.995037	0.989732	0.989842		271.121	249.334	215.823	195.288	226.433	214.281		46.4922	38.7772	45.1142	34.0592
141098		169.888	162.528	154.154	121.608	87.197	103.937				150	150	150	150	150	150		73.9323	65.773	59.7221	63.2157	108.158	84.0257		1	1	1	1	1	1		0.998314	1.00614	1.00978	0.99502	0.989905	0.989796		271.119	248.868	215.829	195.296	226.305	214.13		46.7635	38.7445	45.0853	34.0592
141178		185.549	180.888	139.601	121.294	103.087	128.347				150	150	150	150	150	150		72.5261	64.9584	58.5557	61.3021	105.577	82.9389		1	1	1	1	1	1		0.99832	1.00622	1.00966	0.995011	0.989705	0.990199		271.119	248.599	215.479	195.03	226.009	214.107		46.7635	38.5693	44.4775	33.7145
141258		176.784	184.357	144.874	146.564	148.886	151.822				150	150	150	150	150	150		69.5114	62.8728	56.163	60.6808	102.312	81.6507		1	1	1	1	1	1		0.998497	1.00593	1.00921	0.99582	0.989833	0.990147		271.105	248.314	215.201	194.997	225.975	213.883		46.7635	38.4233	44.231	33.5252
141339		189.519	222.91	165.142	141.748	149.203	143.742				150	150	150	150	150	150		68.0982	60.7234	55.4836	60.0278	100.577	81.6655		1	1	1	1	1	1		0.998521	1.00595	1.00915	0.996521	0.989835	0.989948		271.104	248.312	215.135	194.994	225.974	213.918		46.7635	38.4233	44.5318	33.5252
141418		191.019	163.224	164.896	141.692	138.192	139.48				150	150	150	150	150	150		65.8055	59.9433	54.0571	57.7702	98.1656	80.5307		1	1	1	1	1	1		0.99845	1.00574	1.00898	0.996192	0.989924	0.990697		271.045	248.137	214.812	194.995	225.95	213.58		46.1743	37.7805	44.7105	33.802
141498		189.048	165.829	128.427	133.631	129.807	115.336				150	150	150	150	150	150		68.0352	60.0557	53.6139	57.7484	96.6801	80.6214		1	1	1	1	1	1		0.998137	1.00563	1.00908	0.996025	0.989881	0.990616		270.444	247.849	214.133	194.996	225.693	213.586		46.241	37.6107	44.2098	33.802
141578		207.442	176.181	193.439	119.124	119.057	128.513				150	150	150	150	150	150		67.0905	59.8917	52.8889	57.2208	95.805	79.961		1	1	1	1	1	1		0.998212	1.00583	1.00934	0.995862	0.989701	0.990907		270.074	247.84	214.018	194.873	225.71	213.382		45.992	37.6217	43.8233	33.6233
141658		186.896	185.027	142.199	123.278	121.509	126.474				150	150	150	150	150	150		68.5011	60.215	52.8084	57.1273	93.1932	78.7275		1	1	1	1	1	1		0.998403	1.0062	1.00956	0.995671	0.989566	0.994648		269.72	247.823	213.536	194.926	225.513	212.289		45.875	37.6765	43.755	34.1038
141738		174.679	189.318	161.115	137.334	120.873	112.878				150	150	150	150	150	150		69.1392	58.0519	53.1136	56.5223	89.728	76.7503		1	1	1	1	1	1		0.998354	1.00614	1.00988	0.995484	0.989614	0.998244		269.651	247.826	212.869	194.978	225.123	211.806		45.875	37.6765	43.3157	34.1038
141858		222.636	201.982	167.846	139.15	150.669	123.928				150	150	150	150	150	150		69.619	57.1086	53.0821	56.3412	87.037	74.8134		1	1	1	1	1	1		0.998753	1.00608	1.00965	0.99558	0.98964	0.998165		269.583	247.829	212.926	194.951	225.115	211.813		45.6788	37.6765	43.3157	34.1038
142018		213.527	213.823	158.519	152.758	153.056	143.823				150	150	150	150	150	150		69.3172	56.755	52.8621	53.8268	83.8045	72.3421		1	1	1	1	1	1		0.998187	1.00613	1.00996	0.995758	0.989694	0.998163		269.42	247.827	212.848	194.515	224.617	211.68		45.3908	37.8885	43.3157	34.0157
142098		213.765	195.899	178.799	146.307	147.116	147.073				150	150	150	150	150	150		68.408	54.9742	53.3112	52.627	81.3035	70.6888		1	1	1	1	1	1		0.998727	1.0061	1.00995	0.995697	0.989846	0.998946		269.34	247.828	212.851	194.518	224.574	211.552		45.3908	37.8885	43.3157	34.0157
142178		227.841	200.641	186.862	143.099	162.986	145.012				150	150	150	150	150	150		66.6161	53.8082	51.961	51.1965	78.1884	68.6461		1	1	1	1	1	1		0.998831	1.00613	1.01073	0.995681	0.99029	0.998107		269.322	247.827	212.482	194.519	224.295	211.607		45.3908	37.8885	42.9267	34.0157
142278		201.769	212.594	152.627	144.21	130.552	119.218				150	150	150	150	150	150		63.0474	51.7469	50.221	49.1608	77.3077	66.1004		1	1	1	1	1	1		0.998733	1.00602	1.01116	0.995596	0.990052	0.998052		269.038	247.737	211.632	194.524	224.181	211.405		45.1435	37.5353	42.6262	34.0157
142358		223.751	182.408	159.389	169.594	138.702	136.451				150	150	150	150	150	150		60.8895	52.1672	49.5785	47.8355	75.2095	64.1945		1	1	1	1	1	1		0.998671	1.00586	1.01037	0.995316	0.990259	0.998463		268.724	247.526	211.321	194.441	223.537	211.269		44.9097	37.2995	42.4158	33.4477
142438		194.76	190.734	157.501	122.16	129.49	147.834				150	150	150	150	150	150		58.7165	50.0199	49.4916	47.6771	74.1649	61.7471		1	1	1	1	1	1		0.998514	1.00575	1.00999	0.995282	0.990076	0.999605		268.755	247.047	211.184	194.248	223.342	211.166		45.0615	37.241	42.2913	33.1935
142538		222.162	218.776	181.21	166.839	164.56	169.528				150	0	150	150	150	150		57.9666	0	48.1312	47.4473	71.2353	60.1449		1	0	1	1	1	1		0.998348	1.00602	1.01013	0.99567	0.989934	1.0001		268.788	246.651	211.112	194.222	223.24	211.093		45.0615	37.101	41.7075	33.1935
142658		187.571	176.957	164.944	137.976	165.717	165.795				150	0	150	150	150	150		59.058	0	49.2199	45.7576	68.9098	58.2804		1	0	1	1	1	1		0.998478	1.00599	1.01005	0.995654	0.990195	1.00049		268.762	246.653	211.18	194.223	222.991	211.129		45.0615	37.101	42.2913	33.1935
142738		207.883	215.905	162.481	156.559	169.864	163.567				150	0	150	150	150	150		57.7802	0	48.3539	43.8364	67.7655	56.8018		1	0	1	1	1	1		0.998491	1.00591	1.00999	0.995571	0.990212	1.00059		268.538	247.01	211.448	194.225	222.564	211.126		44.908	37.241	42.5233	33.1935
142818		237.869	193.586	152.366	137.168	158.488	164.415				150	0	150	150	150	150		54.1454	0	47.5028	42.1007	65.6014	53.0706		1	0	1	1	1	1		0.998489	1.00596	1.01015	0.995598	0.990395	1.00045		268.76	246.997	211.396	194.224	222.435	211.079		45.0615	37.241	42.5233	33.1935
142898		183.133	176.071	146.076	155.358	166.674	160.134				0	0	150	150	150	150		0	0	45.3798	39.6205	62.7547	48.5179		0	0	1	1	1	1		0.998579	1.00597	1.0101	0.995576	0.990466	1.00026		268.742	246.994	211.178	194.117	222.434	210.891		45.0615	37.241	42.2913	33.1337
143038		186.615	198.075	140.113	145.593	135.43	135.432				0	0	150	0	150	150		0	0	43.3825	0	60.794	46.2511		0	0	1	0	1	1		0.998524	1.00588	1.00932	0.995648	0.990397	1.00012		268.753	247.017	211.22	194.085	222.016	210.908		45.2435	37.3295	42.2913	33.1337
143118		220.635	203.867	163.62	149.74	164.343	167.854				0	0	150	0	150	150		0	0	44.2257	0	59.3859	44.1252		0	0	1	0	1	1		0.99819	1.00556	1.0091	0.995499	0.990103	0.999907		268.574	247.092	211.143	193.436	221.848	210.717		45.2003	37.3295	41.7075	33.5787
143198		249.074	226	177.139	187.673	162.812	201.936				0	0	150	0	150	150		0	0	45.2026	0	58.569	43.7268		0	0	1	0	1	1		0.997722	1.00582	1.00964	0.995279	0.989658	0.999488		268.454	246.67	210.925	193.356	221.407	210.536		45.2175	37.1895	41.2113	33.317
143318		232.001	211.87	174.015	167.95	188.031	180.412				0	0	150	0	150	0		0	0	45.3973	0	56.5018	0		0	0	1	0	1	0		0.997882	1.00619	1.00946	0.995116	0.990281	0.999298		268.269	246.098	210.516	193.365	220.739	210.565		45.049	37.3493	40.9885	33.1382
143398		233.866	205.541	162.436	143.586	154.907	188.122				0	0	150	0	150	0		0	0	46.0527	0	55.3974	0		0	0	1	0	1	0		0.997956	1.00652	1.00942	0.995158	0.990351	0.999084		268.26	245.36	210.528	193.564	220.728	210.826		45.049	37.2297	40.9885	33.317
143478		202.615	218.297	152.961	137.069	186.283	146.274				0	0	150	0	150	0		0	0	43.7611	0	52.9286	0		0	0	1	0	1	0		0.997935	1.00636	1.00917	0.995062	0.991404	0.99868		268.262	245.38	210.099	193.607	220.647	210.879		45.049	37.2297	40.4135	33.317
143558		182.708	181.894	166.41	153.227	162.825	164.943				0	0	150	0	150	0		0	0	43.3827	0	50.6661	0		0	0	1	0	1	0		0.997953	1.00607	1.00918	0.995318	0.991462	0.998703		268.26	245.417	209.85	193.493	220.644	210.656		45.049	37.2297	39.804	32.6573
143658		212.248	197.481	156.464	162.12	140.511	155.894				0	0	150	0	150	0		0	0	42.5546	0	49.1202	0		0	0	1	0	1	0		0.998127	1.00595	1.0095	0.99573	0.991276	0.998686		268.238	245.268	209.615	193.423	220.485	210.658		45.049	36.7973	39.5908	32.6573
143738		249.474	242.656	175.736	172.111	161.706	190.109				0	0	150	0	150	0		0	0	42.571	0	49.4139	0		0	0	1	0	1	0		0.998253	1.00602	1.00939	0.995648	0.991115	0.998499		268.114	245.245	209.617	193.306	220.51	210.683		44.9547	36.233	39.5908	32.4785
143818		245.047	250.074	209.04	189.571	205.88	218.406				0	0	0	0	150	0		0	0	0	0	47.7683	0		0	0	0	0	1	0		0.99956	1.00645	1.01013	0.995746	0.990883	0.99849		267.969	245.187	209.538	193.287	220.546	210.684		44.9547	35.304	39.5278	32.4785
143898		246.09	226.781	196.736	186.03	189.924	190.428				0	0	0	0	150	0		0	0	0	0	46.8308	0		0	0	0	0	1	0		0.999577	1.00625	1.0105	0.995743	0.990797	0.998511		267.518	245.199	209.122	192.98	220.31	210.681		44.3123	35.304	39.2198	32.3723
144018		221.384	204.24	157.264	175.286	171.69	190.83				0	0	0	0	150	0		0	0	0	0	45.2562	0		0	0	0	0	1	0		0.99967	1.00669	1.01102	0.996339	0.992359	0.998633		266.581	245.059	209.024	192.686	219.579	210.665		43.4007	35.0952	38.6978	32.2227
144098		225.971	191.707	162.808	175.713	175.426	152.45				0	0	0	0	0	0		0	0	0	0	0	0		0	0	0	0	0	0		1.00086	1.00669	1.01193	0.995844	0.992189	0.998534		265.865	245.01	208.944	192.731	219.581	210.678		43.1483	35.0182	38.375	32.2227
144218		227.136	213.521	145.645	158.423	169.358	201.436				0	0	0	0	0	0		0	0	0	0	0	0		0	0	0	0	0	0		1.00097	1.00658	1.01199	0.996088	0.992654	0.99856		266.153	245.067	208.738	192.581	219.576	210.894		43.4007	35.0182	38.1105	32.1025
144298		239.397	191.529	142.89	162.383	158.625	165.825				0	0	0	0	0	0		0	0	0	0	0	0		0	0	0	0	0	0		1.00094	1.00604	1.01186	0.996119	0.991083	0.998487		266.154	245.105	208.587	192.579	220.269	210.904		43.4007	35.0182	38.0223	32.1025
144378		264.509	217.094	203.015	192.357	178.395	204.795				0	0	0	0	0	0		0	0	0	0	0	0		0	0	0	0	0	0		1.00095	1.00596	1.01202	0.995562	0.990185	0.998526		266.153	245.019	208.573	192.513	220.402	210.899		43.4007	35.0083	38.0223	31.9872
144458		268.709	208.812	186.616	216.835	209.001	201.366				0	0	0	0	0	0		0	0	0	0	0	0		0	0	0	0	0	0		1.00091	1.00661	1.01205	0.995537	0.990163	0.998963		265.833	244.643	208.572	216.835	220.166	210.842		43.1483	34.9917	38.0223	31.9872
144558		237.625	233.535	179.668	195.908	195.359	196.314				0	0	0	0	0	0		0	0	0	0	0	0		0	0	0	0	0	0		1.0009	1.00679	1.01151	0.995733	0.990136	0.998837		265.026	244.232	208.515	192.338	220.17	210.858		42.3712	34.9288	37.9525	31.9522
144658		225.756	198.673	159.208	158.438	161.318	196.284				0	0	0	0	0	0		0	0	0	0	0	0		0	0	0	0	0	0		1.00121	1.00641	1.0114	0.995798	0.990024	0.99868		264.673	244.131	208.519	192.334	220.186	210.659		41.8967	34.8195	37.9525	31.9522
144738		207.717	213.182	174.767	168.823	190.189	194.205				0	0	0	0	0	0		0	0	0	0	0	0		0	0	0	0	0	0		1.00129	1.00636	1.01124	0.995868	0.990767	0.999017		264.657	244.133	208.16	192.222	219.578	210.384		41.8967	35.1265	37.618	31.8942
144818		249.658	228.163	171.702	155.213	183.922	188.823				0	0	0	0	0	0		0	0	0	0	0	0		0	0	0	0	0	0		1.00161	1.00641	1.01165	0.995689	0.990895	0.999158		264.473	243.991	207.574	192.341	219.993	210.306		41.5917	35.2485	37.4715	31.9522
144898		248.748	178.996	150.94	141.366	166.622	195.534				0	0	0	0	0	0		0	0	0	0	0	0		0	0	0	0	0	0		1.00177	1.00672	1.01204	0.995677	0.990328	0.999312		264.469	244.121	207.563	192.342	220.142	210.294		41.5917	35.2943	37.4715	31.9522
145038		272.829	238.75	249.798	188.016	194.828	185.951				0	0	0	0	0	0		0	0	0	0	0	0		0	0	0	0	0	0		1.00168	1.00659	1.012	0.996007	0.990434	0.999336		264.471	243.968	249.798	192.212	220.127	210.292		41.5917	35.2485	37.4715	31.8942
145118		257.07	262.698	204.499	192.526	204.237	186.462				0	0	0	0	0	0		0	0	0	0	0	0		0	0	0	0	0	0		1.00123	1.00632	1.01126	0.995863	0.990418	0.99953		264.485	243.747	207.585	192.222	220.366	210.276		41.3835	34.839	37.4715	31.8942
145198		222.982	211.004	219.016	170.092	198.927	195.78				0	0	0	0	0	0		0	0	0	0	0	0		0	0	0	0	0	0		1.00086	1.00633	1.01108	0.995417	0.990199	0.999342		264.496	243.746	207.59	192.135	220.616	209.893		41.3835	34.839	37.4087	31.6782
145278		243.088	215.769	176.402	198.126	185.077	191.646				0	0	0	0	0	0		0	0	0	0	0	0		0	0	0	0	0	0		1.00112	1.00615	1.01159	0.995188	0.990891	0.999042		264.488	243.778	207.448	192.152	220.296	209.291		41.3835	34.839	37.3618	31.6782
145358		240.472	198.476	176.953	174.003	172.054	176.178				0	0	0	0	0	0		0	0	0	0	0	0		0	0	0	0	0	0		1.00139	1.00623	1.0124	0.99511	0.989853	0.998761		264.48	243.764	207.2	192.274	220.454	209.114		41.3835	34.839	37.167	31.8942
145438		252.282	206.481	179.578	190.827	208.795	198.95				0	0	0	0	0	0		0	0	0	0	0	0		0	0	0	0	0	0		1.00109	1.00614	1.01243	0.995226	0.990013	0.998871		264.489	244.023	207.186	192.266	220.429	209.098		41.3835	35.2485	37.167	31.8942
145538		230.259	216.967	170.281	181.65	178.464	179.702				0	0	0	0	0	0		0	0	0	0	0	0		0	0	0	0	0	0		1.00082	1.0062	1.01172	0.995579	0.989254	0.999108		264.345	244.138	206.718	192.348	220.547	209.282		41.2685	35.2943	37.0005	31.9522
145618		218.935	185.586	193.356	175.885	182.215	187.217				0	0	0	0	0	0		0	0	0	0	0	0		0	0	0	0	0	0		1.00081	1.00655	1.01199	0.995388	0.989242	0.999322		264.348	244.126	206.596	192.533	220.3	209.255		41.2685	35.2943	37.0005	31.9872
145698		305.435	262.164	227.147	201.521	199.902	188.492				0	0	0	0	0	0		0	0	0	0	0	0		0	0	0	0	0	0		1.00085	1.00616	1.01142	0.995879	0.98926	0.999391		305.435	244.021	206.859	192.481	219.998	209.867		41.2685	35.2485	37.0005	31.9872
145778		244.902	236.824	192.121	164.027	179.652	192.135				0	0	0	0	0	0		0	0	0	0	0	0		0	0	0	0	0	0		1.00043	1.00554	1.01076	0.995519	0.988879	0.998907		264.456	243.885	207.353	192.757	220.117	210.122		41.2685	34.839	37.167	32.1025
145898		242.421	213.138	207.229	171.608	160.056	189.553				0	0	0	0	0	0		0	0	0	0	0	0		0	0	0	0	0	0		1.00035	1.00533	1.01055	0.995588	0.988815	0.99871		264.005	243.915	207.372	192.747	220.127	210.208		40.9013	34.839	37.1258	32.1025
146018		235.115	223.671	166.379	176.201	169.332	231.326				0	0	0	0	0	0		0	0	0	0	0	0		0	0	0	0	0	0		1.00065	1.00527	1.01112	0.995835	0.98874	0.998934		263.969	243.922	206.993	193.207	220.138	210.108		40.9013	34.6397	37.0005	32.2227
146098		297.916	226.591	192.136	181.523	152.811	191.82				0	0	0	0	0	0		0	0	0	0	0	0		0	0	0	0	0	0		1.0009	1.0054	1.01086	0.995743	0.988877	0.99877		297.916	243.906	207.113	193.24	219.592	209.325		40.6893	34.6397	37.0005	32.2227
146178		229.787	229.77	153.338	169.993	171.007	203.871				0	0	0	0	0	0		0	0	0	0	0	0		0	0	0	0	0	0		1.00111	1.00587	1.01073	0.995673	0.988891	0.999707		263.475	243.827	207.174	193.426	219.587	208.976		40.517	34.6397	37.1258	32.4102
146258		253.798	218.202	188.679	175.822	181.689	222.769				0	0	0	0	0	0		0	0	0	0	0	0		0	0	0	0	0	0		1.00093	1.00571	1.01096	0.995447	0.988964	0.999792		263.526	244.077	207.337	194.224	219.58	208.964		40.517	34.839	37.2278	32.2565
146358		261.07	263.7	209.514	201.68	240.561	206.969				0	0	0	0	0	0		0	0	0	0	0	0		0	0	0	0	0	0		1.00091	1.00569	1.01011	0.995711	0.989064	1.00006		263.172	263.7	207.42	194.382	219.579	208.926		40.1123	34.839	37.2278	32.713
146478		258.426	221.945	194.923	189.074	183.636	207.669				0	0	0	0	0	0		0	0	0	0	0	0		0	0	0	0	0	0		1.00048	1.00614	1.01084	0.995735	0.989176	1.00016		263.11	243.779	207.124	194.379	219.563	209.149		39.9308	34.6397	37.1258	32.713
146558		268.506	225.76	203.822	184.407	180.217	201.78				0	0	0	0	0	0		0	0	0	0	0	0		0	0	0	0	0	0		1.00066	1.00602	1.01078	0.995989	0.989137	0.999816		263.102	243.575	207.152	193.964	219.563	209.192		39.9308	34.4563	37.1258	32.2565
146638		223.689	224.573	185.749	184.428	200.618	188.327				0	0	0	0	0	0		0	0	0	0	0	0		0	0	0	0	0	0		1.00039	1.00612	1.01053	0.996163	0.989139	0.999706		263.204	243.783	207.235	194.331	219.563	209.206		40.1123	34.6397	37.1258	32.713
146718		224.919	220.283	215.701	161.989	185.434	198.482				0	0	0	0	0	0		0	0	0	0	0	0		0	0	0	0	0	0		1.00053	1.00611	1.01097	0.996295	0.989047	0.999837		263.108	243.785	206.423	194.423	219.579	209.633		39.9308	34.6397	37.0005	32.9105
146798		222.999	192.3	187.286	145.551	177.596	169.026				0	0	0	0	0	0		0	0	0	0	0	0		0	0	0	0	0	0		1.00049	1.00645	1.01068	0.996279	0.988873	0.999892		263.11	243.725	207.197	194.483	220.118	209.604		39.9308	34.6397	37.0005	33.341
146898		249.711	216.447	174.948	158.537	192.367	224.568				0	0	0	0	0	0		0	0	0	0	0	0		0	0	0	0	0	0		1.00038	1.00664	1.01078	0.996007	0.988629	0.999802		263.115	243.962	207.15	194.833	220.154	209.651		39.9308	34.839	37.0005	33.4838
147018		269.583	273.913	195.501	175.199	246.599	212.239				0	0	0	0	0	0		0	0	0	0	0	0		0	0	0	0	0	0		1.00052	1.00664	1.01055	0.995805	0.988545	1.0004		263.191	273.913	207.234	194.997	220.406	209.336		40.1123	35.2485	37.0005	33.213
147098		238.326	239.916	192.17	179.027	233.539	221.374				0	0	0	0	0	0		0	0	0	0	0	0		0	0	0	0	0	0		1.00033	1.00704	1.00999	0.99557	0.988555	0.999281		263.117	244.181	207.278	194.998	220.404	209.925		40.139	35.2943	37.1258	33.213
147178		260.056	216.244	208.975	189.767	199.516	196.121				0	0	0	0	0	0		0	0	0	0	0	0		0	0	0	0	0	0		1.00017	1.00706	1.00988	0.995203	0.988481	0.998897		263.125	244.109	207.287	194.992	220.406	209.309		40.139	35.2485	37.1258	33.1715
147258		221.559	236.272	163.555	158.431	199.089	230.637				0	0	0	0	0	0		0	0	0	0	0	0		0	0	0	0	0	0		1.00015	1.007	1.00993	0.995584	0.988	0.9986		263.05	244.186	207.282	194.95	220.471	209.419		40.062	35.2943	37.1258	33.1715
147338		263.196	211.19	155.092	169.378	235.482	193.355				0	0	0	0	0	0		0	0	0	0	0	0		0	0	0	0	0	0		1.00045	1.00683	1.00957	0.99556	0.987477	0.998653		262.803	244.207	207.311	194.957	220.597	209.386		39.8738	35.2943	37.1258	33.1715
147438		243.696	242.479	180.875	192.134	180.977	173.829				0	0	0	0	0	0		0	0	0	0	0	0		0	0	0	0	0	0		1.00079	1.00627	1.0094	0.995714	0.987623	0.999947		262.687	244.425	207.324	194.998	220.662	208.942		39.8738	35.4035	37.1258	33.213
147538		212.656	218.992	188.78	155.988	181.651	188.788				0	0	0	0	0	0		0	0	0	0	0	0		0	0	0	0	0	0		1.00056	1.00584	1.00943	0.995938	0.987479	0.999667		263.019	244.332	207.495	195.007	220.668	209.211		40.062	35.2943	37.2278	33.4023
147618		284.395	231.013	252.901	223.875	245.436	215.218				0	0	0	0	0	0		0	0	0	0	0	0		0	0	0	0	0	0		1.00089	1.00585	1.00942	0.995899	0.987823	1.00094		284.395	244.446	252.901	223.875	220.652	209.04		40.062	35.4035	37.2278	33.4802
147738		219.688	250.619	188.187	152.354	254.659	176.19				0	0	0	0	0	0		0	0	0	0	0	0		0	0	0	0	0	0		1.00054	1.00559	1.00954	0.996031	0.987908	1.00077		263.107	244.459	207.585	195.372	254.659	209.283		40.139	35.4035	37.3618	33.3312
147818		255.709	248.188	186.709	203.692	213.185	210.65				0	0	0	0	0	0		0	0	0	0	0	0		0	0	0	0	0	0		1.00022	1.00529	1.0098	0.995978	0.988266	0.999155		263.114	244.523	207.578	195.063	220.687	210.044		40.1212	35.4035	37.3618	33.3225
147898		271.786	222.998	198.006	168.014	183.06	215.655				0	0	0	0	0	0		0	0	0	0	0	0		0	0	0	0	0	0		1.00003	1.00542	1.00951	0.995838	0.988055	1.00063		263.116	245.005	207.586	195.424	220.833	209.301		40.1212	35.4665	37.3618	33.3312
148020		211.741	211.212	168.942	157.223	182.938	185.536				0	0	0	0	0	0		0	0	0	0	0	0		0	0	0	0	0	0		1.0002	1.00536	1.00943	0.995901	0.987906	1.00059		263.134	245.005	207.495	195.067	220.692	209.092		40.148	35.4665	37.2278	33.3225
148098		212.111	195.31	160.151	156.34	201.479	168.259				0	0	0	0	0	0		0	0	0	0	0	0		0	0	0	0	0	0		1.00013	1.00519	1.01007	0.995469	0.987659	1.0003		263.137	245.008	207.271	195.523	220.696	209.131		40.1472	35.4665	37.1258	33.3312
148178		197.178	225.411	162.757	176.104	184.587	177.476				0	0	0	0	0	0		0	0	0	0	0	0		0	0	0	0	0	0		1.00022	1.00506	1.00991	0.995312	0.987592	1.00074		263.133	245.054	207.442	195.56	220.663	208.863		40.1472	35.5445	37.2278	33.3312
148258		240.937	224.574	193.974	163.357	183.114	210.339				0	0	0	0	0	0		0	0	0	0	0	0		0	0	0	0	0	0		0.999958	1.00498	1.00993	0.995719	0.987432	1.00063		263.116	245.06	207.44	195.456	220.671	208.866		40.139	35.5445	37.238	33.3312
148358		250.61	280.892	199.684	195.01	220.701	184.462				0	0	0	0	0	0		0	0	0	0	0	0		0	0	0	0	0	0		1.00012	1.00519	1.01073	0.996612	0.987203	1.00058		263.115	280.892	207.356	195.217	220.678	209.093		40.139	35.8255	37.1305	33.3312
148458		242.361	234.716	209.625	215.676	194.032	206.973				0	0	0	0	0	0		0	0	0	0	0	0		0	0	0	0	0	0		1.00034	1.00562	1.01047	0.996646	0.987506	1.00031		263.114	245.215	207.559	215.676	220.698	209.391		40.139	36.1978	37.3012	33.3225
148538		272.003	244.465	183.453	181.351	203.086	199.497				0	0	0	0	0	0		0	0	0	0	0	0		0	0	0	0	0	0		1.00029	1.00547	1.01047	0.996904	0.987309	1.0004		263.044	245.244	207.559	195.019	220.948	210.276		40.0798	36.5443	37.3012	33.3225
148618		224.293	229.003	166.331	168.168	178.212	197.857				0	0	0	0	0	0		0	0	0	0	0	0		0	0	0	0	0	0		1.00037	1.00546	1.01036	0.997143	0.987431	0.999115		262.27	245.496	207.627	195.01	220.929	210.325		39.5082	36.922	37.364	33.3225
148698		223.418	214.811	166.218	148.3	183.664	168.385				0	0	0	0	0	0		0	0	0	0	0	0		0	0	0	0	0	0		1.00021	1.00539	1.01044	0.997177	0.987533	0.999169		262.344	245.51	207.786	195.085	220.914	210.379		39.5082	36.922	37.5105	33.3312
148778		211.904	199.629	180.438	168.676	180.966	170.914				0	0	0	0	0	0		0	0	0	0	0	0		0	0	0	0	0	0		1.00023	1.00576	1.01042	0.996848	0.987749	0.999224		262.039	245.45	208.067	195.153	221.165	210.577		39.1345	36.7542	37.845	33.489
148878		220.624	235.134	161.368	176.296	172.868	162.439				0	0	0	0	0	0		0	0	0	0	0	0		0	0	0	0	0	0		1.0003	1.00576	1.01041	0.996846	0.987598	0.99957		261.67	245.24	208.071	195.154	221.193	210.884		38.7982	36.3765	37.845	33.7558
149025		226.551	269.436	195.42	211.46	195.488	201.377				0	0	0	0	0	0		0	0	0	0	0	0		0	0	0	0	0	0		1.00025	1.00568	1.01099	0.997806	0.987732	0.999528		261.68	269.436	207.94	211.46	221.168	211.159		38.7982	36.3765	37.845	33.7558
149118		261.298	214.26	218.3	199.307	209.415	194.546				0	0	0	0	0	0		0	0	0	0	0	0		0	0	0	0	0	0		1.00023	1.00559	1.01126	0.997645	0.987756	0.999387		261.684	245.242	208.427	195.062	221.612	211.245		38.7982	36.078	37.9148	33.7558
149198		270.061	238.253	195.917	187.689	188.419	169.025				0	0	0	0	0	0		0	0	0	0	0	0		0	0	0	0	0	0		1.00033	1.00561	1.01182	0.997651	0.988043	0.998343		262.026	245.241	208.712	195.382	221.781	211.6		39.1345	36.078	38.003	33.517
149278		256.61	230.937	158.384	205.785	194.007	187.843				0	0	0	0	0	0		0	0	0	0	0	0		0	0	0	0	0	0		1.00021	1.00557	1.0117	0.997935	0.988375	0.998372		262.042	245.242	208.718	195.306	221.867	211.6		39.1345	36.078	38.003	33.1447
149358		240.739	203.987	174.387	210.708	193.434	211.589				0	0	0	0	0	0		0	0	0	0	0	0		0	0	0	0	0	0		1.00001	1.00551	1.01155	0.998093	0.988486	0.998392		262.442	245.487	208.863	210.708	222.112	211.663		39.5082	36.6157	38.2675	33.3148
149438		239.155	221.601	154.802	163.376	199.141	182.296				0	0	0	0	0	0		0	0	0	0	0	0		0	0	0	0	0	0		1	1.00545	1.01149	0.998131	0.988623	0.998609		262.445	245.497	209.007	195.672	222.076	211.774		39.5082	37.0598	38.2053	33.3148
149518		236.965	217.867	175.798	169.944	179.574	175.109				0	0	0	0	0	0		0	0	0	0	0	0		0	0	0	0	0	0		0.999926	1.00613	1.01141	0.998178	0.989121	0.998226		262.481	245.396	209.07	195.661	221.973	211.993		39.5082	37.0598	38.504	33.3148
149598		235.382	194.638	173.181	173.785	179.181	204.081				0	0	0	0	0	0		0	0	0	0	0	0		0	0	0	0	0	0		0.999936	1.00607	1.01146	0.998036	0.989038	0.997803		262.476	245.737	209.309	195.693	221.983	212.214		39.6392	37.9965	38.803	33.1635
149678		238.318	206.727	160.17	177.054	180.403	181.229				0	0	0	0	0	0		0	0	0	0	0	0		0	0	0	0	0	0		0.999826	1.00521	1.01126	0.998651	0.989093	0.997813		262.096	245.926	209.356	195.554	221.977	212.246		39.2655	37.9965	38.803	33.1635
149798		287.147	247.856	267.707	176.797	193.263	170.764				0	0	0	0	0	0		0	0	0	0	0	0		0	0	0	0	0	0		0.99986	1.00593	1.0112	0.99907	0.989171	0.997798		287.147	245.768	267.707	195.447	222.362	212.739		39.454	37.9965	38.803	33.0967
149878		239.495	235.788	198.735	202.77	219.581	200.921				0	0	0	0	0	0		0	0	0	0	0	0		0	0	0	0	0	0		0.999934	1.00646	1.01098	0.998883	0.989213	0.997579		261.75	245.651	209.423	195.878	222.351	213.135		39.1178	37.9965	38.803	33.523
150018		247.817	222.672	190.985	163.812	177.316	184.661				0	0	0	0	0	0		0	0	0	0	0	0		0	0	0	0	0	0		1.00002	1.00662	1.01151	0.999057	0.988957	0.997364		262.068	245.985	209.296	196.589	222.419	213.141		39.2655	38.156	38.803	34.0137
150098		230.559	242.751	189.312	141.339	148.236	209.328				0	0	0	0	0	0		0	0	0	0	0	0		0	0	0	0	0	0		1.00009	1.00672	1.01153	0.999	0.988863	0.997038		262.402	246.311	209.553	196.995	222.486	213.427		39.6392	38.0035	39.1607	34.7142
150178		263.986	252.995	206.437	170.579	164.562	207.994				0	0	0	0	0	0		0	0	0	0	0	0		0	0	0	0	0	0		1.00021	1.00664	1.01145	0.998924	0.988694	0.99646		262.346	246.924	209.612	197.082	222.941	213.779		39.6392	38.225	39.198	34.9487
150258		216.64	202.02	195.009	165.082	161.801	180.219				0	0	0	0	0	0		0	0	0	0	0	0		0	0	0	0	0	0		1.0005	1.00687	1.0116	0.99873	0.988613	0.996223		261.996	247.772	209.742	197.089	222.999	214.024		39.2655	38.5075	39.7793	34.8102
150358		233.449	218.247	140.601	167.086	162.577	165.972				0	0	0	0	0	0		0	0	0	0	0	0		0	0	0	0	0	0		1.00035	1.00677	1.01163	0.99903	0.988618	0.996034		262.023	247.779	209.996	197.079	223.172	214.291		39.2655	38.3478	40.1923	34.694
150458		239.699	207.914	190.989	166.078	190.902	164.987				0	0	0	0	0	0		0	0	0	0	0	0		0	0	0	0	0	0		1.00038	1.00742	1.01107	0.99919	0.98878	0.995916		261.652	247.533	210.074	197.201	223.169	214.448		38.9292	38.3478	40.1923	34.768
150538		250.939	199.889	230.231	178.645	185.701	191.937				0	0	0	0	0	0		0	0	0	0	0	0		0	0	0	0	0	0		1.00018	1.00818	1.0115	0.999513	0.988413	0.995916		261.402	246.861	209.756	197.171	223.024	214.448		38.6252	38.3478	39.6715	34.768
150658		277.925	233.392	183.806	168.443	167.268	200.241				0	0	0	0	150	0		0	0	0	0	45.6475	0		0	0	0	0	1	0		1.00008	1.00806	1.01081	0.999749	0.987852	0.995532		277.925	247.803	210.111	197.149	223.187	214.6		38.9292	39.1293	40.1923	34.768
150738		271.683	224.679	211.15	179.805	193.575	187.689				0	0	0	0	150	0		0	0	0	0	46.3276	0		0	0	0	0	1	0		1.00011	1.00793	1.01068	1.00004	0.987871	0.99566		262.056	247.811	210.129	197.246	223.272	214.67		39.2655	39.1293	40.1923	34.4417
150818		226.568	231.173	197.702	170.21	186.899	168.966				0	0	0	0	150	0		0	0	0	0	46.4824	0		0	0	0	0	1	0		1.00006	1.0078	1.01071	1.00001	0.987855	0.995658		262.064	248.067	210.125	197.246	223.796	214.682		39.2655	39.5053	40.1923	34.4417
150898		221.777	201.444	163.583	180.975	169.073	180.404				0	0	0	0	150	0		0	0	0	0	48.4404	0		0	0	0	0	1	0		1.00021	1.00815	1.01041	0.999954	0.988063	0.995476		262.349	248.261	210.483	197.247	224.172	215.205		39.6392	39.642	40.4142	34.4417
151018		232.383	202.061	165.081	174.322	200.321	165.371				0	0	0	0	150	0		0	0	0	0	49.2613	0		0	0	0	0	1	0		1.00049	1.00816	1.01048	0.999747	0.987993	0.995539		262.239	248.517	210.736	197.322	224.598	215.185		39.6392	39.6065	41.0288	34.494
151098		206.675	217.585	182.88	158.706	141.324	184.735				0	0	0	0	150	0		0	0	0	0	47.1533	0		0	0	0	0	1	0		1.00068	1.00827	1.01026	0.999614	0.988035	0.995133		261.956	249.054	210.794	197.25	224.584	215.22		39.2655	39.6392	41.3722	34.4417
151178		249.48	218.985	198.321	156.592	168.606	183.373				0	0	0	0	0	0		0	0	0	0	0	0		0	0	0	0	0	0		1.00084	1.0085	1.01031	0.999613	0.988358	0.995127		261.919	248.442	211.166	197.25	224.954	215.22		39.454	39.6065	41.3722	34.4417
151258		300.922	257.275	218.566	219.621	194.381	198.251				0	0	0	0	0	0		0	0	0	0	0	0		0	0	0	0	0	0		1.00053	1.00849	1.01074	0.999496	0.988534	0.994984		300.922	248.445	211.117	219.621	225.175	215.222		39.2728	39.695	41.3722	34.4417
151378		268.369	228.546	184.191	171.937	205.539	185.514				0	0	0	0	0	0		0	0	0	0	0	0		0	0	0	0	0	0		1.00037	1.00801	1.0104	0.999854	0.988402	0.99583		261.654	249.192	211.3	197.248	225.175	215.09		39.2728	39.695	41.5532	34.2667
151458		243.108	258.097	197.504	182.421	173.954	171.796				0	0	0	0	0	0		0	0	0	0	0	0		0	0	0	0	0	0		1.0003	1.00814	1.01032	0.999525	0.98812	0.995526		262.03	258.097	211.732	197.343	225.175	215.23		39.609	39.7277	41.7145	34.319
151538		232.197	224.235	205.392	164.824	152.473	175.809				0	0	0	0	0	0		0	0	0	0	0	0		0	0	0	0	0	0		1.00026	1.00835	1.01034	0.999867	0.98825	0.995667		262.035	249.908	211.732	197.549	225.362	215.589		39.609	39.7192	41.7145	34.2677
151618		242.289	192.909	150.11	171.486	169.376	165.684				0	0	0	0	0	0		0	0	0	0	0	0		0	0	0	0	0	0		1.00042	1.00836	1.01078	0.999781	0.98871	0.996047		262.247	250.124	211.673	197.877	225.232	215.652		39.9827	39.739	41.7145	34.607
151698		230.357	211.63	169.628	162.282	193.288	162.871				0	0	0	0	0	0		0	0	0	0	0	0		0	0	0	0	0	0		1.0002	1.00848	1.01096	1.00006	0.988807	0.996072		262.353	250.251	211.779	198.003	225.637	215.652		40.2962	39.9663	41.8152	34.7593
151778		210.787	223.449	195.488	150.771	181.439	145.915				0	0	0	0	0	0		0	0	0	0	0	0		0	0	0	0	0	0		1.00018	1.00848	1.01113	1.00037	0.989988	0.996284		262.36	250.251	211.772	198.139	225.328	215.671		40.2962	39.9663	41.8152	34.98
151878		213.137	226.784	178.147	146.977	163.022	159.645				0	0	0	0	0	0		0	0	0	0	0	0		0	0	0	0	0	0		1.00012	1.0084	1.01127	1.00024	0.989857	0.996513		262.054	250.121	212.21	198.62	225.365	215.7		39.9225	39.739	41.862	35.4758
152018		234.318	222.391	219.232	197.259	195.195	179.884				0	0	0	0	0	0		0	0	0	0	0	0		0	0	0	0	0	0		1.00062	1.00818	1.01096	1.0005	0.991448	0.996309		261.967	250.142	212.388	198.522	225.175	215.704		39.9225	39.739	41.862	35.4758
152098		288.536	239.522	209.897	164.877	217.196	207.065				0	0	0	0	0	0		0	0	0	0	0	0		0	0	0	0	0	0		1.00073	1.00796	1.01129	1.00047	0.991134	0.9964		288.536	250.162	212.925	198.537	225.176	215.786		40.2962	39.739	42.1575	35.3738
152178		252.395	221.649	209.598	184.221	200.072	164.049				0	0	0	0	0	0		0	0	0	0	0	0		0	0	0	0	0	0		1.00045	1.00775	1.01127	1.00033	0.990643	0.996403		262.243	250.182	213.464	198.578	225.599	215.917		40.2962	39.739	42.9168	35.3543
152258		211.483	225.818	201.829	165.181	180.89	203.266				0	0	0	0	0	0		0	0	0	0	0	0		0	0	0	0	0	0		1.0005	1.00776	1.01099	1.0005	0.990711	0.99641		262.236	250.182	213.529	199.242	225.719	216.042		40.2962	39.739	42.9168	35.9147
152338		231.134	253.264	194.673	219.653	220.95	199.078				0	0	0	0	0	0		0	0	0	0	0	0		0	0	0	0	0	0		1.00152	1.00844	1.01068	1.00043	0.98886	0.99651		262.094	250.116	213.6	219.653	226.158	216.236		40.2962	39.739	42.9168	35.9147
152418		215.216	220.342	162.969	184.57	176.336	190.538				0	0	0	0	0	0		0	0	0	0	0	0		0	0	0	0	0	0		1.00147	1.00829	1.01068	0.999853	0.987266	0.996703		262.543	250.131	213.602	199.382	226.219	216.439		40.594	39.739	42.9168	35.924
152498		224.261	207.596	148.764	160.315	191.032	199.008				0	0	0	0	0	0		0	0	0	0	0	0		0	0	0	0	0	0		1.00143	1.00812	1.01114	0.999751	0.987188	0.995723		262.562	250.147	213.744	199.395	226.219	216.522		40.594	39.9725	42.9368	35.924
152578		222.863	191.745	149.374	151.486	158.758	193.716				0	0	0	0	0	0		0	0	0	0	0	0		0	0	0	0	0	0		1.00131	1.00814	1.01104	0.999404	0.988215	0.995429		262.123	249.938	213.931	199.296	226.183	216.622		40.2962	39.7192	43.0415	35.8477
152698		258.038	250.333	186.664	237.986	206.33	200.717				0	0	0	0	0	0		0	0	0	0	0	0		0	0	0	0	0	0		1.00158	1.0086	1.01158	0.999128	0.989406	0.996362		262.085	249.871	213.877	237.986	226.025	216.568		40.2962	39.7192	43.0415	35.8477
152778		211.074	235.159	201.437	184.808	200.079	211.762				0	0	0	0	0	0		0	0	0	0	0	0		0	0	0	0	0	0		1.00185	1.00845	1.01131	0.999395	0.989432	0.996207		262.365	249.894	213.904	199.442	226.199	216.984		40.9075	39.7192	43.0415	35.924
152858		218.63	233.936	171.654	188.144	209.868	198.955				0	0	0	0	0	0		0	0	0	0	0	0		0	0	0	0	0	0		1.00193	1.00821	1.01132	0.999611	0.989363	0.996368		263.045	250.138	214.046	199.654	226.201	217.449		40.9667	39.9725	43.2815	36.155
153018		250.475	210.714	166.222	186.038	184.362	189.423				0	0	0	0	0	0		0	0	0	0	0	0		0	0	0	0	0	0		1.00175	1.00826	1.01117	0.99922	0.989289	0.997615		263.053	249.92	214.124	199.969	226.224	217.086		40.9667	39.9725	43.3542	36.4135
153098		235.766	256.102	203.13	220.295	200.262	190.92				0	0	0	0	0	0		0	0	0	0	0	0		0	0	0	0	0	0		1.00169	1.00757	1.01033	0.999031	0.98924	0.997701		263.056	256.102	214.361	220.295	226.225	217.514		40.9667	39.9725	43.4905	36.4135
153178		225.587	214.829	174.974	167.934	180.049	173.833				0	0	0	0	0	0		0	0	0	0	0	0		0	0	0	0	0	0		1.00186	1.00719	1.01148	0.999008	0.988949	0.996522		263.048	250.072	214.167	200.001	226.226	217.725		40.6532	39.9725	43.4905	36.128
153258		191.288	219.326	168.015	140.02	204.64	172.967				0	0	0	0	0	0		0	0	0	0	0	0		0	0	0	0	0	0		1.0019	1.00728	1.0115	0.99905	0.988886	0.996705		263.047	250.059	214.166	199.995	226.229	217.821		40.6532	39.9725	43.4905	36.128
153338		228.552	202.192	147.305	170.428	199.63	191.626				0	0	0	0	0	0		0	0	0	0	0	0		0	0	0	0	0	0		1.00212	1.00708	1.0118	0.999623	0.98866	0.996608		262.245	249.845	214.108	199.652	226.258	217.825		40.594	39.7192	43.3542	35.8695
153418		248.335	230.241	196.945	237.632	208.402	203.77				0	0	0	0	0	0		0	0	0	0	0	0		0	0	0	0	0	0		1.00192	1.00721	1.01198	0.999543	0.988668	0.996719		262.331	250.069	214.15	237.632	226.432	217.936		40.594	39.9725	43.4905	35.62
153518		201.73	231.273	174.268	175.042	199.744	192.817				0	0	0	0	0	0		0	0	0	0	0	0		0	0	0	0	0	0		1.00188	1.00782	1.01209	0.999463	0.988309	0.996366		262.143	249.754	214.146	199.433	226.433	218.22		40.594	39.7192	43.4905	35.389
153598		228.75	250.825	163.519	194.229	186.442	181.746				0	0	0	0	0	0		0	0	0	0	0	0		0	0	0	0	0	0		1.00178	1.00789	1.01216	0.999761	0.988038	0.995644		261.483	249.972	214.299	199.394	226.434	218.389		39.8065	39.9725	44.0215	35.389
153698		239.687	195.762	183.041	161.573	222.432	179.091				0	0	0	0	0	0		0	0	0	0	0	0		0	0	0	0	0	0		1.00214	1.00794	1.0123	0.999982	0.988009	0.995434		261.293	249.74	214.219	199.365	226.434	218.408		39.0613	39.7192	44.0215	35.389
153798		209.799	221.465	151.895	182.647	220.601	186.071				0	0	0	0	0	0		0	0	0	0	0	0		0	0	0	0	0	0		1.00288	1.00809	1.0123	1.00003	0.988359	0.995059		261.01	249.723	215.204	199.359	226.433	218.303		38.851	39.7192	44.9017	35.389
153898		205.107	249.627	156.284	168.655	156.742	172.355				0	0	0	0	0	0		0	0	0	0	0	0		0	0	0	0	0	0		1.00307	1.00812	1.01252	1.00004	0.988015	0.994992		260.712	249.134	215.216	199.285	226.434	218.309		38.6643	39.6392	44.9452	35.3127
154018		241.75	242.617	172.319	171.059	178.056	184.43				0	0	0	0	0	0		0	0	0	0	0	0		0	0	0	0	0	0		1.00308	1.00824	1.01256	0.999862	0.988747	0.994382		260.338	248.5	215.076	199.24	226.247	218.239		38.5105	39.563	44.9017	35.2622
154098		269.337	268.466	196.838	194.991	214.111	214.608				0	0	0	0	0	0		0	0	0	0	0	0		0	0	0	0	0	0		1.00286	1.00821	1.01252	0.999965	0.988622	0.994644		260.127	268.466	215.1	199.237	226.262	218.224		38.1835	39.563	44.9017	35.2622
154198		225.924	225.42	181.928	174.793	231.751	167.252				0	0	0	0	0	0		0	0	0	0	0	0		0	0	0	0	0	0		1.00278	1.00816	1.01243	1.00038	0.988465	0.994402		260.134	248.518	215.151	199.222	226.282	218.238		38.1835	39.563	44.9017	35.2622
154278		223.521	228.947	201.04	201.752	198.934	230.774				0	0	0	0	0	0		0	0	0	0	0	0		0	0	0	0	0	0		1.00271	1.00839	1.0123	1.0005	0.98855	0.995019		260.139	248.468	215.218	199.208	226.272	230.774		38.1835	39.563	44.9452	35.2622
154358		231.034	227.79	197.865	184.899	196.449	201.867				0	0	0	0	0	0		0	0	0	0	0	0		0	0	0	0	0	0		1.00267	1.00812	1.01256	1.00034	0.988225	0.995206		260.027	248.526	215.253	198.979	226.433	218.191		37.8145	39.4168	45.0352	35.058
154438		252.985	222.285	187.972	202.622	197.21	158.536				0	0	0	0	0	0		0	0	0	0	0	0		0	0	0	0	0	0		1.00272	1.00803	1.01229	1.00013	0.988296	0.995431		260.024	248.273	215.556	202.622	226.74	218.273		37.8145	39.1937	45.1248	35.058
154518		202.606	206.837	165.085	153.645	226.436	190.728				0	0	0	0	0	0		0	0	0	0	0	0		0	0	0	0	0	0		1.00268	1.00751	1.01226	1.00018	0.988119	0.99583		260.026	248.325	215.63	199.003	226.433	218.25		37.8145	39.1937	45.1715	35.058
154598		217.898	198.211	196.387	176.123	184.35	166.01				0	0	0	0	0	0		0	0	0	0	0	0		0	0	0	0	0	0		1.0025	1.00752	1.01223	1.0002	0.989299	0.995997		259.892	248.169	215.631	199.001	226.224	218.241		37.626	38.98	45.1715	35.058
154678		199.918	243.53	177.612	152.461	158.911	165.507				0	0	0	0	0	0		0	0	0	0	0	0		0	0	0	0	0	0		1.00193	1.00741	1.01271	1.00079	0.989307	0.996111		259.673	248.175	215.491	198.747	226.203	218.234		37.5295	38.98	45.1248	34.8342
154798		277.619	270.832	221.554	218.766	207.945	236.252				0	0	0	0	0	0		0	0	0	0	0	0		0	0	0	0	0	0		1.00193	1.00738	1.01241	1.00065	0.990348	0.996079		277.619	270.832	215.256	218.766	225.778	236.252		37.5295	38.98	45.0352	34.8342
154898		253.554	262.047	210.704	192.127	204.064	199.199				0	0	0	0	0	0		0	0	0	0	0	0		0	0	0	0	0	0		1.00184	1.00772	1.01246	1.00085	0.990221	0.996358		259.692	262.047	215.255	198.746	225.811	218.004		37.5295	38.98	45.0352	34.8342
155018		235.066	262.266	196.385	172.193	226.226	177.015				0	0	0	0	0	0		0	0	0	0	0	0		0	0	0	0	0	0		1.0018	1.008	1.01254	1.00039	0.990462	0.996302		259.469	262.266	215.52	198.758	225.747	218.223		37.2608	38.98	45.1248	34.8342
155098		216.101	267.577	158.006	158.667	215.868	191.906				0	0	0	0	0	0		0	0	0	0	0	0		0	0	0	0	0	0		1.00166	1.00832	1.01288	1.00114	0.99038	0.996665		259.104	267.577	215.603	198.645	225.769	218.307		37.0215	38.98	45.1715	34.7575
155178		250.341	212.335	188.538	175.223	196.925	176.859				0	0	0	0	0	0		0	0	0	0	0	0		0	0	0	0	0	0		1.00175	1.0081	1.0126	1.00115	0.990177	0.996327		259.08	248.016	215.615	198.489	225.822	218.222		37.0215	38.7498	45.1715	34.6132
155258		212.443	204.127	176.523	192.769	189.103	189.349				0	0	0	0	0	0		0	0	0	0	0	0		0	0	0	0	0	0		1.00188	1.00808	1.01214	1.00114	0.990102	0.996289		258.864	247.901	215.635	198.294	225.842	218.017		36.6362	38.1995	45.1715	34.4777
155358		187.798	225.991	192.846	189.637	194.892	178.286				0	0	0	0	0	0		0	0	0	0	0	0		0	0	0	0	0	0		1.00191	1.0082	1.01215	1.00096	0.989909	0.996257		258.862	247.895	215.634	198.076	225.893	218.023		36.6362	38.1995	45.1715	34.2265
155438		239.983	211.35	200.742	186.627	182.924	214.682				0	0	0	0	0	0		0	0	0	0	0	0		0	0	0	0	0	0		1.00219	1.00879	1.01217	1.00061	0.991601	0.99603		258.574	247.76	215.561	197.952	225.175	218.239		36.4188	37.754	45.1248	34.0358
155578		250.788	264.272	199.335	182.714	209.483	218.273				0	0	0	0	0	0		0	0	0	0	0	0		0	0	0	0	0	0		1.00258	1.00884	1.01248	1.00055	0.991681	0.995835		258.391	264.272	215.62	197.958	225.338	218.103		36.186	37.5325	45.1715	34.0358
155658		255.141	236.326	217.465	158.435	205.784	214.138				0	0	0	0	0	0		0	0	0	0	0	0		0	0	0	0	0	0		1.00219	1.00885	1.01168	1.00091	0.99122	0.996183		258.419	247.314	215.654	197.926	225.494	218.037		36.186	37.5325	45.1715	34.0358
155738		216.727	242.905	155.799	185.061	188.092	189.527				0	0	0	0	0	0		0	0	0	0	0	0		0	0	0	0	0	0		1.00231	1.00903	1.01168	1.00086	0.991476	0.996355		258.563	247.262	215.654	198.085	225.908	218.22		36.4188	37.5325	45.1248	34.2265
155818		275.465	198.705	197.295	185.707	181.439	193.139				0	0	0	0	0	0		0	0	0	0	0	0		0	0	0	0	0	0		1.00171	1.00876	1.01048	1.0008	0.991468	0.996116		275.465	247.339	215.725	197.936	225.91	218.049		36.186	37.5325	45.1248	34.0358
155898		218.153	203.339	180.217	184.87	206.834	194.903				0	0	0	0	0	0		0	0	0	0	0	0		0	0	0	0	0	0		1.0016	1.0088	1.01062	1.0008	0.989748	0.995925		258.472	247.326	215.701	197.755	226.222	217.798		36.186	37.5325	45.1248	33.8835
156018		220.669	201.174	175.381	161.332	168.574	174.087				0	0	0	0	0	0		0	0	0	0	0	0		0	0	0	0	0	0		1.00176	1.00859	1.01176	1.00113	0.989405	0.996285		258.457	246.874	215.578	197.488	226.224	218.018		36.186	37.4172	45.0352	33.6372
156098		264.459	201.77	176.334	189.341	191.826	162.662				0	0	0	0	0	0		0	0	0	0	0	0		0	0	0	0	0	0		1.00202	1.00829	1.01258	1.00128	0.991268	0.996276		258.055	246.421	215.252	197.389	225.962	218.019		36.316	37.2887	44.9452	33.4748
156178		256.405	218.327	185.359	154.049	203.26	205.207				0	0	0	0	0	0		0	0	0	0	0	0		0	0	0	0	0	0		1.00226	1.00842	1.01201	1.00094	0.990969	0.995988		257.508	246.38	215.568	197.33	225.58	218.074		36.1008	37.2887	45.0352	33.4025
156278		263.038	242.989	226.332	213.606	187.879	207.642				0	0	0	0	0	0		0	0	0	0	0	0		0	0	0	0	0	0		1.00167	1.00808	1.01244	1.00128	0.991193	0.996476		257.651	246.214	226.332	213.606	225.504	217.982		36.1008	37.182	45.1248	33.4025
156398		241.44	236.994	192.386	207.436	219.445	190.205				0	0	0	0	0	0		0	0	0	0	0	0		0	0	0	0	0	0		1.00152	1.0085	1.01159	1.00142	0.991234	0.996513		257.43	245.945	215.658	207.436	225.49	218.211		35.616	37.0815	45.1248	33.4748
156478		222.962	211.201	194.328	190.243	207.363	217.303				0	0	0	0	0	0		0	0	0	0	0	0		0	0	0	0	0	0		1.00155	1.00811	1.01213	1.00128	0.990987	0.996679		257.689	246.021	215.74	197.309	225.176	218.306		36.1008	37.0815	45.1715	33.4025
156559		284.894	239.375	174.068	172.684	197.291	166.298				0	0	0	0	0	0		0	0	0	0	0	0		0	0	0	0	0	0		1.00164	1.00791	1.01204	1.00124	0.992584	0.996667		284.894	246.06	215.756	197.311	225.087	218.888		36.1008	37.0815	45.1715	33.4025
156638		206.46	243.032	190.095	177.161	198.512	202.757				0	0	0	0	0	0		0	0	0	0	0	0		0	0	0	0	0	0		1.0014	1.00816	1.01182	1.00085	0.992542	0.996581		257.44	245.555	215.796	197.335	225.096	220.324		35.616	36.7185	45.1715	33.4025
156718		232.428	203.866	173.982	166.918	182.633	203.015				0	0	0	0	0	0		0	0	0	0	0	0		0	0	0	0	0	0		1.00181	1.00809	1.01152	1.00084	0.992372	0.996464		257.124	245.577	216.266	197.336	225.131	220.655		35.3833	36.7185	45.261	33.4025
156798		236.732	216.452	154.675	149.9	183.692	179.066				0	0	0	0	0	0		0	0	0	0	0	0		0	0	0	0	0	0		1.00115	1.00858	1.01236	1.00049	0.992204	0.99654		256.869	245.24	216.018	197.258	225.176	221.18		35.114	36.2167	45.261	33.3115
156878		221.804	218.329	144.335	182.231	187.947	174.472				0	0	0	0	0	0		0	0	0	0	0	0		0	0	0	0	0	0		1.00148	1.00855	1.01238	0.999906	0.991983	0.996931		256.777	245.431	216.014	197.291	225.775	221.326		35.114	36.7185	45.261	33.3115
157018		220.927	250.35	192.6	189.326	202.595	208.821				0	0	0	0	0	0		0	0	0	0	0	0		0	0	0	0	0	0		1.00102	1.00861	1.01276	0.999581	0.992167	0.997062		257.27	250.35	215.943	197.39	226.153	221.322		35.3833	36.7185	45.261	33.4025
157098		210.906	239.482	217.214	199.528	213.343	197.769				0	0	0	0	0	0		0	0	0	0	0	0		0	0	0	0	0	0		1.001	1.0083	1.01299	0.999848	0.991883	0.997387		257.275	245.984	215.901	199.528	226.167	221.364		35.3833	36.848	45.261	33.4025
157218		227.053	216.319	190.115	180.542	177.915	194.315				0	0	0	0	0	0		0	0	0	0	0	0		0	0	0	0	0	0		1.00044	1.00828	1.01313	1.00008	0.991973	0.997494		257.38	245.987	216.302	197.442	226.22	221.699		35.3833	36.848	45.4598	33.4748
157298		244.051	203.054	160.649	171.847	201.915	196.428				0	0	0	0	0	0		0	0	0	0	0	0		0	0	0	0	0	0		1.00027	1.00805	1.01342	1.00015	0.992019	0.997066		257.098	246.215	216.217	197.437	226.244	221.812		35.351	36.7365	45.4598	33.4748
157378		227.435	226.801	167.242	167.163	233.692	173.927				0	0	0	0	0	0		0	0	0	0	0	0		0	0	0	0	0	0		1.0002	1.00761	1.01294	0.999771	0.992763	0.996945		256.671	246.645	216.963	197.465	233.692	222.414		35.0025	36.8433	45.6887	33.4748
157458		215.996	217.148	164.923	149.055	199.304	191.028				0	0	0	0	0	0		0	0	0	0	0	0		0	0	0	0	0	0		1.00006	1.0075	1.01265	0.999657	0.993452	0.996965		257.136	246.681	217.209	197.387	226.22	222.445		35.4257	36.8433	45.8438	33.4025
157538		177.645	194.135	184.295	167.596	220.113	186.212				0	0	0	0	0	0		0	0	0	0	0	0		0	0	0	0	0	0		0.999719	1.00754	1.01281	0.999497	0.993125	0.996978		257.441	246.222	217.206	197.392	226.222	222.776		35.6203	36.7365	45.8438	33.4025
157618		220.281	176.03	167.581	162.052	199.098	190.38				0	0	0	0	0	0		0	0	0	0	0	0		0	0	0	0	0	0		0.999549	1.0069	1.01282	0.999586	0.99326	0.996722		257.455	246.87	217.277	197.31	226.294	222.999		35.695	36.8433	45.9545	33.3115
157738		202.176	210.65	151.844	149.403	188.071	171.556				0	0	0	0	0	0		0	0	0	0	0	0		0	0	0	0	0	0		0.9994	1.00681	1.01298	0.999527	0.993038	0.996753		257.836	246.898	217.363	197.314	226.323	223.521		35.9278	36.7885	46.198	32.9862
157818		269.717	262.628	194.462	201.099	204.52	199.773				0	0	0	0	0	0		0	0	0	0	0	0		0	0	0	0	0	0		0.999448	1.007	1.01292	0.999681	0.992992	0.996212		257.821	262.628	217.367	201.099	226.329	223.168		35.9278	36.917	46.198	32.9862
157898		240.398	265.746	231.917	204.614	230.953	215.647				0	0	0	0	0	0		0	0	0	0	0	0		0	0	0	0	0	0		0.999772	1.00697	1.01285	0.999753	0.992602	0.996648		257.436	265.746	231.917	204.614	226.379	215.647		35.695	36.917	46.0517	33.0772
158018		257.521	210.488	194.366	184.33	200.216	201.899				0	0	0	0	0	0		0	0	0	0	0	0		0	0	0	0	0	0		0.999679	1.00748	1.01237	0.999358	0.992274	0.996551		257.208	247.212	217.46	197.496	226.421	223.056		35.4257	36.917	46.198	33.1495
158118		241.266	226.111	221.355	188.629	189.677	196.775				0	0	0	0	0	0		0	0	0	0	0	0		0	0	0	0	0	0		1.00007	1.00723	1.01204	0.999416	0.991982	0.996713		257.135	247.344	221.355	197.708	226.502	223.532		35.4257	36.906	46.4635	33.312
158198		237.225	228.103	197.078	183.987	197.762	224.341				0	0	0	0	0	0		0	0	0	0	0	0		0	0	0	0	0	0		0.99976	1.00742	1.01154	0.999393	0.991927	0.996809		257.193	247.697	217.624	197.712	226.523	224.341		35.4257	37.0213	45.911	32.8952
158278		215.266	241.692	164.816	198.541	222.473	211.202				0	0	0	0	0	0		0	0	0	0	0	0		0	0	0	0	0	0		1.00006	1.00739	1.01107	0.999216	0.991944	0.996842		257.136	247.703	217.718	198.541	227.079	223.922		35.351	36.915	45.911	32.8952
158358		236.902	214.949	178.067	192.052	197.669	183.012				0	0	0	0	0	0		0	0	0	0	0	0		0	0	0	0	0	0		1.00006	1.00781	1.01092	0.998964	0.991798	0.996929		257.138	247.818	218.011	197.951	227.325	224.099		35.351	36.886	46.073	32.993
158458		211.943	189.574	163.482	183.916	174.305	192.92				0	0	0	0	0	0		0	0	0	0	0	0		0	0	0	0	0	0		1.0002	1.00806	1.01088	0.998981	0.991563	0.996901		257.111	247.902	218.212	198.104	227.122	224.101		35.351	37.156	46.4747	33.1453
158558		248.655	220.796	180.555	169.775	190.285	194.499				0	0	0	0	0	0		0	0	0	0	0	0		0	0	0	0	0	0		0.999827	1.0074	1.01089	0.998936	0.99143	0.996844		256.773	247.939	218.291	198.388	227.137	224.105		34.9278	37.156	47.2965	33.25
158658		251.314	274.598	232.953	235.789	211.045	264.875				0	0	0	0	0	0		0	0	0	0	0	0		0	0	0	0	0	0		0.999909	1.00811	1.01148	0.998904	0.990924	0.99662		256.75	274.598	232.953	235.789	227.193	264.875		34.9278	36.9368	47.1065	33.1447
158738		263.673	251.116	217.461	191.496	211.786	224.943				0	0	0	0	0	0		0	0	0	0	0	0		0	0	0	0	0	0		0.999747	1.00794	1.01132	0.999059	0.9906	0.996463		256.795	251.116	217.461	198.519	227.23	224.943		34.6908	36.8562	47.5002	33.3353
158818		278.471	220.245	224.87	194.412	208.054	183.323				0	0	0	0	0	0		0	0	0	0	0	0		0	0	0	0	0	0		0.999627	1.00818	1.01249	0.998842	0.990656	0.996199		278.471	247.895	224.87	198.534	227.604	224.147		35.114	36.4973	47.5002	33.2835
158898		242.863	241.988	206.307	185.105	231.802	165.924				0	0	0	0	0	0		0	0	0	0	0	0		0	0	0	0	0	0		0.999731	1.00864	1.01301	0.998647	0.990394	0.996101		257.199	247.87	218.277	198.725	231.802	224.273		34.999	36.1868	46.9035	32.7328
159018		207.308	193.861	207.365	197.819	214.881	213.418				0	0	0	0	0	0		0	0	0	0	0	0		0	0	0	0	0	0		0.999972	1.00854	1.01285	0.998712	0.98994	0.995779		257.154	247.876	218.422	197.819	227.877	224.298		34.8595	36.0613	47.1908	32.214
159098		223.271	245.145	205.79	156.803	189.204	183.966				0	0	0	0	0	0		0	0	0	0	0	0		0	0	0	0	0	0		0.999734	1.00865	1.01329	0.999062	0.98995	0.995868		257.44	247.971	218.515	198.928	228.392	224.291		35.1288	36.2428	47.127	32.0125
159178		205.682	231.417	187.492	175.217	201.647	206.493				0	0	0	0	0	0		0	0	0	0	0	0		0	0	0	0	0	0		0.9999	1.00826	1.01336	0.999214	0.990288	0.995753		257.681	248.126	218.693	199.15	228.635	224.3		35.3615	36.6565	47.3515	32.2362
159298		230.235	188.838	172.205	166.663	204.448	161.509				0	0	0	0	0	0		0	0	0	0	0	0		0	0	0	0	0	0		1.00006	1.00878	1.01315	0.999092	0.990065	0.995481		257.63	248.097	218.729	199.169	228.71	224.321		35.1453	36.4255	47.3035	32.2362
159378		248.107	226.395	223.254	213.232	230.369	213.706				0	0	0	0	0	0		0	0	0	0	0	0		0	0	0	0	0	0		1.00018	1.00854	1.01294	0.998592	0.989797	0.995469		257.595	248.111	223.254	213.232	230.369	213.706		35.0325	36.4255	47.1965	32.3372
159498		259.971	240.715	204.588	179.734	212.701	204.406				0	0	0	0	0	0		0	0	0	0	0	0		0	0	0	0	0	0		1	1.00867	1.01285	0.998185	0.989934	0.995367		258.134	248.103	218.974	199.288	229.234	224.35		35.3287	36.4255	47.0573	32.1915
159578		251.798	186.246	196.19	175.373	223.167	202.651				0	0	0	0	0	0		0	0	0	0	0	0		0	0	0	0	0	0		1.00014	1.00855	1.01354	0.998177	0.9898	0.995159		258.102	248.11	218.916	199.289	229.264	224.375		35.3287	36.2768	46.7425	32.0917
159658		238.91	213.974	204.169	178.948	185.577	196.595				0	0	0	0	0	0		0	0	0	0	0	0		0	0	0	0	0	0		1.0004	1.00841	1.0138	0.998153	0.989846	0.994907		258.043	248.118	219.05	199.289	229.33	224.407		35.1977	36.0115	46.7163	31.7477
159738		238.045	228.055	178.666	190.272	220.677	192.027				0	0	0	0	0	0		0	0	0	0	0	0		0	0	0	0	0	0		1.00057	1.00837	1.01343	0.998343	0.990112	0.995069		257.992	248.239	219.097	199.361	229.526	224.55		35.1977	36.2418	46.6515	31.4365
159818		236.886	221.184	187.069	207.457	226.156	217.637				0	0	0	0	0	0		0	0	0	0	0	0		0	0	0	0	0	0		1.0004	1.00864	1.01374	0.998509	0.990565	0.995378		258.043	248.409	219.416	207.457	226.156	217.637		35.158	36.4555	46.903	31.4162
159898		251.962	250.237	175.51	190.723	218.941	237.612				0	0	0	0	0	0		0	0	0	0	0	0		0	0	0	0	0	0		1.00032	1.00851	1.01391	0.998554	0.990364	0.995385		258.435	250.237	220.231	199.609	229.731	237.612		35.4705	36.1442	47.6397	31.3642
160018		240.708	207.206	179.657	182.225	197.1	228.912				0	0	0	0	0	0		0	0	0	0	0	0		0	0	0	0	0	0		0.999889	1.0082	1.0135	0.998339	0.990177	0.995244		258.476	248.501	220.327	199.699	230.021	228.912		35.2622	35.9765	47.5108	31.3642
160098		247.712	230.946	201.921	191.038	217.089	206.738				0	0	0	0	0	0		0	0	0	0	0	0		0	0	0	0	0	0		0.999589	1.00879	1.01296	0.99818	0.98993	0.994881		258.714	248.377	220.453	199.766	230.088	225.167		35.2675	35.9352	47.309	31.2327
160198		293.438	245.222	204.496	182.199	278.924	233.145				0	0	0	0	0	0		0	0	0	0	0	0		0	0	0	0	0	0		0.99936	1.00816	1.01212	0.998433	0.989794	0.995007		293.438	248.72	220.645	200.291	278.924	233.145		35.161	36.1443	47.206	31.3275
160278		256.326	251.727	198.883	209.473	234.612	214.68				0	0	0	0	0	0		0	0	0	0	0	0		0	0	0	0	0	0		0.999335	1.0082	1.01281	0.998595	0.990075	0.994785		258.753	251.727	220.49	209.473	234.612	214.68		35.1303	35.9263	46.7885	31.225
160358		251.122	222.98	236.55	191.789	224.053	212.181				0	0	0	0	0	0		0	0	0	0	0	0		0	0	0	0	0	0		0.999409	1.00817	1.01275	0.998394	0.990138	0.994514		258.742	248.72	236.55	200.3	230.723	212.181		35.1303	35.9263	46.6035	31.225
160458		240.288	233.921	210.454	201.271	208.294	199.529				0	0	0	0	0	0		0	0	0	0	0	0		0	0	0	0	0	0		0.999196	1.00819	1.01289	0.998284	0.990094	0.99456		258.881	249	220.836	201.271	231.132	225.495		35.2913	35.5877	46.925	31.6998
160538		230.962	224.119	172.445	187.438	244.453	215.874				0	0	0	0	0	0		0	0	0	0	0	0		0	0	0	0	0	0		0.99914	1.00827	1.01311	0.998553	0.989976	0.994618		258.966	249.474	221.009	200.957	244.453	215.874		35.2553	35.5127	47.0677	32.001
160618		239.618	213.96	231.973	219.676	229.924	174.986				0	0	0	0	0	0		0	0	0	0	0	0		0	0	0	0	0	0		0.9991	1.00809	1.01276	0.998498	0.989212	0.994659		259.338	249.499	231.973	219.676	229.924	225.967		35.3635	35.476	47.0145	32.192
160698		240.507	203.492	177.525	180.01	180.521	199.006				0	0	0	0	0	0		0	0	0	0	0	0		0	0	0	0	0	0		0.999295	1.00813	1.01251	0.998575	0.989352	0.995557		259.287	249.718	221.326	201.117	231.716	225.85		35.2692	35.5242	46.6785	32.192
160778		236.571	208.484	183.155	200.223	242.159	194.644				0	0	0	0	0	0		0	0	0	0	0	0		0	0	0	0	0	0		0.999457	1.0081	1.01177	0.998883	0.989146	0.994422		259.243	249.721	221.359	200.223	242.159	225.999		34.9392	35.4805	46.5168	31.739
160878		282.686	273.028	253.232	221.415	269.163	238.02				0	0	0	0	0	0		0	0	0	0	0	0		0	0	0	0	0	0		1.00061	1.00887	1.01205	0.998845	0.988901	0.99431		282.686	273.028	253.232	221.415	269.163	238.02		34.9392	35.3925	46.7518	31.5808
161018		258.988	238.205	225.369	169.878	260.713	232.771				0	0	0	0	0	0		0	0	0	0	0	0		0	0	0	0	0	0		1.00226	1.00814	1.01201	0.998764	0.988727	0.995188		258.889	249.716	225.369	201.269	260.713	232.771		34.814	35.3925	46.578	31.5955
161118		258.583	216.824	215.258	185.879	238.93	237.24				0	0	0	0	0	0		0	0	0	0	0	0		0	0	0	0	0	0		1.00075	1.00836	1.01203	0.998681	0.989187	0.99514		258.969	249.905	215.258	201.523	238.93	237.24		34.3365	35.475	46.391	31.6037
161198		260.941	268.861	207.991	178.283	225.73	208.127				0	0	0	0	0	0		0	0	0	0	0	0		0	0	0	0	0	0		0.999601	1.00859	1.0124	0.998793	0.989379	0.995166		259.562	268.861	221.805	201.569	225.73	227.267		34.0785	35.2398	46.4007	31.7372
161278		244.382	257.151	189.821	205.559	209.024	198.469				0	0	0	0	0	0		0	0	0	0	0	0		0	0	0	0	0	0		0.999559	1.00884	1.0128	0.998759	0.989064	0.995104		259.838	257.151	222.612	205.559	232.378	227.497		34.3463	35.2082	46.0187	31.7383
161358		234.248	229.211	202.624	216.894	221.757	208.564				0	0	0	0	0	0		0	0	0	0	0	0		0	0	0	0	0	0		0.999532	1.00857	1.01269	0.998797	0.98902	0.9948		260.016	250.255	223.182	216.894	221.757	227.952		34.3858	35.0965	45.913	31.67
161458		252.463	247.754	217.301	177.895	241.01	217.866				0	0	0	0	0	0		0	0	0	0	0	0		0	0	0	0	0	0		0.99946	1.00931	1.01279	0.998904	0.988806	0.993911		260.563	247.754	217.301	201.745	241.01	217.866		34.557	34.8083	46.065	31.7173
161558		263.113	251.239	205.397	240.951	241.185	247.18				0	0	0	0	0	0		0	0	0	0	0	0		0	0	0	0	0	0		0.999823	1.00931	1.01279	0.999237	0.988675	0.993986		260.987	251.239	223.922	240.951	241.185	247.18		35.1918	34.8195	45.811	31.6958
161658		307.549	277.493	251.671	197.417	209.088	233.844				0	0	0	0	0	0		0	0	0	0	0	0		0	0	0	0	0	0		0.999811	1.00862	1.01304	0.99941	0.988602	0.993986		307.549	277.493	251.671	197.417	232.918	233.844		35.2365	34.7048	45.715	31.6492
161738		271.355	239.587	230.958	247.686	206.904	215.977				0	0	0	0	0	0		0	0	0	0	0	0		0	0	0	0	0	0		0.999665	1.00908	1.0137	0.999468	0.988615	0.994153		271.355	250.348	230.958	247.686	232.917	215.977		35.3523	34.743	45.572	31.4562
161818		273.16	220.885	221.368	195.532	225.175	213.148				0	0	0	0	0	0		0	0	0	0	0	0		0	0	0	0	0	0		0.999303	1.00893	1.01376	0.999417	0.988621	0.993873		273.16	250.35	221.368	195.532	225.175	213.148		34.9482	34.7073	45.3027	31.5118
161898		228.43	246.227	208.769	206.943	247.202	225.694				0	0	0	0	0	0		0	0	0	0	0	0		0	0	0	0	0	0		0.999699	1.00888	1.0136	0.999536	0.988922	0.993696		261.385	246.227	224.71	206.943	247.202	225.694		34.811	34.427	45.025	31.7735
162018		251.56	244.379	202.051	231.465	232.127	264.425				0	0	0	0	0	0		0	0	0	0	0	0		0	0	0	0	0	0		0.999299	1.00836	1.01296	0.999493	0.988328	0.993597		261.398	250.432	224.792	231.465	232.127	264.425		34.7092	34.2268	45.025	31.479
162098		235.777	272.186	213.617	173.24	211.856	205.125				0	0	0	0	0	0		0	0	0	0	0	0		0	0	0	0	0	0		0.998772	1.00822	1.01307	0.999617	0.988112	0.993551		261.415	272.186	213.617	202.582	233.572	229.994		34.6145	34.0958	44.462	31.5007
162218		238.017	304.88	220.601	203.999	224.84	200.164				0	0	0	0	0	0		0	0	0	0	0	0		0	0	0	0	0	0		0.999107	1.00806	1.01344	0.999335	0.987925	0.993404		261.446	304.88	220.601	203.999	224.84	230.016		34.4405	34.0235	44.1058	31.184
162298		265.827	288.299	250.507	215.005	238.089	235.818				0	0	0	0	0	0		0	0	0	0	0	0		0	0	0	0	0	0		0.999417	1.00808	1.01338	0.999253	0.988012	0.993346		261.439	288.299	250.507	215.005	238.089	235.818		34.3102	34.0153	44.057	31.119
162378		234.009	256.476	211.794	221.493	248.394	251.663				0	0	0	0	0	0		0	0	0	0	0	0		0	0	0	0	0	0		0.999803	1.00823	1.01311	0.999414	0.98808	0.993666		261.43	256.476	211.794	221.493	248.394	251.663		34.0652	33.6955	43.8505	31.2397
162498		261.361	232.802	190.561	187.137	213.248	234.006				0	0	0	0	0	0		0	0	0	0	0	0		0	0	0	0	0	0		1.00026	1.00827	1.01289	0.99908	0.988394	0.993731		261.528	250.858	225.459	202.979	233.713	234.006		34.1947	33.5645	43.7248	31.048
162578		241.956	229.075	229.425	177.5	249.62	221.11				0	0	0	0	0	0		0	0	0	0	0	0		0	0	0	0	0	0		1.00025	1.00833	1.01306	0.999193	0.988888	0.993691		261.534	250.983	229.425	203.516	249.62	221.11		34.1947	33.641	43.8848	31.2818
162658		268.607	268.562	206.367	223.426	221.249	222.878				0	0	0	0	0	0		0	0	0	0	0	0		0	0	0	0	0	0		1.0003	1.00806	1.01299	0.999334	0.988647	0.993639		268.607	268.562	225.623	223.426	221.249	222.878		33.462	33.5235	43.6328	31.1288
162738		250.732	240.48	193.758	218.918	227.238	223.893				0	0	0	0	0	0		0	0	0	0	0	0		0	0	0	0	0	0		1.00025	1.00798	1.01288	0.999381	0.988022	0.993387		262.265	251.124	225.787	218.918	227.238	223.893		33.7815	33.8562	43.457	31.5225
162818		256.431	316.96	207.764	208.265	222.961	237.448				0	0	0	0	0	0		0	0	0	0	0	0		0	0	0	0	0	0		0.999989	1.00771	1.01291	0.9994	0.987296	0.993256		262.637	316.96	225.998	208.265	222.961	237.448		33.9797	33.8212	43.3282	31.1337
162898		228.687	254.939	218.054	199.279	229.709	229.958				0	0	0	0	0	0		0	0	0	0	0	0		0	0	0	0	0	0		1.00033	1.00777	1.01282	0.999404	0.987105	0.993756		263.041	254.939	218.054	199.279	229.709	229.958		34.3528	33.8212	43.9215	30.594
163018		273.861	302.661	266.93	216.324	245.329	290.026				0	0	0	0	0	0		0	0	0	0	0	0		0	0	0	0	0	0		1.00031	1.00761	1.01275	0.999616	0.987051	0.993604		273.861	302.661	266.93	216.324	245.329	290.026		34.3558	33.8212	44.497	30.3982
163098		222.563	316.072	240.092	188.542	215.807	228.418				0	0	0	0	0	0		0	0	0	0	0	0		0	0	0	0	0	0		1.00005	1.00764	1.01284	0.999485	0.987443	0.993389		263.093	316.072	240.092	203.869	234.714	228.418		34.3558	33.8122	44.0892	30.2745
163178		272.094	232.165	225.501	164.974	220.566	205.884				0	0	0	0	0	0		0	0	0	0	0	0		0	0	0	0	0	0		0.999754	1.00768	1.0132	0.999502	0.987538	0.993588		272.094	251.147	225.501	204.02	220.566	230.579		34.3558	34.2097	43.848	30.4405
163258		237.244	248.734	239.977	184.085	239.313	218.178				0	0	0	0	0	0		0	0	0	0	0	0		0	0	0	0	0	0		0.999912	1.00831	1.01344	0.999734	0.987141	0.99374		263.117	248.734	239.977	204.211	239.313	218.178		34.3465	34.0405	43.6135	30.5333
163338		241.341	245.869	227.918	163.336	234.738	239.555				0	0	0	0	0	0		0	0	0	0	0	0		0	0	0	0	0	0		1.00008	1.00902	1.0133	0.999737	0.987239	0.993813		263.115	245.869	227.918	204.211	234.738	239.555		33.5817	33.8925	43.2837	30.4373
163438		234.379	284.077	230.204	230.997	253.408	200.812				0	0	0	0	0	0		0	0	0	0	0	0		0	0	0	0	0	0		1.00025	1.00886	1.01298	0.999428	0.986806	0.993628		263.114	284.077	230.204	230.997	253.408	230.578		33.5817	33.7395	43.5588	30.6942
163518		278.587	241.44	212.466	242.664	228.554	211.111				0	0	0	0	0	0		0	0	0	0	0	0		0	0	0	0	0	0		1.00172	1.00885	1.01309	0.999547	0.986715	0.993781		278.587	251.132	212.466	242.664	228.554	211.111		33.5817	33.7395	43.513	30.7395
163598		238.279	271.125	187.351	230.48	208.191	196.741				0	0	0	0	0	0		0	0	0	0	0	0		0	0	0	0	0	0		1.002	1.00903	1.01309	0.999598	0.986975	0.99376		263.114	271.125	227.21	230.48	235.546	230.572		33.6077	33.1542	43.3645	30.5635
163698		267.457	235.661	260.856	230.456	252.123	215.688				0	0	0	0	0	0		0	0	0	0	0	0		0	0	0	0	0	0		1.00352	1.00914	1.01355	0.999694	0.986403	0.993394		267.457	251.227	260.856	230.456	252.123	215.688		34.3725	32.902	43.3645	30.2697
163818		263.125	258.961	247.36	194.241	259.835	210.275				0	0	0	0	0	0		0	0	0	0	0	0		0	0	0	0	0	0		1.00478	1.00902	1.01355	0.999728	0.986572	0.993831		263.058	258.961	247.36	194.241	259.835	230.562		33.6077	33.0327	43.2135	30.1825
163898		269.817	288.227	225.827	212.665	233.01	201.108				0	0	0	0	0	0		0	0	0	0	0	0		0	0	0	0	0	0		1.00468	1.00904	1.01409	0.999855	0.986377	0.993667		269.817	288.227	225.827	212.665	233.01	230.648		33.1202	33.1705	43.1082	30.0607
164018		280.81	268.734	207.226	173.581	219.555	196.348				0	0	0	0	0	0		0	0	0	0	0	0		0	0	0	0	0	0		1.00588	1.00897	1.01431	0.999904	0.986225	0.993626		280.81	268.734	207.226	204.767	236.938	230.651		33.0323	32.9677	43.0053	29.7587
164098		263.193	236.416	201.528	197.242	233.606	213.898				0	0	0	0	0	0		0	0	0	0	0	0		0	0	0	0	0	0		1.00637	1.0087	1.0137	0.999781	0.986435	0.993914		263.193	251.979	228.156	197.242	233.606	213.898		33.0323	32.9677	42.8833	29.5787
164178		247.548	248.358	214.196	169.404	188.822	200.969				0	0	0	0	0	0		0	0	0	0	0	0		0	0	0	0	0	0		1.00642	1.00858	1.01364	0.999834	0.985554	0.993934		262.737	248.358	214.196	204.788	237.432	230.631		33.0323	32.9677	42.9705	29.5787
164258		202.942	237.923	213.22	173.529	176.223	208.434				0	0	0	0	0	0		0	0	0	0	0	0		0	0	0	0	0	0		1.0069	1.00867	1.01313	0.999939	0.9855	0.993897		262.586	253.013	213.22	204.757	237.457	230.633		33.0323	33.2922	42.9705	29.5787
164358		234.538	279.51	198.085	183.366	198.018	216.619				0	0	0	0	0	0		0	0	0	0	0	0		0	0	0	0	0	0		1.00683	1.00856	1.01342	0.999866	0.985611	0.994006		263.048	279.51	229.298	204.779	237.407	216.619		32.9893	33.112	42.7007	29.7587
164458		295.659	308.496	273.495	193.721	277.552	235.712				0	0	0	0	0	0		0	0	0	0	0	0		0	0	0	0	0	0		1.00672	1.00791	1.01347	0.999868	0.985335	0.994034		295.659	308.496	273.495	193.721	277.552	235.712		32.9893	33.0838	42.7007	29.7587
164538		254.773	261.663	263.632	174.332	253.549	216.136				0	0	0	0	0	0		0	0	0	0	0	0		0	0	0	0	0	0		1.0066	1.00778	1.01352	1.0002	0.985461	0.994261		263.096	261.663	263.632	205.13	253.549	216.136		32.9405	33.509	42.6962	29.9872
164618		220.224	261.587	226.145	186.347	213.072	253.442				0	0	0	0	0	0		0	0	0	0	0	0		0	0	0	0	0	0		1.00691	1.00798	1.01336	1.00004	0.985594	0.994258		263.091	261.587	226.145	205.298	238.157	253.442		32.9893	33.835	42.4697	30.09
164738		301.214	212.675	248.548	197.97	253.136	252.327				0	0	0	0	0	0		0	0	0	0	0	0		0	0	0	0	0	0		1.00699	1.00863	1.01313	0.99962	0.985596	0.994029		301.214	253.294	248.548	197.97	253.136	252.327		32.9408	33.6627	42.495	30.09
164818		239.088	233.355	213.975	157.366	261.626	221.321				0	0	0	0	0	0		0	0	0	0	0	0		0	0	0	0	0	0		1.0071	1.00853	1.01314	0.999597	0.985593	0.993727		263.04	253.305	213.975	205.351	261.626	221.321		32.9408	33.6627	42.5302	30.09
164898		248.775	215.73	239.32	158.698	221.999	255.118				0	0	0	0	0	0		0	0	0	0	0	0		0	0	0	0	0	0		1.00742	1.00789	1.01325	0.999648	0.985602	0.993594		262.961	253.544	239.32	205.345	221.999	255.118		32.9893	34.352	42.7247	30.09
165018		233.173	223.303	200.692	181.153	211.658	215.723				0	0	0	0	0	0		0	0	0	0	0	0		0	0	0	0	0	0		1.00804	1.00768	1.01328	0.999773	0.98578	0.993388		262.766	253.561	230.311	205.33	238.233	215.723		32.9893	34.282	42.6745	30.081
165098		225.613	243.795	240.193	188.409	235.799	234.44				0	0	0	0	0	0		0	0	0	0	0	0		0	0	0	0	0	0		1.00793	1.00843	1.01339	0.999849	0.985771	0.99329		262.8	243.795	240.193	205.321	235.799	234.44		32.9893	34.1987	42.6087	29.967
165178		290.874	277.472	291.66	211.467	266.756	236.205				0	0	0	0	0	0		0	0	0	0	0	0		0	0	0	0	0	0		1.00785	1.00779	1.01317	1.00013	0.986022	0.993513		290.874	277.472	291.66	211.467	266.756	236.205		32.9893	34.1987	42.1895	29.7705
165278		264.76	270.294	235.743	186.401	259.56	224.545				0	0	0	0	0	0		0	0	0	0	0	0		0	0	0	0	0	0		1.00785	1.0072	1.0133	1.00031	0.986191	0.993704		264.76	270.294	235.743	205.573	259.56	224.545		33.0378	34.0242	41.6747	29.7463
165358		282.736	265.237	226.966	219.662	280.041	249.982				0	0	0	0	0	0		0	0	0	0	0	0		0	0	0	0	0	0		1.0083	1.0072	1.01311	1.00063	0.98591	0.99392		282.736	265.237	226.966	219.662	280.041	249.982		32.9893	34.2683	41.355	30.079
165438		263.604	209.423	216.021	171.558	203.923	249.996				0	0	0	0	0	0		0	0	0	0	0	0		0	0	0	0	0	0		1.0088	1.00728	1.01297	1.00034	0.985815	0.993943		263.604	253.594	216.021	205.815	238.807	249.996		32.9893	34.0242	41.6747	30.079
165518		222.111	223.985	231.321	171.066	186.403	220.299				0	0	0	0	0	0		0	0	0	0	0	0		0	0	0	0	0	0		1.00925	1.00778	1.01279	1.00011	0.985805	0.994009		262.443	253.553	231.321	206.462	238.808	220.299		32.9408	34.0242	41.6747	30.4775
165618		217.021	256.477	238.618	165.127	219.869	241.842				0	0	0	0	0	0		0	0	0	0	0	0		0	0	0	0	0	0		1.00879	1.00705	1.01265	1.00019	0.985809	0.994263		263.041	256.477	238.618	206.456	238.807	241.842		32.9893	33.719	41.342	30.4775
165698		230.316	239.612	175.252	185.77	220.468	250.205				0	0	0	0	0	0		0	0	0	0	0	0		0	0	0	0	0	0		1.00893	1.00764	1.01271	1.00063	0.985885	0.994311		263.086	253.564	230.313	206.357	238.801	250.205		33.1837	33.5545	41.2585	30.3852
165798		201.49	214.9	196.532	178.042	249.906	231.552				0	0	0	0	0	0		0	0	0	0	0	0		0	0	0	0	0	0		1.0094	1.00764	1.01268	1.00092	0.985701	0.994437		263.073	253.564	230.314	206.244	249.906	231.552		33.2322	33.3173	40.919	30.3852
165878		238.088	231.242	230.415	230.583	239.83	215.231				0	0	0	0	0	0		0	0	0	0	0	0		0	0	0	0	0	0		1.00893	1.00705	1.01201	1.00104	0.986032	0.994639		263.086	253.616	230.415	230.583	239.83	215.231		33.2322	33.1772	40.4895	30.4988
166018		295.697	293.801	276.079	228.099	238.818	203.694				0	0	0	0	0	0		0	0	0	0	0	0		0	0	0	0	0	0		1.00908	1.00692	1.01156	1.00136	0.98635	0.994558		295.697	293.801	276.079	228.099	238.818	231.865		33.2322	32.9928	40.4895	30.4658
166138		272.519	270.119	230.863	220.333	258.01	238.569				0	0	0	0	0	0		0	0	0	0	0	0		0	0	0	0	0	0		1.00885	1.00695	1.01168	1.00168	0.986347	0.994554		272.519	270.119	230.863	220.333	258.01	238.569		33.0378	32.2425	40.7335	30.4988
166218		235.796	269.406	215.217	212.431	243.073	214.378				0	0	0	0	0	0		0	0	0	0	0	0		0	0	0	0	0	0		1.00929	1.00715	1.0115	1.00152	0.986651	0.99459		262.911	269.406	215.217	212.431	243.073	214.378		33.1325	32.9928	40.7335	30.4658
166298		250.293	277.939	244.46	184.053	233.012	225.116				0	0	0	0	0	0		0	0	0	0	0	0		0	0	0	0	0	0		1.00943	1.00721	1.01129	1.00113	0.986684	0.994802		262.869	277.939	244.46	206.513	233.012	225.116		33.1325	32.9255	40.7335	30.4025
166378		228.776	225.278	240.595	176.849	225.176	222.414				0	0	0	0	0	0		0	0	0	0	0	0		0	0	0	0	0	0		1.0089	1.00719	1.01008	1.00082	0.986266	0.994759		263.035	253.601	240.595	206.537	225.176	222.414		33.1325	32.9255	40.6245	30.3313
166458		228.701	215.244	221.814	204.037	238.238	236.944				0	0	0	0	0	0		0	0	0	0	0	0		0	0	0	0	0	0		1.00875	1.00705	1.01009	1.00089	0.986551	0.994707		262.54	253.616	221.814	204.037	238.238	236.944		33.084	32.9928	40.6245	30.3313
166538		237.621	234.247	186.947	168.488	218.379	178.086				0	0	0	0	0	0		0	0	0	0	0	0		0	0	0	0	0	0		1.00813	1.0071	1.01035	1.00132	0.986477	0.994838		262.739	253.61	230.518	206.598	239.125	231.832		32.9893	32.9928	39.7378	30.308
166658		281.882	275.818	217.185	185.097	248.961	226.084				0	0	0	0	0	0		0	0	0	0	0	0		0	0	0	0	0	0		1.00792	1.00707	1.00978	1.00145	0.98712	0.994781		281.882	275.818	217.185	206.751	248.961	226.084		32.9893	32.9255	39.599	30.6075
166738		279.828	224.753	250.652	242.177	262.603	257.708				0	0	0	0	0	0		0	0	0	0	0	0		0	0	0	0	0	0		1.00766	1.00708	1.00956	1.00146	0.986924	0.995005		279.828	253.471	250.652	242.177	262.603	257.708		33.0378	32.1753	39.599	30.6075
166818		235.722	251.131	263.466	186.184	244.416	242.27				0	0	0	0	0	0		0	0	0	0	0	0		0	0	0	0	0	0		1.0073	1.0074	1.00886	1.00171	0.986923	0.994968		263.084	251.131	263.466	207.056	244.416	242.27		33.0378	32.8055	39.7173	30.9825
166898		291.23	317.251	218.872	189.411	253.567	239.611				0	0	0	0	0	0		0	0	0	0	0	0		0	0	0	0	0	0		1.00724	1.00689	1.0084	1.00182	0.986978	0.994774		291.23	317.251	218.872	207.025	253.567	239.611		32.9893	32.8055	39.7173	30.9825
167018		226.698	269.385	225.099	213.096	249.15	198.359				0	0	0	0	0	0		0	0	0	0	0	0		0	0	0	0	0	0		1.00704	1.00615	1.00688	1.00176	0.987018	0.994413		263.042	269.385	225.099	213.096	249.15	231.882		32.898	33.0495	39.9177	31.0395
167098		248.163	257.324	215.626	164.389	234.571	216.528				0	0	0	0	0	0		0	0	0	0	0	0		0	0	0	0	0	0		1.00736	1.00699	1.00683	1.00177	0.986852	0.994605		262.979	257.324	215.626	207.039	234.571	216.528		32.847	33.0495	39.9177	30.9825
167178		197.187	230.275	211.72	186.829	258.228	183.424				0	0	0	0	0	0		0	0	0	0	0	0		0	0	0	0	0	0		1.00717	1.00749	1.00517	1.00124	0.986948	0.993974		263.038	253.76	211.72	207.193	258.228	231.934		32.847	33.0495	39.7637	30.826
167258		202.016	207.034	182.537	194.607	237.37	185.407				0	0	0	0	0	0		0	0	0	0	0	0		0	0	0	0	0	0		1.00669	1.00734	1.00467	1.00109	0.986536	0.993727		263.094	254.446	231.944	207.449	237.37	231.965		32.8955	33.1133	39.7687	30.8852
167378		271.772	249.831	215.554	178.993	267.418	202.335				0	0	0	0	0	0		0	0	0	0	0	0		0	0	0	0	0	0		1.00622	1.00738	1.00393	1.00124	0.986507	0.994061		271.772	249.831	215.554	207.846	267.418	232.16		32.8955	33.1133	39.7687	31.3998
167478		275.519	300.759	217.4	210.55	226.219	227.238				0	0	0	0	0	0		0	0	0	0	0	0		0	0	0	0	0	0		1.00663	1.00729	1.00379	1.00105	0.98623	0.994077		275.519	300.759	217.4	210.55	226.219	227.238		32.9465	33.1133	39.5137	31.3998
167578		263.381	286.988	249.392	246.47	239.978	226.303				0	0	0	0	0	0		0	0	0	0	0	0		0	0	0	0	0	0		1.00659	1.00786	1.00356	1.00107	0.986265	0.994015		263.381	286.988	249.392	246.47	239.978	226.303		32.9465	32.966	39.5137	31.3998
167658		275.345	259.046	193.104	200.583	194.669	264.214				0	0	0	0	0	0		0	0	0	0	0	0		0	0	0	0	0	0		1.00641	1.00786	1.00316	1.00146	0.98638	0.994126		275.345	259.046	232.085	200.583	239.149	264.214		32.8955	32.966	38.9587	31.3837
167738		218.769	290.768	230.819	231.072	242.577	213.357				0	0	0	0	0	0		0	0	0	0	0	0		0	0	0	0	0	0		1.00644	1.00791	1.00301	1.00105	0.986296	0.994111		263.098	290.768	230.819	231.072	242.577	213.357		33.09	32.772	38.6333	31.232
167818		240.594	262.328	235.015	228.408	169.3	238.48				0	0	0	0	0	0		0	0	0	0	0	0		0	0	0	0	0	0		1.00676	1.00787	1.00293	1.00108	0.986525	0.994249		263.093	262.328	235.015	228.408	239.114	238.48		33.09	32.772	38.6333	31.232
167898		235.863	247.952	227.258	206.438	185.744	235.955				0	0	0	0	0	0		0	0	0	0	0	0		0	0	0	0	0	0		1.00706	1.00743	1.00302	1.00114	0.986685	0.99462		263.089	247.952	227.258	206.438	239.076	235.955		33.09	32.7105	38.5537	31.198
168018		237.623	234.682	212.086	178.095	210.03	207.556				0	0	0	0	0	0		0	0	0	0	0	0		0	0	0	0	0	0		1.00676	1.00644	1.00358	1.0013	0.986062	0.99392		263.093	255.963	212.086	207.821	238.923	232.181		33.09	32.8082	38.5537	31.1232
168098		268.924	244.5	257.804	198.421	220.844	240.596				0	0	0	0	0	0		0	0	0	0	0	0		0	0	0	0	0	0		1.00655	1.00582	1.00362	1.00123	0.986912	0.992359		268.924	256.053	257.804	198.421	238.837	240.596		32.9282	32.8082	38.3053	31.082
168178		250.38	248.091	239.305	195.998	234.724	254.494				0	0	0	0	0	0		0	0	0	0	0	0		0	0	0	0	0	0		1.00663	1.00608	1.0035	1.00081	0.98683	0.992252		263.095	248.091	239.305	195.998	234.724	254.494		33.09	32.9775	38.6722	31.082
168258		240.413	237.494	204.136	209.329	245.857	234.761				0	0	0	0	0	0		0	0	0	0	0	0		0	0	0	0	0	0		1.00716	1.00625	1.00356	1.00074	0.986784	0.99179		263.039	256.111	232.297	209.329	245.857	234.761		32.8933	32.9775	38.6722	31.082
168338		246.797	224.408	205.3	198.968	213.888	241.988				0	0	0	0	0	0		0	0	0	0	0	0		0	0	0	0	0	0		1.00766	1.00633	1.00313	1.00067	0.986982	0.992118		262.886	256.111	232.333	198.968	238.834	241.988		32.8933	32.7967	38.5908	30.8745
168418		273.405	239.465	211.003	202.546	216.451	242.612				0	0	0	0	0	0		0	0	0	0	0	0		0	0	0	0	0	0		1.00775	1.00665	1.00313	1.00106	0.986034	0.992534		273.405	256.19	232.333	202.546	238.881	242.612		32.8933	33.2163	38.5908	30.7537
168498		250.742	205.285	262.557	192.31	217.716	231.446				0	0	0	0	0	0		0	0	0	0	0	0		0	0	0	0	0	0		1.00741	1.00652	1.00257	1.00122	0.986258	0.992389		262.965	256.207	262.557	207.858	238.87	231.446		32.7315	33.3333	38.4085	30.7537
168578		207.719	239.681	223.909	198.723	198.738	221.804				0	0	0	0	0	0		0	0	0	0	0	0		0	0	0	0	0	0		1.00735	1.0066	1.00259	1.00154	0.986488	0.99292		263.082	256.39	223.909	198.723	238.914	221.804		32.9282	33.4317	38.112	30.746
168698		235.487	231.677	199.301	194.083	201.438	203.072				0	0	0	0	0	0		0	0	0	0	0	0		0	0	0	0	0	0		1.00706	1.00659	1.00253	1.0016	0.986363	0.992319		263.089	256.197	232.383	208.237	238.917	233.774		32.9282	33.3333	38.112	30.746
168778		302.378	245.324	204.369	216.572	240.097	242.623				0	0	0	0	0	0		0	0	0	0	0	0		0	0	0	0	0	0		1.00714	1.00672	1.00269	1.00156	0.986628	0.992012		302.378	256.18	232.369	216.572	240.097	242.623		32.9282	33.3333	38.112	30.6712
168898		275.513	270.35	229.221	218.216	202.581	238.488				0	0	0	0	0	0		0	0	0	0	0	0		0	0	0	0	0	0		1.00672	1.00668	1.0025	1.00179	0.986684	0.991414		275.513	270.35	229.221	218.216	239.076	238.488		32.9282	33.514	38.0225	30.6712
169018		255.349	232.301	217.811	200.938	227.635	179.795				0	0	0	0	0	0		0	0	0	0	0	0		0	0	0	0	0	0		1.00671	1.00669	1.00237	1.00164	0.985708	0.991337		263.094	256.184	217.811	200.938	227.635	234.005		32.5972	33.514	37.8938	30.6712
169098		266.841	245.138	242.609	198.754	197.986	235.044				0	0	0	0	0	0		0	0	0	0	0	0		0	0	0	0	0	0		1.00617	1.00672	1.00159	1.00182	0.985772	0.991254		266.841	256.179	242.609	198.754	239.294	235.044		32.4895	33.514	37.7475	30.418
169178		236.066	236.712	200.301	197.541	212.361	231.955				0	0	0	0	0	0		0	0	0	0	0	0		0	0	0	0	0	0		1.00671	1.00696	1.00238	1.00166	0.985837	0.990792		263.094	256.363	232.396	197.541	239.279	231.955		32.4772	33.3333	37.682	30.418
169258		230.1	208.623	201.045	193.424	195.109	239.78				0	0	0	0	0	0		0	0	0	0	0	0		0	0	0	0	0	0		1.00646	1.00669	1.00294	1.00166	0.985967	0.99094		263.098	256.383	232.687	208.236	239.741	239.78		32.4207	33.3333	37.8727	30.3053
169358		234.445	235.856	200.888	184.686	224.257	205.499				0	0	0	0	0	0		0	0	0	0	0	0		0	0	0	0	0	0		1.00648	1.0066	1.00318	1.0017	0.985993	0.99004		263.098	256.196	233.06	207.637	239.733	234.311		32.3277	33.2947	38.0608	30.2305
169458		269.421	268.575	281.487	197.362	242.046	234.455				0	0	0	0	0	0		0	0	0	0	0	0		0	0	0	0	0	0		1.00627	1.00672	1.00283	1.00181	0.985098	0.99016		269.421	268.575	281.487	197.362	242.046	234.455		32.3277	33.3333	38.6565	30.2305
169558		258.846	231.689	252.7	192.211	224.067	224.197				0	0	0	0	0	0		0	0	0	0	0	0		0	0	0	0	0	0		1.00619	1.00672	1.00212	1.00228	0.985105	0.989339		263.102	256.381	252.7	207.455	239.884	224.197		32.3277	33.3333	38.8738	30.2305
169638		249.917	265.294	221.06	184.13	253.047	260.334				0	0	0	0	0	0		0	0	0	0	0	0		0	0	0	0	0	0		1.00617	1.0065	1.00197	1.00215	0.985207	0.989419		263.102	265.294	221.06	208.202	253.047	260.334		32.3277	33.3333	38.3145	30.3053
169738		236.283	246.785	194.998	184.72	206.364	209.941				0	0	0	0	0	0		0	0	0	0	0	0		0	0	0	0	0	0		1.00666	1.00624	1.00199	1.00169	0.984045	0.989535		263.095	256.417	234.06	207.642	239.976	234.415		32.3277	33.2163	37.9928	30.2305
169818		243.957	263.839	224.65	209.803	199.433	211.991				0	0	0	0	0	0		0	0	0	0	0	0		0	0	0	0	0	0		1.00658	1.00636	1.00203	1.00183	0.984063	0.989533		263.096	263.839	224.65	209.803	239.976	234.415		32.4207	33.2377	37.9425	30.154
169898		223.511	230.089	231.511	199.221	216.406	244.382				0	0	0	0	0	0		0	0	0	0	0	0		0	0	0	0	0	0		1.00647	1.00621	1.00219	1.00193	0.984315	0.989559		263.098	256.716	231.511	199.221	239.956	244.382		32.4772	33.199	37.8332	29.9998
170018		245.408	229.068	195.316	191.806	204.792	209.903				0	0	0	0	0	0		0	0	0	0	0	0		0	0	0	0	0	0		1.00661	1.00642	1.00219	1.00186	0.984632	0.989771		263.117	256.664	234.004	207.563	239.977	234.447		32.6617	33.0978	37.5675	29.91
170119		255.42	253.795	239.422	211.499	241.545	263.548				0	0	0	0	0	0		0	0	0	0	0	0		0	0	0	0	0	0		1.00654	1.00648	1.00224	1.00187	0.98465	0.989951		263.117	253.795	239.422	211.499	241.545	263.548		32.6617	32.9858	37.422	29.8028
170218		285.747	259.308	233.34	242.161	247.336	222.419				0	0	0	0	0	0		0	0	0	0	0	0		0	0	0	0	0	0		1.00698	1.00654	1.00234	1.00149	0.985779	0.989964		285.747	259.308	233.34	242.161	247.336	222.419		32.4772	32.9858	37.2047	29.636
170311		267.341	268.539	234.044	204.463	232.778	291.855				0	0	0	0	0	0		0	0	0	0	0	0		0	0	0	0	0	0		1.0069	1.0066	1.00238	1.00201	0.985824	0.989767		267.341	268.539	234.044	204.463	232.778	291.855		32.4772	33.2208	37.2047	29.7107
170398		259.432	249.388	241.036	193.995	229.101	266.768				0	0	0	0	0	0		0	0	0	0	0	0		0	0	0	0	0	0		1.0065	1.00662	1.00257	1.00175	0.985873	0.990193		263.097	257.192	241.036	208.266	229.101	266.768		32.4772	32.9863	37.1705	29.4855
170478		280.515	220.275	218.241	203.031	254.412	242.511				0	0	0	0	0	0		0	0	0	0	0	0		0	0	0	0	0	0		1.00682	1.00644	1.00221	1.00108	0.984896	0.990082		280.515	257.204	218.241	203.031	254.412	242.511		32.4772	32.9863	37.067	29.3808
170578		252.277	256.346	233.256	225.487	215.456	292.106				0	0	0	0	0	0		0	0	0	0	0	0		0	0	0	0	0	0		1.00701	1.00653	1.00224	1.00077	0.986017	0.990237		263.043	256.346	233.256	225.487	239.946	292.106		32.2805	32.9863	37.067	29.3445
170658		254.629	246.203	230.861	211.383	189.076	234.754				0	0	0	0	0	0		0	0	0	0	0	0		0	0	0	0	0	0		1.00722	1.00636	1.00169	1.00103	0.98512	0.989316		263.086	257.286	230.861	211.383	239.977	234.754		32.4207	33.3995	37.0883	29.5877
170738		257.383	258.281	192.399	182.213	185.458	223.426				0	0	0	0	0	0		0	0	0	0	0	0		0	0	0	0	0	0		1.00739	1.00641	1.00119	1.00078	0.984746	0.988255		263.081	258.281	234.345	208.409	240.049	223.426		32.4207	33.388	36.9567	29.5598
170818		271.72	269.727	205.518	204.478	198.932	210.974				0	0	0	0	0	0		0	0	0	0	0	0		0	0	0	0	0	0		1.00724	1.00624	1.0009	1.00086	0.984161	0.988479		271.72	269.727	234.355	204.478	240.092	234.942		32.4207	33.343	36.9567	29.728
170898		271.587	286.947	280.52	230.975	236.068	264.519				0	0	0	0	0	0		0	0	0	0	0	0		0	0	0	0	0	0		1.00731	1.00699	1.00089	1.00119	0.984656	0.988517		271.587	286.947	280.52	230.975	236.068	264.519		32.4207	33.315	37.1678	29.3988
171018		248.961	280.698	250.627	211.679	247.365	225.862				0	0	0	0	0	0		0	0	0	0	0	0		0	0	0	0	0	0		1.00731	1.00637	1.00057	1.00116	0.984938	0.988499		262.995	280.698	250.627	211.679	247.365	225.862		32.224	33.315	37.0762	29.3988
171098		234.67	286.276	277.281	182.745	234.318	251.702				0	0	0	0	0	0		0	0	0	0	0	0		0	0	0	0	0	0		1.00767	1.00548	1.00028	1.00109	0.985205	0.98869		262.423	286.276	277.281	208.757	234.318	251.702		32.126	33.1483	37.2873	29.728
171178		267.543	241.746	211.324	189.409	234.933	209.75				0	0	0	0	0	0		0	0	0	0	0	0		0	0	0	0	0	0		1.00733	1.00559	1.00033	1.00101	0.985161	0.98889		267.543	257.322	234.522	208.783	234.933	235.045		32.033	33.213	37.2873	29.3988
171258		230.933	247.304	255.551	169.803	223.829	185.459				0	0	0	0	0	0		0	0	0	0	0	0		0	0	0	0	0	0		1.00743	1.00603	1.00099	1.00068	0.985151	0.98848		262.957	257.395	255.551	209.272	240.692	235.175		32.091	33.0795	37.1683	29.707
171358		263.087	265.611	234.371	182.874	240.462	228.741				0	0	0	0	0	0		0	0	0	0	0	0		0	0	0	0	0	0		1.00751	1.00632	1.00104	0.999899	0.985325	0.9881		263.087	265.611	234.371	209.374	240.462	228.741		32.091	33.0528	36.993	29.4645
171438		233.938	224.663	204.987	187.836	207.484	227.831				0	0	0	0	0	0		0	0	0	0	0	0		0	0	0	0	0	0		1.00776	1.00658	1.00107	0.99994	0.985298	0.988075		263.07	258.068	234.538	209.37	241.273	227.831		31.9572	33.1715	36.8042	29.3685
171518		230.952	220.893	249.543	201.931	262.032	211.918				0	0	0	0	0	0		0	0	0	0	0	0		0	0	0	0	0	0		1.00792	1.00659	1.00142	1.00013	0.985627	0.988072		263.102	258.139	249.543	201.931	262.032	235.251		32.1417	33.2638	37.0627	29.4463
171618		288.356	253.463	259.37	232.972	232.415	292.502				0	0	0	0	0	0		0	0	0	0	0	0		0	0	0	0	0	0		1.00778	1.00653	1.00041	0.999564	0.985	0.988242		288.356	253.463	259.37	232.972	232.415	292.502		32.1417	33.5978	37.2297	29.3235
171738		272.597	284.532	216.539	201.57	260.773	244.274				0	0	0	0	0	0		0	0	0	0	0	0		0	0	0	0	0	0		1.00766	1.00646	1.00041	0.999438	0.985072	0.988424		272.597	284.532	216.539	201.57	260.773	244.274		31.9572	33.5978	37.113	29.2883
171830		250.222	234.668	229.723	173.735	204.238	207.015				0	0	0	0	0	0		0	0	0	0	0	0		0	0	0	0	0	0		1.00733	1.00633	1.00041	1.00005	0.985063	0.988643		263.083	258.251	229.723	209.361	241.666	235.516		31.9572	33.7027	36.9815	29.3235
171898		267.734	228.036	245.323	176.466	232.405	216.884				0	0	0	0	0	0		0	0	0	0	0	0		0	0	0	0	0	0		1.00712	1.00644	0.998984	1.00062	0.984451	0.98872		267.734	258.342	245.323	209.456	232.405	235.655		31.9572	33.5168	37.1007	29.411
172058		238.586	243.702	184.654	178.34	244.014	256.337				0	0	0	0	0	0		0	0	0	0	0	0		0	0	0	0	0	0		1.00733	1.00646	0.998568	1.00056	0.984784	0.988911		263.111	258.648	235.585	209.527	244.014	256.337		32.1417	33.473	36.7625	29.114
172138		213.712	242.378	188.46	173.62	200.099	228.503				0	0	0	0	0	0		0	0	0	0	0	0		0	0	0	0	0	0		1.00702	1.00605	0.998451	1.00057	0.98429	0.988879		263.114	258.779	235.598	209.567	241.949	228.503		31.8975	33.3398	36.449	29.0803
172218		216.577	276.005	220.191	180.937	211.008	231.762				0	0	0	0	0	0		0	0	0	0	0	0		0	0	0	0	0	0		1.00641	1.00564	0.998178	1.00129	0.983897	0.988809		263.118	276.005	220.191	209.551	241.973	231.762		31.622	33.892	36.5675	29.0803
172298		261.352	243.617	268.217	229.237	275.141	277.763				0	0	0	0	0	0		0	0	0	0	0	0		0	0	0	0	0	0		1.00603	1.00556	0.998053	1.00136	0.983654	0.988699		261.352	259.202	268.217	229.237	275.141	277.763		31.2812	35.282	36.646	28.7885
172378		253.034	232.807	251.888	205.454	229.463	241.307				0	0	0	0	0	0		0	0	0	0	0	0		0	0	0	0	0	0		1.00603	1.00547	0.998049	1.00108	0.983614	0.988407		263.121	259.31	251.888	205.454	229.463	241.307		31.2812	35.1405	36.8507	28.7885
172458		265.043	241.238	289.518	178.977	212.212	237.554				0	0	0	0	0	0		0	0	0	0	0	0		0	0	0	0	0	0		1.00563	1.00529	0.998058	1.00166	0.983564	0.988121		265.043	259.357	289.518	209.542	241.99	237.554		31.0967	35.1405	36.8507	28.53
172538		265.863	236.982	211.37	194.089	205.999	220.379				0	0	0	0	0	0		0	0	0	0	0	0		0	0	0	0	0	0		1.00511	1.00467	0.997734	1.00145	0.983878	0.987441		265.863	259.68	236.795	209.66	242.062	235.706		31.0967	34.949	37.3535	28.7338
172618		249.625	223.659	229.008	186.059	251.94	230.202				0	0	0	0	0	0		0	0	0	0	0	0		0	0	0	0	0	0		1.00488	1.00466	0.997305	1.00145	0.983661	0.987564		263.117	260.64	229.008	209.849	251.94	230.202		30.7125	35.042	37.6075	28.733
172698		223.582	253.602	226.17	184.32	228.303	230.914				0	0	0	0	0	0		0	0	0	0	0	0		0	0	0	0	0	0		1.00485	1.00464	0.996616	1.00135	0.983513	0.987459		263.117	253.602	226.17	209.673	228.303	230.914		30.61	35.2588	37.7227	28.6385
172778		250.38	213.946	199.096	187.502	232.896	235.647				0	0	0	0	0	0		0	0	0	0	0	0		0	0	0	0	0	0		1.00479	1.00444	0.996445	1.00114	0.98401	0.987281		263.152	261.633	237.184	209.871	232.896	235.647		30.5787	35.208	37.67	28.733
172858		226.781	248.71	213.762	185.45	251.715	255.13				0	0	0	0	0	0		0	0	0	0	0	0		0	0	0	0	0	0		1.00422	1.00406	0.996165	1.00064	0.983858	0.987082		263.176	248.71	237.234	209.94	251.715	255.13		30.4877	34.6715	37.6437	28.3177
173018		267.373	224.734	255.899	202.419	267.986	270.847				0	0	0	0	0	0		0	0	0	0	0	0		0	0	0	0	0	0		1.00413	1.00393	0.995908	1.00053	0.983593	0.986964		267.373	261.656	255.899	202.419	267.986	270.847		30.4565	34.6715	37.6365	28.1573
173098		289.191	273.422	241.819	176.853	223.41	269.063				0	0	0	0	0	0		0	0	0	0	0	0		0	0	0	0	0	0		1.004	1.00431	0.996472	0.999896	0.983297	0.987012		289.191	273.422	241.819	209.929	242.369	269.063		30.4877	34.6715	37.6365	28.1065
173178		251.929	223.671	244.936	217.94	233.724	238.228				0	0	0	0	0	0		0	0	0	0	0	0		0	0	0	0	0	0		1.00399	1.0043	0.996688	0.999947	0.983412	0.987287		263.358	261.779	244.936	217.94	233.724	238.228		30.6025	34.8512	37.7413	28.1065
173258		221.161	250.918	243.773	192.84	227.055	214.882				0	0	0	0	0	0		0	0	0	0	0	0		0	0	0	0	0	0		1.00381	1.00405	0.996761	1.0003	0.983505	0.987362		263.601	250.918	243.773	209.923	227.055	235.895		30.494	34.8512	37.3148	28.1065
173338		211.953	251.856	248.862	188.678	205.392	225.268				0	0	0	0	0	0		0	0	0	0	0	0		0	0	0	0	0	0		1.00362	1.00404	0.996925	1.00013	0.983966	0.987424		263.709	251.856	248.862	209.967	242.618	225.268		30.876	34.5378	36.9265	28.1573
173418		261.454	276.573	220.946	181.824	205.332	227.412				0	0	0	0	0	0		0	0	0	0	0	0		0	0	0	0	0	0		1.00335	1.00366	0.996965	1.00026	0.983346	0.987272		261.454	276.573	220.946	209.956	242.811	227.412		30.876	34.5378	36.9265	28.1573
173498		273.929	242.057	237.86	180.551	223.364	224.089				0	0	0	0	0	0		0	0	0	0	0	0		0	0	0	0	0	0		1.00271	1.00334	0.996904	1.00003	0.983574	0.987115		273.929	262.026	237.86	210.1	242.74	224.089		30.6257	34.307	36.5488	28.24
173598		216.888	253.138	248.878	177.586	251.71	235.094				0	0	0	0	0	0		0	0	0	0	0	0		0	0	0	0	0	0		1.00205	1.00316	0.996657	0.999818	0.984164	0.987403		264.062	253.138	248.878	210.11	251.71	235.094		30.6257	34.3527	36.4135	28.1862
173738		262.238	234.851	237.365	170.71	210.871	253.153				0	0	0	0	0	0		0	0	0	0	0	0		0	0	0	0	0	0		1.00182	1.00279	0.996085	1.00008	0.984147	0.987039		262.238	262.176	237.365	210.098	242.564	253.153		30.5482	34.312	36.6418	28.1862
173818		258.894	263.427	208.553	181.929	214.031	208.304				0	0	0	0	0	0		0	0	0	0	0	0		0	0	0	0	0	0		1.00196	1.00296	0.996109	0.999803	0.983998	0.986938		258.894	263.427	237.743	209.995	242.608	236.011		30.5482	34.3527	36.5383	28.0627
173898		232.076	246.11	218.473	209.922	221.624	201.778				0	0	0	0	0	0		0	0	0	0	0	0		0	0	0	0	0	0		1.00205	1.00309	0.996778	0.999983	0.983533	0.987038		264.466	262.291	218.473	209.922	243.136	235.995		30.8235	34.6485	36.498	28.069
174018		249.088	221.744	222.9	201.796	204.206	187.551				0	0	0	0	0	0		0	0	0	0	0	0		0	0	0	0	0	0		1.00195	1.00339	0.996816	1.00009	0.983084	0.987158		264.784	262.397	222.9	201.796	243.186	236.179		30.9368	34.8623	36.4563	28.1735
174098		237.553	247.345	226.082	225.336	202.594	246.593				0	0	0	0	0	0		0	0	0	0	0	0		0	0	0	0	0	0		1.00162	1.00344	0.996733	1.00002	0.982763	0.986743		264.839	262.388	226.082	225.336	243.222	246.593		30.9368	34.8215	36.278	28.2555
174178		248.703	274.792	208.938	193.226	213.632	231.181				0	0	0	0	0	0		0	0	0	0	0	0		0	0	0	0	0	0		1.00248	1.00317	0.997478	0.999982	0.982661	0.986967		264.692	274.792	237.792	210.36	243.234	231.181		30.9368	34.2995	36.0337	28.2555
174258		247.564	238.121	195.177	161.639	230.65	202.115				0	0	0	0	0	0		0	0	0	0	0	0		0	0	0	0	0	0		1.00166	1.00305	0.99733	0.999663	0.982254	0.986852		264.834	262.75	237.818	210.364	230.65	236.218		30.7788	34.3545	35.6773	28.2555
174358		227.462	296.951	244.065	221.371	233.254	224.324				0	0	0	0	0	0		0	0	0	0	0	0		0	0	0	0	0	0		1.00167	1.00277	0.996441	0.999757	0.982196	0.987079		265.126	296.951	244.065	221.371	233.254	224.324		31.1388	34.3545	35.4815	28.2555
174478		278.164	284.249	250.431	235.862	216.885	206.062				0	0	0	0	0	0		0	0	0	0	0	0		0	0	0	0	0	0		1.00198	1.00244	0.994777	1.00008	0.982369	0.987258		278.164	284.249	250.431	235.862	243.318	236.948		30.9368	34.2995	35.0192	28.3268
174558		222.331	237.602	249.357	225.255	219.399	214.092				0	0	0	0	0	0		0	0	0	0	0	0		0	0	0	0	0	0		1.00196	1.00253	0.995082	1.00001	0.98233	0.987648		265.07	262.837	249.357	225.255	243.337	237.071		31.1388	34.126	34.8453	28.3077
174642		241.104	230.785	199.424	195.316	213.446	205.438				0	0	0	0	0	0		0	0	0	0	0	0		0	0	0	0	0	0		1.00191	1.00255	0.993868	1.00001	0.982487	0.987665		265.079	262.834	238.731	210.41	244.019	237.21		31.0565	34.126	34.1298	28.3077
174718		249.885	244.625	225.698	213.261	215.729	214.908				0	0	0	0	0	0		0	0	0	0	0	0		0	0	0	0	0	0		1.0019	1.00288	0.993418	1.00051	0.982219	0.987524		265.081	262.914	225.698	213.261	244.087	237.221		30.9703	34.2795	34.051	28.4177
174818		279.512	225.219	188.699	192.357	250.228	206.174				0	0	0	0	0	0		0	0	0	0	0	0		0	0	0	0	0	0		1.00178	1.00272	0.993494	1.00015	0.982345	0.98737		279.512	262.915	239.308	210.518	250.228	237.234		30.9703	34.1613	34.0118	28.4177
174898		231.588	214.872	186.39	211.341	209.275	258.508				0	0	0	0	0	0		0	0	0	0	0	0		0	0	0	0	0	0		1.00172	1.00274	0.993286	0.999938	0.982379	0.987461		265.472	262.915	239.31	211.341	244.419	258.508		31.199	34.1228	33.8665	28.3432
175018		225.79	242.785	235.137	213.107	221.806	200.278				0	0	0	0	0	0		0	0	0	0	0	0		0	0	0	0	0	0		1.00143	1.00242	0.993295	0.999926	0.982181	0.987501		265.552	262.916	235.137	213.107	244.424	237.223		30.869	34.019	33.7658	28.342
175098		295.734	273.962	262.603	232.782	253.421	223.84				0	0	0	0	0	0		0	0	0	0	0	0		0	0	0	0	0	0		1.00133	1.00229	0.992258	1.00016	0.98222	0.987677		295.734	273.962	262.603	232.782	253.421	223.84		30.869	34.1228	33.4435	28.3295
175198		280.047	272.539	223.926	215.613	272.155	205.617				0	0	0	0	0	0		0	0	0	0	0	0		0	0	0	0	0	0		1.00142	1.00236	0.992586	1.0004	0.982204	0.987828		280.047	272.539	223.926	215.613	272.155	237.379		30.869	33.8942	33.7602	28.3295
175278		247.964	232.246	217.63	187.749	218.953	212.172				0	0	0	0	0	0		0	0	0	0	0	0		0	0	0	0	0	0		1.00138	1.00244	0.992952	1.00066	0.982036	0.987684		265.566	262.853	239.467	210.555	244.427	237.398		30.869	33.8942	33.8995	28.4068
175378		233.114	246.842	236.951	205.252	228.559	193.199				0	0	0	0	0	0		0	0	0	0	0	0		0	0	0	0	0	0		1.00096	1.00254	0.99233	1.00025	0.98168	0.987639		265.851	262.837	236.951	205.252	228.559	237.404		30.7093	33.8942	33.565	28.3993
175458		269.611	207.911	213.743	186.957	231.622	234.853				0	0	0	0	0	0		0	0	0	0	0	0		0	0	0	0	0	0		1.00099	1.00204	0.993179	1.00031	0.981631	0.987755		269.611	262.637	239.455	210.575	231.622	234.853		30.8313	33.8393	33.414	28.3993
175538		220.842	215.05	201.281	189.958	220.751	216.483				0	0	0	0	0	0		0	0	0	0	0	0		0	0	0	0	0	0		1.00088	1.00201	0.993263	1.00008	0.981411	0.987346		266.236	262.642	239.45	210.615	244.442	237.442		30.8313	33.8393	33.3297	28.3993
175618		237.19	235.975	246.474	191.406	229.234	204.296				0	0	0	0	0	0		0	0	0	0	0	0		0	0	0	0	0	0		1.00021	1.00261	0.99228	1.0002	0.981459	0.987483		266.867	262.536	246.474	210.594	229.234	237.424		31.1438	33.8393	33.2805	28.4068
175698		236.031	262.911	212.246	215.409	265.9	232.323				0	0	0	0	0	0		0	0	0	0	0	0		0	0	0	0	0	0		1.00034	1.00204	0.9932	0.999778	0.981658	0.986976		266.852	262.911	239.453	215.409	265.9	232.323		31.1438	33.8393	33.2805	28.4068
175818		249.65	272.047	259.75	214.567	275.065	256.463				0	0	0	0	0	0		0	0	0	0	0	0		0	0	0	0	0	0		1.00033	1.00185	0.99316	1.00003	0.981498	0.986868		266.852	272.047	259.75	214.567	275.065	256.463		31.1438	33.8393	33.2805	28.4193
175898		259.698	224.664	253.014	189.837	222.38	210.409				0	0	0	0	0	0		0	0	0	0	0	0		0	0	0	0	0	0		1.00061	1.00212	0.992871	1.00007	0.981696	0.986934		259.698	262.324	253.014	210.908	244.435	237.504		31.3752	33.6255	33.513	28.712
176018		256.299	248.16	212.13	162.496	245.205	230.571				0	0	0	0	0	0		0	0	0	0	0	0		0	0	0	0	0	0		1.0015	1.00221	0.993129	1.00056	0.981868	0.987346		266.917	248.16	240.024	210.822	245.205	230.571		31.3752	33.6255	33.7913	28.712
176098		261.416	217.164	209.479	198.234	214.364	229.311				0	0	0	0	0	0		0	0	0	0	0	0		0	0	0	0	0	0		1.00133	1.00234	0.993933	1.00069	0.982026	0.987488		261.416	262.284	239.937	198.234	244.427	229.311		31.353	33.6255	33.7913	28.7432
176178		254.097	264.042	211.57	236.843	260.857	189.286				0	0	0	0	0	0		0	0	0	0	0	0		0	0	0	0	0	0		1.00103	1.00235	0.994043	1.00058	0.982273	0.987119		266.673	264.042	239.905	236.843	260.857	237.497		31.1215	33.5217	33.7913	28.7432
176258		231.154	241.032	199.298	176.437	244.802	209.601				0	0	0	0	0	0		0	0	0	0	0	0		0	0	0	0	0	0		1.00089	1.00241	0.994122	1.00061	0.982433	0.987249		266.711	262.269	239.883	210.814	244.802	237.492		31.1215	33.5217	33.7913	28.7432
176338		236.84	211.534	213.981	160.287	198.219	218.27				0	0	0	0	0	0		0	0	0	0	0	0		0	0	0	0	0	0		1.00096	1.0024	0.994069	1.0007	0.982427	0.987533		266.692	262.272	239.898	210.798	244.418	237.484		31.103	33.5217	33.7913	28.7432
176458		276.622	267.318	244.858	203.704	246.773	247.569				0	0	0	0	0	0		0	0	0	0	0	0		0	0	0	0	0	0		1.00087	1.00272	0.994016	1.00123	0.982371	0.986602		276.622	267.318	244.858	203.704	246.773	247.569		31.1215	33.4068	33.7913	28.7432
176538		273.107	272.997	287.03	253.679	229.528	240.41				0	0	0	0	0	0		0	0	0	0	0	0		0	0	0	0	0	0		1.00088	1.00293	0.993868	1.00165	0.982592	0.985117		273.107	272.997	287.03	253.679	229.528	240.41		31.1438	33.4068	33.7913	28.7432
176618		262.498	244.763	258.507	210.378	218.245	239.906				0	0	0	0	0	0		0	0	0	0	0	0		0	0	0	0	0	0		1.00084	1.00228	0.993006	1.00174	0.982493	0.985338		262.498	262.294	258.507	210.378	244.416	239.906		31.1438	33.4068	33.7913	28.525
176718		245.319	257.43	213.889	160.415	266.604	196.343				0	0	0	0	0	0		0	0	0	0	0	0		0	0	0	0	0	0		1.00147	1.00163	0.992965	1.00183	0.982527	0.985373		266.551	257.43	240.035	210.551	266.604	237.563		31.231	33.4068	33.7913	28.5668
176798		230.113	233.898	221.13	173.426	216.172	212.983				0	0	0	0	0	0		0	0	0	0	0	0		0	0	0	0	0	0		1.00081	1.00158	0.99301	1.00198	0.982847	0.985708		266.734	262.421	240.032	210.55	244.33	237.553		31.1438	33.157	33.7913	28.5668
176898		241.753	226.906	237.028	185.62	209.403	232.2				0	0	0	0	0	0		0	0	0	0	0	0		0	0	0	0	0	0		1.00063	1.00196	0.992802	1.00216	0.982895	0.985973		266.315	262.353	237.028	210.549	244.318	232.2		30.8313	33.4068	33.748	28.5668
177018		243.606	241.543	211.885	213.56	223.913	201.547				0	0	0	0	0	0		0	0	0	0	0	0		0	0	0	0	0	0		1.0006	1.00194	0.992568	1.00259	0.983151	0.986284		266.323	262.356	240.063	213.56	244.253	237.53		30.8313	33.4068	33.748	28.525
177138		250.804	276.728	248.682	208.226	282.569	240.078				0	0	0	0	0	0		0	0	0	0	0	0		0	0	0	0	0	0		1.00079	1.00212	0.992663	1.00268	0.983605	0.986698		266.264	276.728	248.682	208.226	282.569	240.078		30.8313	33.4068	33.748	28.525
177218		285.939	274.376	247.409	237.545	265.23	228.145				0	0	0	0	0	0		0	0	0	0	0	0		0	0	0	0	0	0		1.0007	1.00227	0.99236	1.00272	0.983954	0.98714		285.939	274.376	247.409	237.545	265.23	228.145		31.072	33.157	33.748	28.525
177298		275.106	274.016	274.626	220.07	238.898	242.771				0	0	0	0	0	0		0	0	0	0	0	0		0	0	0	0	0	0		1.00065	1.00232	0.992556	1.00279	0.984206	0.987417		275.106	274.016	274.626	220.07	238.898	242.771		31.072	33.157	33.748	28.5668
177378		272.858	235.683	248.992	176.029	252.544	234.283				0	0	0	0	0	0		0	0	0	0	0	0		0	0	0	0	0	0		1.00063	1.00239	0.992386	1.00289	0.984479	0.987093		272.858	262.274	248.992	210.532	252.544	234.283		31.072	33.4068	33.748	28.5668
177458		293.502	233.516	237.069	205.112	217.255	244.64				0	0	0	0	0	0		0	0	0	0	0	0		0	0	0	0	0	0		1.00068	1.00221	0.992612	1.00256	0.984844	0.987448		293.502	262.307	237.069	205.112	243.656	244.64		31.072	33.4068	33.7913	28.5668
177538		307.13	254.514	257.796	225.592	268.346	252.337				0	0	0	0	0	0		0	0	0	0	0	0		0	0	0	0	0	0		1.00089	1.00227	0.992623	1.00258	0.985282	0.987731		307.13	254.514	257.796	225.592	268.346	252.337		30.8313	33.157	33.7913	28.5668
177618		299.592	240.089	270.797	206.632	238.152	221.785				0	0	0	0	0	0		0	0	0	0	0	0		0	0	0	0	0	0		1.00134	1.00264	0.992845	1.00213	0.985798	0.988132		299.592	262.229	270.797	206.632	238.152	237.468		31.072	33.157	33.7913	28.525
177698		274.061	279.76	199.963	196.779	206.129	243.812				0	0	0	0	0	0		0	0	0	0	0	0		0	0	0	0	0	0		1.00184	1.00306	0.992837	1.00148	0.986284	0.988685		274.061	279.76	240.044	210.552	243.185	243.812		30.8313	33.157	33.7913	28.4505
177778		267.726	248.585	222.306	228.261	240.528	234.905				0	0	0	0	0	0		0	0	0	0	0	0		0	0	0	0	0	0		1.00209	1.00318	0.992925	1.00156	0.986871	0.989174		267.726	262.129	240.038	228.261	240.528	234.905		30.8313	33.157	33.7913	28.4505
177892		326.964	241.911	292.447	211.578	268.37	250.505				0	0	0	0	0	0		0	0	0	0	0	0		0	0	0	0	0	0		1.00204	1.00318	0.993007	1.00197	0.987279	0.989454		326.964	262.13	292.447	211.578	268.37	250.505		30.8313	33.157	33.7913	28.4505
178018		257.772	244.418	215.271	193.889	233.708	220.465				0	0	0	0	0	0		0	0	0	0	0	0		0	0	0	0	0	0		1.00214	1.00322	0.993066	1.00227	0.987725	0.989761		257.772	262.121	240.028	210.546	233.708	237.338		30.8313	33.0558	33.7913	28.4505
178138		259.483	237.172	255.957	219.151	259.875	255.855				0	0	0	0	0	0		0	0	0	0	0	0		0	0	0	0	0	0		1.00211	1.00334	0.993255	1.0023	0.988087	0.99034		259.483	262.099	255.957	219.151	259.875	255.855		30.8313	33.0558	33.748	28.4505
178218		332.375	244.876	292.538	185.183	248.609	214.748				0	0	0	0	0	0		0	0	0	0	0	0		0	0	0	0	0	0		1.00214	1.00344	0.993424	1.00249	0.988677	0.990883		332.375	261.955	292.538	210.541	248.609	237.211		30.5695	32.932	33.748	28.525
178298		245.719	251.154	226.813	206.568	222.933	234.003				0	0	0	0	0	0		0	0	0	0	0	0		0	0	0	0	0	0		1.00241	1.00367	0.993858	1.00262	0.989218	0.991213		265.742	251.154	226.813	206.568	242.497	234.003		30.5695	32.8042	33.748	28.5668
178398		241.791	239.321	216.46	210.847	241.539	201.468				0	0	0	0	0	0		0	0	0	0	0	0		0	0	0	0	0	0		1.00281	1.00376	0.993995	1.00264	0.989834	0.991593		265.634	261.833	239.919	210.847	241.539	237.153		30.9028	32.8042	33.748	28.6113
178478		316.171	268.399	210.048	186.046	254.898	228.846				0	0	0	0	0	0		0	0	0	0	0	0		0	0	0	0	0	0		1.00324	1.00417	0.994322	1.00299	0.990292	0.992028		316.171	268.399	239.826	210.53	254.898	228.846		31.355	32.8042	33.7913	28.7135
178558		242.584	282.683	262.994	235.041	306.157	224.081				0	0	0	0	0	0		0	0	0	0	0	0		0	0	0	0	0	0		1.00328	1.00414	0.994383	1.0031	0.990641	0.9921		265.507	282.683	262.994	235.041	306.157	237.112		31.4773	32.8042	33.7913	28.7673
178638		234.002	235.154	213.756	181.208	248.895	194.805				0	0	0	0	0	0		0	0	0	0	0	0		0	0	0	0	0	0		1.00244	1.00404	0.994252	1.00307	0.991057	0.992577		265.733	261.922	239.846	210.528	248.895	237.065		31.355	33.1817	33.748	28.7673
178718		287.085	271.787	238.736	221.788	246.753	218.241				0	0	0	0	0	0		0	0	0	0	0	0		0	0	0	0	0	0		1.00265	1.00431	0.994461	1.00368	0.991701	0.993151		287.085	271.787	238.736	221.788	246.753	237.008		31.4773	33.1817	33.748	28.808
178818		271.017	240.364	230.464	196.323	221.452	220.062				0	0	0	0	0	0		0	0	0	0	0	0		0	0	0	0	0	0		1.0029	1.00461	0.994792	1.00379	0.992415	0.993624		271.017	261.886	230.464	210.511	242.033	236.961		31.4773	33.1817	33.748	28.9685
178898		299.904	244.635	234.521	201.828	244.937	197.212				0	0	0	0	0	0		0	0	0	0	0	0		0	0	0	0	0	0		1.00314	1.00505	0.995105	1.00386	0.992925	0.99401		299.904	261.858	234.521	201.828	244.937	236.846		31.5635	32.932	33.748	28.9685
179018		283.189	217.564	247.172	213.392	212.397	215.963				0	0	0	0	0	0		0	0	0	0	0	0		0	0	0	0	0	0		1.00312	1.00535	0.995572	1.00412	0.993387	0.994464		283.189	261.675	247.172	213.392	241.983	236.194		31.6458	32.8042	33.7913	29.3572
179098		219.07	228.861	230.315	187.409	201.232	210.4				0	0	0	0	0	0		0	0	0	0	0	0		0	0	0	0	0	0		1.00377	1.00544	0.995549	1.00431	0.993755	0.994675		265.373	261.666	230.315	210.37	241.964	236.19		31.8038	32.9192	33.8025	29.4525
179178		251.797	265.708	260.67	217.189	244.53	235.397				0	0	0	0	0	0		0	0	0	0	0	0		0	0	0	0	0	0		1.00372	1.00545	0.995582	1.00424	0.993792	0.994693		265.055	265.708	260.67	217.189	244.53	235.397		31.8288	32.9192	33.8518	29.711
179258		283.712	219.187	249.93	240.768	238.673	229.971				0	0	0	0	0	0		0	0	0	0	0	0		0	0	0	0	0	0		1.00375	1.0057	0.99579	1.00459	0.99423	0.995098		283.712	261.653	249.93	240.768	238.673	229.971		31.85	33.023	33.936	30.117
179384		231.769	228.783	218.082	192.953	258.347	222.694				0	0	0	0	0	0		0	0	0	0	0	0		0	0	0	0	0	0		1.00386	1.00607	0.995861	1.00488	0.994927	0.995508		265.029	261.636	239.487	210.362	258.347	236.204		31.8288	33.023	34.0232	30.4748
179438		224.623	242.452	238.939	209.571	222.381	227.362				0	0	0	0	0	0		0	0	0	0	0	0		0	0	0	0	0	0		1.00445	1.00638	0.996099	1.00519	0.995459	0.995825		264.931	261.623	238.939	209.571	241.847	236.198		31.8288	33.0615	34.1305	30.4748
179518		243.716	230.316	225.412	210.556	192.691	185.633				0	0	0	0	0	0		0	0	0	0	0	0		0	0	0	0	0	0		1.00472	1.00665	0.996418	1.00555	0.995822	0.996335		264.885	261.61	239.457	210.556	241.779	236.19		31.8288	33.1798	34.1305	30.4748
179598		299.489	262.917	232.42	196.288	203.015	208.302				0	0	0	0	0	0		0	0	0	0	0	0		0	0	0	0	0	0		1.00494	1.00704	0.996632	1.00583	0.996448	0.996901		299.489	262.917	232.42	210.312	241.663	236.18		31.8288	33.1798	34.1305	30.4748
179678		225.87	251.546	180.227	201.335	217.318	223.862				0	0	0	0	0	0		0	0	0	0	0	0		0	0	0	0	0	0		1.00498	1.00734	0.996807	1.00621	0.996841	0.99732		264.842	251.546	239.437	210.125	241.591	236.146		31.85	33.1798	34.4215	30.48
179778		241.532	258.421	218.792	194.673	248.447	192.585				0	0	0	0	0	0		0	0	0	0	0	0		0	0	0	0	0	0		1.00504	1.00766	0.996933	1.00645	0.996934	0.997571		264.833	258.421	239.43	210.114	248.447	236.112		31.9275	33.1798	34.4445	30.48
179878		258.737	269.354	297.896	210.083	241.851	245.953				0	0	0	0	0	0		0	0	0	0	0	0		0	0	0	0	0	0		1.00508	1.00743	0.996757	1.0065	0.997017	0.997855		264.826	269.354	297.896	210.083	241.851	245.953		32.063	33.1798	34.4445	30.48
180038		238.731	257.297	230.308	180.085	212.102	210.214				0	0	0	0	0	0		0	0	0	0	0	0		0	0	0	0	0	0		1.0052	1.00732	0.996896	1.00681	0.997496	0.998374		264.806	257.297	230.308	210.099	241.544	236.005		32.3188	33.0615	34.4445	30.48
180118		243.917	250.955	202.857	181.811	207.701	198.25				0	0	0	0	0	0		0	0	0	0	0	0		0	0	0	0	0	0		1.00513	1.00781	0.997298	1.00724	0.998016	0.99897		265.11	250.955	239.409	210.078	241.542	235.947		32.4748	33.023	34.4445	30.48
180198		262.142	251.762	245.685	178.464	231.305	201.771				0	0	0	0	0	0		0	0	0	0	0	0		0	0	0	0	0	0		1.00509	1.00809	0.997129	1.00773	0.998444	0.999314		262.142	251.762	245.685	210.038	241.54	235.936		32.824	33.023	34.4445	30.525
180278		241.068	266.157	212.488	203.14	227.077	220.851				0	0	0	0	0	0		0	0	0	0	0	0		0	0	0	0	0	0		1.00524	1.00829	0.997306	1.00812	0.99884	0.999607		265.088	266.157	239.409	203.14	241.531	235.857		32.8423	33.0615	34.4445	30.5747
180358		271.275	249.059	243.478	153.568	237.31	202.038				0	0	0	0	0	0		0	0	0	0	0	0		0	0	0	0	0	0		1.00552	1.00852	0.997316	1.00837	0.999359	1.00005		271.275	260.489	243.478	209.985	237.31	235.835		32.8585	33.0615	34.4445	30.7248
180438		272.478	249.45	177.631	186.738	219.744	217.509				0	0	0	0	0	0		0	0	0	0	0	0		0	0	0	0	0	0		1.00538	1.0086	0.997631	1.00841	0.999416	1.00047		272.478	260.423	239.389	209.982	241.482	235.814		32.9495	33.1798	34.1305	31.1927
180538		253.951	264.214	272.302	250.578	239.976	250.041				0	0	0	0	0	0		0	0	0	0	0	0		0	0	0	0	0	0		1.00537	1.00836	0.997712	1.00852	0.999411	1.0008		264.778	264.214	272.302	250.578	239.976	250.041		33.0093	33.2548	34.1305	31.4977
180658		229.362	284.438	232.278	241.117	250.554	239.136				0	0	0	0	0	0		0	0	0	0	0	0		0	0	0	0	0	0		1.00547	1.00824	0.997818	1.00876	0.999652	1.00113		264.762	284.438	232.278	241.117	250.554	239.136		33.0605	33.2548	34.1305	31.5083
180738		232.823	222.765	252.285	197.289	244.714	238.692				0	0	0	0	0	0		0	0	0	0	0	0		0	0	0	0	0	0		1.00554	1.00837	0.997591	1.00866	0.999728	1.00139		264.734	260.612	252.285	209.962	244.714	238.692		33.0605	33.2548	34.4763	31.5325
180818		267.407	214.425	235.161	214.355	237.372	210.349				0	0	0	0	0	0		0	0	0	0	0	0		0	0	0	0	0	0		1.0055	1.0084	0.997315	1.00864	1.00008	1.00194		267.407	260.582	235.161	214.355	237.372	235.722		33.3423	33.4938	34.4763	31.5662
180898		225.736	255.858	242.076	199.04	218.729	208.767				0	0	0	0	0	0		0	0	0	0	0	0		0	0	0	0	0	0		1.00548	1.00856	0.997497	1.00873	1.0002	1.0023		264.756	255.858	242.076	209.956	241.195	235.704		33.3423	33.4938	34.4763	31.5662
181018		209.787	237.029	197.668	185.741	236.448	205.153				0	0	0	0	0	0		0	0	0	0	0	0		0	0	0	0	0	0		1.0056	1.00868	0.997685	1.00907	1.00048	1.00237		264.707	260.354	239.385	209.909	236.448	235.701		33.8368	33.4938	34.998	31.4562
181098		220.331	226.621	194.008	177.428	228.852	193.211				0	0	0	0	0	0		0	0	0	0	0	0		0	0	0	0	0	0		1.0055	1.00857	0.997761	1.00908	1.00037	1.00215		264.75	260.443	239.381	209.908	241.187	235.71		34.0703	33.4938	34.998	31.544
181198		247.254	239.651	225.508	233.229	247.668	261.602				0	0	0	0	0	0		0	0	0	0	0	0		0	0	0	0	0	0		1.00584	1.00867	0.997844	1.00933	1.00019	1.00195		264.607	260.363	239.376	233.229	247.668	261.602		34.0703	33.4938	34.998	31.6955
181318		268.547	252.608	224.241	209.532	267.809	239.81				0	0	0	0	0	0		0	0	0	0	0	0		0	0	0	0	0	0		1.00597	1.00869	0.997976	1.00939	1.00016	1.00164		268.547	252.608	239.312	209.532	267.809	239.81		33.771	33.9042	35.2142	31.9263
181398		237.327	284.104	215.055	235.384	235.923	250.283				0	0	0	0	0	0		0	0	0	0	0	0		0	0	0	0	0	0		1.00599	1.00884	0.998349	1.00955	1.00052	1.00186		263.916	284.104	239.309	235.384	235.923	250.283		33.771	34.0308	36.2318	31.9263
181478		240.509	252.581	235.566	196.083	215.034	213.039				0	0	0	0	0	0		0	0	0	0	0	0		0	0	0	0	0	0		1.00618	1.00915	0.998533	1.00926	1.00045	1.00223		263.865	252.581	235.566	209.753	240.527	235.483		34.0055	34.0308	36.5497	31.9263
181558		241.914	219.855	221.594	210.512	212.266	223.053				0	0	0	0	0	0		0	0	0	0	0	0		0	0	0	0	0	0		1.00633	1.00929	0.998846	1.00945	1.00052	1.00279		263.826	259.589	239.284	210.512	240.524	235.451		34.3815	34.2545	37.1103	31.9263
181638		271.376	241.926	222.901	179.43	220.051	203.651				0	0	0	0	0	0		0	0	0	0	0	0		0	0	0	0	0	0		1.00616	1.0093	0.998632	1.00928	1.00047	1.00281		271.376	259.589	239.306	209.75	240.526	235.451		34.5378	34.354	37.1103	32.0805
[truncated: 11,433 more rows]
[truncated: 2 more columns]
