# Supplementary material for: Data on microcirculatory perfusion dips in the resting nail bed
Source: Data Brief. 2018 Oct 27;21:1232–5. doi: 10.1016/j.dib.2018.10.077 (PMC6231364; doi:10.1016/j.dib.2018.10.077)
Supplement: Supplementary file 18 — Supplementary material [file mmc18.xlsx]

## Sheet: Del1
Time lapsed (ms)		Dig II dx	Dig II sin	Dig III dx	Dig III sin	Dig IV dx	Dig IV sin
0		162.534	151.209	135.924	152.389	147.622	145.488		Session_2 for testsubject_6
80		153.627	150.832	145.884	142.57	154.545	157.823
160		151.622	134.308	126.876	130.813	154.929	146.648
240		153.062	150.89	132.578	139.765	157.127	133.457
320		138.815	139.352	135.536	130.005	146.631	130.807
400		158.939	137.821	129.308	134.519	136.998	147.047
500		133.693	146.447	127.764	146.524	133.238	154.367
580		130.213	154.85	120.541	133.57	125.692	141.727
660		149.933	138.168	122.531	126.45	129.298	129.417
760		144.755	146.266	134.293	129.83	148.054	136.386
860		171.857	156.478	136.592	145.3	147.301	145.896
1000		148.981	154.242	130.048	141.612	146.501	147.158
1120		144.816	141.655	121.957	144.962	128.285	131.877
1200		138.33	154.87	133.883	145.917	137.808	143.06
1280		134.553	144.079	128.375	142.413	133.946	143.7
1360		122.85	127.276	111.312	131.54	156.03	127.924
1440		142.817	123.94	120.051	119.095	151.248	133.872
1520		133.719	115.184	124.977	121.037	134.749	103.589
1600		128.771	127.241	109.485	122.265	128.038	123.424
1700		119.343	114.333	117.498	126.465	127.457	121.725
1780		126.03	145.541	130.976	132.783	115.194	142.247
1880		148.624	123.986	132.491	153.227	157.931	131.102
2000		161.172	156.802	130.818	141.956	138.891	140.827
2080		152.714	151.763	133.622	148.819	155.518	130.433
2200		153.986	134.516	126.326	140.139	146.686	129.403
2280		159.692	135.681	133.959	119.797	145.029	126.537
2360		147.361	139.51	113.293	156.111	135.445	139.359
2440		143.97	134.552	123.157	135.701	145.71	135.275
2540		136.666	148.156	128.127	125.726	123.591	126.668
2640		166.028	136.493	139.397	126.112	156.875	124.269
2720		144.916	122.503	112.762	104.263	127.337	109.96
2800		150.305	144.503	132.577	120.215	147.305	144.94
2880		148.557	137.935	138.146	166.637	180.534	147.323
2903		177.889	178.871	189.849	194.205	202.611	205.133
2983		181.39	159.171	180.824	203.343	180.569	202.283
3083		169.611	187.941	179.527	191.305	168.712	198.88
3163		184.406	167.368	179.344	191.187	186.118	190.896
3243		176.053	184.533	182.996	198.43	186.078	187.033
3323		176.068	158.458	163.307	191.801	166.824	191.675
3403		163.009	156.37	155.44	170.618	171.691	180.645
3503		185.635	175.629	167.009	178.883	189.75	211.332
3583		184.317	188.875	173.109	188.595	186.798	212.673
3683		184.007	164.176	182.406	195.753	172.318	205.487
3763		190.842	147.035	185.887	199.89	169.849	186.398
3903		186.342	160.144	168.787	172.363	163.368	180.975
3983		171.3	151.799	164.437	193.929	159.395	167.871
4063		175.654	168.28	157.167	197.228	181.689	185.903
4143		152.368	164.479	146.747	175.878	175.245	183.314
4223		146.205	137.51	173.152	177.104	158.261	181.894
4303		182.92	161.19	164.458	181.076	159.092	173.176
4383		152.358	151.479	178.14	193.813	161.491	162.235
4483		187.892	159.829	188.042	175.846	176.205	180.249
4563		169.213	188.016	177.304	191.613	191.961	207.369
4683		175.701	164.948	196.039	181.059	190.045	228.866
4763		163.697	169.714	202.638	205.892	178.665	197.916
4883		172.697	168.488	175.275	178.541	192.521	180.566
4963		156.965	183.501	167.328	193.128	173.869	191.136
5083		169.587	162.599	167.946	202.585	184.996	198.915
5163		164.534	153.774	160.643	185.902	163.77	176.946
5243		138.205	177.084	156.802	198.169	167.539	166.534
5323		174.275	133.625	158.432	169.15	170.876	175.142
5403		153.539	141.126	153.74	173.653	166.095	175.281
5483		160.941	146.572	147.245	157.894	160.974	168.981
5583		175.123	184.58	169.41	184.346	179.193	189.207
5663		183.8	159.963	177.584	196.931	180.137	212.024
5763		171.866	163.808	173.915	191.733	166.183	175.992
5883		180.518	168.685	189.89	183.718	170.787	198.811
5963		178.82	148.246	158.455	174.8	175.237	177.012
6043		174.615	148.928	174.074	179.255	169.151	181.537
6123		157.22	150.885	166.429	165.087	171.221	177.924
6203		166.277	150.344	145.757	164.773	150.201	158.067
6303		185.867	164.453	163.25	151.265	180.504	167.42
6403		158.013	154.455	170.31	158.507	153.004	159.503
6483		148.19	140.114	131.267	174.197	149.597	147.749
6563		176.329	157.672	196.26	183.624	185.863	198.374
6643		168.243	171.451	164.642	180.409	171.427	197.627
6763		178.219	169.981	170.738	164.496	168.613	193.324
6883		173.424	168.268	171.112	177.579	185.825	177.383
6963		160.222	178.39	173.888	189.43	185.604	190.016
7043		170.571	153.091	163.543	169.669	152.002	172.25
7123		153.481	168.115	154.135	166.194	167.277	169.214
7203		174.931	172.107	163.31	177.876	171.475	171.885
7283		171.428	148.092	162.406	165.435	170.425	168.508
7363		156.259	129.122	152.31	163.763	160.527	150.947
7463		153.577	154.564	155.466	161.818	148.282	164.365
7543		164.373	151.284	160.428	199.64	170.887	185.135
7663		223.475	175.513	203.459	188.836	203.878	171.694
7763		176.875	165.342	163.634	201.617	189.969	167.833
7883		163.766	163.364	162.667	188.082	195.657	183.884
7963		171.081	150.675	172.216	192.798	166.15	194.828
8083		173.868	148.379	157.862	169.092	177.247	146.875
8163		161.529	192.31	169.246	183.538	186.002	182.586
8243		138.364	163.494	161.282	185.3	168.643	169.473
8323		171.232	158.78	153.814	163.221	150.274	144.75
8403		163.441	146.891	136.694	156.178	162.334	163.098
8523		161.327	147.146	146.549	161.614	147.368	143.032
8603		156.479	151.69	147.924	156.577	158.425	156.859
8683		184.702	152.091	175.795	168.13	174.972	160.681
8763		166.633	167.053	156.99	178.037	160.562	175.678
8883		151.084	157.879	143.355	161.526	170.46	142.282
9003		157.471	149.571	151.765	158.784	155.688	154.482
9083		153.503	140.873	141.393	147.729	150.63	149.779
9163		156.46	139.402	145.552	159.713	146.192	152.595
9245		162.135	141.376	136.843	162.4	164.715	138.485
9323		161.051	140.415	141.788	145.16	141.926	141.807
9423		163.897	150.085	137.068	152.008	137.411	145.883
9503		142.107	124.675	130.796	139.415	144.267	134.796
9603		135.348	141.875	114.825	153.868	142.357	136.671
9683		161.067	158.916	157.987	192.997	160.446	148.5
9763		167.575	155.342	172.857	175.962	172.513	145.643
9883		168.039	156.951	165.379	178.669	160.565	162.568
9963		151.115	149.09	136.177	152.714	152.759	156.646
10043		168.511	155.639	172.405	162.674	173.262	145.445
10123		153.209	147.418	161.623	160.056	184.45	131.743
10203		142.727	149.954	158.392	164.67	151.198	129.293
10303		145.408	130.518	145.109	148.293	167.305	133.218
10383		153.695	143.222	139.457	147.431	155.161	144.663
10463		143.939	122.723	141.305	146.467	149.803	133.749
10543		151.039	142.774	127.102	141.16	135.929	132.251
10643		143.189	175.74	125.793	166.171	138.07	143.924
10723		158.681	158.887	144.419	166.496	150.949	146.499
10883		171.979	157.076	153.135	170.292	176.62	133.516
10963		149.746	134.921	151.047	151.893	164.703	134.717
11043		165.761	141.949	146.364	153.126	153.576	141.653
11123		170.27	158.136	162.924	175.194	152.098	137.647
11203		142.84	161.213	136.559	155.115	139.529	144.556
11303		131.913	133.817	125.873	147.41	134.771	145.703
11423		141.966	148.658	142.623	159.299	138.075	141.807
11503		147.678	128.176	124.574	145.263	129.113	128.81
11583		144.919	119.032	125.005	141.7	134.862	123.002
11663		143.976	124.249	113.948	133.129	127.097	118.477
11743		144.078	114.974	111.109	142.689	137.017	124.075
11883		159.894	132.295	146.069	170.644	152.247	150.795
11963		162.943	140.766	153.353	149.368	147.401	134.733
12043		167.631	139.339	132.942	132.516	142.775	149.036
12123		146.296	134.398	151.271	143.325	153.762	133.18
12203		159.235	136.948	138.484	166.109	152.464	132.522
12323		146.076	142.327	132.665	149.872	134.322	153.26
12403		131.186	128.279	122.774	134.37	135.584	130.503
12483		128.429	127.419	131.738	125.582	128.557	107.135
12563		128.609	131.929	118.02	144.669	130.767	114.624
12683		133.459	113.554	105.505	126.507	122.569	114.174
12763		140.242	126.906	147.894	153.726	162.911	142.851
12883		148.282	143.14	137.69	163.07	132.724	119.976
12983		180.993	139.401	128.351	143.79	149.035	119.268
13063		142.366	136.545	139.797	157.521	130.703	132.239
13163		153.344	144.625	139.118	137.655	136.109	123.551
13243		159.701	124.209	104.269	146.372	136.556	129.814
13323		133.438	119.247	120.194	121.795	117.869	130.752
13403		139.629	126.601	109.243	140.241	126.923	134.18
13483		141.751	122.303	111.601	132.859	126.77	104.557
13563		167.132	105.057	139.607	103.01	121.184	106.752
13643		132.16	116.748	121.743	117.543	115.041	109.009
13768		153.095	136.014	139.864	141.07	142.449	126.424
13883		153.488	129.28	145.957	142.895	140.915	130.377
14003		140.919	137.465	127.464	127.048	140.94	135.321
14083		139.844	134.914	121.665	143.321	149.974	113.456
14163		123.141	123.489	132.633	142.989	140.619	124.9
14243		133.231	121.994	119.27	142.103	115.711	110.671
14323		128.624	112.9	122.405	141.499	133.347	125.009
14403		125.279	119.546	104.828	107.324	119.049	103.375
14483		128.385	98.306	103.386	115.511	97.744	107.776
14583		121.038	99.131	112.538	119.215	114.545	105.569
14683		126.137	103.78	119.334	138.616	123.602	131.932
14763		156.538	118.87	138.994	122.482	133.523	117.198
14883		137.076	101.683	126.833	125.972	136.849	111.641
14963		137.907	118.704	117.18	127.664	114.551	106.778
15083		114.517	108.902	114.385	126.102	115.657	111.592
15163		125.729	98.383	100.231	98.783	104.543	95.499
15243		103.094	94.055	109.277	101.759	88.817	96.094
15323		122.295	99.763	106.432	115.428	105.975	94.789
15403		111.646	96.971	99.375	106.388	111.028	84.115
15483		98.745	89.657	89.638	108.511	91.709	90.541
15603		123.622	118.771	98.49	116.379	115.933	99.431
15683		125.604	121.072	114.905	122.499	129.111	96.77
15763		134.154	108.821	118.128	115.99	125.945	97.62
15883		133.688	103.437	110.529	124.147	112.666	96.679
15963		116.653	105.13	112.472	110.089	117.457	92.856
16043		113.528	83.441	104.224	107.724	106.07	99.104
16123		116.037	92.22	98.663	104.685	101.679	93.874
16223		114.057	99.582	110.98	102.313	107.774	101.826
16303		124.303	90.844	97.635	101.219	101.308	91.351
16383		122.807	92.508	92.133	104.549	100.824	98.663
16483		105.589	79.885	83.867	99.124	89.805	92.134
16563		146.589	96.51	131.397	102.979	110.743	100.142
16663		144.697	103.732	120.414	110.231	126.209	89.628
16763		130.05	100.543	123.296	121.723	124.631	93.253
16883		120.658	103.381	114.19	111.807	106.423	95.779
16982		125.097	87.293	102.669	101.174	112.064	86.865
17063		114.258	98.569	102.68	108.295	116.628	81.356
17143		102.952	87.782	94.954	100.332	115.469	94.792
17223		111.271	88.949	97.178	98.935	105.993	88.384
17303		109.522	83.172	76.728	92.383	97.64	83.737
17403		102.088	84.269	88.426	95	87.606	101.286
17483		94.506	79.395	85.317	94.121	104.467	75.544
17583		123.689	84.911	112.742	112.259	113.98	92.716
17683		127.496	95.947	115.545	101.412	123.701	95.043
17763		122.69	95.706	102.222	97.336	119.918	91.829
17883		126.172	84.878	105.618	105.652	117.123	70.327
17963		118.503	85.358	106.008	104.739	107.437	98.092
18043		130.605	88.863	106.751	92.538	106.106	98.122
18143		113.543	94.018	91.56	94.152	103.961	93.987
18223		111.269	84.426	107.326	82.254	91.173	91.143
18303		104.8	83.078	99.793	98.237	112.614	86.727
18383		114.426	76.6	95.637	100.511	82.569	80.358
18483		108.407	67.709	87.324	80.304	93.139	76.832
18583		108.815	87.992	95.99	105.277	105.752	92.178
18683		138.825	95.567	107.141	104.934	126.439	92.111
18763		117.137	103.6	124.964	99.405	117.174	89.59
18883		129.759	88.372	104.879	104.133	105.141	100.64
18963		124.873	103.417	116.957	120.501	118.915	99.989
19042		114.867	92.865	105.83	95.035	92.163	89.274
19123		126.166	92.073	107.57	102.033	104.984	90.865
19203		112.323	87.848	107.518	84.941	111.03	79.44
19283		101.988	84.002	103.507	83.708	94.803	94.619
19363		108.545	91.219	97.969	75.184	90.07	80.28
19463		108.138	79.757	87.155	85.876	99.241	76.056
19542		103.848	60.353	81.493	78.669	103.461	82.827
19643		114.275	89.397	96.659	107.375	100.789	105.057
19763		141.682	113.836	116.252	115.488	116.061	103.951
19883		121.639	103.093	111.764	119.507	126.683	108.478
19963		126.243	99.918	113.605	109.591	122.291	111.593
20042		130.101	105.716	130.725	96.236	141.182	105.536
20122		129.622	92.618	106.072	99.107	118.948	100.201
20202		122.478	97.782	96.542	112.932	113.561	96.045
20283		126.179	93.843	95.065	86.367	105.115	95.569
20383		134.909	101.148	115.857	105.958	117.021	96.836
20483		117.492	88.003	90.943	93.367	102.887	87.181
20562		119.946	86.245	105.914	98.498	99.921	104.642
20643		129.59	107.136	103.843	131.797	124.45	123.395
20763		142.333	130.129	132.634	128.033	142.136	128.951
20883		154.169	122.016	122.086	121.706	130.522	114.755
20963		138.945	131.116	137.327	138.459	126.43	140.488
21082		154.36	117.912	123.398	122.086	146.509	115.603
21162		128.016	99.207	120.63	123.925	123.64	116.77
21243		132.694	117.941	123.939	114.016	123.271	104.818
21323		127.369	115.267	117.305	122.765	134.704	93.582
21423		144.927	112.542	121.35	119.421	118.145	100.831
21510		139.054	108.633	110.319	99.652	112.628	114.316
21583		127.108	101.693	90.545	110.12	101.659	109.377
21683		130.341	113.865	115.021	125.57	121.985	111.924
21763		153.824	147.176	131.376	135.859	141.136	125.996
21883		162.982	129.583	131.907	132.264	141.164	136.221
22002		157.449	139.915	124.591	136.986	132.464	130.454
22083		150.016	109.242	119.666	123.5	139.131	130.802
22162		127.53	101.257	114.112	117.775	123.99	127.214
22242		120.637	102.664	104.238	107.709	124.083	108.553
22322		123.222	98.286	117.712	125.717	128.431	96.69
22423		128.557	94.781	117.38	100.433	122.619	104.338
22522		143.885	95.476	114.997	119.543	131.794	119.067
22602		131.834	90.035	105.162	108.254	133.702	112.799
22682		144.798	111.539	117.299	125.8	133.347	125.563
22763		136.839	118.724	129.881	122.054	148.312	139.462
22882		140.419	115.744	140.284	118.696	137.056	148.694
22962		132.061	125.657	129.834	132.836	150.851	133.249
23042		149.141	127.712	131.761	141.631	150.519	133.902
23162		151.745	118.978	143.153	139.731	157.975	141.364
23243		122.682	107.463	114.28	128.519	120.424	122.747
23323		121.828	127.789	118.95	123.796	118.336	120.451
23403		129.876	116.076	113.38	124.826	124.177	130.866
23502		126.089	109.792	125.712	124.868	125.72	109.285
23583		125.888	104.916	119.865	121.1	116.578	121.352
23683		144.435	111.297	138.385	138.38	152.38	137.558
23763		143.367	115.425	124.661	127.811	155.949	136.774
23882		131.024	104.998	130.464	135.642	163.049	123.256
23962		130.454	127.097	130.866	117.34	138.235	126.509
24042		132.561	121.323	129.43	144.039	136.157	128.02
24122		144.697	126.299	113.551	150.167	119.566	127.802
24202		133.697	120.602	106.679	125.6	112.913	124.22
24282		123.819	98.655	120.602	117.913	120.993	118.331
24362		109.298	99.334	105.262	124.403	118.611	111.05
24462		116.497	110.276	94.464	120.573	116.333	104.603
24562		125.23	104.386	117.316	120.716	120.403	113.95
24642		138.359	125.651	127.286	124.898	134.256	125.598
24762		143.953	104.002	119.967	121.87	129.915	133.419
24882		125.512	116.645	112.165	119.557	131.347	113.293
24962		137.948	101.319	129.054	137.979	133.128	124.039
25042		132.794	102.714	108.843	114.365	121.368	119.176
25122		116.781	109.678	114.538	121.175	125.343	116
25222		108.751	109.921	104.909	119.153	104.228	112.29
25302		127.172	101.961	101.082	138.587	99.2	111.239
25382		131.646	88.57	87.726	120.792	97.37	88.658
25462		121.528	97.683	113.632	110.323	118.191	94.924
25542		109.768	87.288	86.277	101.474	108.318	100.587
25642		119.488	96.486	114.5	122.115	128.355	117.34
25722		141.681	104.526	119.399	116.864	143.991	116.995
25882		128.835	121.017	116.609	114.546	122.838	118.441
25962		130.522	105.287	103.387	118.762	118.18	105.553
26042		131.161	96.415	108.886	114.855	112.469	107.177
26122		137.775	100.172	95.317	108.713	119.727	101.144
26202		116.764	102.23	101.972	124.745	113.743	116.546
26282		122.109	110.631	118.73	106.669	114.948	103.843
26362		117.203	96.953	104.097	112.963	114.567	107.854
26442		115.265	92.879	102.026	101.709	105.59	87.564
26562		110.297	78.921	86.186	98.525	106.73	91.845
26642		116.411	100.368	104.554	106.892	102.829	121.526
26742		138.385	102.133	131.896	114.801	130.853	104.542
26882		131.219	94.022	106.574	111.686	122.974	101.637
26962		119.629	99.663	116.467	107.234	116.362	89.384
27042		135.286	109.486	115.532	115.827	121.199	103.581
27122		119.792	93.705	107.416	106.479	127.105	101.971
27202		115.601	106.069	105.285	95.924	91.191	86.98
27282		121.047	88.196	104.846	98.662	99.567	89.767
27362		110.621	101.577	106.497	92.898	103.996	95.161
27442		99.441	97.588	88.831	88.195	99.219	91.393
27562		104.247	95.092	87.278	85.146	93.617	88.043
27642		118.89	91.857	104.756	94.212	99.189	84.199
27762		129.059	99.797	114.281	119.361	114.273	109.407
27882		135.786	118.473	122.184	132.278	119.727	116.755
27962		131.325	105.655	112.511	133.813	118.912	111.523
28062		123.2	88.85	112.42	114.04	120.126	105.866
28142		132.942	98.405	100.201	118.327	126.01	124.011
28222		128.794	92.437	97.214	96.907	110.468	86.813
28302		128.097	87.611	95.362	110.675	109.104	98.174
28402		122.52	95.495	103.053	110.298	109.639	92.234
28482		105.949	104.404	108.608	103.996	87.368	101.872
28562		122.204	83.166	94.602	103.661	88.633	86.022
28642		109.947	85.699	111.549	84.554	97.542	98.34
28742		139.453	91.025	110.832	118.316	129.358	115.495
28902		153.753	108.93	111.911	116.102	117.791	97.838
28982		134.014	93.534	119.967	114.092	122.903	103.011
29062		127.357	101.559	112.099	133.536	114.746	106.365
29142		124.566	95.71	110.339	114.266	131.39	115.768
29222		124.495	99.87	115.486	112.226	119.359	111.137
29302		120.92	107.883	116.089	128.488	96.95	109.366
29402		117.704	91.073	111.717	118.525	108.82	124.166
29482		116.763	92.513	100.364	101.443	117.646	104.99
29562		104.771	80.258	92.964	113.199	121.851	102.939
29642		114.472	91.007	92.73	108.528	115.962	97.926
29742		111.095	72.162	96.97	109.144	121.074	104.22
29902		137.672	108.574	137.594	143.542	133.13	111.101
29982		131.948	110.217	131.138	124.899	126.704	116.392
30062		130.496	120.344	119.175	113.852	126.479	118.469
30162		143.636	101.428	135.946	119.019	137.711	113.184
30242		134.29	96.629	122.252	110.803	141.581	114.291
30322		124.559	96.946	119.276	114.079	119.437	100.336
30402		121.417	106.527	108.481	132.857	115.585	108.628
30482		115.363	86.495	108.324	98.957	113.621	93.718
30582		117.074	114.557	110.341	111.241	122.123	96.963
30662		112.156	101.504	101.572	133.018	117.57	116.657
30742		112.179	94.484	93.283	96.561	99.122	99.119
30882		144.633	114.559	140.467	134.296	125.512	120.321
30962		127.73	123.245	129.628	134.481	122.058	142.362
31062		138.486	123.468	126.086	109.424	125.705	111.94
31162		139.303	114.294	121.836	122.735	127.647	125.206
31242		143.367	131.809	112.149	142.36	126.72	130.146
31322		133.136	84.629	123.604	122.89	116.822	102.955
31402		138.026	112.727	100.549	119.364	133.024	105.889
31482		129.981	98.829	121.574	113.382	130.197	103.617
31562		113.782	96.94	104.114	95.506	104.97	102.429
31662		117.864	115.246	127.084	97.071	116.702	111.969
31762		120.322	90.214	100.936	98.674	112.739	101.809
31882		137.727	125.693	128.016	140.873	142.485	124.536
31982		138.071	122.11	131.947	136.725	138.053	118.416
32082		129.113	122.707	140.662	149.448	135.512	141.261
32162		127.595	115.076	122.52	126.918	121.881	120.787
32242		137.563	111.162	134.48	127.661	138.876	107.366
32322		137.101	98.592	133.255	124.026	141.536	120.953
32402		134.988	107.379	127.065	125.716	142.187	123.543
32482		111.345	91.326	120.546	120.064	123.582	126.652
32562		128.244	103.123	114.802	121.185	119.402	96.749
32662		115.565	110.189	111.898	112.971	121.557	113.514
32742		119.689	104.835	116.125	114.923	134.197	101.999
32922		120.815	105.97	115.508	130.783	135.065	132.373
33002		157.248	112.405	130.774	153.326	136.163	137.731
33082		154.803	137.336	130.896	159.427	157.819	158.414
33162		146.358	141.534	145.525	156.048	172.563	130.495
33242		138.301	111.918	124.055	157.391	146.819	141.623
33322		139.578	122.091	141.7	147.577	146.205	132.417
33402		150.502	111.131	140.5	140.346	138.148	133.592
33482		136.193	121.383	129.926	140.647	138.349	146.673
33562		149.539	122.689	125.462	132.356	152.21	125.953
33642		131.706	122.712	153.584	135.379	132.795	125.141
33742		149.38	122.158	139.905	132.143	146.731	127.463
33882		127.967	123.216	126.977	123.417	145.834	133.527
33982		143.522	125.406	130.334	126.162	155.008	137.563
34062		149.333	139.491	152.047	171.712	170.472	154.848
34142		168.13	130.312	137.139	155.746	140.641	150.175
34242		121.252	146.235	134.034	132.763	146.043	133.6
34322		140.126	125.182	140.908	138.74	148.914	140.828
34402		150.875	134.583	129.818	146.557	154.063	162.313
34482		148.574	121.772	123.104	120.321	152.879	137.128
34562		129.73	126.179	128.497	120.407	134.507	131.895
34642		121.791	116.078	126.823	132.921	136.967	132.571
34762		122.776	107.079	117.142	128.294	138.654	128.958
34882		107.906	122.819	115.588	122.55	118.095	136.391
34962		121.065	114.385	114.945	127.296	140.124	124.443
35062		139.481	122.679	144.898	156.771	152.294	128.203
35162		152.096	135.9	158.825	156.696	165.739	149.998
35262		135.915	141.796	137.635	151.294	147.915	138.829
35342		150.946	120.136	140.676	138.018	142.181	145.658
35422		155.8	137.098	131.136	145.267	151.777	137.27
35502		154.237	125.639	130.58	173.298	137.803	148.83
35582		135.278	119.932	137.95	138.244	136.216	146.904
35662		135.757	111.174	130.993	126.303	150.158	131.63
35762		133.614	123.876	120.847	124.481	142.431	129.637
35902		136.421	105.225	110.913	140.555	150.259	135.074
35982		122.514	107.8	116.105	132.924	139.305	148.036
36062		122.28	132.849	122.551	134.78	121.814	133.113
36162		157.713	128.395	158.372	159.799	144.074	137.585
36282		152.77	129.118	150.628	168.625	163.206	163.387
36362		168.665	146.81	150.579	148.411	157.113	161.633
36442		146.668	130.505	133.179	153.783	154.758	154.797
36522		152.251	135.737	150.407	158.905	163.795	155.753
36602		151.572	122.435	131.492	155.173	164.812	148.911
36682		140.927	133.015	142.252	148.329	142.166	132.772
36762		130.296	141.46	112.809	137.051	140.213	142.01
36882		120.156	136.719	120.494	157.39	143.377	140.875
36962		122.04	131.37	111.855	146.762	137.236	131.537
37042		111.986	118.625	121.267	145.529	127.927	127.306
37122		126.58	116.843	128.873	132.51	129.075	138.44
37202		158.609	133.248	153.997	156.996	163.028	158.439
37302		164.553	142.529	133.313	156.873	168.79	179.165
37402		152.899	130.464	158.549	161.415	161.003	152.688
37482		154.264	135.332	128.991	148.824	170.27	132.494
37562		136.772	118.925	141.665	155.313	152.854	139.066
37642		144.714	139.185	135.172	136.772	164.711	147.68
37722		127.135	127.889	130.356	156.353	143.11	143.182
37882		123.05	114.531	124.875	141.582	137.283	126.544
37962		133.947	115.633	134.781	149.876	140.156	130.736				Peak detection							AUC							Time							a							PU(a)							Perfusion variability
38062		131.269	122.998	126.346	135.442	126.056	136.942
38142		132.427	133.655	135.892	139.353	150.929	140.021				Dig II dx	Dig II sin	Dig III dx	Dig III sin	Dig IV dx	Dig IV sin		Dig II dx	Dig II sin	Dig III dx	Dig III sin	Dig IV dx	Dig IV sin		Dig II dx	Dig II sin	Dig III dx	Dig III sin	Dig IV dx	Dig IV sin		Dig II dx	Dig II sin	Dig III dx	Dig III sin	Dig IV dx	Dig IV sin		Dig II dx	Dig II sin	Dig III dx	Dig III sin	Dig IV dx	Dig IV sin		Dig II dx	Dig II sin	Dig III dx	Dig III sin
38282		184.518	150.264	158.058	170.04	149.116	167.566
38362		160.103	141.983	148.777	174.253	162.709	172.283				0	0	0	0	0	0		0	0	0	0	0	0		0	0	0	0	0	0		1.02246	1.02676	1.02491	1.03647	1.02541	1.0307		160.103	141.983	148.777	174.253	162.709	172.283		20.7712	24.0002	23.189	25.8373
38442		141.222	146.036	140.62	147.625	165.584	149.032				0	0	0	0	0	0		0	0	0	0	0	0		0	0	0	0	0	0		1.02282	1.02628	1.02572	1.03616	1.02545	1.03172		137.675	146.036	140.62	147.625	165.584	149.032		20.871	23.8623	23.2555	25.8048
38522		156.911	139.966	146.52	144.584	152.432	143.152				0	0	0	0	0	0		0	0	0	0	0	0		0	0	0	0	0	0		1.02336	1.02542	1.02675	1.03593	1.02518	1.03251		156.911	139.966	146.52	130.628	152.432	143.152		20.7712	23.8623	23.189	25.7855
38602		140.918	168.887	148.745	159.809	149.077	153.637				0	0	0	0	0	0		0	0	0	0	0	0		0	0	0	0	0	0		1.02322	1.02517	1.02688	1.03614	1.02516	1.03226		137.717	168.887	148.745	159.809	136.136	153.637		20.8757	23.833	23.2835	25.8158
38682		126.579	139.162	148.574	137.509	155.686	145.785				0	0	0	0	0	0		0	0	0	0	0	0		0	0	0	0	0	0		1.02346	1.02469	1.027	1.03637	1.0248	1.03208		137.71	118.415	148.574	130.727	155.686	145.785		20.8637	23.774	23.3722	25.6085
38762		140.884	166.421	136.013	147.16	149.159	132.586				0	0	0	0	0	0		0	0	0	0	0	0		0	0	0	0	0	0		1.02347	1.02441	1.02769	1.03651	1.02487	1.03201		137.76	166.421	124.905	147.16	136.162	125.944		21.132	23.7022	23.3342	25.3808
38882		145.915	123.089	122.11	141.251	151.53	134.384				0	0	0	0	0	0		0	0	0	0	0	0		0	0	0	0	0	0		1.02336	1.02422	1.02782	1.0364	1.02479	1.0317		137.887	118.472	124.979	130.871	151.53	125.959		21.2165	23.6205	23.3363	25.2602
38962		121.89	130.465	119.044	139.493	138.811	142.893				0	0	0	0	0	0		0	0	0	0	0	0		0	0	0	0	0	0		1.0234	1.02382	1.02822	1.03624	1.02501	1.03133		137.883	118.472	125.028	131.436	136.207	142.893		21.133	23.4933	23.5715	25.1967
39082		135.756	127.568	125.02	133.239	140.879	126.85				0	0	0	0	0	0		0	0	0	0	0	0		0	0	0	0	0	0		1.02294	1.02326	1.0283	1.03659	1.02503	1.03107		137.774	118.473	125.187	131.297	136.206	126.09		21.133	23.464	23.5715	25.1415
39162		146.922	128.196	132.849	138.834	136.078	117.637				0	0	0	0	0	0		0	0	0	0	0	0		0	0	0	0	0	0		1.02281	1.0228	1.02866	1.03659	1.02512	1.03324		137.926	118.482	125.409	131.297	136.204	125.966		21.2263	23.464	23.6392	25.1298
39242		157.617	132.586	145.176	142.276	144.51	146.477				0	0	0	0	0	0		0	0	0	0	0	0		0	0	0	0	0	0		1.02298	1.02267	1.02852	1.03678	1.02491	1.0357		157.617	118.493	145.176	131.72	136.21	146.477		21.26	23.4573	23.6392	25.143
39322		160.864	133.335	145.069	147.757	150.598	158.157				0	0	0	0	0	0		0	0	0	0	0	0		0	0	0	0	0	0		1.02276	1.02227	1.02857	1.03662	1.02532	1.03649		160.864	118.527	145.069	147.757	150.598	158.157		21.3435	23.4573	23.8652	25.143
39402		160.358	118.932	144.717	162.711	159.268	134.001				0	0	0	0	0	0		0	0	0	0	0	0		0	0	0	0	0	0		1.02271	1.02204	1.02877	1.03642	1.0251	1.03664		160.358	118.546	144.717	162.711	159.268	125.58		21.3435	23.2088	23.8652	24.9385
39482		180.314	131.237	134.148	151.354	146.1	159.154				0	0	0	0	0	0		0	0	0	0	0	0		0	0	0	0	0	0		1.02343	1.02197	1.02914	1.03706	1.0254	1.0371		180.314	118.677	125.585	151.354	136.195	159.154		21.3763	23.1942	23.8652	24.8225
39562		156.292	129.007	141.244	155.104	164.561	166				0	0	0	0	0	0		0	0	0	0	0	0		0	0	0	0	0	0		1.02462	1.02138	1.02976	1.03854	1.02541	1.0393		156.292	118.709	141.244	155.104	164.561	166		21.3435	23.0465	23.8652	24.677
39682		152.855	131.5	142.765	149.211	151.958	140.349				0	0	0	0	0	0		0	0	0	0	0	0		0	0	0	0	0	0		1.02472	1.0211	1.02976	1.03841	1.02554	1.03906		152.855	118.925	142.765	149.211	151.958	140.349		21.4128	23.3362	23.9278	24.505
39762		142.362	138.128	128.253	138.045	146.174	129.569				0	0	0	0	0	0		0	0	0	0	0	0		0	0	0	0	0	0		1.02436	1.02135	1.02905	1.03876	1.0252	1.03944		137.929	138.128	125.73	132.008	136.332	125.597		21.379	23.544	23.8985	24.527
39888		140.024	115.296	119.755	133.344	138.239	138.832				0	0	0	0	0	0		0	0	0	0	0	0		0	0	0	0	0	0		1.02459	1.02136	1.02985	1.03722	1.02503	1.03939		137.926	118.972	125.717	132.147	136.381	125.953		21.1765	23.5302	23.7435	24.6978
39962		144.83	116.855	120.882	125.117	118.039	127.843				0	0	0	0	0	0		0	0	0	0	0	0		0	0	0	0	0	0		1.02466	1.02151	1.02992	1.03634	1.02502	1.03715		137.948	119.121	125.753	132.202	136.381	126.137		20.9105	23.3988	23.7675	24.6345
40042		129.057	115.504	120.785	125.327	126.88	115.313				0	0	0	0	0	0		0	0	0	0	0	0		0	0	0	0	0	0		1.02438	1.02145	1.02925	1.03642	1.0251	1.03712		137.977	119.127	125.958	132.246	136.381	126.138		20.6812	23.2785	23.6977	24.7047
40162		132.553	97.282	120.701	145.227	123.331	128.373				0	0	0	0	0	0		0	0	0	0	0	0		0	0	0	0	0	0		1.02445	1.02137	1.02927	1.0365	1.025	1.03962		137.95	119.135	125.954	132.244	136.381	125.991		20.5928	23.2785	23.6977	24.7047
40242		128.945	107.362	122.133	117.604	116.35	122.853				0	0	0	0	0	0		0	0	0	0	0	0		0	0	0	0	0	0		1.02415	1.02099	1.02982	1.03649	1.02496	1.03946		137.953	119.164	125.879	132.251	136.381	126.119		20.9105	23.2785	23.6977	24.7047
40322		145.037	117.614	130.165	140.149	136.377	137.805				0	0	0	0	0	0		0	0	0	0	0	0		0	0	0	0	0	0		1.02423	1.02094	1.03006	1.03627	1.02554	1.03962		137.953	119.164	125.847	132.273	136.38	126.181		21.1765	23.2785	23.6977	24.5072
40422		145.109	124.195	130.623	129.542	139.037	129.732				0	0	0	0	0	0		0	0	0	0	0	0		0	0	0	0	0	0		1.02449	1.02083	1.02996	1.03695	1.02644	1.04151		137.95	119.167	125.751	132.268	136.221	126.108		21.379	23.2785	23.6255	24.267
40522		139.928	125.783	153.366	122.214	135.635	124.482				0	0	0	0	0	0		0	0	0	0	0	0		0	0	0	0	0	0		1.0246	1.02108	1.03088	1.03832	1.02718	1.04152		137.949	119.162	153.366	132.251	136.196	126.107		21.4128	23.2785	23.7435	24.0887
40602		139.235	113.912	122.098	122.09	115.236	115.104				0	0	0	0	0	0		0	0	0	0	0	0		0	0	0	0	0	0		1.0246	1.02151	1.03081	1.03816	1.0287	1.04139		137.949	119.121	125.731	132.254	136.162	126.116		21.4128	23.2302	23.6255	24.0887
40682		156.081	114.441	122.407	157.234	120.26	121.146				0	0	0	0	0	0		0	0	0	0	0	0		0	0	0	0	0	0		1.02435	1.02161	1.03082	1.03653	1.02878	1.04145		156.081	119.186	125.801	157.234	136.202	126.183		21.5012	23.4458	23.6977	24.1702
40762		149.35	129.933	125.185	118.829	124.926	130.205				0	0	0	0	0	0		0	0	0	0	0	0		0	0	0	0	0	0		1.02433	1.0216	1.0297	1.03624	1.02874	1.04129		137.978	119.68	126.147	132.461	136.204	126.188		21.5012	23.6475	24.0092	24.0373
40882		134.634	114.218	127.281	124.551	136.382	102.34				0	0	0	0	0	0		0	0	0	0	0	0		0	0	0	0	0	0		1.02421	1.02135	1.02977	1.03794	1.0287	1.0412		137.982	119.772	126.37	132.338	136.343	126.201		21.4675	23.4895	23.9808	23.9035
41002		145.549	124.348	114.835	145.032	122.441	113.341				0	0	0	0	0	0		0	0	0	0	0	0		0	0	0	0	0	0		1.02437	1.02123	1.02985	1.03796	1.02701	1.04127		138.034	119.928	126.519	132.338	136.381	126.509		21.587	23.4565	24.085	23.8272
41082		146.953	133.652	117.445	134.834	125.185	123.003				0	0	0	0	0	0		0	0	0	0	0	0		0	0	0	0	0	0		1.02396	1.02092	1.02975	1.03816	1.02684	1.04145		138.045	119.939	126.855	132.457	136.528	126.541		21.587	23.4565	24.1612	23.914
41162		121.721	109.041	117.746	113.74	122.439	110.775				0	0	0	0	0	0		0	0	0	0	0	0		0	0	0	0	0	0		1.02381	1.02117	1.02985	1.03696	1.02775	1.04155		137.996	119.93	126.521	132.682	136.379	126.539		21.4675	23.4565	24.02	24.1337
41262		112.198	89.31	110.831	132.17	107.854	108.898				0	0	0	0	0	0		0	0	0	0	0	0		0	0	0	0	0	0		1.02357	1.02097	1.0297	1.03603	1.02915	1.04123		137.959	119.938	126.55	132.74	136.303	126.546		21.4128	23.4827	24.02	24.1337
41362		133.237	115.106	135.083	128.019	145.569	110.101				0	0	0	0	0	0		0	0	0	0	0	0		0	0	0	0	0	0		1.02365	1.02078	1.03026	1.03637	1.02886	1.04086		137.938	119.873	126.327	132.595	136.328	126.517		21.4888	23.4565	23.921	23.914
41442		157.242	115.289	140.408	135.952	143.59	139.072				0	0	0	0	0	0		0	0	0	0	0	0		0	0	0	0	0	0		1.02337	1.01998	1.03009	1.03703	1.02854	1.03965		157.242	119.906	140.408	132.546	136.209	126.539		21.3488	23.4565	23.9808	23.9902
41522		163.057	124.283	129.473	131.67	140.425	119.349				0	0	0	0	0	0		0	0	0	0	0	0		0	0	0	0	0	0		1.02276	1.0199	1.02938	1.03615	1.02819	1.03867		163.057	119.909	126.395	132.732	136.227	126.728		21.3763	23.4565	24.0092	24.21
41602		147.213	114.761	135.079	126.591	142.646	109.076				0	0	0	0	0	0		0	0	0	0	0	0		0	0	0	0	0	0		1.02254	1.01951	1.0286	1.03679	1.02793	1.03786		137.93	119.925	126.446	132.693	136.249	126.813		21.3923	23.4565	24.079	24.3438
41682		131.604	118.388	112.335	118.234	106.428	110.091				0	0	0	0	0	0		0	0	0	0	0	0		0	0	0	0	0	0		1.0228	1.01874	1.02787	1.0367	1.0271	1.03805		137.926	119.954	126.551	132.698	136.323	126.793		21.3923	23.5505	24.079	24.3438
41762		150.496	116.949	121.774	132.648	138.857	114.184				0	0	0	0	0	0		0	0	0	0	0	0		0	0	0	0	0	0		1.02296	1.01785	1.02704	1.03593	1.02636	1.03735		137.773	120.115	126.716	132.825	136.377	127.032		21.2848	23.5768	24.079	24.5205
41882		125.608	110.92	104.224	102.385	108.704	93.688				0	0	0	0	0	0		0	0	0	0	0	0		0	0	0	0	0	0		1.02247	1.01763	1.0266	1.03544	1.02587	1.03661		137.739	120.298	126.968	132.865	136.379	127.258		20.9002	23.682	24.1833	24.8055
41962		121.577	102.885	105.753	102.007	109.558	105.364				0	0	0	0	0	0		0	0	0	0	0	0		0	0	0	0	0	0		1.02205	1.01742	1.02628	1.03499	1.02544	1.03616		137.75	120.368	127.067	132.922	136.488	127.379		20.9123	23.9508	24.2547	24.765
42042		107.813	90.482	91.613	96.092	96.77	84.452				0	0	0	0	0	0		0	0	0	0	0	0		0	0	0	0	0	0		1.02153	1.01679	1.02569	1.03448	1.02466	1.03518		137.764	120.789	127.073	132.984	136.571	127.506		20.9123	24.1363	24.2547	24.8323
42142		121.511	114.171	92.294	96.312	104.967	99.369				0	0	0	0	0	0		0	0	0	0	0	0		0	0	0	0	0	0		1.02103	1.01604	1.02495	1.03379	1.02403	1.03399		137.729	120.966	127.052	133.019	136.712	127.785		20.7152	24.1363	24.1135	24.8323
42222		111.681	92.718	106.781	95.679	89.742	87.782				0	0	0	0	0	0		0	0	0	0	0	0		0	0	0	0	0	0		1.02046	1.01537	1.02422	1.03293	1.02344	1.03285		137.692	120.709	127	133.086	136.508	127.719		20.6705	23.9508	24.0092	24.8323
42302		104.342	75.91	109.771	107.251	109.562	94.772				0	0	0	0	0	0		0	0	0	0	0	0		0	0	0	0	0	0		1.01954	1.01497	1.02337	1.03205	1.02288	1.0319		137.66	120.47	127.042	133.155	136.566	127.635		20.6765	23.682	24.0092	24.765
42402		108.929	105.94	82.942	109.517	95.793	116.907				0	0	0	0	0	0		0	0	0	0	0	0		0	0	0	0	0	0		1.01886	1.01439	1.02302	1.03163	1.02249	1.03119		137.593	120.555	127.059	133.248	136.423	127.702		20.74	23.682	24.0092	24.8323
42482		147.818	112.937	109.119	135.419	132.487	110.335				0	0	0	0	0	0		0	0	0	0	0	0		0	0	0	0	0	0		1.01868	1.01414	1.02298	1.03101	1.02202	1.03066		137.604	121.002	127.061	133.319	136.47	127.831		20.8105	23.9508	24.079	25.0597
42582		136.935	121.479	119.728	134.271	118.459	112.031				0	0	0	0	150	0		0	0	0	0	29.6305	0		0	0	0	0	1	0		1.01958	1.01355	1.02316	1.0301	1.02209	1.03238		137.537	121.341	127.052	133.345	136.464	127.763		20.9495	24.1363	24.079	24.9485
42662		143.895	113.913	115.456	109.941	109.079	128.556				0	0	0	0	150	0		0	0	0	0	29.0791	0		0	0	0	0	1	0		1.02107	1.01267	1.02387	1.02937	1.02207	1.03335		137.379	121.371	127.018	133.367	136.466	127.671		21.1085	24.1363	24.197	24.9485
42762		131.787	116.05	116.294	132.221	112.082	129.667				0	0	0	0	150	0		0	0	0	0	30.0558	0		0	0	0	0	1	0		1.0211	1.01255	1.02398	1.02869	1.02166	1.03379		137.376	121.376	127.012	133.388	136.507	127.63		21.2432	24.1363	24.352	24.9485
42882		126.268	110.528	105.472	125.796	105.454	111.165				0	0	0	0	150	0		0	0	0	0	30.4195	0		0	0	0	0	1	0		1.02053	1.01192	1.02359	1.02794	1.0213	1.03314		137.437	121.406	127.077	133.427	136.544	127.691		21.2432	24.0422	24.4563	24.9485
42962		128.722	99.865	112.15	105.916	110.321	99.865				0	0	0	0	150	0		0	0	0	0	30.0166	0		0	0	0	0	1	0		1.0203	1.01154	1.02281	1.02715	1.02089	1.03255		137.461	121.615	127.095	133.713	136.614	127.747		21.2432	24.0033	24.4563	24.8137
43042		126.8	107.912	113.106	138.161	108.849	99.65				0	0	0	0	150	0		0	0	0	0	29.4789	0		0	0	0	0	1	0		1.01957	1.01144	1.02224	1.02697	1.0206	1.03283		137.358	121.632	127.157	133.741	136.68	127.721		21.179	24.0033	24.4563	24.8137
43122		119.666	104.357	96.95	116.857	106.931	104.363				0	0	0	0	150	0		0	0	0	0	29.3573	0		0	0	0	0	1	0		1.01915	1.01094	1.0221	1.02708	1.02018	1.03204		137.395	121.716	127.074	133.723	136.477	127.624		21.3282	24.0033	24.352	24.8137
43202		108.425	78.444	106.202	90.485	103.624	91.549				0	0	0	0	150	0		0	0	0	0	28.7317	0		0	0	0	0	1	0		1.01903	1.01025	1.0217	1.02639	1.01964	1.03046		137.271	121.839	127.036	133.818	136.381	127.608		21.2545	24.0033	24.0405	24.8137
43282		103.008	87.971	97.993	92.592	102.639	92.932				0	0	0	0	150	0		0	0	0	0	29.17	0		0	0	0	0	1	0		1.0191	1.01004	1.02154	1.02619	1.01977	1.02978		137.266	121.576	126.94	133.828	136.339	127.532		21.2545	23.9913	23.9278	24.9485
43362		106.9	81.058	86.43	87.888	85.013	88.914				0	0	0	0	150	0		0	0	0	0	29.7518	0		0	0	0	0	1	0		1.01925	1.00968	1.02182	1.02571	1.01948	1.02892		137.109	121.435	126.683	133.657	136.212	127.493		21.3072	23.8058	23.8492	24.8323
43442		105.8	90.397	95.264	97.037	88.12	101.122				0	150	0	150	150	150		0	25.4376	0	27.6031	31.8672	26.2337		0	1	0	1	1	1		1.0196	1.00875	1.02104	1.02514	1.01886	1.02838		136.912	121.503	126.481	133.502	136.178	127.461		21.2735	23.8058	23.732	24.8413
43562		121.051	93.793	110.035	123.806	117.878	107.73				0	150	0	150	150	150		0	27.4579	0	29.3525	33.6309	27.5577		0	1	0	1	1	1		1.01936	1.00825	1.02067	1.02462	1.0183	1.02755		136.933	121.588	126.555	133.548	136.194	127.482		21.286	23.8058	23.732	24.8413
43642		132.44	90.7	114.087	107.402	118.172	126.189				0	150	150	150	150	150		0	28.2887	25.7697	29.4782	33.7483	28.4782		0	1	1	1	1	1		1.01924	1.00859	1.02041	1.02426	1.01803	1.02701		136.945	121.4	126.607	133.604	136.202	127.496		21.376	23.537	23.8915	24.975
43762		128.097	96.007	117.655	109.437	100.891	95.028				0	150	0	150	150	150		0	28.7577	0	30.7775	33.1584	30.1308		0	1	0	1	1	1		1.01961	1.00815	1.02083	1.0239	1.01794	1.02701		136.911	121.424	126.523	133.658	136.205	127.447		21.5618	23.588	23.9782	25.108
43882		105.638	92.301	104.54	100.628	117.761	103.722				0	150	0	150	150	150		0	28.9262	0	31.7497	32.4062	31.1505		0	1	0	1	1	1		1.01919	1.00807	1.0205	1.02347	1.01744	1.02626		137.114	121.429	126.876	133.874	136.229	127.469		21.6085	23.588	24.1882	25.1753
43962		115.216	94.553	84.306	88.936	107.87	105.989				0	150	0	150	150	150		0	29.3519	0	31.2997	32.5485	31.158		0	1	0	1	1	1		1.019	1.00778	1.02107	1.0229	1.01705	1.02609		137.273	121.445	126.827	133.902	136.379	127.473		21.6657	23.588	24.1882	25.1753
44042		101.203	98.334	96.837	104.854	107.066	91.062				0	150	0	150	150	150		0	29.3219	0	32.2938	31.6173	31.1405		0	1	0	1	1	1		1.01909	1.0074	1.02074	1.02252	1.01712	1.02541		137.122	121.466	126.54	133.832	136.258	127.441		21.6085	23.682	23.9782	25.108
44142		109.591	90.452	107.148	96.876	102.682	83.157				0	150	0	150	150	150		0	29.8341	0	32.982	32.0578	31.8566		0	1	0	1	1	1		1.01873	1.00765	1.02027	1.02214	1.01655	1.02439		137.152	121.453	126.897	133.851	136.31	127.417		21.6085	23.682	24.1882	25.108
44222		104.946	85.773	92.168	89.532	100.006	84.325				0	150	0	150	150	150		0	28.9606	0	32.4443	32.4364	31.8457		0	1	0	1	1	1		1.01826	1.00698	1.0197	1.02138	1.01587	1.02336		137.325	121.513	126.946	133.773	136.215	127.449		21.6657	23.682	24.1882	25.0723
44302		100.707	80.415	99.69	88.918	83.316	82.734				0	150	0	150	150	150		0	28.8759	0	32.6278	32.2582	31.3773		0	1	0	1	1	1		1.01823	1.00828	1.01924	1.02059	1.01605	1.02282		137.328	121.369	126.832	133.839	136.162	127.465		21.6657	23.5768	23.9782	25.0723
44382		101.495	82.644	92.649	85.856	87.709	87.851				0	150	0	150	150	150		0	27.5336	0	32.182	31.6421	31.4		0	1	0	1	1	1		1.01784	1.0095	1.01922	1.02017	1.01677	1.02216		137.356	121.239	126.49	133.685	136.117	127.43		21.7605	23.5768	23.9105	24.6535
44502		95.873	78.294	75.35	97.678	81.046	83.805				0	150	0	150	150	150		0	27.9834	0	32.4351	30.9432	32.1463		0	1	0	1	1	1		1.01727	1.01075	1.01961	1.01995	1.01735	1.02229		137.271	120.582	126.447	133.489	136.089	127.34		21.8065	23.5505	23.977	24.614
44582		117.668	95.434	97.109	107.448	106.245	108.892				0	150	150	150	150	150		0	28.8757	25.7035	33.5678	32.4789	33.3443		0	1	1	1	1	1		1.01834	1.01082	1.01914	1.01963	1.01717	1.02235		137.185	120.339	126.506	133.514	136.098	127.337		21.859	23.5505	24.2032	24.614
44662		115.724	105.156	128.033	105.036	124.09	94.653				0	150	150	150	150	150		0	29.5714	27.2894	34.5693	34.2197	34.6824		0	1	1	1	1	1		1.01962	1.01114	1.01858	1.01996	1.01657	1.02264		137.075	120.331	126.619	133.488	136.127	127.321		21.9112	23.5505	24.2032	24.935
44762		129.543	105.897	121.15	105.412	120.847	89.351				0	150	150	150	150	150		0	29.0175	27.8118	34.2389	33.4577	33.7917		0	1	1	1	1	1		1.01921	1.01192	1.01821	1.02035	1.01628	1.02299		137.112	120.313	126.695	133.458	136.141	127.291		21.859	23.7085	24.2032	25.1475
44882		118.142	89.604	114.872	115.137	106.865	99.303				0	150	150	150	150	150		0	28.3369	27.4275	33.8803	32.9001	33.7672		0	1	1	1	1	1		1.01838	1.01244	1.0178	1.01999	1.01618	1.02227		137.182	120.294	126.779	133.486	136.146	127.342		21.859	23.7085	23.995	25.1475
44962		135.375	107.362	116.775	117.058	127.887	99.673				0	150	150	150	150	150		0	27.1763	25.8118	32.7212	32.277	33.5293		0	1	1	1	1	1		1.01828	1.01206	1.01726	1.01963	1.01584	1.02167		137.19	120.453	126.993	133.514	136.162	127.376		21.859	23.7348	24.0627	25.1475
45062		124.692	92.184	101.622	102.232	97.375	89.078				0	150	150	150	150	150		0	25.8093	25.6171	31.3845	31.0806	32.3393		0	1	1	1	1	1		1.01812	1.01239	1.0175	1.01926	1.01554	1.02161		137.05	120.298	126.83	133.55	136.172	127.379		21.8123	23.7085	24.0627	25.1475
45142		114.958	95.454	101.78	101.621	95.485	91.435				0	150	0	150	150	150		0	24.9512	0	30.3986	29.3849	31.266		0	1	0	1	1	1		1.01765	1.01192	1.01665	1.01853	1.01479	1.02138		137.094	120.507	127.023	133.663	136.194	127.263		21.8123	23.7348	24.2728	25.1475
45222		105.738	88.505	94.331	88.789	106.394	102.664				0	150	0	150	150	150		0	24.2793	0	29.7092	28.2141	30.6002		0	1	0	1	1	1		1.01724	1.01291	1.01612	1.01803	1.01436	1.02046		137.13	120.33	127.081	133.879	136.351	127.428		21.8123	23.7348	24.2728	25.295
45302		105.617	108.118	87.663	97.406	98.124	88.356				0	0	0	150	0	150		0	0	0	29.0473	0	29.7545		0	0	0	1	0	1		1.01665	1.01397	1.01546	1.01756	1.01405	1.02095		137.023	120.306	127.069	133.814	136.384	127.412		21.8123	23.7348	24.0627	25.1475
45402		140.511	79.713	85.894	92.145	103.196	85.402				0	0	0	150	0	150		0	0	0	28.0233	0	29.3899		0	0	0	1	0	1		1.01607	1.01447	1.01489	1.01702	1.01345	1.02094		137.077	120.265	127.075	133.925	136.578	127.413		21.8123	23.7348	24.0627	25.295
45482		133.423	73.708	89.305	100.432	86.031	82.533				0	0	0	150	0	150		0	0	0	27.745	0	28.6941		0	0	0	1	0	1		1.01598	1.01472	1.01414	1.0162	1.01274	1.01991		137.087	120.241	127.083	133.959	136.596	127.445		21.8123	23.7348	24.0627	25.295
45582		111.416	74.954	81.279	86.757	82.001	98.054				0	0	0	150	0	150		0	0	0	27.637	0	29.4538		0	0	0	1	0	1		1.01548	1.01449	1.01392	1.01558	1.01306	1.01942		137.13	120.264	127.102	133.99	136.588	127.46		21.7597	23.7348	24.0627	25.295
45662		122.692	106.429	107.25	116.649	117.269	113.766				0	0	0	150	0	150		0	0	0	27.8772	0	29.5962		0	0	0	1	0	1		1.01497	1.01499	1.01404	1.01509	1.01327	1.01865		137.173	120.216	127.088	133.933	136.582	127.481		21.8123	23.7922	24.012	25.3257
45762		135.411	105.32	112.858	108.24	129.817	104.247				0	150	150	150	150	150		0	24.9784	26.3627	27.7474	27.4242	28.9704		0	1	1	1	1	1		1.01462	1.01563	1.01372	1.01456	1.01359	1.01871		137.203	120.155	127.125	133.955	136.574	127.479		21.8152	23.7348	23.996	25.3257
45882		136.07	117.658	118.629	113.329	121.16	110.985				0	150	150	150	0	150		0	24.6712	26.7164	27.3924	0	27.4829		0	1	1	1	0	1		1.01439	1.01539	1.01287	1.0146	1.01324	1.01896		137.223	120.177	127.221	133.953	136.583	127.473		21.8152	23.7348	24.012	25.3257
45962		131.481	125.761	101.655	133.162	132.613	116.098				0	150	150	150	150	150		0	26.3283	27.5017	27.9214	27.641	26.1249		0	1	1	1	1	1		1.01419	1.01531	1.01243	1.01429	1.01303	1.01847		137.239	120.185	127.27	134.071	136.683	127.486		21.7982	23.5768	23.996	25.295
46062		123.365	107.341	123.194	118.001	138.863	105.863				0	150	150	150	150	150		0	25.8358	27.548	27.5505	27.4605	25.6783		0	1	1	1	1	1		1.01395	1.01498	1.01205	1.01405	1.01298	1.01824		137.258	120.323	127.33	134.271	136.881	127.584		21.7982	23.5528	24.206	25.7138
46142		117.876	98.704	105.314	104.522	125.102	98.526				0	150	150	150	0	0		0	25.9903	27.2439	27.0207	0	0		0	1	1	1	0	0		1.01355	1.01452	1.01167	1.01305	1.01246	1.01726		137.145	120.334	127.424	134.286	136.724	127.668		21.742	23.5528	24.357	25.7138
46222		114.137	89.306	101.415	103.292	113.416	100.704				0	150	150	0	150	0		0	25.4427	26.8657	0	27.3781	0		0	1	1	0	1	0		1.01237	1.01368	1.01047	1.01217	1.01154	1.01719		137.246	120.312	127.564	134.312	136.841	127.676		21.742	23.5528	24.357	25.7138
46342		123.509	114.843	105.163	107.996	113.263	95.827				0	150	150	0	150	0		0	26.2218	26.3401	0	27.5631	0		0	1	1	0	1	0		1.01208	1.01307	1.01057	1.01207	1.01083	1.01659		137.268	120.931	127.563	134.322	136.969	127.749		21.742	23.8215	24.3393	25.7138
46422		109.479	78.682	94.95	104.327	103.789	98.95				0	150	150	0	150	0		0	26.6223	25.685	0	28.0612	0		0	1	1	0	1	0		1.01182	1.01312	1.01141	1.01251	1.01004	1.01567		137.286	120.902	127.457	134.294	137.057	127.874		21.759	23.7925	24.3393	25.7138
46502		108.556	86.929	103.366	110.492	109.03	93.632				0	150	0	0	150	0		0	25.9691	0	0	27.7688	0		0	1	0	0	1	0		1.01164	1.01338	1.01134	1.01282	1.01008	1.01491		137.161	120.75	127.466	134.289	137.051	128.031		21.759	23.7925	24.2525	25.5013
46582		106.707	81.336	88.764	100.794	93.621	92.161				0	150	0	0	0	150		0	26.098	0	0	0	25.7333		0	1	0	0	0	1		1.01135	1.0137	1.01129	1.01278	1.00999	1.01602		137.185	120.564	127.473	134.29	137.064	127.819		21.759	23.7925	24.093	25.5013
46662		100.824	81.965	81.794	108.969	92.066	102.887				0	150	150	0	150	150		0	27.2474	26.1273	0	28.173	26.7079		0	1	1	0	1	1		1.01108	1.01361	1.01129	1.01281	1.0098	1.01712		137.209	120.617	127.474	134.289	137.095	127.685		21.759	23.7925	24.2525	25.1803
46742		127.423	96.557	108.163	123.397	126.712	130.912				0	150	150	150	150	150		0	28.3356	26.5105	27.2311	29.117	26.8004		0	1	1	1	1	1		1.01154	1.0133	1.0111	1.01263	1.00992	1.0169		137.17	120.795	127.498	134.292	137.076	127.712		21.759	23.6983	24.093	25.5013
46882		116.14	73.209	100.835	106.732	105.368	128.57				0	150	150	150	150	150		0	28.8525	26.5794	27.3274	29.1173	27.245		0	1	1	1	1	1		1.01166	1.01279	1.01074	1.01233	1.00968	1.01655		137.159	121.1	127.544	134.297	137.113	127.754		21.742	23.6408	24.0003	25.1803
46962		105.778	103.611	101.409	110.94	102.263	99.202				0	150	150	150	150	150		0	29.9245	27.0429	28.1417	29.6569	28.4563		0	1	1	1	1	1		1.01143	1.01247	1.01066	1.01216	1.00942	1.0162		137.315	121.381	127.588	134.468	137.269	128.125		21.7597	23.6915	24.0252	24.9813
47042		124.27	93.101	108.816	113.556	105.752	102.572				0	150	150	150	150	150		0	30.2288	27.9199	28.3004	31.1847	28.3818		0	1	1	1	1	1		1.01108	1.01206	1.01051	1.0116	1.00922	1.01605		137.34	121.398	127.675	134.472	137.274	128.351		21.7597	23.6915	24.2182	24.8413
47122		117.708	101.104	102.802	108.806	100.256	104.125				0	150	150	150	150	150		0	30.1444	27.6478	27.8825	31.9525	27.8752		0	1	1	1	1	1		1.01091	1.01147	1.01007	1.01115	1.00905	1.01552		137.223	121.431	127.609	134.476	137.67	128.378		21.7035	23.6915	24.0252	24.8413
47222		117.728	92.915	99.539	106.471	95.584	101.294				0	150	150	150	150	150		0	30.6402	27.1227	28.3991	32.046	27.9928		0	1	1	1	1	1		1.01021	1.01091	1.0094	1.01055	1.00853	1.01494		137.278	121.462	127.907	134.482	137.73	128.388		21.7035	23.6233	24.2182	24.8413
47302		101.722	72.585	100.594	85.854	93.911	91.128				0	150	150	150	150	150		0	31.2805	28.0801	28.9699	32.2805	28.076		0	1	1	1	1	1		1.01025	1.0102	1.00884	1.01089	1.00812	1.01406		137.275	121.548	128.016	134.479	137.752	128.403		21.7035	23.6233	24.2182	24.765
47382		117.765	89.128	98.317	97.877	93.361	87.816				0	150	150	150	150	150		0	30.5012	28.2848	29.3517	32.3734	28.5699		0	1	1	1	1	1		1.01094	1.00967	1.00859	1.01141	1.00751	1.01424		137.22	121.945	128.019	134.474	137.785	128.399		21.7035	23.6353	24.2182	24.765
47482		99.021	74.013	96.207	90.493	91.597	66.334				0	150	150	150	150	150		0	30.1402	28.8046	29.615	33.1344	28.2057		0	1	1	1	1	1		1.01113	1.00922	1.00857	1.0111	1.00737	1.01388		137.204	122.029	128.019	134.498	137.793	128.482		21.7035	23.5028	24.2907	24.7985
47582		109.13	84.186	76.803	101.712	101.617	94.317				0	150	150	150	150	150		0	29.9673	28.8841	30.0684	33.1497	27.8483		0	1	1	1	1	1		1.0111	1.00903	1.00865	1.01097	1.00713	1.0135		137.207	122.108	128.018	134.722	137.81	128.5		21.3715	23.5175	24.3835	25.1748
47662		111.543	84.421	105.71	99.244	111.259	103.296				0	150	150	150	150	150		0	29.5372	28.7563	31.0216	32.5149	27.909		0	1	1	1	1	1		1.01094	1.00903	1.00815	1.01056	1.00693	1.01415		137.221	122.108	128.023	134.781	137.84	128.47		21.7035	23.4252	24.543	25.077
47762		126.392	108.732	117.979	112.145	122.471	102.63				0	150	150	150	150	150		0	29.8277	29.2525	32.5179	33.1338	29.4499		0	1	1	1	1	1		1.01117	1.00922	1.00887	1.01008	1.0065	1.01452		137.201	122.106	128.016	134.792	137.902	128.455		21.3715	23.4252	24.543	25.077
47882		131.17	105.217	92.708	116.815	122.482	91.638				0	150	150	150	150	150		0	27.9065	28.477	31.8946	31.6221	29.8729		0	1	1	1	1	1		1.01166	1.00902	1.00871	1.00998	1.00664	1.01431		137.159	122.154	128.057	134.824	137.882	128.463		21.2297	23.12	24.5465	25.0643
47962		131.074	103.074	105.711	115.223	107.971	108.392				0	150	150	150	150	150		0	27.9261	27.6176	31.0531	31.0745	29.1872		0	1	1	1	1	1		1.01129	1.00881	1.00878	1.00973	1.00683	1.01426		137.191	122.446	128.264	134.827	138.072	128.547		21.0987	23.0403	24.5625	24.8985
48042		120.909	102.537	112.041	114.078	110.422	110.049				0	150	150	150	150	150		0	26.8736	27.2324	30.8439	30.2618	28.4433		0	1	1	1	1	1		1.01136	1.00914	1.00877	1.00988	1.0068	1.01414		137.32	122.394	128.438	135.066	138.168	128.553		21.155	22.9712	24.7235	24.9485
48122		120.001	81.03	113.351	93.528	112.783	99.127				0	150	150	150	150	150		0	26.2694	26.1198	30.4055	28.5002	28.1794		0	1	1	1	1	1		1.01144	1.00881	1.00784	1.00982	1.00672	1.01422		137.472	122.447	128.472	135.397	138.172	128.569		21.2018	22.9505	24.7235	25.409
48202		116.143	103.147	85.985	97.106	109.562	94.912				0	150	0	150	0	150		0	25.1264	0	29.8285	0	27.3518		0	1	0	1	0	1		1.01118	1.00839	1.00736	1.00894	1.00636	1.01392		137.636	122.682	128.49	135.418	138.192	128.58		21.259	22.97	24.7235	25.409
48282		115.733	96.841	91.927	97.442	103.032	89.426				0	0	0	150	0	150		0	0	0	27.6501	0	25.9718		0	0	0	1	0	1		1.0108	1.0082	1.00681	1.00834	1.006	1.01381		137.721	122.696	128.733	135.426	138.25	128.724		21.3328	23.04	25.063	25.409
48402		109.766	96.463	93.784	106.431	94.328	101.997				0	0	0	150	0	0		0	0	0	27.5031	0	0		0	0	0	1	0	0		1.01046	1.00761	1.00616	1.00783	1.00581	1.01368		137.929	122.702	128.801	135.758	138.33	128.745		21.397	23.0245	25.063	25.4373
48482		106.823	87.114	88.439	92.835	94.794	101.063				0	0	0	0	0	0		0	0	0	0	0	0		0	0	0	0	0	0		1.01074	1.00743	1.006	1.00752	1.0057	1.01334		137.91	122.711	128.818	135.85	138.559	129.218		21.397	22.9545	24.9905	25.4373
48562		117.501	93.092	85.897	90.746	106.908	103.253				0	0	0	0	0	0		0	0	0	0	0	0		0	0	0	0	0	0		1.01074	1.00729	1.00521	1.00716	1.00507	1.01303		137.91	122.712	128.891	136.085	138.606	129.325		21.397	22.567	24.6823	25.3615
48642		108.36	92.479	99.177	93.881	115.262	100.45				0	0	0	0	0	0		0	0	0	0	0	0		0	0	0	0	0	0		1.01043	1.00722	1.00463	1.00696	1.00461	1.01306		137.929	122.817	128.932	136.198	138.623	129.609		21.397	22.4123	24.5303	24.879
48722		133.592	115.287	118.483	121.876	147.19	121.585				0	0	150	0	0	0		0	0	26.2613	0	0	0		0	0	1	0	0	0		1.01066	1.00688	1.00499	1.00653	1.00461	1.01319		137.919	122.833	128.907	136.352	147.19	129.652		21.397	22.1325	24.5065	24.636
48882		137.925	104.641	120.61	130.564	115.139	115.133				0	0	0	0	0	0		0	0	0	0	0	0		0	0	0	0	0	0		1.01077	1.00708	1.00672	1.00634	1.00405	1.01297		137.907	122.824	128.743	136.419	138.644	129.656		21.2432	22.5122	24.5065	24.501
48962		126.479	116.647	118.138	120.212	124.205	119.554				0	0	0	0	0	0		0	0	0	0	0	0		0	0	0	0	0	0		1.01057	1.00671	1.00667	1.00635	1.0037	1.01288		137.967	122.84	128.908	136.735	138.661	129.712		21.2767	22.1325	24.5465	24.24
49042		128.935	115.259	127.562	120.288	138.255	111.045				0	0	0	0	0	0		0	0	0	0	0	0		0	0	0	0	0	0		1.01048	1.00706	1.00691	1.00625	1.00355	1.01296		137.97	122.899	129.004	136.752	138.675	129.757		21.0152	22.0457	24.6595	24.129
49162		122.35	118.415	116.326	120.871	122.876	120.114				0	0	0	0	0	0		0	0	0	0	0	0		0	0	0	0	0	0		1.01053	1.00686	1.007	1.00628	1.0037	1.01297		137.969	122.959	129.114	136.765	138.812	129.828		21.0152	21.9293	24.713	24.1652
49242		100.86	119.997	100.273	134.085	117.915	121.663				0	0	0	0	0	0		0	0	0	0	0	0		0	0	0	0	0	0		1.01045	1.00609	1.007	1.00601	1.00388	1.01281		137.929	123.056	129.114	136.963	138.831	129.957		20.9817	22.143	24.713	24.168
49322		125.283	93.26	103.882	103.572	104.497	117.208				0	0	0	0	0	0		0	0	0	0	0	0		0	0	0	0	0	0		1.01043	1.00555	1.00686	1.00567	1.00373	1.01266		137.929	123.21	129.502	137.083	138.857	130.112		20.9817	22.0295	24.7585	24.215
49402		112.419	97.903	103.367	120.458	121.757	94.168				0	0	0	0	0	0		0	0	0	0	0	0		0	0	0	0	0	0		1.00989	1.00489	1.00655	1.00538	1.00322	1.01291		137.942	123.226	129.676	137.135	138.859	130.144		20.9817	22.0295	24.8162	24.3498
49482		117.372	83.607	89.642	106.683	114.622	99.06				0	0	0	0	0	0		0	0	0	0	0	0		0	0	0	0	0	0		1.00978	1.00505	1.00624	1.00522	1.00289	1.01281		137.995	123.257	129.7	137.137	138.87	130.144		21.0152	22.057	24.8162	24.4235
49562		108.833	94.695	84.237	100.818	104.622	97.12				0	0	0	0	0	0		0	0	0	0	0	0		0	0	0	0	0	0		1.00949	1.00478	1.00611	1.00507	1.00273	1.01266		138.055	123.366	129.796	137.183	138.976	130.194		21.0765	22.0158	24.8685	24.3847
49682		116.29	104.809	105.15	130.277	126.666	118.089				0	0	0	0	0	0		0	0	0	0	0	0		0	0	0	0	0	0		1.00896	1.00423	1.00551	1.00442	1.00266	1.01244		138.069	123.422	129.817	137.246	139.062	130.201		21.0765	22.0158	24.8685	24.3847
49762		145.01	125.002	116.961	129.803	126.325	125.332				0	0	0	0	0	0		0	0	0	0	0	0		0	0	0	0	0	0		1.0089	1.00406	1.00638	1.00432	1.00248	1.0126		145.01	125.002	129.787	137.34	139.066	130.451		21.0765	21.9655	24.8685	24.4585
49882		135.891	131.52	123.926	123.084	119.014	122.679				0	0	0	0	0	0		0	0	0	0	0	0		0	0	0	0	0	0		1.00889	1.00402	1.00641	1.00399	1.00245	1.01258		138.123	131.52	129.786	137.349	139.067	130.508		20.9053	21.6507	24.823	24.304
49962		131.849	119.161	119.339	118.927	122.811	111.395				0	0	0	0	0	0		0	0	0	0	0	0		0	0	0	0	0	0		1.00906	1.00381	1.00639	1.00392	1.00273	1.01267		138.153	123.825	129.835	137.497	139.152	130.608		20.9212	21.8195	24.9502	24.3338
50042		127.138	144.968	113.926	120.651	118.936	113.839				0	0	0	0	0	0		0	0	0	0	0	0		0	0	0	0	0	0		1.00907	1.00401	1.00681	1.00431	1.00312	1.01308		138.192	144.968	129.87	137.558	139.241	130.692		20.8825	21.797	24.9303	24.3792
50162		118.408	119.196	105.898	116.112	114.247	107.574				0	0	0	0	0	0		0	0	0	0	0	0		0	0	0	0	0	0		1.00922	1.00434	1.00705	1.0045	1.00347	1.01354		138.257	124.089	129.927	137.627	139.366	130.756		20.9717	21.551	24.907	24.3713
50242		124.627	105.203	107.717	101.852	110.814	108.137				0	0	0	0	0	0		0	0	0	0	0	0		0	0	0	0	0	0		1.00923	1.0044	1.00712	1.00463	1.00373	1.0139		138.295	124.251	129.927	137.621	139.652	130.813		21.141	21.5605	24.907	24.3713
50322		128.842	107.656	92.202	112.379	110.711	122.815				0	0	0	0	0	0		0	0	0	0	0	0		0	0	0	0	0	0		1.00936	1.00515	1.00649	1.00488	1.00398	1.01439		138.335	124.295	129.933	137.693	140.028	130.892		21.339	21.584	24.907	24.5617
50422		122.377	98.237	102.093	108.265	104.105	108.267				0	0	0	0	0	0		0	0	0	0	0	0		0	0	0	0	0	0		1.00925	1.00527	1.00648	1.00458	1.00379	1.01448		138.43	124.348	130.008	137.762	140.076	130.994		21.554	21.6165	24.9685	24.5865
50522		101.773	100.641	105.166	108.061	99.58	105.619				0	0	0	0	0	0		0	0	0	0	0	0		0	0	0	0	0	0		1.00904	1.00526	1.00626	1.00452	1.00377	1.01432		138.443	124.355	130.028	137.911	140.124	131.004		21.554	21.5115	24.9685	24.6245
50602		124.828	103.564	125.688	122.211	118.242	109.86				0	0	0	0	0	0		0	0	0	0	0	0		0	0	0	0	0	0		1.00891	1.0052	1.00643	1.00474	1.00386	1.01419		138.486	124.381	130.128	138.03	140.122	131.326		21.6495	21.5803	25.1145	24.658
50682		154.385	115.844	146.928	130.639	150.442	137.119				0	0	0	0	0	0		0	0	0	0	0	0		0	0	0	0	0	0		1.0087	1.00515	1.00613	1.00465	1.00369	1.0142		154.385	124.41	146.928	138.031	150.442	137.119		21.6495	21.9363	25.1145	24.658
50762		127.812	126.198	118.184	127.5	134.567	105.479				0	0	0	0	0	0		0	0	0	0	0	0		0	0	0	0	0	0		1.00829	1.00494	1.00621	1.00436	1.00347	1.01417		138.536	126.198	130.318	138.057	140.166	131.527		21.6495	21.9363	25.1583	24.7715
50882		126.152	105.215	127.337	122.141	124.701	108.623				0	0	0	0	0	0		0	0	0	0	0	0		0	0	0	0	0	0		1.00841	1.00477	1.00603	1.00403	1.00342	1.0137		138.526	124.492	127.337	138.06	140.168	131.553		21.6495	22.0475	25.1583	24.7445
50962		119.792	116.516	115.18	131.949	120.064	125.041				0	0	0	0	0	0		0	0	0	0	0	0		0	0	0	0	0	0		1.00843	1.00463	1.0071	1.00391	1.00354	1.01371		138.524	124.496	130.3	138.062	140.243	131.569		21.6495	22.0475	25.1583	24.7115
51042		120.865	103.657	99.412	138.063	110.692	99.124				0	0	0	0	0	0		0	0	0	0	0	0		0	0	0	0	0	0		1.0086	1.00453	1.0069	1.00393	1.0037	1.01351		138.656	124.498	130.304	138.063	140.223	131.616		21.7743	21.9905	24.9905	24.7115
51122		104.584	114.596	109.177	126.278	114.918	104.992				0	0	0	0	0	0		0	0	0	0	0	0		0	0	0	0	0	0		1.00887	1.00443	1.00744	1.00415	1.00402	1.01453		138.797	124.814	130.329	138.14	140.395	131.625		21.8005	21.8355	24.9407	24.8185
51202		118.879	106.881	95.638	96.926	112.142	97.839				0	0	0	0	0	0		0	0	0	0	0	0		0	0	0	0	0	0		1.00887	1.00468	1.00669	1.00476	1.00406	1.01454		138.63	125.086	130.34	138.196	140.523	131.825		21.7468	21.988	24.9407	25.0603
51282		110.338	98.864	95.809	118.154	97.208	95.685				0	0	0	0	0	0		0	0	0	0	0	0		0	0	0	0	0	0		1.00878	1.00476	1.00649	1.00486	1.00397	1.01461		138.639	125.193	130.429	138.319	140.568	131.814		21.7468	22.0083	24.9818	25.2605
51402		113.546	104.064	91.133	107.377	90.154	102.508				0	0	0	0	0	0		0	0	0	0	0	0		0	0	0	0	0	0		1.00878	1.0049	1.00639	1.00473	1.00429	1.01513		138.806	125.275	130.479	138.577	140.62	132.083		21.8005	22.0595	24.9818	25.4785
51482		118.743	115.315	84.242	99.354	97.33	108.381				0	0	0	0	0	0		0	0	0	0	0	0		0	0	0	0	0	0		1.00838	1.00492	1.0067	1.00476	1.00444	1.01564		138.847	125.411	130.548	138.779	140.786	132.378		21.8185	22.144	25.0245	25.6222
51562		114.48	112.362	104.926	115.525	113.051	102.771				0	0	0	0	0	0		0	0	0	0	0	0		0	0	0	0	0	0		1.0087	1.0048	1.0068	1.00446	1.00458	1.01584		138.814	125.412	130.59	138.623	140.781	132.417		21.8185	22.144	25.1112	25.4785
51662		140.457	115.805	118.666	129.345	127.899	128.473				0	0	0	0	0	0		0	0	0	0	0	0		0	0	0	0	0	0		1.00859	1.00435	1.00665	1.00441	1.00466	1.01611		140.457	125.417	130.593	138.632	140.88	128.473		21.8605	22.0203	25.1112	25.4785
51762		140.442	117.63	127.589	124.322	131.374	121.125				0	0	0	0	0	0		0	0	0	0	0	0		0	0	0	0	0	0		1.00828	1.00466	1.00499	1.00432	1.00472	1.01635		140.442	125.438	127.589	138.804	140.88	132.472		21.8605	22.0498	25.2095	25.5935
51882		120.125	131.991	123.852	133.292	124.183	114.133				0	0	0	0	0	0		0	0	0	0	0	0		0	0	0	0	0	0		1.00832	1.00508	1.00511	1.00447	1.00448	1.01638		139.059	131.991	130.674	133.292	140.881	132.546		21.8605	22.0533	25.2095	25.5117
51962		141.811	129.606	129.855	143.823	129.27	137.988				0	0	0	0	0	0		0	0	0	0	0	0		0	0	0	0	0	0		1.00823	1.00533	1.00517	1.00466	1.0046	1.01631		141.811	129.606	129.855	143.823	140.881	137.988		21.8477	22.0645	25.2047	25.1788
52042		126.994	115.099	121.903	119.725	124.947	109.774				0	0	0	0	0	0		0	0	0	0	0	0		0	0	0	0	0	0		1.00843	1.00533	1.00428	1.0047	1.0048	1.01562		139.042	125.563	130.69	139.417	140.88	132.59		21.8477	22.0645	25.2047	24.9483
52122		128.701	122.95	111.589	127.139	128.724	108.031				0	0	0	0	0	0		0	0	0	0	0	0		0	0	0	0	0	0		1.00802	1.00535	1.00434	1.00496	1.0045	1.01478		139.105	122.95	130.749	139.396	140.881	132.709		21.8477	21.9962	25.2848	24.857
52202		117.552	125.561	104.465	143.305	128.449	114.594				0	0	0	0	0	0		0	0	0	0	0	0		0	0	0	0	0	0		1.0081	1.00587	1.00478	1.00549	1.00472	1.01362		139.092	125.561	130.824	143.305	140.88	132.858		21.8477	22.0375	25.481	24.857
52282		121.585	116.907	116.365	117.797	117.066	127.014				0	0	0	0	0	0		0	0	0	0	0	0		0	0	0	0	0	0		1.00785	1.00605	1.0049	1.00557	1.00478	1.01405		139.131	125.62	130.815	139.486	141.104	127.014		21.8477	22.186	25.481	25.0122
52362		108.758	101.202	109.501	113.593	128.185	110.553				0	0	0	0	0	0		0	0	0	0	0	0		0	0	0	0	0	0		1.00783	1.00595	1.00464	1.00574	1.00496	1.0142		139.387	125.623	130.736	139.471	141.461	133.033		21.9995	22.186	25.2848	25.0122
52462		116.18	82.362	101.837	110.614	105.449	106.436				0	0	0	0	0	0		0	0	0	0	0	0		0	0	0	0	0	0		1.00773	1.0059	1.00482	1.00618	1.00519	1.01463		139.401	125.731	130.821	139.516	141.574	133.073		21.9995	22.4135	25.481	25.1732
52562		116.24	99.232	103.426	123.325	111.016	103.31				0	0	0	0	0	0		0	0	0	0	0	0		0	0	0	0	0	0		1.00776	1.00592	1.00506	1.00625	1.00515	1.01372		139.524	125.777	130.804	139.596	141.805	133.153		22.1595	22.535	25.481	25.368
52662		138.196	129.946	135.64	137.355	141.765	116.288				0	0	0	0	0	0		0	0	0	0	0	0		0	0	0	0	0	0		1.00743	1.00598	1.00507	1.00618	1.00521	1.01396		138.196	129.946	135.64	137.355	141.765	133.314		22.1595	22.8467	25.481	25.368
52742		149.965	111.655	121.55	120.011	135.331	139.817				0	0	0	0	0	0		0	0	0	0	0	0		0	0	0	0	0	0		1.00741	1.00599	1.00519	1.0062	1.00537	1.01401		149.965	125.852	130.794	139.738	141.983	139.817		22.1595	22.8467	25.481	25.5482
52882		124.684	116.979	129.944	126.95	142.993	134.762				0	0	0	0	0	0		0	0	0	0	0	0		0	0	0	0	0	0		1.00745	1.0062	1.00527	1.00609	1.00561	1.01433		139.536	126.052	129.944	139.748	142.993	134.762		22.0745	23.0558	25.481	25.5482
52962		138.272	104.616	135.383	124.033	136.562	121.45				0	0	0	0	0	0		0	0	0	0	0	0		0	0	0	0	0	0		1.00729	1.00646	1.00541	1.00624	1.00547	1.01388		138.272	126.187	135.383	139.734	136.562	133.454		22.0745	23.2617	25.481	25.5482
53042		118.859	119.859	116.291	126.96	130.301	115.986				0	0	0	0	0	0		0	0	0	0	0	0		0	0	0	0	0	0		1.00752	1.00608	1.00512	1.00619	1.00577	1.01306		139.533	119.859	130.799	139.739	141.936	133.472		21.9838	23.2617	25.481	25.4735
53122		138.123	118.472	107.242	121.102	123.19	117.336				0	0	0	0	0	0		0	0	0	0	0	0		0	0	0	0	0	0		1.00745	1.00623	1.00458	1.00608	1.00519	1.01234		138.123	126.19	130.838	139.749	142.169	133.487		21.9838	23.2617	25.481	25.4698
53202		115.487	99.889	115.572	114.768	113.664	117.064				0	0	0	0	0	0		0	0	0	0	0	0		0	0	0	0	0	0		1.00726	1.00636	1.00502	1.00652	1.00463	1.01268		139.565	126.403	130.922	139.863	142.293	133.519		22.013	23.3262	25.7933	25.587
53322		110.177	114.611	104.4	111.06	112.515	104.174				0	0	0	0	0	0		0	0	0	0	0	0		0	0	0	0	0	0		1.00712	1.00684	1.00526	1.00703	1.00505	1.0132		139.566	126.7	131.011	139.818	142.412	133.507		22.013	23.342	25.966	25.587
53402		124.815	103.215	97.641	116.265	105.496	118.578				0	0	0	0	0	0		0	0	0	0	0	0		0	0	0	0	0	0		1.00727	1.00704	1.00552	1.00734	1.00548	1.01364		139.565	126.231	131.132	139.791	142.405	133.497		22.013	23.3262	26.1095	25.587
53482		110.786	110.362	90.126	116.738	120.673	102.302				0	0	0	0	0	0		0	0	0	0	0	0		0	0	0	0	0	0		1.00753	1.00738	1.00585	1.00759	1.00537	1.01417		139.562	126.196	131.104	139.767	142.408	133.525		22.013	23.3262	26.1095	25.587
53562		142.531	122.82	116.972	130.93	144.031	127.629				0	0	0	0	0	0		0	0	0	0	0	0		0	0	0	0	0	0		1.00779	1.0072	1.00635	1.00817	1.00532	1.01446		142.531	122.82	131.31	139.714	144.031	127.629		22.1105	23.342	26.2207	25.587
53662		152.098	115.153	113.761	145.528	143.741	138.042				0	0	0	0	0	0		0	0	0	0	0	0		0	0	0	0	0	0		1.00774	1.007	1.00667	1.00767	1.00575	1.01425		152.098	127.046	131.242	145.528	143.741	138.042		22.266	23.3605	26.2207	25.587
53762		137.966	120.303	130.667	137.087	147.859	124.727				0	0	0	0	0	0		0	0	0	0	0	0		0	0	0	0	0	0		1.00781	1.00684	1.00665	1.00716	1.00644	1.0134		137.966	120.303	130.667	137.087	147.859	133.689		22.266	23.3605	26.1095	25.6693
53882		147.816	126.627	133.693	136.085	147.908	129.994				0	0	0	0	0	0		0	0	0	0	0	0		0	0	0	0	0	0		1.00755	1.00689	1.00646	1.00747	1.00576	1.01303		147.816	126.627	133.693	136.085	147.908	129.994		22.5068	23.3605	26.2207	25.6968
53981		134.418	117.442	132.518	129.424	150.35	123.567				0	0	0	0	0	0		0	0	0	0	0	0		0	0	0	0	0	0		1.00763	1.00683	1.00593	1.00716	1.00507	1.01338		139.865	127.504	132.518	139.957	150.35	133.873		22.5068	23.4575	26.3133	25.8738
54062		131.267	106.83	114.58	123.972	139.639	102.291				0	0	0	0	0	0		0	0	0	0	0	0		0	0	0	0	0	0		1.00764	1.0062	1.00603	1.00697	1.00561	1.01287		139.926	127.578	131.614	140.189	139.639	133.981		22.5315	23.7107	26.3133	25.9655
54162		124.458	93.336	120.687	114.928	128.101	113.075				0	0	0	0	0	0		0	0	0	0	0	0		0	0	0	0	0	0		1.00743	1.00624	1.00581	1.00672	1.00518	1.01226		139.927	127.578	131.637	140.497	142.41	134.401		22.5315	23.7107	26.3133	26.094
54282		125.911	111.984	99.387	114.652	124.425	122.045				0	0	0	0	0	0		0	0	0	0	0	0		0	0	0	0	0	0		1.00712	1.0064	1.00454	1.00575	1.0052	1.01178		140.028	127.59	131.755	140.724	142.218	134.863		22.5855	23.9235	26.3133	26.3508
54362		124.843	98.702	101.004	123.489	116.737	107.936				0	0	0	0	0	0		0	0	0	0	0	0		0	0	0	0	0	0		1.0072	1.00584	1.00492	1.00509	1.00546	1.01167		140.023	127.632	131.864	140.873	142.183	134.882		22.5623	23.9768	26.5422	26.4393
54442		115.128	117.984	102.595	128.895	105.734	115.225				0	0	0	0	0	0		0	0	0	0	0	0		0	0	0	0	0	0		1.00732	1.0055	1.00474	1.00561	1.00534	1.01205		140.016	127.641	131.878	140.851	142.198	134.814		22.5623	23.9768	26.5422	26.4393
54522		125.175	88.733	108.601	122.167	134.19	107.748				0	0	0	0	0	0		0	0	0	0	0	0		0	0	0	0	0	0		1.00729	1.00519	1.00531	1.00545	1.00551	1.0131		140.018	127.683	131.834	140.86	142.402	134.596		22.5623	23.9768	26.5422	26.4393
54602		140.565	116.705	136.259	146.675	153.271	128.682				0	0	0	0	0	0		0	0	0	0	0	0		0	0	0	0	0	0		1.00746	1.00573	1.00526	1.00546	1.00539	1.0139		140.565	127.635	136.259	146.675	153.271	128.682		22.5855	23.9768	26.3133	26.6355
54681		128.97	118.265	140.55	121.036	129.159	120.577				0	0	0	0	0	0		0	0	0	0	0	0		0	0	0	0	0	0		1.00719	1.00597	1.00502	1.00584	1.00545	1.01489		140.023	127.818	140.55	141.179	142.406	134.585		22.5855	24.0805	26.3133	26.6612
54762		139.71	113.082	115.476	139.955	152.49	120.096				0	0	0	0	0	0		0	0	0	0	0	0		0	0	0	0	0	0		1.00663	1.00515	1.00532	1.00651	1.00565	1.01529		139.71	127.94	131.833	139.955	152.49	134.5		22.5855	24.0805	26.5422	26.6612
54882		149.781	124.352	138.591	126.616	130.199	125.128				0	0	0	0	0	0		0	0	0	0	0	0		0	0	0	0	0	0		1.00602	1.00477	1.00564	1.00724	1.00506	1.01557		149.781	124.352	138.591	141.239	142.412	134.439		22.5855	24.2455	26.7695	26.7837
54962		137.249	110.398	157.009	134.505	150.372	127.407				0	0	0	0	0	0		0	0	0	0	0	0		0	0	0	0	0	0		1.00546	1.0049	1.00574	1.00746	1.00481	1.01575		140.442	128.233	157.009	134.505	150.372	127.407		22.5855	24.592	26.8543	27.1233
55041		136.515	115.799	125.837	118.164	127.557	123.153				0	0	0	0	0	0		0	0	0	0	0	0		0	0	0	0	0	0		1.00492	1.00451	1.00615	1.00682	1.00494	1.01616		140.447	128.356	132.13	141.543	142.585	135.013		22.5855	24.7678	27.0975	27.1997
55122		139.921	100.047	148.642	126.573	135.907	117.692				0	0	0	0	0	0		0	0	0	0	0	0		0	0	0	0	0	0		1.00481	1.00417	1.00602	1.00641	1.00418	1.01712		139.921	128.694	148.642	141.573	142.625	135.177		22.5855	24.8095	27.0975	27.3597
55202		114.939	114.172	124.464	144.186	132.15	118.497				0	0	0	0	0	0		0	0	0	0	0	0		0	0	0	0	0	0		1.00461	1.00234	1.00607	1.00679	1.00517	1.01784		140.45	128.974	132.14	144.186	142.573	135.029		22.428	24.8095	27.0975	27.564
55282		116.922	100.511	139.929	133.399	125.162	112.934				0	0	0	0	0	0		0	0	0	0	0	0		0	0	0	0	0	0		1.00533	1.00082	1.00603	1.00712	1.00497	1.01865		140.443	129.028	139.929	133.399	142.583	135.23		22.5855	24.8095	27.0975	28.2065
55362		106.77	114.772	118.435	116.925	129.249	104.091				0	0	0	0	0	0		0	0	0	0	0	0		0	0	0	0	0	0		1.00486	1.0005	1.00627	1.00749	1.00419	1.01896		140.472	129.114	132.115	141.943	142.527	135.591		22.7057	24.9938	27.0975	28.2065
55461		115.96	136.528	117.207	113.966	109.066	102.304				0	0	0	0	0	0		0	0	0	0	0	0		0	0	0	0	0	0		1.00483	1.00012	1.00672	1.00816	1.00415	1.01946		140.473	136.528	132.061	141.771	142.529	135.447		22.7057	24.9938	27.0975	28.2065
55562		120.584	97.798	112.711	116.331	126.28	114.473				0	0	0	0	0	0		0	0	0	0	0	0		0	0	0	0	0	0		1.00489	1.00019	1.00687	1.00867	1.00433	1.0204		140.502	129.184	132.043	141.639	142.516	135.235		22.9535	24.9938	27.0975	28.2065
55642		142.022	124.394	128.433	132.126	143.612	126.124				0	0	0	0	0	0		0	0	0	0	0	0		0	0	0	0	0	0		1.00491	1.0001	1.00648	1.00929	1.00411	1.02024		142.022	124.394	128.433	141.92	143.612	135.27		22.7057	25.4415	27.0975	28.3715
55722		132.183	144.789	125.742	158.342	129.779	155.442				0	0	0	0	0	0		0	0	0	0	0	0		0	0	0	0	0	0		1.00511	0.999482	1.00608	1.00969	1.00362	1.02017		140.466	144.789	132.405	158.342	142.566	155.442		22.7057	25.4415	27.137	28.3715
55882		123.202	124.476	112.262	143.933	138.591	129.771				0	0	0	0	0	0		0	0	0	0	0	0		0	0	0	0	0	0		1.00512	0.999109	1.00646	1.01041	1.00382	1.02115		140.466	124.476	132.339	143.933	138.591	129.771		22.699	25.69	27.137	28.3715
55962		138.971	125.455	130.099	133.902	133.625	130.51				0	0	0	0	0	0		0	0	0	0	0	0		0	0	0	0	0	0		1.00514	0.99843	1.00657	1.01025	1.00404	1.02161		138.971	125.455	130.099	133.902	142.632	130.51		22.699	25.69	27.0975	28.483
56042		144.466	114.076	126.465	137.662	134.427	121.234				0	0	0	0	0	0		0	0	0	0	0	0		0	0	0	0	0	0		1.00556	0.998679	1.00628	1.00981	1.00444	1.02086		144.466	129.947	132.369	137.662	142.612	135.55		22.699	25.69	27.137	28.786
56122		124.796	118.249	119.407	123.216	119.94	113.724				0	0	0	0	0	0		0	0	0	0	0	0		0	0	0	0	0	0		1.00562	0.996911	1.00508	1.00948	1.00454	1.0199		140.456	129.971	132.513	142.194	142.606	135.842		22.699	25.69	27.137	28.786
56202		102.083	118.915	105.007	132.234	111.89	131.019				0	0	0	0	0	0		0	0	0	0	0	0		0	0	0	0	0	0		1.00555	0.994892	1.00427	1.00937	1.00449	1.0193		140.456	130.184	132.516	142.207	142.494	131.019		22.699	25.69	27.137	28.786
56322		117.758	111.638	107.159	136.758	124.595	142.338				0	0	0	0	0	0		0	0	0	0	0	0		0	0	0	0	0	0		1.00535	0.994974	1.00449	1.00941	1.00369	1.01847		140.46	130.163	132.516	136.758	142.562	142.338		22.7897	25.8738	27.137	28.9418
56402		116.716	110.562	96.232	113.49	106.935	97.312				0	0	0	0	0	0		0	0	0	0	0	0		0	0	0	0	0	0		1.00527	0.995385	1.00406	1.00876	1.00366	1.01879		140.462	129.965	132.517	142.336	142.563	135.64		22.7897	25.6252	27.137	28.9418
56522		116.151	97.634	100.187	111.352	116.596	99.907				0	0	0	0	0	0		0	0	0	0	0	0		0	0	0	0	0	0		1.00509	0.995787	1.00421	1.00805	1.00327	1.01906		140.445	129.959	132.435	142.271	142.452	134.876		22.6762	25.6252	27.0975	28.786
56602		123.172	114.812	121.363	128.084	123.389	111.1				0	0	0	0	0	0		0	0	0	0	0	0		0	0	0	0	0	0		1.0053	0.996201	1.00358	1.00861	1.00361	1.01952		140.444	130.007	132.513	142.268	142.422	134.724		22.6762	25.8738	27.0975	28.786
56681		139.566	142.523	135.074	137.749	150.77	130.632				0	0	0	0	0	0		0	0	0	0	0	0		0	0	0	0	0	0		1.00552	0.996641	1.00335	1.00912	1.00401	1.01998		139.566	142.523	135.074	137.749	150.77	130.632		22.6762	25.8738	27.0975	28.786
56762		121.532	138.649	132.211	134.466	132.33	117.115				0	0	0	0	0	0		0	0	0	0	0	0		0	0	0	0	0	0		1.00584	0.996705	1.00295	1.00959	1.00467	1.01951		140.353	138.649	132.211	134.466	142.279	134.349		22.6762	25.8738	27.0975	28.483
56882		134.996	117.564	127.654	122.483	142.557	112.101				0	0	0	0	0	0		0	0	0	0	0	0		0	0	0	0	0	0		1.00626	0.996356	1.00274	1.01004	1.00453	1.01832		139.98	129.999	127.654	141.729	142.557	134.603		22.653	25.8738	27.0975	28.3715
56962		148.812	139.486	134.48	127.093	133.848	131.609				0	0	0	0	0	0		0	0	0	0	0	0		0	0	0	0	0	0		1.00639	0.996859	1.00277	1.01045	1.00469	1.01752		148.812	139.486	134.48	141.622	142.061	131.609		22.653	25.8875	27.0975	28.3715
57042		133.533	115.408	132.006	141.566	143.868	136.906				0	0	0	0	0	0		0	0	0	0	0	0		0	0	0	0	0	0		1.00661	0.997425	1.00317	1.01029	1.00507	1.01756		139.923	129.959	132.006	141.566	143.868	136.906		22.619	25.8738	26.8543	28.2065
57122		133.225	139.734	119.489	154.908	125.865	133.831				0	0	0	0	0	0		0	0	0	0	0	0		0	0	0	0	0	0		1.00618	0.997758	1.00337	1.00917	1.00527	1.01678		139.925	139.734	132.285	154.908	141.79	133.831		22.619	25.6252	26.8543	28.2065
57202		112.438	130.487	121.868	129.24	111.721	122.372				0	0	0	0	0	0		0	0	0	0	0	0		0	0	0	0	0	0		1.00664	0.997891	1.0034	1.00817	1.00524	1.01559		139.923	130.487	132.279	141.585	141.475	134.053		22.704	25.1153	26.8543	27.564
57282		115.662	103.004	105	113.357	102.966	120.857				0	0	0	0	0	0		0	0	0	0	0	0		0	0	0	0	0	0		1.00673	0.998037	1.00355	1.00756	1.0053	1.01332		139.923	129.28	132.252	141.578	141.464	134.548		22.704	24.9515	26.8543	27.3597
57362		112.527	108.424	97.068	102.76	111.256	102.801				0	0	0	0	0	0		0	0	0	0	0	0		0	0	0	0	0	0		1.00688	0.998304	1.00369	1.00748	1.00555	1.01139		139.922	129.188	132.228	141.561	141.423	135.152		22.619	24.9515	26.8543	27.1997
57442		101.494	104.307	102.265	137.58	106.247	132.422				0	0	0	0	0	0		0	0	0	0	0	0		0	0	0	0	0	0		1.00681	0.998354	1.00357	1.00708	1.00551	1.01132		139.922	129.684	132.249	137.58	141.426	132.422		22.619	25.1153	26.8543	27.1997
57521		101.895	110.758	103.033	105.918	99.879	107.172				0	0	0	0	0	0		0	0	0	0	0	0		0	0	0	0	0	0		1.00687	0.997999	1.00371	1.00714	1.00592	1.01174		139.748	129.293	132.014	141.538	141.26	134.133		22.5975	24.9515	26.7695	27.1233
57621		119.102	98.317	106.955	116.128	105.075	102.69				0	0	0	0	0	0		0	0	0	0	0	0		0	0	0	0	0	0		1.00686	0.998305	1.00373	1.00764	1.00585	1.01204		139.749	129.014	131.953	141.491	141.049	134.068		22.5975	24.7758	26.5422	27.1233
57721		124.141	123.654	123.419	140.757	130.002	137.171				0	0	0	0	0	0		0	0	0	0	0	0		0	0	0	0	0	0		1.00659	0.998333	1.00354	1.00803	1.00564	1.012		139.783	123.654	131.84	140.757	141.076	137.171		22.5975	24.7758	26.3133	26.7897
57902		137.374	143.185	131.821	154.941	129.298	139.569				0	0	0	0	0	0		0	0	0	0	0	0		0	0	0	0	0	0		1.00554	0.998655	1.0031	1.00857	1.00583	1.01165		139.912	143.185	131.821	154.941	141.051	139.569		22.5975	24.7758	26.5422	26.7897
57981		111.903	141.691	132.512	137.135	138.832	148.644				0	0	0	0	0	0		0	0	0	0	0	0		0	0	0	0	0	0		1.00489	0.998767	1.00264	1.00888	1.00633	1.01171		139.961	141.691	132.512	137.135	138.832	148.644		22.619	24.7758	26.5422	26.7897
58061		129.062	132.397	125.094	140.476	130.371	141.391				0	0	0	0	0	0		0	0	0	0	0	0		0	0	0	0	0	0		1.00491	0.998993	1.00225	1.00798	1.00629	1.01232		139.923	132.397	131.939	140.476	140.993	141.391		22.5975	24.361	26.3133	26.7897
58141		120.317	137.432	120.066	137.144	139.199	128.402				0	0	0	0	0	0		0	0	0	0	0	0		0	0	0	0	0	0		1.00487	0.999811	1.00226	1.00743	1.00557	1.01284		139.962	137.432	131.938	137.144	139.199	128.402		22.619	24.361	26.3133	26.6753
58221		124.663	118.346	110.236	131.119	127.231	124.564				0	0	0	0	0	0		0	0	0	0	0	0		0	0	0	0	0	0		1.00437	1.00028	1.00247	1.00732	1.00475	1.01269		139.991	128.345	131.922	141.282	140.974	133.761		22.619	24.361	26.3133	26.6633
58301		110.746	119.444	105.898	133.975	122.888	119.023				0	0	0	0	0	0		0	0	0	0	0	0		0	0	0	0	0	0		1.00491	1.00026	1.0025	1.00635	1.00484	1.01187		139.96	128.349	131.785	133.975	140.962	133.859		22.619	24.361	26.2207	26.6355
58382		103.244	108.616	112.275	141.285	124.614	130.802				0	0	0	0	0	0		0	0	0	0	0	0		0	0	0	0	0	0		1.00481	1.00032	1.00214	1.00633	1.00481	1.01193		139.966	128.331	131.817	141.285	140.965	130.802		22.704	24.361	26.2207	26.6355
58462		114.801	134.421	92.304	146.947	112.198	130.139				0	0	0	0	0	0		0	0	0	0	0	0		0	0	0	0	0	0		1.00471	1.00043	1.00195	1.00565	1.00458	1.01201		139.971	134.421	131.685	146.947	140.881	130.139		22.704	24.1605	26.138	26.6633
58562		103.625	127.642	101.276	129.229	123.894	110.042				0	0	0	0	0	0		0	0	0	0	0	0		0	0	0	0	0	0		1.00497	1.00034	1.0022	1.00584	1.00541	1.01209		139.923	127.642	130.717	141.278	140.764	133.38		22.6953	24.1742	25.9945	26.714
58642		115.161	95.804	100.597	111.416	104.009	111.992				0	0	0	0	0	0		0	0	0	0	0	0		0	0	0	0	0	0		1.00513	1.00051	1.0023	1.00616	1.00533	1.01236		139.753	127.639	130.695	141.123	140.679	133.309		22.378	23.7762	25.2413	26.6107
58762		114.936	93.867	94.208	103.864	112.482	103.648				0	0	0	0	0	0		0	0	0	0	0	0		0	0	0	0	0	0		1.00459	1.00071	1.00215	1.00632	1.00438	1.01247		139.693	127.593	130.666	140.926	140.636	133.305		22.2015	23.6112	24.9883	26.5472
58882		138.628	117.746	136.231	124.953	131.784	127.509				0	0	0	0	0	0		0	0	0	0	0	0		0	0	0	0	0	0		1.00387	1.00098	1.00203	1.0067	1.00362	1.01284		139.668	127.58	136.231	140.923	140.581	133.292		22.1723	23.5927	24.9883	26.5472
58962		134.358	125.208	122.503	134.819	130.384	120.451				0	0	0	0	0	0		0	0	0	0	0	0		0	0	0	0	0	0		1.00392	1.00079	1.00205	1.00592	1.00296	1.01298		139.564	125.208	130.624	134.819	140.556	133.286		22.0123	23.577	24.9595	26.4752
59041		130.973	108.576	117.055	124.239	119.255	106.493				0	0	0	0	0	0		0	0	0	0	0	0		0	0	0	0	0	0		1.00372	1.00091	1.00203	1.00559	1.00319	1.01339		139.675	127.545	130.594	140.916	140.466	133.161		22.1723	23.577	24.9185	26.4752
59122		114.875	109.556	110.877	115.707	114.342	111.067				0	0	0	0	0	0		0	0	0	0	0	0		0	0	0	0	0	0		1.00382	1.00123	1.00205	1.00593	1.00355	1.01353		139.671	127.248	130.538	140.831	140.319	133.15		22.1723	23.5125	24.885	26.4292
59201		119.344	117.236	108.154	128.898	113.514	117.443				0	0	0	0	0	0		0	0	0	0	0	0		0	0	0	0	0	0		1.00378	1.00124	1.00226	1.006	1.00289	1.01391		139.674	127.246	130.526	140.671	140.197	133.085		22.1723	23.5125	24.885	26.1892
59321		120.699	104.764	99.968	109.728	119.789	107.596				0	0	0	0	0	0		0	0	0	0	0	0		0	0	0	0	0	0		1.00375	1.00108	1.00211	1.00605	1.0034	1.0141		139.675	126.85	130.535	140.662	140.13	133.048		22.1723	23.1227	24.8897	26.1892
59402		111.336	107.233	103.622	97.136	109.819	91.828				0	0	0	0	0	0		0	0	0	0	0	0		0	0	0	0	0	0		1.00355	1.0011	1.00254	1.00589	1.00415	1.01403		139.679	126.453	130.508	140.689	139.965	133.052		22.1723	22.7235	24.8897	26.2805
59481		108.72	105.121	95.072	102.147	127.05	111.411				0	0	0	0	0	0		0	0	0	0	0	0		0	0	0	0	0	0		1.00376	1.00134	1.00287	1.00652	1.00403	1.01414		139.567	126.152	130.369	140.585	139.996	133.041		22.0398	22.3097	24.8395	26.2805
59561		114.4	99.725	105.717	112.967	109.104	103.737				0	0	0	0	0	0		0	0	0	0	0	0		0	0	0	0	0	0		1.00434	1.00176	1.00323	1.00635	1.00447	1.01409		139.443	125.928	130.209	140.307	139.605	132.788		21.985	22.1395	24.745	26.4143
59641		101.976	99.067	96.794	105.168	98.84	90.579				0	0	0	0	0	0		0	0	0	0	0	0		0	0	0	0	0	0		1.00422	1.00145	1.00326	1.00549	1.00438	1.01369		139.219	125.867	130.119	140.147	139.428	132.676		21.895	21.9445	24.62	26.3658
59741		99.045	97.359	102.49	108.548	91.73	97.321				0	0	0	0	0	0		0	0	0	0	0	0		0	0	0	0	0	0		1.00583	1.00184	1.00339	1.00553	1.00426	1.0139		138.934	125.862	129.98	139.95	139.182	132.62		21.912	21.9445	24.505	26.274
59881		141.918	113.339	135.133	137.136	133.181	122.751				0	0	0	0	0	0		0	0	0	0	0	0		0	0	0	0	0	0		1.00439	1.00206	1.00318	1.00551	1.00455	1.01424		141.918	125.859	135.133	137.136	139.172	132.601		21.912	21.9445	24.505	26.0377
59961		138.348	121.362	112.352	130.93	136.733	116.69				0	0	0	0	0	0		0	0	0	0	0	0		0	0	0	0	0	0		1.00588	1.00162	1.00334	1.00532	1.00371	1.01429		138.348	125.804	129.984	139.819	139.141	132.595		21.7735	21.8685	24.505	26.0377
60041		123.769	97.816	123.96	129.492	117.23	121.059				0	0	0	0	0	0		0	0	0	0	0	0		0	0	0	0	0	0		1.00577	1.00157	1.00326	1.00536	1.00381	1.01462		138.686	125.806	129.882	139.816	139.074	132.563		21.65	21.8685	24.4223	26.0377
60121		146.957	107.303	135.665	118.849	136.606	117.683				0	0	0	0	0	0		0	0	0	0	0	0		0	0	0	0	0	0		1.00415	1.0019	1.0036	1.00563	1.0033	1.01428		146.957	125.792	135.665	139.941	139.048	132.597		21.65	21.8685	24.4223	26.274
60241		147.333	114.469	137.557	121.812	128.584	115.534				0	0	0	0	0	0		0	0	0	0	0	0		0	0	0	0	0	0		1.00429	1.00173	1.0035	1.00507	1.00265	1.01403		147.333	125.799	137.557	140.227	139.062	132.448		21.65	21.8685	24.4223	26.3658
60321		127.156	102.398	113.853	133.098	116.801	107.907				0	0	0	0	0	0		0	0	0	0	0	0		0	0	0	0	0	0		1.00407	1.0015	1.00339	1.00568	1.00309	1.01433		138.686	125.867	129.876	140.126	139.053	132.441		21.4825	21.9445	24.4223	26.3658
60401		107.473	108.568	106.53	121.181	114.177	108.229				0	0	0	0	0	0		0	0	0	0	0	0		0	0	0	0	0	0		1.00366	1.00132	1.00351	1.00576	1.00359	1.01467		138.702	125.869	129.869	140.117	139.041	132.436		21.4825	21.9445	24.4223	26.3658
60481		110.192	110.957	101.87	108.233	118.927	105.326				0	0	0	0	0	0		0	0	0	0	0	0		0	0	0	0	0	0		1.00508	1.00116	1.00405	1.0057	1.00445	1.01476		138.654	125.871	129.84	139.935	138.991	132.435		21.4825	21.8775	24.4223	26.274
60561		112.179	99.032	101.82	116.071	100.711	106.646				0	0	0	0	0	0		0	0	0	0	0	0		0	0	0	0	0	0		1.00633	1.00139	1.00482	1.00552	1.00481	1.0148		138.634	125.98	129.796	139.951	138.966	132.545		21.4825	22.0725	24.5152	26.274
60661		109.724	108.803	104.077	95.638	126.095	107.642				0	0	0	0	0	0		0	0	0	0	0	0		0	0	0	0	0	0		1.00606	1.00148	1.00481	1.00555	1.00468	1.01487		138.578	125.966	129.622	139.798	138.975	132.434		21.3702	22.0725	24.3825	26.274
60761		118.224	94.002	114.346	99.889	103.221	94.372				0	0	0	0	0	0		0	0	0	0	0	0		0	0	0	0	0	0		1.00593	1.00141	1.00482	1.00579	1.0046	1.01487		138.474	125.977	129.533	139.776	138.892	132.434		21.4315	22.1395	24.437	26.274
60881		119.667	101.702	104.073	124.805	107.548	116.736				0	0	0	0	0	0		0	0	0	0	0	0		0	0	0	0	0	0		1.00585	1.0016	1.00483	1.00567	1.00495	1.015		138.429	125.95	129.496	139.787	138.881	132.432		21.5362	22.1395	24.3427	26.274
60962		123.471	129.035	132.977	131.725	127.08	118.087				0	0	0	0	0	0		0	0	0	0	0	0		0	0	0	0	0	0		1.00441	1.00175	1.00421	1.00558	1.00463	1.01536		138.471	129.035	132.977	139.946	138.998	132.489		21.5362	22.283	24.437	26.3658
61041		135.764	108.109	111.251	120.91	127.375	109.298				0	0	0	0	0	0		0	0	0	0	0	0		0	0	0	0	0	0		1.00451	1.00141	1.00368	1.00449	1.0047	1.0153		138.407	126.33	129.547	140.257	138.991	132.625		21.513	22.5512	24.437	26.3658
61121		139.546	125.581	136.738	130.164	129.833	111.038				0	0	0	0	0	0		0	0	0	0	0	0		0	0	0	0	0	0		1.00477	1.00101	1.00357	1.00416	1.00476	1.01511		139.546	125.581	136.738	140.694	138.986	132.703		21.513	22.5512	24.5425	26.4143
61221		136.348	110.634	127.329	143.272	139.075	133.487				0	0	0	0	0	0		0	0	0	0	0	0		0	0	0	0	0	0		1.0047	1.00116	1.0035	1.00404	1.00477	1.01529		138.466	126.58	129.775	143.272	139.075	133.487		21.5362	22.7235	24.5425	26.4143
61321		132.457	105.922	124.329	129.516	145.44	110.485				0	0	0	0	0	0		0	0	0	0	0	0		0	0	0	0	0	0		1.00478	1.00139	1.00359	1.00355	1.0047	1.01509		138.464	126.783	129.865	140.514	145.44	132.899		21.5362	23.1227	24.7085	26.3658
61401		129.254	101.865	111.521	137.308	140.542	104.868				0	0	0	0	0	0		0	0	0	0	0	0		0	0	0	0	0	0		1.00601	1.00155	1.00345	1.00355	1.00466	1.0152		138.331	126.555	129.975	137.308	140.542	132.883		21.513	22.7235	24.86	26.3658
61486		118.428	110.019	120.887	128.804	132.449	118.736				0	0	0	0	0	0		0	0	0	0	0	0		0	0	0	0	0	0		1.00665	1.0015	1.0035	1.00352	1.00494	1.01519		138.31	126.558	129.97	140.519	139.095	133.062		21.513	22.7235	24.86	26.1353
61561		132.117	102.032	109.895	123.914	122.669	105.416				0	0	0	0	0	0		0	0	0	0	0	0		0	0	0	0	0	0		1.00656	1.00152	1.00342	1.0036	1.00556	1.01514		138.313	126.753	129.977	140.768	139.067	133.063		21.316	23.0558	24.86	26.1838
61641		103.647	97.84	111.046	101.541	108.364	115.534				0	0	0	0	0	0		0	0	0	0	0	0		0	0	0	0	0	0		1.00623	1.00156	1.00336	1.00347	1.0056	1.01494		138.324	126.744	129.877	140.776	138.916	133.067		21.316	23.0558	24.8115	26.1838
61721		116.236	103.491	112.057	110.813	105.22	108.768				0	0	0	0	0	0		0	0	0	0	0	0		0	0	0	0	0	0		1.00609	1.00146	1.00331	1.00401	1.00544	1.01493		138.285	126.766	129.786	140.719	138.864	132.923		21.4002	23.1227	24.6455	26.1838
61881		123.14	91.243	98.342	113.535	117.719	102.839				0	0	0	0	0	0		0	0	0	0	0	0		0	0	0	0	0	0		1.006	1.00197	1.00314	1.00394	1.00516	1.01481		138.25	126.655	129.795	140.731	138.858	132.94		21.4505	23.348	24.6455	26.1838
61961		126.341	110.397	121.827	140.859	144.792	117.192				0	0	0	0	0	0		0	0	0	0	0	0		0	0	0	0	0	0		1.00583	1.00299	1.00322	1.00384	1.0048	1.01462		138.199	126.57	129.609	140.859	144.792	132.97		21.4575	23.348	24.54	26.1838
62081		134.75	132.941	128.695	144.072	144.68	148.731				0	0	0	0	0	0		0	0	0	0	0	0		0	0	0	0	0	0		1.00584	1.00214	1.00436	1.00329	1.00471	1.01459		138.199	132.941	128.695	144.072	144.68	148.731		21.4575	23.348	24.54	26.1838
62161		134	120.268	133.566	125.487	132.481	117.13				0	0	0	0	0	0		0	0	0	0	0	0		0	0	0	0	0	0		1.00584	1.00216	1.00446	1.0025	1.00485	1.01481		138.187	126.623	133.566	140.905	138.68	133.07		21.3903	23.348	24.54	26.2752
62241		132.118	120.092	119.156	123.83	123.623	112.077				0	0	0	0	0	0		0	0	0	0	0	0		0	0	0	0	0	0		1.00564	1.00129	1.00545	1.00246	1.00459	1.01483		138.192	126.804	129.533	140.907	138.717	133.069		21.3903	23.348	24.437	26.184
62321		120.09	124.515	113.997	121.174	136.969	126.515				0	0	0	0	0	0		0	0	0	0	0	0		0	0	0	0	0	0		1.00572	1.00175	1.00565	1.00351	1.00428	1.01473		138.19	124.515	129.498	140.869	138.761	133.071		21.3903	23.1227	24.437	26.1055
62401		115.461	104.403	116.599	121.353	136.835	119.996				0	0	0	0	0	0		0	0	0	0	0	0		0	0	0	0	0	0		1.00597	1.00144	1.00556	1.00352	1.00424	1.0149		138.184	126.771	129.516	140.868	138.767	133.068		21.2978	23.0558	24.277	25.9295
62481		127.112	103.808	113.755	118.613	119.356	105.593				0	0	0	0	0	0		0	0	0	0	0	0		0	0	0	0	0	0		1.00579	1.00167	1.00555	1.00356	1.00455	1.01485		138.188	126.72	129.517	140.867	138.722	133.069		21.3903	23.0558	24.184	25.8128
62561		123.883	109.035	111.198	119.521	119.333	107.947				0	0	0	0	0	0		0	0	0	0	0	0		0	0	0	0	0	0		1.00588	1.00244	1.00552	1.00368	1.0045	1.01472		138.186	126.605	129.524	140.862	138.729	133.071		21.3903	22.872	24.184	25.8128
62661		120.361	99.3	98.042	120.33	97.219	112.217				0	0	0	0	0	0		0	0	0	0	0	0		0	0	0	0	0	0		1.00588	1.0029	1.00545	1.0034	1.00425	1.01499		138.187	126.576	129.533	140.873	138.765	133.066		21.3903	22.7738	24.184	25.8128
62741		118.957	104.663	105.643	100.242	104.196	105.099				0	0	0	0	0	0		0	0	0	0	0	0		0	0	0	0	0	0		1.0056	1.00293	1.00539	1.00311	1.00412	1.0158		138.193	126.574	129.533	140.883	138.784	133.051		21.3903	22.872	24.184	25.8128
62881		128.374	102.396	107.205	120.426	123.997	120.71				0	0	0	0	0	0		0	0	0	0	0	0		0	0	0	0	0	0		1.00523	1.00297	1.00536	1.00312	1.00371	1.01569		138.162	126.572	129.533	140.883	138.833	133.053		21.3927	23.0558	24.277	25.8128
62981		145.587	125.882	130.699	144.206	142.83	139.198				0	0	0	0	0	0		0	0	0	0	0	0		0	0	0	0	0	0		1.0051	1.00308	1.00522	1.00294	1.00322	1.01548		145.587	125.882	130.699	144.206	142.83	139.198		21.4697	23.0558	24.437	25.9295
63081		134.583	120.095	136.15	114.851	132.775	132.617				0	0	0	0	0	0		0	0	0	0	0	0		0	0	0	0	0	0		1.0049	1.00278	1.00527	1.00276	1.00299	1.01547		138.134	126.584	136.15	140.896	138.846	132.617		21.5847	23.1227	24.54	25.9295
63161		126.731	112.79	106.889	123.888	145.778	120.703				0	0	0	0	0	0		0	0	0	0	0	0		0	0	0	0	0	0		1.00481	1.00292	1.00509	1.00274	1.00304	1.01549		138.136	126.815	129.533	140.897	145.778	133.057		21.5847	23.517	24.54	25.9295
63241		130.756	114.64	129.072	123.841	136.303	120.233				0	0	0	0	0	0		0	0	0	0	0	0		0	0	0	0	0	0		1.00458	1.0029	1.00504	1.0027	1.00304	1.01615		138.14	126.819	129.072	140.898	138.846	133.003		21.8567	23.517	24.54	25.9295
63321		127.268	120.048	117.801	121.702	129.94	115.574				0	0	0	0	0	0		0	0	0	0	0	0		0	0	0	0	0	0		1.00479	1.00301	1.00526	1.00215	1.00338	1.01631		138.136	126.795	129.533	140.918	138.839	132.978		21.8567	23.45	24.54	25.8128
63401		120.109	122.895	112.974	117.018	124.912	108.831				0	0	0	0	0	0		0	0	0	0	0	0		0	0	0	0	0	0		1.00475	1.00323	1.00518	1.00199	1.00381	1.01633		138.137	122.895	129.533	140.921	138.827	132.975		21.8567	23.45	24.54	25.9295
63481		127.644	119.456	100.293	136.122	117.188	129.86				0	0	0	0	0	0		0	0	0	0	0	0		0	0	0	0	0	0		1.00477	1.00313	1.00577	1.00235	1.00367	1.01691		138.137	126.769	129.473	136.122	138.834	129.86		21.9405	23.45	24.3088	25.9295
63561		126.686	128.304	102.241	138.449	132.58	123.636				0	0	0	0	0	0		0	0	0	0	0	0		0	0	0	0	0	0		1.00541	1.00308	1.00572	1.00217	1.00342	1.01678		138.124	128.304	129.484	138.449	138.839	132.908		21.8567	23.45	24.54	25.9295
63641		104.262	108.25	99.838	115.488	131.144	112.471				0	0	0	0	0	0		0	0	0	0	0	0		0	0	0	0	0	0		1.0053	1.0029	1.00559	1.00208	1.00311	1.01654		138.126	126.82	129.509	140.92	138.844	132.944		21.8567	23.45	24.3088	25.9295
63761		117.96	104.058	111.899	106.098	133.113	108.641				0	0	0	0	0	0		0	0	0	0	0	0		0	0	0	0	0	0		1.00525	1.00285	1.00502	1.00218	1.00297	1.01645		138.127	126.829	129.533	140.917	138.847	132.957		21.8567	23.2662	24.184	25.8128
63921		126.447	127.488	130.536	137.773	123.736	127.208				0	0	0	0	0	0		0	0	0	0	0	0		0	0	0	0	0	0		1.00512	1.00268	1.00525	1.00191	1.00298	1.01634		138.13	127.488	130.536	137.773	138.847	132.973		21.5847	23.2662	24.1665	25.8128
64001		135.591	136.132	142.416	133.561	151.458	142.744				0	0	0	0	0	0		0	0	0	0	0	0		0	0	0	0	0	0		1.00597	1.00299	1.0058	1.00195	1.00311	1.01649		138.077	136.132	142.416	140.921	151.458	142.744		21.5847	23.1335	24.272	25.8128
64081		147.907	106.763	129.759	149.939	141.971	126.239				0	0	0	0	0	0		0	0	0	0	0	0		0	0	0	0	0	0		1.0053	1.00305	1.00569	1.00188	1.00287	1.01647		147.907	126.786	129.759	149.939	141.971	132.954		21.644	23.1335	24.272	25.8128
64161		141.414	108.962	125.275	149.691	136.631	142.308				0	0	0	0	0	0		0	0	0	0	0	0		0	0	0	0	0	0		1.005	1.00313	1.00608	1.00173	1.00272	1.01634		141.414	126.768	129.533	149.691	138.852	142.308		21.6735	23.1335	24.272	25.8128
64261		141.426	131.372	124.6	128.514	133.774	127.446				0	0	0	0	0	0		0	0	0	0	0	0		0	0	0	0	0	0		1.00504	1.0032	1.00613	1.00173	1.00272	1.01631		141.426	131.372	129.672	140.922	138.852	132.978		21.5665	23.1335	24.4333	25.5925
64341		138.452	142.557	134.448	116.601	145.583	138.493				0	0	0	0	0	0		0	0	0	0	0	0		0	0	0	0	0	0		1.00495	1.00331	1.00641	1.00184	1.00244	1.01571		138.452	142.557	134.448	140.922	145.583	138.493		21.4895	23.0773	24.461	25.4985
64421		141.255	118.218	120.249	140.92	146.374	113.156				0	0	0	0	0	0		0	0	0	0	0	0		0	0	0	0	0	0		1.00507	1.00333	1.00539	1.00195	1.00233	1.01524		141.255	126.725	129.951	140.92	146.374	133.062		21.4575	22.939	24.444	25.4398
64501		122.216	137.117	125.142	129.992	144.808	133.31				0	0	0	0	0	0		0	0	0	0	0	0		0	0	0	0	0	0		1.00523	1.00338	1.00452	1.002	1.00239	1.01533		138.275	137.117	130.211	140.921	144.808	133.31		21.4505	22.8808	24.5623	25.3363
64581		127.11	109.709	117.174	136.745	126.388	124.61				0	0	0	0	0	0		0	0	0	0	0	0		0	0	0	0	0	0		1.00555	1.00353	1.00462	1.00215	1.0024	1.01539		138.269	126.682	130.199	136.745	138.857	133.059		21.3413	22.8725	24.5577	25.0343
64661		129.925	142.483	120.96	145.397	122.117	133.935				0	0	0	0	0	0		0	0	0	0	0	0		0	0	0	0	0	0		1.00616	1.00362	1.00483	1.0024	1.00217	1.01535		138.243	142.483	130.174	145.397	138.862	133.935		21.223	22.855	24.3912	24.9125
64741		125.574	127.586	108.616	132.737	123.224	138.165				0	0	0	0	0	0		0	0	0	0	0	0		0	0	0	0	0	0		1.00607	1.00374	1.00486	1.00185	1.00192	1.01518		138.247	127.586	130.171	140.922	138.869	138.165		21.223	22.7738	24.3912	24.8903
64901		123.574	100.075	114.612	118.862	125.401	117.762				0	0	0	0	0	0		0	0	0	0	0	0		0	0	0	0	0	0		1.00583	1.0037	1.00453	1.00193	1.00174	1.01523		138.257	126.646	130.209	140.921	138.875	133.062		21.223	22.7148	24.3912	24.8903
65001		138.795	118.861	135.836	148.262	129.386	138.907				0	0	0	0	0	0		0	0	0	0	0	0		0	0	0	0	0	0		1.00569	1.00367	1.00437	1.00199	1.00161	1.01509		138.795	126.651	135.836	148.262	138.879	138.907		21.3413	22.7148	24.3912	24.7835
65081		137.123	145.563	157.752	139.648	138.511	139.213				0	0	0	0	0	0		0	0	0	0	0	0		0	0	0	0	0	0		1.00556	1.00369	1.00422	1.00192	1.0013	1.01513		138.268	145.563	157.752	139.648	138.511	139.213		21.3413	22.7738	24.5577	24.7835
65161		154.546	129.962	133.442	143.063	146.617	132.789				0	0	0	0	0	0		0	0	0	0	0	0		0	0	0	0	0	0		1.00543	1.00396	1.00452	1.00203	1.00115	1.0152		154.546	129.962	133.442	143.063	146.617	132.789		21.4505	22.855	24.5577	24.7835
65241		137.085	124.378	125.854	146.291	151.627	133.051				0	0	0	0	0	0		0	0	0	0	0	0		0	0	0	0	0	0		1.00512	1.00397	1.00416	1.00209	1.00098	1.0154		138.276	124.378	130.254	146.291	151.627	133.051		21.543	22.855	24.5623	24.7835
65321		124.471	123.295	134.718	141.537	140.08	136.013				0	0	0	0	0	0		0	0	0	0	0	0		0	0	0	0	0	0		1.00542	1.00378	1.00493	1.00183	1.0011	1.01513		138.273	123.295	134.718	141.537	140.08	136.013		21.575	22.8725	24.6165	24.8903
65401		130.927	113.246	131.673	149.339	138.321	150.848				0	0	0	0	0	0		0	0	0	0	0	0		0	0	0	0	0	0		1.00576	1.004	1.00494	1.00189	1.001	1.01518		138.26	126.613	131.673	149.339	138.321	150.848		21.652	22.855	24.5623	24.7835
65481		141.479	145.82	129.533	139.805	140.571	127.539				0	0	0	0	0	0		0	0	0	0	0	0		0	0	0	0	0	0		1.00565	1.0042	1.00483	1.00204	1.00086	1.01555		141.479	145.82	129.533	139.805	140.571	133.056		21.652	22.7738	24.5577	24.6997
65601		143.665	123.828	137.321	142.024	141.428	131.348				0	0	0	0	0	0		0	0	0	0	0	0		0	0	0	0	0	0		1.00621	1.00421	1.00475	1.00076	1.00056	1.01546		143.665	123.828	137.321	142.024	141.428	131.348		21.652	22.7148	24.3912	24.507
65681		129.817	121.583	121.205	127.537	146.99	122.875				0	0	0	0	0	0		0	0	0	0	0	0		0	0	0	0	0	0		1.00608	1.00444	1.00479	1.00086	1.0013	1.01566		138.246	126.585	130.18	140.928	146.99	133.054		21.652	22.7148	24.1025	24.507
65761		138.156	149.926	110.911	147.973	126.415	155.446				0	0	0	0	0	0		0	0	0	0	0	0		0	0	0	0	0	0		1.00608	1.00426	1.00482	1.00098	1.00126	1.01608		138.156	149.926	130.176	147.973	138.891	155.446		21.7408	22.7148	23.9505	24.507
65881		130.89	105.5	114.878	123.416	132.023	144.451				0	0	0	0	0	0		0	0	0	0	0	0		0	0	0	0	0	0		1.00583	1.00447	1.00489	1.00117	1.00142	1.01639		138.199	126.583	130.168	140.926	138.886	144.451		22.0128	22.7148	23.9235	24.507
66004		154.754	134.357	141.172	153.95	159.076	148.05				0	0	0	0	0	0		0	0	0	0	0	0		0	0	0	0	0	0		1.00581	1.00436	1.00471	1.00137	1.00109	1.0164		154.754	134.357	141.172	153.95	159.076	148.05		22.0128	22.7148	23.9235	24.507
66081		148.478	141.419	153.899	173.848	157.812	156.529				0	0	0	0	0	0		0	0	0	0	0	0		0	0	0	0	0	0		1.00588	1.00414	1.00489	1.00166	1.00085	1.01645		148.478	141.419	153.899	173.848	157.812	156.529		22.0965	22.7738	23.9505	24.6997
66161		157.015	141.291	141.589	155.885	161.497	154.899				0	0	0	0	0	0		0	0	0	0	0	0		0	0	0	0	0	0		1.00598	1.00425	1.00493	1.00214	1.00097	1.01679		157.015	141.291	141.589	155.885	161.497	154.899		22.135	22.855	24.1025	24.507
66261		144.541	128.161	131.951	142.266	146.394	142.912				0	0	0	0	0	0		0	0	0	0	0	0		0	0	0	0	0	0		1.00592	1.0044	1.00471	1.00249	1.00085	1.01725		144.541	128.161	131.951	142.266	146.394	142.912		22.152	22.8725	24.3912	24.422
66341		153.781	164.309	153.532	160.925	155.324	157.87				0	0	0	0	0	0		0	0	0	0	0	0		0	0	0	0	0	0		1.00658	1.00438	1.00441	1.00227	1.00056	1.01709		153.781	164.309	153.532	160.925	155.324	157.87		22.2013	22.8808	24.3912	24.507
66441		151.788	140.073	145.168	148.82	138.514	156.752				0	0	0	0	0	0		0	0	0	0	0	0		0	0	0	0	0	0		1.00661	1.00418	1.00519	1.00323	1.00025	1.01669		151.788	140.073	145.168	148.82	138.936	156.752		22.225	22.939	24.5577	24.6997
66521		146.658	140.226	138.11	144.895	145.781	124.128				0	0	0	0	0	0		0	0	0	0	0	0		0	0	0	0	0	0		1.00703	1.00414	1.00511	1.00354	0.999992	1.0167		146.658	140.226	138.11	144.895	145.781	132.92		22.225	22.939	24.3912	24.6997
66601		157.977	135.131	144.697	148.76	149.358	139.936				0	0	0	0	0	0		0	0	0	0	0	0		0	0	0	0	0	0		1.00699	1.00449	1.00404	1.00363	0.999886	1.01682		157.977	135.131	144.697	148.76	149.358	139.936		22.2013	22.8808	24.1025	24.507
66681		129.869	131.151	130.298	137.209	140.882	133.45				0	0	0	0	0	0		0	0	0	0	0	0		0	0	0	0	0	0		1.00695	1.00455	1.00307	1.00366	0.9996	1.01734		138.197	131.151	130.298	137.209	140.882	133.45		22.2013	22.939	23.9505	24.422
66761		127.878	123.508	144.376	144.541	136.353	130.906				0	0	0	0	0	0		0	0	0	0	0	0		0	0	0	0	0	0		1.0073	1.00481	1.0031	1.00405	0.999418	1.01714		138.193	123.508	144.376	144.541	139.013	130.906		22.2013	22.8808	23.9505	24.3255
66881		116.838	131.08	120.366	116.741	130.198	120.821				0	0	0	0	0	0		0	0	0	0	0	0		0	0	0	0	0	0		1.00753	1.00493	1.00328	1.00367	0.999497	1.01716		138.188	131.08	130.301	140.907	139.005	132.852		22.152	22.8808	23.9235	24.2812
66961		112.959	118.553	110.519	125.958	145.036	131.559				0	0	0	0	0	0		0	0	0	0	0	0		0	0	0	0	0	0		1.00737	1.00503	1.00314	1.0037	0.999348	1.01724		138.191	126.548	130.301	140.907	145.036	131.559		22.152	22.8808	23.9235	24.2812
67061		141.235	121.137	118.281	126.715	140.057	133.369				0	0	0	0	0	0		0	0	0	0	0	0		0	0	0	0	0	0		1.00734	1.00496	1.003	1.00399	0.999476	1.01737		141.235	126.553	130.302	140.9	140.057	133.369		22.152	22.8808	23.9235	24.274
67141		149.586	125.422	155.066	160.834	154.775	184.329				0	0	0	0	0	0		0	0	0	0	0	0		0	0	0	0	0	0		1.0072	1.00516	1.00327	1.00406	0.9995	1.01751		149.586	125.422	155.066	160.834	154.775	184.329		22.2013	22.8808	23.9235	24.2812
67241		132.94	130.046	139.49	170.992	153.469	170.266				0	0	0	0	0	0		0	0	0	0	0	0		0	0	0	0	0	0		1.0072	1.00526	1.00306	1.00416	0.999419	1.01736		138.195	130.046	139.49	170.992	153.469	170.266		22.2013	22.8808	23.9235	24.2812
67321		133.576	132.405	134.286	161.223	156.046	147.822				0	0	0	0	0	0		0	0	0	0	0	0		0	0	0	0	0	0		1.0072	1.00522	1.00289	1.00411	0.999174	1.01704		138.196	132.405	134.286	161.223	156.046	147.822		22.2013	22.8808	23.9235	24.2812
67401		148.457	152.322	130.429	153.637	156.886	155.9				0	0	0	0	0	0		0	0	0	0	0	0		0	0	0	0	0	0		1.00711	1.00501	1.00255	1.00392	0.998853	1.01718		148.457	152.322	130.429	153.637	156.886	155.9		22.225	22.8808	23.9505	24.2812
67501		150.167	140.338	150.395	146.292	160.332	154.134				0	0	0	0	0	0		0	0	0	0	0	0		0	0	0	0	0	0		1.00723	1.00497	1.00349	1.00373	0.99842	1.01704		150.167	140.338	150.395	146.292	160.332	154.134		22.2768	22.8808	23.9505	24.2812
67581		166.902	128.782	146.162	135.369	140.671	145.701				0	0	0	0	0	0		0	0	0	0	0	0		0	0	0	0	0	0		1.00696	1.00486	1.0032	1.00402	0.998165	1.017		166.902	128.782	146.162	140.899	140.671	145.701		22.4708	22.8808	23.9505	24.2812
67661		144.819	114.59	129.187	133.974	142.406	141.924				0	0	0	0	0	0		0	0	0	0	0	0		0	0	0	0	0	0		1.00683	1.00497	1.00206	1.00416	0.998298	1.01705		144.819	126.552	130.309	140.895	142.406	141.924		22.4708	22.8808	23.9235	24.274
67741		136.493	144.885	139.621	139.533	140.76	146.597				0	0	0	0	0	0		0	0	0	0	0	0		0	0	0	0	0	0		1.00677	1.00498	1.00166	1.00377	0.998363	1.01666		138.197	144.885	139.621	139.533	140.76	146.597		22.4708	22.8725	23.6557	24.2178
67881		136.169	147.216	129.049	142.056	127.8	133.083				0	0	0	0	0	0		0	0	0	0	0	0		0	0	0	0	0	0		1.00683	1.00455	1.00154	1.00389	0.998633	1.01638		138.197	147.216	130.347	142.056	139.079	133.083		22.2768	22.855	23.5623	24.1168
67981		132.397	142.982	113.548	153.634	135.915	129.166				0	0	0	0	0	0		0	0	0	0	0	0		0	0	0	0	0	0		1.00693	1.00406	1.00146	1.00274	0.998724	1.01701		138.197	142.982	130.353	153.634	139.076	133.061		22.225	22.7738	23.5157	24.0397
68061		126.854	122.468	124.114	136.077	113.618	141.473				0	0	0	0	0	0		0	0	0	0	0	0		0	0	0	0	0	0		1.00696	1.00412	1.00152	1.00172	0.998594	1.01713		138.197	126.605	130.349	140.922	139.081	141.473		22.2013	22.7738	23.5157	24.003
68161		135.705	132.542	143.752	137.072	126.957	135.472				0	0	0	0	0	0		0	0	0	0	0	0		0	0	0	0	0	0		1.00697	1.00451	1.00171	1.00181	0.998189	1.01675		138.196	132.542	143.752	140.922	139.097	135.472		22.225	22.7738	23.5623	23.9858
68241		138.641	151.137	152.699	172.604	159.935	183.722				0	0	0	0	0	0		0	0	0	0	0	0		0	0	0	0	0	0		1.00708	1.00478	1.00193	1.00196	0.998179	1.01687		138.641	151.137	152.699	172.604	159.935	183.722		22.225	22.7738	23.5157	23.9725
68321		133.991	147.616	148.129	146.309	147.267	156.13				0	0	0	0	0	0		0	0	0	0	0	0		0	0	0	0	0	0		1.00693	1.00526	1.00199	1.00218	0.997803	1.01699		138.197	147.616	148.129	146.309	147.267	156.13		22.2768	22.7148	23.5157	23.862
68401		151.546	123.086	127.554	155.837	154.082	140.684				0	0	0	0	0	0		0	0	0	0	0	0		0	0	0	0	0	0		1.00704	1.00509	1.00184	1.00315	0.997965	1.01703		151.546	126.544	130.326	155.837	154.082	140.684		22.4708	22.7148	23.5157	23.862
68481		133.624	133.888	140.04	159.118	158.025	165.489				0	0	0	0	0	0		0	0	0	0	0	0		0	0	0	0	0	0		1.00776	1.00494	1.00172	1.00302	0.998535	1.01704		138.182	133.888	140.04	159.118	158.025	165.489		22.4708	22.7148	23.5623	23.862
68601		142.128	136.092	138.075	148.488	146.83	165.573				0	0	0	0	0	0		0	0	0	0	0	0		0	0	0	0	0	0		1.00866	1.00562	1.00276	1.00185	0.99917	1.01684		142.128	136.092	138.075	148.488	146.83	165.573		22.6588	22.7148	23.5623	23.4903
68681		128.465	127.595	133.487	137.552	145.047	140.994				0	0	0	0	0	0		0	0	0	0	0	0		0	0	0	0	0	0		1.00937	1.00566	1.00372	1.00186	0.999783	1.0169		138.147	127.595	133.487	140.922	145.047	140.994		22.4885	22.7148	23.5157	23.3468
68761		131.688	122.548	127.868	143.652	155.771	151.474				0	0	0	0	0	0		0	0	0	0	0	0		0	0	0	0	0	0		1.00931	1.00517	1.00386	1.00147	1.00093	1.01609		138.148	126.539	130.307	143.652	155.771	151.474		22.2708	22.4695	23.4423	23.247
68881		131.359	126.995	127.65	133.628	123.081	146.737				0	0	0	0	0	0		0	0	0	0	0	0		0	0	0	0	0	0		1.00924	1.00499	1.00414	1.00157	1.0009	1.01624		138.149	126.995	130.305	140.923	138.895	146.737		22.2013	22.33	23.4423	22.9495
68961		133.033	136.519	125.449	118.43	137.137	127.124				0	0	0	0	0	0		0	0	0	0	0	0		0	0	0	0	0	0		1.00919	1.00509	1.00407	1.00161	1.00072	1.01636		138.15	136.519	130.305	140.923	138.904	133.073		22.2013	22.3005	23.4423	22.8528
69041		126.472	117.083	127.82	132.814	127.956	133.105				0	0	0	0	0	0		0	0	0	0	0	0		0	0	0	0	0	0		1.00831	1.00542	1.00411	1.00192	1.00085	1.01619		138.17	126.64	130.305	140.921	138.897	133.105		22.152	22.2285	23.3568	22.6822
69161		135.048	109.216	125.008	125.723	144.284	123.158				0	0	0	0	0	0		0	0	0	0	0	0		0	0	0	0	0	0		1.00833	1.00532	1.00413	1.00121	1.00089	1.01652		138.169	126.662	130.305	140.926	144.284	133.096		22.152	22.2285	23.3568	22.6822
69241		150.227	149.166	149.66	170.494	156.313	155.165				0	0	0	0	0	0		0	0	0	0	0	0		0	0	0	0	0	0		1.00817	1.00525	1.0042	1.00212	1.00078	1.01646		150.227	149.166	149.66	170.494	156.313	155.165		22.2013	22.2285	23.4423	22.6822
69321		145.797	150.33	156.129	159.906	164.63	153.17				0	0	0	0	0	0		0	0	0	0	0	0		0	0	0	0	0	0		1.00807	1.00543	1.0042	1.00233	1.00107	1.01671		145.797	150.33	156.129	159.906	164.63	153.17		22.2708	22.2285	23.6103	22.8528
69421		148.326	126.114	144.967	148.402	169.092	154.355				0	0	0	0	0	0		0	0	0	0	0	0		0	0	0	0	0	0		1.00862	1.00515	1.00387	1.00293	1.00082	1.0166		148.326	126.114	144.967	148.402	169.092	154.355		22.4885	22.3005	23.6568	22.8528
69522		157.939	141.098	140.302	146.597	157.407	155.611				0	0	0	0	0	0		0	0	0	0	0	0		0	0	0	0	0	0		1.00891	1.00487	1.00363	1.00417	1.00061	1.01641		157.939	141.098	140.302	146.597	157.407	155.611		22.7385	22.33	23.7503	22.8528
69601		166.92	136.151	161.424	168.092	161.699	152.866				0	0	0	0	0	0		0	0	0	0	0	0		0	0	0	0	0	0		1.00856	1.00467	1.00383	1.00419	1.00136	1.01643		166.92	136.151	161.424	168.092	161.699	152.866		22.7385	22.4695	23.7503	22.9495
69681		151.999	135.013	133.459	144.69	147.281	139.627				0	0	0	0	0	0		0	0	0	0	0	0		0	0	0	0	0	0		1.00845	1.00454	1.00385	1.0042	1.00361	1.01647		151.999	135.013	133.459	144.69	147.281	139.627		22.7385	22.33	23.6568	22.8528
69761		142.926	114.737	129.014	150.164	166.552	153.734				0	0	0	0	0	0		0	0	0	0	0	0		0	0	0	0	0	0		1.00838	1.0045	1.00334	1.00425	1.00359	1.01639		142.926	127.195	130.457	150.164	166.552	153.734		22.4885	22.3762	23.6715	23.1077
69881		143.223	124.403	136.224	158.617	140.302	139.446				0	0	0	0	0	0		0	0	0	0	0	0		0	0	0	0	0	0		1.00836	1.00489	1.0033	1.00307	1.00312	1.01659		143.223	127.115	136.224	158.617	138.544	139.446		22.4885	22.3042	23.5035	22.9372
70001		168.35	131.689	133.044	155.069	126.844	142.617				0	0	0	0	0	0		0	0	0	0	0	0		0	0	0	0	0	0		1.00821	1.00473	1.00329	1.00275	1.00315	1.01659		168.35	131.689	133.044	155.069	138.543	142.617		22.2708	22.3042	23.418	22.886
70081		144.216	133.921	139.257	159.397	143.014	142.678				0	0	0	0	0	0		0	0	0	0	0	0		0	0	0	0	0	0		1.0086	1.00486	1.00343	1.00281	1.00313	1.01656		144.216	133.921	139.257	159.397	143.014	142.678		22.2708	22.1365	23.3787	22.9735
70161		154.137	121.788	136.092	144.556	136.775	146.073				0	0	0	0	0	0		0	0	0	0	0	0		0	0	0	0	0	0		1.00866	1.00506	1.00349	1.0022	1.00167	1.01635		154.137	127.079	136.092	144.556	138.652	146.073		22.2035	22.1365	23.3787	22.9735
70241		143.605	131.526	130.718	147.472	130.169	141.261				0	0	0	0	0	0		0	0	0	0	0	0		0	0	0	0	0	0		1.00863	1.00497	1.00404	1.0025	0.999318	1.01603		143.605	131.526	130.718	147.472	138.89	141.261		22.362	22.2285	23.3787	22.9735
70321		140.498	131.577	144.623	165.389	145.671	170.815				0	0	0	0	0	0		0	0	0	0	0	0		0	0	0	0	0	0		1.00851	1.00528	1.00358	1.00272	0.999375	1.01597		140.498	131.577	144.623	165.389	145.671	170.815		22.4293	22.2285	23.3787	23.144
70401		143.136	144.211	153.965	163.064	168.806	166.84				0	0	0	0	0	0		0	0	0	0	0	0		0	0	0	0	0	0		1.00873	1.00555	1.00411	1.00348	1.00149	1.01624		143.136	144.211	153.965	163.064	168.806	166.84		22.4293	22.0952	23.3787	23.2182
70481		153.412	146.692	157.402	170.383	154.711	190.328				0	0	0	0	0	0		0	0	0	0	0	0		0	0	0	0	0	0		1.00931	1.00614	1.00455	1.00376	1.00294	1.01625		153.412	146.692	157.402	170.383	154.711	190.328		22.5343	22.1672	23.3787	23.2182
70581		151.01	132.002	129.096	163.603	151.926	174.836				0	0	0	0	0	0		0	0	0	0	0	0		0	0	0	0	0	0		1.00972	1.00633	1.00447	1.00473	1.003	1.01634		151.01	132.002	130.379	163.603	151.926	174.836		22.5343	22.1877	23.418	23.2182
70661		139.674	148.916	132.839	160.282	171.634	173.896				0	0	0	0	0	0		0	0	0	0	0	0		0	0	0	0	0	0		1.00968	1.00656	1.00505	1.00466	1.00278	1.01589		139.674	148.916	132.839	160.282	171.634	173.896		22.7385	22.1877	23.3787	23.144
70742		154.962	155.399	168.232	157.927	173.422	175.633				0	0	0	0	0	0		0	0	0	0	0	0		0	0	0	0	0	0		1.00994	1.00639	1.00552	1.0033	1.00279	1.01584		154.962	155.399	168.232	157.927	173.422	175.633		22.7385	22.0952	23.3027	22.9735
70901		143.533	167.885	139.341	177.215	148.413	179.498				0	0	0	0	0	0		0	0	0	0	0	0		0	0	0	0	0	0		1.00985	1.00614	1.00547	1.00279	1.00306	1.0154		143.533	167.885	139.341	177.215	148.413	179.498		22.5343	22.0607	23.2782	22.886
70981		135.282	136.242	137.379	145.717	144.688	159.288				0	0	0	0	0	0		0	0	0	0	0	0		0	0	0	0	0	0		1.00991	1.00546	1.00558	1.00192	1.00298	1.01553		138.172	136.242	137.379	145.717	144.688	159.288		22.6197	21.696	23.3418	22.958
71061		134.648	137.89	141.73	144.443	147.973	157.889				0	0	0	0	0	0		0	0	0	0	0	0		0	0	0	0	0	0		1.00976	1.00535	1.00611	1.00066	1.00247	1.01564		138.139	137.89	141.73	144.443	147.973	157.889		22.5343	21.696	23.2782	23.0215
71181		138.482	172.851	122.189	165.14	141.096	187.722				0	0	0	0	0	0		0	0	0	0	0	0		0	0	0	0	0	0		1.0099	1.00534	1.00563	1.00071	1.00239	1.01594		138.137	172.851	130.306	165.14	138.79	187.722		22.7385	21.696	23.2782	23.0215
71261		129.038	114.547	123.974	148.759	112.924	163.059				0	0	0	0	0	0		0	0	0	0	0	0		0	0	0	0	0	0		1.0099	1.00521	1.00504	1.00079	1.00074	1.01591		138.137	126.684	130.338	148.759	138.903	163.059		22.7385	21.3415	23.2782	23.0215
71341		114.654	124.914	120.984	156.321	109.969	174.516				0	0	0	0	0	0		0	0	0	0	0	0		0	0	0	0	0	0		1.00989	1.00521	1.00492	1.00011	1.00231	1.01601		138.137	126.685	130.347	156.321	138.802	174.516		22.7385	21.696	23.2782	23.0215
71421		155.136	135.391	135.985	157.15	134.794	161.131				0	0	0	0	0	0		0	0	0	0	0	0		0	0	0	0	0	0		1.00964	1.00525	1.00483	1.00015	1.00261	1.01648		155.136	135.391	135.985	157.15	138.758	161.131		22.8353	21.3415	23.255	23.0215
71521		173.004	158.753	157.24	172.726	166.965	162.472				0	0	0	0	0	0		0	0	0	0	0	0		0	0	0	0	0	0		1.00928	1.0052	1.0052	0.999849	1.00306	1.01626		173.004	158.753	157.24	172.726	166.965	162.472		22.8353	21.3415	23.2782	23.0215
71601		146.85	177.572	151.698	157.527	155.212	180.392				0	0	0	0	0	0		0	0	0	0	0	0		0	0	0	0	0	0		1.00921	1.00504	1.00554	1.00024	1.00282	1.01643		146.85	177.572	151.698	157.527	155.212	180.392		22.8353	21.3415	23.255	22.8738
71681		138.2	144.273	150.664	164.373	166.672	174.721				0	0	0	0	0	0		0	0	0	0	0	0		0	0	0	0	0	0		1.0091	1.00467	1.00517	1.00143	1.00233	1.01669		138.152	144.273	150.664	164.373	166.672	174.721		22.8353	21.3415	23.255	22.807
71761		141.187	134.961	149.792	159.376	137.995	156.946				0	0	0	0	0	0		0	0	0	0	0	0		0	0	0	0	0	0		1.00901	1.00455	1.00523	1.00122	1.00211	1.01666		141.187	134.961	149.792	159.376	138.83	156.946		22.7385	21.1025	23.153	22.797
71881		140.857	150.449	130.593	164.016	145.71	169.346				0	0	0	0	0	0		0	0	0	0	0	0		0	0	0	0	0	0		1.00896	1.00447	1.00549	1.00107	1.00201	1.0167		140.857	150.449	130.307	164.016	145.71	169.346		22.7385	21.1025	23.096	22.6475
71961		134.506	113.333	123.275	148.14	131.214	158.533				0	0	0	0	0	0		0	0	0	0	0	0		0	0	0	0	0	0		1.00898	1.00423	1.0065	1.00096	1.00259	1.01655		138.154	126.897	130.302	148.14	138.761	158.533		22.598	21.3415	23.0185	22.5935
72041		126.628	124.249	135.537	148.735	147.021	143.375				0	0	0	0	0	0		0	0	0	0	0	0		0	0	0	0	0	0		1.00921	1.00422	1.00718	1.00172	1.00253	1.01638		138.108	126.9	135.537	148.735	147.021	143.375		22.5308	21.696	23.0185	22.6475
72121		128.521	115.052	129.533	137.236	129.341	124.948				0	0	0	0	0	0		0	0	0	0	0	0		0	0	0	0	0	0		1.00888	1.00461	1.0074	1.00172	1.00273	1.01631		138.042	126.815	130.272	141.376	138.741	133.353		22.6417	21.696	23.096	22.6475
72201		133.104	115.366	119.506	141.367	134.532	127.116				0	0	0	0	0	0		0	0	0	0	0	0		0	0	0	0	0	0		1.0089	1.00532	1.0072	1.00227	1.00263	1.01654		138.041	126.529	130.295	141.367	138.755	133.345		22.7385	21.5628	23.153	22.6475
72281		106.704	101.341	117.634	144.829	127.837	132.444				0	0	0	0	0	0		0	0	0	0	0	0		0	0	0	0	0	0		1.00877	1.00571	1.0077	1.00384	1.00225	1.01643		137.972	126.082	130.237	144.829	138.809	133.288		22.7375	21.6303	23.153	22.7335
72381		120.22	112.901	118.812	137.075	114.718	127.209				0	0	0	0	0	0		0	0	0	0	0	0		0	0	0	0	0	0		1.00915	1.00558	1.00834	1.00383	1.00204	1.01618		137.967	126.1	130.163	141.26	138.835	133.297		22.7375	21.8215	23.255	22.7335
72481		132.399	112.837	116.539	128.775	138.92	133.246				0	0	0	0	0	0		0	0	0	0	0	0		0	0	0	0	0	0		1.00941	1.00546	1.00811	1.00357	1.00235	1.01624		137.967	126.117	130.19	141.267	138.795	133.295		22.81	22.0503	23.2782	22.7435
72561		147.13	139.85	137.783	158.605	143.23	148.142				0	0	0	0	0	0		0	0	0	0	0	0		0	0	0	0	0	0		1.00941	1.00508	1.00763	1.00444	1.00243	1.01663		147.13	139.85	137.783	158.605	143.23	148.142		22.991	22.333	23.255	22.7382
72641		156.399	138.436	135.427	151.871	143.635	159.866				0	0	0	0	0	0		0	0	0	0	0	0		0	0	0	0	0	0		1.00961	1.00493	1.00775	1.00417	1.00232	1.01668		156.399	138.436	135.427	151.871	143.635	159.866		22.991	22.3883	23.255	22.6715
72761		142.415	137.85	137.219	139.253	146.138	130.448				0	0	0	0	0	0		0	0	0	0	0	0		0	0	0	0	0	0		1.00959	1.00451	1.00822	1.00413	1.00211	1.01733		142.415	137.85	137.219	141.068	146.138	133.255		22.81	22.333	23.255	22.6615
72881		139.174	136.352	140.09	140.931	141.318	138.214				0	0	0	0	0	0		0	0	0	0	0	0		0	0	0	0	0	0		1.00944	1.00476	1.00802	1.00462	1.0025	1.01709		137.967	136.352	140.09	141.018	138.774	138.214		22.81	22.333	23.153	22.512
72961		140.65	139.736	128.224	148.418	143.082	124.221				0	0	0	0	0	0		0	0	0	0	0	0		0	0	0	0	0	0		1.00977	1.00472	1.00837	1.00449	1.00212	1.01667		140.65	139.736	130.159	148.418	143.082	133.279		22.81	22.3475	23.096	22.512
73041		125.342	106.462	115.94	133.949	122.192	126.247				0	0	0	0	0	0		0	0	0	0	0	0		0	0	0	0	0	0		1.00989	1.00471	1.0085	1.00454	1.00178	1.01753		137.621	126.297	129.979	141.025	138.637	133.248		22.81	22.0503	23.0348	22.512
73121		133.614	110.834	118.695	134.377	120.676	122.568				0	0	0	0	0	0		0	0	0	0	0	0		0	0	0	0	0	0		1.01	1.00457	1.00848	1.00453	1.00254	1.01774		137.492	126.33	129.981	141.027	138.59	133.167		22.759	22.0503	23.0918	22.512
73201		116.385	104.637	109.388	141.59	124.049	121.957				0	0	0	0	0	0		0	0	0	0	0	0		0	0	0	0	0	0		1.00993	1.00456	1.00836	1.00548	1.00309	1.01748		137.505	126.333	129.863	141.59	138.545	133.109		22.759	22.333	23.1937	22.6615
73281		124.17	113.613	116.645	127.071	121.747	124.042				0	0	0	0	0	0		0	0	0	0	0	0		0	0	0	0	0	0		1.00965	1.00436	1.00825	1.00596	1.00317	1.01772		137.318	126.382	129.618	140.928	138.541	133.103		22.9042	22.333	23.1225	22.6715
73401		125.489	120.774	114.433	132.756	124.186	126.074				0	0	0	0	0	0		0	0	0	0	0	0		0	0	0	0	0	0		1.00968	1.00417	1.00821	1.0058	1.0031	1.01795		137.316	126.426	129.622	140.929	138.544	133.1		22.9785	22.3883	23.1225	22.7382
73481		119.485	143.372	108.396	134.403	115.936	130.917				0	0	0	0	0	0		0	0	0	0	0	0		0	0	0	0	0	0		1.00941	1.00398	1.00785	1.00564	1.00262	1.01805		137.211	143.372	129.67	140.93	138.566	133.099		22.989	22.4255	23.1225	22.886
73561		119.459	118.528	116.255	134.341	123.32	119.533				0	0	0	0	0	0		0	0	0	0	0	0		0	0	0	0	0	0		1.01008	1.00387	1.0075	1.00532	1.00235	1.01894		137.162	126.498	129.716	140.947	138.578	133.088		23.1315	22.4255	23.1562	22.886
73641		141.54	113.052	127.845	142.529	133.717	153.839				0	0	0	0	0	0		0	0	0	0	0	0		0	0	0	0	0	0		1.01026	1.00346	1.0069	1.00505	1.00201	1.01966		141.54	126.54	129.814	142.529	138.589	153.839		23.1315	22.4798	23.1562	22.886
73741		149.194	133.805	129.133	138.105	146.433	139.351				0	0	0	0	0	0		0	0	0	0	0	0		0	0	0	0	0	0		1.01009	1.0035	1.00725	1.00485	1.00181	1.01948		149.194	133.805	129.75	140.994	146.433	139.351		23.149	22.4255	23.1562	22.7382
73881		150.758	131.278	138.817	147.937	146.85	135.965				0	0	0	0	0	0		0	0	0	0	0	0		0	0	0	0	0	0		1.00979	1.0036	1.00712	1.00552	1.00169	1.01925		150.758	131.278	138.817	147.937	146.85	135.965		23.1315	22.4255	23.217	22.7382
74001		159.008	125.858	134.911	147.454	144.419	123.94				0	0	0	0	0	0		0	0	0	0	0	0		0	0	0	0	0	0		1.00948	1.00424	1.00704	1.00533	1.00145	1.01908		159.008	126.598	134.911	147.454	144.419	133.086		23.0473	22.4255	23.217	22.7382
74081		133.699	118.657	121.17	127.486	141.971	120.404				0	0	0	0	0	0		0	0	0	0	0	0		0	0	0	0	0	0		1.00914	1.00421	1.00692	1.00487	1.00133	1.01883		137.082	126.6	130.129	140.924	138.512	133.06		23.028	22.4255	23.217	22.702
74161		142.4	124.372	121.896	133.629	129.926	120.114				0	0	0	0	0	0		0	0	0	0	0	0		0	0	0	0	0	0		1.0092	1.00418	1.0067	1.00562	1.00141	1.0185		142.4	126.602	129.855	140.919	138.512	133.066		23.0473	22.4255	23.1225	22.702
74241		134.457	124.967	111.424	141.409	136.302	132.644				0	0	0	0	0	0		0	0	0	0	0	0		0	0	0	0	0	0		1.00907	1.00409	1.00776	1.00553	1.00107	1.01891		137.032	126.445	129.533	140.92	138.437	133.059		22.8323	22.4255	23.0042	22.702
74321		124.59	112.833	118.355	131.308	122.938	120.97				0	0	0	0	0	0		0	0	0	0	0	0		0	0	0	0	0	0		1.00918	1.00471	1.00819	1.00549	1.00088	1.02017		137.01	126.298	129.515	140.92	138.264	133.008		22.8323	22.4255	23.0008	22.702
74401		114.372	117.353	121.859	117.678	124.839	112.865				0	0	0	0	0	0		0	0	0	0	0	0		0	0	0	0	0	0		1.00944	1.0046	1.00805	1.00557	1.00091	1.02112		136.962	126.324	129.517	140.919	138.08	132.96		22.8498	22.4798	23.1068	22.8498
74481		118.378	118.182	100.446	145.031	104.178	117.328				0	0	0	0	0	0		0	0	0	0	0	0		0	0	0	0	0	0		1.00882	1.00448	1.00803	1.00567	1.00088	1.02205		137.068	126.353	129.518	145.031	138.083	132.947		22.8498	22.4798	23.1068	22.7897
74561		108.128	99.356	111.939	110.279	106.888	111.558				0	0	0	0	0	0		0	0	0	0	0	0		0	0	0	0	0	0		1.00869	1.00411	1.00836	1.00543	1.00079	1.02273		137.069	126.44	129.512	140.92	138.089	132.937		22.914	22.597	23.0008	22.7897
74661		117.991	104.446	113.892	123.47	112.559	119.633				0	0	0	0	0	0		0	0	0	0	0	0		0	0	0	0	0	0		1.00877	1.00396	1.00805	1.00602	1.00051	1.02253		137.068	126.477	129.517	140.916	138.109	132.94		23.0063	22.597	23.0008	22.8498
74761		137.067	118.128	121.704	138.065	139.139	144.104				0	0	0	0	0	0		0	0	0	0	0	0		0	0	0	0	0	0		1.00879	1.00413	1.00815	1.00628	0.999984	1.02235		137.068	126.437	129.515	140.913	138.169	144.104		23.0063	22.6468	23.0008	22.9372
74901		138.293	125.478	135.787	152.949	128.9	147.842				0	0	0	0	0	0		0	0	0	0	0	0		0	0	0	0	0	0		1.00829	1.00393	1.00785	1.00578	0.999641	1.02235		137.073	126.484	135.787	152.949	138.211	147.842		23.129	22.6468	23.1068	23.1412
74981		138.695	125.741	117.41	138.038	139.555	141.026				0	0	0	0	0	0		0	0	0	0	0	0		0	0	0	0	0	0		1.00819	1.00421	1.00769	1.00543	0.999227	1.02383		137.074	126.417	129.407	140.906	138.081	141.026		23.129	22.6468	22.9553	23.0153
75061		144.389	132.684	126.298	139.267	120.735	116.729				0	0	0	0	0	0		0	0	0	0	0	0		0	0	0	0	0	0		1.00795	1.00388	1.00721	1.00538	0.998754	1.02357		144.389	132.684	129.186	140.907	138.116	132.951		23.129	22.6468	22.6505	23.0153
75141		145.335	118.954	127.455	137.104	127.381	114.671				0	0	0	0	0	0		0	0	0	0	0	0		0	0	0	0	0	0		1.00769	1.00433	1.00699	1.00616	0.99833	1.02337		145.335	126.389	129.221	140.893	138.025	133.027		22.8153	22.703	22.6505	23.0153
75221		142.985	107.615	119.121	123.818	131.297	117.6				0	0	0	0	0	0		0	0	0	0	0	0		0	0	0	0	0	0		1.00775	1.00502	1.00682	1.00588	0.998117	1.02476		142.985	126.222	129.144	140.898	138.041	132.959		22.6388	22.788	22.396	23.0153
75301		123.009	119.109	101.256	132.033	123.738	116.831				0	0	0	0	0	0		0	0	0	0	0	0		0	0	0	0	0	0		1.00771	1.00585	1.00674	1.00661	0.998231	1.02475		136.508	126.063	129.106	140.884	137.554	132.959		22.5442	22.8273	22.4172	23.0153
75381		120.805	112.743	116.295	109.413	115.074	109.699				0	0	0	0	0	0		0	0	0	0	0	0		0	0	0	0	0	0		1.00748	1.00654	1.00696	1.00622	0.999258	1.02568		136.467	125.968	129.14	140.891	137.288	132.946		22.5442	22.8428	22.4737	22.8473
75481		113.865	111.325	111.262	115.591	116.817	108.452				0	0	0	0	0	0		0	0	0	0	0	0		0	0	0	0	0	0		1.00747	1.0065	1.00696	1.00595	1.00006	1.02651		136.317	125.974	129.101	140.897	137.184	132.934		22.453	22.8428	22.4172	22.8473
75581		117.038	109.196	113.018	109.565	100.01	111.452				0	0	0	0	0	0		0	0	0	0	0	0		0	0	0	0	0	0		1.00755	1.00641	1.00679	1.00572	1.00009	1.02658		136.309	125.986	129.104	140.871	137.18	132.929		22.453	22.9213	22.5547	22.9873
75661		118.245	115.631	106.895	129.248	117.079	128.813				0	0	0	0	0	0		0	0	0	0	0	0		0	0	0	0	0	0		1.00772	1.00637	1.0066	1.00586	1.0002	1.02648		136.292	125.993	129.08	140.87	137.166	132.935		22.51	22.9213	22.5315	23.1393
75761		114.401	107.216	98.969	117.045	113.706	119.938				0	0	0	0	0	0		0	0	0	0	0	0		0	0	0	0	0	0		1.00764	1.00618	1.00604	1.00573	0.999931	1.02596		136.3	126.018	129.088	140.871	137.2	132.942		22.51	23.0865	22.5697	23.1393
75881		159.437	129.911	136.285	133.605	157.161	143.299				0	0	0	0	0	0		0	0	0	0	0	0		0	0	0	0	0	0		1.00874	1.00625	1.00625	1.00536	0.999703	1.02522		159.437	129.911	136.285	140.875	157.161	143.299		22.5998	23.0367	22.5697	23.1393
75961		116.9	120.614	132.874	141.639	134.147	138.714				0	0	0	0	0	0		0	0	0	0	0	0		0	0	0	0	0	0		1.00851	1.00605	1.00598	1.0053	0.999322	1.02497		136.209	125.874	132.874	141.639	137.28	138.714		22.5998	22.77	22.593	23.1565
76041		130.455	141.409	121.096	142.392	119.808	159.097				0	0	0	0	0	0		0	0	0	0	0	0		0	0	0	0	0	0		1.00937	1.00638	1.00615	1.00522	0.999219	1.02486		135.748	141.409	129.166	142.392	137.09	159.097		22.6708	22.77	22.6495	23.2825
76141		144.431	135.04	114.565	151.652	136.136	124.87				0	0	0	0	0	0		0	0	0	0	0	0		0	0	0	0	0	0		1.00929	1.00651	1.00586	1.00489	0.998947	1.02459		144.431	135.04	129.175	151.652	137.117	132.965		22.6708	22.77	22.6495	23.1565
76221		141.458	117.272	107.909	143.855	129.258	128.447				0	0	0	0	0	0		0	0	0	0	0	0		0	0	0	0	0	0		1.00917	1.00672	1.00585	1.00481	0.998847	1.02438		141.458	125.864	129.433	143.855	136.966	132.976		22.6708	22.77	22.904	22.9873
76301		136.737	131.182	107.334	121.207	117.654	113.321				0	0	0	0	0	0		0	0	0	0	0	0		0	0	0	0	0	0		1.00933	1.00695	1.00575	1.00447	0.999067	1.02402		136.065	131.182	129.178	140.893	136.96	132.994		22.6708	23.0367	22.6495	22.9873
76401		130.88	117.189	106.431	117.636	106.364	120.761				0	0	0	0	0	0		0	0	0	0	0	0		0	0	0	0	0	0		1.008	1.00724	1.00594	1.00434	0.99902	1.02392		135.974	125.853	129.172	140.895	136.961	132.999		22.4188	23.0367	22.6495	22.9873
76481		124.568	113.894	111.864	132.861	117.883	115.357				0	0	0	0	0	0		0	0	0	0	0	0		0	0	0	0	0	0		1.00789	1.00726	1.00637	1.00414	0.998903	1.02434		136	125.852	129.159	140.899	136.964	132.978		22.4188	23.352	22.696	22.9873
76561		117.743	140.09	105.07	130.302	112.434	134.119				0	0	0	0	0	0		0	0	0	0	0	0		0	0	0	0	0	0		1.00795	1.00698	1.00711	1.00417	0.999072	1.02457		136.197	140.09	129.135	140.898	136.96	134.119		22.3248	23.6158	22.696	22.9873
76661		106.419	107.942	112.989	119.966	113.78	113.998				0	0	0	0	0	0		0	0	0	0	0	0		0	0	0	0	0	0		1.00909	1.00669	1.00783	1.00517	0.998783	1.02449		136.121	125.865	129.119	140.879	136.968	132.938		22.4188	23.6158	22.696	22.9873
76761		110.396	97.368	105.345	125.928	117.725	108.253				0	0	0	0	0	0		0	0	0	0	0	0		0	0	0	0	0	0		1.00813	1.00651	1.00863	1.00465	0.998948	1.02396		136.192	125.867	129.102	140.889	136.963	132.945		22.4265	23.6158	22.696	22.678
76881		117.145	111.764	118.126	116.718	110.282	106.62				0	0	0	0	0	0		0	0	0	0	0	0		0	0	0	0	0	0		1.00767	1.00784	1.00889	1.00529	0.999518	1.02348		136.206	125.812	129.096	140.877	136.946	132.952		22.4265	23.6158	22.696	22.5545
76981		146.009	126.52	142.968	154.457	142.845	148.669				0	0	0	0	0	0		0	0	0	0	0	0		0	0	0	0	0	0		1.00749	1.00945	1.00884	1.0055	0.999659	1.02291		146.009	126.52	142.968	154.457	142.845	148.669		22.4265	23.7095	22.7372	22.678
77081		129.467	143.677	128.614	141.264	137.355	135.635				0	0	0	0	0	0		0	0	0	0	0	0		0	0	0	0	0	0		1.00745	1.00981	1.00852	1.00569	0.999373	1.02294		136.213	143.677	129.077	141.264	136.888	135.635		22.4265	23.7095	22.6807	22.8473
77161		151.773	132.33	131.482	144.361	138.116	139.037				0	0	0	0	0	0		0	0	0	0	0	0		0	0	0	0	0	0		1.00765	1.00961	1.00861	1.00548	0.999421	1.02284		151.773	132.33	131.482	144.361	136.949	139.037		22.6785	23.7095	22.6807	22.9732
77241		139.549	136.044	127.919	132.217	134.564	138.715				0	0	0	0	0	0		0	0	0	0	0	0		0	0	0	0	0	0		1.00794	1.00977	1.00837	1.00573	0.999281	1.02303		139.549	136.044	129.107	140.929	136.953	138.715		22.7015	24.026	22.7372	23.0095
77321		142.629	134.486	136.394	132.857	143.023	125.118				0	0	0	0	0	0		0	0	0	0	0	0		0	0	0	0	0	0		1.00796	1.00906	1.00818	1.00566	0.999173	1.0229		142.629	134.486	136.394	141.084	143.023	133.105		22.7015	23.7095	22.6807	23.0815
77421		128.831	113.215	130.307	118.645	133.817	116.184				0	0	0	0	0	0		0	0	0	0	0	0		0	0	0	0	0	0		1.00768	1.00933	1.00812	1.00566	0.999208	1.02291		136.341	125.828	130.307	141.084	137.091	133.105		22.7015	24.026	22.6575	23.076
77501		123.933	122.136	117.027	130.659	126.664	133.173				0	0	0	0	0	0		0	0	0	0	0	0		0	0	0	0	0	0		1.00778	1.00936	1.00843	1.00583	0.9992	1.02302		136.442	125.826	129.078	141.067	137.296	133.173		22.7927	24.026	22.6807	23.076
77581		125.824	128.834	126.424	147.523	116.573	130.229				0	0	0	0	0	0		0	0	0	0	0	0		0	0	0	0	0	0		1.00786	1.00951	1.009	1.00603	0.999545	1.02307		136.64	128.834	129.094	147.523	137.69	133.103		23.056	24.026	22.7372	23.0965
77661		124.522	121.948	104.856	129.614	115.609	126.496				0	0	0	0	0	0		0	0	0	0	0	0		0	0	0	0	0	0		1.00796	1.01003	1.00893	1.00662	0.999622	1.02355		136.915	125.866	129.095	141.271	138.053	133.148		23.3698	24.2295	22.696	23.0215
77741		111.828	100.438	111.22	121.583	108.096	121.997				0	0	0	0	0	0		0	0	0	0	0	0		0	0	0	0	0	0		1.00797	1.01008	1.00886	1.00679	0.999596	1.02321		137.077	125.953	129.134	141.304	138.185	133.161		23.4908	24.3628	22.9537	23.0708
77881		115.556	92.72	106.533	118.388	97.027	112.023				0	0	0	0	0	0		0	0	0	0	0	0		0	0	0	0	0	0		1.00771	1.01134	1.00851	1.00715	0.999148	1.02272		137.111	125.872	129.145	141.286	138.223	133.181		23.4853	24.3628	22.9155	23.0708
77961		110.17	114.346	118.742	117.188	96.875	95.247				0	0	0	0	0	0		0	0	0	0	0	0		0	0	0	0	0	0		1.00734	1.01325	1.00833	1.00673	0.998727	1.02282		137.119	125.796	129.29	141.306	138.258	133.176		23.4283	24.3628	23.15	22.9665
78041		132.72	123.213	114.068	131.695	119.02	129.015				0	0	0	0	0	0		0	0	0	0	0	0		0	0	0	0	0	0		1.00696	1.01413	1.00929	1.00711	0.999362	1.02281		137.155	125.736	129.174	141.288	138.205	133.177		23.4395	24.3628	23.0008	22.9665
78121		125.93	106.575	127.514	143.068	126.889	136.985				0	0	0	0	0	0		0	0	0	0	0	0		0	0	0	0	0	0		1.00657	1.01405	1.00922	1.0071	0.998917	1.02249		137.213	125.743	129.441	143.068	138.243	136.985		23.4395	24.3628	23.038	23.0185
78241		122.654	120.989	117.408	134.638	115.885	117.409				0	0	0	0	0	0		0	0	0	0	0	0		0	0	0	0	0	0		1.00662	1.01409	1.0093	1.0073	0.998954	1.02241		137.314	125.74	129.427	141.361	138.313	133.193		23.5368	24.3628	23.038	23.0185
78321		123.769	114.967	114.435	126.265	132.322	111.35				0	0	0	0	0	0		0	0	0	0	0	0		0	0	0	0	0	0		1.00679	1.01384	1.00958	1.00742	0.998851	1.02245		137.764	125.603	129.375	141.384	138.317	133.122		23.573	24.2295	23.038	23.0835
78401		121.79	116.041	123.923	136.257	122.92	112.192				0	0	0	0	0	0		0	0	0	0	0	0		0	0	0	0	0	0		1.00678	1.01414	1.00991	1.00741	0.998818	1.02249		137.984	125.476	129.515	141.384	138.318	133.121		23.6565	24.026	23.1562	23.0835
78481		106.55	110.205	116.352	120.327	113.826	123.362				0	0	0	0	0	0		0	0	0	0	0	0		0	0	0	0	0	0		1.00691	1.01428	1.01005	1.00691	0.998162	1.02246		138.059	125.471	129.533	141.429	138.388	133.122		23.7238	23.7095	23.2508	23.1685
78565		108.501	111.46	107.793	105.146	109.301	100.933				0	0	0	0	150	0		0	0	0	0	27.6968	0		0	0	0	0	1	0		1.0071	1.01445	1.01032	1.00689	0.99829	1.0221		138.158	125.559	129.571	141.43	138.373	133.136		23.8092	23.7095	23.32	23.1685
78641		113.893	111.326	108.608	113.059	100.131	106.554				0	0	0	0	150	0		0	0	0	0	28.375	0		0	0	0	0	1	0		1.0072	1.01462	1.01042	1.00832	0.998409	1.02242		138.199	125.549	129.558	141.394	138.36	133.123		23.7542	23.7095	23.2862	23.1685
78721		109.34	101.731	102.442	103.054	102.877	105.924				0	0	0	0	150	0		0	0	0	0	28.7012	0		0	0	0	0	1	0		1.0074	1.01422	1.01052	1.00684	0.99848	1.02245		138.281	125.572	129.545	141.434	138.352	133.122		23.7747	23.7095	23.2862	23.1685
78881		94.51	100.952	98.565	118.967	89.658	110.401				0	0	0	0	150	0		0	0	0	0	28.8962	0		0	0	0	0	1	0		1.00724	1.0145	1.01044	1.00691	0.998324	1.02251		138.289	125.556	129.556	141.429	138.37	133.189		23.7105	23.7095	23.263	23.1685
78981		99.283	107.416	94.878	110.561	81.416	95.911				0	0	0	0	150	0		0	0	0	0	28.785	0		0	0	0	0	1	0		1.00711	1.01449	1.01037	1.00703	0.998394	1.02273		138.295	125.465	129.564	141.42	138.512	133.252		23.5265	23.5062	23.161	23.1685
79063		101.019	89.299	98.045	107.251	99.318	104.349				0	0	0	0	150	0		0	0	0	0	29.4249	0		0	0	0	0	1	0		1.00728	1.01466	1.01022	1.00634	0.998467	1.02299		138.345	125.546	129.881	141.563	138.524	133.307		23.4837	23.6158	23.1883	23.1867
79141		118.247	135.493	124.485	119.089	123.905	115.365				0	0	0	0	150	0		0	0	0	0	30.7597	0		0	0	0	0	1	0		1.00747	1.015	1.01035	1.00544	0.998991	1.02294		138.434	135.493	130.299	141.641	138.565	133.368		23.2967	23.6685	23.1532	23.388
79221		108.966	124.251	124.031	137.142	120.396	119.897				0	0	0	0	150	150		0	0	0	0	31.7586	26.7704		0	0	0	0	1	1		1.00746	1.01557	1.01038	1.00536	0.998584	1.02318		138.435	125.758	129.832	141.752	138.622	133.437		23.3413	23.9657	23.1108	23.4645
79341		126.85	111.651	115.706	127.904	107.609	105.731				0	0	0	0	150	0		0	0	0	0	32.6842	0		0	0	0	0	1	0		1.00741	1.01545	1.01075	1.00462	0.999011	1.02343		138.478	125.766	130.254	141.889	138.868	133.476		23.3995	23.9657	23.1532	23.6535
79421		122.432	110.16	106.12	107.677	124.968	115.052				0	0	0	0	150	0		0	0	0	0	33.3546	0		0	0	0	0	1	0		1.00747	1.01566	1.0109	1.00455	0.998922	1.02324		138.613	125.86	130.305	141.901	138.886	133.48		23.4412	24.099	23.2865	23.6535
79501		111.862	116.105	115.957	117.032	117.266	113.574				0	0	0	0	150	0		0	0	0	0	33.3941	0		0	0	0	0	1	0		1.00754	1.01564	1.00997	1.00464	0.997764	1.02354		138.684	125.86	130.469	142.04	139.012	133.776		23.3322	24.099	23.5252	23.6327
79581		121.239	99.207	105.169	100.224	102.178	109.732				0	0	0	0	150	0		0	0	0	0	32.8199	0		0	0	0	0	1	0		1.00753	1.01547	1.01027	1.00481	0.999028	1.02366		138.726	125.863	130.547	142.139	138.865	133.744		23.3717	24.099	23.826	23.7483
79661		108.118	97.125	105.88	114.592	102.062	98.309				0	0	0	0	150	0		0	0	0	0	32.2943	0		0	0	0	0	1	0		1.00726	1.01438	1.01052	1.00458	0.997888	1.02366		138.734	126.073	130.599	142.167	139	133.745		23.3717	24.099	23.781	23.6943
79741		104.826	106.978	119.408	126.664	93.743	106.185				0	0	0	0	150	0		0	0	0	0	32.3917	0		0	0	0	0	1	0		1.00737	1.01287	1.0102	1.00459	0.997514	1.02371		138.733	126.276	130.618	142.166	139.035	133.99		23.1545	24.099	23.697	23.683
79881		117.267	90.175	117.386	102.693	100.077	103.424				0	0	0	0	150	0		0	0	0	0	32.2365	0		0	0	0	0	1	0		1.00751	1.01303	1.01027	1.00479	0.997444	1.02378		138.783	126.254	130.703	142.317	139.125	134.078		23.177	24.099	23.8935	23.76
79981		126.099	109.341	146.771	124.094	106.831	99.124				0	0	0	0	150	0		0	0	0	0	31.3789	0		0	0	0	0	1	0		1.00758	1.01328	1.01042	1.0051	0.997491	1.02377		138.833	126.416	146.771	142.422	139.454	134.122		23.3528	23.951	24.0675	24.0755
80061		141.429	102.094	125.275	104.474	100.282	93.6				0	0	0	0	150	0		0	0	0	0	31.193	0		0	0	0	0	1	0		1.00739	1.01331	1.01066	1.00536	0.997627	1.02416		141.429	126.508	130.827	142.532	139.666	134.206		23.588	23.8107	23.9815	24.038
80141		147.104	93.109	128.027	90.156	96.54	91.037				0	0	0	0	150	150		0	0	0	0	33.2704	27.6906		0	0	0	0	1	1		1.0072	1.01353	1.01068	1.00556	0.997632	1.02375		147.104	126.545	131.017	142.522	139.946	134.267		23.4055	23.6898	23.9225	24.0073
80241		150.431	101.146	142.888	122.051	114.634	115.628				0	0	0	0	150	150		0	0	0	0	34.5563	28.9087		0	0	0	0	1	1		1.00731	1.01381	1.01009	1.00533	0.998117	1.02354		150.431	126.611	142.888	142.533	140.066	134.491		23.2133	23.8498	23.9225	24.0073
80341		134.822	112.21	139.398	140.906	110.59	125.175				0	0	0	0	150	150		0	0	0	0	35.472	29.4564		0	0	0	0	1	1		1.00721	1.0157	1.01058	1.00555	0.998038	1.02362		138.872	126.526	139.398	140.906	140.067	134.559		23.4055	23.8498	24.032	24.1297
80421		137.967	122.271	135.216	122.72	114.675	124.172				0	0	0	0	150	150		0	0	0	0	37.5483	31.0064		0	0	0	0	1	1		1.0075	1.01393	1.00938	1.00605	0.997996	1.02387		138.976	126.682	135.216	142.898	140.067	134.79		23.4655	24.0302	24.1437	24.2705
80501		142.757	108.615	134.132	122.723	123.051	112.596				0	0	0	0	150	150		0	0	0	0	37.7121	31.4995		0	0	0	0	1	1		1.00751	1.01251	1.00878	1.00568	0.998192	1.02394		142.757	126.688	134.132	143.067	140.065	135.156		23.4055	24.0302	24.1437	24.5017
80581		127.951	106.754	116.175	126.282	112.868	110.961				0	0	0	0	150	150		0	0	0	0	37.631	31.2949		0	0	0	0	1	1		1.00798	1.01052	1.00829	1.00525	0.998549	1.02383		138.867	127.014	131.549	143.219	140.06	135.172		23.4055	24.0302	24.032	24.5535
80661		124.389	106.254	110.42	127.481	102.541	98.428				0	0	0	0	150	150		0	0	0	0	37.8828	31.4455		0	0	0	0	1	1		1.008	1.01072	1.00776	1.00544	0.99849	1.02344		138.867	127.321	131.608	143.212	140.061	135.42		23.4055	23.9005	24.032	24.5535
80741		109.99	110.559	103.933	131.409	94.607	104.243				0	0	0	0	150	150		0	0	0	0	37.2679	31.0622		0	0	0	0	1	1		1.00708	1.00925	1.00794	1.00592	0.998581	1.02326		139.01	127.457	131.827	143.174	140.059	135.437		23.3342	23.9005	24.058	24.5535
80881		103.226	107.65	95.282	113.123	101.027	107.628				0	0	0	0	150	150		0	0	0	0	37.9117	30.4898		0	0	0	0	1	1		1.00577	1.0099	1.00803	1.00652	0.998502	1.02374		139.226	127.528	131.973	143.234	140.113	135.498		23.199	24.0098	24.1002	24.7
80961		106.493	95.2	92.318	116.991	105.01	97.364				0	0	0	0	150	150		0	0	0	0	37.7319	29.9598		0	0	0	0	1	1		1.00548	1.01025	1.00857	1.00597	0.998601	1.02221		139.237	127.588	132.017	143.54	140.312	135.547		23.1543	23.986	24.0375	24.7783
81041		105.353	94.238	91.231	96.715	82.12	90.677				0	0	0	0	150	150		0	0	0	0	38.7801	29.9966		0	0	0	0	1	1		1.00533	1.01057	1.00898	1.00632	0.9988	1.02091		139.24	127.596	132.109	143.653	140.407	135.648		22.8787	24.088	24.248	24.6507
81121		100.175	97.718	107.616	106.712	95.197	96.703				0	0	0	0	150	150		0	0	0	0	39.5846	29.9573		0	0	0	0	1	1		1.00558	1.01082	1.0095	1.00669	0.998537	1.02047		139.274	127.627	132.169	143.711	140.427	135.823		22.9123	24.2385	24.3	24.6495
81201		92.811	101.207	78.904	111.57	90.061	96.57				0	0	0	0	150	150		0	0	0	0	40.1671	30.2365		0	0	0	0	1	1		1.00565	1.01092	1.00983	1.00598	0.998409	1.02053		139.447	127.625	132.247	144.007	140.548	135.816		23.0553	24.1272	24.3798	24.7862
81301		90.079	88.892	94.001	94.554	83.12	84.844				0	0	150	0	150	150		0	0	28.1686	0	41.1656	30.7062		0	0	1	0	1	1		1.00594	1.01119	1.00988	1.00597	0.997588	1.02048		139.524	127.62	132.244	144.009	140.641	135.822		23.2545	24.1272	24.5295	24.7862
81401		112.65	108.886	107.331	116.566	115.605	105.328				150	150	150	150	150	150		29.8069	25.9948	30.0673	29.1586	42.2701	32.0764		1	1	1	1	1	1		1.00603	1.01137	1.01004	1.0058	0.996675	1.01998		139.52	127.721	132.233	144.03	140.791	135.885		23.2545	24.429	24.5295	24.7862
81521		111.768	113.746	108.365	118.641	105.801	116.278				150	150	150	150	150	150		32.0125	27.2841	32.2247	30.5203	43.5709	33.3275		1	1	1	1	1	1		1.00601	1.01128	1.01005	1.00585	0.996749	1.02005		139.407	127.729	132.142	144.024	140.785	135.994		23.2545	24.429	24.3025	24.7862
81601		111.096	110.247	109.811	128.516	98.548	97.393				150	150	150	150	150	150		32.2121	27.5082	32.6677	31.3818	44.2388	33.3199		1	1	1	1	1	1		1.00604	1.01127	1.00967	1.006	0.996904	1.02018		139.404	127.73	132.16	144.005	140.774	135.99		23.2545	24.429	24.3025	24.856
81681		110.199	109.369	110.241	113.925	108.293	116.228				150	150	150	150	150	150		32.4042	27.2062	31.9019	31.7292	43.8077	32.5869		1	1	1	1	1	1		1.00605	1.01048	1.00991	1.00577	0.997065	1.02037		139.403	127.809	132.149	144.034	140.672	135.985		23.2545	24.429	24.3025	24.856
81761		115.249	93.722	107.49	105.209	88.097	117.373				150	150	150	150	150	150		31.5076	27.6206	30.9693	32.29	43.369	32.3815		1	1	1	1	1	1		1.00605	1.01021	1.01	1.00547	0.997173	1.01954		139.402	127.846	132.144	144.072	140.666	136.008		23.53	24.3598	24.3025	24.856
81881		102.321	102.745	109.714	113.208	111.828	112.207				150	150	150	150	150	150		31.1165	27.5306	30.7814	31.6745	43.5975	31.6252		1	1	1	1	1	1		1.00612	1.01007	1.00975	1.00526	0.997032	1.01859		139.395	128.007	132.156	144.109	140.674	136.073		23.53	24.3598	24.3025	24.942
81961		108.81	93.626	94.046	108.346	79.334	95.584				150	150	150	150	150	150		30.5178	27.5151	30.0081	31.0961	43.1269	31.5391		1	1	1	1	1	1		1.00625	1.01005	1.00978	1.0059	0.99766	1.01763		139.381	128.071	132.155	144.178	140.729	136.963		23.53	24.3675	24.3025	25.0192
82041		104.95	82.45	101.643	109.917	80.415	94.893				150	150	150	150	150	150		30.2917	27.1602	29.919	30.3474	42.3587	31.1975		1	1	1	1	1	1		1.00609	1.01028	1.00977	1.00638	0.997884	1.01659		139.398	128.054	132.155	144.147	140.717	137.298		23.2545	24.2502	24.3025	24.948
82121		111.807	102.735	89.899	122.058	103.067	112.542				150	150	150	150	150	150		30.133	27.0866	30.3469	29.4609	42.2672	30.5187		1	1	1	1	1	1		1.00614	1.0102	1.00967	1.00598	0.997626	1.01668		139.393	128.06	132.16	144.173	140.731	137.269		23.1043	24.196	24.3025	24.912
82201		114.604	102.202	89.402	121.269	90.293	118.005				150	150	150	150	150	150		29.2546	27.3067	28.6716	29.5842	42.2413	30.5645		1	1	1	1	1	1		1.00607	1.01038	1.00958	1.00589	0.997513	1.01674		139.4	128.166	132.165	144.179	140.737	137.252		23.1043	24.281	24.3025	24.8927
82301		96.297	98.715	92.284	102.413	92.042	97.791				150	150	150	150	150	150		28.2948	27.133	28.5432	29.6901	41.8387	30.4346		1	1	1	1	1	1		1.00639	1.01048	1.00974	1.00588	0.997771	1.01695		139.365	128.164	132.157	144.18	140.63	137.183		23.2545	24.3183	24.3025	24.8927
82401		93.04	82.877	86.848	95.223	96.197	87.551				150	150	150	150	150	150		29.0117	28.1487	28.9398	29.7771	43.3431	31.0712		1	1	1	1	1	1		1.00645	1.01073	1.00981	1.00614	0.99754	1.01709		139.358	128.026	132.154	144.162	140.527	136.385		23.53	24.196	24.3025	24.8927
82481		124.27	103.056	107.364	109.113	99.317	112.36				150	150	150	150	150	150		29.4464	29.0802	29.9027	30.6237	43.9099	31.4598		1	1	1	1	1	1		1.00627	1.01092	1.00995	1.00647	0.997455	1.01704		139.378	128.022	132.04	144.141	140.535	136.41		23.5983	24.196	24.248	24.912
82561		120.861	113.3	126.921	121.106	112.081	114.68				150	150	150	150	150	150		30.3519	30.0041	30.6525	31.9766	44.2823	31.6545		1	1	1	1	1	1		1.00631	1.01082	1.01012	1.0066	0.997343	1.01731		139.374	128.024	132.028	144.133	140.546	136.28		23.8413	24.2502	24.248	24.948
82661		129.199	102.422	123.729	120.574	104.327	109.296				150	150	150	150	150	150		30.499	30.7591	31.5425	32.3164	44.8715	32.2615		1	1	1	1	1	1		1.00617	1.01087	1.00996	1.00687	0.997127	1.01753		139.39	128.023	132.039	144.115	140.567	136.177		24.0238	24.3675	24.2817	25.0192
82761		111.604	110.039	99.292	126.907	96.668	124.143				150	150	150	150	150	150		30.5349	30.3346	30.8242	31.3519	43.5898	32.1583		1	1	1	1	1	1		1.00615	1.01072	1.01002	1.00719	0.997289	1.01787		139.391	128.026	132.036	144.093	140.551	136.131		24.0238	24.3675	24.3445	25.0727
82881		119.199	95.959	108.575	129.722	115.082	99.748				150	150	150	150	150	150		29.6661	29.4115	30.3222	30.4987	42.9728	31.684		1	1	1	1	1	1		1.00635	1.01094	1.01004	1.00674	0.997812	1.01797		139.369	128.022	132.034	144.124	140.501	136.123		24.0238	24.3675	24.3445	25.0192
82961		110.244	102.11	93.014	112.955	98.306	98.295				150	150	150	150	150	150		28.8727	27.9033	29.6529	29.0997	41.1386	29.7136		1	1	1	1	1	1		1.00621	1.01137	1.01023	1.00601	0.998219	1.01836		139.385	128.014	132.021	144.171	140.461	136.092		24.0238	24.3675	24.4595	24.948
83041		103.63	99.666	98.475	125.787	97.112	111.198				150	150	150	0	150	150		27.8869	26.1244	28.6716	0	39.4362	28.6198		1	1	1	0	1	1		1.00611	1.01231	1.01032	1.00602	0.998643	1.01871		139.396	128.03	132.014	144.17	140.42	136.064		24.0238	24.3725	24.3445	24.948
83121		111.199	97.002	113.839	109.133	90.468	95.856				0	150	150	0	150	150		0	26.4013	27.9383	0	39.1866	28.4826		0	1	1	0	1	1		1.00617	1.01216	1.01051	1.00619	0.998748	1.01872		139.389	128.042	132.001	144.159	140.41	136.063		24.0238	24.3725	24.2817	24.912
83201		110.109	92.969	96.442	92.479	91.349	87.786				150	150	150	0	150	150		27.9882	26.172	27.1077	0	39.1165	27.9254		1	1	1	0	1	1		1.00609	1.01206	1.01087	1.00621	0.99868	1.01904		139.398	128.049	131.988	144.158	140.417	136.037		24.028	24.3725	24.248	24.948
83281		97.326	87.895	98.756	114.677	83.54	92.031				0	150	0	0	150	150		0	25.6383	0	0	37.9935	27.4719		0	1	0	0	1	1		1.00654	1.01193	1.01088	1.00638	0.998509	1.0194		139.252	128.06	131.987	143.967	140.318	135.958		23.8568	24.4898	24.2817	25.0682
83401		102.492	94.516	87.946	100.816	93.439	108.075				0	0	0	0	150	0		0	0	0	0	38.1437	0		0	0	0	0	1	0		1.00622	1.01191	1.01065	1.00629	0.998398	1.01946		139.259	128.061	131.945	143.979	140.325	135.95		23.9738	24.5765	24.1002	25.0682
83481		91.933	91.185	93.795	100.108	90.093	93.278				0	0	0	0	150	0		0	0	0	0	37.4606	0		0	0	0	0	1	0		1.00634	1.01178	1.01099	1.0061	0.998304	1.01935		139.257	128.071	131.89	144.006	140.139	135.964		24.1925	24.72	24.1002	25.2452
83561		106.973	93.777	91.285	106.757	95.389	103.461				0	0	150	0	150	0		0	0	27.207	0	37.9615	0		0	0	1	0	1	0		1.006	1.01178	1.01104	1.00612	0.998284	1.0193		139.265	128.071	131.882	144.004	140.142	135.966		24.3198	24.7355	24.2152	25.3355
83661		114.362	102.886	122.332	125.384	114.507	119.501				150	0	150	0	150	0		28.6593	0	28.3054	0	37.7879	0		1	0	1	0	1	0		1.00579	1.01146	1.01091	1.0062	0.998154	1.01922		139.27	128.095	131.902	143.992	140.159	135.968		24.623	24.814	24.294	25.394
83761		120.445	122.219	120.006	130.983	124.323	122.066				150	150	150	0	150	0		28.3565	25.6319	27.5959	0	36.8707	0		1	1	1	0	1	0		1.00557	1.01146	1.01088	1.00638	0.997753	1.01907		139.275	128.095	131.907	143.967	140.213	135.972		25.073	24.9437	24.4675	25.394
83881		125.368	125.358	107.846	137.524	117.357	142.197				150	0	150	0	150	0		27.8521	0	26.4788	0	36.4594	0		1	0	1	0	1	0		1.00547	1.011	1.01093	1.00632	0.997591	1.01886		139.277	128.131	131.899	143.976	140.235	142.197		25.093	25.0907	24.4675	25.4482
83981		125.575	119.771	121.979	140.873	115.723	116.543				0	0	0	0	150	0		0	0	0	0	35.5115	0		0	0	0	0	1	0		1.00508	1.01114	1.01102	1.00647	0.997296	1.01885		139.321	128.018	131.884	140.873	140.274	135.978		25.1388	25.415	24.4675	25.479
84061		118.587	96.87	104.998	131.14	107.807	114.12				0	0	0	0	150	0		0	0	0	0	35.2355	0		0	0	0	0	1	0		1.00509	1.01161	1.01119	1.00665	0.997636	1.0193		139.32	128.01	131.858	143.93	140.229	135.966		25.1388	25.415	24.4675	25.479
84141		105.53	106.873	106.466	119.62	91.187	128.42				0	0	0	0	150	0		0	0	0	0	33.6046	0		0	0	0	0	1	0		1.00522	1.01099	1.01163	1.00696	0.998156	1.01933		139.306	128.021	131.787	143.886	140.159	135.965		25.1388	25.415	24.4675	25.479
84221		122.962	109.784	108.115	120.02	115.163	106.1				0	0	0	0	150	0		0	0	0	0	31.9447	0		0	0	0	0	1	0		1.0052	1.01078	1.01158	1.0068	0.998079	1.01929		139.308	128.025	131.794	143.908	140.169	135.967		25.1388	25.825	24.54	25.556
84301		100.022	105.307	101.599	125.906	92.582	113.013				0	0	0	0	150	0		0	0	0	0	30.7014	0		0	0	0	0	1	0		1.00545	1.01072	1.01142	1.00673	0.998153	1.01947		139.279	127.983	131.584	143.918	140.065	135.734		25.2285	25.7965	24.552	25.604
84381		104.584	97.103	110.503	110.197	113.079	114.251				0	0	0	0	150	0		0	0	0	0	29.3509	0		0	0	0	0	1	0		1.00692	1.01164	1.01144	1.00683	0.997992	1.01941		139.184	127.874	131.581	143.696	139.952	135.738		25.1865	25.839	24.552	25.5268
84501		120.422	99.918	89.27	115.423	100.998	116.603				0	0	0	0	150	0		0	0	0	0	28.4922	0		0	0	0	0	1	0		1.00821	1.01161	1.01148	1.00706	0.99772	1.01905		138.923	127.877	131.576	143.652	139.983	135.653		25.0938	26.0017	24.5973	25.5242
84581		100.278	104.255	100.177	131.777	107.399	104.261				0	0	0	0	0	0		0	0	0	0	0	0		0	0	0	0	0	0		1.00808	1.01138	1.0117	1.00687	0.997644	1.01889		138.867	127.72	131.553	143.652	139.992	135.662		24.955	26.0525	24.6135	25.588
84661		117.438	104.195	113.595	119.325	115.112	117.783				0	0	0	0	150	0		0	0	0	0	29.0296	0		0	0	0	0	1	0		1.00804	1.01132	1.01149	1.00678	0.998563	1.01877		138.867	127.617	131.439	143.652	139.735	135.603		24.955	25.7775	24.5857	25.588
84741		129.28	125.366	132.42	135.448	122.819	132.464				0	0	0	0	150	0		0	0	0	0	29.2941	0		0	0	0	0	1	0		1.00774	1.01142	1.0114	1.00665	0.998296	1.01852		138.856	127.615	132.42	143.653	139.6	135.61		24.9182	25.8512	24.7415	25.7375
84881		119.847	117.692	104.045	121.313	117.161	111.163				0	0	0	0	150	0		0	0	0	0	28.8414	0		0	0	0	0	1	0		1.00745	1.01102	1.01116	1.00638	0.998063	1.01839		138.859	127.593	131.455	143.653	139.41	135.613		25.102	25.6588	24.819	25.7767
84961		117.193	127.343	103.039	136.317	101.912	117.472				0	0	0	0	150	0		0	0	0	0	28.1819	0		0	0	0	0	1	0		1.0071	1.01113	1.01098	1.00614	0.99796	1.01816		138.862	127.343	131.464	143.653	139.425	135.619		25.361	25.698	24.876	25.902
85061		128.804	118.14	111.376	122.811	123.783	121.512				0	0	0	0	0	0		0	0	0	0	0	0		0	0	0	0	0	0		1.0068	1.01101	1.01061	1.00596	0.997624	1.01802		138.864	127.53	131.482	143.525	139.475	135.623		25.4125	25.7117	24.973	25.742
85141		119.148	107.692	112.106	139.269	125.266	138.66				0	0	0	0	0	0		0	0	0	0	0	0		0	0	0	0	0	0		1.0065	1.01126	1.01073	1.00582	0.997614	1.01802		138.866	127.211	131.476	143.562	139.477	138.66		25.5305	25.8035	24.9855	25.82
85241		99.919	96.814	106.102	119.889	108.791	120.737				0	0	0	0	0	0		0	0	0	0	0	0		0	0	0	0	0	0		1.00656	1.01165	1.01121	1.00577	0.997728	1.01801		138.866	127.133	131.453	143.576	139.46	135.571		25.6502	25.7117	24.9855	26.005
85321		104.434	107.303	93.063	112.856	120.822	117.119				0	0	0	0	0	0		0	0	0	0	0	0		0	0	0	0	0	0		1.00613	1.01167	1.01119	1.00553	0.99849	1.01759		138.868	127.129	131.273	143.206	139.346	135.521		25.8645	25.8035	24.8918	25.9282
85401		105.944	95.069	94.08	126.161	107.343	127.949				0	0	0	0	0	0		0	0	0	0	0	0		0	0	0	0	0	0		1.00603	1.01199	1.01123	1.00549	0.998415	1.01748		138.869	126.751	130.955	143.21	139.358	135.475		26.1807	25.8612	24.891	26.0802
85521		110.519	94.909	93.166	121.735	105.793	112.914				0	0	0	0	0	0		0	0	0	0	0	0		0	0	0	0	0	0		1.00598	1.01168	1.01118	1.00541	0.998107	1.01734		138.857	126.684	130.793	143.227	139.204	135.479		26.2773	25.8317	25.061	26.2475
85601		105.543	95.35	84.793	110.96	90.734	113.387				0	0	0	0	0	0		0	0	0	0	0	0		0	0	0	0	0	0		1.00581	1.01151	1.01102	1.00528	0.998043	1.01705		138.859	126.685	130.804	143.085	139.013	135.487		26.4203	25.8988	25.1675	26.0757
85681		123.057	119.661	123.74	123.909	117.305	128.236				0	0	0	0	0	0		0	0	0	0	0	0		0	0	0	0	0	0		1.00569	1.01139	1.01099	1.00507	0.99794	1.01685		138.86	126.685	130.69	143.102	138.75	135.372		26.4393	25.9285	25.272	26.2028
85761		138.041	128.908	130.831	145.977	125.421	124.391				0	0	0	0	0	0		0	0	0	0	0	0		0	0	0	0	0	0		1.00545	1.01126	1.01081	1.00508	0.997731	1.01644		138.862	128.908	130.831	145.977	138.792	135.212		26.4753	26.0085	25.4455	26.5002
85881		131.166	111.52	120.322	139.966	127.884	132.96				0	0	0	0	0	0		0	0	0	0	0	0		0	0	0	0	0	0		1.00526	1.01121	1.0105	1.00521	0.997429	1.0165		138.847	126.652	130.601	142.819	138.586	132.96		26.3687	25.9315	25.5045	26.6107
86001		118.839	101.916	119.698	149.131	135.077	123.639				0	0	0	0	0	0		0	0	0	0	0	0		0	0	0	0	0	0		1.0048	1.0111	1.01027	1.00501	0.997198	1.01639		138.778	126.658	130.462	149.131	138.57	135.22		26.2677	25.9878	25.2135	26.6275
86081		124.326	107.299	111.965	117.887	128.791	123.002				0	0	0	0	0	0		0	0	0	0	0	0		0	0	0	0	0	0		1.00461	1.01103	1.01021	1.00483	0.997049	1.01646		138.79	126.661	130.467	142.886	138.515	135.21		26.434	26.1138	25.3817	26.6517
86161		118.024	111.267	108.539	131.57	134.445	127.805				0	0	0	0	0	0		0	0	0	0	0	0		0	0	0	0	0	0		1.0045	1.01109	1.01046	1.00482	0.996856	1.01638		138.798	126.577	130.443	142.654	138.522	134.897		26.8672	26.0365	25.4837	26.3468
86241		115.899	94.978	110.708	120.087	129.889	122.928				0	0	0	0	0	0		0	0	0	0	0	0		0	0	0	0	0	0		1.00462	1.01122	1.01047	1.00499	0.996707	1.01631		138.79	126.571	130.442	142.635	138.528	134.562		26.8672	26.3053	25.4837	26.4423
86321		146.999	111.088	123.667	115.567	117.021	129.438				0	0	0	0	0	0		0	0	0	0	0	0		0	0	0	0	0	0		1.00447	1.01124	1.01108	1.00487	0.996362	1.01618		146.999	126.512	130.305	142.547	138.37	134.523		27.011	26.2378	25.3035	26.3685
86401		118.62	111.635	110.741	116.456	111.951	112.085				0	0	0	0	0	0		0	0	0	0	0	0		0	0	0	0	0	0		1.00439	1.01105	1.01131	1.00475	0.996036	1.01619		138.715	126.459	129.986	142.451	138.206	134.426		26.9957	26.0825	25.0027	26.1427
86481		104.883	99.574	104.343	104.354	107.344	118.806				0	0	0	0	0	0		0	0	0	0	0	0		0	0	0	0	0	0		1.00465	1.011	1.01133	1.00459	0.995858	1.01608		138.667	126.295	129.52	142.332	138.103	134.354		26.939	25.827	24.764	25.9903
86581		116.395	89.363	96.501	116.069	93.726	113.77				0	0	0	0	0	0		0	0	0	0	0	0		0	0	0	0	0	0		1.00438	1.0109	1.01136	1.00435	0.995705	1.01575		138.601	126.07	129.369	142.28	138.054	134.136		26.9315	25.5738	24.6307	26.0898
86661		108.104	108.996	117.298	121.092	105.161	122.752				0	0	0	0	0	0		0	0	0	0	0	0		0	0	0	0	0	0		1.0041	1.01099	1.01108	1.00443	0.995485	1.01556		138.52	125.844	129.195	141.939	137.994	134.12		26.9553	25.5855	24.5777	26.1128
86761		121.551	121.454	116.474	131.442	139.719	135.742				0	0	0	0	0	0		0	0	0	0	0	0		0	0	0	0	0	0		1.00396	1.01068	1.01107	1.00445	0.995398	1.01557		138.462	125.792	129.173	141.753	139.719	135.742		26.9712	25.7608	24.641	26.148
86881		130.611	128.199	129.502	138.559	161.63	136.154				0	0	0	0	0	0		0	0	0	0	0	0		0	0	0	0	0	0		1.00366	1.0104	1.0111	1.00443	0.995194	1.01548		138.306	128.199	129.122	141.709	161.63	136.154		26.902	25.996	24.6732	26.1905
86961		139	123.118	134.855	141.753	136.438	132.935				0	0	0	0	0	0		0	0	0	0	0	0		0	0	0	0	0	0		1.00332	1.01002	1.01117	1.00421	0.99503	1.01529		139	125.567	134.855	141.753	137.254	133.629		26.991	26.0697	24.6893	26.2437
87081		126.818	123.609	114.935	152.046	131.77	134.545				0	0	0	0	0	0		0	0	0	0	0	0		0	0	0	0	0	0		1.00305	1.0099	1.01113	1.00411	0.994844	1.01521		138.24	125.445	129.038	152.046	137.167	134.545		27.304	26.044	24.2225	26.2977
87161		112.095	118.509	124.324	125.209	112.932	118.687				0	0	0	0	0	0		0	0	0	0	0	0		0	0	0	0	0	0		1.00272	1.00969	1.01109	1.00413	0.994392	1.01484		138.258	125.452	128.929	141.558	137.19	133.746		27.3483	26.3303	24.187	26.433
87241		115.814	117.729	121.675	119.637	136.92	111.203				0	0	0	0	0	0		0	0	0	0	0	0		0	0	0	0	0	0		1.00286	1.00973	1.01128	1.0043	0.994235	1.01495		138.251	125.394	128.896	141.543	137.198	133.703		27.3483	26.3068	24.187	26.7748
87321		118.516	104.704	107.524	128.674	112.691	109.673				0	0	0	0	0	0		0	0	0	0	0	0		0	0	0	0	0	0		1.00285	1.01007	1.01168	1.00426	0.994428	1.01616		138.251	125.384	128.827	141.547	137.122	133.345		27.3483	26.3068	24.187	26.7748
87401		102.242	109.129	108.993	133.956	111.723	119.161				0	0	0	0	0	0		0	0	0	0	0	0		0	0	0	0	0	0		1.00317	1.00993	1.01166	1.00554	0.994382	1.01599		138.098	125.388	128.83	141.437	137.035	133.239		27.1947	26.4657	24.187	26.7748
87481		95.315	109.024	105.629	130.167	104.536	121.735				0	0	0	0	0	0		0	0	0	0	0	0		0	0	0	0	0	0		1.00323	1.01005	1.01171	1.00546	0.994789	1.01758		137.991	125.361	128.649	141.409	136.832	133.105		27.0778	26.4793	23.9513	26.8335
87581		118.553	109.837	111.876	122.939	108.953	109.163				0	0	0	0	0	0		0	0	0	0	0	0		0	0	0	0	0	0		1.00332	1.0106	1.01167	1.00526	0.994587	1.01743		137.987	124.97	128.429	141.39	136.612	133.085		27.0778	26.229	23.867	26.9465
87661		105.734	99.61	101.646	118.843	110.405	104.119				0	0	0	0	0	0		0	0	0	0	0	0		0	0	0	0	0	0		1.00318	1.01091	1.01159	1.00511	0.994357	1.01873		137.993	124.824	128.262	141.371	136.399	132.981		27.0778	26.158	23.8238	26.9532
87761		131.237	119.863	128.202	141.103	130.142	139.48				0	0	0	0	0	0		0	0	0	0	0	0		0	0	0	0	0	0		1.00332	1.01113	1.01154	1.00567	0.994123	1.01969		137.777	124.394	128.212	141.103	136.32	139.48		27.1087	26.1532	23.871	27.17
87881		120.746	116.742	112.226	135.816	138.589	135.3				0	0	0	0	0	0		0	0	0	0	0	0		0	0	0	0	0	0		1.00345	1.0111	1.01153	1.00566	0.993993	1.01923		137.19	124.338	128.134	141.247	136.282	135.3		27.0135	26.0242	23.9165	27.3812
87961		121.859	94.471	113.831	131.737	123.841	122.096				0	0	0	0	0	0		0	0	0	0	0	0		0	0	0	0	0	0		1.00327	1.01103	1.01152	1.00544	0.993563	1.01942		137.059	124.251	128.049	141.265	136.159	132.864		27.1908	26.0753	23.9708	27.4715
88040		121.131	104.254	107.85	116.662	133.375	105.228				0	0	0	0	0	0		0	0	0	0	0	0		0	0	0	0	0	0		1.003	1.01108	1.01156	1.00539	0.993391	1.0194		137.047	124.25	127.967	141.266	135.969	132.802		26.7383	26.2123	23.8203	27.5642
88141		114.526	109.748	96.903	132.593	121.117	121.037				0	0	0	0	0	0		0	0	0	0	0	0		0	0	0	0	0	0		1.00284	1.01102	1.01188	1.00554	0.993228	1.01933		137.049	124.096	127.881	141.259	135.874	132.645		26.8585	26.257	23.6718	27.901
88221		109.135	109.129	105.557	123.631	112.635	116.022				0	0	0	0	0	0		0	0	0	0	0	0		0	0	0	0	0	0		1.00264	1.01083	1.01183	1.00551	0.993428	1.01909		137.05	123.584	127.852	141.113	135.866	132.517		26.9525	26.0333	23.5188	28.1852
88301		107.653	101.896	111.743	107.157	107.791	104.095				0	0	0	0	0	0		0	0	0	0	0	0		0	0	0	0	0	0		1.00239	1.01072	1.01194	1.00596	0.9937	1.01909		137.053	123.41	127.85	141.081	135.719	132.517		26.9525	25.8958	23.5188	28.139
88381		118.979	92.728	104.168	122.392	103.366	104.815				0	0	0	0	0	0		0	0	0	0	0	0		0	0	0	0	0	0		1.00229	1.01045	1.01194	1.00557	0.993618	1.01909		137.053	123.432	127.85	141.099	135.726	132.469		26.9525	25.8958	23.5188	28.139
88461		106.063	102.194	102.884	106.393	115.192	101.747				0	0	0	0	0	0		0	0	0	0	0	0		0	0	0	0	0	0		1.00228	1.01119	1.01219	1.00558	0.993336	1.01918		137.053	123.345	127.822	141.098	135.75	132.446		26.9525	25.4993	23.3777	28.139
88581		98.677	102.594	111.095	116.925	108.415	106.448				0	0	0	0	0	0		0	0	0	0	0	0		0	0	0	0	0	0		1.00227	1.01073	1.01209	1.00561	0.993165	1.01913		137.01	123.329	127.725	141.024	135.641	132.035		26.784	25.3483	23.3395	28.0893
88661		115.884	83.162	112.257	119.223	101.113	100.872				0	0	0	0	0	0		0	0	0	0	0	0		0	0	0	0	0	0		1.00226	1.01089	1.01218	1.00549	0.993249	1.01904		137.011	123.27	127.674	140.986	135.25	131.819		26.784	25.2498	23.238	27.964
88761		119.54	117.753	112.77	124.308	130.034	114.015				0	0	0	0	0	0		0	0	0	0	0	0		0	0	0	0	0	0		1.00216	1.01099	1.0121	1.00553	0.993138	1.0189		136.722	123.266	127.675	140.93	134.907	131.772		26.8118	25.2498	23.271	27.9985
88881		128.659	104.498	127.115	118.996	121.096	123.35				0	0	0	0	0	0		0	0	0	0	0	0		0	0	0	0	0	0		1.00223	1.01084	1.01229	1.00537	0.99305	1.01907		136.705	123.212	127.651	140.908	134.668	131.05		26.8118	25.4378	23.2037	28.013
88981		119.079	131.622	117.089	136.817	125.639	131.786				0	0	0	0	0	0		0	0	0	0	0	0		0	0	0	0	0	0		1.00215	1.01102	1.01228	1.00472	0.993064	1.01887		136.725	131.622	127.519	140.888	134.546	130.648		26.6042	25.4378	23.111	27.9632
89081		125.406	107.887	112.615	124.214	127.338	111.09				0	0	0	0	0	0		0	0	0	0	0	0		0	0	0	0	0	0		1.00223	1.0111	1.0122	1.00468	0.993247	1.01903		136.703	123.178	127.46	140.888	134.474	130.545		26.6452	24.9573	23.216	28.066
89161		137.705	110.36	101.293	119.099	109.594	110.476				0	0	0	0	0	0		0	0	0	0	0	0		0	0	0	0	0	0		1.00245	1.01107	1.01208	1.00464	0.992981	1.01902		136.649	123.18	127.166	140.78	134.295	130.466		26.6452	24.9573	23.5643	28.0145
89241		116.759	100.421	92.165	102.765	111.919	108.045				0	0	0	0	0	0		0	0	0	0	0	0		0	0	0	0	0	0		1.00225	1.01114	1.01171	1.00547	0.992779	1.01903		136.766	123.115	126.991	140.69	134.499	130.465		26.8528	24.651	23.5643	28.0145
89321		101.92	93.07	90.183	103.562	103.468	110.543				0	0	0	0	0	0		0	0	0	0	0	0		0	0	0	0	0	0		1.00254	1.01163	1.01216	1.00571	0.992838	1.01853		136.97	123.112	127.151	140.847	134.496	130.546		26.8662	24.651	23.6467	28.066
89401		109.922	92.34	113.149	110.442	113.14	104.887				0	0	0	0	0	0		0	0	0	0	0	0		0	0	0	0	0	0		1.00252	1.01121	1.01221	1.005	0.992911	1.01744		136.972	123.173	127.141	140.913	134.492	130.579		26.8662	24.9573	23.7395	28.1157
89481		100.859	101.271	89.704	94.452	97.502	101.589				0	0	0	0	0	0		0	0	0	0	0	0		0	0	0	0	0	0		1.00261	1.01126	1.01238	1.00587	0.992598	1.01883		137.051	123.17	127.447	140.898	134.508	130.545		27.0348	24.9573	23.8067	28.1157
89561		98.32	91.651	95.409	92.231	102.991	98.935				0	0	0	0	0	0		0	0	0	0	0	0		0	0	0	0	0	0		1.00275	1.01074	1.01285	1.00589	0.992274	1.01769		137.05	123.195	127.354	140.828	134.424	130.538		27.0348	24.837	23.8067	28.066
89661		90.276	80.865	96.518	99.717	100.44	96.67				0	0	0	0	0	0		0	0	0	0	0	0		0	0	0	0	0	0		1.00313	1.01093	1.01265	1.00585	0.992333	1.01649		137.046	123.186	127.393	140.625	134.111	130.547		27.0348	24.837	23.8067	28.0145
89761		112.595	107.483	102.279	120.152	105.211	95.18				0	0	0	0	0	0		0	0	0	0	0	0		0	0	0	0	0	0		1.00293	1.01102	1.01233	1.00603	0.992424	1.01672		136.906	123.116	127.117	140.374	133.801	130.495		26.8662	24.651	23.7395	27.982
89881		128.043	126.689	132.198	118.02	133.297	129.07				0	0	0	0	0	0		0	0	0	0	0	0		0	0	0	0	0	0		1.00261	1.01119	1.01226	1.00609	0.99268	1.01574		136.759	126.689	132.198	140.198	133.698	130.453		26.8528	24.555	23.7395	27.951
89961		132.39	114.047	125.183	130.65	133.658	109.048				0	0	0	0	0	0		0	0	0	0	0	0		0	0	0	0	0	0		1.00268	1.01116	1.01253	1.00631	0.992646	1.01593		136.593	122.255	126.911	139.791	133.573	130.402		26.6452	24.5258	23.6467	27.8055
90080		128.918	123.202	122.497	138.223	129.22	130.549				0	0	0	0	0	0		0	0	0	0	0	0		0	0	0	0	0	0		1.00268	1.01106	1.01281	1.00652	0.992721	1.0159		136.289	122.197	126.722	139.401	133.348	130.304		26.5533	24.6308	23.7262	27.5392
90161		139.871	117.878	121.978	122.436	141.886	123.745				0	0	0	0	0	0		0	0	0	0	0	0		0	0	0	0	0	0		1.00275	1.01093	1.01295	1.00651	0.99269	1.01608		139.871	122.204	126.38	139.268	141.886	130.209		26.2362	24.6308	23.6057	27.4162
90241		125.982	105.388	109.808	119.657	125	104.636				0	0	0	0	0	0		0	0	0	0	0	0		0	0	0	0	0	0		1.00305	1.01103	1.013	1.00652	0.993039	1.01721		135.613	122.134	126.259	139.258	132.93	129.576		26.0553	24.5667	23.5425	27.1268
90325		116.142	113.429	97.898	120.721	128.154	116.094				0	0	0	0	0	0		0	0	0	0	0	0		0	0	0	0	0	0		1.00291	1.01126	1.01321	1.00645	0.993297	1.01763		135.364	122.061	126.246	138.988	133.116	129.429		25.7405	24.5415	23.5425	26.7688
90401		104.506	97.724	101.093	117.004	109.426	103.217				0	0	0	0	0	0		0	0	0	0	0	0		0	0	0	0	0	0		1.0027	1.0112	1.01359	1.00662	0.993671	1.01652		135.384	122.067	126.224	138.945	133.057	129.832		25.7405	24.5415	23.5425	26.7688
90481		126.701	99.708	114.857	118.496	106.101	105.175				0	0	0	0	0	0		0	0	0	0	0	0		0	0	0	0	0	0		1.00273	1.01122	1.01389	1.00664	0.994009	1.01669		135.381	122.134	126.206	138.938	133.012	129.769		25.7405	24.5667	23.5425	26.7688
90561		112.725	93.659	113.258	103.381	115.268	93.748				0	0	0	0	0	0		0	0	0	0	0	0		0	0	0	0	0	0		1.00317	1.01142	1.01424	1.00597	0.994279	1.01681		135.34	122.133	126.182	139.119	133.22	129.725		25.7405	24.5667	23.5425	26.7688
90641		112.683	89.117	99.454	111.567	104.158	86.99				0	0	0	0	0	0		0	0	0	0	0	0		0	0	0	0	0	0		1.00348	1.01155	1.01438	1.00487	0.994523	1.01681		135.311	122.132	126.172	139.258	133.182	129.722		25.7405	24.5667	23.5425	26.7688
90741		118.017	103.056	104.872	99.566	90.478	101.828				0	0	0	0	0	0		0	0	0	0	0	0		0	0	0	0	0	0		1.00325	1.01144	1.01443	1.0048	0.994915	1.01587		135.332	122.042	126.167	138.977	132.901	130.074		25.7405	24.5415	23.4157	26.424
90881		111.687	84.464	92.773	105.427	100.734	103.51				0	0	0	0	0	0		0	0	0	0	0	0		0	0	0	0	0	0		1.00329	1.01201	1.01305	1.00491	0.9949	1.01579		135.304	121.931	126.14	138.637	132.797	129.451		25.348	24.4757	23.3325	26.3372
90961		138.734	108.802	110.077	127.339	124.002	109.471				0	0	0	0	0	0		0	0	0	0	0	0		0	0	0	0	0	0		1.00345	1.01152	1.01176	1.00455	0.995152	1.01469		138.734	121.846	126.229	138.406	132.401	129.344		25.1878	24.4472	23.3325	26.3262
91081		134.275	107.225	116.661	119.168	128.69	137.541				0	0	0	0	0	0		0	0	0	0	0	0		0	0	0	0	0	0		1.00354	1.01169	1.01192	1.00471	0.99511	1.01457		134.857	121.573	126.093	138.159	132.412	137.541		25.1095	23.817	23.2165	25.9778
91161		132.094	103.181	116.383	121.841	119.278	134.568				0	0	0	0	0	0		0	0	0	0	0	0		0	0	0	0	0	0		1.00366	1.01197	1.01207	1.00498	0.995256	1.01432		134.839	121.522	125.398	138.14	132.114	134.568		25.1095	23.817	23.029	25.9778
91241		120.033	95.864	113.191	126.956	126.328	105.827				0	0	0	0	0	0		0	0	0	0	0	0		0	0	0	0	0	0		1.00361	1.0117	1.01322	1.00484	0.995174	1.01389		134.666	121.283	125.053	138.08	132.001	129.081		24.926	23.5687	22.8323	25.6873
91341		127.348	102.023	106.986	122.079	114.219	115.263				0	0	0	0	0	0		0	0	0	0	0	0		0	0	0	0	0	0		1.00326	1.01199	1.01346	1.00502	0.995131	1.01409		134.55	121.238	125.018	138.045	132.003	129.07		24.6905	23.5687	22.8323	25.3768
91421		128.297	101.375	135.937	128.235	115.549	113.505				0	0	0	0	0	0		0	0	0	0	0	0		0	0	0	0	0	0		1.0034	1.01228	1.0136	1.00523	0.995019	1.01434		134.577	121.192	135.937	138.042	132.01	129.062		24.9453	23.5687	22.8323	25.3768
91501		121.511	99.702	111.95	126.263	108.763	115.071				0	0	0	0	0	0		0	0	0	0	0	0		0	0	0	0	0	0		1.00348	1.01267	1.0134	1.00409	0.995197	1.01488		134.563	121.146	125.027	138.06	131.999	129.045		24.9453	23.5687	22.8323	25.3768
91581		117.727	100.579	99.52	112.053	109.89	103.937				0	0	0	0	0	0		0	0	0	0	0	0		0	0	0	0	0	0		1.00357	1.01294	1.01242	1.00226	0.995294	1.01475		134.852	121.36	125.27	138.101	132.095	129.049		25.1878	23.817	23.029	25.3768
91660		113.476	87.471	114.499	103.601	104.838	107.099				0	0	0	0	0	0		0	0	0	0	0	0		0	0	0	0	0	0		1.00364	1.0132	1.01255	1.00129	0.995659	1.01459		135.087	121.319	125.965	138.161	132.157	129.054		25.348	23.817	23.2165	25.3768
91761		102.311	95.031	103.368	111.577	104.319	104.946				0	0	0	0	0	0		0	0	0	0	0	0		0	0	0	0	0	0		1.00259	1.01313	1.01249	1.00076	0.995294	1.01486		135.273	121.33	125.99	138.199	132.095	129.045		25.348	23.817	23.2165	25.3768
91921		114.229	97.743	116.187	106.349	109.045	101.678				0	0	0	0	0	0		0	0	0	0	0	0		0	0	0	0	0	0		1.00113	1.01333	1.01239	1.00026	0.994731	1.01469		135.406	121.299	126.036	138.256	132.122	129.051		25.348	23.817	23.2165	25.3768
92001		135.441	116.777	139.707	157.004	132.838	135.051				0	0	0	0	0	0		0	0	0	0	0	0		0	0	0	0	0	0		1.00112	1.01293	1.01247	1.00035	0.994506	1.01418		135.235	121.117	139.707	157.004	132.133	135.051		25.1878	23.5687	23.2165	25.2043
92101		113.637	108.418	140.855	142.58	120.99	124.579				0	0	0	0	0	0		0	0	0	0	0	0		0	0	0	0	0	0		1.00069	1.01281	1.01275	0.999958	0.994532	1.01412		135.31	121.13	140.855	142.58	132.132	129.069		25.1878	23.4935	23.2165	25.2043
92181		130.623	127.632	121.748	130.711	132.777	120.297				0	0	0	0	0	0		0	0	0	0	0	0		0	0	0	0	0	0		1.00053	1.01275	1.01214	1.00007	0.994505	1.0143		135.046	127.632	126.076	138.13	132.133	129.063		24.9453	23.4675	23.2165	25.2043
92281		136.325	110.11	134.12	131.121	114.5	132.496				0	0	0	0	0	0		0	0	0	0	0	0		0	0	0	0	0	0		1.00056	1.01304	1.01212	1.00009	0.994576	1.01468		135.042	120.902	134.12	138.128	132.13	129.051		24.9453	23.4675	23.2165	25.2043
92360		138.862	97.964	123.462	130.076	120.013	117.912				0	0	0	0	0	0		0	0	0	0	0	0		0	0	0	0	0	0		1.0006	1.01359	1.0122	1.00045	0.994444	1.01509		138.862	121.044	126.203	138.104	132.261	129.038		25.1878	23.4935	23.3325	25.2043
92441		128.388	103.95	114.095	132.402	118.893	119.41				0	0	0	0	0	0		0	0	0	0	0	0		0	0	0	0	0	0		1.0008	1.01352	1.01219	1.00068	0.994362	1.0158		135.422	121.051	126.204	138.099	132.269	129.016		25.348	23.4935	23.3325	25.2043
92521		125.573	96.342	95.254	134.752	118.307	109.632				0	0	0	0	0	0		0	0	0	0	0	0		0	0	0	0	0	0		1.00098	1.01404	1.01243	1.00099	0.994687	1.01654		135.703	121.188	126.188	138.183	132.529	129.048		25.6513	23.559	23.3325	25.3768
92601		136.221	89.641	106.742	137.482	117.832	105.208				0	0	0	0	0	0		0	0	0	0	0	0		0	0	0	0	0	0		1.00104	1.01431	1.01294	1.00077	0.994732	1.01636		135.854	121.418	126.262	138.198	132.517	129.106		25.6923	23.5785	23.4157	25.3768
92681		112.759	113.747	110.14	123.9	110.159	114.715				0	0	0	0	0	0		0	0	0	0	0	0		0	0	0	0	0	0		1.00101	1.01499	1.01321	1.00047	0.995136	1.01648		135.916	121.605	126.361	138.219	132.788	129.102		25.7607	23.817	23.5425	25.3768
92761		104.013	111.522	102.364	131.233	116.343	108.657				0	0	0	0	0	0		0	0	0	0	0	0		0	0	0	0	0	0		1.0011	1.01471	1.01284	1.00042	0.995199	1.01696		135.912	121.658	126.713	138.559	132.786	129.139		25.7607	23.817	23.6057	25.6873
92920		115.898	102.577	97.399	120.02	105.982	116.379				0	0	0	0	0	0		0	0	0	0	0	0		0	0	0	0	0	0		1.00086	1.01489	1.01178	1.00017	0.994715	1.01741		136.09	121.855	126.983	138.861	132.804	129.127		25.929	24.3803	23.7262	25.9778
93000		127.891	92.823	102.003	115.008	116.617	94.733				0	0	0	0	0	0		0	0	0	0	0	0		0	0	0	0	0	0		1.00041	1.01504	1.01037	1.00026	0.993777	1.01742		135.945	121.842	127.144	138.581	132.84	129.126		25.7607	24.3803	23.7262	25.6873
93080		153.518	164.387	124.231	159.501	131.402	145.505				0	0	0	0	0	0		0	0	0	0	0	0		0	0	0	0	0	0		1.00046	1.01514	1.00954	1.00007	0.994185	1.01797		153.518	164.387	127.242	159.501	132.823	145.505		25.7607	24.3803	23.7262	25.6873
93180		156.31	155.351	155.131	144.095	152.639	146.59				0	0	0	0	0	0		0	0	0	0	0	0		0	0	0	0	0	0		1.00036	1.0152	1.00944	0.999844	0.99416	1.01817		156.31	155.351	155.131	144.095	152.639	146.59		25.6513	23.7955	23.7262	25.3768
93260		148.052	149.887	131.994	156.225	145.398	159.411				0	0	0	0	0	0		0	0	0	0	0	0		0	0	0	0	0	0		1.0006	1.01536	1.00969	0.99914	0.99462	1.01849		148.052	149.887	131.994	156.225	145.398	159.411		25.6513	23.7955	23.7262	25.3768
93340		142.767	118.71	122.662	141.752	141.21	122.858				0	0	0	0	0	0		0	0	0	0	0	0		0	0	0	0	0	0		1.00059	1.0145	1.00908	0.999241	0.994711	1.01863		142.767	121.696	127.298	141.752	141.21	129.141		25.6513	23.7955	23.7262	25.3768
93420		124.831	141.332	118.068	141.387	154.07	135.521				0	0	0	0	0	0		0	0	0	0	0	0		0	0	0	0	0	0		1.00064	1.01488	1.00937	0.9981	0.995076	1.0192		135.933	141.332	127.417	141.387	154.07	135.521		25.7607	24.3803	23.8087	25.3768
93501		138.845	132.38	140.784	151.918	138.257	150.345				0	0	0	0	0	0		0	0	0	0	0	0		0	0	0	0	0	0		1.0008	1.0143	1.00916	0.99839	0.995039	1.01986		138.845	132.38	140.784	151.918	138.257	150.345		25.929	24.4472	23.9015	25.6873
93581		141.751	138.031	164.005	148.375	166.189	130.307				0	0	0	0	0	0		0	0	0	0	0	0		0	0	0	0	0	0		1.00084	1.01482	1.00955	0.998329	0.995324	1.02021		141.751	138.031	164.005	148.375	166.189	129.772		26.0143	24.4757	23.9687	25.6873
93661		154.592	162.668	128.311	183.077	141.787	151.384				0	0	0	0	0	0		0	0	0	0	0	0		0	0	0	0	0	0		1.00093	1.01449	1.00958	0.998615	0.995484	1.02042		154.592	162.668	127.693	183.077	141.787	151.384		26.1953	24.4757	24.0695	25.9812
93761		158.392	136.374	140.01	154.93	142.6	122.507				0	0	0	0	0	0		0	0	0	0	0	0		0	0	0	0	0	0		1.00143	1.01485	1.01011	0.998708	0.995632	1.02049		158.392	136.374	140.01	154.93	142.6	130.256		26.5123	24.5415	24.1063	26.3372
93881		141.239	103.686	120.789	122.298	105.367	123.574				0	0	0	0	0	0		0	0	0	0	0	0		0	0	0	0	0	0		1.00089	1.01488	1.01005	0.99899	0.995931	1.0206		141.239	122.068	127.869	139.321	133.699	130.252		26.5433	24.5415	24.2033	26.354
93961		122.802	111.687	132.306	131.41	118.758	102.218				0	0	0	0	0	0		0	0	0	0	0	0		0	0	0	0	0	0		1.00023	1.01516	1.01037	0.998933	0.99629	1.02057		136.824	122.132	132.306	139.564	133.765	130.338		26.6253	24.5667	24.338	26.4655
94040		114.639	100.1	115.193	116.348	118.055	116.29				0	0	0	0	0	0		0	0	0	0	0	0		0	0	0	0	0	0		1.00025	1.01499	1.0098	0.998552	0.996268	1.02041		136.821	122.176	128.049	139.595	133.84	130.347		26.6253	24.6308	24.501	26.4655
94160		126.919	123.108	136.329	153.813	131.907	143.816				0	0	0	0	0	0		0	0	0	0	0	0		0	0	0	0	0	0		1.00019	1.01515	1.00836	0.998183	0.996472	1.01951		136.83	122.132	136.329	153.813	133.834	143.816		26.6253	24.5667	24.501	26.4655
94241		156.866	134.383	148.339	164.544	154.727	134.394				0	0	0	0	0	0		0	0	0	0	0	0		0	0	0	0	0	0		1.00009	1.01511	1.00852	0.99823	0.99652	1.01979		156.866	134.383	148.339	164.544	154.727	134.394		26.5433	24.5415	24.501	26.354
94320		155.202	121.183	147.694	147.265	138.574	132.866				0	0	0	0	0	0		0	0	0	0	0	0		0	0	0	0	0	0		1.00031	1.01491	1.00887	0.998581	0.996915	1.02004		155.202	122.066	147.694	147.265	138.574	130.491		26.5433	24.5415	24.501	26.354
94401		138.872	102.471	142.425	132.225	135.852	141.711				0	0	0	0	0	0		0	0	0	0	0	0		0	0	0	0	0	0		0.999961	1.01531	1.00774	0.998688	0.997195	1.02075		138.872	122.131	142.425	139.594	133.807	141.711		26.6253	24.5667	24.5773	26.4655
94481		154.727	126.498	131.025	151.437	144.397	125.181				0	0	0	0	0	0		0	0	0	0	0	0		0	0	0	0	0	0		1.00014	1.01548	1.00807	0.999051	0.997639	1.02128		154.727	126.498	131.025	151.437	144.397	130.549		26.6253	24.5667	24.706	26.667
94561		143.279	126.347	138.98	141.027	136.324	131.768				0	0	0	0	0	0		0	0	0	0	0	0		0	0	0	0	0	0		1.00036	1.01598	1.00828	0.999421	0.997892	1.01955		143.279	126.347	138.98	139.603	133.841	131.287		26.8118	24.5667	25.1352	26.667
94680		140.077	109.122	127.709	121.738	132.088	109.179				0	0	0	0	0	0		0	0	0	0	0	0		0	0	0	0	0	0		0.999221	1.01663	1.00873	0.999954	0.998395	1.0184		140.077	122.133	128.446	139.661	133.924	131.778		26.8252	24.6308	25.3602	26.726
94760		144.135	113.883	129.198	137.417	131.147	125.22				0	0	0	0	0	0		0	0	0	0	0	0		0	0	0	0	0	0		0.998406	1.01719	1.00909	1.00039	0.998386	1.01876		144.135	122.154	129.198	139.797	134.212	131.85		26.9938	24.6743	25.558	26.9075
94880		133.216	136.131	124.31	145.176	124.894	142.016				0	0	0	0	0	0		0	0	0	0	0	0		0	0	0	0	0	0		0.998239	1.01723	1.00925	1.00082	0.998554	1.01925		137.99	136.131	128.691	145.176	134.459	142.016		27.5378	24.7035	25.9838	26.9075
94960		135.063	123.281	126.061	138.793	144.175	145.498				0	0	0	0	0	0		0	0	0	0	0	0		0	0	0	0	0	0		0.997837	1.01692	1.00824	1.00093	0.998518	1.01916		138.008	122.247	128.904	139.913	144.175	145.498		27.4965	24.7995	25.9838	27.024
95080		152.853	137.578	142.937	153.847	141.023	142.489				0	0	0	0	0	0		0	0	0	0	0	0		0	0	0	0	0	0		0.997552	1.01758	1.00729	1.00087	0.998892	1.01944		152.853	137.578	142.937	153.847	141.023	142.489		27.7115	24.9855	26.0683	27.3135
95160		153.706	136.822	131.398	156.736	165.982	153.183				0	0	0	0	0	0		0	0	0	0	0	0		0	0	0	0	0	0		0.9975	1.01783	1.00735	1.00078	0.998748	1.01973		153.706	136.822	131.398	156.736	165.982	153.183		27.83	25.2255	26.0683	27.4365
95260		154.704	152.076	123.839	151.251	149.721	138.324				0	0	0	0	0	0		0	0	0	0	0	0		0	0	0	0	0	0		0.997416	1.01787	1.00744	1.00123	0.998674	1.02052		154.704	152.076	129.213	151.251	149.721	138.324		27.7115	25.2255	26.0683	27.4365
95340		145.828	121.927	151.125	153.533	156.287	147.915				0	0	0	0	0	0		0	0	0	0	0	0		0	0	0	0	0	0		0.997637	1.01822	1.00759	1.00163	0.999422	1.02022		145.828	122.75	151.125	153.533	156.287	147.915		27.7115	25.2255	26.3203	27.7027
95440		139.467	128.397	137.48	140.986	129.867	127.85				0	0	0	0	0	0		0	0	0	0	0	0		0	0	0	0	0	0		0.997905	1.01898	1.00793	1.00168	0.999824	1.02004		139.467	128.397	137.48	140.736	134.927	132.685		27.7115	25.2255	26.5407	27.8482
95520		150.55	123.333	136.346	151.901	135.711	148.143				0	0	0	0	0	0		0	0	0	0	0	0		0	0	0	0	0	0		0.997884	1.01902	1.00788	1.00095	1.00022	1.02059		150.55	123.038	136.346	151.901	135.08	148.143		27.7115	25.6183	26.6072	27.893
95600		145.969	121.773	138.08	147.607	119.718	131.978				0	0	0	0	0	0		0	0	0	0	0	0		0	0	0	0	0	0		0.998098	1.01935	1.00819	1.00125	1.00051	1.02101		145.969	123.108	138.08	147.607	135.1	132.87		27.7115	25.7585	26.819	27.9557
95680		138.727	126.681	135.202	132.051	137.099	132.937				0	0	0	0	0	0		0	0	0	0	0	0		0	0	0	0	0	0		0.998282	1.01939	1.00864	1.00112	1.00095	1.02168		138.727	126.681	135.202	140.992	137.099	132.913		27.889	25.9787	26.7542	27.9715
95760		130.531	123.351	123.594	133.084	125.186	134.036				0	0	0	0	0	0		0	0	0	0	0	0		0	0	0	0	0	0		0.998534	1.01933	1.00903	1.00035	1.00125	1.02175		138.728	123.202	130.529	141.03	135.585	134.036		28.3045	26.3243	26.835	27.939
95880		143.524	125.794	139.902	143.211	140.41	134.125				0	0	0	0	0	0		0	0	0	0	0	0		0	0	0	0	0	0		0.998487	1.0191	1.00835	1.0002	1.00182	1.02142		143.524	125.794	139.902	143.211	140.41	134.125		28.4547	26.6967	26.9985	27.9985
95960		162.22	132.156	150.869	159.211	147.06	138.288				0	0	0	0	0	0		0	0	0	0	0	0		0	0	0	0	0	0		0.998321	1.01865	1.00761	1.00038	1.0015	1.02103		162.22	132.156	150.869	159.211	147.06	138.288		28.4547	26.8097	27.3595	27.964
96080		148.831	126.599	146.694	151.812	150.408	146.735				0	0	0	0	0	0		0	0	0	0	0	0		0	0	0	0	0	0		0.998736	1.01903	1.00768	1.00055	1.00076	1.02146		148.831	126.599	146.694	151.812	150.408	146.735		28.4878	27.2165	27.471	28.0833
96160		133.477	129.175	136.451	141.312	143.045	128.714				0	0	0	0	0	0		0	0	0	0	0	0		0	0	0	0	0	0		0.998953	1.01881	1.00726	1.00058	0.999729	1.0213		138.86	129.175	136.451	141.286	143.045	133.161		28.5752	27.5262	27.39	28.1073
96240		139.237	137.725	141.086	141.113	161.599	160.041				0	0	0	0	0	0		0	0	0	0	0	0		0	0	0	0	0	0		0.998391	1.01843	1.00693	0.998924	0.998202	1.02199		139.237	137.725	141.086	141.309	161.599	160.041		28.5752	27.5262	27.39	28.1073
96320		143.03	107.711	155.453	148.98	133.038	148.061				0	0	0	0	0	0		0	0	0	0	0	0		0	0	0	0	0	0		0.997834	1.01833	1.00696	0.999088	0.998191	1.02187		143.03	123.387	155.453	148.98	136.362	148.061		28.5865	27.5262	27.3008	28.1073
96400		147.318	128.028	132.525	156.175	126.263	135.588				0	0	0	0	0	0		0	0	0	0	0	0		0	0	0	0	0	0		0.997949	1.01826	1.00736	0.999146	0.998602	1.02265		147.318	128.028	132.525	156.175	136.481	135.588		28.5905	27.5262	27.39	28.1073
96480		127.204	122.129	140.194	143.654	137.221	138.014				0	0	0	0	0	0		0	0	0	0	0	0		0	0	0	0	0	0		0.998373	1.01829	1.00758	0.99953	0.998985	1.02296		138.872	123.389	140.194	143.654	136.852	138.014		28.5905	27.5262	27.4995	28.1073
96561		147.702	117.766	128.074	156.17	138.065	122.766				0	0	0	0	0	0		0	0	0	0	0	0		0	0	0	0	0	0		0.998712	1.01853	1.00776	0.999673	0.999262	1.02338		147.702	123.504	131.845	156.17	137.023	133.141		28.5905	27.7215	27.6112	28.1073
96646		123.383	127.791	124.928	141.438	139.864	140.298				0	0	0	0	0	0		0	0	0	0	0	0		0	0	0	0	0	0		0.998687	1.01871	1.00821	0.999843	0.999383	1.02398		138.872	127.791	132.042	141.338	139.864	140.298		28.5905	27.7215	27.8333	28.144
96720		146.164	123.414	143.743	136.831	139.308	128.782				0	0	0	0	0	0		0	0	0	0	0	0		0	0	0	0	0	0		0.99864	1.01903	1.007	1.00021	0.999645	1.02449		146.164	123.637	143.743	141.393	139.308	134.046		28.5983	27.8402	27.8333	28.213
96880		139.277	146.755	147.652	158.206	145.345	154.418				0	0	0	0	0	0		0	0	0	0	0	0		0	0	0	0	0	0		0.998807	1.01914	1.00608	1.00028	0.999106	1.02471		139.277	146.755	147.652	158.206	145.345	154.418		28.5983	27.8765	28.3388	28.213
96960		137.041	143.686	132.115	156.95	145.956	134.435				0	0	0	0	0	0		0	0	0	0	0	0		0	0	0	0	0	0		0.99883	1.01849	1.00581	1.00038	0.998974	1.02512		138.873	143.686	132.115	156.95	145.956	134.435		28.5983	27.8765	28.3388	28.3298
97040		137.055	135.202	138.895	161.451	147.156	167.587				0	0	0	0	0	0		0	0	0	0	0	0		0	0	0	0	0	0		0.998664	1.01825	1.006	1.00037	0.999197	1.02537		138.879	135.202	138.895	161.451	147.156	167.587		28.5043	27.8765	28.3388	28.5655
97160		155.724	138.401	156.199	162.518	137.976	139.009				0	0	0	0	0	0		0	0	0	0	0	0		0	0	0	0	0	0		0.998681	1.01848	1.0062	0.999286	0.999068	1.02555		155.724	138.401	156.199	162.518	137.41	139.009		28.412	27.8078	28.3388	28.5795
97240		149	106.236	148.221	156.929	149.049	132.807				0	0	0	0	0	0		0	0	0	0	0	0		0	0	0	0	0	0		0.997539	1.01804	1.00608	0.999609	0.99902	1.02575		149	124.517	148.221	156.929	149.049	134.481		28.412	27.8713	28.3388	28.8128
97320		153.734	134.312	137.067	131.452	142.022	125.943				0	0	0	0	0	0		0	0	0	0	0	0		0	0	0	0	0	0		0.996348	1.01826	1.00563	0.998967	0.998374	1.02578		153.734	134.312	137.067	141.799	142.022	134.479		28.4042	27.8713	27.8333	28.5795
97400		133.126	137.074	128.711	140.33	141.503	123.968				0	0	0	0	0	0		0	0	0	0	0	0		0	0	0	0	0	0		0.996358	1.01847	1.00556	0.999018	0.998397	1.02615		139.026	137.074	132.301	141.797	141.503	134.456		28.412	27.8713	27.8333	28.5795
97480		127.181	114.078	121.665	139.61	115.818	141.111				0	0	0	0	0	0		0	0	0	0	0	0		0	0	0	0	0	0		0.996279	1.01848	1.00571	0.999073	0.998714	1.02568		138.935	124.311	132.307	141.753	137.225	141.111		28.4042	27.8078	28.3388	28.5655
97580		128.948	107.212	119.666	119.527	120.345	109.428				0	0	0	0	0	0		0	0	0	0	0	0		0	0	0	0	0	0		0.99646	1.01853	1.00574	0.99881	0.998134	1.0252		138.921	124.307	132.403	141.804	137.441	134.514		28.4042	27.8078	28.6283	28.5795
97680		120.245	116.06	114.163	129.331	118.868	117.959				0	0	0	0	0	0		0	0	0	0	0	0		0	0	0	0	0	0		0.995842	1.01858	1.00602	0.999432	0.997963	1.02512		138.873	124.304	132.384	142.263	137.446	134.563		28.4002	27.8078	28.6283	28.8128
97760		108.716	114.977	112.646	140.69	111.653	120.223				0	0	0	0	0	0		0	0	0	0	0	0		0	0	0	0	0	0		0.995303	1.01904	1.00462	0.999172	0.997703	1.02519		138.883	124.406	132.813	142.673	137.789	134.918		28.4002	27.8713	28.9325	29.4245
97880		133.568	127.997	127.67	147.666	126.568	133.021				0	0	0	0	0	0		0	0	0	0	0	0		0	0	0	0	0	0		0.995449	1.01896	1.00322	0.999564	0.997288	1.02485		138.999	127.997	133.484	147.666	138.054	135.279		28.4042	27.9178	29.288	29.5353
97980		135.836	129.596	126.195	151.535	145.687	138.503				0	0	0	0	0	0		0	0	0	0	0	0		0	0	0	0	0	0		0.995246	1.01792	1.00282	0.999903	0.995135	1.02541		139.079	129.596	133.542	151.535	145.687	138.503		28.412	27.9178	29.288	29.5353
98080		130.38	105.685	126.832	136.319	135.597	130.544				0	0	0	0	0	0		0	0	0	0	0	0		0	0	0	0	0	0		0.994363	1.01749	1.00293	0.999847	0.995634	1.0256		139.263	125.358	133.527	142.832	138.371	135.554		28.4445	28.1623	29.276	29.6297
98160		124.599	114.126	121.954	128.315	131.984	114.366				0	0	0	0	0	0		0	0	0	0	0	0		0	0	0	0	0	0		0.993497	1.01755	1.00281	0.999528	0.993673	1.02486		139.298	125.371	133.922	142.866	138.612	135.728		28.4445	28.546	29.3442	29.6297
98240		127.706	129.291	107.354	140.396	109.773	130.091				0	0	0	0	0	0		0	0	0	0	0	0		0	0	0	0	0	0		0.993734	1.0175	1.00254	0.999654	0.993214	1.02474		139.398	129.291	133.996	143.002	138.7	136.145		28.5542	28.3885	29.3442	29.7905
98320		115.455	102.658	109.931	129.502	120.067	110.69				0	0	0	0	0	0		0	0	0	0	0	0		0	0	0	0	0	0		0.994166	1.01644	1.00251	1.00037	0.993594	1.02519		139.451	125.744	134.005	143.069	138.952	136.754		28.523	28.3885	29.3442	29.8863
98400		110.126	109.598	109.593	120.611	100.557	113.469				0	0	0	0	0	0		0	0	0	0	0	0		0	0	0	0	0	0		0.994009	1.01454	1.00246	1.00065	0.993612	1.0248		139.457	126.291	134.018	143.085	138.948	137.509		28.523	28.467	29.3442	29.932
98480		101.638	107.205	94.044	113.586	101.561	102.114				0	0	0	0	0	0		0	0	0	0	0	0		0	0	0	0	0	0		0.994	1.01447	1.00267	1.00071	0.993641	1.02496		139.458	126.3	134.128	143.189	139.001	137.813		28.523	28.467	29.6435	30.135
98560		103.931	91.819	109.064	114.886	98.724	110.869				0	0	0	0	0	0		0	0	0	0	0	0		0	0	0	0	0	0		0.993879	1.01388	1.0029	1.00075	0.993934	1.02521		139.504	126.509	134.256	143.565	139.279	137.955		28.6672	28.5555	30.0947	30.5775
98640		99.262	93.506	96.044	117.606	86.641	98.719				0	0	0	0	0	0		0	0	0	0	0	0		0	0	0	0	0	0		0.994195	1.01282	1.00326	1.00059	0.994382	1.02555		139.701	126.658	134.518	144.05	139.541	138.004		28.7268	28.6403	30.358	30.9527
98740		103.692	76.019	95.782	114.04	112.087	108.866				0	0	0	0	150	0		0	0	0	0	29.2168	0		0	0	0	0	1	0		0.994347	1.01142	1.00352	1.00052	0.994765	1.02607		139.835	126.774	134.908	144.262	139.691	138.079		28.8333	28.7742	30.3675	31.1348
98880		116	94.997	120.119	128.675	122.151	127.142				0	0	0	0	150	0		0	0	0	0	31.7679	0		0	0	0	0	1	0		0.994225	1.01201	1.00345	1.00085	0.99487	1.02617		139.903	126.944	135.204	144.417	139.769	138.294		28.5048	28.8552	30.4472	31.3695
98960		127.302	112.338	105.676	133.59	117.965	115.69				150	150	150	0	150	150		29.2403	27.5794	28.6893	0	34.4226	30.8443		1	1	1	0	1	1		0.993985	1.01195	1.00328	1.00126	0.994744	1.02566		140.058	127.356	135.215	144.645	140.087	138.399		28.425	28.9733	30.7447	31.4205
99040		138.529	153.784	121.312	142.773	131.756	125.183				150	150	150	0	150	150		31.1739	28.5038	30.4745	0	37.1713	33.3331		1	1	1	0	1	1		0.993218	1.01073	1.00246	1.00166	0.994148	1.0257		140.187	153.784	135.461	144.916	140.406	138.492		28.425	29.0205	30.9723	31.448
99160		122.397	114.201	110.762	120.789	113.99	109.845				150	150	150	0	150	150		32.0254	29.0491	31.609	0	38.3089	33.6282		1	1	1	0	1	1		0.992934	1.00912	1.00162	1.00197	0.993928	1.02554		140.716	127.624	135.6	145.206	140.972	138.587		28.601	29.1113	30.8528	31.665
99240		109.749	98.844	113.424	106.348	99.902	117.905				150	150	150	150	150	150		32.4459	29.6762	31.4835	30.4849	37.9498	35.3602		1	1	1	1	1	1		0.992991	1.00826	1.00189	1.00159	0.993472	1.02466		141.087	127.69	135.56	145.297	141.26	138.729		28.379	29.1113	30.693	31.665
99320		112.773	96.639	102.952	118.202	108.129	114.855				150	150	150	150	150	150		32.2497	30.3388	31.8826	31.8605	38.5029	35.6378		1	1	1	1	1	1		0.992838	1.00718	1.00176	1.00118	0.993818	1.02445		141.101	127.791	135.579	145.597	141.46	139.074		28.2268	29.1113	30.585	31.6272
99400		94.231	88.313	98.967	108.636	98.646	103.711				150	150	150	150	150	150		32.634	30.8514	32.3967	32.9095	38.4872	35.7134		1	1	1	1	1	1		0.992875	1.00584	1.0017	1.00082	0.99382	1.02408		141.098	127.965	135.817	145.69	141.463	139.762		28.1985	29.1455	30.545	31.486
99480		107.807	98.494	108.143	102.42	87.642	91.858				150	150	150	150	150	150		32.1816	31.4798	31.2657	32.7866	38.2947	35.7875		1	1	1	1	1	1		0.992935	1.00599	1.00164	1.00027	0.993905	1.02422		141.092	127.952	135.822	145.721	141.461	140.425		28.1985	29.1455	30.545	31.486
99560		99.16	92.182	105.256	103.731	95.884	85.503				150	150	150	150	150	150		31.2972	31.4924	31.5758	33.3642	38.4688	37.0515		1	1	1	1	1	1		0.992982	1.0054	1.00153	0.999838	0.993943	1.0248		141.088	127.998	136.057	145.739	141.46	140.756		28.134	29.1455	30.8225	31.486
99640		99.167	73.873	93.186	107.824	85.804	85.46				150	150	150	150	150	150		30.6864	31.7238	31.4767	34.2251	38.0541	37.57		1	1	1	1	1	1		0.992889	1.00553	1.00177	0.998653	0.994109	1.02512		141.096	128.027	136.006	145.978	141.495	141.035		28.134	29.2965	30.8225	31.586
99760		88.848	88.535	91.93	102.382	76.62	92.275				150	150	150	150	150	150		30.2255	30.9958	31.7813	35.151	39.2956	38.8459		1	1	1	1	1	1		0.993308	1.00553	1.00223	0.9991	0.994414	1.02581		141.174	128.121	136.268	145.987	141.679	141.339		28.207	29.3695	30.8515	31.4575
99880		98.368	76.513	91.385	92.861	86.048	73.292				150	150	150	150	150	150		31.4592	31.0875	33.0229	37.0043	40.803	41.3055		1	1	1	1	1	1		0.993465	1.00515	1.00254	0.998169	0.994636	1.02603		141.202	128.237	136.32	146.181	141.795	141.743		28.4075	29.6257	30.8897	31.496
99960		91.75	89.316	92.16	103.659	81.317	84.677				150	150	150	150	150	150		32.7398	32.9519	33.9271	39.3852	41.9916	43.0225		1	1	1	1	1	1		0.993799	1.00451	1.00245	0.998679	0.994927	1.02532		141.239	128.403	136.342	146.338	141.814	141.952		28.7975	29.8718	30.8618	31.5035
100060		108.687	105.914	100.634	113.909	111.319	114.605				150	150	150	150	150	150		35.4385	35.1021	35.8348	42.2445	43.8133	45.4141		1	1	1	1	1	1		0.993818	1.00416	1.00243	0.998624	0.995396	1.02351		141.269	128.61	136.428	146.732	141.837	142.165		29.2525	29.747	30.8733	31.6425
100180		120.884	115.622	112.445	110.434	120.59	99.967				150	150	150	150	150	150		37.1775	36.9529	37.4508	43.5283	45.3378	47.017		1	1	1	1	1	1		0.99394	1.00461	1.00268	0.998828	0.994342	1.02254		141.406	128.792	136.45	146.983	141.976	142.393		29.1498	29.9103	30.9135	32.0055
100260		121.546	91.943	104.016	104.743	111.569	110.788				150	150	150	150	150	150		38.4392	37.14	38.278	44.4651	45.7649	48.5942		1	1	1	1	1	1		0.993462	1.00526	1.00284	0.999167	0.993262	1.02218		141.421	128.942	136.472	147.198	142.069	142.682		29.1815	30.0373	30.9528	32.1963
100340		104.025	101.722	101.229	102.841	104.444	117.555				150	150	150	150	150	150		38.8227	36.7395	37.7688	45.2673	46.2155	49.5509		1	1	1	1	1	1		0.993005	1.00538	1.00279	0.999606	0.992096	1.02205		141.426	129.181	136.45	147.344	142.504	143.184		29.2235	30.1685	30.9135	32.4385
100420		113.102	97.014	120.128	120.506	109.201	106.426				150	150	150	150	150	150		38.9961	36.4492	37.5235	45.595	46.6459	50.806		1	1	1	1	1	1		0.992845	1.0054	1.00328	0.999484	0.990717	1.02173		141.422	129.304	136.462	147.528	142.598	143.68		29.1815	30.4117	30.9528	32.4945
100500		124.414	94.677	104.772	106.825	98.393	90.349				150	150	150	150	150	150		38.9838	36.8054	37.8393	45.7431	46.2344	51.5598		1	1	1	1	1	1		0.992817	1.00511	1.00268	0.999645	0.990508	1.02108		141.414	129.632	136.475	147.634	142.605	143.979		29.1498	31.1317	30.9528	32.3295
100580		113.743	91.757	100.057	103.155	98.803	94.761				150	150	150	150	150	150		38.8833	37.4528	38.2688	45.8499	47.1957	51.7334		1	1	1	1	1	1		0.992755	1.0052	1.00274	0.999827	0.99053	1.02104		141.356	129.768	136.45	147.678	142.993	144.935		29.0267	31.4405	30.9135	32.382
100680		114.879	94.346	90.885	98.024	89.287	89.447				150	150	150	150	150	150		38.3465	37.2572	38.1557	46.2513	46.6538	52.2319		1	1	1	1	1	1		0.992918	1.00542	1.00274	0.999181	0.990656	1.01902		141.342	129.814	136.409	147.69	142.962	145.454		29.0267	31.6327	30.8733	32.382
100760		91.534	95.921	95.293	93.1	93.68	82.739				150	150	150	150	150	150		37.4768	37.2479	37.8523	46.892	46.0649	52.6755		1	1	1	1	1	1		0.99289	1.00546	1.00219	0.997442	0.990695	1.01731		141.345	129.793	136.451	147.761	142.953	145.544		29.0267	31.6327	30.9135	32.382
100880		101.68	76.366	87.958	87.175	95.946	86.939				150	150	150	150	150	150		37.5107	37.0989	38.1747	46.4391	46.515	53.0275		1	1	1	1	1	1		0.993088	1.00578	1.0022	0.996355	0.991023	1.01794		141.328	130.538	136.486	148.229	143.029	145.705		29.0267	31.6893	30.9528	32.4265
100960		83.083	85.779	82.328	86.167	96.181	82.258				150	150	150	150	150	150		37.8033	38.2181	38.8998	47.0423	47.153	52.836		1	1	1	1	1	1		0.992847	1.00597	1.00212	0.996745	0.991344	1.01846		141.414	130.934	136.537	148.354	143.087	145.789		29.1498	31.8747	31.027	32.5747
101040		86.585	78.856	77.847	96.994	84.14	83.416				150	150	150	150	150	150		39.1148	39.5752	39.8949	48.7659	49.0004	54.804		1	1	1	1	1	1		0.992671	1.0064	1.00163	0.997352	0.991952	1.01945		141.422	131.144	136.621	148.371	143.138	145.819		29.1815	32.04	31.2655	32.8955
101120		83.705	98.508	97.411	90.028	92.878	92.45				150	150	150	150	150	150		40.9011	41.9671	40.9664	50.5735	51.0918	56.4551		1	1	1	1	1	1		0.991927	1.00697	1.0008	0.997994	0.992014	1.0196		141.54	131.284	136.919	148.65	143.203	146.396		29.036	32.259	31.356	33.0633
101200		105.315	108.548	115.293	104.856	100.507	102.306				150	150	150	150	150	150		41.9916	42.3226	41.5526	50.9435	52.4295	57.7802		1	1	1	1	1	1		0.990715	1.00734	0.999776	0.997472	0.99194	1.01906		141.696	131.289	137.226	149.096	143.302	146.614		28.7947	32.3405	31.506	33.1123
101300		91.231	97.91	106.25	105.433	92.422	84.338				150	150	150	150	150	150		41.3114	42.9242	41.4086	50.6991	52.803	58.9715		1	1	1	1	1	1		0.990956	1.00741	0.997918	0.997268	0.989788	1.01893		141.741	131.467	137.95	149.369	144.276	146.748		28.7733	32.519	31.8235	33.6037
101400		108.716	94.717	103.777	103.113	99.846	83.03				150	150	150	150	150	150		41.5521	42.4874	41.8528	51.7303	53.5738	59.8545		1	1	1	1	1	1		0.990863	1.00697	0.996475	0.997782	0.987668	1.01822		141.743	131.656	138.088	149.524	145.023	147.426		28.7348	32.6743	31.867	33.6667
101480		101.928	82.434	98.267	105.37	79.447	88.928				150	150	150	150	150	150		42.0775	42.7691	41.7958	51.8783	53.7761	59.9969		1	1	1	1	1	1		0.990772	1.00752	0.99657	0.998124	0.987784	1.0188		141.745	131.845	138.087	149.622	145.211	147.827		28.695	32.5573	31.867	33.5087
101560		111.672	81.869	97.719	103.082	100.992	81.868				150	150	150	150	150	150		42.3225	42.5976	41.6152	52.0991	54.1591	59.9102		1	1	1	1	1	1		0.991031	1.00825	0.996698	0.998688	0.988225	1.01939		142.327	131.916	138.165	149.664	145.302	147.911		28.6702	32.7925	31.8678	33.3413
101640		108.648	92.754	100.362	93.465	92.618	89.66				150	150	150	150	150	150		43.1477	42.7174	40.6454	52.4062	53.8813	60.262		1	1	1	1	1	1		0.991027	1.00728	0.996044	0.997864	0.988061	1.01937		142.711	132.143	138.328	150.527	145.31	148.04		28.6815	33.0023	31.6745	33.415
101740		99.365	83.761	86.714	106.821	80.167	72.26				150	150	150	150	150	150		42.9197	43.3537	40.8617	52.2665	53.9415	60.3192		1	1	1	1	1	1		0.991273	1.00735	0.99633	0.996946	0.988208	1.01847		142.91	132.357	138.42	150.629	145.368	148.102		28.524	33.156	31.7185	33.5642
101880		87.474	69.792	79.137	95.698	71.538	95.26				150	150	150	150	150	150		42.8694	43.2576	41.1609	51.9007	53.7947	60.1132		1	1	1	1	1	1		0.991558	1.00779	0.996318	0.997592	0.988459	1.01732		143.108	132.382	138.547	151.044	145.433	148.514		28.223	33.2245	31.8573	34.0712
101980		83.132	81.235	81.993	82.343	76.283	79.74				150	150	150	150	150	150		42.4871	43.827	40.7398	51.622	54.3788	60.2842		1	1	1	1	1	1		0.991565	1.00839	0.996315	0.997195	0.988177	1.01758		143.255	132.429	138.682	151.363	145.597	148.629		28.1902	33.5913	31.9915	34.3113
102080		85.274	69.211	92.279	76.896	80.589	71.534				150	150	150	150	150	150		42.7469	44.3486	39.8895	52.1623	54.6651	60.2369		1	1	1	1	1	1		0.991035	1.00864	0.996478	0.997552	0.987669	1.01824		143.309	132.61	138.787	151.404	145.894	148.632		28.3442	34.1422	32.0957	34.6705
102160		100.758	88.543	94.138	101.202	87.292	88.916				150	150	150	150	150	150		42.7153	45.4508	40.6143	52.5994	55.4268	60.2782		1	1	1	1	1	1		0.990095	1.00887	0.996943	0.997923	0.987732	1.01877		143.533	133.008	138.903	151.427	145.883	148.638		29.0153	33.945	32.2528	34.5232
102240		120.445	93.116	106.784	112.138	100.266	98.074				150	150	150	150	150	150		43.4269	47.0454	42.2606	53.3713	56.9091	61.689		1	1	1	1	1	1		0.989826	1.00871	0.997068	0.997537	0.98805	1.01866		143.561	133.21	138.982	151.508	146.171	148.72		29.1163	33.989	32.3548	34.4377
102340		110.284	110.148	113.478	102.907	96.901	93.113				150	150	150	150	150	150		42.2447	47.3617	42.0717	53.4712	56.5284	60.7218		1	1	1	1	1	1		0.99007	1.00855	0.996785	0.998192	0.988453	1.01872		143.659	133.266	139.14	151.582	146.484	148.909		28.9755	33.8593	32.3385	34.006
102420		115.885	92.596	108.67	107.759	98.388	92.444				150	150	150	150	150	150		41.2167	46.7419	41.7556	52.9269	56.0624	59.8386		1	1	1	1	1	1		0.990091	1.00892	0.997212	0.998426	0.987632	1.01919		143.919	133.467	139.175	151.678	146.849	149.065		28.9225	33.5965	32.3855	33.7535
102500		111.162	99.106	106.805	102.671	94.743	100.939				150	150	150	150	150	150		40.391	46.3095	40.8675	52.1657	54.6412	59.3183		1	1	1	1	1	1		0.990102	1.00878	0.997234	0.996759	0.98773	1.01964		143.918	133.515	139.406	151.83	146.977	149.292		28.7662	33.5965	32.427	33.8617
102600		100.226	96.203	114.368	95.781	99.134	86.077				150	150	150	150	150	150		39.5795	45.6766	39.8622	51.8143	54.0629	57.8672		1	1	1	1	1	1		0.990053	1.00862	0.997694	0.99714	0.98776	1.02026		144.019	134.187	139.526	151.897	146.974	149.471		28.805	33.9525	32.4677	33.9008
102680		99.045	87.059	93.925	100.173	96.507	85.615				150	150	150	150	150	150		39.2054	45.3875	39.2617	51.4061	52.7103	57.4839		1	1	1	1	1	1		0.990197	1.00812	0.997942	0.997057	0.987934	1.02083		144.069	134.293	139.625	151.9	147.044	149.622		28.7625	34.0737	32.6667	33.7308
102760		105.487	82.185	84.864	98.582	103.084	95.356				150	150	150	150	150	150		38.6808	45.2489	38.218	51.4167	51.6026	56.1304		1	1	1	1	1	1		0.99039	1.00823	0.998277	0.994967	0.988482	1.02055		144.078	134.339	139.675	151.955	147.085	149.795		28.713	34.2065	32.6632	33.6775
102880		93.805	77.286	94.323	95.839	87.985	82.866				150	150	150	150	150	150		37.6638	44.9558	37.4975	51.1977	50.3338	55.8984		1	1	1	1	1	1		0.990698	1.00851	0.99859	0.994366	0.988889	1.02128		144.106	134.397	139.69	152.173	147.156	149.989		28.74	34.2282	32.7337	33.6262
102960		83.834	71.244	98.825	89.518	82.146	88.629				150	150	150	150	150	150		36.1578	44.6861	36.599	50.3378	49.5621	55.8252		1	1	1	1	1	1		0.99093	1.00868	0.998455	0.994563	0.989008	1.02151		144.129	134.486	139.742	152.242	147.156	150.038		28.8295	34.3155	32.752	33.6313
103080		87.036	78.839	85.148	85.107	81.008	95.351				150	150	150	150	150	150		35.6102	43.7553	36.2136	49.1671	49.2262	54.2547		1	1	1	1	1	1		0.990819	1.00898	0.998965	0.993805	0.989227	1.02218		144.206	134.762	139.877	152.909	147.33	150.166		29.098	34.4682	32.815	33.676
103160		92.895	78.797	83.473	92.505	73.451	76.422				150	150	150	150	150	150		35.8332	44.0233	36.3834	49.2003	48.6438	53.9891		1	1	1	1	1	1		0.990593	1.00962	0.999236	0.994564	0.989338	1.02283		144.219	135.024	139.978	152.954	147.373	150.356		28.606	34.59	32.667	33.8208
103240		118.557	95.213	112.417	107.01	103.661	108.415				150	150	150	150	150	150		37.0506	44.305	36.499	49.339	49.1164	54.4062		1	1	1	1	1	1		0.990118	1.00957	0.999145	0.994664	0.989573	1.0236		144.241	135.413	140.15	153.044	147.522	150.513		28.7045	34.5198	32.794	33.9673
103320		132.851	111.636	112.888	118.298	112.245	104.82				150	150	150	150	150	150		37.5465	45.352	37.1798	49.2052	49.1304	54.2107		1	1	1	1	1	1		0.989498	1.00982	0.99898	0.994317	0.989917	1.02422		144.291	135.558	140.561	153.28	147.637	150.669		28.56	34.6285	32.819	33.9635
103400		121.976	95.246	119.461	125.197	111.738	102.835				150	150	150	150	150	150		37.1489	44.3387	36.521	48.5537	48.914	52.8334		1	1	1	1	1	1		0.989513	1.01017	0.998513	0.99405	0.990275	1.02471		144.453	135.577	140.631	153.463	147.657	150.808		28.5453	34.6612	32.535	34.4865
103480		130.96	99.094	121.367	114.315	115.498	115.338				150	150	150	150	150	150		36.9391	43.8496	35.8255	47.1793	48.1408	51.9941		1	1	1	1	1	1		0.989588	1.00774	0.998706	0.994239	0.990555	1.02526		144.574	135.85	140.7	153.517	147.663	150.908		28.3703	34.9855	32.874	34.2625
103580		118.433	102.739	115.43	105.043	123.375	100.783				150	150	150	150	150	150		35.5702	43.6355	35.8538	46.1776	48.1018	50.6543		1	1	1	1	1	1		0.989752	1.00767	0.998683	0.99451	0.990636	1.02566		144.64	136.058	140.787	153.532	147.663	151.113		28.2902	35.1248	32.8705	34.2115
103680		112.249	90.498	111.001	109.522	105.82	103.891				150	150	150	150	150	150		34.7953	42.5258	35.3522	45.2366	47.7426	49.6516		1	1	1	1	1	1		0.989631	1.00799	0.998665	0.994706	0.99074	1.02623		144.776	136.182	140.788	153.553	147.76	151.31		28.3405	35.0782	32.6708	34.3397
103760		110.6	79.831	96.558	102.838	100.637	102.978				150	150	150	150	150	150		33.8662	41.3802	34.1355	44.0002	47.0217	49.5495		1	1	1	1	1	1		0.98976	1.00842	0.999129	0.995345	0.991168	1.02697		144.878	136.267	140.839	153.586	147.887	151.361		28.3463	34.9255	32.6658	34.402
103880		116.454	90.823	103.151	102.711	94.939	84.098				150	150	150	150	150	150		33.306	39.8788	33.8872	43.7154	46.4246	48.9709		1	1	1	1	1	1		0.98997	1.00913	0.999578	0.996058	0.991589	1.02801		144.951	136.354	140.971	153.673	148.047	151.448		28.3727	34.731	32.4727	34.4295
103960		98.501	93.173	102.686	103.84	89.951	107.519				150	150	150	150	150	150		31.9886	38.7716	33.6729	43.3384	45.4832	48.6991		1	1	1	1	1	1		0.990317	1.00715	1.0002	0.996443	0.992219	1.02894		145.036	137.024	141.1	153.763	148.201	151.637		28.3918	34.8145	32.476	34.3925
104040		97.594	86.977	92.845	102.89	101.901	97.634				150	150	150	150	150	150		29.7144	36.1086	32.0209	41.1708	44.4382	47.215		1	1	1	1	1	1		0.990557	1.00724	1.0007	0.996957	0.992879	1.02966		145.051	137.072	141.177	153.813	148.262	151.777		28.4475	35.0305	32.5855	34.464
104160		96.381	91.067	106.638	111.529	92.56	92.387				150	150	150	150	150	150		29.0797	34.9502	31.3443	40.7018	42.6616	45.4591		1	1	1	1	1	1		0.990484	1.00753	1.00108	0.997643	0.993421	1.03061		145.063	137.076	141.262	153.813	148.389	151.791		28.4475	35.047	32.6775	34.6
104240		101.681	91.973	101.362	107.971	98.81	101.03				0	150	150	150	150	150		0	34.7961	32.2537	40.2526	43.012	45.6461		0	1	1	1	1	1		0.99055	1.00778	1.00133	0.997434	0.99377	1.03055		145.472	137.078	141.322	153.835	148.688	152.721		28.514	35.0828	32.462	34.6615
104320		125.894	117.487	124.741	123.608	104.974	125.35				0	150	150	150	150	150		0	34.4896	31.9468	40.2891	42.0152	43.4628		0	1	1	1	1	1		0.990777	1.00756	1.00122	0.99757	0.993832	1.03115		145.577	137.078	141.41	153.845	148.89	153.047		28.6197	35.0828	32.5727	34.6685
104400		117.483	113.092	123.542	134.043	112.979	122.391				0	150	150	150	150	150		0	32.5691	30.9387	38.9431	40.3048	41.1784		0	1	1	1	1	1		0.99045	1.00768	1.00022	0.997296	0.994269	1.03188		145.835	137.231	141.539	154.341	148.975	153.119		28.758	35.0963	32.5173	34.691
104480		130.93	103.992	115.955	119.502	102.016	117.895				0	150	150	150	150	150		0	30.8188	30.018	37.0764	39.7296	39.4846		0	1	1	1	1	1		0.990474	1.00778	1.00027	0.997467	0.9942	1.03229		145.976	137.478	141.706	154.582	149.039	153.153		28.6077	35.1478	32.2572	34.8365
104580		117.235	113.654	106.615	122.662	106.262	110.222				0	150	150	150	150	150		0	30.1295	28.8106	36.2933	38.573	38.958		0	1	1	1	1	1		0.990394	1.00801	1.00019	0.997131	0.994194	1.0327		145.985	137.584	141.782	154.627	149.255	153.174		28.6077	35.2493	32.0362	34.8365
104660		127.085	109.505	112.607	127.493	120.451	100.982				0	150	0	150	150	150		0	28.6768	0	35.9636	37.583	38.1425		0	1	0	1	1	1		0.990279	1.00822	1.00023	0.997245	0.993845	1.03339		146.166	137.602	141.867	154.902	149.313	153.277		28.599	35.4968	32.014	35.315
104760		107.64	112.05	101.871	104.635	102.678	98.652				0	0	0	150	150	150		0	0	0	35.1189	36.826	35.8385		0	0	0	1	1	1		0.99033	1.00848	1.0005	0.997636	0.993866	1.03365		146.177	137.633	142.023	154.986	149.31	153.625		28.4748	35.648	32.192	35.498
104880		113.55	97.702	105.763	100.324	104.147	98.195				0	0	0	150	150	150		0	0	0	33.9176	35.8119	34.6647		0	0	0	1	1	1		0.990511	1.00828	1.00048	0.998038	0.994019	1.03403		146.179	137.691	142.18	155.131	149.388	153.896		28.8238	35.7003	32.3055	35.6515
104960		136.769	131.29	122.251	133.045	105.186	130.408				0	0	0	150	150	150		0	0	0	33.1544	34.7047	33.8808		0	0	0	1	1	1		0.990896	1.00837	1.00112	0.998437	0.994545	1.03494		146.182	131.29	142.287	155.329	149.563	154.056		28.5688	35.8743	32.335	35.7828
105060		108.232	105.924	100.088	104.892	113.097	117.413				0	0	0	150	150	150		0	0	0	32.2857	33.6771	33.253		0	0	0	1	1	1		0.990963	1.00856	1.00145	0.998901	0.994754	1.03228		146.226	137.824	142.384	155.491	149.71	154.473		28.7788	36.2537	32.3855	35.9108
105183		120.991	101.051	95.595	119.071	98.555	108.562				0	0	0	150	150	150		0	0	0	32.2787	33.3187	32.8386		0	0	0	1	1	1		0.990859	1.00899	1.00198	0.999605	0.995227	1.03314		146.514	138.016	142.425	155.672	149.775	154.587		28.9332	36.3145	32.426	36.1617
105260		138.873	120.7	121.2	120.086	135.572	138.484				0	0	0	150	150	150		0	0	0	32.074	32.8666	32.3537		0	0	0	1	1	1		0.990894	1.00941	1.00253	1.00046	0.995889	1.03441		138.873	138.186	142.428	155.835	150.031	138.484		29.0828	36.325	32.4577	36.4713
105340		149.448	159.252	149.327	145.99	138.903	157.512				0	0	0	150	150	150		0	0	0	31.9358	32.5087	33.5076		0	0	0	1	1	1		0.990994	1.01004	1.00273	1.00088	0.996562	1.03558		149.448	159.252	149.327	145.99	138.903	157.512		29.0615	36.3855	32.0865	36.6718
105440		124.893	142.283	130.867	141.806	130.083	138.723				0	0	0	150	150	150		0	0	0	32.7532	30.7946	32.0444		0	0	0	1	1	1		0.990902	1.01022	1.00156	1.00153	0.997055	1.03336		146.824	142.283	130.867	141.806	150.168	138.723		29.064	36.574	32.2925	36.731
105520		146.764	119.728	148.588	124.124	138.387	116.268				0	0	0	150	0	0		0	0	0	31.0827	0	0		0	0	0	1	0	0		0.990665	1.01025	1.0011	1.00054	0.997447	1.03463		146.764	138.572	148.588	156.169	138.387	155.54		29.0817	36.7245	32.3605	36.739
105600		141.269	123.768	141.846	119.102	129.258	125.668				0	0	0	0	0	0		0	0	0	0	0	0		0	0	0	0	0	0		0.990862	1.01064	1.00092	0.999286	0.997698	1.03527		141.269	138.944	141.846	156.209	150.406	155.961		28.9065	36.5628	32.2878	36.7553
105680		154.706	127.402	128.429	123.436	119.317	137.861				0	0	0	0	0	0		0	0	0	0	0	0		0	0	0	0	0	0		0.9908	1.01125	1.00089	0.999528	0.998115	1.03531		154.706	127.402	143.176	156.443	150.671	137.861		28.6615	36.61	32.5955	36.8065
105760		129.26	113.05	120.042	130.951	118.889	114.027				0	0	0	0	0	0		0	0	0	0	0	0		0	0	0	0	0	0		0.990999	1.01139	1.00105	0.999546	0.998076	1.03584		147.117	139.036	143.474	156.687	150.702	156.728		28.6577	36.5078	32.6838	37.1387
105880		126.612	110.141	129.496	122.913	116.114	129.17				0	0	0	0	0	0		0	0	0	0	0	0		0	0	0	0	0	0		0.991238	1.01148	1.00113	0.99979	0.998051	1.03618		147.186	139.035	129.496	156.809	151.112	156.826		28.6615	36.2103	32.5535	37.2635
105960		118.955	113.885	109.902	124.253	126.353	115.905				0	0	0	0	0	0		0	0	0	0	0	0		0	0	0	0	0	0		0.991275	1.01141	1.00129	1.00011	0.998079	1.03651		147.213	139.048	143.427	156.933	151.135	156.863		28.5105	36.1607	32.044	37.402
106040		118.356	96.633	103.315	114.81	102.845	106.297				0	0	0	0	0	0		0	0	0	0	0	0		0	0	0	0	0	0		0.991446	1.01173	1.0016	1.00068	0.998265	1.03706		147.241	139.125	143.63	156.947	151.148	157.001		28.5973	36.4007	32.1387	37.4185
106160		119.893	103.536	114.897	115.387	110.796	115.736				0	0	0	0	0	0		0	0	0	0	0	0		0	0	0	0	0	0		0.991446	1.01221	1.00214	1.00048	0.998663	1.03808		147.27	139.264	143.709	156.953	151.179	157.243		28.693	36.6393	32.241	37.4225
106240		122.645	112.983	122.127	129.632	114.986	105.493				0	0	0	0	0	0		0	0	0	0	0	0		0	0	0	0	0	0		0.99177	1.01198	1.00267	1.00017	0.999107	1.03905		147.284	139.438	143.732	156.966	151.387	157.423		28.7675	36.682	32.5115	37.4387
106320		130.067	112.334	142.579	119.534	150.403	151.799				0	0	0	0	0	0		0	0	0	0	0	0		0	0	0	0	0	0		0.992274	1.01228	1.00318	1.00065	0.999435	1.03947		147.315	139.53	142.579	156.998	150.403	151.799		28.9015	36.6137	32.6423	37.5695
106400		144.222	127.572	150.258	145.577	151.847	137.993				0	0	0	0	0	0		0	0	0	0	0	0		0	0	0	0	0	0		0.992714	1.01258	1.00363	1.00126	0.999318	1.04048		144.222	127.572	150.258	145.577	151.847	137.993		28.9345	37.0467	32.8388	37.8105
106480		144.068	131.283	150.517	145.784	154.302	150.019				0	0	0	0	0	0		0	0	0	0	0	0		0	0	0	0	0	0		0.992956	1.01289	1.00354	1.00174	0.999654	1.04071		144.068	131.283	150.517	145.784	154.302	150.019		28.8188	37.5262	32.8975	37.9505
106580		160.031	128.669	146.932	142.705	144.853	155.836				0	0	0	0	0	0		0	0	0	0	0	0		0	0	0	0	0	0		0.992412	1.01334	1.00295	1.00189	0.998235	1.04169		160.031	128.669	146.932	142.705	144.853	155.836		28.7732	37.6732	32.8088	38.1878
106660		151.779	131.902	153.257	146.711	146.802	148.838				0	0	0	0	0	0		0	0	0	0	0	0		0	0	0	0	0	0		0.992624	1.01344	1.00321	1.00226	0.997017	1.04251		151.779	131.902	153.257	146.711	146.802	148.838		28.789	37.6732	33.006	38.3792
106760		139.764	118.062	127.32	137.251	114.752	157.749				0	0	0	0	0	0		0	0	0	0	0	0		0	0	0	0	0	0		0.992923	1.01338	1.00336	1.00229	0.996974	1.04271		139.764	139.856	144.74	157.946	153.648	157.749		28.869	37.7447	33.374	38.3665
106880		135.359	110.105	118.774	127.341	123.105	121.179				0	0	0	0	0	0		0	0	0	0	0	0		0	0	0	0	0	0		0.993061	1.01309	1.0036	1.00248	0.997211	1.04321		147.97	139.888	144.828	158.152	153.725	158.55		28.8205	37.5377	33.376	38.5623
106960		129.464	113.18	130.275	129.791	114.272	124.253				0	0	0	0	0	0		0	0	0	0	0	0		0	0	0	0	0	0		0.993057	1.01328	1.00395	1.00271	0.997078	1.04371		148.027	139.866	130.275	158.434	153.734	158.787		28.9968	37.2892	33.3555	38.6967
107040		122.336	115.116	113.235	122.291	134.844	128.479				0	0	0	0	0	0		0	0	0	0	0	0		0	0	0	0	0	0		0.993342	1.01388	1.00441	1.00321	0.997485	1.04456		148.19	140.008	145.578	158.656	134.844	128.479		28.856	37.5235	33.8287	38.7047
107140		144.235	127.85	113.536	147.699	121.833	133.051				0	0	0	0	0	0		0	0	0	0	0	0		0	0	0	0	0	0		0.99365	1.01444	1.00491	1.00392	0.998129	1.04532		144.235	127.85	145.626	147.699	154.088	133.051		28.9348	37.888	34.3765	38.769
107220		115.528	101.859	105.597	123.41	103.13	120.955				0	0	0	0	0	0		0	0	0	0	0	0		0	0	0	0	0	0		0.993163	1.01496	1.00548	1.00447	0.998951	1.04633		148.677	140.294	145.629	158.833	154.029	159.384		29.1017	38.0857	34.614	38.902
107300		115.542	140.797	138.462	137.176	132.168	154.247				0	0	0	0	0	0		0	0	0	0	0	0		0	0	0	0	0	0		0.992194	1.01533	1.00629	1.00495	0.99927	1.04732		148.909	140.797	138.462	158.842	154.104	154.247		29.162	38.3325	34.83	38.9578
107400		143.568	137.079	139.131	158.833	134.762	153.117				0	0	0	0	0	0		0	0	0	0	0	0		0	0	0	0	0	0		0.989864	1.01607	1.00687	1.00537	0.999711	1.04814		143.568	137.079	139.131	158.833	134.762	153.117		29.322	38.4907	35.029	39.1138
107500		143.998	142.864	121.892	160.141	149.703	160.5				0	0	0	0	0	0		0	0	0	0	0	0		0	0	0	0	0	0		0.990376	1.01631	1.00745	1.00591	1.0004	1.04837		143.998	142.864	146.591	160.141	149.703	160.5		29.5877	38.7115	35.2855	39.251
107580		144.908	138.473	158.739	151.371	137.423	144.973				0	0	0	0	0	0		0	0	0	0	0	0		0	0	0	0	0	0		0.989798	1.01343	1.00794	1.00627	1.00043	1.04936		144.908	138.473	158.739	151.371	137.423	144.973		29.5895	38.7115	35.391	39.0417
107660		143.323	136.227	141.341	146.105	150.148	142.102				0	0	0	0	0	0		0	0	0	0	0	0		0	0	0	0	0	0		0.989972	1.01161	1.00595	1.00619	1.00053	1.04972		143.323	136.227	141.341	146.105	150.148	142.102		29.4167	38.9122	35.568	39.064
107760		136.142	124.864	130.549	143.088	129.412	159.37				0	0	0	0	0	0		0	0	0	0	0	0		0	0	0	0	0	0		0.989873	1.0114	1.00608	1.00625	1.0007	1.05031		149.403	124.864	130.549	143.088	154.613	159.37		29.0367	38.9122	35.5293	39.135
107880		135.864	128.124	133.401	156.085	135.101	143.422				0	0	0	0	0	0		0	0	0	0	0	0		0	0	0	0	0	0		0.989966	1.01109	1.00623	1.00641	1.00081	1.05067		149.572	128.124	133.401	156.085	135.101	143.422		28.8845	38.9122	35.6375	39.3435
108000		123.969	113.245	139.179	123.395	133.863	129.122				0	0	0	0	0	0		0	0	0	0	0	0		0	0	0	0	0	0		0.990638	1.01112	1.0063	1.00678	1.00079	1.0514		149.443	141.803	139.179	159.459	133.863	129.122		28.6905	38.9122	35.7277	39.56
108080		136.797	121.996	147.324	146.996	143.197	150.043				0	0	0	0	0	0		0	0	0	0	0	0		0	0	0	0	0	0		0.990665	1.01137	1.00679	1.00719	1.00089	1.05181		149.776	142.094	147.324	146.996	143.197	150.043		28.5382	38.5602	35.737	39.5643
108160		130.453	118.985	128.221	139.593	142.041	140.785				0	0	0	0	0	0		0	0	0	0	0	0		0	0	0	0	0	0		0.990682	1.01197	1.00713	1.00776	1.00132	1.05285		149.812	142.319	128.221	139.593	142.041	140.785		28.6275	38.685	35.8302	39.9078
108260		154.264	134.78	145.5	147.427	149.008	165.435				0	0	0	0	0	0		0	0	0	0	0	0		0	0	0	0	0	0		0.990889	1.01267	1.00757	1.00825	1.00186	1.05387		154.264	134.78	145.5	147.427	149.008	165.435		28.7463	38.7637	35.819	40.9475
108340		140.39	157.237	136.448	164.543	138.068	154.485				0	0	0	0	0	0		0	0	0	0	0	0		0	0	0	0	0	0		0.991421	1.0132	1.0082	1.00889	1.00188	1.05431		140.39	157.237	136.448	164.543	138.068	154.485		28.9192	38.6493	36.1357	41.2493
108440		163.188	122.232	133.098	153.362	141.836	181.136				0	0	0	0	0	0		0	0	0	0	0	0		0	0	0	0	0	0		0.991867	1.01381	1.00858	1.00919	1.00234	1.05526		163.188	122.232	133.098	153.362	141.836	181.136		28.996	38.8655	36.1022	41.3438
108520		148.006	153.019	149.139	153.482	174.406	177.283				0	0	0	0	0	0		0	0	0	0	0	0		0	0	0	0	0	0		0.991853	1.01412	1.00906	1.00943	1.00233	1.05583		148.006	153.019	149.139	153.482	174.406	177.283		28.7633	39.0382	36.1665	41.5298
108600		135.944	134.277	158.111	155.511	142.993	166.082				0	0	0	0	0	0		0	0	0	0	0	0		0	0	0	0	0	0		0.992092	1.01443	1.00941	1.0096	1.00278	1.05655		150.56	134.277	158.111	155.511	142.993	166.082		28.8435	39.32	36.219	41.8678
108680		141.011	156.565	139.67	139.33	157.972	162.51				0	0	0	0	0	0		0	0	0	0	0	0		0	0	0	0	0	0		0.992159	1.01484	1.00961	1.01018	1.00325	1.05699		141.011	156.565	139.67	139.33	157.972	162.51		28.4597	39.514	36.4447	41.9575
108760		132.543	118.986	142.359	140.997	129.097	156.872				0	0	0	0	0	0		0	0	0	0	0	0		0	0	0	0	0	0		0.992246	1.0149	1.01002	1.01066	1.00371	1.05756		150.781	143.181	142.359	140.997	156.297	156.872		28.4112	39.2775	36.773	42.1282
108880		143.556	123.022	144.737	142.947	154.969	150.81				0	0	0	0	0	0		0	0	0	0	0	0		0	0	0	0	0	0		0.992308	1.01499	1.01018	1.0107	1.00394	1.05765		143.556	123.022	144.737	142.947	154.969	150.81		28.08	38.4727	36.7525	41.594
108960		131.073	128.407	134.369	136.013	139.671	131.387				0	0	0	0	0	0		0	0	0	0	0	0		0	0	0	0	0	0		0.992528	1.01518	1.01029	1.01065	1.00387	1.05756		150.888	128.407	134.369	161.768	139.671	131.387		27.7822	38.7597	36.7058	41.2795
109060		154.526	124.373	148.563	144.273	164.433	173.296				0	0	0	0	0	0		0	0	0	0	0	0		0	0	0	0	0	0		0.992513	1.01507	1.01028	1.01057	1.00411	1.05738		154.526	124.373	148.563	144.273	164.433	173.296		27.7767	38.7482	36.3162	41.293
109160		133.351	120.62	128.725	129.108	151.448	142.966				0	0	0	0	0	0		0	0	0	0	0	0		0	0	0	0	0	0		0.992658	1.01525	1.01077	1.01092	1.00422	1.05777		151.243	143.738	128.725	162.104	151.448	142.966		28.03	38.7482	36.2172	41.692
109240		146.657	129.765	158.769	157.741	163.296	173.389				0	0	0	0	0	0		0	0	0	0	0	0		0	0	0	0	0	0		0.993098	1.01524	1.01148	1.01162	1.00431	1.05848		146.657	129.765	158.769	157.741	163.296	173.389		28.1338	38.8	36.3762	41.6915
109360		139.506	137.59	136.296	147.778	159.195	171.387				0	0	0	0	0	0		0	0	0	0	0	0		0	0	0	0	0	0		0.993333	1.01548	1.01157	1.01213	1.00454	1.05889		139.506	137.59	136.296	147.778	159.195	171.387		28.3085	38.9263	36.4043	42.3053
109440		153.208	150.589	159.371	137.442	157.317	166.224				0	0	0	0	0	0		0	0	0	0	0	0		0	0	0	0	0	0		0.993692	1.01523	1.01216	1.01236	1.00501	1.05943		153.208	150.589	159.371	137.442	157.317	166.224		28.4698	39.2555	36.2805	42.3545
109520		149.09	139.04	142.186	156.953	147.625	175.412				0	0	0	0	0	0		0	0	0	0	0	0		0	0	0	0	0	0		0.994334	1.01569	1.01248	1.01282	1.00547	1.06022		149.09	139.04	142.186	156.953	147.625	175.412		28.6962	39.373	36.1672	42.4937
109600		139.914	150.969	153.485	152.99	148.685	148.494				0	0	0	0	0	0		0	0	0	0	0	0		0	0	0	0	0	0		0.994955	1.01615	1.01302	1.01357	1.00609	1.06087		139.914	150.969	153.485	152.99	148.685	148.494		28.6808	39.2528	35.9248	42.601
109680		146.183	118.029	150.819	154.411	147.774	167.162				0	0	0	0	0	0		0	0	0	0	0	0		0	0	0	0	0	0		0.995227	1.01602	1.01048	1.01412	1.00657	1.06099		146.183	144.8	150.819	154.411	147.774	167.162		28.6375	38.7622	35.9445	42.6395
109760		153.867	139.055	162.096	151.417	143.129	149.344				0	0	0	0	0	0		0	0	0	0	0	0		0	0	0	0	0	0		0.994596	1.01581	1.00945	1.01493	1.0068	1.0613		153.867	139.055	162.096	151.417	143.129	149.344		28.2165	38.488	35.7125	42.6787
109880		150.794	130.702	135.529	155.287	147.374	148.042				0	0	0	0	0	0		0	0	0	0	0	0		0	0	0	0	0	0		0.994441	1.016	1.00966	1.01529	1.00681	1.06151		150.794	130.702	135.529	155.287	147.374	148.042		27.6688	38.2913	35.675	42.6022
109960		153.088	134.17	141.195	139.795	155.889	145.444				0	0	0	0	0	0		0	0	0	0	0	0		0	0	0	0	0	0		0.994454	1.01621	1.01014	1.01543	1.00725	1.06192		153.088	134.17	141.195	139.795	155.889	145.444		27.412	38.487	35.754	42.936
110040		149.295	124.568	146.043	157.502	141.804	143.957				0	0	0	0	0	0		0	0	0	0	0	0		0	0	0	0	0	0		0.993998	1.0159	1.01022	1.01554	1.00718	1.06208		149.295	124.568	146.043	157.502	141.804	143.957		27.1882	38.4002	35.7297	42.9353
110120		142.585	108.767	135.78	138.878	141.464	150.619				0	0	0	0	0	0		0	0	0	0	0	0		0	0	0	0	0	0		0.994152	1.01554	1.01037	1.01583	1.0072	1.06224		142.585	145.937	135.78	138.878	141.464	150.619		27.1527	38.3768	35.318	43.0027
110200		134.332	121.653	139.582	135.756	147.156	146.79				0	0	0	0	0	0		0	0	0	0	0	0		0	0	0	0	0	0		0.99465	1.0156	1.0105	1.01619	1.00748	1.06255		152.184	121.653	139.582	164.544	147.156	146.79		27.255	38.6148	35.3838	43.413
110320		148.911	131.029	150.538	185.634	159.11	173.664				0	0	0	0	0	0		0	0	0	0	0	0		0	0	0	0	0	0		0.995035	1.01605	1.01072	1.01652	1.00812	1.06338		148.911	131.029	150.538	185.634	159.11	173.664		27.3572	38.9338	35.5242	43.7405
110440		147.273	151.729	149.407	152.242	159.328	181.679				0	0	0	0	0	0		0	0	0	0	0	0		0	0	0	0	0	0		0.99537	1.01629	1.0112	1.01651	1.0085	1.06386		147.273	151.729	149.407	152.242	159.328	181.679		27.4547	39.1225	35.7972	43.7405
110520		152.214	137.294	153.052	162.125	166.594	168.679				0	0	0	0	0	0		0	0	0	0	0	0		0	0	0	0	0	0		0.995985	1.01602	1.01161	1.01695	1.00911	1.06426		152.214	137.294	153.052	162.125	166.594	168.679		27.6178	39.2948	35.981	43.9757
110600		161.523	148.605	141.772	166.364	153.23	149.038				0	0	0	0	0	0		0	0	0	0	0	0		0	0	0	0	0	0		0.996439	1.01663	1.01219	1.01764	1.00967	1.06509		161.523	148.605	141.772	166.364	153.23	149.038		27.671	39.203	35.8683	44.2553
110680		146.177	162.471	151.756	171.877	171.331	165.728				0	0	0	0	0	0		0	0	0	0	0	0		0	0	0	0	0	0		0.996911	1.0163	1.01259	1.01765	1.00626	1.06554		146.177	162.471	151.756	171.877	171.331	165.728		27.4938	39.298	35.8205	43.8335
110760		144.539	157.291	154.313	166.367	142.128	156.852				0	0	0	0	0	0		0	0	0	0	0	0		0	0	0	0	0	0		0.997321	1.01572	1.0126	1.01822	1.00682	1.06603		144.539	157.291	154.313	166.367	142.128	156.852		27.4625	39.363	35.6655	43.2075
110880		144.309	155.685	139.688	169.55	137.069	178.021				0	0	0	0	0	0		0	0	0	0	0	0		0	0	0	0	0	0		0.997412	1.01457	1.01237	1.01879	1.00346	1.06701		144.309	155.685	139.688	169.55	137.069	178.021		27.5645	38.9923	34.7703	42.5145
111000		135.65	131.495	129.216	156.161	137.472	170.818				0	0	0	0	0	0		0	0	0	0	0	0		0	0	0	0	0	0		0.996467	1.01361	1.01089	1.0193	1.00326	1.06652		152.712	131.495	129.216	156.161	137.472	170.818		27.039	38.8635	34.2165	42.7522
111080		141.166	146.21	136.545	141.288	163.595	153.937				0	0	0	0	0	0		0	0	0	0	0	0		0	0	0	0	0	0		0.995682	1.01284	1.00962	1.01939	1.00353	1.06729		141.166	146.21	136.545	141.288	163.595	153.937		26.6987	38.8805	33.7238	42.655
111160		141.423	131.938	125.104	153.841	143.514	162.719				0	0	0	0	0	0		0	0	0	0	0	0		0	0	0	0	0	0		0.995819	1.01337	1.00997	1.01986	1.00376	1.06798		141.423	131.938	152.02	153.841	143.514	162.719		26.2652	38.9943	33.479	43.9622
111280		133.12	145.141	141.518	172.67	145.271	188.306				0	0	0	0	0	0		0	0	0	0	0	0		0	0	0	0	0	0		0.996057	1.01396	1.01083	1.02055	1.00416	1.06879		153.146	145.141	141.518	172.67	145.271	188.306		25.9568	37.981	33.2805	43.6745
111360		160.174	162.532	143.596	165.464	188.013	188.938				0	0	0	0	0	0		0	0	0	0	0	0		0	0	0	0	0	0		0.996253	1.01452	1.01152	1.02091	1.00463	1.0664		160.174	162.532	143.596	165.464	188.013	188.938		26.0695	37.6587	33.2143	43.429
111440		155.365	169.62	151.272	173.739	172.435	189.22				0	0	0	0	0	0		0	0	0	0	0	0		0	0	0	0	0	0		0.996682	1.01487	1.01193	1.02161	1.00494	1.06752		155.365	169.62	151.272	173.739	172.435	189.22		26.269	37.9465	33.4585	43.4435
111520		147.221	142.451	131.553	151.9	163.234	171.988				0	0	0	0	0	0		0	0	0	0	0	0		0	0	0	0	0	0		0.997031	1.01511	1.01262	1.02201	1.0054	1.06487		147.221	142.451	131.553	151.9	163.234	171.988		26.345	37.9165	33.6425	43.6523
111600		149.806	137.62	154.167	164.738	165.152	167.455				0	0	0	0	0	0		0	0	0	0	0	0		0	0	0	0	0	0		0.995923	1.01456	1.01294	1.02055	1.00453	1.06422		149.806	137.62	154.167	164.738	165.152	167.455		26.163	37.631	33.4973	43.6447
111680		147.267	142.738	151.003	144.824	158.694	183.093				0	0	0	0	0	0		0	0	0	0	0	0		0	0	0	0	0	0		0.996462	1.01455	1.01294	1.01897	1.00366	1.06403		147.267	142.738	151.003	144.824	158.694	183.093		26.242	37.6037	33.4312	43.4367
111760		145.034	126.137	150.217	154.633	163.517	169.395				0	0	0	0	0	0		0	0	0	0	0	0		0	0	0	0	0	0		0.996047	1.01499	1.01299	1.01951	1.00373	1.06214		145.034	126.137	150.217	154.633	163.517	169.395		26.5068	37.256	33.7452	43.4843
111880		147.165	137.076	142.837	153.105	160.734	150.953				0	0	0	0	0	0		0	0	0	0	0	0		0	0	0	0	0	0		0.996169	1.01492	1.01266	1.01976	1.00362	1.06081		147.165	137.076	142.837	153.105	160.734	150.953		26.5047	37.265	34.0803	43.344
111960		135.527	133.471	136.488	144.467	142.586	148.629				0	0	0	0	0	0		0	0	0	0	0	0		0	0	0	0	0	0		0.996191	1.01482	1.0119	1.0197	1.00326	1.06083		154.082	133.471	136.488	144.467	142.586	148.629		26.5147	37.3822	34.067	43.6238
112040		143.89	155.035	136.947	150.57	133.932	164.271				0	0	0	0	0	0		0	0	0	0	0	0		0	0	0	0	0	0		0.996146	1.01486	1.01166	1.0184	1.00321	1.06036		143.89	155.035	136.947	150.57	133.932	164.271		26.4897	37.3058	33.9977	43.3702
112120		139.058	133.006	135.214	149.615	151.164	151.297				0	0	0	0	0	0		0	0	0	0	0	0		0	0	0	0	0	0		0.995876	1.01524	1.01162	1.01695	1.00283	1.06052		139.058	133.006	135.214	149.615	151.164	151.297		26.3612	37.4155	33.932	43.1725
112220		145.477	139.755	140.698	131.772	145.522	157.992				0	0	0	0	0	0		0	0	0	0	0	0		0	0	0	0	0	0		0.996278	1.01606	1.01226	1.01751	1.00362	1.0611		145.477	139.755	140.698	169.556	145.522	157.992		26.4847	37.298	34.0648	42.849
112320		138.86	116.236	126.141	153.577	129.219	128.758				0	0	0	0	0	0		0	0	0	0	0	0		0	0	0	0	0	0		0.996549	1.01657	1.01309	1.01726	1.00426	1.06181		138.86	149.384	154.014	153.577	162.606	128.758		26.6978	37.4257	34.2767	42.8558
112400		146.179	138.953	160.167	159.475	160.012	197.138				0	0	0	0	0	0		0	0	0	0	0	0		0	0	0	0	0	0		0.996751	1.01715	1.01378	1.0182	1.00457	1.06272		146.179	138.953	160.167	159.475	160.012	197.138		26.3922	37.4352	34.3785	42.9938
112480		152.308	143.237	148.054	167.17	167.506	171.521				0	0	0	0	0	0		0	0	0	0	0	0		0	0	0	0	0	0		0.996908	1.01762	1.01428	1.01882	1.00529	1.06349		152.308	143.237	148.054	167.17	167.506	171.521		26.4767	37.9143	34.327	43.1905
112600		154.944	148.97	138.083	151.686	151.131	171.776				0	0	0	0	0	0		0	0	0	0	0	0		0	0	0	0	0	0		0.997165	1.01821	1.0142	1.01836	1.00607	1.0643		154.944	148.97	138.083	151.686	151.131	171.776		26.4767	37.8365	34.3885	43.1323
112680		132.182	150.018	153	150.477	148.211	172.648				0	0	0	0	0	0		0	0	0	0	0	0		0	0	0	0	0	0		0.997443	1.01887	1.01392	1.01742	1.00432	1.06538		154.751	150.018	153	150.477	148.211	172.648		26.4835	37.881	34.4648	42.929
112760		141.712	139.972	125.815	159.707	146.861	162.035				0	0	0	0	0	0		0	0	0	0	0	0		0	0	0	0	0	0		0.997651	1.01919	1.01324	1.01798	1.00487	1.06559		141.712	139.972	155.382	159.707	146.861	162.035		26.4835	37.7357	34.3615	43.0175
112880		137.918	127.474	143.271	139.329	166.498	168.437				0	0	0	0	0	0		0	0	0	0	0	0		0	0	0	0	0	0		0.997036	1.01722	1.01317	1.01811	1.00357	1.06594		137.918	127.474	143.271	139.329	166.498	168.437		25.9393	37.8113	34.271	43.2055
112960		131.096	145.89	127.073	149.633	136.589	160.328				0	0	0	0	0	0		0	0	0	0	0	0		0	0	0	0	0	0		0.994604	1.01461	1.0129	1.01874	1.00296	1.06641		155.019	145.89	155.593	149.633	136.589	160.328		25.9628	38.001	34.1348	43.383
113040		131.465	117.959	132.307	145.613	151.098	148.645				0	0	0	0	0	0		0	0	0	0	0	0		0	0	0	0	0	0		0.992083	1.01402	1.01283	1.0192	1.00237	1.06343		155.209	150.815	132.307	145.613	151.098	148.645		25.7948	37.7462	33.7955	43.4663
113120		128.916	143.119	115.239	151.676	114.2	157.403				0	0	0	0	0	0		0	0	0	0	0	0		0	0	0	0	0	0		0.990428	1.01413	1.01309	1.01978	1.00197	1.06017		155.387	143.119	155.7	151.676	163.523	157.403		25.5528	37.448	33.61	43.4105
113200		130.228	126.851	131.05	155.014	126.826	147.788				0	0	0	0	0	0		0	0	0	0	0	0		0	0	0	0	0	0		0.989076	1.01464	1.01289	1.02034	1.0018	1.06086		155.724	126.851	131.05	155.014	163.6	147.788		25.394	37.209	33.2542	43.3663
113280		130.807	108.906	120.354	134.766	129.27	144.933				0	0	0	0	0	0		0	0	0	0	0	0		0	0	0	0	0	0		0.989562	1.01499	1.01248	1.02018	1.00239	1.06189		155.745	150.985	156.081	173.741	163.616	144.933		25.4615	37.0633	33.4865	43.3655
113360		139.395	132.383	131.186	128.945	133.543	154.768				0	0	0	0	0	0		0	0	0	0	0	0		0	0	0	0	0	0		0.990083	1.01558	1.01325	1.02077	1.0024	1.06234		139.395	132.383	131.186	173.746	164.214	154.768		25.5203	37.0633	33.8833	43.9732
113440		128.34	125.654	133.65	139.134	154.168	156.76				0	0	0	0	0	0		0	0	0	0	0	0		0	0	0	0	0	0		0.990188	1.01608	1.01276	1.02076	1.00289	1.06333		155.732	125.654	133.65	139.134	154.168	156.76		25.4615	37.0633	34.1985	45.2968
113580		144.85	148.973	150.587	175.484	155.341	178.258				0	0	0	0	0	0		0	0	0	0	0	0		0	0	0	0	0	0		0.990498	1.01664	1.01268	1.02097	1.0028	1.06325		144.85	148.973	150.587	175.484	155.341	178.258		25.5203	37.0993	34.1985	45.2968
113680		137.456	141.645	144.314	180.455	165.881	167.461				0	0	0	0	0	0		0	0	0	0	0	0		0	0	0	0	0	0		0.990534	1.01696	1.01293	1.02093	1.00331	1.06326		155.76	141.645	144.314	180.455	165.881	167.461		25.5203	37.2157	34.4417	45.5478
113760		133.249	149.136	138.645	159.454	140.393	191.759				0	0	0	0	0	0		0	0	0	0	0	0		0	0	0	0	0	0		0.990572	1.01706	1.01163	1.02079	1.00323	1.06339		155.759	149.136	138.645	159.454	140.393	191.759		25.2057	37.2157	34.4013	45.7248
113880		153.647	144.116	155.317	187.667	159.719	166.322				0	0	0	0	0	0		0	0	0	0	0	0		0	0	0	0	0	0		0.990151	1.01723	1.0106	1.01922	1.0028	1.06342		153.647	144.116	155.317	187.667	159.719	166.322		25.3443	37.335	34.5542	45.7248
113980		141.193	135.563	126.134	157.395	148.895	153.597				0	0	0	0	0	0		0	0	0	0	0	0		0	0	0	0	0	0		0.98889	1.01733	1.00986	1.01861	1.00266	1.06241		141.193	135.563	156.525	157.395	148.895	153.597		25.4675	37.335	34.4013	45.8502
114060		144.11	148.634	131.845	148.134	164.726	158.876				0	0	0	0	0	0		0	0	0	0	0	0		0	0	0	0	0	0		0.98825	1.01708	1.00922	1.01821	1.00276	1.06032		144.11	148.634	131.845	148.134	164.726	158.876		25.4675	37.335	34.4013	45.7248
114140		136.277	129.783	137.819	140.597	147.02	141.834				0	0	0	0	0	0		0	0	0	0	0	0		0	0	0	0	0	0		0.988165	1.01601	1.00665	1.01814	1.00257	1.05941		156.125	129.783	137.819	140.597	147.02	141.834		25.3443	37.335	34.4013	45.8502
114220		143.242	138.253	133.464	145.715	133.509	149.69				0	0	0	0	0	0		0	0	0	0	0	0		0	0	0	0	0	0		0.987871	1.01586	1.00414	1.01803	1.00128	1.05903		143.242	138.253	133.464	145.715	165.236	149.69		25.3443	37.0935	33.9603	45.1918
114300		146.584	120.04	131.308	174.71	147.372	162.837				0	0	0	0	0	0		0	0	0	0	0	0		0	0	0	0	0	0		0.987517	1.01435	1.00365	1.01772	1.00071	1.0592		146.584	151.852	157.702	174.71	147.372	162.837		25.1955	36.8335	33.9603	44.9575
114420		129.879	135.553	131.78	159.364	134.551	142.368				0	0	0	0	0	0		0	0	0	0	0	0		0	0	0	0	0	0		0.987691	1.01462	1.00423	1.01791	1.00083	1.0597		156.159	135.553	157.994	159.364	165.266	142.368		25.2933	36.0393	33.8653	44.694
114500		137.646	116.524	138.097	148.349	138.97	160.188				0	0	0	0	0	0		0	0	0	0	0	0		0	0	0	0	0	0		0.987352	1.01288	1.00488	1.01847	1.00078	1.06035		156.251	152.371	138.097	148.349	138.97	160.188		25.416	36.1965	33.9233	44.8372
114580		141.535	137.673	140.62	171.332	157.274	153.161				0	0	0	0	0	0		0	0	0	0	0	0		0	0	0	0	0	0		0.986901	1.0135	1.00337	1.01907	1.0011	1.06096		141.535	137.673	140.62	171.332	157.274	153.161		25.416	36.256	34.0888	45.1895
114660		171.29	160.731	162.199	178.828	170.628	166.674				0	0	0	0	0	0		0	0	0	0	0	0		0	0	0	0	0	0		0.987119	1.0138	1.00274	1.01943	1.00159	1.06094		171.29	160.731	162.199	178.828	170.628	166.674		25.6848	36.282	34.3218	45.312
114740		159.07	147.949	156.557	162.845	157.558	179.351				0	0	0	0	0	0		0	0	0	0	0	0		0	0	0	0	0	0		0.987178	1.01339	1.00277	1.02034	1.00126	1.05961		159.07	147.949	156.557	162.845	157.558	179.351		25.6848	35.8588	34.4953	44.9002
114880		157.443	162.732	142.429	158.862	143.27	167.798				0	0	0	0	0	0		0	0	0	0	0	0		0	0	0	0	0	0		0.987293	1.01371	1.00284	1.02038	1.00059	1.0555		157.443	162.732	142.429	158.862	143.27	167.798		25.6848	35.9272	34.53	44.9002
114960		146.842	157.719	142.591	166.335	158.346	169.967				0	0	0	0	0	0		0	0	0	0	0	0		0	0	0	0	0	0		0.987024	1.01213	1.00297	1.02077	1.00028	1.05056		146.842	157.719	142.591	166.335	158.346	169.967		25.6848	35.9272	34.6513	44.9002
115040		135.338	153.239	148.447	153.813	147.96	176.271				0	0	0	0	0	0		0	0	0	0	0	0		0	0	0	0	0	0		0.986228	1.00948	1.00264	1.02103	1.00021	1.0477		156.589	153.239	148.447	153.813	147.96	176.271		25.6848	35.9242	34.9595	44.2448
115120		141.42	139.252	133.248	152.914	160.935	183.842				0	0	0	0	0	0		0	0	0	0	0	0		0	0	0	0	0	0		0.985735	1.00941	1.0028	1.02101	0.999666	1.04609		141.42	139.252	133.248	152.914	160.935	183.842		25.6945	35.8235	35.3077	44.2448
115200		147.503	125.515	135.125	144.023	145.074	145.756				0	0	0	0	0	0		0	0	0	0	0	0		0	0	0	0	0	0		0.985922	1.00783	1.00278	1.02112	0.998893	1.04589		147.503	153.469	135.125	144.023	145.074	145.756		25.778	35.8235	35.1968	44.2448
115280		132.337	120.915	126.953	149.398	148.302	154.785				0	0	0	0	0	0		0	0	0	0	0	0		0	0	0	0	0	0		0.986069	1.00777	1.00287	1.02088	0.999371	1.04555		156.776	153.471	159.968	149.398	148.302	154.785		25.778	35.8235	35.1968	44.2448
115360		122.52	132.542	136.821	152.241	141.415	158.566				0	0	0	0	0	0		0	0	0	0	0	0		0	0	0	0	0	0		0.985822	1.00701	1.00241	1.02074	0.999942	1.0451		156.799	132.542	136.821	152.241	141.415	158.566		25.778	35.8235	35.2608	44.2448
115440		137.614	139.574	128.761	139.648	133.561	148.634				0	0	0	0	0	0		0	0	0	0	0	0		0	0	0	0	0	0		0.986093	1.00728	1.00296	1.02117	1.00048	1.04552		156.969	139.574	160.258	175.729	166.431	148.634		25.9802	35.8235	35.438	44.2953
115540		139.454	123.759	136.538	142.446	130.285	155.171				0	0	0	0	0	0		0	0	0	0	0	0		0	0	0	0	0	0		0.985249	1.00761	1.00252	1.02131	1.00096	1.04536		157.462	153.515	136.538	142.446	166.477	155.171		26.0827	35.99	34.9273	44.2953
115640		132.349	134.446	120.722	146.322	142.501	146.494				0	0	0	0	0	0		0	0	0	0	0	0		0	0	0	0	0	0		0.985255	1.00818	1.00274	1.02178	1.00146	1.04588		157.461	134.446	160.499	146.322	142.501	146.494		26.0827	36.1025	35.125	44.642
115720		168.718	160.056	160.755	178.836	162.292	185.762				0	0	0	0	0	0		0	0	0	0	0	0		0	0	0	0	0	0		0.98563	1.00837	1.00267	1.02173	0.999624	1.0464		168.718	160.056	160.755	178.836	162.292	185.762		26.1037	36.1025	35.202	44.642
115880		144.599	143.867	147.168	155.843	162.293	178.192				0	0	0	0	0	0		0	0	0	0	0	0		0	0	0	0	0	0		0.985838	1.00873	1.00317	1.02166	1.00035	1.04641		144.599	143.867	147.168	155.843	162.293	178.192		26.1502	36.4345	35.4387	44.642
115960		155.092	158.749	138.384	177.877	162.766	189.712				0	0	0	0	0	0		0	0	0	0	0	0		0	0	0	0	0	0		0.984904	1.008	1.00286	1.02091	0.998861	1.04641		155.092	158.749	138.384	177.877	162.766	189.712		26.1502	36.4345	35.6863	44.642
116060		155.723	158.766	138.724	173.26	168.148	164.496				0	0	0	0	0	0		0	0	0	0	0	0		0	0	0	0	0	0		0.984861	1.00632	1.00285	1.02018	0.998539	1.04587		155.723	158.766	138.724	173.26	168.148	164.496		26.1502	36.4345	35.6863	43.7188
116140		141.57	151.627	139.428	163.181	176.319	156.439				0	0	0	0	0	0		0	0	0	0	0	0		0	0	0	0	0	0		0.984952	1.00668	1.00261	1.02034	0.997363	1.04592		141.57	151.627	139.428	163.181	176.319	156.439		26.1502	36.8308	35.2692	43.2785
116220		141.406	155.107	141.306	158.832	152.337	179.227				0	0	0	0	0	0		0	0	0	0	0	0		0	0	0	0	0	0		0.985097	1.00475	1.00225	1.02036	0.996017	1.04478		141.406	155.107	141.306	158.832	152.337	179.227		26.1502	36.8308	35.2692	43.2785
116300		146.955	149.872	133.168	159.923	153.642	151.77				0	0	0	0	0	0		0	0	0	0	0	0		0	0	0	0	0	0		0.985296	1.00413	1.00224	1.02056	0.995777	1.04223		146.955	149.872	160.986	159.923	153.642	151.77		26.1037	36.8308	35.2692	43.2785
116380		134.855	150.81	141.7	160.173	147.663	157.776				0	0	0	0	0	0		0	0	0	0	0	0		0	0	0	0	0	0		0.984708	1.00411	1.00232	1.01847	0.995912	1.0378		157.596	150.81	141.7	160.173	147.663	157.776		26.1037	36.8308	35.2692	43.2785
116460		124.189	135.62	122.986	153.731	127.834	149.609				0	0	0	0	0	0		0	0	0	0	0	0		0	0	0	0	0	0		0.985023	1.00376	1.00186	1.01611	0.995342	1.03524		157.568	135.62	161.046	153.731	167.816	149.609		26.1037	36.8308	35.2692	43.2785
116540		129.953	139.031	132.507	158.565	146.359	145.823				0	0	0	0	0	0		0	0	0	0	0	0		0	0	0	0	0	0		0.98462	1.00358	1.00215	1.0156	0.99527	1.03419		157.767	139.031	161.279	158.565	146.359	145.823		26.1502	36.9875	35.4313	43.2785
116640		122.504	135.798	134.116	140.779	142.168	152.991				0	0	0	0	0	0		0	0	0	0	0	0		0	0	0	0	0	0		0.984103	1.00404	1.00046	1.01617	0.995665	1.0318		157.824	135.798	161.656	177.971	142.168	152.991		26.1502	36.9968	35.6235	44.0652
116740		129.939	122.836	141.474	139.393	137.603	167.84				0	0	0	0	0	0		0	0	0	0	0	0		0	0	0	0	0	0		0.983054	1.0039	0.998414	1.01592	0.99564	1.02905		157.931	154.973	141.474	177.988	168.137	167.84		26.1502	37.0458	35.6235	44.0652
116880		159.627	147.242	152.136	185.532	162.12	182.631				0	0	0	0	0	0		0	0	0	0	0	0		0	0	0	0	0	0		0.982746	1.00314	0.99848	1.01578	0.994272	1.02697		159.627	147.242	152.136	185.532	162.12	182.631		26.1388	37.0982	35.732	44.5302
116960		157.51	149.176	154.114	165.724	161.47	185.609				0	0	0	0	0	0		0	0	0	0	0	0		0	0	0	0	0	0		0.982578	1.00203	0.99797	1.01542	0.993127	1.0263		157.51	149.176	154.114	165.724	161.47	185.609		26.1388	36.6323	35.732	44.5302
117040		169.161	164.249	151.576	178.618	180.899	201.339				0	0	0	0	0	0		0	0	0	0	0	0		0	0	0	0	0	0		0.982673	1.00124	0.997669	1.01534	0.993231	1.02581		169.161	164.249	151.576	178.618	180.899	201.339		25.9845	36.6323	35.647	44.5302
117140		171.067	173.084	148.946	178.195	159.477	192.607				0	0	0	0	0	0		0	0	0	0	0	0		0	0	0	0	0	0		0.982716	1.00139	0.997869	1.01516	0.993073	1.02588		171.067	173.084	148.946	178.195	159.477	192.607		25.9845	36.6323	35.647	44.5302
117220		145.595	141.853	169.758	174.525	171.895	171.339				0	0	0	0	0	0		0	0	0	0	0	0		0	0	0	0	0	0		0.982618	1.00155	0.997576	1.01378	0.992464	1.02563		145.595	141.853	169.758	174.525	171.895	171.339		25.9845	36.6323	35.647	44.5302
117300		156.134	133.209	152.21	181.731	156.815	205.165				0	0	0	0	0	0		0	0	0	0	0	0		0	0	0	0	0	0		0.982296	1.00158	0.995721	1.01154	0.991812	1.02514		156.134	133.209	152.21	181.731	156.815	205.165		25.9845	36.6323	35.647	44.5302
117380		137.796	169.877	142.923	169.213	149.398	161.248				0	0	0	0	0	0		0	0	0	0	0	0		0	0	0	0	0	0		0.982598	1.0016	0.99467	1.01037	0.99234	1.02347		158.402	169.877	142.923	169.213	149.398	161.248		26.219	36.6323	35.647	44.5302
117460		138.509	164.98	137.741	171.673	151.727	183.807				0	0	0	0	0	0		0	0	0	0	0	0		0	0	0	0	0	0		0.983038	1.00182	0.995245	1.00998	0.992972	1.02398		158.282	164.98	137.741	171.673	151.727	183.807		26.219	36.6323	35.647	44.5302
117540		154.758	171.407	145.624	186.297	166.839	178.214				0	0	0	0	0	0		0	0	0	0	0	0		0	0	0	0	0	0		0.983105	1.00184	0.995681	1.00934	0.992795	1.02254		154.758	171.407	145.624	186.297	166.839	178.214		26.219	36.4008	35.647	44.5302
117640		144.259	137.775	138.231	167.45	133.156	162.939				0	0	0	0	0	0		0	0	0	0	0	0		0	0	0	0	0	0		0.983106	1.00187	0.995755	1.00772	0.99183	1.02168		144.259	137.775	138.231	167.45	168.743	162.939		26.3733	36.4008	35.647	44.2365
117760		149.924	133.215	150.312	149.832	147.656	168.638				0	0	0	0	0	0		0	0	0	0	0	0		0	0	0	0	0	0		0.981745	1.00143	0.995502	1.0058	0.991173	1.02109		149.924	133.215	150.312	149.832	147.656	168.638		26.3733	36.7925	35.8555	44.3547
117880		157.825	151.003	156.306	192.37	149.322	171.077				0	0	0	0	0	0		0	0	0	0	0	0		0	0	0	0	0	0		0.98173	1.0013	0.993609	1.00488	0.990352	1.02014		157.825	151.003	156.306	192.37	149.322	171.077		26.3733	36.5252	35.9255	44.5025
117960		158.726	165.725	150.135	163.066	165.384	193.803				0	0	0	0	0	0		0	0	0	0	0	0		0	0	0	0	0	0		0.980212	1.00099	0.991613	1.00426	0.988291	1.01944		158.726	165.725	150.135	163.066	165.384	193.803		26.219	36.1057	35.482	43.7833
118040		168.055	137.023	152.752	164.946	168.601	180.417				0	0	0	0	0	0		0	0	0	0	0	0		0	0	0	0	0	0		0.979913	1.00104	0.991074	1.00389	0.987323	1.01942		168.055	137.023	152.752	164.946	168.601	180.417		26.1262	35.6502	35.2993	43.5128
118120		146.242	144.813	158.545	168.415	137.402	182.453				0	0	0	0	0	0		0	0	0	0	0	0		0	0	0	0	0	0		0.979717	1.00136	0.991519	1.00429	0.987434	1.01624		146.242	144.813	158.545	168.415	169.742	182.453		25.9055	35.6185	35.299	43.5128
118200		150.047	135.875	142.032	188.775	155.76	185.52				0	0	0	0	0	0		0	0	0	0	0	0		0	0	0	0	0	0		0.979894	1.00151	0.992171	1.00417	0.985714	1.01673		150.047	135.875	142.032	188.775	155.76	185.52		25.9792	35.8842	35.4865	43.5128
118280		159.385	140.308	145.629	197.356	164.346	198.346				0	0	0	0	0	0		0	0	0	0	0	0		0	0	0	0	0	0		0.979884	1.00087	0.991433	1.00366	0.984481	1.01379		159.385	140.308	145.629	197.356	164.346	198.346		25.9792	35.8842	35.2713	43.5128
118380		151.264	153.496	162.291	156.634	154.696	184.645				0	0	0	0	0	0		0	0	0	0	0	0		0	0	0	0	0	0		0.98014	1.00132	0.989843	1.00358	0.984911	1.0142		151.264	153.496	162.291	156.634	154.696	184.645		25.7985	35.703	34.5338	43.3508
118460		136.452	126.443	144.059	183.309	159.082	177.822				0	0	0	0	0	0		0	0	0	0	0	0		0	0	0	0	0	0		0.980347	1.00092	0.989729	1.00343	0.98538	1.01326		159.09	156.459	144.059	183.309	159.082	177.822		25.7452	35.0957	34.1525	42.4787
118540		144.075	157.053	163.902	180.78	144.235	190.945				0	0	0	0	0	0		0	0	0	0	0	0		0	0	0	0	0	0		0.980256	1.00115	0.989796	1.00388	0.985716	1.01215		144.075	157.053	163.902	180.78	144.235	190.945		25.7452	35.703	33.8785	42.4787
118620		152.67	146.901	143.712	142.992	150.163	186.289				0	0	0	0	0	0		0	0	0	0	0	0		0	0	0	0	0	0		0.980543	1.00158	0.989842	1.00376	0.986144	1.0126		152.67	146.901	143.712	180.456	150.163	186.289		25.653	35.0957	33.7775	41.9513
118720		156.544	139.625	149.551	162.691	176.219	176.801				0	0	0	0	0	0		0	0	0	0	0	0		0	0	0	0	0	0		0.980652	1.00118	0.990073	1.00342	0.984469	1.01245		156.544	139.625	149.551	162.691	176.219	176.801		25.7735	34.654	33.4273	41.675
118900		162.552	162.193	157.669	183.264	177.134	195.001				0	0	0	0	0	0		0	0	0	0	0	0		0	0	0	0	0	0		0.980396	1.00021	0.990161	1.00242	0.982144	1.01185		162.552	162.193	157.669	183.264	177.134	195.001		25.491	34.3912	33.1035	41.4648
118980		159.42	168.409	150.65	156.96	155.57	210.063				0	0	0	0	0	0		0	0	0	0	0	0		0	0	0	0	0	0		0.980468	0.999481	0.988814	1.00147	0.981264	1.00969		159.42	168.409	150.65	156.96	155.57	210.063		24.861	33.8792	32.4493	41.4152
119060		159.91	158.359	163.117	177.994	161.807	184.677				0	0	0	0	0	0		0	0	0	0	0	0		0	0	0	0	0	0		0.980455	0.998295	0.987249	1.00083	0.980607	1.00782		159.91	158.359	163.117	177.994	161.807	184.677		24.5655	33.5887	32.124	41.3678
119160		136.739	164.571	169.667	198.585	171.489	207.822				0	0	0	0	0	0		0	0	0	0	0	0		0	0	0	0	0	0		0.980764	0.997311	0.986279	0.999728	0.980798	1.00793		159.126	164.571	169.667	198.585	171.489	207.822		24.7812	32.9895	32.0055	41.202
119240		150.916	139.415	156.15	153.53	151.925	193.537				0	0	0	0	0	0		0	0	0	0	0	0		0	0	0	0	0	0		0.98086	0.996035	0.98658	0.99987	0.981217	1.0077		150.916	139.415	156.15	153.53	151.925	193.537		24.7025	32.7985	31.8418	41.1107
119320		153.206	145.284	156.298	181.186	161.193	186.661				0	0	0	0	0	0		0	0	0	0	0	0		0	0	0	0	0	0		0.981214	0.994656	0.986913	0.998661	0.981668	1.00806		153.206	145.284	156.298	181.186	161.193	186.661		24.6075	32.3425	31.6958	40.9868
119400		149.372	162.792	138.495	174.865	156.689	184.971				0	0	0	0	0	0		0	0	0	0	0	0		0	0	0	0	0	0		0.98169	0.994356	0.987389	0.998013	0.982079	1.00785		149.372	162.792	163.155	174.865	156.689	184.971		24.6075	32.3425	31.5252	40.9868
119480		144.685	149.154	150.217	163.707	151.141	181.787				0	0	0	0	0	0		0	0	0	0	0	0		0	0	0	0	0	0		0.982072	0.994612	0.987857	0.997592	0.982394	1.00834		144.685	149.154	150.217	163.707	151.141	181.787		24.3533	32.3425	31.5252	40.77
119580		150.022	140.281	156.091	161.776	144.763	169.865				0	0	0	0	0	0		0	0	0	0	0	0		0	0	0	0	0	0		0.982258	0.992585	0.988017	0.998012	0.983025	1.00882		150.022	140.281	156.091	161.776	171.102	169.865		24.3533	32.1785	31.3775	40.77
119680		145.051	153.012	132.056	159.032	154.675	177.103				0	0	0	0	0	0		0	0	0	0	0	0		0	0	0	0	0	0		0.98251	0.990344	0.988299	0.998458	0.983388	1.00916		145.051	153.012	163.137	159.032	154.675	177.103		24.3533	32.0407	31.3775	40.2885
119760		147.203	155.287	160.497	198.441	184.832	190				0	0	0	0	0	0		0	0	0	0	0	0		0	0	0	0	0	0		0.982909	0.990646	0.988964	0.998701	0.983919	1.00966		147.203	155.287	160.497	198.441	184.832	190		24.3533	31.7742	31.252	40.0115
119880		154.915	174.075	168.141	199.738	172.773	216.644				0	0	0	0	0	0		0	0	0	0	0	0		0	0	0	0	0	0		0.983486	0.990518	0.989314	0.999062	0.984449	1.00699		154.915	174.075	168.141	199.738	172.773	216.644		24.0745	31.689	31.0378	39.8025
119980		159.125	158.588	178.01	180.772	187.162	222.957				0	0	0	0	0	0		0	0	0	0	0	0		0	0	0	0	0	0		0.983642	0.988914	0.989704	0.998028	0.984019	1.00368		159.125	158.588	178.01	180.772	187.162	222.957		24.2383	31.482	30.8445	39.5297
120080		160.319	152.505	166.667	181.787	191.786	198.52				0	0	0	0	0	0		0	0	0	0	0	0		0	0	0	0	0	0		0.98368	0.987065	0.989947	0.996821	0.983606	1.00321		160.319	152.505	166.667	181.787	191.786	198.52		24.1703	31.1405	30.7623	39.0685
120160		137.928	144.692	166.155	198.02	183.411	204.59				0	0	0	0	0	0		0	0	0	0	0	0		0	0	0	0	0	0		0.983671	0.986617	0.990096	0.996538	0.98411	1.00372		159.128	144.692	166.155	198.02	183.411	204.59		24.1373	30.945	30.7007	38.459
120240		155.76	139.528	167.39	183.509	174.094	202.183				0	0	0	0	0	0		0	0	0	0	0	0		0	0	0	0	0	0		0.98353	0.986207	0.989402	0.996537	0.984352	1.00407		155.76	139.528	167.39	183.509	174.094	202.183		23.7125	30.548	30.674	38.1047
120320		155.986	133.628	155.731	159.054	155.99	201.971				0	0	0	0	0	0		0	0	0	0	0	0		0	0	0	0	0	0		0.983803	0.986547	0.988405	0.997012	0.984976	1.00437		155.986	157.491	155.731	159.054	155.99	201.971		23.2658	30.548	30.5228	37.8585
120400		147.74	147.395	165.273	172.838	165.9	201.353				0	0	0	0	0	0		0	0	0	0	0	0		0	0	0	0	0	0		0.983744	0.985725	0.988676	0.997228	0.985142	1.00472		147.74	147.395	165.273	172.838	165.9	201.353		22.7715	30.1977	30.5062	37.8585
120480		156.66	141.684	144.75	167.92	153.732	179.67				0	0	0	0	0	0		0	0	0	0	0	0		0	0	0	0	0	0		0.983969	0.986034	0.988424	0.997586	0.985655	1.00511		156.66	141.684	144.75	167.92	153.732	179.67		22.7715	30.1977	30.2853	37.8585
120580		142.162	158.203	147.99	146.398	157.334	188.996				0	0	0	0	0	0		0	0	0	0	0	0		0	0	0	0	0	0		0.984218	0.986505	0.9888	0.997751	0.986013	1.00547		159.121	158.203	147.99	180.777	157.334	188.996		22.7715	30.1977	30.0725	37.8585
120660		147.941	156.058	144.193	165.172	134.427	207.726				0	0	0	0	0	0		0	0	0	0	0	0		0	0	0	0	0	0		0.984256	0.986622	0.989251	0.997884	0.98629	1.00563		147.941	156.058	144.193	165.172	170.196	207.726		22.7715	30.1977	30.0725	37.8585
120760		148.554	146.924	152.398	174.265	148.011	163.729				0	0	0	0	0	0		0	0	0	0	0	0		0	0	0	0	0	0		0.984209	0.986894	0.989662	0.997958	0.986709	1.00562		148.554	146.924	152.398	174.265	148.011	163.729		22.7715	30.1977	30.0725	37.8585
120880		168.068	150.257	151.951	193.831	167.165	186.777				0	0	0	0	0	0		0	0	0	0	0	0		0	0	0	0	0	0		0.984284	0.987205	0.988703	0.99645	0.987313	1.0057		168.068	150.257	151.951	193.831	167.165	186.777		22.2785	29.8905	29.985	37.7643
121020		181.979	146.244	192.858	181.436	179.34	227.929				0	0	0	0	0	0		0	0	0	0	0	0		0	0	0	0	0	0		0.984713	0.987094	0.987909	0.994839	0.987782	1.0063		181.979	146.244	192.858	181.436	179.34	227.929		22.191	29.8417	29.5668	37.681
121100		151.958	153.988	162.866	182.792	162.043	203.013				0	0	0	0	0	0		0	0	0	0	0	0		0	0	0	0	0	0		0.984858	0.986501	0.988222	0.994259	0.988096	1.00662		151.958	153.988	162.866	182.792	162.043	203.013		22.0598	29.6227	29.4158	37.1467
121180		149.813	166	184.792	206.388	186.006	206.538				0	0	0	0	0	0		0	0	0	0	0	0		0	0	0	0	0	0		0.985075	0.986635	0.988476	0.994566	0.988033	1.00698		149.813	166	184.792	206.388	186.006	206.538		21.9255	29.6227	29.4105	36.805
121280		173.036	161.162	171.147	206.975	192.221	232.129				0	0	0	0	0	0		0	0	0	0	0	0		0	0	0	0	0	0		0.985207	0.986155	0.987791	0.994877	0.988088	1.00735		173.036	161.162	171.147	206.975	192.221	232.129		21.8825	29.5585	29.3738	36.5635
121360		163.386	169.239	159.147	178.758	188.63	221.988				0	0	0	0	0	0		0	0	0	0	0	0		0	0	0	0	0	0		0.985602	0.984955	0.987115	0.994927	0.988408	1.00745		163.386	169.239	159.147	178.758	188.63	221.988		21.9413	29.4867	29.3015	36.5635
121440		151.488	143.845	166.386	188.518	168.388	193.476				0	0	0	0	0	0		0	0	0	0	0	0		0	0	0	0	0	0		0.98581	0.985352	0.987308	0.993586	0.988712	1.00769		151.488	143.845	166.386	188.518	168.388	193.476		21.8628	29.41	29.3015	36.3555
121520		151.681	161.718	155.975	195.068	175.473	230.513				0	0	0	0	0	0		0	0	0	0	0	0		0	0	0	0	0	0		0.986126	0.985501	0.987802	0.993896	0.989119	1.00799		151.681	161.718	155.975	195.068	175.473	230.513		21.7533	29.41	29.2118	36.3555
121600		156.811	148.927	157.396	177.68	159.558	183.451				0	0	0	0	0	0		0	0	0	0	0	0		0	0	0	0	0	0		0.986441	0.985591	0.98814	0.993935	0.989286	1.00819		156.811	148.927	157.396	177.68	159.558	183.451		21.7533	29.41	29.2118	36.3555
121680		144.662	168.93	153.219	180.736	187.14	187.33				0	0	0	0	0	0		0	0	0	0	0	0		0	0	0	0	0	0		0.986633	0.985886	0.988182	0.994214	0.989581	1.00863		159.239	168.93	153.219	180.736	187.14	187.33		21.7533	29.41	29.2118	36.3555
121760		148.581	140.398	151.186	172.483	150.433	211.865				0	0	0	0	0	0		0	0	0	0	0	0		0	0	0	0	0	0		0.986804	0.986276	0.988481	0.994722	0.990011	1.00911		148.581	140.398	151.186	172.483	150.433	211.865		21.7533	29.41	29.2118	36.3555
121880		152.46	138.945	140.279	181.195	154.119	174.096				0	0	0	0	0	0		0	0	0	0	0	0		0	0	0	0	0	0		0.986342	0.986243	0.987823	0.994577	0.990691	1.00942		152.46	138.945	163.147	181.195	154.119	174.096		21.622	29.3875	29.1435	36.0392
121980		151.386	147.594	142.578	179.867	158.997	182.074				0	0	0	0	0	0		0	0	0	0	0	0		0	0	0	0	0	0		0.986636	0.986196	0.987615	0.99512	0.991229	1.00847		151.386	147.594	142.578	179.867	158.997	182.074		21.622	29.317	29.1248	35.572
122060		163.625	162.826	173.497	192.768	174.775	197.184				0	0	0	0	0	0		0	0	0	0	0	0		0	0	0	0	0	0		0.986122	0.984511	0.988058	0.995041	0.99174	1.00906		163.625	162.826	173.497	192.768	174.775	197.184		21.523	29.0855	29.1248	35.2593
122160		166.848	163.28	187.192	195.677	171.565	225.025				0	0	0	0	0	0		0	0	0	0	0	0		0	0	0	0	0	0		0.986352	0.982903	0.988479	0.99278	0.992098	1.00952		166.848	163.28	187.192	195.677	171.565	225.025		21.523	28.8105	29.1248	35.17
122261		170.403	180.185	168.693	182	176.812	217.811				0	0	0	0	0	0		0	0	0	0	0	0		0	0	0	0	0	0		0.986579	0.983188	0.988596	0.993039	0.992418	1.00975		170.403	180.185	168.693	182	176.812	217.811		21.523	28.8105	29.1248	35.0845
122340		176.21	166.162	177.887	179.014	166.261	179.349				0	0	0	0	0	0		0	0	0	0	0	0		0	0	0	0	0	0		0.98644	0.982616	0.988741	0.991035	0.992582	1.00994		176.21	166.162	177.887	179.014	166.261	179.349		21.4975	28.5598	29.1248	35.0072
122420		170.821	169.095	162.495	192.029	161.243	211.81				0	0	0	0	0	0		0	0	0	0	0	0		0	0	0	0	0	0		0.986459	0.982689	0.989019	0.990253	0.992644	1.00972		170.821	169.095	162.495	192.029	161.243	211.81		21.4975	28.469	29.1248	34.8355
122499		151.443	164.93	159.393	193.057	162.053	215.041				0	0	0	0	0	0		0	0	0	0	0	0		0	0	0	0	0	0		0.986539	0.982738	0.988971	0.988214	0.992804	1.00978		151.443	164.93	159.393	193.057	162.053	215.041		21.4975	28.2625	29.1248	34.6978
122580		151.894	154.794	131.859	157.973	160.962	218.048				0	0	0	0	0	0		0	0	0	0	0	0		0	0	0	0	0	0		0.986445	0.982469	0.989189	0.988419	0.992932	1.00859		151.894	154.794	163.124	157.973	160.962	218.048		21.4975	28.1017	29.1248	34.6015
122680		152.436	139.777	163.157	187.936	174.895	199.097				0	0	0	0	0	0		0	0	0	0	0	0		0	0	0	0	0	0		0.986662	0.982692	0.989408	0.988752	0.993299	1.00855		152.436	139.777	163.157	187.936	174.895	199.097		21.4975	28.1017	29.1248	34.4837
122766		162.161	146.647	163.476	175.302	156.551	199.38				0	0	0	0	0	0		0	0	0	0	0	0		0	0	0	0	0	0		0.986627	0.982826	0.989465	0.988934	0.993347	1.00868		162.161	146.647	163.476	175.302	156.551	199.38		21.4975	28.1017	29.1248	34.4837
122880		144.92	127.082	166.846	162.008	165.759	195.519				0	0	0	0	0	0		0	0	0	0	0	0		0	0	0	0	0	0		0.987123	0.983164	0.989892	0.989133	0.993682	1.00899		159.163	158.105	166.846	162.008	165.759	195.519		21.434	27.3433	29.08	34.4837
122960		151.195	136.857	153.882	174.281	143.735	179.371				0	0	0	0	0	0		0	0	0	0	0	0		0	0	0	0	0	0		0.987398	0.982439	0.989934	0.988134	0.993908	1.00913		151.195	158.369	153.882	174.281	168.6	179.371		21.3578	27.141	28.926	34.395
123040		156.117	176.64	174.481	200.202	189.761	231.89				0	0	0	0	0	0		0	0	0	0	0	0		0	0	0	0	0	0		0.987249	0.981857	0.990515	0.988435	0.993197	1.00948		156.117	176.64	174.481	200.202	189.761	231.89		21.2245	26.6205	28.758	34.1412
123140		166.416	176.554	175.311	207.22	196.996	224.916				0	0	0	0	0	0		0	0	0	0	0	0		0	0	0	0	0	0		0.986648	0.980285	0.989955	0.988407	0.992285	1.00988		166.416	176.554	175.311	207.22	196.996	224.916		21.1413	26.4373	28.4895	33.9633
123220		188.086	165.156	176.065	182.942	209.107	220.463				0	0	0	0	0	0		0	0	0	0	0	0		0	0	0	0	0	0		0.985947	0.978958	0.989539	0.988676	0.992583	1.00955		188.086	165.156	176.065	182.942	209.107	220.463		21.109	26.2715	28.3647	33.9633
123300		176.065	148.972	189.402	183.017	180.638	228.467				0	0	0	0	0	0		0	0	0	0	0	0		0	0	0	0	0	0		0.985484	0.979052	0.989592	0.988641	0.99249	1.00861		176.065	148.972	189.402	183.017	180.638	228.467		21.098	25.9723	28.2075	33.816
123400		160.009	180.664	171.181	189.462	175.135	210.868				0	0	0	0	0	0		0	0	0	0	0	0		0	0	0	0	0	0		0.985698	0.979173	0.989871	0.988953	0.992674	1.00898		160.009	180.664	171.181	189.462	175.135	210.868		21.0753	25.9723	28.2075	33.4547
123480		173.621	153.55	168.556	191.501	191.197	201.322				0	0	0	0	0	0		0	0	0	0	0	0		0	0	0	0	0	0		0.984953	0.978958	0.989908	0.989259	0.991773	1.00931		173.621	153.55	168.556	191.501	191.197	201.322		21.0615	25.7488	27.7158	33.4103
123560		152.781	138.414	165.11	185.257	173.239	211.149				0	0	0	0	0	0		0	0	0	0	0	0		0	0	0	0	0	0		0.98506	0.979089	0.990178	0.989493	0.990477	1.00958		152.781	158.752	165.11	185.257	173.239	211.149		20.7007	25.7488	27.7158	33.4103
123640		148.873	153.521	166.221	173.758	152.211	195.196				0	0	0	0	0	0		0	0	0	0	0	0		0	0	0	0	0	0		0.985162	0.979304	0.990431	0.989389	0.990645	1.00957		148.873	153.521	166.221	173.758	152.211	195.196		20.7007	25.7488	27.7158	33.4103
123720		142.38	134.336	159.466	175.036	169.309	201.154				0	0	0	0	0	0		0	0	0	0	0	0		0	0	0	0	0	0		0.98543	0.97963	0.990605	0.989586	0.99097	1.00978		159.391	158.721	159.466	175.036	169.309	201.154		20.7007	25.7488	27.7158	33.4103
123880		153.181	127.297	166.761	173.72	173.36	181.494				0	0	0	0	0	0		0	0	0	0	0	0		0	0	0	0	0	0		0.985633	0.979798	0.990965	0.98991	0.990914	1.00988		153.181	158.704	166.761	173.72	173.36	181.494		20.7007	25.7488	27.7158	33.4103
123980		129.451	128.796	150.628	178.145	167.778	211.894				0	0	0	0	0	0		0	0	0	0	0	0		0	0	0	0	0	0		0.984519	0.980224	0.991103	0.990046	0.991127	1.00934		159.411	158.66	150.628	178.145	167.778	211.894		20.4523	25.6527	27.4453	33.2357
124060		160.08	158.78	177.459	180.551	165.233	187.742				0	0	0	0	0	0		0	0	0	0	0	0		0	0	0	0	0	0		0.984136	0.980714	0.990911	0.990303	0.991326	1.0094		160.08	158.78	177.459	180.551	165.233	187.742		20.4957	25.6312	27.3377	33.43
124160		168.248	179.896	186.616	215.194	195.521	234.022				0	0	0	0	0	0		0	0	0	0	0	0		0	0	0	0	0	0		0.98439	0.981078	0.990776	0.990629	0.991724	1.00943		168.248	179.896	186.616	215.194	195.521	234.022		20.4017	25.4758	27.0793	33.1502
124240		168.446	185.643	166.434	185.207	189.376	219.096				0	0	0	0	0	0		0	0	0	0	0	0		0	0	0	0	0	0		0.9844	0.981183	0.990218	0.991014	0.99165	1.00923		168.446	185.643	166.434	185.207	189.376	219.096		20.3505	25.476	26.8123	32.9787
124320		185.047	179.476	176.653	202.996	167.801	188.529				0	0	0	0	0	0		0	0	0	0	0	0		0	0	0	0	0	0		0.984103	0.980368	0.990141	0.991009	0.990982	1.00911		185.047	179.476	176.653	202.996	167.801	188.529		20.23	25.2908	26.3625	32.8725
124420		178.582	168.605	164.902	183.363	176.125	214.028				0	0	0	0	0	0		0	0	0	0	0	0		0	0	0	0	0	0		0.983844	0.980393	0.99031	0.991106	0.989625	1.00861		178.582	168.605	164.902	183.363	176.125	214.028		20.155	25.2908	26.1195	32.8102
124500		167.241	153.57	169.439	174.336	173.644	186.687				0	0	0	0	0	0		0	0	0	0	0	0		0	0	0	0	0	0		0.984107	0.980641	0.990287	0.990732	0.989661	1.00831		167.241	153.57	169.439	174.336	173.644	186.687		20.132	25.2908	26.0515	32.6422
124580		163.176	156.564	165.139	173.743	177.803	199.335				0	0	0	0	0	0		0	0	0	0	0	0		0	0	0	0	0	0		0.984292	0.97977	0.990503	0.990613	0.987618	1.00855		163.176	156.564	165.139	173.743	177.803	199.335		20.085	25.1918	26.0515	32.5152
124660		159.479	151.671	151.127	192.047	173.394	180.454				0	0	0	0	0	0		0	0	0	0	0	0		0	0	0	0	0	0		0.984388	0.979929	0.990692	0.990566	0.98753	1.00832		159.479	151.671	151.127	192.047	173.394	180.454		20.063	25.1918	26.0515	32.4085
124740		150.493	135.928	162.14	186.94	166.432	186.002				0	0	0	0	0	0		0	0	0	0	0	0		0	0	0	0	0	0		0.984501	0.980234	0.990956	0.990827	0.987629	1.00853		150.493	158.772	162.14	186.94	166.432	186.002		20.063	25.1918	26.0515	32.4085
124880		145.418	137.813	156.501	169.201	162.919	177.903				0	0	0	0	0	0		0	0	0	0	0	0		0	0	0	0	0	0		0.984609	0.979752	0.990853	0.991053	0.987723	1.00851		159.428	158.776	156.501	169.201	162.919	177.903		20.063	24.849	26.0515	32.4085
124960		160.535	157.806	161.961	159.032	163.621	159.681				0	0	0	0	0	0		0	0	0	0	0	0		0	0	0	0	0	0		0.984653	0.979703	0.990986	0.991567	0.987888	1.00845		160.535	157.806	161.961	181.76	163.621	187.775		20.063	24.849	26.0515	31.9432
125080		152.253	139.276	156.958	163.725	173.59	175.864				0	0	0	0	0	0		0	0	0	0	0	0		0	0	0	0	0	0		0.985154	0.978724	0.991144	0.991816	0.986657	1.00798		152.253	158.97	156.958	163.725	173.59	175.864		20.0885	24.713	26.004	31.6345
125160		162.47	144.655	165.864	192.246	160.694	205.935				0	0	0	0	0	0		0	0	0	0	0	0		0	0	0	0	0	0		0.985429	0.978531	0.991248	0.991266	0.986838	1.00805		162.47	159.028	165.864	192.246	160.694	205.935		19.842	24.6102	25.9863	31.5772
125260		174.592	148.16	186.087	218.286	178.723	229.085				0	0	0	0	0	0		0	0	0	0	0	0		0	0	0	0	0	0		0.985583	0.977802	0.991458	0.991055	0.987168	1.00742		174.592	148.16	186.087	218.286	178.723	229.085		19.6382	24.287	25.7775	31.5657
125340		173.573	173.02	175.618	199.271	190.879	207.948				0	0	0	0	0	0		0	0	0	0	0	0		0	0	0	0	0	0		0.985328	0.977004	0.991092	0.991218	0.986753	1.00683		173.573	173.02	175.618	199.271	190.879	207.948		19.4985	24.2547	25.6695	31.5657
125420		172	149.537	183.524	196.377	185.007	221.319				0	0	0	0	0	0		0	0	0	0	0	0		0	0	0	0	0	0		0.984967	0.977228	0.991106	0.991434	0.986658	1.00671		172	149.537	183.524	196.377	185.007	221.319		19.2992	24.1317	25.6695	31.554
125520		186.224	169.435	161.728	183.628	180.98	221.183				0	0	0	0	0	0		0	0	0	0	0	0		0	0	0	0	0	0		0.985096	0.977597	0.99043	0.990941	0.985709	1.00607		186.224	169.435	161.728	183.628	180.98	221.183		19.2337	24.0725	25.601	31.5197
125600		183.836	171.465	182.078	206.194	196.576	208.938				0	0	0	0	0	0		0	0	0	0	0	0		0	0	0	0	0	0		0.985045	0.977745	0.990701	0.990462	0.984769	1.00563		183.836	171.465	182.078	206.194	196.576	208.938		19.2992	24.052	25.2413	31.4027
125680		160.068	163.085	169.544	210.93	177.91	197.357				0	0	0	0	0	0		0	0	0	0	0	0		0	0	0	0	0	0		0.984991	0.977854	0.990247	0.990322	0.985018	1.0054		160.068	163.085	169.544	210.93	177.91	197.357		19.2992	24.049	25.2413	31.3642
125760		151.501	146.186	142.601	214.922	163.438	186.936				0	0	0	0	0	0		0	0	0	0	0	0		0	0	0	0	0	0		0.984996	0.97772	0.990253	0.989368	0.985075	1.00515		151.501	159.35	163.118	214.922	163.438	186.936		19.2135	24.1317	25.2413	30.8795
125880		152.156	139.269	161.005	186.681	171.772	191.062				0	0	0	0	0	0		0	0	0	0	0	0		0	0	0	0	0	0		0.98499	0.977984	0.990611	0.988714	0.984811	1.00402		152.156	159.345	161.005	186.681	171.772	191.062		19.2992	24.1317	25.2413	30.6485
125980		156.167	150.422	172.497	168.659	169.6	193.259				0	0	0	0	0	0		0	0	0	0	0	0		0	0	0	0	0	0		0.985277	0.978214	0.990961	0.988755	0.984984	1.00433		156.167	150.422	172.497	168.659	169.6	193.259		19.4985	24.1317	25.2413	30.4677
126060		136.806	136.194	162.999	181.196	161.383	174.685				0	0	0	0	0	0		0	0	0	0	0	0		0	0	0	0	0	0		0.985883	0.978107	0.991124	0.988784	0.985488	1.00348		159.431	159.342	162.999	181.196	161.383	174.685		19.4985	24.049	25.26	30.08
126140		159.136	151.875	163.125	181.754	156.86	193.415				0	0	0	0	0	0		0	0	0	0	0	0		0	0	0	0	0	0		0.985738	0.977786	0.991591	0.98818	0.985308	1.00324		159.136	151.875	163.125	181.754	156.86	193.415		19.2992	24.052	25.2143	29.9112
126240		177.708	148.282	160.784	193.573	188.183	198.656				0	0	0	0	0	0		0	0	0	0	0	0		0	0	0	0	0	0		0.985842	0.978251	0.991988	0.98761	0.984509	1.00291		177.708	148.282	160.784	193.573	188.183	198.656		19.5895	23.991	25.1775	29.8412
126340		171.743	167.273	166.435	187.269	188.573	221.904				0	0	0	0	0	0		0	0	0	0	0	0		0	0	0	0	0	0		0.985712	0.977697	0.992133	0.987474	0.984568	1.00295		171.743	167.273	166.435	187.269	188.573	221.904		19.643	23.8092	25.2568	29.7897
126420		167.517	168.455	166.753	162.923	175.339	207.041				0	0	0	0	0	0		0	0	0	0	0	0		0	0	0	0	0	0		0.985631	0.977278	0.992577	0.987567	0.983855	1.00328		167.517	168.455	166.753	181.899	175.339	207.041		19.5525	24.0242	25.159	29.626
126500		183.275	159.321	172.967	184.018	178.597	189.69				0	0	0	0	0	0		0	0	0	0	0	0		0	0	0	0	0	0		0.985818	0.97778	0.99275	0.987687	0.984066	1.00364		183.275	159.321	172.967	184.018	178.597	189.69		19.5525	23.7788	25.079	29.5333
126600		178.569	168.026	178.935	206.294	190.724	208.713				0	0	0	0	0	0		0	0	0	0	0	0		0	0	0	0	0	0		0.985909	0.977556	0.99298	0.987456	0.98407	1.00413		178.569	168.026	178.935	206.294	190.724	208.713		19.3337	23.633	25.079	29.5117
126680		180.926	157.082	159.732	195.99	166.153	203.219				0	0	0	0	0	0		0	0	0	0	0	0		0	0	0	0	0	0		0.986225	0.977797	0.993474	0.98767	0.983856	1.00444		180.926	157.082	159.732	195.99	166.153	203.219		19.262	23.633	25.079	29.4912
126759		165.678	154.33	168.042	188.358	178.397	198.358				0	0	0	0	0	0		0	0	0	0	0	0		0	0	0	0	0	0		0.98654	0.977965	0.993741	0.987863	0.984095	1.00474		165.678	154.33	168.042	188.358	178.397	198.358		19.3337	23.633	25.159	29.4912
126880		159.744	159.348	169.677	191.712	169.596	208.499				0	0	0	0	0	0		0	0	0	0	0	0		0	0	0	0	0	0		0.986025	0.978224	0.994029	0.988222	0.984439	1.00524		159.744	159.348	169.677	191.712	169.596	208.499		19.3337	23.633	25.2568	29.4912
126979		141.018	186.482	168.9	198.916	175.109	208.704				0	0	0	0	0	0		0	0	0	0	0	0		0	0	0	0	0	0		0.984865	0.978623	0.994289	0.988112	0.984858	1.00563		159.487	186.482	168.9	198.916	175.109	208.704		19.1517	23.633	25.3648	29.3427
127079		161.98	153.142	170.882	161.375	160.448	193.533				0	0	0	0	0	0		0	0	0	0	0	0		0	0	0	0	0	0		0.984166	0.978548	0.994185	0.988716	0.984508	1.00424		161.98	153.142	170.882	181.803	160.448	193.533		19.3337	23.5793	25.3648	29.0395
127180		157.996	178.861	164.081	197.416	161.079	202.081				0	0	0	0	0	0		0	0	0	0	0	0		0	0	0	0	0	0		0.983588	0.978927	0.99385	0.989235	0.983556	1.00161		157.996	178.861	164.081	197.416	161.079	202.081		19.4843	23.5793	25.3067	29.0143
127260		175.412	181.621	200.924	208.531	175.279	223.669				0	0	0	0	0	0		0	0	0	0	0	0		0	0	0	0	0	0		0.983013	0.97824	0.993349	0.989564	0.983358	1.00133		175.412	181.621	200.924	208.531	175.279	223.669		19.6842	23.6347	25.209	28.9712
127340		157.986	178.473	190.07	169.509	183.519	211.239				0	0	0	0	0	0		0	0	0	0	0	0		0	0	0	0	0	0		0.982638	0.977058	0.992855	0.989956	0.982531	1.00181		157.986	178.473	190.07	169.509	183.519	211.239		19.687	23.5375	25.129	28.948
127420		173.358	161.887	170.875	198.295	165.275	225.87				0	0	0	0	0	0		0	0	0	0	0	0		0	0	0	0	0	0		0.981945	0.977588	0.992899	0.990488	0.981557	1.00199		173.358	161.887	170.875	198.295	165.275	225.87		19.6347	23.3745	24.9115	28.8273
127499		168.445	157.257	180.464	181.717	179.448	187.993				0	0	0	0	0	0		0	0	0	0	0	0		0	0	0	0	0	0		0.981552	0.976971	0.992014	0.990872	0.981531	1.002		168.445	157.257	180.464	181.717	179.448	187.993		19.6347	23.26	24.835	28.7603
127580		156.612	149.915	177.685	183.241	191.867	202.216				0	0	0	0	0	0		0	0	0	0	0	0		0	0	0	0	0	0		0.98157	0.977116	0.990932	0.991035	0.980502	1.00227		156.612	149.915	177.685	183.241	191.867	202.216		19.525	23.26	24.731	28.6183
127660		176.608	163.081	164.342	169.708	162.729	174.775				0	0	0	0	0	0		0	0	0	0	0	0		0	0	0	0	0	0		0.981362	0.977288	0.99092	0.990893	0.979637	1.00262		176.608	163.081	164.342	169.708	162.729	188.811		19.3218	23.3745	24.731	28.4
127740		165.431	157.953	162.966	185.841	175.151	187.87				0	0	0	0	0	0		0	0	0	0	0	0		0	0	0	0	0	0		0.980948	0.976971	0.991484	0.990087	0.979941	1.00267		165.431	157.953	162.966	185.841	175.151	187.87		19.3218	23.3745	24.731	28.4
127879		162.617	163.458	165.987	168.958	177.949	183.577				0	0	0	0	0	0		0	0	0	0	0	0		0	0	0	0	0	0		0.980663	0.977252	0.991656	0.990513	0.980401	1.0027		162.617	163.458	165.987	168.958	177.949	183.577		19.3218	23.606	24.6877	28.6183
127959		164.02	156.21	160.262	175.736	149.611	185.129				0	0	0	0	0	0		0	0	0	0	0	0		0	0	0	0	0	0		0.981053	0.977782	0.991922	0.98934	0.980738	1.00277		164.02	156.21	160.262	175.736	171.59	185.129		19.3218	23.606	24.731	28.4
128039		156.254	146.48	148.894	165.603	168.057	192.305				0	0	0	0	0	0		0	0	0	0	0	0		0	0	0	0	0	0		0.981168	0.978333	0.992501	0.989927	0.981018	1.00257		156.254	159.709	163.15	181.837	168.057	192.305		19.3218	23.606	24.731	28.4
128120		165.973	173.408	178.463	187.786	163.346	202.646				0	0	0	0	0	0		0	0	0	0	0	0		0	0	0	0	0	0		0.98138	0.978365	0.992394	0.989282	0.981053	1.00261		165.973	173.408	178.463	187.786	163.346	202.646		19.2265	23.3745	24.7335	28.536
128219		173.694	202.758	176.814	189.275	195.917	200.159				0	0	0	0	0	0		0	0	0	0	0	0		0	0	0	0	0	0		0.981356	0.978436	0.992229	0.98942	0.981366	1.00278		173.694	202.758	176.814	189.275	195.917	200.159		19.201	23.26	24.7553	28.7503
128319		170.859	170.769	192.194	214.376	197.302	196.445				0	0	0	0	0	0		0	0	0	0	0	0		0	0	0	0	0	0		0.98074	0.978208	0.992413	0.989891	0.982052	1.00283		170.859	170.769	192.194	214.376	197.302	196.445		19.1877	23.129	24.7553	28.747
128399		166.973	174.043	191.74	226.049	171.816	208.191				0	0	0	0	0	0		0	0	0	0	0	0		0	0	0	0	0	0		0.980416	0.977676	0.992453	0.99029	0.981984	1.00278		166.973	174.043	191.74	226.049	171.816	208.191		18.9545	23.0985	24.8458	28.682
128479		171.554	160.531	173.162	199.22	201.629	225.865				0	0	0	0	0	0		0	0	0	0	0	0		0	0	0	0	0	0		0.980547	0.97818	0.9926	0.990431	0.981888	1.00362		171.554	160.531	173.162	199.22	201.629	225.865		18.8433	22.8802	24.7743	28.4605
128559		154.317	178.096	174.65	193.09	203.766	207.743				0	0	0	0	0	0		0	0	0	0	0	0		0	0	0	0	0	0		0.980703	0.978298	0.992453	0.990579	0.981638	1.00373		154.317	178.096	174.65	193.09	203.766	207.743		18.8433	22.8802	24.7743	28.3062
128640		164.619	172.253	176.296	174.092	174.82	214.559				0	0	0	0	0	0		0	0	0	0	0	0		0	0	0	0	0	0		0.980744	0.978532	0.992147	0.990798	0.981197	1.0038		164.619	172.253	176.296	174.092	174.82	214.559		18.8035	22.8802	24.6658	28.323
128720		151.103	148.94	155.66	188.653	180.043	176.033				0	0	0	0	0	0		0	0	0	0	0	0		0	0	0	0	0	0		0.981044	0.978998	0.992256	0.990664	0.980849	1.00439		160.031	160.157	155.66	188.653	180.043	189.65		18.8035	22.7895	24.5405	28.257
128879		140.25	152.602	160.255	182.941	174.765	178.413				0	0	0	0	0	0		0	0	0	0	0	0		0	0	0	0	0	0		0.981121	0.979266	0.992607	0.990518	0.980345	1.00476		160.03	152.602	160.255	182.941	174.765	189.625		18.8035	22.7895	24.6658	28.2097
128979		157.649	154.042	154.134	189.558	154.937	198.561				0	0	0	0	0	0		0	0	0	0	0	0		0	0	0	0	0	0		0.98136	0.979689	0.992696	0.990535	0.980755	1.0046		157.649	154.042	154.134	189.558	171.777	198.561		18.5565	22.785	24.6658	28.2097
129059		143.207	156.875	139.728	183.03	152.67	193.302				0	0	0	0	0	0		0	0	0	0	0	0		0	0	0	0	0	0		0.981448	0.980095	0.992395	0.990647	0.980995	1.00479		160.025	156.875	163.876	183.03	171.763	193.302		18.5565	22.785	24.6658	28.0825
129160		137.284	137.281	165.356	177.411	152.253	151.822				0	0	0	0	0	0		0	0	0	0	0	0		0	0	0	0	0	0		0.981924	0.98062	0.992442	0.991219	0.98144	1.00509		160.046	159.862	165.356	177.411	171.705	189.695		18.5222	22.7495	24.6658	28.0828
129240		164.001	170.618	161.427	189.772	165.239	202.867				0	0	0	0	0	0		0	0	0	0	0	0		0	0	0	0	0	0		0.982509	0.981194	0.992429	0.991262	0.981631	1.00525		164.001	170.618	161.427	189.772	165.239	202.867		18.5515	22.7675	24.7422	28.0505
129340		176.429	172.604	182.385	205.491	186.377	227.243				0	0	0	0	0	0		0	0	0	0	0	0		0	0	0	0	0	0		0.981965	0.981285	0.992517	0.991081	0.981797	1.0058		176.429	172.604	182.385	205.491	186.377	227.243		18.428	22.6312	24.8017	28.0158
129439		180.438	169.101	194.655	202.557	193.37	184.338				0	0	0	0	0	0		0	0	0	0	0	0		0	0	0	0	0	0		0.981498	0.981806	0.992638	0.99099	0.98225	1.00639		180.438	169.101	194.655	202.557	193.37	184.338		18.428	22.529	24.8017	28.003
129520		147.182	163.016	165.49	203.783	178.535	220.031				0	0	0	0	0	0		0	0	0	0	0	0		0	0	0	0	0	0		0.981238	0.981734	0.992998	0.990993	0.981943	1.00681		160.078	163.016	165.49	203.783	178.535	220.031		18.3645	22.47	24.7542	28.1052
129599		169.433	173.462	154.125	172.967	163.771	198.512				0	0	0	0	0	0		0	0	0	0	0	0		0	0	0	0	0	0		0.981273	0.981792	0.992409	0.991514	0.98172	1.00712		169.433	173.462	164.302	183.022	163.771	198.512		18.3645	22.3547	24.7542	28.2823
129679		148.259	166.972	161.661	190.876	184.059	214.418				0	0	0	0	0	0		0	0	0	0	0	0		0	0	0	0	0	0		0.981385	0.982067	0.991973	0.992117	0.982033	1.00591		160.077	166.972	161.661	190.876	184.059	214.418		18.3247	22.3547	24.69	28.5557
129759		146.098	151.44	162.633	209.228	159.62	176.341				0	0	0	0	0	0		0	0	0	0	0	0		0	0	0	0	0	0		0.981565	0.981674	0.992285	0.992475	0.982	1.00494		160.075	159.795	162.633	209.228	171.631	191.123		18.3247	22.3547	24.69	28.446
129879		160.482	153.425	158.911	163.993	166.415	161.33				0	0	0	0	0	0		0	0	0	0	0	0		0	0	0	0	0	0		0.981158	0.981505	0.992588	0.992258	0.981793	1.00451		160.482	153.425	158.911	183.012	166.415	191.172		18.3247	22.3547	24.69	28.446
129959		162.005	144.679	149.448	189.876	165.481	189.712				0	0	0	0	0	0		0	0	0	0	0	0		0	0	0	0	0	0		0.981342	0.981931	0.99265	0.992412	0.982119	1.00354		162.005	159.788	164.263	189.876	165.481	189.712		18.2717	22.3547	24.69	28.446
130039		149.705	171.402	148.329	163.371	159.387	171.615				0	0	0	0	0	0		0	0	0	0	0	0		0	0	0	0	0	0		0.980974	0.982148	0.992888	0.992608	0.982505	1.00397		160.08	171.402	164.225	182.996	171.565	191.233		18.2717	22.3547	24.7542	28.5557
130119		140.708	135.559	148.534	192.899	170.458	187.484				0	0	0	0	0	0		0	0	0	0	0	0		0	0	0	0	0	0		0.981213	0.982589	0.993232	0.99227	0.982298	1.00317		160.078	159.759	164.44	192.899	170.458	187.484		18.2717	22.3547	24.8982	28.446
130199		144.107	152.654	153.544	175.793	161.86	189.578				0	0	0	0	0	0		0	0	0	0	0	0		0	0	0	0	0	0		0.981806	0.983047	0.993275	0.992314	0.982593	1.00322		160.122	159.8	164.433	175.793	171.761	189.578		18.2925	22.2245	24.834	28.5322
130279		147.546	144.711	143.631	146.844	156.764	169.911				0	0	0	0	0	0		0	0	0	0	0	0		0	0	0	0	0	0		0.982255	0.983234	0.993972	0.992505	0.982344	1.0037		160.177	159.795	164.598	183.196	171.777	191.786		18.3315	21.9632	25.065	28.3405
130400		173.586	150.459	181.333	188.604	167.317	183.924				0	0	0	0	0	0		0	0	0	0	0	0		0	0	0	0	0	0		0.982475	0.98398	0.994261	0.993031	0.982312	1.00429		173.586	159.833	181.333	188.604	167.317	191.613		18.376	21.846	25.065	28.4525
130479		180.903	174.555	183.533	189.196	166.957	191.255				0	0	0	0	0	0		0	0	0	0	0	0		0	0	0	0	0	0		0.982284	0.984347	0.994312	0.993273	0.982225	1.00399		180.903	174.555	183.533	189.196	166.957	191.255		18.4812	21.905	24.8743	28.0832
130559		157.022	187.558	161.289	192.879	181.303	209.117				0	0	0	0	0	0		0	0	0	0	0	0		0	0	0	0	0	0		0.981659	0.983758	0.993548	0.993479	0.981646	1.00355		157.022	187.558	161.289	192.879	181.303	209.117		18.4462	21.7717	24.8743	27.9475
130639		162.259	157.965	160.501	181.771	175.817	172.381				0	0	0	0	0	0		0	0	0	0	0	0		0	0	0	0	0	0		0.981325	0.982865	0.992821	0.993624	0.980895	1.00355		162.259	157.965	160.501	181.771	175.817	192.659		18.4462	21.6905	24.8743	27.8355
130759		146.239	182.351	168.71	220.873	166.135	185.201				0	0	0	0	0	0		0	0	0	0	0	0		0	0	0	0	0	0		0.981293	0.982701	0.992914	0.99377	0.981254	1.00335		160.444	182.351	168.71	220.873	166.135	193.022		18.4462	21.7067	24.8743	27.8995
130879		146.133	155.097	167.423	159.204	147.561	171.643				0	0	0	0	0	0		0	0	0	0	0	0		0	0	0	0	0	0		0.981299	0.982617	0.992953	0.993909	0.981568	1.003		160.444	155.097	167.423	183.226	171.863	193.05		18.4462	21.7067	24.8743	27.8995
130959		140.926	148.487	165.618	178.825	175.816	153.002				0	0	0	0	0	0		0	0	0	0	0	0		0	0	0	0	0	0		0.981481	0.982953	0.993217	0.994218	0.981901	1.00293		160.274	160.523	165.618	178.825	175.816	193.056		18.341	21.7067	24.8743	27.8995
131039		141.881	154.987	163.367	166.91	189.411	155.306				0	0	0	0	0	0		0	0	0	0	0	0		0	0	0	0	0	0		0.981698	0.983263	0.993432	0.994753	0.981854	1.00318		160.256	154.987	163.367	183.251	189.411	193.171		18.341	21.6905	24.8743	27.919
131119		159.432	134.718	181.489	161.502	216.82	143.05				0	0	0	0	0	0		0	0	0	0	0	0		0	0	0	0	0	0		0.98174	0.983872	0.992861	0.995049	0.982178	1.0029		159.432	160.119	181.489	183.246	216.82	193.193		18.376	21.6905	24.8743	27.919
131199		161.607	141.341	163.725	155.136	199.684	144.992				0	0	0	0	0	0		0	0	0	0	0	0		0	0	0	0	0	0		0.981701	0.983477	0.991509	0.994204	0.982708	1.00169		161.607	160.23	163.725	183.258	199.684	193.269		18.376	21.6905	24.8743	27.919
131319		153.222	140.581	158.644	155.51	198.231	172.55				0	0	0	0	0	0		0	0	0	0	0	0		0	0	0	0	0	0		0.981963	0.983116	0.990936	0.993104	0.982886	1.00044		160.375	160.331	158.644	183.332	198.231	193.414		18.4462	21.6112	24.7955	27.9785
131399		148.653	140.908	172.014	158.52	233.325	166.404				0	0	0	0	0	0		0	0	0	0	0	0		0	0	0	0	0	0		0.981651	0.983538	0.991248	0.993344	0.983051	1.00047		160.407	160.213	172.014	183.324	233.325	193.474		18.2797	21.6112	24.735	27.9077
131479		168.21	147.237	186.348	190.424	186.523	183.386				0	0	0	0	0	0		0	0	0	0	0	0		0	0	0	0	0	0		0.981001	0.983885	0.991716	0.993234	0.982926	1.00075		168.21	160.506	186.348	190.424	186.523	193.522		18.2797	21.568	24.8085	27.885
131599		182.741	168.816	181.29	168.33	176.291	183.924				0	0	0	0	0	0		0	0	0	0	0	0		0	0	0	0	0	0		0.981186	0.983766	0.991587	0.993495	0.983184	0.999839		182.741	168.816	181.29	183.39	176.291	193.629		18.2563	21.568	25.008	27.9475
131679		152.271	174.911	173.208	183.741	179.536	182.648				0	0	0	0	0	0		0	0	0	0	0	0		0	0	0	0	0	0		0.981248	0.983674	0.991686	0.992515	0.983378	0.999689		161.365	174.911	173.208	183.741	179.536	193.9		18.2563	21.5517	25.008	28.1115
131759		170.332	150.619	166.654	158.655	168.455	182.062				0	0	0	0	0	0		0	0	0	0	0	0		0	0	0	0	0	0		0.982167	0.983798	0.990935	0.99184	0.982662	1.00004		170.332	160.099	166.654	183.645	168.455	194.182		18.2563	21.5517	25.008	28.1115
131879		159.649	161.364	176.369	165.558	202.109	181.521				0	0	0	0	0	0		0	0	0	0	0	0		0	0	0	0	0	0		0.982102	0.983248	0.990715	0.991493	0.982686	0.999842		159.649	161.364	176.369	183.664	202.109	194.817		18.32	21.5517	24.8158	27.9405
131999		145.943	142.702	164.753	166.934	187.987	172.078				0	0	0	0	0	0		0	0	0	0	0	0		0	0	0	0	0	0		0.981502	0.983475	0.991146	0.990975	0.982872	0.999256		161.197	160.326	164.753	183.693	187.987	195.137		18.32	21.568	25.0832	27.9405
132079		137.505	141.052	152.388	164.493	179.684	157.188				0	0	0	0	0	0		0	0	0	0	0	0		0	0	0	0	0	0		0.981239	0.983157	0.990925	0.990089	0.982116	0.998506		161.371	160.348	165.132	183.724	179.684	195.243		18.32	21.568	25.0832	27.7735
132159		133.361	156.097	150.855	161.214	164.489	134.461				0	0	0	0	0	0		0	0	0	0	0	0		0	0	0	0	0	0		0.981236	0.983473	0.991069	0.989219	0.982085	0.998225		161.373	156.097	165.129	183.736	171.784	195.298		18.32	21.651	25.0832	27.6475
132239		136.364	142.868	133.406	148.244	148.558	140.327				0	0	0	0	0	0		0	0	0	0	0	0		0	0	0	0	0	0		0.981265	0.983269	0.990916	0.989084	0.981991	0.997645		161.354	160.449	165.132	183.738	171.786	195.411		18.32	21.464	25.0832	27.6043
132319		139.126	145.295	142.971	138.541	141.843	146.48				0	0	0	0	0	0		0	0	0	0	0	0		0	0	0	0	0	0		0.981392	0.983287	0.990553	0.989046	0.982271	0.997721		161.598	160.448	165.271	183.995	171.828	195.792		18.3418	21.3675	25.234	27.4813
132439		139.401	136.822	147.721	151.71	153.615	143.783				0	0	0	0	0	0		0	0	0	0	0	0		0	0	0	0	0	0		0.981425	0.983605	0.989852	0.988728	0.9825	0.997849		161.703	160.425	165.308	184.034	171.816	195.976		18.4118	21.3675	25.092	27.3482
132519		136.022	134.934	141.585	152.468	140.391	143.343				0	0	0	0	0	0		0	0	0	0	0	0		0	0	0	0	0	0		0.981263	0.983443	0.988747	0.988808	0.982529	0.996507		161.717	160.437	165.369	184.164	171.815	196.495		18.3625	21.2995	25.046	27.0607
132599		173.19	164.415	169.421	166.907	173.383	191.274				0	0	0	0	0	0		0	0	0	0	0	0		0	0	0	0	0	0		0.981265	0.983865	0.988521	0.989588	0.982682	0.995389		173.19	164.415	169.421	184.198	173.383	191.274		18.469	21.712	25.046	26.9012
132679		155.139	168.987	169.838	191.427	180.388	178.496				0	0	0	0	0	0		0	0	0	0	0	0		0	0	0	0	0	0		0.981711	0.984355	0.988533	0.989322	0.982087	0.994991		161.993	168.987	169.838	191.427	180.388	197.15		18.5213	21.7183	24.9538	26.9275
132759		154.606	161.646	147.318	172.018	167.588	170.27				0	0	0	0	0	0		0	0	0	0	0	0		0	0	0	0	0	0		0.981816	0.984259	0.988874	0.989411	0.982123	0.99358		162.073	161.646	165.493	184.663	167.588	197.388		18.548	21.7183	25.0292	26.9275
132879		163.528	175.051	164.629	188.602	169.755	158.085				0	0	0	0	0	0		0	0	0	0	0	0		0	0	0	0	0	0		0.981754	0.984027	0.98897	0.989276	0.982216	0.992393		163.528	175.051	164.629	188.602	169.755	197.698		18.548	21.7183	25.0292	27.039
132959		154.443	165.355	152.905	171.911	165.94	149.164				0	0	0	0	0	150		0	0	0	0	0	39.9787		0	0	0	0	0	1		0.981813	0.983561	0.988849	0.989559	0.982329	0.991804		162.074	165.355	165.495	184.853	171.994	197.851		18.548	21.7183	24.935	26.9255
133039		155.978	128.367	139.606	156.364	149.856	164.066				0	0	0	0	0	0		0	0	0	0	0	0		0	0	0	0	0	0		0.981864	0.983707	0.988847	0.98918	0.981931	0.991382		162.068	160.531	165.495	184.857	172.215	198.015		18.516	21.7183	24.935	26.8653
133119		138.9	127.311	142.623	155.955	153.395	162.187				0	0	0	0	0	0		0	0	0	0	0	0		0	0	0	0	0	0		0.981811	0.983774	0.98858	0.989066	0.981415	0.991003		162.074	160.531	165.516	184.858	172.502	198.162		18.516	21.7455	24.877	26.8653
133199		150.052	151.104	158.144	166.71	144.63	167.596				0	0	0	0	0	0		0	0	0	0	0	0		0	0	0	0	0	0		0.981816	0.983215	0.988685	0.989354	0.980899	0.990696		162.073	160.531	165.508	184.855	172.781	198.281		18.5052	21.7183	24.877	26.82
133279		145.448	143.606	148.591	156.842	143.079	153.359				0	0	0	0	0	0		0	0	0	0	0	0		0	0	0	0	0	0		0.981782	0.983156	0.988817	0.989328	0.981274	0.990723		162.077	160.531	165.497	184.856	173.137	198.271		18.48	21.7183	24.552	26.7318
133399		158.426	152.861	154.344	151.62	133.561	151.74				0	0	0	0	0	0		0	0	0	0	0	0		0	0	0	0	0	0		0.982301	0.98334	0.988364	0.989378	0.980465	0.988762		158.426	160.626	165.701	184.855	173.367	198.513		18.3105	21.7608	24.5083	26.6942
133479		150.166	124.39	145.996	152.682	133.872	139.35				0	0	0	0	0	0		0	0	0	0	0	0		0	0	0	0	0	0		0.983045	0.983529	0.987224	0.98977	0.978749	0.986218		162.193	160.763	165.995	185.022	173.47	198.625		18.2565	21.84	24.4183	26.4368
133559		139.863	138.371	133.119	164.869	144.818	153.259				0	0	0	0	0	0		0	0	0	0	0	0		0	0	0	0	0	0		0.983154	0.983043	0.986406	0.989852	0.978528	0.985695		162.239	160.79	166.192	185.005	173.497	199.097		18.3465	21.7567	24.3705	26.244
133639		118.278	137.634	130.449	145.328	141.526	156.667				0	0	0	0	0	0		0	0	0	0	0	0		0	0	0	0	0	0		0.983249	0.982932	0.986586	0.990034	0.978904	0.985617		162.236	160.868	166.294	185.222	173.605	199.336		18.4263	21.772	24.0663	25.9537
133759		155.934	156.863	178.035	184.225	179.026	183.107				0	0	0	0	0	150		0	0	0	0	0	40.9883		0	0	0	0	0	1		0.983602	0.983059	0.986613	0.989678	0.97904	0.985445		162.32	156.863	178.035	184.225	179.026	199.368		18.386	21.8647	24.0412	26.0797
133879		125.642	167.175	178.723	200.285	159.494	158.857				0	0	0	0	0	150		0	0	0	0	0	40.1313		0	0	0	0	0	1		0.983682	0.983162	0.986707	0.989382	0.97914	0.985238		162.459	167.175	178.723	200.285	173.66	199.37		18.47	21.814	23.9977	26.0312
133959		139.931	147.825	169.805	173.698	160.765	175.64				0	0	0	0	0	0		0	0	0	0	0	0		0	0	0	0	0	0		0.983888	0.982851	0.985712	0.989057	0.979415	0.983048		162.481	161.155	169.805	185.813	173.642	199.894		19.259	21.9065	23.9977	26.0312
134039		151.131	173.345	175.461	170.681	157.981	164.503				0	0	0	0	0	0		0	0	0	0	0	0		0	0	0	0	0	0		0.983938	0.982472	0.985436	0.98826	0.979523	0.979886		162.478	173.345	175.461	186.024	173.638	200.909		18.7852	22.1445	24.0935	26.0312
134139		165.202	162.486	167.738	176.684	168.593	175.829				0	0	0	0	0	150		0	0	0	0	0	40.7324		0	0	0	0	0	1		0.984159	0.982698	0.985679	0.98798	0.979803	0.978546		165.202	162.486	167.738	186.104	173.629	201.241		18.502	22.3427	24.09	26.0312
134219		157.491	159.815	162.916	155.647	156.554	140.918				0	0	0	0	0	150		0	0	0	0	0	41.5598		0	0	0	0	0	1		0.983794	0.982857	0.984858	0.988247	0.979293	0.978003		162.706	159.815	162.916	185.659	173.649	201.299		18.6653	22.3427	24.09	26.0797
134299		141.072	130.486	153.228	161.334	146.302	160.588				0	0	0	0	0	150		0	0	0	0	0	41.9128		0	0	0	0	0	1		0.983616	0.982532	0.98369	0.988449	0.978817	0.978455		163.104	161.642	166.755	185.62	173.875	201.25		18.753	22.135	24.1222	25.9085
134399		138.637	125.15	155.74	157.507	136.334	157.244				0	0	0	0	0	150		0	0	0	0	0	42.8705		0	0	0	0	0	1		0.983499	0.981702	0.982955	0.988653	0.978727	0.978519		163.157	161.683	166.759	185.581	173.894	201.244		18.774	22.135	24.0083	25.613
134479		148.344	137.508	137.489	149.619	151.949	159.891				0	0	0	0	0	150		0	0	0	0	0	42.5671		0	0	0	0	0	1		0.983882	0.981049	0.983404	0.988705	0.979201	0.978778		163.204	161.733	166.798	185.899	174.142	201.328		18.4832	22.168	23.9457	25.6225
134579		128.825	119.767	130.734	143.807	128.545	150.54				0	0	0	0	0	150		0	0	0	0	0	43.3259		0	0	0	0	0	1		0.984122	0.980738	0.983711	0.9876	0.979545	0.978829		163.383	161.752	166.856	186.394	174.524	201.344		18.495	22.17	23.964	25.747
134659		133.924	138.244	131.729	179.757	132.601	149.24				0	0	0	0	0	150		0	0	0	0	0	44.6496		0	0	0	0	0	1		0.984009	0.980369	0.982847	0.986839	0.979644	0.97862		163.44	161.899	166.904	186.552	174.604	201.489		18.544	22.1278	24.0925	26.2148
134739		159.494	152.488	161.76	179.929	159.631	180.402				0	0	0	0	0	150		0	0	0	0	0	47.5345		0	0	0	0	0	1		0.984161	0.979856	0.981589	0.985864	0.979859	0.97714		159.494	162.106	167.144	186.912	174.715	202.017		18.3762	21.942	23.9205	26.3143
134879		150.563	153.667	146.546	170.695	150.004	170.042				0	0	0	0	0	150		0	0	0	0	0	48.5943		0	0	0	0	0	1		0.983678	0.97984	0.981765	0.98445	0.980101	0.975404		163.554	162.395	167.271	186.991	174.77	202.201		18.2477	21.9987	23.8572	26.159
134979		149.016	137.974	146.588	172.641	155.499	153.704				0	0	0	0	0	150		0	0	0	0	0	49.1357		0	0	0	0	0	1		0.983841	0.978016	0.981188	0.984458	0.980428	0.975028		163.544	162.696	167.353	186.99	174.768	202.209		18.209	21.9747	23.8102	26.3143
135059		136.679	130.471	159.424	152.311	142.099	151.882				0	0	0	0	0	150		0	0	0	0	0	49.8981		0	0	0	0	0	1		0.983606	0.976519	0.980586	0.984419	0.980552	0.97537		163.464	162.79	167.397	186.992	174.767	202.454		18.1233	22.0452	23.8102	26.3143
135139		158.64	145.118	152.941	155.363	154.992	154.324				0	0	0	0	0	150		0	0	0	0	0	51.2609		0	0	0	0	0	1		0.983647	0.975595	0.980402	0.984407	0.980476	0.975621		158.64	162.806	167.401	186.992	174.768	202.385		18.1233	22.0693	23.8102	26.587
135219		132.45	133.145	134.962	140.035	138.06	150.356				0	0	0	0	0	150		0	0	0	0	0	51.329		0	0	0	0	0	1		0.983862	0.975747	0.980308	0.98456	0.980575	0.975715		163.542	162.803	167.403	187.192	174.767	202.68		18.209	22.0452	23.8357	26.6933
135299		142.939	144.878	146.011	153.819	132.902	135.797				0	0	0	0	0	150		0	0	0	0	0	52.1235		0	0	0	0	0	1		0.983621	0.975041	0.979287	0.984829	0.980629	0.975676		163.557	162.818	167.436	187.389	174.767	202.682		18.209	22.0452	23.8167	26.9768
135379		146.159	140.146	134.181	158.202	135.937	149.864				0	0	0	0	0	150		0	0	0	0	0	52.9388		0	0	0	0	0	1		0.98363	0.975207	0.979424	0.984695	0.980579	0.975951		163.63	162.814	167.422	187.408	174.785	202.769		18.2812	22.0693	23.8167	26.8215
135459		138.334	115.098	130.657	151.227	131.728	141.089				0	0	0	0	0	150		0	0	0	0	0	53.9157		0	0	0	0	0	1		0.983082	0.975437	0.978951	0.983964	0.980681	0.976309		163.635	162.87	167.504	187.516	174.832	202.861		18.246	22.1295	23.5862	26.6273
135559		120.831	146.605	139.603	133.928	135.724	132.565				0	0	0	0	0	150		0	0	0	0	0	55.0343		0	0	0	0	0	1		0.982805	0.975099	0.979112	0.983251	0.980236	0.976092		163.898	162.889	167.785	187.789	174.91	203.031		18.3237	22.0037	23.5308	26.8735
135659		121.159	131.614	130.682	146.195	125.967	126.45				0	0	0	0	0	150		0	0	0	0	0	56.3091		0	0	0	0	0	1		0.983168	0.974866	0.979101	0.98347	0.979699	0.975592		163.983	162.902	167.787	187.788	175.07	203.294		18.4723	21.8985	23.4678	26.857
135739		126.076	124.879	133.341	160.723	135.183	140.567				0	0	0	0	150	150		0	0	0	0	36.3656	59.0032		0	0	0	0	1	1		0.983447	0.975406	0.979177	0.983061	0.97956	0.975236		164.009	162.872	167.772	187.789	175.086	203.336		18.8268	21.6985	23.0068	26.739
135899		146.432	147.521	153.775	160.133	146.386	167.933				0	0	0	150	150	150		0	0	0	39.427	37.5451	61.6941		0	0	0	1	1	1		0.983682	0.975029	0.979203	0.9832	0.978465	0.975378		164.176	162.992	167.767	187.873	175.124	203.556		18.8485	21.8032	22.8145	26.8882
135979		163.146	144.281	151.121	155.133	162.979	151.624				0	0	0	150	150	150		0	0	0	40.2643	37.6042	62.0605		0	0	0	1	1	1		0.983915	0.974152	0.978753	0.983078	0.97774	0.974066		163.146	163.082	167.854	187.884	175.155	204.042		18.782	21.863	22.7833	26.7908
136059		161.577	140.631	154.081	150.78	152.705	150.737				0	0	0	150	150	150		0	0	0	39.1665	37.2168	62.7429		0	0	0	1	1	1		0.984282	0.973901	0.978562	0.983408	0.977567	0.972766		161.577	163.083	168.092	187.998	175.288	204.766		18.7688	21.757	22.8095	26.9135
136139		147.468	152.233	138.952	167.665	155.922	143.023				0	0	0	150	150	150		0	0	0	37.9907	38.6327	63.5724		0	0	0	1	1	1		0.984409	0.973522	0.977873	0.982814	0.977721	0.972276		164.501	163.084	168.136	188.304	175.282	204.835		18.6453	21.757	22.8095	27.024
136239		151.278	139.768	137.441	152.989	128.878	147.575				0	0	0	150	150	150		0	0	0	37.6622	37.6318	63.9232		0	0	0	1	1	1		0.984702	0.972923	0.977166	0.981887	0.977279	0.971663		164.392	163.112	168.307	188.421	175.299	204.922		18.6153	21.757	22.8095	26.799
136319		138.044	120.547	144.93	147.486	141.184	143.796				0	0	0	150	150	150		0	0	0	37.9939	36.6129	63.7519		0	0	0	1	1	1		0.985067	0.972986	0.977004	0.981562	0.97769	0.971701		164.739	163.104	168.35	188.454	175.283	204.917		18.7388	21.863	22.6398	26.799
136399		141.951	133.746	131.925	132.438	125.932	143.119				0	0	0	150	150	150		0	0	0	39.3484	36.1313	64.7152		0	0	0	1	1	1		0.984909	0.9721	0.976954	0.981064	0.977091	0.972225		164.77	163.216	168.363	188.504	175.306	205.07		18.7388	21.863	22.5803	26.799
136479		127.571	118.02	146.319	140.22	122.969	130.72				0	0	0	150	150	150		0	0	0	39.2935	35.7232	65.8243		0	0	0	1	1	1		0.984707	0.971711	0.977393	0.980639	0.976385	0.972584		164.808	163.377	168.575	188.526	175.333	205.015		18.6788	21.9383	22.586	26.799
136579		125.791	119.656	132.557	124.65	110.905	126.1				0	0	0	150	150	150		0	0	0	39.0351	35.8797	66.3438		0	0	0	1	1	1		0.984837	0.971685	0.977905	0.980759	0.976398	0.973432		164.96	163.454	168.624	188.568	175.459	205.12		18.719	22.1078	22.583	26.6762
136659		114.945	111.978	126.993	133.849	126.668	126.949				0	0	0	150	150	150		0	0	0	39.9054	36.5941	66.3531		0	0	0	1	1	1		0.985153	0.971356	0.978459	0.980476	0.976806	0.973308		165.062	163.491	168.666	188.603	175.483	205.139		18.779	22.1078	22.3282	26.7628
136759		110.715	123.625	123.164	127.852	125.94	116.862				0	0	0	150	150	150		0	0	0	41.2403	37.5438	66.7393		0	0	0	1	1	1		0.984994	0.971351	0.978629	0.980211	0.977473	0.973421		165.295	163.753	168.659	188.626	175.476	205.529		18.691	22.2142	22.0845	26.9733
136899		149.213	160.886	159.967	156.795	154.976	149.476				0	0	0	150	150	150		0	0	0	42.3567	38.4518	68.6418		0	0	0	1	1	1		0.985063	0.97173	0.978651	0.979953	0.977963	0.973004		165.421	160.886	168.658	188.728	175.487	205.676		18.694	22.2837	21.9835	26.9527
136979		165.573	159.401	143.893	177.188	150.956	140.984				0	0	0	150	150	150		0	0	0	41.8293	39.5135	68.8673		0	0	0	1	1	1		0.985693	0.972283	0.978908	0.979949	0.977873	0.972059		165.573	159.401	168.648	188.815	175.488	205.886		18.6968	22.2222	21.9643	27.0857
137059		136.369	149.688	133.119	181.921	125.977	140.488				0	0	0	150	150	150		0	0	0	41.6939	40.1855	68.7294		0	0	0	1	1	1		0.985926	0.972368	0.979515	0.980191	0.977937	0.971399		165.488	164.332	168.622	188.859	175.487	205.968		18.7738	22.2315	21.9197	27.0028
137139		156.43	123.927	162.129	148.605	159.795	146.299				0	0	0	150	150	150		0	0	0	42.2754	41.2736	68.7102		0	0	0	1	1	1		0.985583	0.972613	0.979544	0.98007	0.978356	0.971259		165.503	164.454	168.621	188.862	175.483	205.99		18.618	22.3503	21.8655	26.858
137239		159.801	139.545	144.541	148.397	155.014	142.861				0	0	0	150	150	150		0	0	0	42.2235	41.4422	68.9352		0	0	0	1	1	1		0.985961	0.974226	0.980074	0.979664	0.978423	0.971818		159.801	164.448	168.596	188.933	175.483	206.148		18.618	22.4433	21.9197	27.0805
137319		160.033	145.608	141.212	131.367	146.761	132.975				0	0	0	150	150	150		0	0	0	42.2047	41.4442	69.1785		0	0	0	1	1	1		0.986083	0.975222	0.980395	0.978903	0.977758	0.972052		160.033	164.489	168.581	189.018	175.495	206.11		18.618	22.7213	21.9197	27.0805
137399		136.526	127.48	124.58	153.944	140.945	120.999				0	0	0	150	150	150		0	0	0	40.4596	40.8879	69.4201		0	0	0	1	1	1		0.986294	0.97602	0.980718	0.978526	0.977379	0.972348		165.425	164.535	168.566	189.078	175.477	206.062		18.5258	22.7213	21.9197	27.0805
137479		136.762	113.89	133.812	140.701	133	124.606				0	0	0	150	150	150		0	0	0	39.7004	40.927	69.8919		0	0	0	1	1	1		0.986396	0.976459	0.981037	0.978162	0.97777	0.97285		165.321	164.512	168.527	189.136	175.473	205.981		18.6058	22.7213	21.9197	27.0805
137559		129.95	106.788	126.41	129.335	111.371	128.92				0	0	150	150	150	150		0	0	34.2694	38.4665	40.0685	70.1675		0	0	1	1	1	1		0.986095	0.976601	0.981198	0.977631	0.977469	0.972979		165.361	164.561	168.124	189.203	175.476	205.96		18.6058	23.0153	21.8925	27.0805
137679		127.298	120.418	117.318	134.135	115.642	135.186				0	0	150	0	150	150		0	0	34.4692	0	40.4629	68.9437		0	0	1	0	1	1		0.986413	0.976814	0.981445	0.978496	0.977823	0.97387		165.423	164.795	168.42	189.235	175.489	206.065		18.6968	23.1803	21.9197	27.1205
137759		124.405	123.984	121.211	138.085	128.011	130.711				0	0	150	0	150	150		0	0	34.4105	0	40.6502	68.6151		0	0	1	0	1	1		0.98654	0.977273	0.981953	0.979246	0.977498	0.974233		165.463	164.69	168.582	189.268	175.816	206.286		18.7738	23.1803	21.9392	27.265
137879		146.574	152.37	144.819	167.61	141.436	149.389				0	0	150	0	150	150		0	0	36.6763	0	42.3763	70.2033		0	0	1	0	1	1		0.986496	0.977704	0.982281	0.979136	0.977326	0.974556		165.464	164.59	168.639	189.286	175.908	206.544		18.618	23.1803	21.9505	27.442
137999		127.06	138.768	148.891	154.933	139.343	155.41				0	0	150	150	150	150		0	0	36.7998	39.3284	42.5975	70.2696		0	0	1	1	1	1		0.986857	0.978073	0.982577	0.978741	0.978235	0.974547		165.519	164.563	168.69	189.307	176.037	206.544		18.6558	23.1803	22.019	27.442
138079		154.475	141.221	130.519	156.543	133.653	145.106				0	0	150	150	150	150		0	0	35.6575	40.4276	41.3458	68.9526		0	0	1	1	1	1		0.987087	0.978509	0.982876	0.978802	0.97912	0.974778		165.587	164.765	168.706	189.393	175.863	206.515		18.7598	23.0683	22.1495	27.6912
138159		126.279	143.509	126.141	155.051	125.856	144.334				0	0	150	150	150	150		0	0	36.8759	39.6516	41.7737	68.746		0	0	1	1	1	1		0.987619	0.978943	0.983056	0.978803	0.97978	0.975257		165.657	164.932	168.704	189.393	175.817	206.405		19.2858	23.0728	22.1495	27.3067
138239		133.467	125.628	132.023	148.705	141.857	140.033				0	0	150	150	150	150		0	0	37.1859	38.8874	41.8546	68.9298		0	0	1	1	1	1		0.98728	0.979331	0.983438	0.979293	0.980007	0.975878		165.679	164.93	168.789	189.278	175.997	206.263		19.2858	23.0728	22.2037	27.442
138319		140.443	136.375	132.01	169.855	138.248	139.426				0	0	150	150	150	150		0	0	36.9225	38.3156	42.1649	68.1933		0	0	1	1	1	1		0.987299	0.979666	0.983924	0.979643	0.980296	0.97662		165.773	164.859	168.731	189.274	175.94	206.449		19.532	23.0728	22.2397	27.442
138399		126.895	131.218	130.875	156.944	122.637	122.494				0	0	150	0	150	150		0	0	36.3802	0	42.0223	66.0065		0	0	1	0	1	1		0.987722	0.97997	0.984104	0.980299	0.980898	0.975906		165.748	164.934	168.899	189.307	175.823	206.698		19.532	23.092	22.328	27.6912
138499		132.311	144.34	118.051	151.303	129.35	122.203				0	0	150	0	150	150		0	0	36.7431	0	42.0435	65.1483		0	0	1	0	1	1		0.987815	0.980404	0.98419	0.980265	0.981792	0.974793		165.742	164.932	168.907	189.309	175.875	207.009		19.532	23.092	22.457	27.6912
138599		110.744	152.558	123.035	149.686	118.738	154.568				0	0	150	0	150	150		0	0	36.2077	0	40.4148	64.321		0	0	1	0	1	1		0.988052	0.980841	0.984691	0.980392	0.982282	0.974332		165.853	164.93	168.904	189.303	175.835	207.058		19.633	22.862	22.421	27.442
138679		123.679	124.702	124.641	149.828	122.445	125.323				0	0	150	0	150	150		0	0	35.4733	0	39.0371	63.8752		0	0	1	0	1	1		0.988024	0.981064	0.98507	0.980862	0.982899	0.973702		165.856	164.899	168.903	189.268	175.914	207.09		19.633	23.092	22.421	27.4098
138759		120.082	120.504	112.793	136.496	119.319	117.558				0	0	150	0	150	150		0	0	34.9503	0	38.4816	63.6187		0	0	1	0	1	1		0.988182	0.981578	0.985197	0.980998	0.982928	0.973286		165.946	164.782	169.067	189.275	176.078	207.111		19.845	23.1862	22.5245	27.442
138879		156.757	132.416	142.076	143.941	147.009	140.845				0	0	150	0	150	150		0	0	36.1475	0	38.7006	64.0968		0	0	1	0	1	1		0.988541	0.982155	0.985402	0.980547	0.983061	0.973585		165.935	164.931	169.424	189.295	176.186	207.139		19.8145	23.006	22.5958	27.442
138959		145.386	160.82	157.916	159.279	152.939	169.313				0	0	150	0	150	150		0	0	37.4226	0	39.8062	65.5261		0	0	1	0	1	1		0.989246	0.981991	0.984919	0.980431	0.983425	0.973725		165.963	160.82	169.43	189.301	176.165	207.137		19.8495	23.0577	22.5958	27.442
139039		156.193	134.223	137.402	165.317	151.54	151.886				0	0	150	0	150	150		0	0	36.0583	0	38.9762	63.9517		0	0	1	0	1	1		0.989482	0.980905	0.985042	0.980885	0.984174	0.97444		166.014	165.159	169.482	189.277	176.214	207.238		19.879	23.0577	22.5123	27.0575
139119		144.263	137.561	138.981	164.817	153.897	140.339				0	0	150	0	150	150		0	0	35.1872	0	37.9478	62.3511		0	0	1	0	1	1		0.989689	0.980667	0.985566	0.981923	0.984647	0.975324		166.006	165.189	169.545	189.305	176.063	207.486		19.879	23.1605	22.6903	27.3067
139199		151.018	137.646	147.667	143.676	140.621	149.76				0	0	150	0	150	150		0	0	34.4738	0	37.0928	60.9882		0	0	1	0	1	1		0.989921	0.98127	0.986281	0.981641	0.985009	0.975474		165.997	165.127	169.505	189.319	175.872	207.43		19.879	23.247	22.6903	27.3067
139279		147.352	132.931	136.873	166.086	144.309	167.989				0	0	150	0	150	150		0	0	33.8966	0	36.4063	60.2325		0	0	1	0	1	1		0.990502	0.981838	0.986812	0.980799	0.985336	0.975643		165.974	164.973	169.471	189.365	175.846	207.129		20.0072	23.1605	22.6903	27.142
139359		137.86	127.461	127.196	149.644	132.939	143.795				0	0	0	0	0	150		0	0	0	0	0	58.8039		0	0	0	0	0	1		0.991005	0.982252	0.987492	0.981138	0.985179	0.974702		165.959	164.95	169.531	189.345	175.858	207.148		20.0072	23.1605	23.02	27.142
139439		148.439	141.427	139.052	183.717	145.956	147.64				0	0	0	0	0	150		0	0	0	0	0	57.2329		0	0	0	0	0	1		0.99127	0.982315	0.987625	0.981909	0.985188	0.974254		166.008	164.947	169.523	183.717	175.858	207.307		19.948	22.988	23.02	26.8928
139559		137.846	128.726	133.828	144.069	144.907	145.734				0	0	0	0	0	150		0	0	0	0	0	56.9024		0	0	0	0	0	1		0.991124	0.982921	0.987864	0.982605	0.985626	0.974401		166.014	164.934	169.507	189.264	175.822	207.252		19.948	22.988	23.02	26.8307
139639		127.766	124.998	133.094	129.837	139.677	136.951				0	0	0	0	0	150		0	0	0	0	0	56.0129		0	0	0	0	0	1		0.991764	0.983448	0.988247	0.983319	0.986151	0.975183		166.042	164.932	169.482	189.231	175.817	207.138		20.0305	22.988	23.02	26.8307
139759		122.471	123.07	120.583	137.841	136.761	139.948				0	0	0	0	0	150		0	0	0	0	0	54.344		0	0	0	0	0	1		0.992239	0.98357	0.988889	0.98395	0.98712	0.97499		166.058	164.965	169.544	189.269	175.831	207.142		20.133	23.1605	22.8667	27.08
139899		121.601	120.814	122.939	142.281	115.979	125.982				0	0	0	0	0	150		0	0	0	0	0	54.2927		0	0	0	0	0	1		0.993137	0.984132	0.989337	0.984334	0.987968	0.975483		166.063	165.021	169.516	189.274	175.892	207.132		19.9872	23.247	22.8667	27.2115
139979		154.582	155.56	160.015	173.537	151.198	178.835				0	0	0	0	0	150		0	0	0	0	0	56.2628		0	0	0	0	0	1		0.993731	0.984091	0.989779	0.984648	0.988623	0.976142		166.079	165.157	169.551	189.273	175.978	207.181		20.1127	23.2808	22.9183	27.2115
140079		167.612	151.793	145.295	199.476	147.848	179.231				0	0	0	0	0	150		0	0	0	0	0	55.9104		0	0	0	0	0	1		0.994203	0.984083	0.990299	0.984957	0.98798	0.976327		167.612	165.158	169.565	199.476	176.212	207.69		20.0052	23.3332	22.8042	27.1647
140159		154.249	145.559	147.808	182.471	159.973	169.96				0	0	0	0	0	150		0	0	0	0	0	55.1938		0	0	0	0	0	1		0.994607	0.984852	0.990919	0.985594	0.986947	0.976649		166.064	165.093	169.593	182.471	176.158	207.571		20.0052	23.3332	22.9485	27.0332
140239		141.86	160.502	144.988	178.601	152.979	156.139				0	0	0	0	0	150		0	0	0	0	0	54.0037		0	0	0	0	0	1		0.994725	0.985347	0.991144	0.985873	0.987528	0.977401		166.063	160.502	169.587	188.939	176.254	207.291		20.0052	23.3332	22.9485	26.784
140339		156.669	161.734	149.682	155.629	162.25	152.926				0	0	0	0	0	150		0	0	0	0	0	54.1868		0	0	0	0	0	1		0.994921	0.985481	0.991838	0.985885	0.98777	0.977236		166.062	161.734	169.547	188.938	176.072	207.129		20.0052	23.4128	22.8042	27.0075
140419		144.94	113.494	143.039	148.814	149.123	155.318				0	0	0	0	0	150		0	0	0	0	0	52.5766		0	0	0	0	0	1		0.995533	0.985675	0.992066	0.986346	0.988619	0.976941		166.058	165.158	169.545	189.094	175.84	207.134		20.1127	23.4128	22.8042	27.076
140499		141.107	121.914	139.167	152.505	138.172	161.582				0	0	0	0	0	150		0	0	0	0	0	50.8106		0	0	0	0	0	1		0.996408	0.986397	0.992375	0.987002	0.9891	0.977063		166.063	165.098	169.53	188.894	175.777	207.132		20.058	23.4128	22.8042	27.0075
140599		139.943	135.208	129.959	163.485	148.622	144.045				0	0	0	0	0	150		0	0	0	0	0	50.3732		0	0	0	0	0	1		0.996986	0.986963	0.992919	0.987767	0.989881	0.977116		166.086	165.197	169.495	188.927	175.62	207.131		20.1115	23.3045	22.9785	27.076
140679		147.754	124.085	124.322	153.78	126.816	152.615				0	0	0	0	0	150		0	0	0	0	0	49.5284		0	0	0	0	0	1		0.996117	0.986976	0.993287	0.987991	0.990564	0.977588		166.237	165.422	169.471	188.918	175.489	207.122		20.1115	23.4075	22.9785	26.9705
140759		125.487	119.63	132.76	143.842	138.463	141.885				0	0	0	0	0	150		0	0	0	0	0	48.7188		0	0	0	0	0	1		0.995324	0.987164	0.99356	0.988147	0.991219	0.978145		166.446	165.383	169.454	188.912	175.482	207.1		20.1302	23.4075	22.9785	26.9705
140879		134.542	135.609	115.06	136.154	125.176	127.872				0	0	0	0	0	150		0	0	0	0	0	47.3648		0	0	0	0	0	1		0.995388	0.987535	0.99425	0.988437	0.991909	0.978803		166.851	165.326	169.515	189.019	175.475	207.068		20.2087	23.8645	22.9485	27.0592
140999		122.352	107.659	121.802	168.656	126.186	159.173				0	0	0	0	0	150		0	0	0	0	0	48.4727		0	0	0	0	0	1		0.995236	0.988301	0.994507	0.988108	0.992277	0.978972		166.955	165.482	169.498	189.232	175.488	207.125		20.311	24.0513	22.9485	27.0257
141079		168.945	144.29	162.108	170.251	149.023	155.028				0	0	0	0	0	150		0	0	0	0	0	49.9462		0	0	0	0	0	1		0.995107	0.988504	0.99474	0.988192	0.991724	0.978934		168.945	165.701	169.55	189.271	175.576	207.126		20.311	24.1485	23.0283	27.0548
141179		139.635	154.146	139.385	161.965	149.024	174.44				0	0	0	0	0	150		0	0	0	0	0	49.6618		0	0	0	0	0	1		0.995464	0.98867	0.994788	0.988917	0.991635	0.979362		166.973	165.739	169.577	189.275	175.816	207.118		20.4647	24.2723	23.4183	27.0685
141259		143.679	152.854	149.153	160.074	133.762	164.109				0	0	0	0	0	150		0	0	0	0	0	48.166		0	0	0	0	0	1		0.995932	0.989369	0.995214	0.989199	0.992219	0.979844		166.967	165.718	169.565	189.274	175.803	207.094		20.4647	24.2723	23.4183	27.0685
141339		149.294	159.51	150.727	146.35	151.697	177.432				0	0	0	0	0	150		0	0	0	0	0	46.7549		0	0	0	0	0	1		0.996109	0.990062	0.995843	0.989742	0.992796	0.980006		166.964	159.51	169.518	189.314	175.483	206.97		20.4647	24.5393	23.0283	27.1517
141439		144.639	149.298	130.639	179.08	153.398	184.346				0	0	0	0	0	150		0	0	0	0	0	45.1853		0	0	0	0	0	1		0.996598	0.990583	0.995956	0.990082	0.993613	0.98039		167.053	165.728	169.511	189.357	175.475	206.928		20.8148	24.5393	23.0283	27.302
141519		154.953	167.86	152.329	163.899	149.214	154.503				0	0	0	0	0	150		0	0	0	0	0	44.058		0	0	0	0	0	1		0.997325	0.990921	0.995567	0.990263	0.9937	0.981135		166.97	167.86	169.438	189.356	175.347	206.835		20.8148	24.2723	22.8945	27.302
141599		122.474	152.365	137.655	165.875	158.365	154.036				0	0	0	0	0	150		0	0	0	0	0	42.7622		0	0	0	0	0	1		0.998046	0.991543	0.995256	0.99091	0.993724	0.981389		166.961	165.705	169.423	189.273	175.282	206.483		20.8148	24.5393	22.8237	27.1517
141679		141.537	127.327	144.877	176.002	134.527	155.945				0	0	0	0	0	150		0	0	0	0	0	42.7663		0	0	0	0	0	1		0.998579	0.992121	0.995898	0.991084	0.99448	0.982308		166.954	165.362	169.277	189.273	175.207	206.137		20.943	24.2723	22.8777	27.1517
141759		149.874	106.82	122.167	153.74	141.873	153.414				0	0	0	0	0	0		0	0	0	0	0	0		0	0	0	0	0	0		0.998974	0.992869	0.995453	0.991412	0.994972	0.982497		166.97	165.544	169.439	189.312	175.178	206.13		21.0262	24.5393	22.9485	27.302
141879		117.993	126.228	137.522	159.71	145.339	154.292				0	0	0	0	0	0		0	0	0	0	0	0		0	0	0	0	0	0		0.999138	0.993038	0.995276	0.99107	0.994572	0.982816		167.178	165.708	169.449	189.273	175.201	205.904		21.109	24.5655	22.9485	27.1517
141959		126.604	127.863	138.244	160.274	153.393	146.592				0	0	0	0	0	0		0	0	0	0	0	0		0	0	0	0	0	0		0.999431	0.992874	0.995683	0.99106	0.994143	0.983598		167.131	165.769	169.528	189.33	175.227	205.996		21.109	24.664	23.0823	27.302
142039		157.159	155.732	171.341	167.232	174.584	174.37				0	0	0	0	0	0		0	0	0	0	0	0		0	0	0	0	0	0		0.999437	0.992561	0.995924	0.991445	0.994556	0.983505		167.13	165.72	171.341	189.31	174.584	206.008		20.9808	24.5655	23.0823	27.302
142119		157.988	158.543	158.074	177.821	158.663	186.029				0	0	0	0	0	0		0	0	0	0	0	0		0	0	0	0	0	0		0.999822	0.993045	0.996265	0.991652	0.994957	0.984146		157.988	158.543	169.491	189.3	175.14	205.77		21.2297	24.5388	23.0823	27.302
142199		168.074	175.603	154.904	178.106	148.384	181.201				0	0	0	0	0	0		0	0	0	0	0	0		0	0	0	0	0	0		1.00006	0.993919	0.996677	0.991776	0.994415	0.984122		168.074	175.603	169.465	189.356	175.145	205.771		21.2297	24.6287	23.0283	27.3502
142279		163.957	149.768	164.718	178.373	135.259	186.887				0	0	0	0	0	0		0	0	0	0	0	0		0	0	0	0	0	0		1.00049	0.994753	0.997281	0.991942	0.993888	0.984586		163.957	165.795	164.718	189.356	175.15	205.74		21.2297	24.862	22.7935	27.3502
142359		152.314	160.531	160.447	159.423	154.74	183.822				0	0	0	0	0	0		0	0	0	0	0	0		0	0	0	0	0	0		1.00059	0.994673	0.997759	0.991605	0.99451	0.985214		167.213	160.531	169.213	189.302	175.144	205.699		21.2297	25.1235	22.6598	27.302
142479		137.813	163.665	140.283	156.755	164.039	169.74				0	0	0	0	0	0		0	0	0	0	0	0		0	0	0	0	0	0		1.00105	0.994429	0.998147	0.991388	0.994922	0.985601		167.141	163.665	168.903	189.313	175.14	205.615		21.358	25.1235	22.8237	27.302
142559		155.728	138.714	127.131	154.056	151.219	150.333				0	0	0	0	0	0		0	0	0	0	0	0		0	0	0	0	0	0		1.00159	0.995025	0.998436	0.991827	0.995441	0.985936		166.958	165.794	168.901	189.291	175.109	204.925		21.109	24.9215	22.8777	27.3795
142639		141.481	129.458	138.283	152.299	154.683	174.361				0	0	0	0	0	0		0	0	0	0	0	0		0	0	0	0	0	0		1.00189	0.995623	0.998739	0.992277	0.995992	0.98654		166.613	165.725	168.809	189.274	175.049	204.911		21.0262	24.6883	22.7812	27.485
142739		135.971	122.905	127.954	141.416	133.431	162.399				0	0	0	0	0	0		0	0	0	0	0	0		0	0	0	0	0	0		1.00236	0.996256	0.999265	0.99288	0.996443	0.987064		166.406	165.524	168.872	189.236	175	204.74		20.7322	24.5388	22.8777	27.3347
142899		146.912	123.091	135.912	140.216	137.819	149.396				0	0	0	0	0	0		0	0	0	0	0	0		0	0	0	0	0	0		1.00201	0.996512	0.999504	0.993226	0.996971	0.987076		166.424	165.472	168.858	189.033	174.943	204.381		20.7322	24.649	22.8777	27.2982
142979		146.807	125.304	125.955	160.658	139.996	140.961				0	0	0	0	0	0		0	0	0	0	0	0		0	0	0	0	0	0		1.00195	0.997002	0.999652	0.993542	0.996804	0.987296		166.429	165.693	168.85	188.984	175.113	203.986		20.7322	24.7985	22.8237	27.2515
143059		171.366	139.545	152.263	176.606	169.952	195.96				0	0	0	0	0	0		0	0	0	0	0	0		0	0	0	0	0	0		1.00202	0.997539	0.999914	0.993912	0.996817	0.987513		171.366	165.6	168.836	188.941	169.952	195.96		20.8397	24.6775	22.8777	27.2982
143159		163.435	133.576	167.114	186.501	153.31	178.563				0	0	0	0	0	0		0	0	0	0	0	0		0	0	0	0	0	0		1.00235	0.997797	1.00022	0.994268	0.997227	0.987626		163.435	165.547	167.114	186.501	175.094	203.924		20.8397	24.7985	23.052	27.3603
143259		171.003	158.462	157.174	159.384	163.152	187.954				0	0	0	0	0	0		0	0	0	0	0	0		0	0	0	0	0	0		1.0022	0.997883	1.00039	0.994472	0.997382	0.98782		171.003	158.462	168.81	188.92	175.077	203.887		20.8397	24.7985	23.2765	27.525
143339		164.99	151.854	151.384	162.18	159.616	181.118				0	0	0	0	0	0		0	0	0	0	0	0		0	0	0	0	0	0		1.00232	0.997917	1.00062	0.994854	0.997626	0.98798		164.99	165.523	168.796	188.905	175.051	203.857		21.0945	24.7985	23.6128	27.9095
143419		148.157	158.343	157.301	176.413	154.349	177.188				0	0	0	0	0	0		0	0	0	0	0	0		0	0	0	0	0	0		1.00246	0.998294	1.00081	0.99533	0.998093	0.988096		166.403	158.343	168.691	188.842	174.863	203.543		21.2227	24.7085	23.7572	28.0405
143499		147.743	139.869	144.083	180.635	148.056	181.09				0	0	0	0	0	0		0	0	0	0	0	0		0	0	0	0	0	0		1.00231	0.997976	1.00082	0.995265	0.998319	0.988029		166.318	165.085	168.612	188.672	174.779	203.319		21.2533	24.7218	23.7088	28.3347
143579		148.168	119.754	144.815	169.889	155.258	155.172				0	0	0	0	0	0		0	0	0	0	0	0		0	0	0	0	0	0		1.00249	0.998305	1.00109	0.995619	0.998538	0.988001		166.066	164.959	168.349	188.648	174.675	203.065		21.058	24.7168	23.6577	28.4552
143659		143.676	124.533	149.033	168.082	155.782	172.324				0	0	0	0	0	0		0	0	0	0	0	0		0	0	0	0	0	0		1.00249	0.998557	1.00129	0.995733	0.998919	0.988211		166.054	164.946	167.884	188.644	174.623	202.799		20.9733	24.7865	23.308	28.5905
143759		153.243	137.953	139.813	167.051	138.674	166.09				0	0	0	0	0	0		0	0	0	0	0	0		0	0	0	0	0	0		1.00261	0.99884	1.00144	0.995829	0.999021	0.988013		166.052	164.824	167.545	188.604	174.605	202.702		20.9733	24.5655	22.996	28.9228
143879		145.895	116.147	151.426	142.978	143.964	159.47				0	0	0	0	0	0		0	0	0	0	0	0		0	0	0	0	0	0		1.00244	0.998597	1.00129	0.995938	0.999	0.987733		166.024	164.847	167.322	188.59	174.46	202.72		21.1965	24.7978	22.7553	29.038
143959		156.47	151.477	135.601	173.169	142.88	182.658				0	0	0	0	0	0		0	0	0	0	0	0		0	0	0	0	0	0		1.00262	0.998684	1.00138	0.996008	0.999029	0.98751		166.017	164.842	167.312	188.589	174.446	202.589		21.465	24.5655	23.0688	29.0935
144039		146.134	148.112	138.625	148.842	151.576	170.368				0	0	0	0	0	0		0	0	0	0	0	0		0	0	0	0	0	0		1.0024	0.999004	1.00117	0.996011	0.999081	0.987436		166.025	164.798	167.335	188.589	174.42	202.609		21.465	24.5655	23.3992	29.191
144159		149.29	154.439	176.292	186.416	166.945	205.773				0	0	0	0	0	0		0	0	0	0	0	0		0	0	0	0	0	0		1.00205	0.999043	1.00093	0.996148	0.998861	0.987094		166.038	164.792	176.292	186.416	174.529	205.773		21.465	24.5655	23.4663	29.2902
144239		151.169	149.798	183.793	201.602	174.93	211.62				0	0	0	0	0	0		0	0	0	0	0	0		0	0	0	0	0	0		1.00197	0.998962	1.00071	0.996259	0.998731	0.986866		166.039	164.804	183.793	201.602	174.93	211.62		21.6318	24.5655	23.6595	29.421
144319		153.285	155.289	155.35	188.882	180.699	193.122				0	0	0	0	0	0		0	0	0	0	0	0		0	0	0	0	0	0		1.00173	0.998854	1.00061	0.996059	0.998624	0.986674		166.042	164.821	167.401	188.882	180.699	193.122		21.6318	24.5655	23.8265	29.4582
144439		152.45	161.129	168.63	190.177	167.352	201.643				0	0	0	0	0	0		0	0	0	0	0	0		0	0	0	0	0	0		1.00138	0.998828	1.00031	0.995977	0.998682	0.986363		166.046	161.129	168.63	190.177	174.585	201.643		21.7562	24.7978	23.7225	29.6147
144519		166.355	176.246	176.031	179.149	153.451	209.531				0	0	0	0	0	0		0	0	0	0	0	0		0	0	0	0	0	0		1.00122	0.998613	1.00043	0.995876	0.9985	0.986153		166.355	176.246	176.031	188.563	173.884	209.531		21.7683	24.8285	23.926	29.751
144599		153.901	132.912	160.042	177.24	170.759	179.058				0	0	0	0	0	0		0	0	0	0	0	0		0	0	0	0	0	0		1.00104	0.998668	1.00044	0.995831	0.998567	0.985898		165.955	164.531	167.164	188.563	170.759	202.05		21.7415	24.8985	24.159	29.9317
144679		153.646	137.214	148.702	188.564	167.098	178.841				0	0	0	0	0	0		0	0	0	0	0	0		0	0	0	0	0	0		1.00095	0.998668	1.0002	0.9957	0.998483	0.985656		165.876	164.421	167.121	188.564	173.677	202.084		21.7587	24.779	24.2428	30.0038
144759		160.19	152.367	152.167	174.645	149.887	184.637				0	0	0	0	0	0		0	0	0	0	0	0		0	0	0	0	0	0		1.00107	0.998499	1.00012	0.995674	0.998638	0.985584		160.19	164.236	167.123	188.539	173.645	201.857		21.7265	24.5255	24.5093	30.2448
144879		155.768	147.91	127.708	173.395	157.315	175.336				0	0	0	0	0	0		0	0	0	0	0	0		0	0	0	0	0	0		1.00094	0.99883	0.999861	0.995853	0.998326	0.985336		165.645	164.178	166.977	188.523	173.608	201.895		21.77	24.5255	24.4895	30.4975
144959		154.601	145.517	162.813	162.628	145.756	168.347				0	0	0	0	0	0		0	0	0	0	0	0		0	0	0	0	0	0		1.00058	0.998599	0.999456	0.995593	0.998056	0.985069		165.668	164.223	167.027	188.546	173.577	201.935		22.0235	24.6525	24.8812	30.6298
145039		145.242	140.878	144.945	164.279	155.349	187.912				0	0	0	0	0	0		0	0	0	0	0	0		0	0	0	0	0	0		0.999994	0.998335	0.999048	0.995321	0.997563	0.984504		165.702	164.257	167.077	188.425	173.584	202.02		22.0318	25.0212	24.9008	30.6217
145139		162.21	148.552	160.706	197.228	165.815	200.431				0	0	0	0	0	0		0	0	0	0	0	0		0	0	0	0	0	0		0.999961	0.998161	0.998622	0.99498	0.997194	0.983877		162.21	164.279	167.118	197.228	173.589	200.431		22.161	25.0212	25.0565	30.8085
145259		177.985	159.772	175.79	179.218	155.868	218.613				0	0	0	0	0	0		0	0	0	0	0	0		0	0	0	0	0	0		1.00018	0.997855	0.998397	0.994668	0.996965	0.983342		177.985	159.772	175.79	188.483	173.595	218.613		22.5618	25.0212	25.382	30.9092
145339		152.258	140.565	180.823	174.207	159.705	195.989				0	0	0	0	0	0		0	0	0	0	0	0		0	0	0	0	0	0		0.999832	0.997465	0.998087	0.994242	0.996962	0.982645		165.711	164.367	180.823	188.52	173.595	195.989		22.8545	25.0452	25.4753	30.9692
145419		156.627	153.474	148.948	168.881	140.924	199.366				0	0	0	0	0	0		0	0	0	0	0	0		0	0	0	0	0	0		0.999402	0.997303	0.997825	0.993817	0.996955	0.982372		165.736	164.388	167.142	188.558	173.576	199.366		23.285	25.1715	25.7078	31.1415
145499		145.609	155.22	140.789	188.839	151.567	192.988				0	0	0	0	0	0		0	0	0	0	0	0		0	0	0	0	0	0		0.99892	0.997099	0.997364	0.993497	0.996671	0.981969		165.763	164.414	167.157	188.839	173.591	192.988		23.7683	25.4605	25.854	30.968
145579		155.875	159.505	150.74	193.258	156.86	197.594				0	0	0	0	0	0		0	0	0	0	0	0		0	0	0	0	0	0		0.998561	0.996921	0.997162	0.993175	0.996285	0.981468		165.689	159.505	167.105	193.258	173.48	197.594		23.7235	25.6232	26.2293	30.957
145659		141.824	148.894	150.234	182.483	147.047	177.654				0	0	0	0	0	0		0	0	0	0	0	0		0	0	0	0	0	0		0.998062	0.996287	0.996865	0.992486	0.995989	0.980914		165.616	164.306	166.937	182.483	173.392	201.843		23.6658	25.6535	26.5875	30.7798
145759		149.163	142.875	139.862	176.937	151.745	176.813				0	0	0	0	0	0		0	0	0	0	0	0		0	0	0	0	0	0		0.997921	0.996129	0.996685	0.992278	0.996189	0.98056		165.535	164.326	166.892	188.079	173.089	201.689		23.6955	25.746	26.7815	30.6225
145879		147.379	153.363	153.695	157.974	154.692	166.066				0	0	0	0	0	0		0	0	0	0	0	0		0	0	0	0	0	0		0.997844	0.995619	0.996276	0.991979	0.99622	0.979871		165.468	164.144	166.897	188.109	172.67	201.455		23.891	25.9155	26.8568	30.7978
145979		144.278	136.663	141.266	142.651	144.576	171.693				0	0	0	0	0	0		0	0	0	0	0	0		0	0	0	0	0	0		0.997411	0.995145	0.995806	0.991405	0.995974	0.979218		165.428	163.76	166.856	188.078	172.5	201.122		23.7613	25.8632	26.8715	30.6215
146079		155.156	117.759	132.314	144.621	143.031	155.691				0	0	0	0	0	0		0	0	0	0	0	0		0	0	0	0	0	0		0.99702	0.994601	0.995462	0.990673	0.995605	0.978353		165.434	163.939	166.752	188.052	172.253	201.437		23.83	25.9312	26.8725	30.5002
146159		159.123	137.164	174.477	175.072	163.945	187.397				0	0	0	0	0	0		0	0	0	0	0	0		0	0	0	0	0	0		0.99641	0.994078	0.994915	0.990122	0.995232	0.977721		165.458	164.11	174.477	187.863	172.339	201.651		24.007	26.0277	26.9647	30.668
146239		174.464	162.912	162.875	188.079	182.147	208.438				0	0	0	0	0	0		0	0	0	0	0	0		0	0	0	0	0	0		0.995865	0.993683	0.994123	0.989706	0.994757	0.977135		174.464	162.912	166.859	188.079	182.147	208.438		24.0625	26.2147	27.0215	30.7948
146319		174.948	154.168	166.886	187.005	157.589	205.667				0	0	0	0	0	0		0	0	0	0	0	0		0	0	0	0	0	0		0.995344	0.993116	0.993482	0.989019	0.994509	0.976253		174.948	164.291	166.886	187.005	172.468	205.667		24.1567	26.2775	27.1312	30.838
146419		166.037	172.374	147.49	191.867	176.348	191.232				0	0	0	0	0	0		0	0	0	0	0	0		0	0	0	0	0	0		0.994768	0.992613	0.992853	0.988309	0.994155	0.975504		166.037	172.374	166.829	191.867	176.348	201.953		24.1567	26.2775	27.306	30.964
146499		180.174	168.513	153.61	179.734	162.504	208.116				0	0	0	0	0	0		0	0	0	0	0	0		0	0	0	0	0	0		0.994332	0.992169	0.992209	0.987769	0.993883	0.974975		180.174	168.513	166.882	188.078	172.58	208.116		24.1965	26.4005	27.3572	31.131
146579		157.81	148.073	145.825	179.551	149.748	194.721				0	0	0	0	0	0		0	0	0	0	0	0		0	0	0	0	0	0		0.99369	0.991585	0.991346	0.987051	0.993555	0.974145		165.503	164.455	166.897	188.077	172.346	194.721		24.048	26.6895	27.4275	31.091
146679		153.37	140.375	148.799	170.258	160.779	185.364				0	0	0	0	0	0		0	0	0	0	0	0		0	0	0	0	0	0		0.993078	0.990995	0.990653	0.986304	0.992783	0.973504		165.46	164.354	166.907	188.078	172.116	202.024		24.0705	26.7417	27.4288	31.0025
146759		151.732	164.529	142.08	184.86	146.584	194.026				0	0	0	0	0	0		0	0	0	0	0	0		0	0	0	0	0	0		0.992614	0.990366	0.989994	0.985597	0.992118	0.972806		165.426	164.529	166.977	184.86	171.828	201.893		24.054	26.8017	27.2465	31.0935
146879		156.765	145.484	156.627	173.582	148.07	189.083				0	0	0	0	0	0		0	0	0	0	0	0		0	0	0	0	0	0		0.992082	0.989667	0.989594	0.98481	0.991842	0.972069		165.415	164.316	166.899	188.233	171.797	202.008		23.775	27.2092	27.46	31.4013
146979		144.314	157.361	150.998	167.75	148.594	192.169				0	0	0	0	0	0		0	0	0	0	0	0		0	0	0	0	0	0		0.991522	0.989007	0.988905	0.984048	0.991422	0.971751		165.285	164.171	166.886	188.087	171.736	201.821		23.8325	27.5605	27.5225	31.9637
147059		144.468	147.814	144.109	187.791	151.798	206.607				0	0	0	0	0	0		0	0	0	0	0	0		0	0	0	0	0	0		0.990882	0.988409	0.98815	0.983392	0.99127	0.970789		165.156	164.269	166.897	187.791	171.746	206.607		24.0265	27.6475	27.598	31.9743
147139		139.937	147.575	147.109	168.38	151.562	171.799				0	0	0	0	0	0		0	0	0	0	0	0		0	0	0	0	0	0		0.990358	0.987573	0.98751	0.982606	0.990839	0.9699		165.012	164.379	166.86	188.059	171.603	201.868		23.7845	27.8342	27.6885	32.0375
147219		152.593	143.326	159.709	176.121	165.221	172.518				0	0	0	0	0	0		0	0	0	0	0	0		0	0	0	0	0	0		0.989668	0.987549	0.986721	0.981875	0.990194	0.969025		165.102	164.382	166.761	187.905	171.71	201.779		23.806	27.979	27.9002	31.9495
147359		165.773	144.484	160.081	188.946	161.448	220.952				0	0	0	0	0	0		0	0	0	0	0	0		0	0	0	0	0	0		0.989034	0.986942	0.985944	0.981086	0.989739	0.96813		165.773	164.251	166.685	188.946	171.457	220.952		23.914	28.024	27.9102	31.5125
147439		157.297	144.928	158.737	176.078	169.419	212.513				0	0	0	0	0	0		0	0	0	0	0	0		0	0	0	0	0	0		0.988346	0.986638	0.985083	0.980498	0.989244	0.967354		165.276	164.291	166.668	187.869	171.595	212.513		24.1142	28.1935	27.8905	32.1525
147519		155.225	164.936	175.743	175.881	164.104	216.136				0	0	0	0	0	0		0	0	0	0	0	0		0	0	0	0	0	0		0.988129	0.98655	0.984418	0.980154	0.988855	0.966948		165.304	164.936	175.743	187.788	171.693	216.136		24.2312	28.4355	27.9363	32.2095
147599		169.666	154.426	166.909	184.16	208.767	207.148				0	0	0	0	0	0		0	0	0	0	0	0		0	0	0	0	0	0		0.987806	0.986055	0.983557	0.979435	0.988983	0.966024		169.666	163.652	166.909	184.16	208.767	207.148		24.224	28.8837	27.9948	31.8838
147679		161.747	147.61	163.635	190.176	170.041	203.682				0	0	0	0	0	0		0	0	0	0	0	0		0	0	0	0	0	0		0.987436	0.98567	0.983149	0.978949	0.988519	0.965497		161.747	163.609	166.609	190.176	171.195	203.682		24.4867	29.225	28.4183	31.9508
147759		144.201	160.285	161.137	161.563	166.377	210.915				0	0	0	0	0	0		0	0	0	0	0	0		0	0	0	0	0	0		0.986866	0.985272	0.982416	0.978306	0.988099	0.964612		165.047	160.285	166.549	187.688	171.21	210.915		24.624	29.4603	28.9775	31.8682
147881		137.145	147.03	160.129	176.974	143.351	196.961				0	0	0	0	0	0		0	0	0	0	0	0		0	0	0	0	0	0		0.98632	0.984585	0.981804	0.977567	0.988596	0.963697		164.965	163.648	166.439	187.787	170.922	201.198		24.849	29.837	29.1242	32.0245
147979		156.591	160.391	170.189	161.27	170.774	205.612				0	0	0	0	0	0		0	0	0	0	0	0		0	0	0	0	0	0		0.985693	0.984629	0.981188	0.976963	0.987769	0.962804		164.99	160.391	170.189	187.789	170.774	205.612		25.1487	30.0023	29.08	32.4887
148059		149.633	144.08	154.443	162.245	160.369	186.247				0	0	0	0	0	0		0	0	0	0	0	0		0	0	0	0	0	0		0.98487	0.983737	0.980445	0.976161	0.98716	0.961766		164.959	163.787	166.413	187.804	170.887	201.366		25.341	30.1232	29.232	32.6355
148159		141.498	169.48	143.69	172.244	163.336	192.244				0	0	0	0	0	0		0	0	0	0	0	0		0	0	0	0	0	0		0.984094	0.983031	0.979636	0.975381	0.986421	0.961028		164.926	169.48	166.509	187.947	170.849	201.646		25.3325	30.5637	29.4668	32.5618
148239		157.118	145.641	147.782	170.269	165.751	181.613				0	0	0	0	0	0		0	0	0	0	0	0		0	0	0	0	0	0		0.983623	0.982422	0.978853	0.974467	0.985977	0.960135		164.945	164.215	166.578	188.077	170.824	201.765		25.3512	30.733	29.2635	32.7305
148319		169.527	146.411	169.604	191.38	181.008	223.156				0	0	0	0	0	0		0	0	0	0	0	0		0	0	0	0	0	0		0.983148	0.981695	0.978018	0.973742	0.985317	0.959363		169.527	164.312	169.604	191.38	181.008	223.156		25.3607	30.952	29.521	33.3038
148439		165.924	153.927	163.431	171.204	165.763	213.717				0	0	0	0	0	0		0	0	0	0	0	0		0	0	0	0	0	0		0.982227	0.981169	0.977115	0.972978	0.984344	0.958602		165.924	164.383	166.67	188.113	170.856	213.717		25.5833	31.2812	30.195	34.0532
148519		154.278	151.516	161.984	191.805	162.34	196.587				0	0	0	0	0	0		0	0	0	0	0	0		0	0	0	0	0	0		0.981667	0.980499	0.976166	0.972295	0.983692	0.957886		164.96	164.261	166.656	191.805	170.942	201.969		25.514	31.4647	30.2285	34.0475
148599		163.086	177.679	157.588	199.63	175.489	229.974				0	0	0	0	0	0		0	0	0	0	0	0		0	0	0	0	0	0		0.981034	0.980046	0.975286	0.971456	0.983182	0.957221		163.086	177.679	166.61	199.63	175.489	229.974		25.37	31.5252	30.0862	34.077
148679		176.632	170.642	160.485	187.491	155.234	204.931				0	0	0	0	0	0		0	0	0	0	0	0		0	0	0	0	0	0		0.980394	0.979861	0.974474	0.970914	0.982624	0.956465		176.632	170.642	166.557	187.491	170.831	204.931		25.4215	31.9437	30.2678	34.082
148759		166.068	156.154	177.994	173.027	157.961	207.884				0	0	0	0	0	0		0	0	0	0	0	0		0	0	0	0	0	0		0.97994	0.979413	0.973699	0.970379	0.982036	0.955796		166.068	163.606	177.994	188.019	170.792	207.884		25.5743	31.8237	30.1965	34.2612
148883		149.763	159.339	156.03	184.843	146.971	197.715				0	0	0	0	0	0		0	0	0	0	0	0		0	0	0	0	0	0		0.979383	0.978661	0.972852	0.969335	0.982496	0.954724		164	163.633	166.39	187.929	170.759	202.118		25.6207	32.7665	30.264	34.168
148959		144.016	145.033	152.331	165.832	146.006	192.778				0	0	0	0	0	0		0	0	0	0	0	0		0	0	0	0	0	0		0.978633	0.977992	0.97192	0.968478	0.982534	0.954292		164.285	163.599	166.289	187.804	170.456	201.762		25.7675	33.1443	29.916	34.1283
149039		159.225	138.782	149.268	166.279	155.423	180.145				0	0	0	0	0	0		0	0	0	0	0	0		0	0	0	0	0	0		0.978205	0.977312	0.971701	0.967444	0.982882	0.953386		163.989	163.562	166.017	188	170.28	201.688		25.8315	33.427	29.8748	34.1765
149139		146.233	131.968	148.753	176.745	164.901	189.962				0	0	0	0	0	0		0	0	0	0	0	0		0	0	0	0	0	0		0.977348	0.976524	0.970685	0.966406	0.98213	0.952507		164.262	163.596	166.228	187.91	170.214	201.809		25.8545	33.9008	30.176	34.234
149239		149.386	153.355	157.007	171.479	157.671	176.41				0	0	0	0	0	0		0	0	0	0	0	0		0	0	0	0	0	0		0.976477	0.975567	0.969594	0.965328	0.981362	0.95146		164.779	163.632	166.414	188.077	170.17	202.35		25.9437	34.1928	30.389	34.0985
149319		146.442	156.707	157.828	180.314	173.761	193.187				0	0	0	0	0	0		0	0	0	0	0	0		0	0	0	0	0	0		0.975636	0.975013	0.969635	0.964201	0.980641	0.950453		164.95	163.653	166.409	188.044	173.761	202.779		26.213	34.2405	30.644	34.1303
149399		183.175	179.331	188.689	181.208	213.083	215.014				0	0	0	0	0	0		0	0	0	0	0	0		0	0	0	0	0	0		0.97483	0.974659	0.968636	0.963082	0.979976	0.949267		183.175	179.331	188.689	188.078	213.083	215.014		26.5608	34.345	30.8655	34.185
149499		202.044	165.729	178.426	193.708	184.323	229.621				0	0	0	0	0	0		0	0	0	0	0	0		0	0	0	0	0	0		0.974088	0.973766	0.967783	0.962133	0.979374	0.948205		202.044	165.729	178.426	193.708	184.323	229.621		27.537	34.3618	30.8398	34.3745
149579		162.455	152.662	168.907	182.567	172.303	203.402				0	0	0	0	0	0		0	0	0	0	0	0		0	0	0	0	0	0		0.973588	0.972942	0.967004	0.961439	0.978813	0.947377		162.455	163.733	168.907	188.078	170.36	203.402		27.623	34.4625	30.9525	34.8253
149659		162.014	181.451	185.3	189.535	200.15	206.183				0	0	0	0	0	0		0	0	0	0	0	0		0	0	0	0	0	0		0.972935	0.97219	0.966344	0.960574	0.978419	0.946441		165.018	181.451	185.3	189.535	200.15	206.183		27.7985	35.304	31.1625	34.8553
149739		185.628	162.783	185.727	192.303	174.609	235.741				0	0	0	0	0	0		0	0	0	0	0	0		0	0	0	0	0	0		0.97233	0.971309	0.965397	0.96047	0.977709	0.945413		185.628	162.783	185.727	192.303	174.609	235.741		28.1787	35.6407	31.4152	35.244
149879		168.805	150.087	159.32	194.929	165.419	196.11				0	0	0	0	0	0		0	0	0	0	0	0		0	0	0	0	0	0		0.971595	0.970598	0.964461	0.959412	0.977374	0.944561		168.805	163.645	166.622	194.929	170.147	203.516		28.484	35.7472	31.3922	35.5572
149979		174.117	165.807	159.016	173.922	164.461	188.557				0	0	0	0	0	0		0	0	0	0	0	0		0	0	0	0	0	0		0.971152	0.969788	0.96352	0.959529	0.977232	0.943962		174.117	165.807	166.667	187.798	170.151	203.636		28.4377	35.796	31.4375	35.8902
150059		154.863	164.204	167.165	183.472	162.277	195.257				0	0	0	0	0	0		0	0	0	0	0	0		0	0	0	0	0	0		0.970361	0.968876	0.962756	0.958601	0.976428	0.942786		164.978	164.204	167.165	187.688	170.121	203.59		28.745	35.8795	31.4607	36.6397
150159		168.101	173.515	173.325	182.905	161.27	184.111				0	0	0	0	0	0		0	0	0	0	0	0		0	0	0	0	0	0		0.969523	0.967788	0.962825	0.957522	0.976328	0.941637		168.101	173.515	173.325	187.608	170.127	203.832		29.463	36.013	31.4158	36.8657
150239		163.641	140.145	154.236	157.694	164.275	182.741				0	0	0	0	0	0		0	0	0	0	0	0		0	0	0	0	0	0		0.968634	0.966864	0.961659	0.956586	0.976598	0.940999		163.641	163.726	166.806	187.799	170.111	203.972		30.1575	36.151	31.5232	37.3118
150319		173.898	147.183	169.559	172.349	176.276	186.131				0	0	0	0	0	0		0	0	0	0	0	0		0	0	0	0	0	0		0.967989	0.966127	0.960636	0.955696	0.976171	0.939968		173.898	163.989	169.559	187.682	176.276	204.224		32.063	36.2038	31.6983	36.898
150399		175.171	147.786	154.711	174.681	165.691	182.187				0	0	0	0	0	0		0	0	0	0	0	0		0	0	0	0	0	0		0.967283	0.965408	0.959805	0.954803	0.975451	0.939162		175.171	163.708	166.905	187.863	170.159	204.434		32.8317	36.3302	32.1488	36.981
150479		195.855	161.92	190.322	203.687	198.046	232.219				0	0	0	0	0	0		0	0	0	0	0	0		0	0	0	0	0	0		0.966804	0.964797	0.95898	0.954108	0.974883	0.938383		195.855	161.92	190.322	203.687	198.046	232.219		33.209	36.5137	32.816	36.862
150599		169.919	160.835	173.727	189.268	185.857	204.714				0	0	0	0	0	0		0	0	0	0	0	0		0	0	0	0	0	0		0.966158	0.96407	0.958083	0.953281	0.974417	0.937376		169.919	164.188	173.727	189.268	185.857	204.817		34.052	36.7677	34.1323	36.9387
150679		165.498	187.283	174.237	200.945	190.203	211.146				0	0	0	0	0	0		0	0	0	0	0	0		0	0	0	0	0	0		0.96553	0.963399	0.957363	0.952411	0.973693	0.936523		165.498	187.283	174.237	200.945	190.203	211.146		34.2665	36.8577	34.3753	37.1455
150759		177.084	169.726	183.718	211.561	181.173	234.359				0	0	0	0	0	0		0	0	0	0	0	0		0	0	0	0	0	0		0.964881	0.962485	0.956513	0.951705	0.972917	0.935605		177.084	169.726	183.718	211.561	181.173	234.359		34.4972	36.976	34.5828	37.498
150879		153.626	167.454	170.976	174.021	199.444	202.747				0	0	0	0	0	0		0	0	0	0	0	0		0	0	0	0	0	0		0.96413	0.962095	0.955631	0.950793	0.972385	0.934994		165.399	167.454	170.976	187.798	199.444	205.14		34.6195	37.2162	34.772	37.526
150959		161.732	148.595	151.111	156.912	170.133	185.346				0	0	0	0	0	0		0	0	0	0	0	0		0	0	0	0	0	0		0.963464	0.961532	0.955529	0.94981	0.971602	0.933976		165.446	164.028	167.063	187.705	170.184	204.968		34.816	37.2438	34.8553	37.884
151039		150.712	169.787	148.553	175.285	169.446	210.992				0	0	0	0	0	0		0	0	0	0	0	0		0	0	0	0	0	0		0.963192	0.960703	0.954497	0.948799	0.97087	0.932937		165.461	169.787	167.138	187.911	170.157	210.992		35.0617	37.5895	35.1045	38.4878
151119		151.321	161.436	157.652	186.099	161.122	187.516				0	0	0	0	0	0		0	0	0	0	0	0		0	0	0	0	0	0		0.962733	0.959983	0.953397	0.94787	0.97008	0.93188		165.487	164.052	167.125	187.811	170.184	205.645		35.3245	37.5263	35.4625	38.8138
151199		165.414	140.783	167.229	190.732	148.901	211.462				0	0	0	0	0	0		0	0	0	0	0	0		0	0	0	0	0	0		0.962031	0.959622	0.95283	0.946983	0.969229	0.930868		165.414	164.184	167.034	190.732	170.253	211.462		35.4132	37.8978	35.391	39.159
151319		155.863	146.946	149.823	200.429	144.23	196.318				0	0	0	0	0	0		0	0	0	0	0	0		0	0	0	0	0	0		0.961496	0.95924	0.952231	0.946312	0.968669	0.930125		165.55	164.251	167.115	200.429	170.18	205.762		35.5797	38.916	35.684	39.5208
151399		173.436	160.974	164.174	178.319	178.149	221.657				0	0	0	0	0	0		0	0	0	0	0	0		0	0	0	0	0	0		0.961106	0.958841	0.951461	0.945823	0.968256	0.929326		173.436	164.308	167.143	188.078	178.149	221.657		35.8307	39.8018	36.5095	39.569
151479		163.318	163.385	158.047	166.941	185.279	214.141				0	0	0	0	0	0		0	0	0	0	0	0		0	0	0	0	0	0		0.960726	0.958248	0.950772	0.945279	0.967808	0.928533		165.616	163.385	167.116	188.079	185.279	214.141		35.9812	39.99	36.5245	40.0783
151579		179.522	153.7	186.981	210.955	190.666	266.918				0	0	0	0	0	0		0	0	0	0	0	0		0	0	0	0	0	0		0.960237	0.957804	0.950042	0.94475	0.967247	0.927895		179.522	164.438	186.981	210.955	190.666	266.918		36.2425	40.0188	36.5998	41.3128
151679		187.803	156.394	155.234	183.714	178.305	219.678				0	0	0	0	0	0		0	0	0	0	0	0		0	0	0	0	0	0		0.959799	0.957284	0.949619	0.944075	0.96704	0.927255		187.803	164.478	167.157	188.332	178.305	219.678		37.0055	40.0713	36.9207	41.7022
151759		173.628	155.794	154.915	185.679	173.397	181.968				0	0	0	0	0	0		0	0	0	0	0	0		0	0	0	0	0	0		0.959353	0.956569	0.948894	0.943323	0.966622	0.926578		173.628	164.531	167.132	188.457	169.809	206.418		37.2597	40.1333	37.3575	41.8582
151879		174.534	175.418	164.99	192.177	164.393	211.154				0	0	0	0	0	0		0	0	0	0	0	0		0	0	0	0	0	0		0.958891	0.956166	0.948229	0.942881	0.966221	0.926041		174.534	175.418	167.077	192.177	169.613	211.154		37.063	40.1972	37.6358	42.092
151959		164.926	167.562	149.879	179.195	183.093	188.471				0	0	0	0	0	0		0	0	0	0	0	0		0	0	0	0	0	0		0.958137	0.955442	0.947384	0.942317	0.965614	0.925354		165.571	167.562	166.994	188.416	183.093	206.732		37.2053	40.4348	37.4888	43.1862
152039		171.086	153.01	176.901	207.078	178.861	218.227				0	0	0	0	0	0		0	0	0	0	0	0		0	0	0	0	0	0		0.957696	0.954736	0.946565	0.941572	0.96515	0.924494		171.086	164.449	176.901	207.078	178.861	218.227		37.7647	40.655	37.4455	43.476
152119		159.089	154.063	157.889	193.819	134.439	184.125				0	0	0	0	0	0		0	0	0	0	0	0		0	0	0	0	0	0		0.956972	0.954292	0.945532	0.941097	0.964384	0.924244		165.555	164.484	167.057	193.819	169.44	206.948		37.7512	40.6892	37.48	44.6382
152199		161.452	146.241	166.542	170.306	158.646	192.65				0	0	0	0	0	0		0	0	0	0	0	0		0	0	0	0	0	0		0.956356	0.953409	0.944518	0.940704	0.964256	0.92335		165.61	164.539	166.999	188.561	169.292	207.117		38.0282	40.7108	37.5485	45.218
152279		166.059	120.423	158.322	172.949	149.445	173.908				0	0	0	0	0	0		0	0	0	0	0	0		0	0	0	0	0	0		0.9561	0.953112	0.943835	0.939994	0.963837	0.923343		166.059	164.549	167.099	188.563	168.698	207.118		38.6757	41.1328	38.0172	45.393
152400		150.947	149.64	154.229	167.315	156.832	214.208				0	0	0	0	0	0		0	0	0	0	0	0		0	0	0	0	0	0		0.956455	0.952299	0.9432	0.939605	0.963652	0.922612		165.597	164.575	167.133	188.564	167.894	214.208		38.9547	42.4055	38.4387	45.653
152479		152.275	172.207	173.893	174.978	177.823	191.418				0	0	0	0	0	0		0	0	0	0	0	0		0	0	0	0	0	0		0.956029	0.951968	0.942632	0.938869	0.963221	0.922083		165.655	172.207	173.893	188.583	177.823	207.147		39.1155	42.75	39.039	46.4072
152559		178.498	171.901	182.723	223.968	184.562	240.92				0	0	0	0	0	0		0	0	0	0	0	0		0	0	0	0	0	0		0.95553	0.951559	0.94207	0.938325	0.964363	0.921479		178.498	171.901	182.723	223.968	184.562	240.92		39.5487	43.4505	39.532	47.131
152639		175.643	158.244	179.565	190.339	194.431	190.206				0	0	0	0	0	0		0	0	0	0	0	0		0	0	0	0	0	0		0.955181	0.951151	0.941402	0.937956	0.963841	0.921142		175.643	164.779	179.565	188.637	194.431	207.649		40.3868	44.471	39.8855	48.0815
152739		183.65	187.428	155.931	203.806	172.596	236.808				0	0	0	0	0	0		0	0	0	0	0	0		0	0	0	0	0	0		0.954896	0.950694	0.940921	0.937476	0.963694	0.920593		183.65	187.428	167.233	203.806	167.867	236.808		41.3498	45.2488	40.7552	48.753
152879		179.734	186.24	159.487	203.012	181.557	228.121				0	0	0	0	0	0		0	0	0	0	0	0		0	0	0	0	0	0		0.954245	0.950443	0.940217	0.937798	0.963113	0.919847		179.734	186.24	167.491	203.012	181.557	228.121		41.7865	45.5643	40.9087	49.4477
152959		170.112	174.691	160.974	190.785	155.971	223.459				0	0	0	0	0	0		0	0	0	0	0	0		0	0	0	0	0	0		0.953791	0.950063	0.939488	0.937143	0.96293	0.919323		170.112	174.691	167.25	188.777	167.652	223.459		41.7747	46.5102	41.4472	49.5897
153039		180.875	171.15	148.276	193.756	163.516	186.247				0	0	0	0	0	0		0	0	0	0	0	0		0	0	0	0	0	0		0.953314	0.949625	0.938644	0.936598	0.962422	0.918601		180.875	171.15	167.207	193.756	167.633	208.32		41.861	46.7525	42.154	50.2365
153119		148.02	204.969	152.199	181.851	171.689	186.801				0	0	0	0	0	0		0	0	0	0	0	0		0	0	0	0	0	0		0.952765	0.9488	0.937813	0.936482	0.963443	0.917886		165.872	204.969	167.358	188.654	167.461	208.547		42.0658	47.054	43.2682	51.573
153199		156.167	290.389	143.327	189.356	167.66	209.299				0	0	0	0	0	0		0	0	0	0	0	0		0	0	0	0	0	0		0.953089	0.948244	0.937585	0.9363	0.962934	0.917315		165.838	290.389	167.442	188.661	167.339	208.805		41.9907	48.8445	44.9275	52.345
153299		159.244	173.271	152.398	185.864	164.164	199.415				0	0	0	0	0	0		0	0	0	0	0	0		0	0	0	0	0	0		0.953289	0.948405	0.937474	0.935673	0.962601	0.917367		165.817	173.271	167.483	188.787	167.35	208.781		43.0022	51.786	44.9778	53.1792
153399		134.733	173.659	165.234	168.99	166.674	193.126				0	0	0	0	0	0		0	0	0	0	0	0		0	0	0	0	0	0		0.95395	0.948315	0.936875	0.935129	0.962239	0.916788		165.741	173.659	167.705	188.848	167.407	209.032		45.0205	51.885	45.4338	54.5602
153499		136.398	185.886	150.015	169.627	154.101	190.203				0	0	0	0	0	0		0	0	0	0	0	0		0	0	0	0	0	0		0.953438	0.947719	0.936317	0.934426	0.962121	0.916127		165.802	185.886	168.042	188.87	167.429	209.174		45.5927	52.094	46.6088	56.0532
153579		155.539	166.096	161.314	170.639	157.61	177.288				0	0	0	0	0	0		0	0	0	0	0	0		0	0	0	0	0	0		0.953078	0.947266	0.935574	0.933887	0.961636	0.915345		165.839	166.096	168.526	188.89	167.52	209.336		46.5827	52.6587	46.7063	60.4317
153659		180.85	181.688	189.045	244.717	199.764	232.59				0	0	0	0	0	0		0	0	0	0	0	0		0	0	0	0	0	0		0.952628	0.946748	0.935036	0.933217	0.961365	0.915394		180.85	181.688	189.045	244.717	199.764	232.59		47.5747	52.7635	46.8448	61.9847
153759		173.156	172.436	194.266	218.486	179.221	217.305				0	0	0	0	0	0		0	0	0	0	0	0		0	0	0	0	0	0		0.952073	0.94638	0.934526	0.932721	0.960806	0.914903		173.156	172.436	194.266	218.486	179.221	217.305		48.4672	52.929	47.7533	64.4285
153879		162.081	179.564	170.34	196.314	190.104	229.713				0	0	0	0	0	0		0	0	0	0	0	0		0	0	0	0	0	0		0.951561	0.945928	0.933926	0.932059	0.960159	0.914246		165.98	179.564	168.817	196.314	190.104	229.713		48.6342	53.3877	49.919	64.7597
153959		188.556	176.142	176.71	178.43	188.028	201.072				0	0	0	0	0	0		0	0	0	0	0	0		0	0	0	0	0	0		0.951343	0.945279	0.933167	0.931367	0.95956	0.913486		188.556	176.142	176.71	189.261	188.028	209.818		49.1222	53.8837	51.486	66.0942
154039		170.371	168.133	175.921	194.239	173.568	204.328				0	0	0	0	0	0		0	0	0	0	0	0		0	0	0	0	0	0		0.950944	0.944569	0.932581	0.930847	0.959078	0.912794		170.371	168.133	175.921	194.239	167.969	210.053		49.3085	55.1537	52.9533	68.7825
154119		175.886	178.767	157.129	174.554	171.237	191.828				0	0	0	0	0	0		0	0	0	0	0	0		0	0	0	0	0	0		0.95066	0.94448	0.932243	0.930433	0.959015	0.912545		175.886	178.767	168.841	189.327	167.642	210.123		49.3085	55.1537	54.3483	69.5225
154219		155.426	152.942	169.903	156.478	177.75	199.155				0	0	0	0	0	0		0	0	0	0	0	0		0	0	0	0	0	0		0.950527	0.944261	0.93207	0.930086	0.958608	0.912383		166.042	164.899	168.712	189.245	177.75	210.168		49.3085	55.0845	54.6782	69.4673
154299		166.952	176.534	135.482	177.983	170.86	207.118				0	0	0	0	0	0		0	0	0	0	0	0		0	0	0	0	0	0		0.951331	0.944106	0.931533	0.930134	0.958703	0.912712		165.998	176.534	168.502	189.234	167.648	210.076		49.3085	55.525	55.6693	69.4673
154379		178.532	168.291	176.584	206.911	141.977	217.822				0	0	0	0	0	0		0	0	0	0	0	0		0	0	0	0	0	0		0.95086	0.943696	0.930923	0.929665	0.958869	0.912676		178.532	168.291	176.584	206.911	167.645	217.822		50.009	55.4458	57.217	70.8907
154459		153.112	149.237	180.261	167.587	175.946	185.809				0	0	0	0	0	0		0	0	0	0	0	0		0	0	0	0	0	0		0.950677	0.944022	0.930419	0.929299	0.958869	0.912427		166.039	164.783	180.261	189.313	167.484	210.156		50.524	55.3733	58.334	70.8907
154539		173.512	144.087	145.641	170.971	163.672	174.212				0	0	0	0	0	0		0	0	0	0	0	0		0	0	0	0	0	0		0.950216	0.943708	0.929951	0.929471	0.958846	0.911829		173.512	164.84	168.635	189.302	167.488	210.323		51.0753	55.4737	59.1822	71.3473
154639		154.806	135.088	146.481	157.17	189.122	186.036				0	0	0	0	0	0		0	0	0	0	0	0		0	0	0	0	0	0		0.949597	0.943252	0.929378	0.928789	0.958608	0.911267		166.056	164.871	168.711	189.347	189.122	210.557		51.2733	55.6608	60.5403	71.9218
154719		173.366	163.608	173.625	193.092	185.628	193.507				0	0	0	0	0	0		0	0	0	0	0	0		0	0	0	0	0	0		0.948978	0.943149	0.928698	0.928151	0.958093	0.911423		173.366	164.879	168.802	193.092	185.628	210.487		51.8398	56.3173	62.6055	73.1472
154919		160.2	176.248	176.45	176.78	188.804	237.625				0	0	0	0	0	0		0	0	0	0	0	0		0	0	0	0	0	0		0.948551	0.943188	0.928144	0.927497	0.957541	0.910981		166.064	176.248	176.45	189.358	188.804	237.625		51.8398	57.1508	62.9815	75.4507
154999		177.659	165.8	152.273	182.095	174.625	198.441				0	0	0	0	0	0		0	0	0	0	0	0		0	0	0	0	0	0		0.948021	0.942947	0.927562	0.926742	0.957037	0.910388		177.659	164.893	168.889	189.434	167.652	210.92		52.3908	57.5115	64.0147	75.6368
155079		168.759	160.109	175.608	177.208	195.111	211.285				0	0	0	0	0	0		0	0	0	0	0	0		0	0	0	0	0	0		0.947954	0.94253	0.927344	0.926358	0.957091	0.909982		168.759	164.922	175.608	189.485	195.111	210.945		52.3908	58.1317	64.0147	75.2603
155159		159.323	165.023	171.456	216.173	167.128	210.351				0	0	0	0	0	0		0	0	0	0	0	0		0	0	0	0	0	0		0.947905	0.942133	0.927262	0.926107	0.956874	0.909738		166.081	164.948	168.917	216.173	167.655	210.96		52.2625	58.1317	63.6337	75.0123
155239		158.207	163.416	160.362	171.774	167.302	197.316				0	0	0	0	0	0		0	0	0	0	0	0		0	0	0	0	0	0		0.947906	0.942119	0.927046	0.925945	0.956878	0.90957		166.081	164.949	168.96	189.549	167.655	210.97		52.2625	58.1317	63.6337	75.0123
155339		143.652	155.775	155.325	167.847	167.631	198.576				0	0	0	0	0	0		0	0	0	0	0	0		0	0	0	0	0	0		0.947775	0.941985	0.926576	0.925863	0.95668	0.909179		166.107	164.957	169.052	189.577	167.659	210.995		52.2625	58.1317	63.6337	75.0123
155419		146.726	162.805	172.383	180.008	158.45	178.572				0	0	0	0	0	0		0	0	0	0	0	0		0	0	0	0	0	0		0.947781	0.941964	0.926222	0.926012	0.956643	0.909494		166.106	164.959	169.122	189.532	167.66	210.974		52.2625	58.1317	63.344	75.0123
155519		180.312	160.825	171.035	163.375	159.661	221.427				0	0	0	0	0	0		0	0	0	0	0	0		0	0	0	0	0	0		0.947673	0.94274	0.926027	0.925521	0.956385	0.910009		180.312	164.907	169.16	189.695	167.953	221.427		53.8007	58.1317	63.344	75.0123
155599		149.874	132.142	166.356	174.569	157.024	187.777				0	0	0	0	0	0		0	0	0	0	0	0		0	0	0	0	0	0		0.947231	0.943197	0.92634	0.925871	0.956437	0.91042		166.217	164.875	169.098	189.574	167.89	210.918		53.8007	58.1317	63.344	75.0123
155679		179.895	144.765	152.788	170.729	173.661	174.729				0	0	0	0	0	0		0	0	0	0	0	0		0	0	0	0	0	0		0.946779	0.943077	0.925676	0.926114	0.956533	0.910705		179.895	164.884	169.26	189.518	167.774	210.808		53.8007	58.1317	63.6085	75.0123
155759		178.061	176.507	200.029	202.545	207.078	203.986				0	0	0	0	0	0		0	0	0	0	0	0		0	0	0	0	0	0		0.946387	0.942744	0.92571	0.925806	0.955957	0.910145		178.061	176.507	200.029	202.545	207.078	210.935		53.8007	58.1317	63.6085	75.0123
155879		186.826	196.641	165.402	211.591	196.096	201.841				0	0	0	0	0	0		0	0	0	0	0	0		0	0	0	0	0	0		0.946169	0.942222	0.925416	0.925943	0.955576	0.910426		186.826	196.641	169.336	211.591	196.096	210.917		53.9782	58.6172	64.463	75.0123
155959		182.411	178.494	173.116	188.077	181.241	212.328				0	0	0	0	0	0		0	0	0	0	0	0		0	0	0	0	0	0		0.945737	0.941935	0.92493	0.926437	0.955116	0.909828		182.411	178.494	169.48	189.475	181.241	210.954		54.5443	58.8988	64.463	75.0123
156039		162.518	163.542	171.992	179.163	191.179	227.644				0	0	0	0	0	0		0	0	0	0	0	0		0	0	0	0	0	0		0.945597	0.942077	0.92467	0.926525	0.954852	0.909823		166.498	164.952	169.557	189.463	191.179	227.644		54.5443	58.8988	64.463	75.0123
156119		162.923	162.978	181.213	167.064	171.182	206.13				0	0	0	0	0	0		0	0	0	0	0	0		0	0	0	0	0	0		0.945429	0.942074	0.924314	0.926523	0.955111	0.909909		166.523	164.952	181.213	189.463	169.42	210.949		54.5443	58.8988	64.463	75.0123
156199		163.402	167.66	154.855	185.956	188.072	209.996				0	0	0	0	0	0		0	0	0	0	0	0		0	0	0	0	0	0		0.945351	0.94211	0.924146	0.926153	0.955108	0.909535		166.535	164.95	169.577	189.513	188.072	210.972		54.5443	58.8988	64.463	75.0123
156279		153.746	165.691	149.503	188.415	165.153	189.665				0	0	0	0	0	0		0	0	0	0	0	0		0	0	0	0	0	0		0.945144	0.941842	0.923719	0.925933	0.954741	0.909107		166.566	164.966	169.591	189.553	169.427	211.004		54.3655	58.8988	64.463	75.0123
156359		142.572	148.14	153.091	189.358	151.31	182.116				0	0	0	0	0	0		0	0	0	0	0	0		0	0	0	0	0	0		0.945353	0.941588	0.923528	0.925738	0.954305	0.908606		166.535	164.982	169.598	189.62	169.435	211.066		54.3315	58.8988	64.463	75.0123
156439		170.882	162.406	154.066	171.462	158.9	181.207				0	0	0	0	0	0		0	0	0	0	0	0		0	0	0	0	0	0		0.945409	0.941811	0.922993	0.92562	0.954417	0.909312		170.882	164.968	169.684	189.661	169.433	210.986		54.3315	58.8988	64.463	75.0123
156519		172.913	165.987	141.558	195.338	154.096	187.128				0	0	0	0	0	0		0	0	0	0	0	0		0	0	0	0	0	0		0.945387	0.941381	0.922708	0.925152	0.953984	0.910873		172.913	164.995	169.749	189.823	169.441	210.733		54.517	59.4313	64.463	75.0123
156599		154.226	172.333	161.108	177.666	171.793	191.793				0	0	0	0	0	0		0	0	0	0	0	0		0	0	0	0	0	0		0.945005	0.940772	0.9234	0.925065	0.953939	0.911728		166.603	172.333	169.602	189.853	169.442	210.352		54.517	59.6418	64.463	75.0123
156679		167.433	163.071	166.691	178.262	175.247	186.671				0	0	0	0	0	0		0	0	0	0	0	0		0	0	0	0	0	0		0.945173	0.940467	0.922766	0.92453	0.953572	0.911161		166.562	165.247	169.736	190.01	169.496	210.604		54.517	59.6418	65.0528	75.0123
156879		181.479	164.576	180.873	201.768	170.184	206.869				0	0	0	0	0	0		0	0	0	0	0	0		0	0	0	0	0	0		0.944849	0.940134	0.922278	0.924576	0.953025	0.910579		181.479	165.407	180.873	201.768	169.688	210.864		54.6677	59.6418	65.0528	75.0123
156959		171.18	170.815	151.361	196.102	181.825	217.932				0	0	0	0	0	0		0	0	0	0	0	0		0	0	0	0	0	0		0.944587	0.941488	0.922808	0.924147	0.952589	0.910713		171.18	170.815	169.726	196.102	181.825	210.804		54.7015	59.6418	65.0528	75.0123
157039		160.352	174.006	171.137	199.516	165.858	211.444				0	0	0	0	0	0		0	0	0	0	0	0		0	0	0	0	0	0		0.944519	0.941392	0.92242	0.924574	0.953235	0.911178		166.736	174.006	169.814	199.516	169.614	210.597		54.7015	59.6418	65.0528	75.0123
157119		178.192	171.498	171.031	194.221	177.271	204.894				0	0	0	0	0	0		0	0	0	0	0	0		0	0	0	0	0	0		0.944309	0.942348	0.922521	0.92492	0.952864	0.910826		178.192	171.498	169.791	189.903	169.744	210.754		54.7015	59.6418	65.0528	75.0123
157199		171.907	160.627	166.037	210.564	151.662	195.472				0	0	0	0	0	0		0	0	0	0	0	0		0	0	0	0	0	0		0.944307	0.942354	0.922149	0.924937	0.952529	0.910699		171.907	164.934	169.876	210.564	169.861	210.811		54.7015	59.3188	64.9705	75.0123
157279		168.147	172.138	161.394	225.979	170.309	197.617				0	0	0	0	0	0		0	0	0	0	0	0		0	0	0	0	0	0		0.944285	0.941976	0.921839	0.924612	0.953581	0.910741		166.8	172.138	169.945	225.979	169.493	210.792		54.6202	59.196	64.9705	75.0123
157399		171.913	160.35	161.941	197.106	170.835	180.699				0	0	0	0	0	0		0	0	0	0	0	0		0	0	0	0	0	0		0.944091	0.941677	0.922459	0.924598	0.953716	0.910893		171.913	164.977	169.805	197.106	169.446	210.724		54.6202	59.196	64.9705	74.9267
157499		149.76	149.687	161.997	196.614	162.153	187.681				0	0	0	0	0	0		0	0	0	0	0	0		0	0	0	0	0	0		0.943935	0.941142	0.922423	0.924226	0.953298	0.914089		166.896	165.01	169.814	196.614	169.592	209.598		54.6202	59.196	64.8655	74.9267
157599		172.146	182.581	168.808	183.1	159.268	181.092				0	0	0	0	0	0		0	0	0	0	0	0		0	0	0	0	0	0		0.943999	0.94133	0.922387	0.923958	0.952962	0.917191		172.146	182.581	169.822	190.09	169.71	208.861		54.5692	59.196	64.8655	74.9267
157679		141.257	150.067	142.01	182.438	160.425	174.816				0	0	0	0	0	0		0	0	0	0	0	0		0	0	0	0	0	0		0.943726	0.941269	0.922685	0.923514	0.953079	0.916707		166.953	165.002	169.754	190.152	169.669	209.049		53.8993	59.196	64.8655	74.9267
157759		173.549	176.039	185.35	206.536	174.662	198.73				0	0	0	0	0	0		0	0	0	0	0	0		0	0	0	0	0	0		0.944113	0.940866	0.922616	0.923212	0.952644	0.916357		173.549	176.039	185.35	206.536	169.821	209.125		54.1202	59.196	65.3745	74.9267
157879		176.243	168.958	161.19	175.151	179.221	183.289				0	0	0	0	0	0		0	0	0	0	0	0		0	0	0	0	0	0		0.944722	0.941012	0.922859	0.922673	0.95309	0.91652		176.243	165.018	169.714	190.177	169.665	209.089		54.1202	59.196	65.3745	74.9267
157958		148.547	178.024	175.465	224.41	160.827	209.021				0	0	0	0	0	0		0	0	0	0	0	0		0	0	0	0	0	0		0.945466	0.941355	0.922669	0.922416	0.953796	0.917447		166.518	178.024	169.758	224.41	169.445	208.745		54.1202	59.196	65.3745	74.9267
158039		156.412	151.6	156.229	188.56	154.71	185.592				0	0	0	0	0	0		0	0	0	0	0	0		0	0	0	0	0	0		0.94524	0.941823	0.923163	0.92206	0.953821	0.917934		166.551	164.967	169.645	190.177	169.444	208.525		54.1202	59.196	65.3745	74.9267
158119		170.459	178.112	165.732	173.163	167.261	169.529				0	0	0	0	0	0		0	0	0	0	0	0		0	0	0	0	0	0		0.945293	0.941765	0.923399	0.921882	0.953498	0.917566		166.543	178.112	169.602	190.195	169.522	208.691		54.1202	59.196	65.3745	74.9267
158199		166.567	184.185	148.617	189.992	166.072	180.683				0	0	0	0	0	150		0	0	0	0	0	42.3419		0	0	0	0	0	1		0.945015	0.942015	0.923084	0.921727	0.954039	0.917565		166.6	184.185	169.663	190.215	169.44	208.692		54.1202	59.196	65.3745	74.9267
158299		149.582	165.792	151.746	173.615	165.099	152.782				0	0	0	0	0	150		0	0	0	0	0	45.7318		0	0	0	0	0	1		0.944771	0.942176	0.923241	0.921736	0.954104	0.917286		166.667	164.945	169.627	190.214	169.439	208.818		54.1202	59.196	65.3745	74.9267
158379		162.269	169.927	146.797	186.163	154.022	151.511				0	0	0	0	0	150		0	0	0	0	0	48.6053		0	0	0	0	0	1		0.944554	0.942097	0.923029	0.92274	0.953701	0.919784		166.726	169.927	169.676	190.176	169.451	208.052		54.1202	59.196	65.3745	74.9267
158459		139.518	158.791	138.059	191.436	129.084	149				0	0	0	0	0	150		0	0	0	0	0	52.1069		0	0	0	0	0	1		0.944553	0.941815	0.922335	0.923813	0.953022	0.922329		166.726	164.968	169.834	190.11	169.689	207.141		54.1202	59.196	65.3745	74.9267
158559		146.715	140.266	119.316	147.666	151.223	133.568				0	0	0	0	0	150		0	0	0	0	0	54.726		0	0	0	0	0	1		0.944691	0.941293	0.921889	0.924272	0.952307	0.922597		166.689	165.001	169.934	190.046	169.939	207.135		54.1202	59.3282	65.3745	74.9267
158679		154.846	144.541	153.154	157.523	144.923	157.283				0	0	0	0	0	150		0	0	0	0	0	57.4435		0	0	0	0	0	1		0.944517	0.94086	0.921552	0.92418	0.951998	0.922617		166.736	165.058	170.008	190.059	169.969	207.135		54.1202	59.8355	65.3745	74.9267
158759		161.836	148.474	169.168	174.968	172.737	157.175				0	0	0	0	0	150		0	0	0	0	0	60.4591		0	0	0	0	0	1		0.944581	0.940394	0.921285	0.924296	0.952841	0.922156		166.719	165.282	170.066	190.043	169.752	207.145		54.1202	59.8355	65.3745	74.9267
158879		151.727	140.418	164.012	158.897	155.178	126.711				0	0	0	0	0	150		0	0	0	0	0	63.404		0	0	0	0	0	1		0.944484	0.940058	0.92126	0.923736	0.953476	0.921971		166.745	165.444	170.072	190.121	169.53	207.182		54.1838	59.8355	65.3745	75.0692
158959		151.632	170.627	154.724	180.683	181.199	145.953				0	0	0	0	0	150		0	0	0	0	0	67.0727		0	0	0	0	0	1		0.944305	0.940104	0.921183	0.92398	0.954036	0.922213		166.794	170.627	170.089	190.087	181.199	207.144		54.1838	59.8355	65.3745	75.0692
159059		137.522	164.838	139.946	157.302	166.944	141.17				0	0	0	0	0	150		0	0	0	0	0	70.1737		0	0	0	0	0	1		0.944395	0.939888	0.920857	0.924332	0.95466	0.922892		166.77	165.525	170.16	190.038	169.428	207.128		54.1838	59.8355	65.3745	75.0692
159139		147.117	136.692	135.045	159.025	145.207	122.39				0	0	0	0	0	150		0	0	0	0	0	72.7975		0	0	0	0	0	1		0.944228	0.940097	0.920584	0.924291	0.955809	0.925508		166.815	165.425	170.205	190.044	168.647	206.701		54.1838	59.8355	65.3745	75.0692
159219		113.508	117.164	127.474	148.304	135.283	121.775				0	0	0	0	0	150		0	0	0	0	0	76.8025		0	0	0	0	0	1		0.9441	0.940229	0.92023	0.924012	0.955856	0.928439		166.85	165.361	170.246	190.083	168.59	206.138		54.1838	59.8355	65.3745	75.0692
159319		118.44	115.116	123.057	143.719	125.906	115.778				0	0	150	150	0	150		0	0	35.6718	38.2344	0	78.2198		0	0	1	1	0	1		0.944276	0.940566	0.919967	0.925476	0.95565	0.928231		166.802	165.199	170.277	189.711	168.838	206.147		54.1838	59.726	65.3543	75.0692
159399		126.203	131.359	122.796	148.945	148.574	110.648				0	0	150	150	0	150		0	0	37.3952	41.7802	0	80.5496		0	0	1	1	0	1		0.945118	0.940532	0.919685	0.926185	0.956704	0.928775		166.572	165.215	170.31	189.508	167.658	206.097		54.1838	59.726	65.3543	75.0692
159479		123.219	102.866	123.812	126.439	126.678	123.319				150	0	150	150	0	150		33.7148	0	39.0782	45.3751	0	82.6768		1	0	1	1	0	1		0.945292	0.940689	0.919422	0.926654	0.956962	0.928804		166.544	165.14	170.341	189.446	167.653	206.089		54.1838	59.726	65.3543	75.0692
159579		124.502	135.361	124.735	141.001	133.993	114.329				150	150	150	150	0	150		35.7032	33.5177	39.0106	46.9115	0	84.1597		1	1	1	1	0	1		0.94559	0.940848	0.919607	0.927544	0.95764	0.932255		166.499	165.064	170.319	189.358	167.64	205.63		54.1838	59.726	65.3543	75.0692
159659		121.264	123.545	113.4	130.778	134.78	131.151				150	150	150	150	0	150		38.2099	35.4929	41.3218	49.0958	0	87.4374		1	1	1	1	0	1		0.946068	0.941024	0.92038	0.928098	0.957531	0.935565		166.427	165.017	170.229	189.357	167.642	204.874		54.1838	59.726	65.3543	75.0692
159759		149.219	146.028	135.603	129.859	145.295	117.255				150	150	150	150	150	150		40.524	37.5505	44.9173	52.5065	36.7773	90.1805		1	1	1	1	1	1		0.946032	0.941846	0.921032	0.928277	0.956928	0.935261		166.433	164.966	170.122	189.357	167.654	204.898		54.1838	60.1775	65.4908	75.0692
159879		134.335	124.681	135.231	157.163	136.922	127.432				150	150	150	150	150	150		41.3573	39.4849	47.2363	53.9534	37.9848	91.0867		1	1	1	1	1	1		0.945779	0.942384	0.920734	0.928457	0.956607	0.938688		166.471	164.932	170.187	189.356	167.686	204.198		54.1838	60.1775	65.4908	75.0145
159959		141.221	162.911	139.122	148.892	132.847	114.739				150	150	150	150	150	150		42.9233	40.5109	48.9273	55.9182	40.304	91.601		1	1	1	1	1	1		0.946265	0.943113	0.920696	0.929217	0.956444	0.94363		166.398	164.881	170.192	189.319	167.882	202.793		54.1838	60.1775	65.4908	75.0145
160039		155.231	148.279	129.627	124.493	143.282	108.425				150	150	150	150	150	150		44.1336	43.1711	50.1691	57.6722	42.1576	92.6286		1	1	1	1	1	1		0.946774	0.944905	0.920951	0.929611	0.956276	0.943822		166.31	164.619	170.139	189.293	168.084	202.687		54.1838	60.1775	65.4908	75.0145
160138		109.229	127.292	119.345	133.046	108.367	88.884				150	150	150	150	150	150		46.7884	44.4573	51.1733	59.556	43.8959	93.7039		1	1	1	1	1	1		0.94724	0.946112	0.921607	0.929396	0.956258	0.948133		166.216	164.544	169.996	189.307	168.105	200.999		54.1838	60.1775	65.4908	75.0145
160238		118.977	120.177	108.668	134.839	106.882	113.455				150	150	150	150	150	150		47.2516	44.5577	52.0694	61.408	45.0514	94.8066		1	1	1	1	1	1		0.947053	0.946121	0.922485	0.930094	0.955731	0.953039		166.253	164.543	169.799	189.244	168.741	199.254		54.1838	60.1775	65.4908	75.0145
160318		107.744	103.401	110.524	110.448	108.774	93.441				150	150	150	150	150	150		46.7146	44.9786	52.4178	62.7303	45.02	95.4661		1	1	1	1	1	1		0.947883	0.945822	0.923645	0.931821	0.955427	0.954562		166.086	164.553	169.594	188.923	169.107	198.907		54.1838	60.1775	65.4055	75.0145
160399		94.689	107.819	102.485	114.564	121.578	95.764				150	150	150	150	150	150		47.5719	47.1864	53.5119	65.312	46.622	96.2911		1	1	1	1	1	1		0.948116	0.945479	0.92339	0.933216	0.955116	0.95663		166.057	164.565	169.602	188.733	169.42	198.576		53.799	60.1775	65.4055	74.9583
160478		104.328	94.66	120.495	113.953	109.022	93.345				150	150	150	150	150	150		48.8319	47.4518	54.8362	67.2962	46.8078	97.3053		1	1	1	1	1	1		0.947875	0.948087	0.922949	0.933883	0.955352	0.958882		166.06	164.16	169.694	188.598	169.198	198.052		53.8453	60.1775	65.4055	74.827
160558		101.53	101.574	104.199	110.21	109.244	78.913				150	150	150	150	150	150		50.6609	49.3039	56.508	69.3389	49.0173	98.4141		1	1	1	1	1	1		0.9477	0.95165	0.923832	0.933797	0.955551	0.962263		166.061	163.57	169.587	188.615	168.958	197.598		53.8453	60.0735	65.4055	74.6958
160658		112.581	103.472	93.193	101.952	102.803	89.785				150	150	150	150	150	150		52.147	50.3897	57.3305	71.259	50.7433	100.648		1	1	1	1	1	1		0.947969	0.952871	0.923532	0.933608	0.955147	0.963791		166.059	163.49	169.598	188.653	169.419	197.36		53.8453	59.3865	65.8563	74.6958
160758		133.542	97.865	114.927	126.955	129.722	97.829				150	150	150	150	150	150		54.5241	53.8872	59.6157	73.702	53.1829	102.253		1	1	1	1	1	1		0.947863	0.95261	0.922987	0.934199	0.954504	0.963951		166.06	163.512	169.685	188.564	169.431	197.33		53.8453	59.3865	66.0893	74.6958
160878		118.011	141.931	118.789	137.895	120.72	125.127				150	150	150	150	150	150		56.0092	55.5798	61.7591	76.2664	53.8651	103.921		1	1	1	1	1	1		0.947896	0.953018	0.923074	0.935191	0.954983	0.964864		166.059	163.477	169.665	188.561	169.422	197.118		53.8453	59.3865	66.0893	74.6958
160999		111.394	106.949	113.281	118.992	126.148	109.329				150	150	150	150	150	150		57.5511	58.7351	63.5255	78.2159	53.7264	105.173		1	1	1	1	1	1		0.948014	0.95274	0.924298	0.935318	0.958469	0.965904		166.058	163.501	169.571	188.56	167.56	196.867		53.8453	59.3865	66.0893	74.6958
161079		90.61	107.701	113.248	117.981	107.346	89.48				150	150	150	150	150	150		59.9665	61.2327	65.0786	79.3165	55.206	106		1	1	1	1	1	1		0.947945	0.953388	0.924871	0.935238	0.961502	0.968242		166.059	163.445	169.497	188.561	167.289	196.373		53.8453	59.3865	66.0893	74.6958
161159		102.99	113.12	107.968	107.89	109.714	88.457				150	150	150	150	150	150		59.9931	62.7556	66.4191	81.5211	54.8705	106.719		1	1	1	1	1	1		0.947899	0.95362	0.924652	0.935031	0.961634	0.972237		166.059	163.424	169.559	188.561	167.286	195.977		53.8453	59.3865	66.0893	74.6958
161239		128.975	104.512	115.026	114.802	125.01	91.431				150	150	150	150	150	150		61.3879	64.0602	67.1943	83.3583	55.0345	108.241		1	1	1	1	1	1		0.947595	0.953498	0.924614	0.934743	0.961679	0.974117		166.061	163.435	169.561	188.562	167.285	195.649		53.8453	59.3865	66.0893	74.6958
161319		107.692	83.23	98.951	93.783	114.548	82.994				150	150	150	150	150	150		62.0413	64.1254	69.1368	83.6371	55.1276	108.731		1	1	1	1	1	1		0.947168	0.95333	0.925058	0.934656	0.962109	0.973743		166.064	163.45	169.442	188.562	167.273	195.768		53.8453	59.3865	66.0893	74.6958
161399		96.271	95.627	94.803	83.84	122.382	91.893				150	150	150	150	150	150		62.3148	65.6737	70.554	85.587	55.7731	110.013		1	1	1	1	1	1		0.946723	0.953035	0.926121	0.935839	0.962539	0.973077		166.056	163.475	169.141	188.515	167.261	195.961		53.657	59.3865	65.942	74.6958
161479		85.65	94.919	88.191	97.118	87.224	81.068				150	150	150	150	150	150		63.2928	66.193	72.6104	87.007	56.0392	111.27		1	1	1	1	1	1		0.946758	0.952577	0.927645	0.936968	0.962206	0.974103		166.056	163.515	168.883	188.37	167.27	195.654		53.9253	59.4172	65.942	74.6958
161559		89.683	99.269	94.759	89.39	98.123	74.648				150	150	150	150	150	150		64.0966	67.5223	73.677	88.9785	56.01	111.424		1	1	1	1	1	1		0.946921	0.952227	0.927937	0.937287	0.962867	0.976075		166.053	163.544	168.861	188.292	167.231	195.279		53.9253	59.4172	65.942	74.6958
161639		98.913	71.163	86.42	77.331	93.616	73.577				150	150	150	150	150	150		65.6943	69.1234	74.7637	90.2912	55.4625	112.654		1	1	1	1	1	1		0.947321	0.952138	0.927217	0.937951	0.963148	0.977164		166.047	163.548	168.926	188.13	167.206	194.935		53.9253	58.706	65.942	74.6958
161759		102.716	87.75	89.127	102.102	122.164	83.046				150	150	150	150	150	150		68.4629	70.6275	77.0291	93.2923	58.2642	113.754		1	1	1	1	1	1		0.94791	0.952163	0.926351	0.937882	0.962605	0.977491		166.038	163.547	169.096	188.147	167.255	194.823		53.9253	58.706	66.215	74.5435
161879		108.482	95.217	101.061	106.712	135.149	80.328				150	150	150	150	150	150		69.5495	73.6454	78.507	96.2483	59.8184	115.271		1	1	1	1	1	1		0.947904	0.951908	0.925792	0.938399	0.962196	0.977873		166.038	163.448	169.225	188.079	167.27	194.683		53.9253	58.3077	66.215	74.5435
161978		104.24	94.69	96.166	100.128	111.401	82.993				150	150	150	150	150	150		70.4538	74.8276	79.0321	97.8651	60.4706	116.741		1	1	1	1	1	1		0.947611	0.951553	0.925565	0.939716	0.962032	0.977994		166.043	163.479	169.292	188.042	167.275	194.63		53.9253	58.3077	66.215	74.5435
162058		108.5	94.227	90.42	85.39	114.556	67.675				150	150	150	150	150	150		70.854	76.9442	80.9737	99.8363	60.7095	117.611		1	1	1	1	1	1		0.947497	0.951752	0.925802	0.940177	0.962662	0.977315		166.044	163.461	169.222	187.946	167.249	194.884		53.9253	58.3077	66.215	74.5435
162138		89.431	91.722	91.487	95.012	101.886	77.231				150	150	150	150	150	150		71.4695	78.2355	82.18	100.799	61.3173	118.198		1	1	1	1	1	1		0.948447	0.951481	0.927444	0.939922	0.963348	0.977012		165.999	163.485	168.897	187.999	167.188	194.988		53.9253	58.3077	66.215	74.5435
162218		93.785	100.944	68.965	103.664	104.904	79.147				150	150	150	150	150	150		73.3873	80.3708	83.7219	102.629	62.3922	119.092		1	1	1	1	1	1		0.950112	0.951722	0.92839	0.93995	0.963298	0.977228		165.849	163.464	168.827	187.993	167.193	194.914		53.9253	58.3077	66.215	74.5435
162318		88.768	74.227	71.948	72.842	105.841	64.807				150	150	150	150	150	150		74.7587	81.1062	85.0968	103.959	63.2226	119.675		1	1	1	1	1	1		0.949832	0.951459	0.928396	0.940118	0.962797	0.978201		165.878	163.487	168.827	187.959	167.238	194.538		53.9253	58.3077	66.215	74.5435
162419		83.49	83.116	75.977	83.514	101.36	63.03				150	150	150	150	150	150		75.7578	82.5687	86.108	105.021	64.9383	121.047		1	1	1	1	1	1		0.950894	0.951063	0.928908	0.940025	0.962719	0.979119		165.761	163.522	168.36	187.978	167.124	194.13		53.9253	58.386	66.123	74.5435
162498		84.378	73.637	80.297	68.225	108.002	72.321				150	150	150	150	150	150		75.9448	82.5193	87.0669	105.651	63.9074	121.582		1	1	1	1	1	1		0.950694	0.950688	0.929172	0.939758	0.963802	0.978877		165.787	163.549	168.085	188.033	167.103	194.238		53.496	58.3713	65.8918	74.4273
162578		78.454	69.778	68.485	73.689	111.955	60.977				150	150	150	150	150	150		74.8603	81.4988	87.9748	105.065	63.6479	120.849		1	1	1	1	1	1		0.951077	0.950788	0.929531	0.940127	0.964263	0.978554		165.484	163.42	167.709	187.957	167.074	194.381		53.6605	58.0413	65.8918	74.0285
162658		74.84	66.241	64.881	63.31	68.554	72.003				150	150	150	150	150	150		75.2141	81.0608	88.66	105.338	63.6144	120.735		1	1	1	1	1	1		0.950828	0.950171	0.930339	0.940196	0.963901	0.978062		165.499	163.474	167.212	187.943	167.101	194.599		53.3918	58.1225	65.8003	73.898
162758		94.751	78.577	85.285	75.121	85.701	90.502				150	150	150	150	150	150		75.2156	81.1182	88.4339	106.395	64.2698	120.487		1	1	1	1	1	1		0.950204	0.949881	0.930634	0.940593	0.964594	0.978607		165.618	163.499	167.198	187.861	167.04	194.357		53.5692	58.2043	65.7347	74.3955
162878		92.096	82.021	99.849	84.157	111.836	75.434				150	150	150	150	150	150		75.7187	81.1613	89.6252	107.08	66.2498	120.506		1	1	1	1	1	1		0.94951	0.950211	0.931325	0.941457	0.96662	0.979924		165.751	163.398	167.166	187.678	166.944	193.838		53.7868	57.835	65.7347	74.3955
162958		81.943	63.2	70.126	75.551	101.871	68.625				150	150	150	150	150	150		76.2553	82.0306	90.2267	108.404	67.0928	120.902		1	1	1	1	1	1		0.949169	0.950536	0.931766	0.942164	0.967661	0.980042		165.797	163.391	167.149	187.526	166.832	193.799		53.7868	57.835	65.7347	74.3955
163058		89.813	85.967	80.185	86.459	96.567	74.082				150	150	150	150	150	150		78.2181	83.2081	90.3671	108.871	68.7378	120.695		1	1	1	1	1	1		0.949068	0.95067	0.932733	0.942767	0.967264	0.979697		165.808	163.388	167.108	187.339	166.903	193.913		53.7868	57.835	65.7347	74.3955
163138		88.333	59.582	80.039	75.139	102.028	70.812				150	150	150	150	150	150		78.7948	84.7186	91.0488	109.824	69.2549	121.23		1	1	1	1	1	1		0.949817	0.951001	0.933752	0.942785	0.967421	0.979989		165.692	163.348	166.954	187.332	166.875	193.816		53.7868	57.835	65.7347	74.3955
163218		78.403	67.607	67.648	64.649	96.611	68.723				150	150	150	150	150	150		79.8182	85.8614	91.0172	111.271	70.457	121.613		1	1	1	1	1	1		0.950433	0.951358	0.93337	0.942708	0.967991	0.980194		165.574	163.27	167.011	187.359	166.773	193.749		53.7868	57.835	65.7347	74.3955
163298		74.884	64.825	71.332	60.352	85.765	60.915				150	150	150	150	150	150		78.9834	86.339	90.544	111.842	70.4047	121.228		1	1	1	1	1	1		0.950039	0.950822	0.934156	0.94279	0.968546	0.980067		165.65	163.385	166.907	187.33	166.675	193.791		53.7868	58.317	65.7347	75.1515
163398		81.051	95.839	66.071	82.932	107.935	67.532				150	150	150	150	150	150		78.3575	86.7399	90.8582	112.13	71.3441	121.014		1	1	1	1	1	1		0.950928	0.950214	0.934666	0.94255	0.968773	0.980182		165.385	163.398	166.899	187.414	166.332	193.338		53.7012	58.537	65.9392	75.1515
163518		111.385	120.571	73.628	100.809	102.59	87.883				150	150	150	150	150	150		79.0468	86.2292	92.0732	111.698	73.8148	121.242		1	1	1	1	1	1		0.952504	0.949406	0.934681	0.942567	0.96919	0.982246		164.98	163.416	166.796	187.408	166.248	193.136		53.737	58.9227	65.9875	75.3663
163598		89.048	80.209	69.859	70.894	93.311	74.175				150	150	150	150	150	150		78.959	85.9903	92.6653	111.878	74.6099	120.804		1	1	1	1	1	1		0.953886	0.950338	0.934967	0.942519	0.969443	0.983623		163.613	163.396	166.755	187.425	166.198	193.123		53.692	59.4512	65.9532	76.3222
163678		99.765	86.28	91.463	79.384	107.35	86.548				150	150	150	150	150	150		78.0355	85.1194	92.5569	111.461	73.3631	120.682		1	1	1	1	1	1		0.956421	0.951302	0.935479	0.941701	0.969417	0.982409		163.119	163.282	166.684	187.626	166.203	193.13		53.726	59.683	66.3858	76.69
163758		94.845	94.251	73.28	92.099	92.522	78.422				150	150	150	150	150	150		78.4051	84.4456	93.6177	111.042	73.1661	121.594		1	1	1	1	1	1		0.95772	0.950694	0.937381	0.940656	0.969308	0.981236		162.965	163.388	166.461	187.848	166.225	193.175		53.784	59.328	66.3198	77.094
163878		89.942	76.249	80.348	72.26	92.536	73.277				150	150	150	150	150	150		78.2411	84.4492	95.0168	111.161	74.0852	121.547		1	1	1	1	1	1		0.957268	0.951256	0.939241	0.939976	0.969867	0.98077		163.015	163.292	166.107	187.988	166.113	193.219		53.784	59.328	66.3198	77.0078
163958		64.315	69.112	84.258	75.66	78.795	70.463				150	150	150	150	150	150		77.3309	84.3938	94.7857	111.654	74.6099	121.949		1	1	1	1	1	1		0.956713	0.95226	0.939676	0.939821	0.970347	0.980178		163.077	163.073	166.008	188.02	166.033	193.339		53.784	59.328	66.3198	77.0078
164038		74.371	59.554	74.339	75.027	89.899	64.167				150	150	150	150	150	150		77.7029	84.8226	95.4622	112.689	75.7184	122.664		1	1	1	1	1	1		0.956949	0.952779	0.939423	0.939809	0.970154	0.981813		163.05	163.038	166.065	188.022	166.06	193.153		53.784	59.328	66.3198	77.0078
164138		69.467	76.514	66.994	73.354	78.483	69.312				150	150	150	150	150	150		77.7107	83.9892	95.863	113.52	75.9163	122.564		1	1	1	1	1	1		0.957205	0.952855	0.938873	0.939153	0.970475	0.983737		163.022	163.033	166.192	188.078	166.015	193.123		53.784	59.478	66.3198	77.5988
164218		103.488	63.725	79.345	60.98	105.66	71.487				150	150	150	150	150	150		78.2296	84.9695	96.6584	113.656	76.5234	123.138		1	1	1	1	1	1		0.956785	0.95317	0.938458	0.93948	0.970884	0.983726		163.069	163.013	166.287	188.077	165.958	193.123		53.784	59.478	66.3198	77.7153
164298		93.919	74.161	67.36	77.404	80.518	66.512				150	150	150	150	150	150		78.4697	85.4462	97.4838	113.773	76.9777	123.376		1	1	1	1	1	1		0.956983	0.953603	0.938223	0.940315	0.970512	0.983328		163.046	162.985	166.342	187.918	166.01	193.124		53.7318	59.674	66.7118	78.2023
164419		67.15	83.831	53.114	77.185	55.001	66.422				150	150	150	150	150	150		78.9636	87.6984	98.4251	115.214	78.5269	124.141		1	1	1	1	1	1		0.957101	0.95309	0.937707	0.94027	0.970683	0.983699		163.033	163.018	166.417	187.927	165.986	193.123		54.1887	59.7725	66.7118	79.3738
164518		77.86	74.416	54.541	69.967	94.025	68.743				150	150	150	150	150	150		80.775	90.2187	99.5196	117.319	79.7926	125.758		1	1	1	1	1	1		0.956989	0.952736	0.937462	0.939882	0.970647	0.984372		163.046	163.041	166.199	188.007	165.842	192.952		54.1887	59.942	66.463	79.7633
164598		91.852	84.167	65.731	71.87	93.415	72.691				150	150	150	150	150	150		81.728	91.5375	100.283	117.803	80.3118	126.433		1	1	1	1	1	1		0.956437	0.95208	0.937922	0.939754	0.97113	0.984633		163.116	163.112	165.785	187.746	165.779	192.735		54.5918	59.965	66.8725	79.8997
164678		84.528	92.356	61.579	83.411	88.551	69.556				150	150	150	150	150	150		81.902	92.1563	101.394	118.103	80.7958	127.286		1	1	1	1	1	1		0.956178	0.952005	0.937989	0.939902	0.97154	0.984428		163.157	163.129	165.77	187.365	165.751	192.566		54.8758	59.6008	66.8725	79.8815
164758		93.072	81.636	68.886	81.101	91.281	75.018				150	150	150	150	150	150		82.4948	93.5233	101.671	119.226	80.0506	127.843		1	1	1	1	1	1		0.955382	0.952188	0.937403	0.939255	0.971602	0.98338		163.284	163.089	165.584	187.107	165.691	192.427		55.44	59.6118	66.5597	80.954
164878		98.378	63.987	73.2	65.014	89.362	58.663				150	150	150	150	150	150		83.034	93.9536	102.777	119.874	80.6548	128.412		1	1	1	1	1	1		0.954978	0.9517	0.937058	0.938571	0.973726	0.982407		163.116	163.015	165.369	187.347	165.343	192.27		55.2768	59.716	66.34	80.7955
164959		79.256	76.549	64.321	64.739	71.519	57.553				150	150	150	150	150	150		82.5372	94.2028	103.918	120.589	80.4433	128.87		1	1	1	1	1	1		0.955374	0.952363	0.936578	0.938578	0.975276	0.981887		163.063	162.974	165.452	187.344	165.132	192.403		55.2768	59.716	66.078	80.2993
165038		85.526	76.668	70.069	56.443	96.009	71.604				150	150	150	150	150	150		82.1381	94.3096	104.187	120.582	80.4605	128.905		1	1	1	1	1	1		0.955498	0.953261	0.936799	0.940803	0.975356	0.981489		163.049	162.933	165.4	186.105	165.013	192.505		55.4118	59.716	66.078	80.0498
165118		64.979	46.698	49.158	60.366	82.118	54.827				150	150	150	150	150	150		81.8197	95.0266	104.226	121.157	80.7949	129.727		1	1	1	1	1	1		0.955504	0.952948	0.938218	0.942756	0.97523	0.98529		163.049	162.947	165.224	185.928	165.029	191.914		55.3297	59.716	66.078	80.0498
165198		67.223	54.359	52.197	56.524	74.558	53.562				150	150	150	150	150	150		83.1982	96.1084	105.318	121.24	82.3927	130.724		1	1	1	1	1	1		0.955678	0.953323	0.938883	0.942473	0.975379	0.988867		163.029	162.93	165.107	185.946	165.01	191.428		55.3297	59.716	66.078	80.0498
165278		68.227	48.055	44.559	51.248	73.952	48.978				150	150	150	150	150	150		84.4602	96.7502	106.18	122.378	83.1535	130.808		1	1	1	1	1	1		0.956537	0.953974	0.938613	0.941932	0.976303	0.991121		162.933	162.912	165.154	185.997	164.88	190.858		55.645	59.7955	66.0602	80.1463
165398		71.237	67.142	48.712	55.278	74.208	51.001				150	150	150	150	150	150		83.4953	97.8474	105.775	122.814	82.1071	130.879		1	1	1	1	1	1		0.956811	0.953703	0.939759	0.941161	0.978104	0.993368		162.873	162.913	164.863	186.076	164.447	190.204		55.9975	60.0522	66.0602	80.1463
165478		68.388	52.03	51.454	59.141	80.505	56.947				150	150	150	150	150	150		83.2029	97.9038	104.971	122.987	82.4744	130.794		1	1	1	1	1	1		0.956251	0.954617	0.940569	0.942421	0.979083	0.993006		162.965	162.911	164.388	185.852	164.295	190.078		55.882	60.2805	66.0195	80.262
165558		95.788	72.858	65.571	70.41	95.281	65.212				150	150	150	150	150	150		83.1413	98.1293	104.979	122.721	82.604	130.859		1	1	1	1	1	1		0.955629	0.95594	0.940109	0.94499	0.979069	0.99359		162.795	162.855	164.108	184.945	164.296	189.702		55.931	60.1445	66.2682	80.1718
165638		82.181	65.034	65.04	65.52	106.28	62.514				150	150	150	150	150	150		83.0472	98.8417	105.061	123.354	82.4492	131.196		1	1	1	1	1	1		0.955792	0.955633	0.939311	0.945353	0.978562	0.994152		162.75	162.877	164.039	184.857	164.335	188.968		56.358	60.284	66.3443	80.7298
165758		78.269	66.81	55.174	55.718	78.121	56.552				150	150	150	150	150	150		83.5076	99.1802	104.812	124.096	82.7411	131.624		1	1	1	1	1	1		0.956094	0.95546	0.938246	0.944805	0.977892	0.995511		162.666	162.89	164.164	185.053	164.385	188.44		56.1835	60.45	66.3443	80.7298
165878		74.3	63.716	58.323	57.465	81.571	55.192				150	150	150	150	150	150		84.0017	99.3531	105.074	124.083	83.4412	131.28		1	1	1	1	1	1		0.956228	0.955158	0.939275	0.944907	0.978121	0.996882		162.629	162.911	164.043	184.846	164.368	187.693		56.1835	60.1405	66.3443	80.6987
165962		82.214	57.185	65.562	71.673	87.808	57.735				150	150	150	150	150	150		84.3412	99.0112	105.74	124.018	82.947	130.707		1	1	1	1	1	1		0.956773	0.954872	0.943596	0.9444	0.978607	0.998004		162.512	162.911	162.928	184.517	164.331	187.45		56.1302	60.2647	66.3443	80.481
166078		75.599	61.335	61.962	57.301	69.776	46.081				150	150	150	150	150	150		84.2644	98.3266	106.049	123.697	83.8988	130.484		1	1	1	1	1	1		0.957811	0.954874	0.946903	0.945375	0.97863	1.00021		162.467	162.911	161.973	184.085	164.329	187.162		56.1302	60.5757	66.3443	80.3252
166178		73.822	40.906	52.084	54.85	70.484	44.513				150	150	150	150	150	150		83.3662	97.1401	105.596	123.327	83.9263	129.905		1	1	1	1	1	1		0.958909	0.954801	0.947012	0.946613	0.978533	1.00071		162.352	162.911	161.97	183.703	164.337	187.072		56.1302	60.5757	66.3443	80.286
166278		66.658	60.608	44.916	49.41	62.861	58.703				150	150	150	150	150	150		82.5066	96.4901	106.059	123.067	83.6895	129.31		1	1	1	1	1	1		0.959428	0.95452	0.946395	0.946187	0.97863	1.00066		162.287	162.911	161.985	183.829	164.33	187.08		56.1302	60.315	66.564	80.286
166358		86.647	60.675	57.18	63.919	75.314	59.087				150	150	150	150	150	150		82.4253	95.2798	105.757	122.414	83.8467	128.244		1	1	1	1	1	1		0.959583	0.95527	0.946741	0.946233	0.978683	0.999476		162.267	162.904	161.978	183.814	164.325	187.28		56.2097	60.315	67.2695	80.286
166438		83.139	73.092	67.173	62.082	84.777	64.804				150	150	150	150	150	150		81.2981	93.3048	104.493	120.476	82.7916	126.42		1	1	1	1	1	1		0.960229	0.955315	0.947291	0.946458	0.978928	0.999823		162.185	162.9	161.962	183.743	164.307	187.224		56.2407	60.711	68.0653	80.3243
166518		92.11	79.167	61.459	73.645	89.136	65.351				150	150	150	150	150	150		79.5733	91.2777	103.285	118.8	82.1915	124.847		1	1	1	1	1	1		0.96107	0.956034	0.947209	0.945838	0.980104	1.00095		162.08	162.848	161.687	183.938	164.222	186.759		56.1743	60.8197	67.9342	79.939
166598		85.371	76.592	55.311	66.227	90.026	56.528				150	150	150	150	150	150		79.4509	90.1892	103.17	117.489	82.1362	124.055		1	1	1	1	1	1		0.960772	0.958337	0.949108	0.946543	0.981398	1.00063		162.026	162.326	161.215	183.473	163.975	186.616		56.6945	60.9387	68.114	79.7315
166678		82.081	73.352	69.646	60.948	83.075	60.062				150	150	150	150	150	150		79.138	89.4171	102.951	116.069	82.3874	122.941		1	1	1	1	1	1		0.96001	0.959589	0.950743	0.949742	0.983107	0.999536		161.961	161.913	161.11	182.536	163.613	186.471		57.3537	60.8263	67.99	79.5003
166758		86.674	58.511	63.379	59.791	72.506	59.872				150	150	150	150	150	150		78.5023	87.8535	101.739	114.564	81.4309	121.119		1	1	1	1	1	1		0.960352	0.960418	0.951418	0.952256	0.984374	0.999078		161.789	161.17	161.053	181.853	163.191	186.247		56.9477	59.9597	67.99	79.3988
166878		70.8	81.584	45.916	60.698	79.076	63.409				150	150	150	150	150	150		77.6582	87.7241	101.233	113.376	80.9289	119.9		1	1	1	1	1	1		0.960676	0.961962	0.951713	0.951749	0.986459	0.99889		161.736	160.829	161.026	181.939	162.31	186.237		56.7767	59.6312	67.99	79.0763
166978		85.825	88.943	59.151	59.22	73.262	69.752				150	150	150	150	150	150		77.231	86.7627	101.365	112.332	80.5015	118.233		1	1	1	1	1	1		0.960732	0.961775	0.952148	0.950601	0.987615	1.00102		161.735	160.83	160.985	182.15	162.252	185.954		56.4038	59.6732	67.99	78.8695
167058		82.526	69.496	54.211	64.164	78.81	60.456				150	150	150	150	150	150		77.309	86.2376	101.606	111.466	79.9034	116.314		1	1	1	1	1	1		0.960805	0.961956	0.952938	0.951672	0.986751	1.00511		161.734	160.829	160.748	181.952	162.298	185.399		56.4038	59.6732	67.99	78.8695
167158		83.981	65.693	38.088	56.983	76.842	58.755				150	150	150	150	150	150		76.4682	84.9902	101.12	110.865	77.6876	115.108		1	1	1	1	1	1		0.960737	0.962617	0.952976	0.952991	0.986147	1.00657		161.735	160.614	160.735	180.946	162.322	184.116		56.4038	58.7862	67.99	78.777
167238		68.595	71.035	46.602	60.077	68.079	64.454				150	150	150	150	150	150		75.6963	84.6669	100.363	109.368	76.3934	114.548		1	1	1	1	1	1		0.96178	0.963492	0.952666	0.952544	0.986503	1.00579		161.594	160.475	160.84	181.108	162.308	183.959		56.1937	59.0517	67.2653	78.3075
167318		93.228	106.085	71.376	91.33	94.199	82.588				150	150	150	150	150	150		75.6611	84.2392	100.399	108.526	75.2154	113.668		1	1	1	1	1	1		0.962886	0.9644	0.951989	0.951788	0.987223	1.00509		161.192	160.381	161	181.423	162.28	183.475		56.1937	58.6937	67.2653	78.3075
167438		102.608	92.038	73.366	89.509	91.079	83.02				150	150	150	150	150	150		74.0962	83.2262	99.7443	107.071	74.0898	112.253		1	1	1	1	1	1		0.963195	0.965534	0.952387	0.951308	0.98741	1.00432		160.964	160.35	160.934	181.034	162.268	183.114		56.1937	58.9123	67.2653	78.0788
167518		96.669	93.153	64.428	94.163	94.403	75.528				150	150	150	150	150	150		72.5582	83.2313	98.7034	105.933	73.0776	110.887		1	1	1	1	1	1		0.963001	0.966876	0.95353	0.950984	0.987565	1.00355		161.107	160.292	160.548	181.152	162.256	183.401		56.1937	59.063	67.2653	78.0788
167598		87.208	78.608	66.024	91.642	98.394	80.354				150	150	150	150	150	150		71.4291	81.4245	97.6201	104.908	71.8121	108.669		1	1	1	1	1	1		0.962869	0.967448	0.954462	0.95093	0.988276	1.00355		161.204	160.237	160.422	181.172	161.724	183.4		56.34	59.6192	66.99	77.7418
167678		89.263	96.93	76.798	82.926	94.723	89.036				150	150	150	150	150	150		70.3099	80.4872	96.9253	103.182	70.1994	106.708		1	1	1	1	1	1		0.962938	0.967993	0.955425	0.950909	0.991749	1.00402		160.311	160.174	160.321	180.663	160.901	182.661		55.9245	60.3375	66.747	77.5245
167758		89.811	63.314	65.155	78.372	87.556	75.406				150	150	150	150	150	150		69.1358	78.4473	96.1057	100.918	68.6013	103.952		1	1	1	1	1	1		0.962451	0.969172	0.955818	0.950551	0.99509	1.00341		160.413	159.793	160.258	180.785	159.81	182.31		55.3243	60.3375	66.3787	77.438
167878		88.987	73.12	59.966	89.722	91.531	87.467				150	150	150	150	150	150		66.5845	77.305	93.8271	98.9628	66.2966	100.985		1	1	1	1	1	1		0.962911	0.970448	0.95523	0.950948	0.996279	1.00248		160.313	158.656	160.102	180.653	159.08	182.171		55.011	60.0475	66.231	77.2403
167958		71.094	68.065	54.454	71.492	76.509	81.339				150	150	150	150	150	150		66.1698	76.4995	93.1974	97.1396	64.9731	98.4409		1	1	1	1	1	1		0.963554	0.970564	0.955076	0.951875	0.99831	1.00172		159.6	158.614	159.528	180.092	158.502	182.132		54.548	59.9172	66.1707	77.001
168038		88.382	63.026	59.281	63.11	110.477	64.817				150	150	150	150	150	150		65.5408	74.5029	92.3733	95.4507	62.7473	95.1476		1	1	1	1	1	1		0.963815	0.969944	0.956763	0.952019	0.99969	1.00107		159.255	158.837	158.952	179.337	157.797	182.058		54.3398	59.9172	66.1008	76.7613
168118		79.324	62.868	56.724	76.021	83.32	65.272				150	150	150	150	150	150		64.6595	73.447	90.912	93.4488	61.6588	91.9242		1	1	1	1	1	1		0.967626	0.969686	0.959308	0.954035	1.00036	1.00083		158.744	158.382	157.917	179.002	157.612	181.881		54.3398	59.6033	65.7425	76.7613
168198		81.693	63.283	52.167	76.113	93.127	71.938				150	150	150	150	150	150		63.1311	73.2652	89.6639	92.5426	60.4139	89.2613		1	1	1	1	1	1		0.971762	0.972476	0.960586	0.956608	1.00102	1.00024		156.572	156.528	157.707	178.321	157.399	181.65		54.3398	59.6033	65.3405	76.888
168318		110.057	87.258	76.574	87.175	100.975	88.593				150	150	150	150	150	150		62.4061	73.0471	88.5899	91.9265	59.5521	86.0875		1	1	1	1	1	1		0.972668	0.974689	0.96037	0.957161	1.00178	1.00008		156.242	155.794	157.617	178.298	156.868	181.29		54.0828	59.3887	65.0567	76.888
168398		118.304	72.003	79.266	91.909	102.486	88.219				150	150	150	150	150	150		61.3663	71.9816	87.8494	91.1726	58.8674	82.3998		1	1	1	1	1	1		0.974109	0.97488	0.959933	0.956957	1.00142	1.00105		155.975	155.792	157.636	178.306	156.316	180.943		54.393	59.3887	64.1722	76.888
168478		102.654	106.222	74.521	82.567	108.412	97.169				150	150	150	150	150	150		60.4868	71.1416	86.3473	90.4293	57.7035	78.702		1	1	1	1	1	1		0.975943	0.976805	0.959378	0.957508	1.00098	1.0016		155.599	154.013	157.675	178.285	155.786	180.688		54.393	59.7207	64.1722	76.6158
168558		99.01	84.905	80.834	92.709	108.782	94.425				150	150	150	150	150	150		59.2823	69.8044	84.7433	89.9718	56.8314	75.508		1	1	1	1	1	1		0.976548	0.978781	0.959094	0.959281	1.00033	1.00262		155.386	153.783	157.708	178.037	155.453	179.652		54.471	60.2405	64.1722	76.6158
168658		104.64	93.646	77.14	103.06	98.093	105.847				150	150	150	150	150	150		58.0904	69.444	84.1599	88.9314	56.0104	73.0043		1	1	1	1	1	1		0.976795	0.980412	0.959229	0.959793	1.00085	1.01019		155.097	153.468	157.603	177.596	155.219	174.338		54.2012	60.4617	63.7962	76.0735
168758		117.494	97.718	89.78	96.87	119.753	91.151				150	150	150	150	150	150		56.9604	67.4121	82.8212	88.3356	54.8018	70.3787		1	1	1	1	1	1		0.977069	0.981776	0.960676	0.96162	1.00243	1.01912		154.854	152.973	157.038	177.043	154.588	151.672		53.514	60.2852	63.7202	75.426
168918		87.653	97.776	67.381	91.09	92.902	83.222				150	150	150	150	150	150		55.9133	65.9078	81.0114	87.8642	54.3691	67.7796		1	1	1	1	1	1		0.977017	0.983615	0.963083	0.963569	1.00308	1.02109		154.854	152.747	155.994	175.732	154.098	146.003		53.2212	60.1322	63.4663	74.4095
168998		88.804	101.845	65.54	92.752	117.315	86.403				150	150	150	150	150	150		54.4733	64.7062	79.6903	87.0718	53.4234	65.3055		1	1	1	1	1	1		0.977799	0.984466	0.969534	0.964689	1.00286	1.02175		154.802	151.25	154.77	175.075	154.063	142.187		53.1912	59.832	63.21	73.9287
169078		94.449	77.685	61.491	92.998	91.341	83.129				150	150	150	150	150	150		53.002	63.5128	78.7899	85.8966	54.2166	62.3913		1	1	1	1	1	1		0.980013	0.983734	0.975726	0.965781	1.0023	1.02197		153.696	150.432	153.45	174.92	153.962	140.8		53.057	59.2913	62.765	73.6597
169158		91.943	64.459	65.082	72.968	85.374	76.902				150	150	150	150	150	150		51.1037	62.2086	77.4335	85.0896	53.5501	59.5808		1	1	1	1	1	1		0.981596	0.983001	0.975771	0.965109	1.00302	1.02091		152.846	150.081	153.11	174.971	153.461	140.486		53.195	58.9627	62.5342	73.4035
169238		99.657	100.353	85.801	97.724	103.36	105.748				150	150	150	150	150	150		48.7539	59.1349	74.3542	83.6404	51.5987	54.4774		1	1	1	1	1	1		0.983177	0.982243	0.975798	0.964498	1.00383	1.02195		152.395	150.07	152.872	174.878	153.342	139.984		53.0207	58.6733	62.4522	73.2485
169358		114.519	104.151	80.706	99.28	96.629	116.418				150	150	150	150	150	150		47.3735	57.2624	72.4674	82.1755	50.8986	50.1323		1	1	1	1	1	1		0.990125	0.981032	0.976489	0.963335	1.00327	1.02252		151.04	150.086	152.723	174.973	153.439	139.072		53.0207	58.7478	62.3913	73.3242
169438		103.507	100.184	88.09	103.594	109.434	105.986				150	150	150	150	150	150		46.6068	55.5917	71.1919	80.6739	50.0053	46.1877		1	1	1	1	1	1		0.996327	0.984211	0.976718	0.963011	1.00263	1.02419		149.476	149.684	152.666	174.975	152.845	136.206		52.5752	58.9368	61.3702	73.3242
169518		100.693	94.974	92.035	95.047	106.945	99.471				150	150	150	150	150	150		45.7186	54.9545	69.6171	79.058	49.7791	43.2504		1	1	1	1	1	1		0.997026	0.989887	0.976385	0.962377	1.00181	1.02741		149.393	148.522	152.749	174.969	151.961	135.442		52.6093	59.0273	60.9015	70.7045
169598		102.871	92.395	80.991	99.084	102.626	92.898				150	150	150	150	150	150		44.5221	53.2133	68.2028	77.7685	48.7344	39.9671		1	1	1	1	1	1		0.997901	0.99248	0.978008	0.961817	1.00089	1.02909		148.89	148.07	152.263	174.973	151.564	133.947		52.153	58.7963	60.6047	66.7545
169678		100.82	93.358	84.526	85.025	104.435	81.947				150	150	150	150	150	150		43.4995	52.9651	66.4154	77.0958	47.0756	37.9869		1	1	1	1	1	1		1.00103	0.993901	0.980288	0.961266	1.00045	1.03004		147.692	147.167	151.517	174.926	151.308	133.713		52.153	58.4333	58.6592	65.571
169758		97.382	92.91	88.811	93.616	92.774	93.51				150	150	150	150	150	150		44.0004	52.5286	65.5145	76.7644	47.2408	36.5673		1	1	1	1	1	1		1.00323	0.994005	0.981173	0.9615	1.00017	1.03003		146.719	146.855	150.94	174.647	151.236	133.633		51.344	57.6925	57.093	64.6367
169898		86.168	80.897	72.532	82.3	87.86	84.782				150	150	150	150	150	150		43.0744	52.435	63.9533	76.1988	46.219	35.2047		1	1	1	1	1	1		1.00335	0.994003	0.982929	0.963357	0.999903	1.02943		144.435	146.214	149.864	174.26	149.993	133.619		50.825	57.312	56.4247	64.2077
169978		102.839	75.109	68.054	82.041	85.388	77.558				150	150	150	150	150	150		41.1002	52.6512	62.1998	75.7692	46.3583	33.6201		1	1	1	1	1	1		1.0034	0.994466	0.985335	0.965614	0.99899	1.0288		142.814	145.859	148.815	173.589	149.366	133.601		50.719	56.9155	55.1027	63.9992
170058		101.672	76.726	75.602	86.905	88.578	74.9				150	150	150	150	150	150		40.399	51.0813	60.0192	75.4043	45.1898	32.391		1	1	1	1	1	1		1.00511	0.99527	0.987099	0.967062	0.998886	1.03035		141.229	144.851	148.31	172.938	148.874	132.486		48.419	56.7585	54.4972	63.845
170138		113.839	115.901	105.834	100.414	124.422	128.636				150	150	150	150	150	150		38.0706	48.7961	57.312	72.5377	42.2129	30.3111		1	1	1	1	1	1		1.00742	0.995003	0.98774	0.967459	0.999252	1.0329		139.373	144.6	146.71	172.188	147.715	131.179		47.0662	55.1705	54.0143	63.8067
170238		120.331	115.076	105.086	111.12	104.41	129.304				150	150	150	150	150	150		35.7575	47.9552	54.4512	69.7281	40.338	28.9834		1	1	1	1	1	1		1.00888	0.994705	0.987176	0.968452	0.999247	1.03332		137.527	144.289	146.505	171.482	145.599	130.752		46.0703	53.8683	53.208	63.6167
170318		115.362	95.336	93.833	115.837	110.234	120.556				150	150	150	150	150	150		34.3279	45.808	51.6879	67.3516	37.2829	27.4727		1	1	1	1	1	1		1.00973	0.995125	0.987452	0.970568	0.998709	1.03466		136.931	144.04	145.418	170.7	145.305	130.444		46.4085	53.5257	51.1003	63.413
170418		102.162	107.596	91.843	108.312	102.65	107.603				150	150	150	150	150	150		32.6464	44.6109	49.8761	64.798	35.9553	26.0017		1	1	1	1	1	1		1.00991	0.995379	0.989211	0.972074	0.997493	1.03864		136.456	142.005	141.925	170.096	145.274	129.437		46.0017	53.2243	50.5092	59.8845
170498		104.737	108.553	92.754	110.38	120.499	112.562				150	150	150	150	150	0		30.4954	42.182	47.4127	61.5074	34.2288	0		1	1	1	1	1	0		1.01016	0.995844	0.990631	0.973623	0.996658	1.04028		135.985	140.867	139.929	168.629	145.23	128.84		45.1275	53.0888	50.5765	58.56
170578		105.644	86.248	96.213	107.33	122.88	100.904				150	150	150	150	150	0		29.3858	39.3339	45.0431	59.4414	32.8273	0		1	1	1	1	1	0		1.01107	0.99598	0.992103	0.975323	0.995634	1.04129		134.628	140.857	139.14	167.739	145.173	127.812		44.2065	53.2422	50.5805	56.9525
170658		85.815	94.658	87.514	94.11	106.65	96.788				150	150	150	150	150	0		27.7421	37.4218	42.5412	55.2364	31.1245	0		1	1	1	1	1	0		1.0122	0.995603	0.993626	0.976183	0.995258	1.04255		133.694	140.746	135.853	167.323	144.954	127.498		43.2245	53.284	49.9348	56.8172
170738		85.686	87.422	79.655	94.283	104.339	93.223				0	150	150	150	150	0		0	35.6165	41.1991	52.3081	29.2042	0		0	1	1	1	1	0		1.01316	0.995389	0.993792	0.976453	0.995702	1.04242		133.442	140.429	135.482	167.046	144.077	127.389		42.8188	52.5488	47.5015	56.363
170878		108.559	86.315	82.89	93.658	102.193	104.818				0	150	150	150	0	0		0	33.366	38.4832	49.0786	0	0		0	1	1	1	0	0		1.0134	0.995989	0.993368	0.976004	0.998992	1.0425		133.1	140.26	135.296	166.959	141.866	127.326		42.1917	50.3695	45.5263	55.8747
170998		87.157	99.565	88.952	83.711	100.716	94.892				0	150	150	150	0	0		0	32.0292	36.1063	46.1902	0	0		0	1	1	1	0	0		1.01424	0.996967	0.993141	0.980414	1.00197	1.04318		131.678	139.345	135.119	157.971	138.8	126.751		41.8945	49.3973	43.6647	55.6237
171078		118.109	98.809	103.206	114.868	132.87	106.421				0	150	150	150	0	0		0	30.6189	33.6603	43.8336	0	0		0	1	1	1	0	0		1.01511	0.998045	0.993513	0.986584	1.00237	1.04545		130.116	136.441	134.382	156.671	138.44	126.328		41.4413	49.2403	43.0175	54.5355
171158		125.598	104.027	125.108	133.103	126.174	119.894				0	150	150	150	0	0		0	30.0405	31.9844	41.4958	0	0		0	1	1	1	0	0		1.01502	0.998964	0.993334	0.988688	1.00227	1.04678		129.76	136.085	132.102	151.256	136.784	126.25		40.471	48.601	41.4532	53.858
171238		122.541	134.627	114.524	124.375	142.534	135.232				0	150	150	150	0	0		0	28.7334	30.3029	38.5129	0	0		0	1	1	1	0	0		1.01563	0.998528	0.994738	0.988039	1.0052	1.0476		129.042	135.471	128.513	150.161	135.188	126.16		39.8955	48.3108	40.6853	53.4315
171318		118.191	110.962	98.82	131.174	119.14	126.312				0	0	150	150	0	0		0	0	27.6565	36.1241	0	0		0	0	1	1	0	0		1.01566	0.997654	0.99762	0.987777	1.00772	1.04904		128.847	135.323	125.348	148.929	134.672	125.64		39.2747	48.3635	40.4025	52.7867
171398		125.204	132.704	115.644	138.059	125.664	133.613				0	0	150	150	0	0		0	0	25.6003	33.4972	0	0		0	0	1	1	0	0		1.01505	0.997167	0.998944	0.987334	1.00896	1.04964		128.734	135.243	124.627	148.879	134.422	124.936		39.0815	47.977	39.617	52.1022
171518		105.635	139.273	102.264	116.074	114.455	130.303				0	0	0	150	0	0		0	0	0	31.2471	0	0		0	0	0	1	0	0		1.01518	0.996585	0.999169	0.986551	1.01165	1.05044		128.352	135.138	123.773	148.577	133.962	124.021		38.9885	46.8645	39.4018	51.894
171598		115.248	120.661	108.75	146.276	122.658	119.207				0	0	0	0	0	0		0	0	0	0	0	0		0	0	0	0	0	0		1.01519	0.997355	1.00002	0.987217	1.01431	1.05364		127.603	134.318	123.202	147.872	133.772	123.444		38.6515	45.9762	38.9172	51.717
171678		113.079	115.299	88.806	126.048	115.08	119.782				0	0	0	0	0	0		0	0	0	0	0	0		0	0	0	0	0	0		1.01543	1.00055	1.00325	0.9915	1.0158	1.05631		126.803	131.33	122.751	145.584	133.215	122.882		37.71	45.2485	38.765	51.6655
171758		110.405	112.606	101.198	119.748	107.411	112.142				0	0	0	0	0	0		0	0	0	0	0	0		0	0	0	0	0	0		1.01552	1.00241	1.00521	0.995716	1.01629	1.05672		126.537	130.663	121.497	143.889	132.92	122.77		36.302	44.7887	38.568	51.489
171878		104.952	87.294	90.085	112.828	105.63	104.629				0	0	0	0	0	0		0	0	0	0	0	0		0	0	0	0	0	0		1.01563	1.00439	1.00482	0.996225	1.01628	1.05759		126.238	129.97	120.933	143.72	132.864	122.327		35.6672	44.4772	38.4532	50.5392
171998		99.019	89.81	98.951	105.095	106.634	98.022				0	0	0	0	0	0		0	0	0	0	0	0		0	0	0	0	0	0		1.0161	1.00688	1.00623	1.00056	1.01669	1.05774		125.903	128.319	120.293	141.641	132.832	122.174		35.2815	44.2168	37.5787	49.7945
172078		125.886	110.751	114.265	115.244	127.145	127.637				0	0	0	0	0	0		0	0	0	0	0	0		0	0	0	0	0	0		1.01844	1.00869	1.00754	1.00756	1.01748	1.05762		125.538	127.303	119.948	137.924	131.898	122.06		34.7302	44.0048	37.2133	49.1217
172178		124.606	123.137	113.413	138.851	123.334	126.201				0	0	0	0	0	0		0	0	0	0	0	0		0	0	0	0	0	0		1.02048	1.00979	1.00819	1.0101	1.0182	1.05846		125.249	124.901	119.52	136.571	131.634	121.8		34.474	43.3502	36.5185	47.3347
172258		137.303	140.894	123.062	130.175	132.816	123.458				0	0	0	0	0	0		0	0	0	0	0	0		0	0	0	0	0	0		1.02019	1.00973	1.01023	1.01056	1.02061	1.0598		124.919	124.457	119.072	134.875	130.643	121.384		34.3053	42.9642	36.2905	46.2617
172338		114.871	109.705	111.679	127.727	113.611	123.461				0	0	0	0	0	0		0	0	0	0	0	0		0	0	0	0	0	0		1.01966	1.00909	1.01097	1.00974	1.02333	1.05969		124.604	124.185	118.58	134.346	129.599	121.276		33.8985	42.0958	35.9235	46.0637
172418		140.576	112.328	114.073	122.206	108.805	118.305				0	0	0	0	0	0		0	0	0	0	0	0		0	0	0	0	0	0		1.01973	1.00831	1.01112	1.01074	1.02442	1.06001		124.592	124.001	117.795	133.203	129.117	120.973		33.1065	41.3	35.7775	46.0757
172498		128.834	125.142	101.793	151.201	110.741	133.71				0	0	0	0	0	0		0	0	0	0	0	0		0	0	0	0	0	0		1.01979	1.0075	1.01207	1.01235	1.02414	1.06045		124.554	123.823	116.936	133.039	129.089	120.587		32.6638	41.1213	36.0047	46.12
172598		96.069	99.292	99.586	117.796	115.834	119.618				0	0	0	0	0	0		0	0	0	0	0	0		0	0	0	0	0	0		1.02236	1.00637	1.01479	1.01199	1.02482	1.05982		123.267	123.708	115.662	132.472	128.694	120.391		32.6635	39.6637	36.6347	45.941
172678		111.985	91.466	105.837	120.829	133.213	118.826				0	0	0	0	0	0		0	0	0	0	0	0		0	0	0	0	0	0		1.02604	1.00597	1.01812	1.01369	1.02652	1.05908		122.547	123.789	114.897	131.268	127.525	120.268		32.3943	39.6637	36.5053	44.8565
172758		105.556	109.088	84.781	113.319	116.523	102.254				0	0	0	0	0	0		0	0	0	0	0	0		0	0	0	0	0	0		1.02715	1.00569	1.0175	1.01587	1.02761	1.05902		122.451	123.503	114.932	130.776	127.268	120.196		32.0948	38.7805	36.2632	43.5185
172878		104.245	111.119	101.608	120.117	109.856	112.79				0	0	0	0	0	0		0	0	0	0	0	0		0	0	0	0	0	0		1.02934	1.00624	1.01798	1.01853	1.02769	1.05886		122.07	123.179	114.809	130.156	126.836	119.888		32.0055	38.3233	36.1797	42.4305
172958		104.595	118.299	96.375	113.609	109.452	119.737				0	0	0	0	0	0		0	0	0	0	0	0		0	0	0	0	0	0		1.03176	1.00772	1.01941	1.02159	1.02935	1.05855		121.282	122.818	114.514	128.245	126.159	119.831		31.7845	37.9565	36.0228	41.7105
173058		130.322	117.997	109.03	127.733	123.479	140.395				0	0	0	0	0	0		0	0	0	0	0	0		0	0	0	0	0	0		1.03225	1.00898	1.02322	1.02259	1.03091	1.05827		121.171	121.97	113.696	127.82	126.039	119.791		31.621	37.615	35.23	41.473
173138		125.329	122.006	112.41	145.836	109.828	132.567				0	0	0	0	0	0		0	0	0	0	0	0		0	0	0	0	0	0		1.03229	1.00853	1.02882	1.02411	1.03075	1.05917		121.129	121.48	113.201	127.729	125.864	119.735		31.4802	37.5368	34.9665	41.4573
173238		152.483	124.225	110.246	144.695	119.169	129.829				0	0	0	0	0	0		0	0	0	0	0	0		0	0	0	0	0	0		1.03204	1.00909	1.0331	1.02474	1.03055	1.06115		120.959	121.045	112.642	127.624	125.754	119.689		31.3565	37.3963	34.2133	40.9045
173318		133.331	106.623	121.586	130.139	114.616	108.727				0	0	0	0	0	0		0	0	0	0	0	0		0	0	0	0	0	0		1.03119	1.00869	1.03344	1.02407	1.03029	1.06231		120.888	120.715	112.534	127.204	125.649	119.278		30.8768	37.227	33.3265	40.1775
173398		123.378	110.33	120.037	131.598	118.679	127.815				0	0	0	0	0	0		0	0	0	0	0	0		0	0	0	0	0	0		1.0306	1.01009	1.03531	1.02545	1.03024	1.06422		120.806	120.611	112.152	126.739	125.487	118.857		30.8863	37.5752	32.9205	39.677
173478		129.577	100.542	94.228	119.696	110.334	119.827				0	0	0	0	0	0		0	0	0	0	0	0		0	0	0	0	0	0		1.03045	1.01329	1.0371	1.02676	1.02964	1.06548		120.662	120.05	111.923	126.363	125.417	118.108		30.8653	37.2495	33.2368	39.292
173558		109.862	112.098	105.355	116.987	108.156	124.634				0	0	0	0	0	0		0	0	0	0	0	0		0	0	0	0	0	0		1.03085	1.01612	1.03665	1.0273	1.02927	1.06487		120.283	118.618	111.784	125.886	125.289	117.758		30.8065	36.611	32.7657	39.181
173638		112.258	102.804	107.916	121.713	125.389	111.171				0	0	0	0	0	0		0	0	0	0	0	0		0	0	0	0	0	0		1.03212	1.01774	1.03617	1.028	1.02888	1.06749		120.198	118.106	111.843	125.204	125.193	116.498		29.946	36.2615	32.7657	39.118
173718		103.382	104.282	85.13	123.246	111.77	103.984				0	0	0	0	0	0		0	0	0	0	0	0		0	0	0	0	0	0		1.03471	1.01864	1.03662	1.02982	1.02901	1.07191		119.963	117.497	111.49	124.543	125.114	115.54		29.5457	35.878	32.537	38.7038
173918		104.791	111.096	113.081	118.652	119.464	120.27				0	0	0	0	0	0		0	0	0	0	0	0		0	0	0	0	0	0		1.03649	1.01854	1.0362	1.03539	1.02923	1.07331		119.738	116.574	111.572	123.474	124.991	114.668		29.1543	35.7668	32.537	38.545
173998		132.952	118.683	121.48	141.699	141.216	136.187				0	0	0	0	0	0		0	0	0	0	0	0		0	0	0	0	0	0		1.03623	1.01914	1.03668	1.03511	1.02977	1.07297		119.744	115.922	111.293	123.493	124.817	114.718		29.1543	35.7123	32.438	38.545
174078		124.572	136.192	112.794	128.07	153.396	126.076				0	0	0	0	0	0		0	0	0	0	0	0		0	0	0	0	0	0		1.03721	1.019	1.03648	1.03955	1.0307	1.07267		119.434	115.621	111.297	122.971	124.487	114.46		28.8975	35.6803	32.438	38.326
174158		126.666	135.251	112.093	143.923	115.003	131.9				0	0	0	0	0	0		0	0	0	0	0	0		0	0	0	0	0	0		1.03705	1.02184	1.03735	1.0412	1.03156	1.07274		119.37	115.354	111.237	122.593	124.283	114.333		28.8338	35.38	32.3525	37.0935
174238		120.21	131.007	103.858	143.484	124.082	134.084				0	0	0	0	0	0		0	0	0	0	0	0		0	0	0	0	0	0		1.03687	1.02845	1.03904	1.04196	1.0327	1.07525		119.111	113.785	110.722	122.242	124.151	114.055		28.7733	35.1068	32.165	36.5268
174318		125.476	123.214	117.779	144.022	128.776	139.792				0	0	0	0	0	0		0	0	0	0	0	0		0	0	0	0	0	0		1.03775	1.03268	1.04062	1.04169	1.03328	1.07829		118.819	112.803	110.555	122.134	123.866	112.75		28.7205	34.4117	31.915	36.2405
174398		125.906	119.944	110.654	126.416	119.915	122.105				0	0	0	0	0	0		0	0	0	0	0	0		0	0	0	0	0	0		1.03767	1.03298	1.04201	1.04101	1.03285	1.07898		118.434	112.663	110.441	121.923	123.634	112.589		28.583	33.8905	31.7062	36.1388
174478		126.51	113.464	100.231	115.009	123.779	111.852				0	0	0	0	0	0		0	0	0	0	0	0		0	0	0	0	0	0		1.03784	1.03423	1.04419	1.0406	1.0328	1.0792		118.354	112.45	110.089	121.822	123.413	112.561		28.2973	33.703	31.422	36.1255
174558		115.047	98.16	100.6	115.575	125.18	135.654				0	0	0	0	0	0		0	0	0	0	0	0		0	0	0	0	0	0		1.03863	1.0355	1.04361	1.04314	1.03304	1.07954		118.237	112.189	110.177	121.409	123.232	112.56		27.8388	33.4705	31.422	36.0588
174638		122.422	96.704	97.875	118.379	130.62	120.848				0	0	0	0	0	0		0	0	0	0	0	0		0	0	0	0	0	0		1.03838	1.03559	1.04487	1.04267	1.03314	1.07936		118.251	112.101	109.986	121.485	123.223	112.561		27.8388	33.335	31.0845	36.0588
174718		110.439	99.094	116.782	119.635	133.362	118.968				0	0	0	0	0	0		0	0	0	0	0	0		0	0	0	0	0	0		1.03812	1.03582	1.04506	1.04505	1.0338	1.07946		118.267	111.68	109.683	120.998	122.88	112.477		27.8388	32.6803	30.9885	35.5367
174878		97.489	104.433	115.932	103.404	108.255	122.251				0	0	0	0	0	0		0	0	0	0	0	0		0	0	0	0	0	0		1.03796	1.03666	1.04523	1.04689	1.03486	1.07982		118.277	111.107	109.421	120.835	122.735	112.038		27.8388	31.6598	30.896	35.3565
174978		131.823	112.487	127.692	121.152	138.806	120.261				0	0	0	0	0	0		0	0	0	0	0	0		0	0	0	0	0	0		1.0386	1.03723	1.04577	1.04897	1.03627	1.08069		118.144	111.064	109.264	120.673	122.309	111.71		27.5915	31.254	30.8415	34.965
175098		135.841	122.937	115.674	123.583	133.942	130.612				0	0	0	0	0	0		0	0	0	0	0	0		0	0	0	0	0	0		1.0394	1.03867	1.04723	1.05017	1.0361	1.08295		118.017	110.991	109.164	120.166	122.023	111.452		27.482	30.948	30.708	34.8188
175178		127.278	128.133	123.656	142.296	132.939	126.751				0	0	0	0	0	0		0	0	0	0	0	0		0	0	0	0	0	0		1.04088	1.04374	1.04818	1.04981	1.03606	1.08449		117.6	110.308	109.054	120.108	121.432	110.877		27.4538	30.7807	30.451	34.537
175258		136.54	110.796	112.633	137.499	138.734	135.772				0	0	0	0	0	0		0	0	0	0	0	0		0	0	0	0	0	0		1.04081	1.04325	1.04836	1.0526	1.03675	1.08529		117.256	110.256	108.947	119.984	120.795	110.32		27.302	31.2517	30.2773	34.169
175338		122.254	121.34	111.314	128.309	129.209	142.747				0	0	0	0	0	0		0	0	0	0	0	0		0	0	0	0	0	0		1.0408	1.047	1.04874	1.05605	1.0373	1.08514		116.91	109.704	108.789	119.713	120.701	109.833		27.1515	31.1685	30.2245	33.7645
175418		128.656	130.709	111.025	125.105	131.84	126.332				0	0	0	0	0	0		0	0	0	0	0	0		0	0	0	0	0	0		1.04193	1.04784	1.04848	1.05905	1.0373	1.08584		116.239	109.579	108.756	119.581	120.522	109.685		27.0438	31.008	30.126	33.38
175498		118.873	102.515	107.661	123.309	115.659	121.326				0	0	0	0	0	0		0	0	0	0	0	0		0	0	0	0	0	0		1.04148	1.04864	1.04824	1.06086	1.03863	1.08567		116.272	109.461	108.76	118.966	120.072	109.691		27.0438	30.9322	30.126	33.0815
175578		119.38	111.058	108.19	120.968	105.241	122.775				0	0	0	0	0	0		0	0	0	0	0	0		0	0	0	0	0	0		1.04149	1.04813	1.04797	1.06178	1.041	1.08542		116.271	109.491	108.763	118.842	119.708	109.7		27.0438	30.7115	30.126	32.9202
175678		114.069	112.848	109.683	121.878	117.445	115.559				0	0	0	0	0	0		0	0	0	0	0	0		0	0	0	0	0	0		1.04103	1.048	1.04729	1.06216	1.04054	1.08511		116.354	109.499	108.773	118.79	119.721	109.709		27.0438	30.6067	30.126	32.8547
175758		122.468	98.207	92.572	118.724	108.314	106.939				0	0	0	0	0	0		0	0	0	0	0	0		0	0	0	0	0	0		1.04059	1.04928	1.0474	1.06418	1.04015	1.08634		116.48	109.211	108.772	118.669	119.731	109.524		27.0438	30.4752	30.09	32.4625
175878		108.11	120.666	108.662	121.791	135.579	116.549				0	0	0	0	0	0		0	0	0	0	0	0		0	0	0	0	0	0		1.04021	1.05148	1.04742	1.06714	1.04162	1.0862		116.587	109.005	108.771	117.974	119.454	109.54		27.0438	29.8525	30.0185	32.158
175958		138.488	127.385	131.268	147.849	153.539	129.637				0	0	0	0	0	0		0	0	0	0	0	0		0	0	0	0	0	0		1.04099	1.05279	1.04901	1.06825	1.04248	1.08799		116.169	108.553	108.668	117.957	119.255	109.263		26.9193	29.3972	29.7575	32.0035
176058		129.976	136.256	114.747	136.185	125.493	125.682				0	0	0	0	0	0		0	0	0	0	0	0		0	0	0	0	0	0		1.04121	1.05362	1.05048	1.0691	1.04407	1.09037		116.129	108.481	108.372	117.911	118.967	108.863		26.685	29.0523	29.5935	31.8615
176158		121.165	122.562	119.003	124.784	130.7	121.461				0	0	0	0	0	0		0	0	0	0	0	0		0	0	0	0	0	0		1.04095	1.05344	1.051	1.06974	1.04416	1.09126		115.807	108.314	108.267	117.741	118.726	108.761		26.5273	28.7622	29.5098	31.7775
176238		128.173	120.59	125.461	122.977	135.169	130.565				0	0	0	0	0	0		0	0	0	0	0	0		0	0	0	0	0	0		1.04143	1.0542	1.05211	1.07082	1.04394	1.09246		115.528	107.915	108.044	117.126	118.636	108.543		26.395	28.608	29.321	31.56
176318		133.64	114.749	109.296	133.837	122.838	126.243				0	0	0	0	0	0		0	0	0	0	0	0		0	0	0	0	0	0		1.04238	1.05497	1.05344	1.07167	1.04513	1.09402		115.337	107.688	107.839	116.944	118.405	108.268		26.331	28.484	29.1533	31.4402
176398		120.074	109.558	117.801	127.64	118.022	129.023				0	0	0	0	0	0		0	0	0	0	0	0		0	0	0	0	0	0		1.04232	1.05571	1.05311	1.0711	1.04579	1.09403		115.339	107.539	107.877	116.971	118.4	108.267		26.331	28.363	29.1533	31.4402
176478		104.07	104.532	103.644	119.399	108.24	114.294				0	0	0	0	0	0		0	0	0	0	0	0		0	0	0	0	0	0		1.04254	1.05545	1.05276	1.07074	1.04571	1.09392		115.334	107.555	107.916	116.989	118.4	108.275		26.331	28.363	29.1533	31.4402
176558		105.015	103.096	106.997	117.949	101.997	108.264				0	0	0	0	0	0		0	0	0	0	0	0		0	0	0	0	0	0		1.04231	1.05504	1.05415	1.07191	1.04573	1.0936		115.339	107.578	107.758	116.838	118.4	108.299		26.331	28.363	28.9535	31.1782
176638		112.8	98.438	91.233	117.129	108.833	109.7				0	0	0	0	0	0		0	0	0	0	0	0		0	0	0	0	0	0		1.04233	1.05565	1.05397	1.07149	1.0457	1.09326		115.338	107.543	107.779	116.857	118.4	108.324		26.331	28.214	28.9535	31.1782
176738		120.732	99.116	91.105	114.664	111.281	111.41				0	0	0	0	0	0		0	0	0	0	0	0		0	0	0	0	0	0		1.0422	1.05565	1.05386	1.07133	1.04557	1.09316		115.341	107.543	107.791	116.864	118.402	108.331		26.331	28.214	28.9535	31.1782
176878		121.426	118.117	122.73	145.414	134.383	119.728				0	0	0	0	0	0		0	0	0	0	0	0		0	0	0	0	0	0		1.04267	1.05691	1.05469	1.07336	1.04621	1.09302		115.331	107.204	107.662	116.554	118.396	108.342		26.213	28.1715	28.8708	30.8582
176958		124.597	145.615	139.676	151.602	133.903	133.629				0	0	0	0	0	0		0	0	0	0	0	0		0	0	0	0	0	0		1.04269	1.05901	1.05468	1.07292	1.04682	1.09304		115.33	106.783	107.651	116.635	118.371	108.341		26.0765	28.0745	28.829	30.8582
177038		122.564	130.261	119.995	138.137	127.611	122.008				0	0	0	0	0	0		0	0	0	0	0	0		0	0	0	0	0	0		1.04377	1.06136	1.05515	1.07406	1.0476	1.09305		115.183	106.421	107.173	116.248	117.833	108.34		26.013	27.7833	28.717	30.736
177158		119.716	129.209	112.658	137.932	130.147	138.875				0	0	0	0	0	0		0	0	0	0	0	0		0	0	0	0	0	0		1.04368	1.06282	1.05577	1.07522	1.04658	1.09253		114.999	106.211	106.953	116.064	118.093	108.378		26.003	27.5473	28.6285	30.4758
177238		118.365	129.455	108.275	130.702	138.799	131.208				0	0	0	0	0	0		0	0	0	0	0	0		0	0	0	0	0	0		1.04508	1.06277	1.05748	1.07639	1.04673	1.09281		114.605	106.071	106.216	115.885	118.067	108.357		25.751	27.1815	28.332	30.3397
177318		114.555	123.888	103.819	133.211	124.516	136.254				0	0	0	0	0	0		0	0	0	0	0	0		0	0	0	0	0	0		1.04682	1.06285	1.05758	1.07634	1.04664	1.0928		114.564	106.062	106.207	115.89	117.545	108.358		25.6565	27.0585	28.332	30.3397
177418		105.862	102.083	112.51	122.907	116.811	112.583				0	0	0	0	0	0		0	0	0	0	0	0		0	0	0	0	0	0		1.04637	1.06267	1.05741	1.0763	1.04645	1.09273		114.574	106.083	106.222	115.893	117.604	108.363		25.6565	27.0585	28.332	30.3397
177498		100.327	98.166	105.179	126.973	113.893	123.867				0	0	0	0	0	0		0	0	0	0	0	0		0	0	0	0	0	0		1.04603	1.06231	1.05677	1.07614	1.04609	1.09208		114.582	106.1	106.28	115.906	117.712	108.411		25.6565	27.0243	28.332	30.3105
177578		112.767	115.392	102.473	104.727	134.424	114.178				0	0	0	0	0	0		0	0	0	0	0	0		0	0	0	0	0	0		1.04762	1.0622	1.05819	1.07585	1.0468	1.09386		114.558	106.104	105.904	115.821	117.371	108.28		25.3613	27.0243	28.21	30.2482
177658		106.472	98.447	96.539	123.456	129.1	115.524				0	0	0	0	0	0		0	0	0	0	0	0		0	0	0	0	0	0		1.04745	1.06291	1.05806	1.07539	1.04644	1.09365		114.559	106.054	105.921	115.829	117.386	108.295		25.3613	27.0005	28.21	30.2482
177758		112.51	109.596	81.853	119.979	105.659	119.712				0	0	0	0	0	0		0	0	0	0	0	0		0	0	0	0	0	0		1.04717	1.06339	1.05754	1.07673	1.0465	1.09324		114.559	105.578	105.992	115.807	117.383	108.325		25.3613	26.938	28.21	29.9992
177878		121.172	108.553	109.957	113.587	115.199	107.188				0	0	0	0	0	0		0	0	0	0	0	0		0	0	0	0	0	0		1.04678	1.06513	1.05775	1.07855	1.04703	1.09545		114.564	104.883	105.964	115.656	117.318	108.136		25.3613	26.7943	28.132	29.7315
177978		116.82	104.23	134.246	132.328	124.972	112.726				0	0	0	0	0	0		0	0	0	0	0	0		0	0	0	0	0	0		1.04652	1.06716	1.05782	1.07967	1.05028	1.09679		114.571	104.495	105.835	115.538	117.036	108.003		25.3163	26.719	28.101	29.5515
178058		113.705	116.081	111.98	143.72	131.706	107.539				0	0	0	0	0	0		0	0	0	0	0	0		0	0	0	0	0	0		1.04838	1.06673	1.05816	1.07937	1.05527	1.09644		114.529	104.511	105.539	115.416	116.544	108.04		25.186	26.719	27.9618	29.512
178138		108.708	115.553	111.233	120.26	145.729	140.153				0	0	0	0	0	0		0	0	0	0	0	0		0	0	0	0	0	0		1.0502	1.06694	1.05905	1.07897	1.05804	1.09782		114.379	104.503	105.434	115.254	116.484	107.668		24.8353	26.392	27.8525	29.4907
178218		121.929	130.461	120.589	125.68	133.835	133.763				0	0	0	0	0	0		0	0	0	0	0	0		0	0	0	0	0	0		1.05056	1.0672	1.05879	1.07955	1.05857	1.09982		114.315	104.494	105.437	115.191	116.469	107.564		24.6707	26.2327	27.8525	29.3855
178318		118.017	112.177	99.756	121.407	114.242	114.436				0	0	0	0	0	0		0	0	0	0	0	0		0	0	0	0	0	0		1.05089	1.06705	1.05883	1.07949	1.05877	1.09986		114.3	104.499	105.436	115.197	116.464	107.563		24.6707	26.2327	27.8525	29.3855
178398		110.803	93.981	101.542	114.298	111.582	112.553				0	0	0	0	0	0		0	0	0	0	0	0		0	0	0	0	0	0		1.051	1.06695	1.06036	1.07934	1.05883	1.09996		114.286	104.503	105.364	115.214	116.462	107.56		24.6707	26.2327	27.6145	29.3855
178478		112.078	97.148	100.331	114.636	123.16	117.812				0	0	0	0	0	0		0	0	0	0	0	0		0	0	0	0	0	0		1.05054	1.06638	1.05968	1.07877	1.05914	1.0992		114.315	104.515	105.386	115.273	116.454	107.582		24.6707	26.2327	27.6145	29.3855
178558		100.606	101.937	107.222	111.422	111.305	95.883				0	0	0	0	0	0		0	0	0	0	0	0		0	0	0	0	0	0		1.05015	1.06579	1.05922	1.07775	1.05885	1.09854		114.326	104.521	105.401	115.37	116.461	107.601		24.6707	26.2327	27.6145	29.3855
178638		92.438	93.511	90.885	115.444	99.219	103.95				0	0	0	0	0	0		0	0	0	0	0	0		0	0	0	0	0	0		1.04965	1.06533	1.05871	1.07693	1.05924	1.09796		114.341	104.525	105.417	115.447	116.451	107.654		24.6707	26.2327	27.6145	29.3855
178738		99.903	82.293	92.383	95.164	107.642	96.9				0	0	0	0	0	0		0	0	0	0	0	0		0	0	0	0	0	0		1.05001	1.06692	1.06073	1.07675	1.06011	1.09843		114.17	104.437	105.275	115.459	116.281	107.607		24.6063	26.184	27.3368	29.3467
178878		103.092	99.762	119.776	130.802	115.013	127.307				0	0	0	0	0	0		0	0	0	0	0	0		0	0	0	0	0	0		1.05028	1.06644	1.06259	1.07676	1.0602	1.098		114.136	104.447	105.186	115.458	115.925	107.65		24.5063	26.1213	27.0815	29.2622
178998		104.65	103.48	99.206	106.92	107.934	123.426				0	0	0	0	0	0		0	0	0	0	0	0		0	0	0	0	0	0		1.04998	1.06873	1.0636	1.07693	1.05983	1.09748		114.173	104.433	105.137	115.447	115.998	107.702		24.5063	26.0572	26.9525	29.213
179078		105.776	101.185	100.248	103.829	116.552	109.395				0	0	0	0	0	0		0	0	0	0	0	0		0	0	0	0	0	0		1.05028	1.06895	1.06365	1.07689	1.06002	1.09911		113.953	104.41	105.088	115.252	115.716	107.495		24.4165	25.7567	26.8935	29.1255
179158		105.958	107.483	105.089	122.581	119.7	121.228				0	0	0	0	0	0		0	0	0	0	0	0		0	0	0	0	0	0		1.05006	1.06857	1.06351	1.07642	1.05978	1.09905		113.971	104.416	105.088	115.297	115.736	107.499		24.4165	25.7567	26.8935	29.1255
179238		115.742	103.968	98.999	122.263	111.254	101.39				0	0	0	0	0	0		0	0	0	0	0	0		0	0	0	0	0	0		1.05016	1.06873	1.06349	1.07633	1.0599	1.09877		113.963	104.415	105.088	115.306	115.726	107.519		24.4165	25.7567	26.8935	29.1255
179318		108.857	91.123	91.549	99.37	106.27	109.621				0	0	0	0	0	0		0	0	0	0	0	0		0	0	0	0	0	0		1.0502	1.06884	1.06322	1.07642	1.05979	1.09883		113.959	104.413	105.088	115.298	115.735	107.515		24.4165	25.7567	26.8935	29.1255
179398		88.248	86.986	73.091	107.201	100.943	97.038				0	0	0	0	0	0		0	0	0	0	0	0		0	0	0	0	0	0		1.05012	1.06876	1.06324	1.07654	1.06008	1.09878		113.966	104.414	105.088	115.286	115.71	107.517		24.4165	25.7567	26.8935	29.1255
179478		92.347	88.305	73.833	96.806	89.728	84.743				0	0	0	0	0	0		0	0	0	0	0	0		0	0	0	0	0	0		1.05047	1.06819	1.06317	1.07605	1.06034	1.09851		113.936	104.42	105.088	115.333	115.687	107.537		24.327	25.7567	26.8935	29.1255
179578		89.236	77.126	84.138	88.195	95.104	85.324				0	0	0	0	0	0		0	0	0	0	0	0		0	0	0	0	0	0		1.04994	1.06777	1.06301	1.07543	1.06014	1.09805		114.178	104.423	105.088	115.393	115.704	107.551		24.4165	25.7567	26.816	29.1255
179678		96.118	82.127	75.356	86.437	85.776	76.438				0	0	0	0	0	0		0	0	0	0	0	0		0	0	0	0	0	0		1.04967	1.06733	1.06264	1.07492	1.05987	1.09742		114.212	104.427	105.09	115.442	115.729	107.57		24.4165	25.7567	26.816	29.1255
179758		86.922	78.135	85.783	86.869	103.181	80.401				0	0	0	0	0	0		0	0	0	0	0	0		0	0	0	0	0	0		1.04922	1.06739	1.06209	1.07626	1.05991	1.10159		114.042	104.427	105.115	115.313	115.725	107.366		24.327	25.58	26.816	28.8565
179878		108.93	106.53	94.927	110.741	118.389	107.318				0	0	0	0	0	0		0	0	0	0	0	0		0	0	0	0	0	0		1.0493	1.06668	1.06162	1.0779	1.05991	1.10565		113.899	104.439	105.136	114.947	115.562	107.299		24.2995	25.7567	26.816	28.6685
179958		108.446	98.708	101.414	110.759	100.56	100.074				0	0	0	0	0	0		0	0	0	0	0	0		0	0	0	0	0	0		1.05094	1.06668	1.06132	1.07775	1.06041	1.10478		113.834	104.433	105.149	114.957	115.523	107.322		24.1975	25.58	26.816	28.6185
180058		113.575	99.034	103.002	104.392	125.781	108.585				0	0	0	0	0	0		0	0	0	0	0	0		0	0	0	0	0	0		1.05341	1.06656	1.06121	1.07749	1.06117	1.10745		113.663	104.416	105.154	114.974	115.5	107.227		23.8768	25.5243	26.7687	28.5665
180158		111.926	94.553	98.16	94.22	116.229	96.837				0	0	0	0	0	0		0	0	0	0	0	0		0	0	0	0	0	0		1.05366	1.06595	1.06088	1.0771	1.06093	1.10732		113.646	104.422	105.169	115.001	115.502	107.232		23.8768	25.5243	26.7687	28.5665
180238		108.375	95.408	96.229	94.201	126.138	83.969				0	0	0	0	0	0		0	0	0	0	0	0		0	0	0	0	0	0		1.05368	1.06598	1.0608	1.07669	1.06107	1.1072		113.644	104.421	105.173	115.042	115.501	107.237		23.8768	25.5243	26.7687	28.5665
180318		99.122	90.667	88.531	90.844	100.538	89.944				0	0	0	0	0	0		0	0	0	0	0	0		0	0	0	0	0	0		1.05347	1.065	1.06096	1.07651	1.06095	1.10682		113.658	104.43	105.166	115.062	115.502	107.252		23.8768	25.5243	26.7687	28.5665
180398		87.519	72.649	97.249	90.569	105.984	79.339				0	0	0	0	0	0		0	0	0	0	0	0		0	0	0	0	0	0		1.05372	1.06578	1.06101	1.07601	1.06185	1.10663		113.642	104.423	105.163	115.119	115.497	107.26		23.8768	25.4315	26.7687	28.5665
180478		103.581	85.139	89.811	93.745	95.932	84.617				0	0	0	0	0	0		0	0	0	0	0	0		0	0	0	0	0	0		1.05383	1.06564	1.06078	1.07564	1.0623	1.10638		113.726	104.424	105.173	115.16	115.531	107.328		24.1975	25.4315	26.7687	28.5665
180558		90.026	82.127	78.828	94.238	109.769	83.568				0	0	0	0	0	0		0	0	0	0	0	0		0	0	0	0	0	0		1.05341	1.065	1.06027	1.07551	1.0616	1.10599		113.736	104.43	105.18	115.175	115.752	107.332		24.1975	25.4315	26.816	28.5087
180638		94.497	65.697	94.707	90.175	91.606	67.485				0	0	0	0	0	0		0	0	0	0	0	0		0	0	0	0	0	0		1.05297	1.06432	1.05976	1.07538	1.06158	1.10511		113.83	104.451	105.181	115.189	116.047	107.388		24.2995	25.5243	26.816	28.5087
180718		84.811	79.387	79.558	68.429	92.952	78.984				0	0	0	0	0	0		0	0	0	0	0	0		0	0	0	0	0	0		1.05234	1.06336	1.05914	1.07468	1.06167	1.10423		113.88	104.486	105.256	115.412	115.746	107.566		24.327	25.58	26.8935	28.5665
180878		95.739	93.692	97.995	99.689	115.493	88.725				0	0	0	0	0	0		0	0	0	0	0	0		0	0	0	0	0	0		1.05465	1.06327	1.05875	1.07411	1.06154	1.10327		113.873	104.526	105.183	115.494	116.056	107.789		24.327	25.7567	26.816	28.6185
180958		112.161	111.039	98.632	107.303	109.378	94.185				0	0	0	0	0	0		0	0	0	0	0	0		0	0	0	0	0	0		1.05435	1.0626	1.05798	1.07392	1.06128	1.10252		113.881	104.99	105.305	115.591	116.357	108.097		24.4165	26.0535	26.8935	28.6685
181078		93.423	98.141	91.317	110.102	105.868	83.44				0	0	0	0	0	0		0	0	0	0	0	0		0	0	0	0	0	0		1.05456	1.06239	1.0579	1.0737	1.06115	1.10237		113.92	105.221	105.38	115.721	116.454	108.279		24.5063	26.0925	26.9525	28.8565
181158		103.057	96.853	108.778	107.561	106.477	98.238				0	0	0	0	0	0		0	0	0	0	0	0		0	0	0	0	0	0		1.05424	1.06207	1.05785	1.07353	1.06097	1.1022		113.947	105.908	105.381	115.737	116.458	108.41		24.5063	26.1213	26.9525	28.8565
181238		102.131	97.161	107.651	102.858	120.698	98.769				0	0	0	0	0	0		0	0	0	0	0	0		0	0	0	0	0	0		1.05406	1.06218	1.05755	1.07353	1.06072	1.10179		113.962	105.894	105.391	115.737	116.465	108.458		24.6063	26.1213	26.9525	28.8565
181318		94.553	91.172	82.602	92.05	112.088	86.379				0	0	0	0	0	0		0	0	0	0	0	0		0	0	0	0	0	0		1.05408	1.06207	1.05772	1.07391	1.06067	1.10163		114.148	105.908	105.385	115.701	116.466	108.476		24.742	26.184	26.9525	29.1255
181398		92.925	84.867	98.631	98.318	94.628	80.506				0	0	0	0	0	0		0	0	0	0	0	0		0	0	0	0	0	0		1.05402	1.06294	1.05757	1.07409	1.06048	1.10147		114.327	105.736	105.39	115.684	116.526	108.678		24.8833	26.2327	26.9525	29.213
181478		90.608	75.85	84.305	91.479	95.085	89.574				0	0	0	0	0	0		0	0	0	0	0	0		0	0	0	0	0	0		1.05363	1.06331	1.05762	1.07376	1.06033	1.10164		114.392	105.603	105.389	115.822	116.584	108.794		25.0725	26.2327	27.0815	29.2622
[truncated: 11,225 more rows]
[truncated: 2 more columns]
