# Supplementary material for: Data on microcirculatory perfusion dips in the resting nail bed
Source: Data Brief. 2018 Oct 27;21:1232–5. doi: 10.1016/j.dib.2018.10.077 (PMC6231364; doi:10.1016/j.dib.2018.10.077)
Supplement: Supplementary file 19 — Supplementary material [file mmc19.xlsx]

## Sheet: Del1
Time lapsed (ms)		Dig II dx	Dig II sin	Dig III dx	Dig III sin	Dig IV dx	Dig IV sin
0		95.053	107.489	79.35	49.384	56.204	64.287		Session_2 for testsubject_7
100		115.697	123.245	92.542	56.665	60.736	65.78
180		143.173	157.551	109.875	96.159	78.063	82.116
280		117.691	132.682	96.126	69.918	68.214	78.919
360		119.361	128.186	94.71	76.098	63.806	78.598
440		134.105	118.288	108.817	75.07	66.662	80.868
520		122.316	130.011	100.907	73.073	70.789	70.578
620		117.15	125.1	88.196	64.718	61.9	75.212
700		97.643	116.178	85.255	72.965	65.546	68.113
800		101.002	112.873	86.36	63.851	57.953	67.831
880		134.27	133.658	103.038	78.7	72	87.714
1000		127.443	133.258	111.539	68.429	83.466	81.324
1080		123.998	132.389	104.603	75.393	66.05	77.276
1160		133.986	122.324	97.913	86.469	71.436	83.875
1260		134.819	130.813	103.334	79.639	77.062	86.81
1340		132.297	127.028	100.533	78.354	64.403	82.951
1420		122.835	127.546	100.247	78.398	68.505	75.2
1520		154.421	158.658	122.278	98.582	114.882	97.049
1620		126.716	129.628	130.12	80.43	98.887	83.452
1700		144.534	172.224	120.817	119.308	107.127	118.958
1780		147.058	163.707	127.717	103.906	92.261	105.764
1880		161.343	180.49	131.867	129.32	103.671	131.322
2000		136.759	140.532	107.096	89.644	90.064	101.191
2080		136.215	132.472	105.967	97.55	79.562	100.692
2180		90.495	140.665	86.487	94.089	63.223	90.128
2260		105.769	111.99	94.792	86.497	74.624	93.289
2340		124.608	139.57	95.313	104.541	88.058	110.05
2440		112.951	141.99	88.915	93.823	72.165	92.46
2540		133.72	139.286	111.941	98.344	72.479	96.156
2620		131.801	148.545	105.626	92.46	71.235	98.108
2700		147.751	145.66	100.595	92.829	74.692	101.62
2780		129.875	122.376	104.021	85.646	75.231	100.58
2860		125.148	136.419	87.904	91.905	74.73	90.062
3000		104.026	114.761	101.744	64.869	60.253	73.023
3080		107.483	111.252	85.841	72.142	66.363	90.083
3160		103.263	108.724	87.469	66.986	72.874	73.756
3240		104.524	117.669	89.901	73.267	56.603	68.237
3340		95.79	114.221	79.822	71.004	54.749	77.149
3420		107.021	113.655	95.489	64.966	63.723	74.699
3520		111.204	136.917	97.043	83.194	72.324	99.249
3600		109.588	139.669	95.011	89.468	77.792	88.159
3680		115.522	119.536	91.209	78.22	82.148	84.329
3760		114.986	128.624	105.362	71.985	69.804	81.931
3840		116.705	145.967	92.85	92.524	56.748	87.195
4020		125.785	105.917	96.057	79.546	66.108	85.416
4100		97.583	100.489	84.814	64.489	55.965	80.528
4180		86.524	102.731	82.175	56.838	56.404	63.773
4280		84.427	106.578	83.53	64.57	69.142	68.941
4360		120.442	107.501	87.224	65.905	54.791	77.651
4440		128.105	122.521	101.825	82.683	66.074	93.49
4540		126.256	119.041	106.165	113.046	77.219	93.079
4620		121.999	130.229	97.009	84.433	76.72	88.301
4700		122.212	124.07	98.378	75.918	54.81	77.381
4780		123.393	129.082	100.729	67.513	70.505	83.159
4880		105.657	130.854	87.766	82.419	55.137	84.572
5040		106.302	138.364	87.103	80.709	69.021	81.962
5120		88.607	110.386	76.103	78.683	56.442	67.881
5200		92.501	115.21	84.946	62.023	54.959	65.967
5300		122.696	114.552	109.128	66.707	66.794	83.899
5380		114.835	132.404	94.389	90.332	76.248	92.823
5460		113.257	130.717	96.823	83.832	63.689	95.123
5540		128.841	130.096	93.744	82.022	79.93	92.441
5620		113.809	115.448	88.669	78.638	65.268	82.742
5700		128.735	105.336	89.026	70.397	56.685	74.395
5780		106.09	105.163	84.326	60.724	70.992	68.211
5860		96.164	98.359	83.881	56.058	57.887	61.822
6000		98.915	104.833	72.984	68.198	47.882	59.898
6100		99.763	97.069	73.518	63.72	53.733	69.75
6180		88.274	96.25	75.396	59.39	51.772	71.412
6260		130.6	111.115	95.981	92.824	69.892	92.283
6360		104.337	115.987	94.353	83.995	68.658	81.417
6440		100.838	113.741	88.204	75.651	75.255	80.187
6520		108.307	120.847	83.651	71.639	63.584	79.836
6620		85.826	127.782	87.626	72.581	55.151	70.504
6700		81.149	112.023	87.597	66.619	63.423	62.872
6780		87.372	98.421	77.449	57.857	52.331	75.409
6860		88.487	96.45	78.27	63.277	47.274	64.481
7000		87.59	85.664	72.651	58.771	46.069	68.643
7080		87.194	99.972	91.119	58.594	55.678	68.285
7180		98.485	105.474	89.446	81.457	63.849	78.272
7300		100.411	117.157	86.696	59.817	70.859	87.774
7380		101.831	120.289	78.958	87.07	60.704	96.955
7480		104.307	119.979	79.589	59.778	64.335	77.284
7560		95.821	112.959	72.214	66.154	54.319	72.789
7640		103.656	101.053	84.1	68.025	70.859	64.463
7720		96.054	100.139	85.078	62.634	69.909	77.278
7800		91.234	99.292	79.737	59.951	60.688	63.635
7880		74.403	100.88	68.761	54.485	46.351	70.47
8000		103.244	99.54	85.341	66.568	57.202	79.601
8082		114.153	129.423	93.558	85.593	69.266	86.774
8160		117.429	100.279	97.094	74.384	74.316	93.449
8240		96.493	106.112	79.072	70.111	67.111	82.107
8320		87.45	106.506	71.027	69.078	61.244	76.907
8440		91.175	99.508	73.767	56.886	74.604	79.168
8520		80.948	95.899	69.413	56.438	61.049	69.538
8600		111.181	91.088	89.208	59.693	58.434	68.084
8680		170.409	93.391	120.8	65.641	90.076	63.778
8800		128.929	108.197	106.394	75.524	77.146	67.99
8880		98.941	121.529	87.607	85.188	65.653	77.659
9000		139.074	116.888	102.958	76.158	68.358	78.92
9080		109.603	136.506	70.861	84.854	67.277	91.48
9160		102.131	120.485	84.272	82.337	61.192	78.185
9240		93.248	113.65	88.015	73.578	81.681	84.473
9340		106.914	98.376	84.773	65.736	53.951	75.787
9440		99.677	124.653	81.574	83.151	54.925	86.875
9520		105.389	143.422	101.561	78.588	77.322	103.763
9600		106.593	131.067	109.623	90.952	69.701	96.233
9680		109.573	137.48	98.763	79.968	69.656	86.936
9780		100.188	119.385	105.288	73.573	69.241	79.133
9860		112.396	114.426	94.584	71.923	78.243	88.883
10000		102.939	125.173	95.161	72.349	69.242	86.963
10080		91.766	104.479	79.754	68.711	68.114	75.7
10160		97.632	122.519	77.174	62.575	60.91	69.727
10260		95.007	110.792	82.47	73.859	54.314	71.507
10340		111.029	129.374	98.577	86.525	68.846	95.343
10420		100.032	120.874	94.664	77.525	74.196	100.092
10500		94.47	120.426	84.689	77.201	73.236	91.302
10580		107.133	133.636	90.627	77.406	68.942	97.515
10680		104.433	104.449	99.9	77.936	67.177	83.428
10760		113.853	121.719	81.993	88.688	69.11	94.008
10880		97.44	99.263	78.774	68.292	55.744	79.942
11020		96.44	111.166	88.886	67.566	55.518	96.332
11100		84.666	122.777	86.025	79.057	72.122	76.83
11180		132.687	190.779	125.43	159.982	98.866	128.014
11260		136.725	164.222	119.089	92.196	96.973	109.072
11340		122.103	149.815	109.993	88.747	76.521	95.458
11420		151.949	155.114	117.412	96.436	94.564	97.343
11500		136.016	184.106	113.904	143.806	81.591	146.166
11620		125.55	115.933	103.688	76.729	75.413	87.586
11700		109.419	121.359	94.35	69.464	63.12	90.645
11780		115.382	122.571	84.323	78.949	80.254	104.725
11860		98.441	107.344	84.088	62.511	61.337	75.44
12020		97.945	127.657	76.814	82.499	54.868	79.729
12100		113.677	142.869	105.006	94.574	85.803	103.58
12180		119.158	134.104	94.961	68.376	75.776	101.26
12260		93.242	118.949	84.912	72.8	81.097	94.943
12340		92.938	126.123	91.008	88.218	71.066	100.126
12420		100.825	142.207	94.655	93.897	80.716	107.89
12500		100.368	126.593	87.812	83.964	73.348	89.57
12580		88.244	126.364	76.631	68.356	65.317	97.406
12680		82.526	111.982	76.247	86.075	59.771	83.708
12780		86.406	113.17	69.913	72.433	59.911	91.307
12860		103.525	113.046	82.603	65.031	61.814	88.715
13000		129.154	155.201	123.149	103.587	93.11	112.259
13080		142.535	154.831	121.954	111.553	102.551	123.89
13160		117.218	162.682	119.061	125.292	86.786	127.966
13280		121.529	131.052	92.985	106.962	70.017	113.016
13360		127.028	120.724	92.371	88.38	79.059	101.305
13460		118.191	154.294	103.957	133.944	98.932	126.367
13540		103.954	142.166	102.371	93.533	73.708	104.345
13620		98.552	137.337	98.713	91.601	82.292	97.566
13700		112.483	118.972	80.701	86.182	66.115	97.366
13780		100.153	118.111	86.205	76.547	83.766	85.405
13880		126.561	159.853	111.795	102.475	104.703	113.083
14000		102.676	123.489	102.174	74.193	79.751	98.382
14080		93.607	130.108	84.674	90.009	68.478	93.604
14200		113.289	118.925	89.877	78.393	67.159	84.883
14280		97.618	135.933	101.142	92.627	72.537	132.124
14360		118.621	135.332	78.815	87.981	76.035	108.355
14440		133.6	127.368	94.584	84.391	71.289	94.899
14560		110.298	107.542	83.959	73.223	70.435	104.038
14640		94.314	132.382	82.528	86.881	52.864	85.21
14720		104.398	135.622	102.067	90.475	70.016	79.786
14800		113.629	136.648	106.81	90.152	68.711	106.528
14880		109.114	130.272	97.642	100.945	80.608	99.541
15020		123.192	145.503	99.293	104.75	81.254	128.087
15100		102.025	132.367	98.312	94.103	85.659	115.269
15180		99.941	154.566	100.393	102.102	97.338	113.096
15260		101.744	123.617	85.573	82.644	77.986	90.226
15340		108.696	151.069	94.58	109.427	68.145	99.734
15420		95.922	140.422	95.859	104.112	73.56	96.368
15500		80.789	127.317	80.834	66.832	63.647	75.506
15600		102.73	161.347	95.887	94.394	96.044	105.438
15720		133.678	139.456	113.218	94.762	90.548	106.136
15800		126.352	132.646	87.938	84.583	86.511	95.467
15880		100.992	123.69	108.215	76.761	85.763	99.986
16000		102.974	116.458	99.446	63.588	83.449	82.372
16120		94.935	124.053	84.052	78.341	69.147	96.181
16200		94.181	127.888	85.761	78.904	53.477	103.772
16280		85.664	120.468	85.988	77.718	62.668	88.279
16360		104.747	141.874	101.513	89.163	79.256	108.942
16440		123.517	124.164	109.383	97.523	72.325	104.06
16520		101.691	143.434	101.859	101.922	107.105	118.54
16600		113.199	151.462	117.484	102.615	84.997	105.382
16680		112.894	125.126	97.369	81.893	98.167	99.737
16760		97.281	132.293	108.505	94.624	81.181	93.493
16840		134.334	139.258	89.064	75.732	61.555	104.312
17000		110.722	148.909	94.761	81.118	86.723	109.956
17080		125.393	165.097	97.771	101.778	82.492	103.851
17180		119.616	158.373	122.732	102.565	87.22	119.004
17260		142.479	170.638	130.895	123.845	103.463	139.73
17360		119.41	144.891	125.229	105.79	100.133	119.683
17440		112.982	160.702	114.762	111.374	97.915	117.857
17520		98.803	155.129	114.444	118.287	80.637	112.889
17620		130.618	119.809	103.568	73.544	84.53	81.894
17700		109.029	127.217	110.192	90.334	82.962	106.523
17780		128.174	143.856	122.831	103.143	113.81	120.076
17880		131.956	130.505	121.762	110.135	90.5	128.629
18000		109.277	148.21	89.591	104.131	76.438	106.445
18080		103.481	136.025	104.231	98.553	85.614	118.296
18180		107.124	110.604	87.419	83.224	67.171	110.09
18260		98.175	130.459	91.575	92.781	79.637	93.024
18360		85.869	118.599	95.25	71.514	67.901	94.26
18440		105.438	109.467	99.876	78.244	81.249	95.233
18520		102.947	125.877	87.075	77.166	69.69	89.657
18600		120.565	138.377	101.624	90.111	84.613	116.602
18680		121.415	124.418	90.809	95.074	87.35	120.68
18800		119.652	136.664	113.817	93.333	90.616	115.858
18880		111.888	145.497	99.984	87.712	87.642	119.273
19000		90.975	133.789	81.236	87.563	79.179	106.578
19080		93.249	104.683	87.319	76.704	85.884	104.232
19160		97.012	95.474	84.712	70.326	66.609	85.047
19260		74.924	107.374	73.009	76.681	63.885	84.048
19360		81.31	124.088	77.007	73.862	63.507	80.753
19440		109.47	133.884	103.559	84.353	82.354	98.355
19540		120.057	133.023	94.081	97.291	95.032	102.117
19640		116.099	137.804	105.624	102.9	92.768	108.615
19720		126.966	136.299	105.888	96.742	94.294	110.683
19800		116.911	141.528	106.284	96.2	84.269	107.016
19880		101.219	132.92	104.045	82.003	72.116	99.734
20000		89.816	125.363	91.735	91.108	69.462	104.816
20080		113.713	131.982	89.365	74.714	81.542	103.456
20160		88.585	104.045	86.557	68.605	72.281	91.931
20240		114.184	130.215	85.745	76.56	65.429	95.88
20360		120.853	159.694	103.382	100.33	80.069	115.7
20440		130.965	137.091	102.587	93.756	96.489	119.487
20520		115.505	134.921	88.914	99.89	94.257	116.245
20600		109.975	125.351	95.833	91.11	80.07	116.058
20680		110.372	132.392	97.26	83.111	82.614	103.726
20780		99.578	122.698	106.589	88.743	78.333	98.481
20860		97.741	126.41	93.424	83.271	70.84	109.474
21000		104.628	110.892	89.433	72.007	70.839	96.451
21080		87.88	105.751	72.429	68.47	69.311	88.891
21160		99.715	101.044	87.172	71.74	65.236	76.316
21260		110.345	137.141	105.376	82.813	82.49	117.763
21340		120.69	130.921	111.634	110.9	90.758	112.238
21460		119.321	139.323	100.804	88.628	85.486	113.319
21540		115.83	131.685	107.122	88.218	93.052	107.951
21640		109.08	125.325	94.61	88.367	70.385	99.628
21720		133.68	142.657	91.071	82.711	87.025	99.524
21800		101.726	139.515	91.713	83.234	76.537	94.656
21880		124.93	127.234	100.501	89.059	67.857	92.857
22000		121.541	111.198	121.096	80.088	92.883	86.69
22080		119.337	114.187	105.615	88.845	104.118	103.006
22160		153.794	159.858	124.632	111.307	112.423	120.785
22240		142.899	191.628	139.251	153.466	103.133	138.107
22360		114.434	147.057	113.463	100.125	88.415	105.393
22440		106.202	155.64	130.802	106.733	109.116	119.293
22520		163.213	174.26	139.153	104.645	133.723	115.239
22600		117.093	162.137	125.993	112.761	116.827	116.895
22680		106.731	143.005	105.732	87.849	94.488	111.176
22760		129.194	140.158	82.962	98.466	77.292	103.926
22840		141.809	125.803	92.214	92.232	72.565	97.29
23000		137.106	166.54	112.757	122.537	97.779	136.156
23121		118.116	154.629	101.186	111.724	90.312	117.919
23200		114.825	139.229	105.676	107.142	87.195	126.809
23280		123.684	132.011	115.223	92.629	83.115	95.652
23360		103.127	146.372	105.684	84.661	77.559	99.926
23440		109.853	139.145	100.776	112.204	83.497	126.719
23520		113.573	109.918	99.277	83.205	78.058	96.614
23620		125.774	115.644	103.71	83.308	81.605	100.442
23700		144.413	124.902	119.407	105.906	93.865	125.033
23780		120.647	129.893	107.245	92.648	83.513	104.428
23880		147.347	135.235	102.719	92.317	85.959	114.401
24000		133.384	148.379	119.032	109.706	86.369	124.342
24080		119.166	121.082	102.881	86.316	82.26	108.69
24180		92.978	131.423	94.396	90.587	77.569	98.351
24280		104.083	138.414	119.316	112.757	89.283	110.672
24360		140.735	204.407	142.955	148.158	110.874	164.085
24440		175.812	198.946	161.521	141.779	110.914	152.329
24540		154.252	192.455	130.26	150.702	123.101	167.619
24640		129.402	136.546	116.944	90.509	107.531	109.495
24720		140.66	172.424	116.251	127.686	98.598	140.31
24800		152.428	140.014	133.724	113.025	109.321	109.862
24880		146.853	125.596	115.542	87.621	88.201	119.052
25000		131.566	138.867	133.184	103.305	101.366	122.153
25080		136.886	145.282	130.256	106.085	107.752	140.99
25180		129.745	148.542	133.782	101.981	108.274	123.256
25260		125.101	152.363	131.164	96.643	106.868	141.173
25340		123.425	140.033	119.249	109.3	94.072	117.105
25420		122.368	125.772	109.412	83.94	104.618	116.55
25500		124.947	125.802	112.525	86.91	95.821	95.329
25600		125.609	128.495	101.844	82.751	95.051	116.114
25700		133.62	151.873	112.234	105.729	103.867	121.389
25780		121.779	134.566	133.859	88.942	123.458	104.112
25860		136.54	162.714	115.783	117.113	104.025	139.37
26000		152.03	203.715	130.248	173.625	127.034	159.419
26080		144.963	179.659	127.747	139.768	109.698	148.154
26160		126.594	232.296	122.571	151.691	115.875	153.515
26240		130.532	237.078	113.522	163.297	104.06	143.506
26360		129.552	265.361	115.784	177.533	104.695	151.867
26442		154.003	277.555	137.193	204.118	117.228	173.715
26520		149.655	279.689	125.268	226.477	109.022	196.545
26600		142.236	304.542	148.312	269.974	110.324	256.134
26680		125.623	256.031	113.158	198.543	114.469	184.801
26760		132.372	202.045	116.014	145.66	91.944	170.44
26860		131.537	219.064	110.116	170.284	99.067	206.742
27000		135.82	230.838	119.146	188.12	102.892	181.455
27080		136.093	235.92	102.8	190.391	96.087	188.476
27160		134.38	197.57	103.633	162.354	94.334	203.249
27240		103.249	290.827	95.206	193.411	78.537	166.71
27360		129.281	287.429	112.183	251.195	103.893	177.88
27440		164.508	317.19	131.509	300.908	114.017	243.245
27520		133.554	357.324	133.587	327.599	109.698	218.999
27600		130.994	234.948	124.889	251.463	109.488	223.108
27680		144.982	316.998	130.083	292.563	119.314	197.856
27780		144.785	332.496	120.883	316.33	124.023	216.915
27860		157.151	345.502	138.895	359.826	106.618	264.355
28000		156.541	348.291	120.786	281.209	101.835	189.421
28080		129.542	338.696	112.633	270.829	87.822	183.226
28200		118.805	354.034	95.896	159.952	70.093	121.314
28280		118.896	254.836	97.865	170.715	78.264	121.749
28360		148.357	227.873	131.689	158.696	90.075	132.506
28440		172.657	402.379	144.677	149.988	110.213	116.989
28520		275.875	252.986	209.635	172.028	160.432	115.869
28600		202.536	271.863	148.823	114.027	123.117	107.517
28680		103.928	269.562	115.335	131.874	80.443	104.151
28780		131.625	189.28	103.666	134.228	79.937	109.703
28880		116.715	243.088	88.466	156.415	72.883	148.484
29000		115.72	126.528	107.664	73.764	67.721	101.522
29080		90.456	97.593	88.675	67.734	66.485	85.148
29160		75.989	103.996	82.855	86.567	58.92	100.233
29260		91.838	126.387	92.439	79.791	62.011	98.626
29340		129.105	119.237	107.307	98.816	78.343	103.34
29420		151.76	139.144	134.269	98.814	81.572	115.314
29520		170.336	164.418	132.723	111.693	93.335	134.558
29600		143.214	164.76	119.817	96.481	87.671	107.993
29700		116.508	170.074	101.835	115.197	74.167	108.804
29780		134.369	135.621	112.975	96.492	95.843	136.022
29860		113.914	118.062	82.247	73.972	75.925	83.701
30000		88.392	134.159	72.564	64.997	58.789	87.499
30080		91.597	147.687	89.21	78.705	59.473	69.685
30160		91.71	113.764	69.966	58.592	54.153	62.298
30240		85.872	114.432	79.59	59.352	68.672	87.498
30320		121.419	144.591	106.176	85.756	85.524	92.32
30440		119.015	151.559	104.062	89.863	74.539	112.123
30520		126.568	127.202	101.398	73.827	82.142	97.698
30600		98.234	110.019	93.987	62.475	72.913	80.72
30680		120.548	115.027	93.63	65.41	74.066	76.954
30760		105.567	108.633	86.512	76.468	72.191	82.929
30860		78.361	107.368	82.182	67.404	68.738	75.384
31000		93.276	120.487	79.484	75.707	64.74	85.913
31100		93.439	105.729	79.713	72.731	56.075	77.291
31180		105.503	99.006	83.087	68.079	58.321	83.47
31260		135.632	137.547	115.805	91.702	102.145	102.849
31360		134.566	141.631	101.3	119.096	73.26	116.11
31440		124.551	98.411	102.884	83.751	80.354	85.281
31520		115.64	120.774	107.159	111.665	70.477	104.387
31620		119.141	95.683	97.386	78.392	68.635	86.775
31700		119.666	105.154	96.776	69.623	84.204	83.817
31780		100.012	126.331	101.715	74.133	60.236	98.817
31880		97.837	117.939	86.085	88.235	70.511	95.089
32000		118.917	170.907	114.717	143.096	126.233	149.835
32120		121.64	177.09	119.252	134.306	84.092	125.396
32200		147.539	183.141	115.721	149.223	93.166	138.658
32280		104.759	160.564	95.31	95.607	61.48	101.186
32360		100.074	122.804	96.165	82.642	73.958	100.635
32440		124.788	130.602	101.681	92.445	97.267	101.727
32520		110.246	141.36	105.591	102.404	73.274	99.181
32620		93.161	128.398	84.105	92.66	72.934	95.337
32699		115.253	105.219	94.994	67.964	73.599	70.437
32800		96.589	109.351	85.143	72.253	70.769	83.552
32880		96.273	108.176	76.285	68.459	57.598	80.429
33000		85.383	106.091	73.709	73.013	50.317	68.948
33080		118.118	126.516	99.926	81.679	68.753	89.097
33160		120.782	116.708	103.275	58.914	74.425	70.131
33280		110.09	110.498	98.643	72.483	66.784	87.257
33360		96.983	117.547	87.476	70.993	62.148	95.265
33440		104.975	103.943	86.743	54.261	60.92	77.506
33520		102.889	111.38	104.056	65.85	75.721	78.402
33600		89.118	84.597	84.282	59.988	56.548	62.189
33720		92.334	87.381	84.651	52.268	51.986	64.292
33800		83.434	93.226	73.725	55.95	42.382	62.169
33880		96.874	104.455	93.035	67.858	66.286	68.054
34020		100.546	109.211	86.246	74.153	53.231	73.933
34100		116.36	115.484	99.542	65.778	70.189	76.942
34179		111.271	115.692	86.183	76.204	73.621	89.424
34299		114.693	128.847	89.43	73.892	77.693	90.701
34380		116.257	132.585	98.696	64.98	81.785	71.106
34460		95.295	92.828	90.543	66.293	61.279	63.163
34540		101.988	98.681	88.739	57.394	70.52	75.564
34620		87.883	104.932	70.824	61.966	58.109	77.256
34699		87.537	85.839	78.682	55.395	52.011	62.326
34780		90.459	91.434	75.225	67.169	52.434	67.368
34860		84.362	90.625	69.768	49.054	49.607	65.124
35000		107.94	117.689	92.04	76.236	55.221	82.849
35080		107.306	104.748	100.638	65.197	70.802	79.54
35159		105.926	101.076	80.68	65.526	67.103	80.901
35240		98.471	118.195	86.541	66.154	55.889	95.026
35320		92.083	97.884	88.501	52.91	62.88	67.613
35484		86.782	87.403	80.619	55.263	50.105	66.367
35560		84.445	94.758	67.757	50.945	51.995	77.182
35640		90.326	115.082	76.471	53.075	55.516	71.753
35720		91.855	96.364	73.302	58.96	55.784	67.77
35800		79.059	86.809	67.878	60.471	48.561	65.256
35880		105.378	106.458	106.395	60.376	74.227	78.173
35999		99.868	114.957	81.779	69.809	64.059	84.802
36079		99.573	99.1	100.47	60.054	71.973	75.214
36160		82.926	115.921	93.955	62.496	67.665	73.093
36240		94.036	90.71	86.291	58.938	57.513	64.623
36320		94.73	103.253	88.191	57.681	58.987	78.933
36400		100.004	98.582	87.921	70.85	56.385	74.122
36480		89.775	106.769	88.22	65.382	62.89	80.299
36580		74.475	98.622	73.513	52.362	54.095	78.866
36680		72.61	97.796	79.233	52.516	52.006	61.947
36760		71.397	98.071	80.288	70.399	55.506	72.2
36840		112.58	107.648	80.099	70.608	64.492	101.779
37001		112.064	116.247	97.298	85.866	65.256	85.793
37079		104.726	113.003	89.518	61.924	70.416	82.477
37160		105.619	105.977	97.3	60.101	76.418	64.105
37260		102.005	95.072	88.916	70.03	69.153	65.711
37340		111.171	95.503	78.456	55.224	61.501	76.362
37420		78.891	90.736	81.682	60.152	54.779	68.395
37540		83.504	89.85	66.863	46.15	58.94	67.563
37620		89.478	86.494	80.644	62.965	54.775	71.773
37700		77.759	88.729	73.406	46.329	52.776	52.993
37780		112.168	104.02	102.982	56.842	73.854	79.241
37860		101.169	102.97	99.591	61.543	81.418	87.683
38020		138.103	120.995	114.619	60.213	77.937	80.215
38100		116.065	127.39	108.996	80.225	81.632	86.394				Peak detection							AUC							Time							a							PU(a)							Perfusion variability
38179		118.305	133.836	101.431	84.386	72.887	99.679
38260		109.775	221.106	84.935	173.596	72.98	156.8				Dig II dx	Dig II sin	Dig III dx	Dig III sin	Dig IV dx	Dig IV sin		Dig II dx	Dig II sin	Dig III dx	Dig III sin	Dig IV dx	Dig IV sin		Dig II dx	Dig II sin	Dig III dx	Dig III sin	Dig IV dx	Dig IV sin		Dig II dx	Dig II sin	Dig III dx	Dig III sin	Dig IV dx	Dig IV sin		Dig II dx	Dig II sin	Dig III dx	Dig III sin	Dig IV dx	Dig IV sin		Dig II dx	Dig II sin	Dig III dx	Dig III sin
38340		103.36	237.429	95.547	213.925	63.449	192.787
38419		119.802	202.312	91.313	151.559	89.533	142.047				0	0	0	0	0	0		0	0	0	0	0	0		0	0	0	0	0	0		1.03265	1.07735	1.02214	1.11786	1.04411	1.07422		116.838	202.312	103.685	151.559	89.533	142.047		30.6803	41.5853	23.5403	37.216
38500		106.179	133.787	95.962	108.487	80.466	98.119				0	0	0	0	0	0		0	0	0	0	0	0		0	0	0	0	0	0		1.03261	1.07739	1.0218	1.11816	1.04082	1.07447		116.842	126.376	103.693	108.487	82.5501	99.6386		30.6803	41.5853	23.5403	37.216
38579		87.259	133.635	92.686	98.333	64.446	98.335				0	0	0	0	0	0		0	0	0	0	0	0		0	0	0	0	0	0		1.03297	1.07791	1.02176	1.1181	1.04101	1.07446		116.804	126.155	103.694	98.333	82.542	99.6388		30.6803	41.5853	23.5403	37.2755
38660		119.959	108.35	112.28	90.89	74.535	96.159				0	0	0	0	0	0		0	0	0	0	0	0		0	0	0	0	0	0		1.03269	1.07772	1.02201	1.11751	1.04476	1.07434		116.834	126.192	112.28	90.89	82.3758	99.6417		30.6148	41.5853	23.5403	37.3005
38759		128.942	168.328	115.025	144.422	88.032	144.347				0	0	0	0	0	0		0	0	0	0	0	0		0	0	0	0	0	0		1.03263	1.07796	1.02229	1.11713	1.04469	1.07412		128.942	168.328	115.025	144.422	88.032	144.347		30.6803	41.7792	23.5403	37.3298
38860		176.903	241.801	142.096	216.123	101.794	168.419				0	0	0	0	0	0		0	0	0	0	0	0		0	0	0	0	0	0		1.03282	1.07894	1.02423	1.11786	1.0446	1.07382		176.903	241.801	142.096	216.123	101.794	168.419		30.9053	41.9032	23.5985	37.393
39000		144.628	182.005	119.398	153.233	138.792	148.182				0	0	0	0	0	0		0	0	0	0	0	0		0	0	0	0	0	0		1.03302	1.07978	1.02615	1.11736	1.04442	1.07356		144.628	182.005	119.398	153.233	138.792	148.182		30.8835	41.621	23.6287	37.519
39080		125.271	203.799	109.547	142.9	108.526	123.596				0	0	0	0	0	0		0	0	0	0	0	0		0	0	0	0	0	0		1.03313	1.08007	1.02624	1.1169	1.0442	1.07337		125.271	203.799	109.547	142.9	108.526	123.596		30.7422	41.621	23.6805	36.8538
39200		123.951	198.146	123.737	174.127	109.904	147.273				0	0	0	0	0	0		0	0	0	0	0	0		0	0	0	0	0	0		1.03299	1.08183	1.02615	1.11713	1.0443	1.07359		123.951	198.146	123.737	174.127	109.904	147.273		30.7422	41.621	23.6055	36.8538
39279		108.538	138.802	115.415	106.789	102.228	100.47				0	0	0	0	0	0		0	0	0	0	0	0		0	0	0	0	0	0		1.03299	1.07997	1.02626	1.11685	1.04059	1.0738		116.302	138.802	115.415	106.789	102.228	98.9186		30.7422	41.482	23.6055	36.8538
39360		132.945	125.937	123.71	95.622	91.231	88.692				0	0	0	0	0	0		0	0	0	0	0	0		0	0	0	0	0	0		1.03294	1.07991	1.02599	1.11699	1.04091	1.07383		132.945	125.718	123.71	95.622	91.231	98.724		30.7422	41.482	23.5537	36.8538
39440		110.963	167.026	82.802	124.88	70.312	130.005				0	0	0	0	0	0		0	0	0	0	0	0		0	0	0	0	0	0		1.03247	1.08148	1.02589	1.11762	1.04023	1.07507		116.332	167.026	103.442	124.88	82.1187	130.005		30.7618	41.482	23.5537	36.8538
39520		123.512	147.635	117.571	106.384	90.728	123.208				0	0	0	0	0	0		0	0	0	0	0	0		0	0	0	0	0	0		1.03243	1.08269	1.02566	1.11744	1.04084	1.0748		123.512	147.635	117.571	106.384	90.728	123.208		30.7618	41.426	23.6055	36.8538
39620		109.143	170.38	108.622	125.776	95.503	137.033				0	0	0	0	0	0		0	0	0	0	0	0		0	0	0	0	0	0		1.03238	1.08251	1.02597	1.11711	1.04079	1.07471		116.337	170.38	108.622	125.776	95.503	137.033		30.7422	41.482	23.6055	36.8538
39700		121.537	151.208	118.757	109.484	94.337	113.774				0	0	0	0	0	0		0	0	0	0	0	0		0	0	0	0	0	0		1.03167	1.0834	1.02695	1.1171	1.04057	1.07458		116.383	151.208	118.757	109.484	94.337	113.774		30.7422	41.6265	23.6055	36.8538
39780		130.569	145.645	102.715	99.574	82.09	112.733				0	0	0	0	0	0		0	0	0	0	0	0		0	0	0	0	0	0		1.03222	1.08492	1.02871	1.12121	1.04371	1.07416		130.569	145.645	102.96	99.574	81.6242	112.733		30.7618	41.7862	23.7575	36.9368
39860		134.601	134.36	104.776	97.225	85.192	102.589				0	0	0	0	0	0		0	0	0	0	0	0		0	0	0	0	0	0		1.03314	1.08564	1.02999	1.1263	1.04339	1.07394		134.601	125.283	102.892	97.225	85.192	98.411		30.5853	42.0597	23.8088	36.0205
40000		130.299	140.431	117.828	96.57	107.748	110.051				0	0	0	0	0	0		0	0	0	0	0	0		0	0	0	0	0	0		1.03288	1.08658	1.03001	1.12997	1.0402	1.07414		130.299	140.431	117.828	96.57	107.748	110.051		30.5853	41.6385	23.8088	35.6605
40080		128.232	125.738	109.607	94.649	104.095	101.301				0	0	0	0	0	0		0	0	0	0	0	0		0	0	0	0	0	0		1.03257	1.08755	1.03061	1.13318	1.03929	1.07404		128.232	122.699	109.607	94.649	104.095	98.3038		30.4335	41.6385	23.7908	35.6085
40159		99.018	108.93	88.212	70.711	77.822	79.267				0	0	0	0	0	0		0	0	0	0	0	0		0	0	0	0	0	0		1.03277	1.08953	1.03001	1.13463	1.03879	1.0727		115.837	121.003	102.724	74.0441	81.6136	98.2853		30.4335	40.8085	23.743	35.5913
40239		91.789	130.87	79.866	96.903	76.64	110.139				0	0	0	0	0	0		0	0	0	0	0	0		0	0	0	0	0	0		1.03272	1.08998	1.02951	1.13391	1.04154	1.0734		115.838	120.74	102.716	96.903	81.5677	110.139		30.4335	40.8085	23.743	35.5913
40320		107.732	139.838	96.262	92.571	74.933	107.09				0	0	0	0	0	0		0	0	0	0	0	0		0	0	0	0	0	0		1.03272	1.0893	1.03016	1.13426	1.04494	1.07342		115.838	139.838	102.714	92.571	81.4261	107.09		30.502	40.9435	23.743	35.5913
40399		119.476	137.682	107.687	88.068	79.217	106.287				0	0	0	0	0	0		0	0	0	0	0	0		0	0	0	0	0	0		1.032	1.08917	1.03015	1.13431	1.04531	1.07274		115.843	137.682	107.687	88.068	80.4686	106.287		30.6053	41.096	23.7867	35.7033
40480		132.316	140.794	124.471	78.695	89.465	100.735				0	0	0	0	0	0		0	0	0	0	0	0		0	0	0	0	0	0		1.03114	1.0897	1.0312	1.13436	1.0459	1.07324		132.316	140.794	124.471	73.7991	89.465	97.2612		30.6053	41.16	23.7867	35.836
40560		122.117	125.688	95.466	77.565	89.303	99.009				0	0	0	0	0	0		0	0	0	0	0	0		0	0	0	0	0	0		1.03084	1.0902	1.03257	1.13374	1.046	1.07331		122.117	119.224	102.64	73.7534	89.303	97.2561		30.6053	41.16	23.7867	35.836
40640		106.544	126.863	121.288	87.998	84.194	110.608				0	0	0	0	0	0		0	0	0	0	0	0		0	0	0	0	0	0		1.0306	1.0905	1.03233	1.13298	1.04597	1.07302		115.84	118.827	121.288	73.7151	84.194	110.608		30.741	40.6393	23.8085	35.9502
40722		165.527	141.346	126.174	87.852	97.015	114.792				0	0	0	0	0	0		0	0	0	0	0	0		0	0	0	0	0	0		1.03094	1.09028	1.03239	1.13292	1.047	1.07322		165.527	141.346	126.174	73.2841	97.015	114.792		30.6207	40.3073	23.8085	35.9822
40859		103.923	114.407	79.406	81.33	83.064	92.131				0	0	0	0	0	0		0	0	0	0	0	0		0	0	0	0	0	0		1.03138	1.09098	1.03256	1.13312	1.04673	1.07292		115.801	117.991	102.548	73.026	83.064	96.4381		30.6207	40.041	23.8085	35.8547
41000		98.892	104.967	86.464	61.216	82.612	88.424				0	0	0	0	0	0		0	0	0	0	0	0		0	0	0	0	0	0		1.03123	1.09216	1.03096	1.13402	1.04705	1.07509		115.804	117.672	102.693	72.9198	82.612	95.6315		30.6207	40.041	23.8085	35.8547
41099		90.411	98.231	96.107	57.709	70.1	77.858				0	0	0	0	0	0		0	0	0	0	0	0		0	0	0	0	0	0		1.03138	1.09253	1.03226	1.13444	1.04711	1.07968		115.801	117.461	102.607	72.6131	80.3251	95.3106		30.6207	40.041	23.8085	35.8547
41179		88.648	98.865	83.956	56.339	60.234	90.716				0	0	0	0	0	0		0	0	0	0	0	0		0	0	0	0	0	0		1.03102	1.09205	1.03275	1.13411	1.04728	1.07946		115.809	117.247	102.135	72.4538	80.2884	95.2325		30.6207	40.2612	23.7752	35.8547
41259		105.548	110.2	101.203	63.648	72.726	95.429				0	0	0	0	0	0		0	0	0	0	0	0		0	0	0	0	0	0		1.02999	1.09167	1.03276	1.13563	1.04722	1.08261		115.831	117.178	102.134	72.2583	80.3004	94.7751		30.874	40.2612	23.8342	36.0115
41339		115.787	111.522	115.322	92.832	89.602	98.282				0	0	0	0	0	0		0	0	0	0	0	0		0	0	0	0	0	0		1.02962	1.0922	1.03298	1.13746	1.04719	1.08368		115.834	117.103	115.322	92.832	89.602	94.6302		30.874	40.4153	23.891	36.0115
41419		115.843	103.041	98.628	76.28	93.923	91.379				0	0	0	0	0	0		0	0	0	0	0	0		0	0	0	0	0	0		1.0297	1.09329	1.03279	1.13718	1.04842	1.08555		115.833	116.874	102.127	72.0083	93.923	94.5264		30.874	40.4853	23.891	36.0115
41499		94.733	117.169	101.256	71.69	79.914	105.157				0	0	0	0	0	0		0	0	0	0	0	0		0	0	0	0	0	0		1.0302	1.09371	1.03333	1.13673	1.0485	1.08538		115.828	116.786	102.014	72.0844	80.0218	105.157		31.1237	40.522	23.9787	36.0587
41580		103.629	117.253	102.3	76.802	73.644	106.532				0	0	0	0	0	0		0	0	0	0	0	0		0	0	0	0	0	0		1.03009	1.09314	1.03311	1.13611	1.04852	1.08641		115.83	116.653	101.871	71.8174	79.9185	106.532		31.4082	40.397	24.2335	36.234
41679		99.616	108.052	101.193	68.187	90.502	87.049				0	0	0	0	0	0		0	0	0	0	0	0		0	0	0	0	0	0		1.03008	1.09318	1.03254	1.13608	1.04871	1.08535		115.788	116.397	101.893	71.5903	90.502	92.8855		31.3508	40.397	24.2335	36.1382
41780		101.054	104.212	91.503	59.435	80.469	79.506				0	0	0	0	0	0		0	0	0	0	0	0		0	0	0	0	0	0		1.03254	1.09368	1.03195	1.13761	1.04775	1.08428		115.615	115.98	101.919	70.9469	79.9278	92.608		31.542	40.1947	24.2335	36.1382
41860		95.711	103.653	96.104	65.35	74.258	89.897				0	0	0	0	0	0		0	0	0	0	0	0		0	0	0	0	0	0		1.02994	1.09361	1.0321	1.13752	1.04684	1.08425		115.648	115.741	101.911	70.9008	79.9657	92.2543		31.542	40.1947	24.2335	36.1382
42000		83.982	98.808	78.044	53.4	68.213	84.057				0	0	0	0	0	0		0	0	0	0	0	0		0	0	0	0	0	0		1.03241	1.0935	1.03239	1.13735	1.04575	1.08341		115.485	115.657	101.899	70.8631	80.4109	92.1708		31.542	40.1947	24.2335	36.1382
42080		90.475	85.54	86.602	52.326	61.216	75.48				0	0	0	0	0	0		0	0	0	0	0	0		0	0	0	0	0	0		1.03542	1.09352	1.03304	1.13837	1.04592	1.08423		114.709	115.525	101.874	70.7031	80.1671	92.0745		31.437	39.9023	24.2335	36.1382
42180		86.3	86.909	87.084	46.065	64.605	79.912				0	0	0	0	0	0		0	0	0	0	0	0		0	0	0	0	0	0		1.0358	1.09288	1.033	1.13938	1.0458	1.08523		114.673	115.302	101.875	70.5068	80.192	91.4747		31.437	40.21	24.2335	36.1382
42260		117.775	101.368	91.85	65.317	88.431	84.028				0	0	0	0	0	0		0	0	0	0	0	0		0	0	0	0	0	0		1.03549	1.09259	1.03294	1.14098	1.0469	1.08509		114.457	115.064	101.878	70.2975	88.431	91.3856		31.514	40.21	24.2335	36.2852
42340		109.727	105.525	111.967	68.134	93.33	94.581				0	0	0	0	0	0		0	0	0	0	0	0		0	0	0	0	0	0		1.03588	1.09288	1.03329	1.14055	1.04667	1.0849		113.873	115.057	111.967	70.1807	93.33	91.3893		31.517	40.3925	23.8422	36.3385
42460		103.158	116.612	93.513	66.184	86.033	92.173				0	0	0	0	0	0		0	0	0	0	0	0		0	0	0	0	0	0		1.03643	1.09516	1.03335	1.14125	1.04556	1.08575		113.161	115.007	101.744	69.9765	86.033	90.7137		31.1955	40.4585	23.5855	36.4657
42539		100.128	107.774	107.942	73.708	83.634	93.629				0	0	0	0	0	0		0	0	0	0	0	0		0	0	0	0	0	0		1.03615	1.09488	1.0339	1.14254	1.0447	1.08621		112.47	114.975	107.942	69.6674	79.5331	90.4077		31.0177	40.4495	23.3053	36.157
42620		102.684	104.775	88.822	56.333	88.851	83.322				0	0	0	0	0	0		0	0	0	0	0	0		0	0	0	0	0	0		1.03621	1.09214	1.0333	1.1424	1.04518	1.08423		112.137	114.983	101.632	69.3389	88.851	90.3482		30.9695	39.624	23.131	35.4155
42700		96.128	92.961	90.907	53.987	78.091	77.555				0	0	0	0	0	0		0	0	0	0	0	0		0	0	0	0	0	0		1.03637	1.09231	1.03327	1.14275	1.04551	1.08336		111.867	114.888	101.633	69.2838	79.1076	90.6751		30.9695	38.931	23.0913	34.9853
42780		98.24	88.06	89.4	62.145	71.208	78.737				0	0	0	0	0	0		0	0	0	0	0	0		0	0	0	0	0	0		1.03659	1.09137	1.03249	1.14261	1.04217	1.08253		111.806	114.711	101.561	69.2066	79.6907	90.1854		30.9695	38.3465	22.8302	34.851
42880		83.8	74.489	83.8	54.816	69.795	71.486				0	0	0	0	0	0		0	0	0	0	0	0		0	0	0	0	0	0		1.03631	1.09127	1.03185	1.1425	1.03937	1.08263		111.454	114.604	101.442	69.1243	79.9416	89.8092		30.7133	37.7848	22.7107	34.347
43000		87.105	86.787	77.287	50.157	61.082	76.848				0	0	0	0	0	0		0	0	0	0	0	0		0	0	0	0	0	0		1.03597	1.09191	1.0324	1.14324	1.03878	1.08347		111.254	114.432	101.375	68.7641	80.0729	89.3977		30.7133	37.4455	22.675	33.4947
43079		74.975	81.888	83.732	44.6	66.964	71.828				0	0	0	0	0	0		0	0	0	0	0	0		0	0	0	0	0	0		1.0371	1.09287	1.03299	1.14251	1.03873	1.08452		111.194	114.409	101.275	68.5397	79.9221	88.8634		30.7553	36.8467	22.3983	33.6462
43179		83.969	91.661	75.589	58.277	48.979	75.674				0	0	0	0	0	0		0	0	0	0	0	0		0	0	0	0	0	0		1.03818	1.09434	1.03313	1.14239	1.03947	1.08628		110.706	114.346	101.272	68.3982	79.8934	88.2226		29.916	35.9562	22.3983	32.9522
43259		115.56	110.932	107.087	64.744	72.107	80.433				0	0	0	0	0	0		0	0	0	0	0	0		0	0	0	0	0	0		1.03818	1.09564	1.03368	1.14319	1.03886	1.08632		110.191	113.862	107.087	68.186	79.9205	87.8197		29.6227	35.9562	22.3983	32.6502
43339		93.667	114.986	96.678	62.987	63.99	89.769				0	0	0	0	0	0		0	0	0	0	0	0		0	0	0	0	0	0		1.0381	1.09538	1.03421	1.14298	1.03859	1.08635		110.016	113.733	101.201	68.1373	79.6432	87.6033		29.5077	35.4308	22.2908	32.556
43419		108.335	101.806	104.203	69.22	85.199	81.586				0	0	0	0	0	0		0	0	0	0	0	0		0	0	0	0	0	0		1.03812	1.09538	1.03425	1.14498	1.0389	1.0863		109.828	113.643	101.201	67.9944	79.2758	87.4986		29.5173	35.27	22.2908	32.4965
43539		97.668	114.41	98.109	60.241	75.969	108.454				0	0	0	0	0	0		0	0	0	0	0	0		0	0	0	0	0	0		1.03811	1.09554	1.03355	1.1473	1.03815	1.08447		109.76	113.199	101.21	67.7763	79.3669	108.454		29.5173	34.4898	22.2908	32.2867
43619		88.806	101.501	82.539	58.638	68.155	83.409				0	0	0	0	0	0		0	0	0	0	0	0		0	0	0	0	0	0		1.03797	1.09554	1.03315	1.14826	1.03881	1.08347		109.712	112.514	101.197	67.6053	79.2864	87.6682		29.3475	34.0968	22.144	31.6957
43699		97.823	77.832	75.286	51.124	62.926	68.581				0	0	0	0	0	0		0	0	0	0	0	0		0	0	0	0	0	0		1.03737	1.09764	1.03299	1.14814	1.03897	1.08372		109.731	111.529	100.959	67.4057	79.5481	87.4988		29.3475	33.7955	22.1172	31.6957
43779		84.05	79.381	77.723	48.29	58.727	74.384				0	0	0	0	0	0		0	0	0	0	0	0		0	0	0	0	0	0		1.03708	1.10003	1.03279	1.14769	1.039	1.08356		109.681	111.24	100.943	67.2129	79.54	87.4677		29.3475	33.4595	22.1172	31.2997
43859		84.442	87.676	66.688	61.714	58.969	63.917				0	0	0	0	150	0		0	0	0	0	15.9095	0		0	0	0	0	1	0		1.03689	1.1003	1.03289	1.14861	1.03918	1.08486		109.319	111.216	100.914	66.9766	79.9166	87.1397		29.3475	33.4595	22.1172	31.2997
43999		75.77	84.594	70.245	58.62	51.663	61.949				0	0	0	0	150	0		0	0	0	0	16.1071	0		0	0	0	0	1	0		1.03722	1.10018	1.03319	1.14936	1.03925	1.08662		108.717	111.166	100.526	66.9135	79.9156	86.9986		29.2375	33.4595	22.106	31.2997
44079		83.252	73.837	65.261	46.866	57.932	61.354				0	0	0	0	150	0		0	0	0	0	16.4399	0		0	0	0	0	1	0		1.03697	1.10335	1.03382	1.14927	1.03935	1.0875		108.567	110.862	100.026	66.8666	79.453	86.7817		29.14	33.4595	22.0523	31.0257
44179		121.839	83.725	96.809	57.144	61.888	71.805				0	0	0	0	150	0		0	0	0	0	16.4055	0		0	0	0	0	1	0		1.03698	1.10745	1.03383	1.14913	1.03948	1.08736		121.839	110.2	99.922	66.6925	79.193	86.7751		29.0757	33.568	21.9748	30.6825
44280		111.552	106.425	83.447	71.841	68.632	72.301				0	0	0	0	150	0		0	0	0	0	16.7375	0		0	0	0	0	1	0		1.03661	1.10738	1.03315	1.14891	1.03965	1.08744		108.132	110.146	99.7323	66.4063	78.72	86.4177		29.168	33.4683	21.9718	30.4875
44360		102.959	81.618	88.801	57.557	75.541	77.344				0	0	0	0	150	0		0	0	0	0	16.6199	0		0	0	0	0	1	0		1.03696	1.1032	1.03305	1.14887	1.03946	1.0868		107.794	110.462	99.7495	66.4092	78.5335	86.5309		29.088	33.4683	21.9145	29.4325
44439		90.396	87.378	91.505	62.262	58.796	77.945				0	0	0	0	150	0		0	0	0	0	17.7144	0		0	0	0	0	1	0		1.03692	1.09986	1.03236	1.1491	1.03969	1.08533		107.442	110.698	99.6191	66.2856	78.5234	86.775		28.8378	33.4683	21.6273	28.7555
44519		91.833	89.612	87.848	57.07	61.536	61.283				0	0	0	0	150	150		0	0	0	0	18.3979	17.3329		0	0	0	0	1	1		1.03646	1.09993	1.0322	1.14893	1.0402	1.08443		107.548	110.518	99.8877	66.2715	78.6572	86.7755		28.8378	33.394	21.9145	28.5022
44600		75.759	86.955	80.112	54.43	64.786	77.179				0	150	150	0	150	150		0	22.3494	19.9919	0	18.9069	18.2973		0	1	1	0	1	1		1.03607	1.09988	1.03251	1.14867	1.04029	1.08378		107.636	110.519	99.6164	66.272	78.6481	86.7758		28.8378	33.0845	21.6273	27.705
44680		92.916	97.824	82.144	58.673	58.03	74.704				0	0	150	0	150	150		0	0	20.2602	0	18.6671	18.8631		0	0	1	0	1	1		1.03604	1.09934	1.0326	1.14878	1.04045	1.084		107.3	110.533	99.6145	66.2477	78.4889	86.6485		28.358	32.8848	21.2475	27.3733
44779		76.236	87.405	65.303	60.149	49.047	73.964				0	0	150	0	150	150		0	0	20.0975	0	18.7956	19.3458		0	0	1	0	1	1		1.03592	1.09916	1.0326	1.14873	1.04022	1.08495		107.222	110.406	99.5739	66.2493	78.4994	86.156		27.6338	32.8285	21.0975	26.6237
44880		99.131	77.233	78.119	54.295	55.259	60.378				0	150	0	0	150	150		0	22.2083	0	0	19.2094	19.7255		0	1	0	0	1	1		1.03593	1.09951	1.0329	1.14846	1.04029	1.08469		106.859	110.174	99.2275	66.1805	78.3994	86.0071		26.458	32.8415	21.0727	26.164
45000		76.363	71.24	72.002	45.574	58.359	51.005				0	150	0	0	150	150		0	22.329	0	0	18.6007	19.9601		0	1	0	0	1	1		1.03587	1.09966	1.03278	1.14914	1.04027	1.08455		106.683	110.077	98.8226	66.1463	78.3057	85.9344		25.8155	32.7955	20.9805	25.8712
45079		86.15	95.399	69.609	55.974	48.05	64.778				0	0	0	0	150	150		0	0	0	0	17.8176	19.1617		0	0	0	0	1	1		1.03661	1.1029	1.03262	1.15403	1.03962	1.08431		106.61	109.396	98.6771	65.7075	78.2421	85.8558		25.6485	32.714	20.925	25.2365
45159		95.157	101.65	90.033	45.441	63.475	69.49				0	0	0	0	150	150		0	0	0	0	17.1051	17.8824		0	0	0	0	1	1		1.03679	1.10275	1.03205	1.15865	1.03942	1.08358		106.457	109.423	98.6935	65.5155	78.261	85.897		25.2385	30.6052	20.8655	24.7317
45279		92.887	94.236	86.785	63.127	65.085	81.779				0	0	0	0	150	150		0	0	0	0	16.7045	17.7375		0	0	0	0	1	1		1.03709	1.1027	1.03096	1.15412	1.03931	1.08244		106.316	109.371	98.7471	65.6999	78.2671	85.9341		24.8998	29.9017	20.8655	23.8088
45359		86.925	99.149	90.265	47.59	61.224	62.759				0	0	0	0	150	150		0	0	0	0	17.1655	18.8258		0	0	0	0	1	1		1.03644	1.10284	1.03023	1.15427	1.03888	1.08185		106.354	109.352	98.6931	65.5375	78.2852	85.9484		24.8998	28.5422	20.712	23.5297
45439		89.37	95.661	81.846	46.565	60.57	63.651				0	0	0	0	150	150		0	0	0	0	17.1289	19.4856		0	0	0	0	1	1		1.03614	1.09969	1.03004	1.14915	1.03802	1.08125		106.262	109.379	98.7006	65.8221	78.3215	85.9633		24.7545	28.5422	20.712	23.5297
45519		87.328	87.857	71.7	45.356	56.502	61.383				0	0	0	0	150	150		0	0	0	0	17.0091	18.8972		0	0	0	0	1	1		1.03634	1.09987	1.02975	1.14806	1.03797	1.0815		106.085	109.358	98.7154	65.8615	78.3236	85.8949		24.5735	27.9243	20.712	23.3
45599		77.11	83.492	67.472	40.706	66.726	54.951				0	0	0	0	150	150		0	0	0	0	17.2609	19.6836		0	0	0	0	1	1		1.03621	1.10003	1.02848	1.14823	1.03827	1.08177		105.833	109.356	98.7802	65.8248	78.3113	85.7507		23.9838	27.6538	20.712	22.604
45679		71.523	82.344	78.89	46.905	54.788	62.677				0	0	0	150	150	150		0	0	0	15.0031	17.3661	20.2487		0	0	0	1	1	1		1.03608	1.1	1.02846	1.14913	1.03854	1.07933		105.607	109.278	98.6917	65.6895	78.2997	85.8985		23.6875	27.3135	20.6418	21.825
45779		66.702	75.767	75.752	44.252	48.535	54.434				0	0	0	150	150	150		0	0	0	16.0742	17.5509	21.2473		0	0	0	1	1	1		1.03569	1.10333	1.02845	1.14908	1.0385	1.08195		105.567	109.1	98.6419	65.5381	78.1731	85.63		23.4328	26.555	20.56	21.3838
45879		69.756	79.351	68.679	46.764	62.528	55.438				150	0	0	150	150	150		21.4589	0	0	16.204	18.0874	21.5278		1	0	0	1	1	1		1.03577	1.1078	1.02745	1.15398	1.03865	1.08244		105.552	108.459	98.6351	65.373	77.9975	85.4133		23.391	26.2877	20.5025	21.2215
45999		96.351	88.061	92.106	51.209	72.793	76.544				150	0	0	150	150	150		21.1572	0	0	15.5776	17.9444	20.6361		1	0	0	1	1	1		1.03602	1.11104	1.026	1.15381	1.03878	1.08236		105.542	108.351	98.6321	65.3439	77.8683	85.2064		23.334	25.5357	20.4518	21.332
46079		92.358	119.178	102.667	72.397	75.482	97.146				0	0	0	0	150	150		0	0	0	0	16.995	19.6272		0	0	0	0	1	1		1.03603	1.1111	1.02634	1.14856	1.03906	1.08166		105.513	108.351	98.3273	65.4056	77.8243	85.2504		22.926	25.1902	20.431	21.332
46179		101.32	108.329	86.564	53.506	76.148	74.461				0	0	0	0	150	150		0	0	0	0	16.6044	19.2172		0	0	0	0	1	1		1.03609	1.10769	1.02387	1.14728	1.0389	1.07954		105.513	108.377	98.6349	65.4507	77.8253	85.5355		22.4155	25.0647	20.431	21.2782
46279		90.566	96.146	80.742	48.812	65.169	53.674				0	0	0	150	150	150		0	0	0	15.1225	16.754	19.8561		0	0	0	1	1	1		1.03607	1.10287	1.02265	1.14743	1.03739	1.07598		105.482	108.642	98.6301	65.4438	77.8419	85.7141		22.2147	24.8465	20.169	21.2432
46359		92.866	90.618	84.138	44.705	58.95	62.933				0	0	0	0	150	150		0	0	0	0	16.571	20.033		0	0	0	0	1	1		1.03612	1.10298	1.02295	1.1476	1.03619	1.07631		105.4	108.472	98.6184	65.4358	77.9077	85.6196		22.0378	24.754	20.169	20.8625
46439		81.636	88.458	74.901	50.04	63.273	72.537				0	0	0	0	150	150		0	0	0	0	16.3459	19.462		0	0	0	0	1	1		1.03605	1.09942	1.0232	1.14763	1.03671	1.07448		105.369	108.803	98.5725	65.4348	77.8791	85.6722		21.6907	24.6675	20.169	20.8625
46519		87.407	90.353	72.156	47.157	58.679	59.503				0	0	0	0	150	150		0	0	0	0	16.068	19.0247		0	0	0	0	1	1		1.03633	1.09947	1.02318	1.14764	1.03651	1.0745		105.205	108.562	98.5759	65.4339	77.829	85.6154		21.4413	24.4215	20.0195	20.5943
46599		71.632	85.546	77.945	52.893	55.088	61.352				0	0	0	0	150	150		0	0	0	0	16.5319	18.8202		0	0	0	0	1	1		1.03713	1.10292	1.02329	1.14767	1.03659	1.07675		104.804	108.353	98.2567	65.3875	77.7571	85.1629		21.3858	24.285	19.9048	20.4885
46679		86.496	81.28	71.178	36.748	44.415	51.611				0	0	0	0	150	150		0	0	0	0	16.5097	19.3489		0	0	0	0	1	1		1.03805	1.10297	1.02328	1.14878	1.03674	1.08031		104.573	108.35	98.1033	65.3432	77.7467	84.7743		21.0645	24.09	19.7475	20.0545
46779		68.371	92.857	66.366	50.71	43.292	52.959				0	0	0	0	150	150		0	0	0	0	15.808	19.1669		0	0	0	0	1	1		1.03801	1.10289	1.02342	1.14847	1.03556	1.08017		104.186	108.329	98.1012	65.3214	77.6997	84.4783		20.9363	23.8602	19.7475	19.7587
46879		80.166	91.097	88.925	57.899	60.624	67.932				0	0	0	0	150	150		0	0	0	0	16.2434	18.5044		0	0	0	0	1	1		1.03786	1.10263	1.02358	1.14825	1.03552	1.0802		104.149	108.197	98.0581	65.316	77.567	84.1343		20.7155	23.7862	19.4112	19.6268
47000		92.544	97.807	98.082	69.203	67.281	84.865				0	0	0	0	150	150		0	0	0	0	15.9891	18.3514		0	0	0	0	1	1		1.03673	1.0991	1.02383	1.14732	1.03613	1.07686		104.178	108.344	98.0494	65.3187	77.5353	84.7578		20.464	23.502	19.4112	19.6268
47079		109.667	103.164	109.029	59.93	70.997	76.998				0	0	0	0	150	150		0	0	0	0	15.8579	19.2335		0	0	0	0	1	1		1.03702	1.09872	1.02389	1.1472	1.03532	1.0753		104.092	108.348	109.029	65.3189	77.5819	84.793		20.4103	23.502	19.3743	19.2883
47179		89.365	88.344	84.339	44.001	61.267	67.218				0	0	0	0	150	150		0	0	0	0	16.0668	19.0977		0	0	0	0	1	1		1.03691	1.09898	1.02226	1.14647	1.0352	1.07542		104.098	108.345	98.0917	65.3204	77.5904	84.7903		20.3075	23.4017	19.3743	19.2883
47259		84.084	89.706	90.916	51.706	64.378	57.885				0	0	0	0	150	150		0	0	0	0	15.6768	18.2446		0	0	0	0	1	1		1.03712	1.09841	1.02191	1.14555	1.03512	1.07546		103.957	108.35	98.097	65.3231	77.5961	84.7893		20.1662	23.4017	19.3743	19.2883
47339		93.556	100.836	87.532	49.424	64.564	74.476				0	0	0	0	150	150		0	0	0	0	15.4997	17.6342		0	0	0	0	1	1		1.03674	1.09749	1.02193	1.14548	1.03524	1.07506		103.985	108.351	98.0968	65.3238	77.5876	84.7984		20.048	23.4017	19.3743	19.1693
47419		82.796	96.883	70.615	46.542	61.611	69.479				0	0	0	0	150	150		0	0	0	0	15.61	18.234		0	0	0	0	1	1		1.03656	1.09843	1.02035	1.14655	1.03511	1.07476		103.926	108.329	98.0937	65.3202	77.5968	84.8063		19.9365	23.1527	19.2248	19.0435
47499		78.088	85.494	76.74	48.87	56.179	58.252				0	0	0	0	150	150		0	0	0	0	15.5187	18.0042		0	0	0	0	1	1		1.03719	1.09913	1.02176	1.14739	1.03492	1.07474		103.753	108.139	98.0023	65.2969	77.5065	84.7586		19.7188	23.048	19.0022	18.9432
47619		66.905	85.551	76.006	42.993	54.352	49.887				0	0	0	0	0	150		0	0	0	0	0	17.8108		0	0	0	0	0	1		1.0387	1.09955	1.02197	1.14757	1.03499	1.07505		103.661	108.116	97.9969	65.2948	77.3981	84.2116		19.7188	22.9122	19.0022	18.8745
47699		77.859	77.309	75.222	46.732	62.387	56.684				0	0	0	0	0	0		0	0	0	0	0	0		0	0	0	0	0	0		1.03952	1.10301	1.0221	1.14848	1.03509	1.07492		103.346	107.77	97.939	65.1724	77.2886	84.0567		19.6965	22.717	18.9095	18.811
47779		85.017	92.792	85.899	49.457	52.456	67.967				0	0	0	0	0	0		0	0	0	0	0	0		0	0	0	0	0	0		1.03949	1.10798	1.02203	1.15384	1.03501	1.07474		103.154	107.408	97.9079	64.9784	77.0699	84.0303		19.618	22.5877	18.8735	18.7532
47859		104.064	111.035	96.011	70.889	77.259	78.583				0	0	0	0	0	0		0	0	0	0	0	0		0	0	0	0	0	0		1.03954	1.10323	1.02079	1.15395	1.03551	1.07455		103.152	107.757	97.9224	64.9781	76.9922	84.0328		19.618	22.5877	18.8735	18.5203
47999		105.516	99.456	101.916	61.446	77.356	77.405				0	0	0	0	0	150		0	0	0	0	0	16.9994		0	0	0	0	0	1		1.03946	1.10318	1.02073	1.15833	1.03592	1.0746		103.078	107.76	97.9247	64.7512	76.9443	84.0321		19.4832	22.5877	18.8735	18.4188
48079		86.716	93.647	83.364	64.086	70.859	75.81				0	0	0	0	0	150		0	0	0	0	0	17.2454		0	0	0	0	0	1		1.03946	1.10763	1.02065	1.15832	1.03614	1.07442		103.078	107.356	97.9066	64.7522	76.9234	84.0347		19.406	22.3377	18.8277	18.4188
48159		95.793	101.277	83.377	50.661	72.473	69.673				0	0	0	0	0	0		0	0	0	0	0	0		0	0	0	0	0	0		1.03985	1.1109	1.02051	1.15845	1.03511	1.07527		103.003	107.106	97.907	64.2719	76.9545	83.7961		19.3817	22.2218	18.8277	18.2832
48239		90.597	97.595	82.461	52.224	61.722	73.873				0	0	0	0	0	0		0	0	0	0	0	0		0	0	0	0	0	0		1.04007	1.11263	1.02047	1.15838	1.0345	1.07623		102.938	107.031	97.8795	64.2784	76.9618	83.7425		19.375	22.1773	18.3528	18.2832
48319		83.309	87.124	70.839	48.42	59.986	57.872				0	0	0	0	0	0		0	0	0	0	0	0		0	0	0	0	0	0		1.03982	1.11324	1.02048	1.15891	1.03428	1.07628		102.897	107.022	97.8794	64.2705	76.9081	83.6018		19.4435	22.1452	18.3528	18.0935
48419		82.166	91.545	73.174	47.386	59.516	62.195				0	0	0	0	0	150		0	0	0	0	0	17.325		0	0	0	0	0	1		1.03988	1.11473	1.02077	1.16032	1.03449	1.07667		102.842	106.725	97.6437	64.2661	76.7482	83.482		19.6452	21.8957	18.0965	18.036
48519		81.263	83.026	83.61	45.459	55.627	63.581				0	0	0	0	0	150		0	0	0	0	0	17.2202		0	0	0	0	0	1		1.04005	1.11529	1.02244	1.162	1.03438	1.07886		102.701	106.496	97.439	64.212	76.7554	83.3309		19.57	21.7835	18.0965	17.9035
48599		65.309	89.177	76.568	44.937	51.468	71.308				0	0	0	0	0	150		0	0	0	0	0	16.9177		0	0	0	0	0	1		1.03963	1.11527	1.02251	1.16183	1.03446	1.07671		102.63	106.451	97.3704	64.1509	76.6673	83.4169		19.5622	21.7062	18.0965	17.828
48679		84.857	94.252	79.598	57.95	53.303	63.562				0	0	0	0	0	0		0	0	0	0	0	0		0	0	0	0	0	0		1.0393	1.11518	1.02112	1.16191	1.03441	1.07695		102.287	106.436	97.386	64.1482	76.6514	83.3234		19.5235	21.6307	17.9928	17.776
48759		98.028	105.387	94.582	63.658	69.988	77.269				0	0	0	0	0	0		0	0	0	0	0	0		0	0	0	0	0	0		1.03904	1.11537	1.02096	1.16258	1.03458	1.07706		102.345	106.434	97.4044	64.1242	76.6498	83.3136		19.5235	21.6307	17.9928	17.776
48879		106.401	108.474	95.811	57.595	86.178	57.496				0	0	0	0	0	0		0	0	0	0	0	0		0	0	0	0	0	0		1.03934	1.11515	1.02123	1.16225	1.0347	1.07702		102.012	106.436	97.3848	64.1361	76.6487	83.3184		19.3757	21.6307	17.9928	17.577
48999		88.147	94.516	81.951	49.133	59.139	70.335				0	0	0	0	0	0		0	0	0	0	0	0		0	0	0	0	0	0		1.03922	1.11507	1.02162	1.16236	1.03489	1.07724		101.989	106.316	97.3804	64.1321	76.647	83.2962		19.1965	21.5965	17.9928	17.577
49099		85.243	88.082	79.496	57.436	75.967	76.652				0	0	0	0	0	0		0	0	0	0	0	0		0	0	0	0	0	0		1.03915	1.11513	1.02177	1.16231	1.03487	1.07722		101.55	106.308	97.3536	64.1336	76.6472	83.2983		19.1965	21.5965	17.9297	17.577
49179		86.442	90.221	74.106	56.162	69.222	65.814				0	0	0	0	0	0		0	0	0	0	0	0		0	0	0	0	0	0		1.03934	1.11485	1.02084	1.16468	1.03458	1.07923		101.371	106.347	97.3373	64.0319	76.6498	82.9228		18.99	21.5887	17.9052	17.5145
49259		80.107	89.726	71.147	52.478	55.146	62.867				0	0	0	0	0	0		0	0	0	0	0	0		0	0	0	0	0	0		1.03948	1.11491	1.02162	1.16682	1.03389	1.07698		101.338	106.339	97.3297	63.89	76.6722	83.118		18.9112	21.567	17.9052	17.4498
49339		73.294	86.965	62.109	51.316	50.845	55.056				0	0	0	0	0	0		0	0	0	0	0	0		0	0	0	0	0	0		1.03929	1.11484	1.02177	1.16702	1.03312	1.07907		101.34	106.35	97.3153	63.8681	76.8504	82.8492		18.8452	21.5173	17.654	17.3203
49419		75.451	87.957	81.427	48.696	57.839	58.543				0	0	0	0	0	0		0	0	0	0	0	0		0	0	0	0	0	0		1.03908	1.11486	1.02187	1.16692	1.03321	1.07908		101.344	106.347	97.3138	63.8793	76.955	82.8476		18.9218	21.5173	17.654	17.3203
49519		79.96	70.483	73.407	56.665	58.044	54.58				0	0	0	0	0	0		0	0	0	0	0	0		0	0	0	0	0	0		1.03894	1.11541	1.0217	1.16694	1.03365	1.08251		101.346	106.267	97.3162	63.8766	76.9941	82.5529		18.8452	21.5173	17.7095	16.9752
49619		95.534	94.34	93.715	57.267	60.68	78.385				0	0	0	0	0	0		0	0	0	0	0	0		0	0	0	0	0	0		1.03901	1.11529	1.02124	1.16698	1.03321	1.07914		101.392	106.285	97.3314	63.8721	77.2903	82.7349		18.9112	21.4925	17.9607	16.759
49699		96.473	111.54	83.509	66.887	83.73	81.674				0	0	0	0	0	0		0	0	0	0	0	0		0	0	0	0	0	0		1.0386	1.11438	1.02088	1.16505	1.0336	1.07888		101.418	106.416	97.3366	63.9499	77.2699	82.7469		18.9112	21.4925	17.9607	16.759
49799		106.889	96.047	95.451	65.288	70.021	80.285				0	0	0	0	0	0		0	0	0	0	0	0		0	0	0	0	0	0		1.0382	1.11367	1.0209	1.1648	1.03382	1.07861		101.443	106.43	97.3361	63.9502	77.2566	82.7617		18.9112	21.4925	17.9607	16.759
49879		94.7	93.416	92.945	55.481	68.928	68.119				0	0	0	0	0	0		0	0	0	0	0	0		0	0	0	0	0	0		1.03795	1.1132	1.02088	1.16452	1.03415	1.07854		101.459	106.433	97.3365	63.9507	77.2055	82.7653		18.9112	21.4925	17.9607	16.759
49999		97.174	102.605	81.836	58.207	66.308	74.655				0	0	0	0	0	0		0	0	0	0	0	0		0	0	0	0	0	0		1.03732	1.11259	1.02061	1.164	1.03433	1.07844		101.38	106.438	97.3417	63.9515	77.1771	82.7704		18.8452	21.4582	17.9607	16.759
50099		91.397	90.245	85.084	53.693	65.912	65.232				0	0	0	0	0	0		0	0	0	0	0	0		0	0	0	0	0	0		1.03719	1.11262	1.02114	1.16321	1.03445	1.07748		101.344	106.438	97.3237	63.9742	77.322	82.8216		18.4832	21.3265	17.7095	16.71
50179		80.629	86.256	91.369	55.383	61.887	58.429				0	0	0	0	0	0		0	0	0	0	0	0		0	0	0	0	0	0		1.03694	1.11259	1.02109	1.16314	1.03448	1.07754		101.326	106.438	97.3241	63.9778	77.1527	82.8184		18.351	21.286	17.7095	16.71
50259		85.418	79.715	79.572	46.607	65.005	54.884				0	0	0	0	0	0		0	0	0	0	0	0		0	0	0	0	0	0		1.0369	1.11291	1.02126	1.16216	1.03413	1.07767		101.272	106.295	97.322	64.028	77.3387	82.8115		18.3435	21.0302	17.7095	16.71
50339		87.105	77.049	71.121	44.5	58.542	63.857				0	0	0	0	0	0		0	0	0	0	0	0		0	0	0	0	0	0		1.03733	1.11273	1.02114	1.163	1.03407	1.08092		101.255	106.056	97.3319	63.985	77.456	82.5052		18.3435	20.906	17.654	16.71
50419		79.017	84.816	73.596	49.79	61.931	58.542				0	0	0	0	0	0		0	0	0	0	0	0		0	0	0	0	0	0		1.03745	1.11271	1.02094	1.16315	1.03411	1.08104		101.321	106.056	97.368	63.977	77.5374	82.4942		18.4275	20.806	17.9052	16.1947
50519		99.832	101.719	89.268	62.234	62.609	78.596				0	0	0	0	0	0		0	0	0	0	0	0		0	0	0	0	0	0		1.03822	1.11286	1.02144	1.1633	1.03507	1.07759		101.332	106.049	97.3824	64.0985	77.5522	82.8158		18.5597	20.806	17.8918	16.71
50619		88.891	97.22	86.373	61.071	70.158	73.503				0	0	0	0	0	0		0	0	0	0	0	0		0	0	0	0	0	0		1.03834	1.11255	1.02215	1.16314	1.03609	1.0778		101.355	106.064	97.4714	64.1898	77.5554	82.8043		18.9218	20.806	17.753	16.759
50719		104.192	105.622	84.067	68.777	82.881	74.043				0	0	0	0	0	0		0	0	0	0	0	0		0	0	0	0	0	0		1.03865	1.1125	1.02295	1.16256	1.037	1.07777		101.35	106.067	97.3855	64.201	77.552	82.806		18.9218	20.806	17.753	16.759
50799		96.931	98.016	89.493	62.266	61.225	77.852				0	0	0	0	0	0		0	0	0	0	0	0		0	0	0	0	0	0		1.0387	1.11261	1.02274	1.16276	1.03755	1.07785		101.35	106.061	97.4044	64.1971	77.5569	82.8017		18.9218	20.806	17.753	16.759
50879		88.954	90.609	90.128	64.973	70.312	71.881				0	0	0	0	0	0		0	0	0	0	0	0		0	0	0	0	0	0		1.03852	1.11276	1.02168	1.16286	1.03607	1.07804		101.352	106.054	97.5257	64.1952	77.6629	82.7916		18.9218	20.806	17.753	16.759
50999		91.338	87.669	81.031	45.736	72.239	73.754				0	0	0	0	0	0		0	0	0	0	0	0		0	0	0	0	0	0		1.03903	1.1124	1.02222	1.16242	1.03683	1.07786		101.39	106.072	97.6035	64.2464	77.7406	82.8486		18.9878	20.9912	17.8568	16.9752
51099		75.712	99.297	78.354	44.572	64.459	66.216				0	0	0	0	0	0		0	0	0	0	0	0		0	0	0	0	0	0		1.03964	1.11259	1.02158	1.16236	1.03545	1.07831		101.364	106.062	97.8326	64.2471	77.8461	82.8781		18.9878	20.9912	18.113	17.3203
51179		81.475	79.325	85.68	54.812	58.441	58.245				0	0	0	0	0	0		0	0	0	0	0	0		0	0	0	0	0	0		1.04009	1.11272	1.02181	1.16279	1.0356	1.07822		101.357	106.056	97.9087	64.2417	77.9417	82.9577		18.9878	21.286	18.588	17.3203
51259		79.933	77	70.411	43.764	58.002	59.053				0	0	0	0	0	0		0	0	0	0	0	0		0	0	0	0	0	0		1.04038	1.11303	1.02159	1.16272	1.03411	1.07605		101.424	106.04	97.9566	64.2426	78.3918	83.3609		18.99	21.3265	18.6337	17.4498
51339		78.843	76.926	76.269	51.344	66.173	59.204				0	0	0	0	0	0		0	0	0	0	0	0		0	0	0	0	0	0		1.04049	1.11308	1.0219	1.16307	1.03249	1.07601		101.417	106.038	97.946	64.2383	78.9586	83.3624		18.99	21.3265	18.4625	17.4498
51419		92.512	96.2	90.677	56.546	67.164	72.407				0	0	0	0	0	0		0	0	0	0	0	0		0	0	0	0	0	0		1.04073	1.11353	1.02082	1.16291	1.03259	1.07651		101.63	106.119	98.0294	64.2403	79.1573	83.4226		19.1965	21.4582	18.2725	17.4498
51519		101.093	107.007	82.137	75.515	72.245	77.979				0	0	0	0	0	0		0	0	0	0	0	0		0	0	0	0	0	0		1.0407	1.1135	1.02075	1.16289	1.03319	1.07635		101.637	106.262	98.0868	64.2404	79.2928	83.4525		19.1965	21.4925	18.3652	17.5145
51619		100.271	97.085	88.401	66.454	69.694	73.943				0	0	0	0	0	0		0	0	0	0	0	0		0	0	0	0	0	0		1.04029	1.11337	1.02078	1.16264	1.03376	1.07621		101.746	106.276	98.0864	64.2436	79.2229	83.462		19.1965	21.4925	18.3652	17.5145
51699		97.435	104.023	80.48	57.776	66.353	70.427				0	0	0	0	0	0		0	0	0	0	0	0		0	0	0	0	0	0		1.0401	1.11284	1.02081	1.1616	1.03405	1.076		101.797	106.334	98.086	64.2567	79.4132	83.4764		19.1965	21.4925	18.3652	17.5145
51779		83.802	97.971	78.238	59.149	63.223	71.665				0	0	0	0	0	0		0	0	0	0	0	0		0	0	0	0	0	0		1.04007	1.11263	1.01996	1.16098	1.03348	1.07588		101.806	106.437	98.0971	64.2641	79.4532	83.4847		19.1965	21.5173	18.3652	17.5145
51859		88.959	100.628	78.381	59.622	78.75	76.997				0	0	0	0	0	0		0	0	0	0	0	0		0	0	0	0	0	0		1.03982	1.1125	1.01905	1.16102	1.03413	1.07569		101.871	106.438	98.1057	64.264	79.4877	83.4973		19.1965	21.4925	18.3652	17.5145
52019		68.149	84.651	74.541	57.461	54.928	66.654				0	0	0	0	0	0		0	0	0	0	0	0		0	0	0	0	0	0		1.03969	1.11199	1.01902	1.15986	1.03398	1.07553		101.468	106.459	98.144	64.2676	79.8713	83.5087		18.99	21.5173	18.5877	17.5145
52099		76.088	96.298	70.631	68.372	51.237	68.718				0	0	0	0	0	0		0	0	0	0	0	0		0	0	0	0	0	0		1.03988	1.11249	1.01909	1.15953	1.03347	1.07526		101.36	106.455	98.3461	64.2686	79.9124	83.5272		18.9112	21.5173	18.7373	17.5635
52179		73.584	93.379	73.063	61.111	63.525	72.206				0	0	0	0	0	0		0	0	0	0	0	0		0	0	0	0	0	0		1.03961	1.11216	1.02011	1.15926	1.03391	1.07536		101.473	106.457	98.1073	64.2694	79.9139	83.5203		18.99	21.5173	18.5877	17.5635
52259		76.993	85.279	84.447	52.809	51.663	67.041				0	0	0	0	0	0		0	0	0	0	0	0		0	0	0	0	0	0		1.03954	1.11247	1.01947	1.15906	1.03425	1.07554		101.947	106.455	98.2846	64.27	80.3331	83.5081		19.1965	21.5173	18.7373	17.5635
52339		86.46	97.68	82.249	56.96	65.424	62.691				0	0	0	0	0	0		0	0	0	0	0	0		0	0	0	0	0	0		1.03962	1.11291	1.01929	1.15966	1.03511	1.07579		101.926	106.452	98.3072	64.2682	80.077	83.4905		19.1965	21.5173	18.7373	17.5635
52419		95.243	101.61	85.526	57.634	67.928	74.805				0	0	0	0	0	0		0	0	0	0	0	0		0	0	0	0	0	0		1.03982	1.11253	1.01928	1.15928	1.03537	1.07578		101.459	106.454	98.3102	64.2693	80	83.4911		18.99	21.5173	18.7373	17.5635
52519		106.291	109.805	106.031	55.723	75.246	71.276				0	0	0	0	0	0		0	0	0	0	0	0		0	0	0	0	0	0		1.03998	1.11283	1.01939	1.15979	1.03607	1.07629		101.449	106.452	98.2932	64.2678	79.9136	83.4566		18.99	21.5173	18.7373	17.5635
52599		90.661	95.841	86.602	62.18	70.666	69.276				0	0	0	0	0	0		0	0	0	0	0	0		0	0	0	0	0	0		1.03966	1.11272	1.01963	1.15984	1.03655	1.07651		101.469	106.453	98.574	64.2676	80.1992	83.441		19.1965	21.5173	18.7373	17.5635
52699		91.946	99.57	98.298	59.652	76.657	78.882				0	0	0	0	0	0		0	0	0	0	0	0		0	0	0	0	0	0		1.03988	1.11284	1.01997	1.1598	1.03654	1.0759		101.857	106.452	98.6377	64.2677	80.4676	83.4833		19.3757	21.5173	18.9955	17.5635
52779		89.478	91.897	95.041	57.486	67.6	64.477				0	0	0	0	0	0		0	0	0	0	0	0		0	0	0	0	0	0		1.03922	1.11263	1.02	1.15931	1.03647	1.07526		101.989	106.454	98.6375	64.2692	80.4677	83.5271		19.1965	21.5173	18.9955	17.5145
52859		77.707	91.1	81.901	58.333	63.044	66.707				0	0	0	0	0	150		0	0	0	0	0	16.8909		0	0	0	0	0	1		1.03893	1.11229	1.02031	1.15906	1.03702	1.07518		101.609	106.456	98.6348	64.27	80.5598	83.5327		18.9652	21.4925	18.9955	17.5145
52999		76.189	96.319	78.715	54.249	62.531	68.75				0	0	0	0	0	150		0	0	0	0	0	17.3521		0	0	0	0	0	1		1.03867	1.11339	1.02018	1.15884	1.03731	1.07526		101.995	106.432	98.6711	64.2707	80.8173	83.5271		19.1965	21.4582	19.123	17.5145
53099		75.259	91.099	69.983	53.136	56.711	59.008				0	0	0	0	0	150		0	0	0	0	0	17.8126		0	0	0	0	0	1		1.03914	1.11341	1.01975	1.15883	1.03637	1.07528		101.553	106.448	98.7679	64.2707	80.8462	83.9403		18.9652	21.4582	19.198	17.5515
53179		72.357	85.169	71.203	50.638	48.137	53.712				0	0	0	0	0	150		0	0	0	0	0	18.0631		0	0	0	0	0	1		1.03871	1.11374	1.0198	1.15888	1.03643	1.07415		101.994	106.446	98.8902	64.2706	80.9545	84.0823		19.1965	21.4925	19.3058	17.6723
53259		72.562	104.469	76.246	54.999	63.119	70.429				0	0	0	0	0	150		0	0	0	0	0	17.9854		0	0	0	0	0	1		1.03897	1.11382	1.0203	1.15931	1.03701	1.07413		102.063	106.445	99.2092	64.2693	81.0329	84.163		19.3757	21.5173	19.1658	17.7355
53359		105.552	102.735	90.381	61.061	72.193	70.641				0	0	0	0	0	150		0	0	0	0	0	17.2698		0	0	0	0	0	1		1.03917	1.11385	1.02053	1.15941	1.03808	1.07455		102.29	106.471	99.5582	64.2689	81.0593	84.3139		19.277	21.567	19.1637	17.7355
53459		94.237	100.445	97.59	80.942	83.161	72.184				0	0	0	0	0	150		0	0	0	0	0	17.1341		0	0	0	0	0	1		1.03932	1.11394	1.02089	1.15887	1.03866	1.07513		102.275	106.469	99.5482	64.2706	81.0965	84.213		19.277	21.567	19.2957	17.7355
53539		84.203	96.751	94.777	60.443	65.873	67.317				0	0	0	0	0	150		0	0	0	0	0	16.9134		0	0	0	0	0	1		1.03908	1.11372	1.02107	1.15834	1.0393	1.07489		102.299	106.475	99.5434	64.7506	81.1395	84.7551		19.277	21.567	19.2957	17.828
53619		95.785	113.596	81.714	52.518	70.071	58.022				0	0	0	0	0	0		0	0	0	0	0	0		0	0	0	0	0	0		1.03922	1.11361	1.02131	1.15844	1.03983	1.07524		102.285	106.478	99.5858	64.7389	81.3489	84.6686		19.277	21.5887	19.4895	17.9035
53699		87.161	89.999	87.225	53.197	76.97	62.143				0	0	0	0	0	150		0	0	0	0	0	17.3954		0	0	0	0	0	1		1.03896	1.11304	1.02162	1.15782	1.04008	1.07494		102.511	106.494	99.6168	64.7968	81.5528	84.7444		19.3157	21.5887	19.5102	18.0853
53779		85.808	87.79	86.049	58.265	72.388	62.042				0	0	0	0	0	0		0	0	0	0	0	0		0	0	0	0	0	0		1.03911	1.11297	1.02204	1.15788	1.04068	1.07518		102.493	106.666	99.6444	64.9745	81.6607	84.7957		19.3647	21.6142	19.5527	18.0842
53859		92.547	91.224	79.126	50.593	51.381	58.312				0	0	0	0	0	150		0	0	0	0	0	17.0444		0	0	0	0	0	1		1.03904	1.11244	1.02128	1.15723	1.04048	1.07534		102.502	106.724	99.6597	64.9762	81.7403	84.8517		19.3647	21.7062	19.5527	18.2198
53999		83.892	85.294	73.456	49.453	54.997	60.458				0	0	0	0	0	150		0	0	0	0	0	17.467		0	0	0	0	0	1		1.03791	1.11267	1.02172	1.15649	1.03788	1.07546		102.705	106.939	99.725	65.1414	81.8822	84.9389		19.4545	21.6755	19.602	18.2198
54099		73.075	94.959	68.851	52.837	52.496	68.882				0	0	0	0	0	150		0	0	0	0	0	17.1805		0	0	0	0	0	1		1.03633	1.11268	1.02107	1.15481	1.03711	1.075		102.851	107.03	100.035	65.2994	81.99	85.456		19.4795	21.6907	19.7705	18.2358
54199		100.311	96.412	93.447	54.878	56.7	70.74				0	0	0	0	0	0		0	0	0	0	0	0		0	0	0	0	0	0		1.03687	1.11255	1.02174	1.15536	1.03792	1.07545		102.92	107.067	100.219	65.3179	82.0622	85.5752		19.3948	21.7087	19.9218	18.4715
54279		100.725	107.42	97.911	75.438	74.027	79.857				0	0	0	0	0	0		0	0	0	0	0	0		0	0	0	0	0	0		1.03672	1.11257	1.02204	1.15519	1.03881	1.07578		102.984	107.124	100.394	65.3182	82.1236	85.628		19.4685	21.8097	20.1405	18.551
54359		102.71	107.075	89.536	58.983	73.82	79.848				0	0	0	0	0	0		0	0	0	0	0	0		0	0	0	0	0	0		1.03647	1.1127	1.02155	1.15551	1.03946	1.07637		103.053	107.12	100.52	65.3176	82.1957	85.6861		19.5537	22.0592	20.1792	18.551
54459		91.044	109.369	89.702	60.073	71.463	78.247				0	0	0	0	0	0		0	0	0	0	0	0		0	0	0	0	0	0		1.03655	1.11277	1.02192	1.15588	1.04021	1.077		103.05	107.118	100.592	65.3164	82.2619	85.7916		19.5537	22.0592	20.2973	18.7832
54559		92.648	110.144	94.375	62.743	82.531	77.203				0	0	0	0	0	0		0	0	0	0	0	0		0	0	0	0	0	0		1.03652	1.11302	1.02229	1.1541	1.04066	1.07659		102.99	107.112	100.681	65.3204	82.3814	85.8247		19.4685	22.0592	20.4243	18.7832
54639		99.027	103.17	90.205	54.084	68.904	65.495				0	0	0	0	0	0		0	0	0	0	0	0		0	0	0	0	0	0		1.03552	1.11319	1.02178	1.15481	1.04171	1.07741		103.022	107.107	100.816	65.319	82.4793	85.7621		19.4685	22.0592	20.4682	19.2415
54719		95.735	100.689	89.75	42.17	71.414	75.825				0	0	0	0	0	0		0	0	0	0	0	0		0	0	0	0	0	0		1.03431	1.11308	1.02174	1.15487	1.04217	1.07756		103.064	107.11	100.906	65.3324	82.5733	85.9174		19.4685	22.0592	20.541	19.3423
54799		85.828	94.137	84.668	52.849	65.337	67.603				0	0	0	0	150	0		0	0	0	0	17.0321	0		0	0	0	0	1	0		1.0344	1.11318	1.02113	1.1554	1.04253	1.07822		103.06	107.14	101.191	65.3267	82.6428	86.0144		19.4685	22.059	20.6342	19.4742
54879		86.182	76.653	76.844	47.922	59.891	62.56				0	0	0	0	150	0		0	0	0	0	17.0544	0		0	0	0	0	1	0		1.03577	1.1129	1.0213	1.15543	1.0432	1.07821		103.013	107.191	101.202	65.3549	82.7031	86.2133		19.4685	22.2057	20.8863	19.6945
54999		77.558	90.308	81.173	52.113	59.186	67.537				0	0	0	0	150	0		0	0	0	0	17.3573	0		0	0	0	0	1	0		1.03581	1.11328	1.02127	1.15566	1.04335	1.07875		103.076	107.311	101.252	65.3913	82.863	86.4526		19.5537	22.4543	20.8515	19.8852
55079		89.347	104.493	78.056	52.396	61.013	60.653				0	0	0	0	0	0		0	0	0	0	0	0		0	0	0	0	0	0		1.03632	1.11327	1.02183	1.15576	1.0439	1.07938		103.13	107.523	101.263	65.5265	82.993	86.7197		19.618	22.411	20.8542	19.949
55159		108.637	114.592	83.17	74.885	66.429	86.776				0	0	0	0	0	0		0	0	0	0	0	0		0	0	0	0	0	0		1.03643	1.11295	1.02192	1.15564	1.04491	1.0799		103.276	107.723	101.357	65.5274	83.0715	86.887		19.6965	22.4883	20.8995	20.1345
55239		97.541	120.129	91.67	60.547	73.466	79.016				0	0	0	0	0	0		0	0	0	0	0	0		0	0	0	0	0	0		1.0365	1.1132	1.02238	1.15635	1.04563	1.08047		103.507	107.838	101.484	65.5412	83.132	86.9892		19.6677	22.4603	21.006	20.1613
55319		97.916	108.38	93.016	70.175	71.955	69.583				0	0	0	0	0	0		0	0	0	0	0	0		0	0	0	0	0	0		1.03529	1.11322	1.02244	1.15643	1.04641	1.0811		103.646	107.837	101.686	65.5406	83.2304	87.0508		19.6677	22.4603	21.3023	20.1613
55439		86.941	109.137	97.332	61.646	75.695	77.624				0	0	0	0	0	0		0	0	0	0	0	0		0	0	0	0	0	0		1.03485	1.11296	1.02236	1.15696	1.04695	1.08157		103.667	107.992	101.904	65.6593	83.3976	87.0882		19.6677	22.5957	21.9333	20.2552
55539		91.283	96.141	76.973	60.278	62.343	66.834				0	0	0	0	0	0		0	0	0	0	0	0		0	0	0	0	0	0		1.03594	1.11251	1.02241	1.1572	1.04742	1.08177		103.329	108.269	101.945	65.7517	83.5781	87.2344		19.7087	22.8447	21.923	20.519
55619		90.454	88.574	80.283	60.289	64.072	72.661				0	0	0	0	150	0		0	0	0	0	17.2886	0		0	0	0	0	1	0		1.03686	1.11174	1.02276	1.15661	1.04801	1.08202		103.229	108.332	102.033	65.7536	83.6781	87.2122		19.7087	22.5957	22.0408	21.0047
55699		80.319	93.216	72.899	57.426	61.933	77.329				0	0	0	0	150	0		0	0	0	0	18.0176	0		0	0	0	0	1	0		1.0384	1.11115	1.02249	1.15595	1.0483	1.08193		103.121	108.351	102.186	65.8226	83.7467	87.5427		19.8132	22.8447	22.122	20.9367
55799		84.864	91.289	74.27	53.658	52.969	64.686				0	0	0	0	150	0		0	0	0	0	18.2954	0		0	0	0	0	1	0		1.03909	1.1104	1.02202	1.15494	1.04843	1.0816		103.093	108.372	102.254	66.1512	83.7977	87.7567		19.8132	22.7558	21.97	20.9395
55879		98.414	87.733	74.149	63.274	50.601	71.646				0	0	0	0	150	0		0	0	0	0	18.1309	0		0	0	0	0	1	0		1.03925	1.11007	1.02201	1.15462	1.04871	1.0818		103.173	108.459	102.307	66.2233	83.8467	87.8756		19.852	22.8905	22.1292	21.0285
55999		106.68	112.273	101.613	73.21	90.503	85.642				0	0	0	0	150	0		0	0	0	0	17.4139	0		0	0	0	0	1	0		1.03916	1.10974	1.02201	1.15415	1.04947	1.08201		103.392	108.473	102.479	66.2713	90.503	88.226		20.033	22.9623	22.313	21.078
56079		94.043	107.04	86.013	65.322	75.345	92.003				0	0	0	0	0	0		0	0	0	0	0	0		0	0	0	0	0	0		1.03835	1.10968	1.02235	1.15381	1.05057	1.08225		103.678	108.583	102.65	66.4152	83.94	88.5559		20.1445	23.0093	22.307	21.1623
56159		93.553	113.712	96.647	66.273	77.557	87.918				0	0	0	0	0	0		0	0	0	0	0	0		0	0	0	0	0	0		1.03815	1.10974	1.02248	1.15445	1.05142	1.08163		103.853	108.774	102.673	66.6608	84.1047	88.994		20.1662	23.1007	22.3553	21.2688
56279		90.123	101.352	93.125	66.937	66.312	80.995				0	0	0	0	0	0		0	0	0	0	0	0		0	0	0	0	0	0		1.03831	1.10972	1.02269	1.15459	1.05241	1.08229		103.835	108.912	102.67	66.8625	84.2767	89.2355		20.3075	23.3657	22.3553	21.337
56379		79.469	94.751	82.186	57.977	68.887	70.291				0	0	0	0	0	0		0	0	0	0	0	0		0	0	0	0	0	0		1.03832	1.10925	1.02252	1.15448	1.05267	1.08234		103.948	108.916	102.697	66.8645	84.6403	89.4185		20.4103	23.3657	22.3762	21.511
56459		82.86	92.921	77.331	49.449	64.996	67.722				0	0	0	0	0	0		0	0	0	0	0	0		0	0	0	0	0	0		1.03918	1.10923	1.02231	1.15397	1.05333	1.08208		103.928	108.975	102.766	66.9231	84.6694	89.6231		20.4103	23.4663	22.503	21.7195
56559		77.252	86.379	86.029	54.532	59.194	75.624				0	0	0	0	0	0		0	0	0	0	0	0		0	0	0	0	0	0		1.03942	1.10875	1.02213	1.1537	1.05389	1.08222		103.92	109.018	102.917	66.9767	84.7697	89.7832		20.3328	23.4663	22.7105	21.934
56639		89.563	99.241	87.012	58.823	58.422	72.243				0	0	0	0	0	0		0	0	0	0	0	0		0	0	0	0	0	0		1.03936	1.10879	1.02207	1.15323	1.05466	1.08195		103.924	109.015	102.92	67.2597	84.8912	89.8602		20.3328	23.429	22.7105	22.0673
56719		75.493	97.272	73.416	48.224	61.896	73.956				0	0	0	0	0	0		0	0	0	0	0	0		0	0	0	0	0	0		1.03948	1.11055	1.02039	1.15313	1.05431	1.08165		103.964	108.923	103.207	67.408	85.0358	90.1196		20.3583	23.429	22.7105	22.1113
56799		90.576	96.749	97.973	51.795	65.769	76.352				0	0	0	0	0	0		0	0	0	0	0	0		0	0	0	0	0	0		1.0394	1.11047	1.01906	1.15304	1.05513	1.0821		104.063	109.069	103.577	67.408	85.1255	90.2915		20.4562	23.5477	22.7105	22.1897
56879		94.843	98.604	104.477	73.002	76.565	94.641				0	0	0	0	0	0		0	0	0	0	0	0		0	0	0	0	0	0		1.03967	1.1105	1.01935	1.15369	1.05513	1.08251		104.152	109.143	104.477	67.408	85.1848	90.4956		20.5827	23.5858	22.7362	22.3215
56999		103.717	103.304	95.432	70.316	85.749	82.737				0	0	0	0	0	0		0	0	0	0	0	0		0	0	0	0	0	0		1.03983	1.10908	1.0197	1.1539	1.05614	1.08328		104.186	109.22	103.825	67.5618	85.749	90.7021		20.6903	23.7223	22.8095	22.437
57119		91.337	105.221	89.121	70.933	74.863	82.673				0	0	0	0	0	0		0	0	0	0	0	0		0	0	0	0	0	0		1.03983	1.10912	1.01997	1.15422	1.05619	1.08376		104.186	109.277	103.918	67.8136	85.339	90.7129		20.6698	24.256	23.143	22.5715
57199		101.134	84.135	90.169	66.268	78.452	86.959				0	0	0	0	0	0		0	0	0	0	0	0		0	0	0	0	0	0		1.03979	1.10892	1.02024	1.15452	1.05689	1.08383		104.551	109.376	103.99	67.7763	85.6939	90.7408		20.9352	24.983	23.1725	22.7208
57279		77.861	96.378	80.772	55.809	72.338	69.398				0	0	0	0	0	0		0	0	0	0	0	0		0	0	0	0	0	0		1.03969	1.1089	1.02006	1.15645	1.05725	1.08362		104.574	109.489	104.126	67.5635	85.9528	90.744		20.9352	25.111	23.0255	22.7208
57359		89.018	85.44	73.682	56.549	73.974	67.375				0	0	0	0	0	0		0	0	0	0	0	0		0	0	0	0	0	0		1.03946	1.10864	1.02	1.15625	1.05782	1.08357		104.63	109.52	104.376	67.5791	86.0956	91.0186		20.6557	25.3607	23.3122	22.7208
57459		65.869	91.219	77.247	60.145	60.747	63.473				0	0	0	0	0	0		0	0	0	0	0	0		0	0	0	0	0	0		1.03952	1.10814	1.01995	1.15617	1.0582	1.08363		104.19	109.581	104.384	67.8909	86.1861	91.3287		20.6557	25.3607	23.3122	22.9648
57559		79.384	75.053	80.35	44.956	63.934	64.439				0	0	0	0	0	0		0	0	0	0	0	0		0	0	0	0	0	0		1.03948	1.1095	1.01982	1.15593	1.05906	1.08364		104.163	109.417	104.511	68.0839	86.2053	91.4141		20.6557	25.3607	23.58	22.9648
57639		86.44	72.408	73.476	44.91	66.822	65.732				0	0	0	0	0	0		0	0	0	0	0	0		0	0	0	0	0	0		1.03954	1.10955	1.01995	1.156	1.05918	1.08369		104.159	109.411	104.507	68.0797	86.4745	91.6769		20.6557	25.3607	23.58	23.2908
57719		92.051	111.18	107.467	65.545	81.016	85.609				0	0	0	0	0	0		0	0	0	0	0	0		0	0	0	0	0	0		1.03929	1.10824	1.01985	1.15378	1.0595	1.08315		104.069	109.756	107.467	68.1299	81.016	91.92		20.4752	25.4447	23.5847	23.638
57799		84.736	99.928	100.027	69.097	81.962	87.097				0	0	0	0	0	0		0	0	0	0	0	0		0	0	0	0	0	0		1.03888	1.10781	1.02	1.15422	1.05892	1.08287		104.175	110.031	104.708	68.167	81.962	92.0068		20.6363	25.622	23.7155	23.7767
57879		107.277	109.244	108.415	66.985	86.212	75.352				0	0	0	0	0	0		0	0	0	0	0	0		0	0	0	0	0	0		1.0375	1.10804	1.02079	1.15461	1.05798	1.08195		104.653	110.126	108.415	68.196	86.212	92.0911		20.8988	25.8997	23.7108	23.8303
57999		87.922	106.442	91.297	57.703	81.724	91.421				0	0	0	0	0	0		0	0	0	0	0	0		0	0	0	0	0	0		1.03737	1.10773	1.02101	1.15449	1.05858	1.08228		104.688	110.193	104.871	68.2554	81.724	92.1511		20.8988	25.5493	23.8085	23.8303
58079		93.913	96.643	89.729	56.719	79.444	81.852				0	0	0	0	0	0		0	0	0	0	0	0		0	0	0	0	0	0		1.03731	1.10753	1.02081	1.15435	1.05913	1.08236		105.173	110.542	104.901	68.3417	87.8301	92.2488		21.0727	25.4915	23.7172	23.9213
58179		93.469	88.55	93.079	60.684	72.902	65.705				0	0	0	0	0	0		0	0	0	0	0	0		0	0	0	0	0	0		1.03716	1.10727	1.02094	1.15403	1.05969	1.08248		105.188	110.714	105.128	68.5343	87.9419	92.5197		20.7297	25.6418	23.8238	23.989
58259		85.016	93.681	87.663	55.541	64.289	77.314				0	0	0	0	0	0		0	0	0	0	0	0		0	0	0	0	0	0		1.03686	1.10782	1.02122	1.15362	1.05991	1.08242		105.361	110.675	105.137	68.6316	87.9889	92.8263		21.0727	25.6418	23.8858	23.989
58359		84.831	75.189	73.762	53.434	60.005	72.102				0	0	0	0	0	0		0	0	0	0	0	0		0	0	0	0	0	0		1.0386	1.10737	1.02139	1.15314	1.06058	1.08221		104.86	110.705	105.136	68.7796	88.033	92.9339		20.7297	25.4915	23.8858	23.989
58439		74.258	91.041	73.885	48.091	73.874	64.302				0	0	0	0	0	0		0	0	0	0	0	0		0	0	0	0	0	0		1.03967	1.10711	1.02143	1.15318	1.06064	1.0824		104.188	110.729	105.136	68.7786	88.0614	93.0689		20.496	25.367	23.8238	24.1827
58519		76.352	86.944	84.08	50.866	71.423	64.834				0	0	0	0	0	0		0	0	0	0	0	0		0	0	0	0	0	0		1.0398	1.10689	1.02115	1.15517	1.05987	1.08241		104.145	110.731	105.138	68.6129	88.5978	93.0681		20.4102	25.0625	23.8238	23.9755
58599		101.368	114.379	93.796	58.391	91.799	85.965				0	0	0	0	0	0		0	0	0	0	0	0		0	0	0	0	0	0		1.03973	1.1067	1.0213	1.15622	1.06052	1.08249		104.149	110.743	105.201	68.5694	91.799	93.0617		20.4102	24.8693	23.8858	23.655
58679		95.988	114.105	102.867	71.675	70.58	96.423				0	0	0	0	0	0		0	0	0	0	0	0		0	0	0	0	0	0		1.03874	1.10613	1.02121	1.15541	1.06033	1.08311		104.176	110.776	105.591	68.6101	89.3302	96.423		20.4102	24.8693	23.9315	23.655
58759		98.046	114.634	91.989	58.518	92.167	86.087				0	0	0	0	0	0		0	0	0	0	0	0		0	0	0	0	0	0		1.03866	1.10595	1.0212	1.15571	1.06076	1.08327		104.177	110.787	105.857	68.6065	92.167	92.9989		20.4102	24.7853	24.0535	23.655
58839		103.017	100.482	94.757	61.186	93.365	82.482				0	0	0	0	0	0		0	0	0	0	0	0		0	0	0	0	0	0		1.0386	1.10558	1.02147	1.15565	1.06163	1.08332		104.178	110.809	105.999	68.6071	93.365	92.9953		20.496	24.7853	24.1125	23.655
58999		91.132	94.457	89.244	64.264	87.963	76.785				0	0	0	0	0	0		0	0	0	0	0	0		0	0	0	0	0	0		1.03834	1.10544	1.02146	1.15531	1.06227	1.08307		104.447	110.817	106	68.6112	87.963	93.0154		20.7297	24.7853	24.1125	23.4192
59079		83.587	95.146	87.623	51.684	75.211	70.223				0	0	0	0	0	0		0	0	0	0	0	0		0	0	0	0	0	0		1.03926	1.10516	1.02132	1.15474	1.06277	1.08263		104.17	110.907	106.012	68.6181	89.5944	93.0501		20.496	24.7853	24.1125	23.2805
59179		72.755	91.503	82.294	50.561	61.284	71.446				0	0	0	0	0	0		0	0	0	0	0	0		0	0	0	0	0	0		1.03929	1.10589	1.02123	1.15431	1.06326	1.0822		104.069	110.791	106.021	68.6232	89.7644	93.0846		20.4102	24.729	24.1125	23.0385
59279		75.428	93.642	86.594	61.073	75.733	79.606				0	0	0	0	0	0		0	0	0	0	0	0		0	0	0	0	0	0		1.03946	1.10709	1.02123	1.15571	1.06369	1.08209		103.964	110.578	105.852	68.6064	89.7143	93.0939		20.278	24.7045	24.0535	22.9542
59359		71.689	94.228	70.841	58.771	59.104	84.755				0	0	0	0	0	0		0	0	0	0	0	0		0	0	0	0	0	0		1.03938	1.10864	1.02117	1.15569	1.06406	1.08192		103.923	110.171	105.6	68.6067	89.6722	92.952		20.1515	24.5898	24.0228	22.9542
59439		80.558	101.015	89.78	51.532	68.487	81.688				0	0	0	0	0	0		0	0	0	0	0	0		0	0	0	0	0	0		1.03935	1.10894	1.02083	1.15562	1.06452	1.08165		103.721	110.099	105.273	68.6075	89.6195	92.9681		20.0535	24.3645	23.977	22.9542
59519		105.336	111.162	107.818	67.613	81.078	95.046				0	0	0	0	0	0		0	0	0	0	0	0		0	0	0	0	0	0		1.03964	1.10925	1.02047	1.1559	1.06544	1.0821		103.705	110.089	107.818	68.5989	81.078	95.046		20.0535	24.3645	23.977	22.9542
59599		106.683	110.556	95.842	62.743	89.833	93.579				0	0	0	0	0	0		0	0	0	0	0	0		0	0	0	0	0	0		1.03964	1.10904	1.02011	1.15433	1.06564	1.08253		103.705	110.096	105.178	68.6231	89.833	92.9148		20.0535	24.3645	23.915	22.8965
59679		102.9	99.988	98.925	57.154	85.157	78.788				0	0	0	0	0	0		0	0	0	0	0	0		0	0	0	0	0	0		1.03936	1.10753	1.02018	1.1547	1.06474	1.08152		103.63	110.141	105.133	68.6185	85.157	93.1391		20.028	24.3645	23.8085	22.8965
59799		105.407	95.732	98.019	47.196	90.323	76.017				0	0	0	0	0	0		0	0	0	0	0	0		0	0	0	0	0	0		1.03926	1.10727	1.02019	1.155	1.0653	1.08132		103.635	110.148	105.175	68.6149	90.323	93.1557		19.9253	24.3645	23.7172	22.8965
59879		103.081	95.76	99.627	66.84	83.784	82.121				0	0	0	0	0	0		0	0	0	0	0	0		0	0	0	0	0	0		1.03918	1.10698	1.02	1.15429	1.06573	1.08115		103.21	110.155	105.134	68.6235	83.784	93.1695		19.784	23.7933	23.5555	22.8965
59999		86.48	93.591	91.126	63.948	81.906	78.89				0	0	0	0	0	0		0	0	0	0	0	0		0	0	0	0	0	0		1.03936	1.10827	1.02006	1.15413	1.06619	1.08089		103.082	109.977	105.016	68.6254	81.906	93.1948		19.6658	23.329	23.5045	22.8965
60079		87.199	103.701	85.906	55.716	69.211	73.79				0	0	0	0	0	0		0	0	0	0	0	0		0	0	0	0	0	0		1.03976	1.10856	1.01989	1.15374	1.06634	1.08061		103.006	109.785	104.83	68.6302	89.6422	93.1953		19.4013	23.1925	23.3155	22.695
60159		91.005	80.984	89.378	55.307	71.011	75.232				0	0	0	0	0	0		0	0	0	0	0	0		0	0	0	0	0	0		1.04012	1.10878	1.01978	1.15502	1.06596	1.08042		102.936	109.706	104.835	68.6147	90.0099	93.0584		19.23	23.1545	23.3155	22.462
60239		81.072	100.948	94.19	61.033	63.938	78.493				0	0	0	0	0	0		0	0	0	0	0	0		0	0	0	0	0	0		1.03957	1.10905	1.01961	1.15475	1.06611	1.08029		102.897	109.471	104.834	68.6179	90.3744	93.0468		19.1678	23.0358	23.4068	22.218
60319		96.081	133.829	100.847	76.363	77.835	99.178				0	0	0	0	0	0		0	0	0	0	0	0		0	0	0	0	0	0		1.04003	1.10961	1.01907	1.15568	1.06559	1.08156		102.832	133.829	104.742	76.363	90.1003	99.178		19.1288	22.9352	23.1645	22.0687
60399		93.649	113.414	97.366	66.134	83.841	93.391				0	0	0	0	0	0		0	0	0	0	0	0		0	0	0	0	0	0		1.03995	1.10947	1.01917	1.15569	1.06505	1.08198		102.836	109.371	104.735	68.6066	83.841	93.391		19.1288	22.9352	23.0318	22.0687
60479		102.268	109.39	106.598	60.891	83.395	90.702				0	0	0	0	0	0		0	0	0	0	0	0		0	0	0	0	0	0		1.03979	1.10977	1.01899	1.15604	1.06539	1.08105		102.893	109.39	106.598	68.5854	83.395	93.0039		19.1678	23.0358	23.1645	22.218
60600		101.339	122.815	90.481	74.569	82.2	96.337				0	0	0	0	0	0		0	0	0	0	0	0		0	0	0	0	0	0		1.03973	1.10988	1.01918	1.156	1.06576	1.08094		102.948	122.815	105.128	74.569	82.2	96.337		19.23	23.0358	23.3155	22.218
60679		86.364	114.503	100.763	64.18	76.673	82.848				0	0	0	0	0	0		0	0	0	0	0	0		0	0	0	0	0	0		1.0391	1.10925	1.01895	1.15541	1.06577	1.08051		102.968	114.503	105.154	68.61	90.662	93.0344		19.23	23.0358	23.5045	22.218
60759		98.155	98.736	96.081	68.301	79.497	80.983				0	0	0	0	0	0		0	0	0	0	0	0		0	0	0	0	0	0		1.03863	1.10831	1.0184	1.15363	1.06589	1.07973		102.982	109.56	105.175	68.6315	79.497	93.0787		19.23	23.0358	23.5045	22.0687
60839		73.663	84.677	90.555	54.826	71.918	68.261				0	0	0	0	0	0		0	0	0	0	0	0		0	0	0	0	0	0		1.03849	1.10775	1.01834	1.15297	1.06641	1.07958		102.987	109.628	105.178	68.6519	91.1352	93.0875		19.23	22.9352	23.5045	21.868
60999		97.148	95.177	81.856	49.296	74.463	72.89				0	0	0	0	0	0		0	0	0	0	0	0		0	0	0	0	0	0		1.03847	1.10779	1.01781	1.15246	1.06629	1.07904		102.987	109.387	105.199	68.6801	91.4286	92.9987		19.1678	22.6702	23.5045	22.0687
61079		81.962	99.24	94.646	58.305	77.473	67.541				0	0	0	0	0	0		0	0	0	0	0	0		0	0	0	0	0	0		1.03761	1.10736	1.01723	1.1518	1.0651	1.07995		102.956	109.37	105.288	68.7165	91.4362	92.8383		19.1288	22.5335	23.3155	21.868
61159		96.76	117.649	98.789	68.114	92.699	92.868				0	0	0	0	0	0		0	0	0	0	0	0		0	0	0	0	0	0		1.0379	1.10837	1.01735	1.1516	1.06489	1.08091		102.893	117.649	105.147	68.625	92.699	92.868		19.075	22.4865	23.0733	21.7913
61239		99.458	108.353	105.868	74.675	87.522	92.022				0	0	0	0	0	0		0	0	0	0	0	0		0	0	0	0	0	0		1.03844	1.10908	1.01727	1.15211	1.06463	1.0816		102.816	109.164	105.868	74.675	87.522	92.022		19.075	22.837	23.0293	21.697
61319		119.373	107.906	96.184	64.231	92.525	101.161				0	0	0	0	0	0		0	0	0	0	0	0		0	0	0	0	0	0		1.03803	1.1088	1.01755	1.15176	1.06432	1.08154		119.373	109.224	105.214	68.6232	92.525	101.161		19.075	22.884	23.2715	21.7913
61419		101.248	124.519	103.968	79.541	80.811	89.797				0	0	0	0	0	0		0	0	0	0	0	0		0	0	0	0	0	0		1.03762	1.10865	1.01715	1.15163	1.06349	1.08177		102.956	124.519	103.968	79.541	80.811	89.797		19.1288	22.884	23.4605	21.868
61499		100.202	97.897	110.307	72.786	92.775	81.477				0	0	0	0	0	0		0	0	0	0	0	0		0	0	0	0	0	0		1.03728	1.10796	1.01715	1.15068	1.06368	1.08122		103.025	109.385	110.307	72.786	92.775	92.9942		19.1678	23.0207	23.5115	22.0687
61603		104.168	110.907	102.692	65.826	97.661	82.365				0	0	0	0	0	0		0	0	0	0	0	0		0	0	0	0	0	0		1.03706	1.10738	1.01712	1.14975	1.06412	1.08106		103.033	109.37	102.692	68.9323	97.661	93.0037		19.1678	23.0207	23.5115	22.0687
61679		90.207	103.135	88.127	59.321	81.763	91.059				0	0	0	0	0	0		0	0	0	0	0	0		0	0	0	0	0	0		1.03708	1.1072	1.01715	1.14896	1.06491	1.08057		103.032	109.371	105.627	69.0062	81.763	91.059		19.1678	23.2857	23.4605	21.868
61779		76.834	101.682	86.165	57.977	69.023	84.224				0	0	0	0	0	0		0	0	0	0	0	0		0	0	0	0	0	0		1.0368	1.10696	1.01691	1.14852	1.06532	1.08056		103.041	109.449	105.636	69.0465	92.6427	93.1309		19.1678	23.2857	23.4605	21.868
61879		81.886	97.478	92.947	61.361	75.486	65.831				0	0	0	0	0	0		0	0	0	0	0	0		0	0	0	0	0	0		1.03692	1.10695	1.01707	1.14853	1.0646	1.08052		103.038	109.374	105.732	69.0461	92.7832	93.132		19.1678	23.0207	23.5115	22.0687
61999		87.871	93.593	96.359	52.604	69.791	73.352				0	0	0	0	0	0		0	0	0	0	0	0		0	0	0	0	0	0		1.0368	1.10693	1.01713	1.14836	1.06482	1.08022		102.981	109.272	105.726	68.8432	92.9944	93.0509		19.1678	22.9107	23.5115	22.0687
62079		96.354	116.937	90.892	76.733	76.793	93.167				0	0	0	0	0	0		0	0	0	0	0	0		0	0	0	0	0	0		1.03663	1.10672	1.0172	1.14879	1.06467	1.08111		102.987	116.937	105.718	76.733	93.3294	93.167		19.3285	22.922	23.5115	22.0687
62159		107.739	116.265	102.315	73.416	84.887	93.907				0	0	0	0	0	0		0	0	0	0	0	0		0	0	0	0	0	0		1.03711	1.10688	1.01774	1.14869	1.06486	1.08093		102.972	116.265	102.315	73.416	84.887	93.907		19.3285	22.922	23.5115	22.2752
62239		94.464	113.265	97.182	69.08	97.549	87.775				0	0	0	0	0	0		0	0	0	0	0	0		0	0	0	0	0	0		1.03732	1.10699	1.01734	1.14811	1.06497	1.08034		102.965	113.265	105.703	69.08	97.549	87.775		19.3285	22.922	23.5115	22.6795
62339		94.603	106.523	109.172	67.408	95.044	80.64				0	0	0	0	0	0		0	0	0	0	0	0		0	0	0	0	0	0		1.03719	1.10685	1.01742	1.14785	1.06557	1.08038		103.028	109.375	109.172	67.408	95.044	93.2069		19.23	23.0587	23.5942	22.6965
62419		101.487	115.849	103.822	77.83	81.126	98.042				0	0	0	0	0	0		0	0	0	0	0	0		0	0	0	0	0	0		1.03651	1.10648	1.01768	1.14755	1.06624	1.08017		103.122	115.849	103.822	77.83	81.126	98.042		19.358	23.0475	23.696	22.663
62519		88.684	102.916	99.663	67.408	75.884	80.309				0	0	0	0	0	0		0	0	0	0	0	0		0	0	0	0	0	0		1.03604	1.10697	1.01753	1.14683	1.06677	1.07977		103.602	109.448	106.324	67.408	93.6128	93.385		19.2975	23.0207	23.745	22.6962
62619		91.311	107.222	84.259	64.272	72.694	81.031				0	0	0	0	0	0		0	0	0	0	0	0		0	0	0	0	0	0		1.03583	1.10786	1.01759	1.1465	1.06743	1.07956		103.664	109.386	106.32	69.5583	93.7325	93.3979		19.2975	23.0207	23.745	22.6962
62699		90.135	103.524	96.408	61.642	80.868	83.118				0	0	0	0	0	0		0	0	0	0	0	0		0	0	0	0	0	0		1.03505	1.10771	1.01759	1.14606	1.06753	1.07956		103.799	109.388	106.03	69.7116	80.868	93.3979		19.1695	23.0207	23.696	22.6962
62799		94.33	100.827	102.208	56.457	74.831	74.736				0	0	0	0	0	0		0	0	0	0	0	0		0	0	0	0	0	0		1.03507	1.1077	1.01734	1.1451	1.06754	1.07913		103.997	109.355	102.208	69.8042	93.9024	93.3997		19.1695	22.992	23.696	22.6962
62879		77.98	89.258	80.056	59.752	59.479	78.657				0	0	0	0	0	0		0	0	0	0	0	0		0	0	0	0	0	0		1.03519	1.10737	1.01738	1.14342	1.06704	1.07768		103.991	109.37	105.887	69.8485	93.9467	93.397		19.1695	22.992	23.5942	22.6962
62999		105.772	115.381	106.838	77.73	101.688	100.812				0	0	0	0	0	0		0	0	0	0	0	0		0	0	0	0	0	0		1.03392	1.10681	1.01711	1.14201	1.06654	1.07648		104.058	115.381	106.838	77.73	101.688	100.812		19.23	22.992	23.5942	22.687
63099		98.802	125.363	100.322	73.378	90.851	111.544				0	0	0	0	0	0		0	0	0	0	0	0		0	0	0	0	0	0		1.03379	1.10575	1.01653	1.14113	1.06564	1.07581		104.064	125.363	105.965	73.378	90.851	111.544		19.23	22.9652	23.5942	22.6175
63179		104.649	108.58	104.013	80.442	94.593	102.037				0	0	0	0	0	0		0	0	0	0	0	0		0	0	0	0	0	0		1.03556	1.10551	1.01651	1.14122	1.06546	1.07563		103.971	109.625	104.013	80.442	94.593	102.037		19.23	22.9795	23.696	22.8183
63279		99.804	127.095	101.267	88.681	86.642	98.317				0	0	0	0	0	0		0	0	0	0	0	0		0	0	0	0	0	0		1.03494	1.10477	1.01631	1.14015	1.06583	1.07502		104.023	127.095	101.267	88.681	86.642	98.317		19.1695	22.945	23.696	22.671
63359		105.852	126.029	107.389	72.829	82.31	98.621				0	0	0	0	0	0		0	0	0	0	0	0		0	0	0	0	0	0		1.03423	1.10443	1.01585	1.13922	1.06563	1.07483		104.123	126.029	107.389	72.829	82.31	98.621		19.2975	22.862	23.6448	22.5282
63439		88.194	105.33	97.905	68.206	79.043	89.077				0	0	0	0	0	0		0	0	0	0	0	0		0	0	0	0	0	0		1.03345	1.10421	1.01576	1.13906	1.06617	1.07438		104.146	109.871	106.504	68.206	79.043	89.077		19.138	22.8332	23.6795	22.5457
63519		90.537	92.171	83.635	60.291	73.649	78.079				0	0	0	0	0	0		0	0	0	0	0	0		0	0	0	0	0	0		1.03291	1.10377	1.01526	1.13831	1.06632	1.07376		104.154	110.031	106.532	70.8673	95.0524	93.9081		19.0738	22.8193	23.6305	22.5457
63599		89.646	109.665	82.512	70.188	70.469	80.611				0	0	0	0	0	0		0	0	0	0	0	0		0	0	0	0	0	0		1.03442	1.1034	1.01486	1.13776	1.06597	1.07292		104.042	109.665	106.555	70.188	95.0605	94.5614		18.9458	22.8193	23.6305	22.6178
63699		77.845	99.59	91.157	60.759	74.337	71.312				0	0	0	0	0	0		0	0	0	0	0	0		0	0	0	0	0	0		1.03401	1.10338	1.01455	1.13831	1.06572	1.07333		104.132	109.797	106.572	70.9306	95.2328	94.4238		18.9458	22.8193	23.6305	22.6178
63799		91.815	110.075	84.55	67.934	69.671	74.88				0	0	0	0	0	0		0	0	0	0	0	0		0	0	0	0	0	0		1.03358	1.10313	1.01408	1.13894	1.06552	1.07334		104.073	110.075	106.598	67.934	95.8595	94.4217		18.8835	22.8193	23.6305	22.6178
63879		109.525	116.417	113.904	70.294	84.682	93.4				0	0	0	0	0	0		0	0	0	0	0	0		0	0	0	0	0	0		1.03353	1.10261	1.0142	1.13868	1.06551	1.07315		109.525	116.417	113.904	70.294	84.682	93.4		18.8835	22.8193	23.6305	22.6178
63999		95.321	121.367	105.127	68.844	93.012	98.133				0	0	0	0	0	0		0	0	0	0	0	0		0	0	0	0	0	0		1.03295	1.10228	1.01446	1.13831	1.06517	1.07296		104.1	121.367	105.127	68.844	93.012	98.133		18.9478	22.8193	23.6305	22.7007
64119		105.153	104.664	97.324	78.101	87.028	85.481				0	0	0	0	0	0		0	0	0	0	0	0		0	0	0	0	0	0		1.03265	1.10208	1.01441	1.13807	1.06539	1.07317		104.158	109.863	106.792	78.101	87.028	94.4783		19.01	22.7493	23.4608	22.6178
64199		99.868	107.14	101.899	60.092	76.948	81.69				0	0	0	0	0	0		0	0	0	0	0	0		0	0	0	0	0	0		1.03232	1.10208	1.01459	1.13802	1.0654	1.073		104.187	110.003	101.899	71.5505	76.948	94.6367		18.9878	22.872	23.4395	22.7938
64279		88.433	99.657	96.482	77.133	87.922	84.966				0	0	0	0	0	0		0	0	0	0	0	0		0	0	0	0	0	0		1.03196	1.1017	1.01467	1.13761	1.06559	1.07253		104.413	110.113	106.982	77.133	87.922	95.1201		19.0435	23.1035	23.525	23.102
64359		85.562	107.141	105.611	67.258	76.414	81.721				0	0	0	0	0	0		0	0	0	0	0	0		0	0	0	0	0	0		1.03161	1.10137	1.01403	1.13739	1.06517	1.07242		104.451	110.227	105.611	67.258	76.414	95.5707		18.938	22.9125	23.4197	23.102
64439		78.89	105.722	83.768	69.905	70.987	81.454				0	0	0	0	0	0		0	0	0	0	0	0		0	0	0	0	0	0		1.03129	1.10096	1.01384	1.13684	1.06519	1.07144		104.628	110.248	107.044	69.905	96.9329	95.5916		19.0142	22.6977	23.3295	23.0147
64539		90.425	95.654	89.809	59.212	64.325	77.308				0	0	0	0	0	0		0	0	0	0	0	0		0	0	0	0	0	0		1.03029	1.1001	1.01338	1.13442	1.06464	1.07132		104.598	110.341	107.059	71.9986	97.4389	95.5942		18.91	22.5055	23.3295	22.8672
64619		66.4	102.723	83.838	61.719	71.524	87.288				0	0	0	0	0	0		0	0	0	0	0	0		0	0	0	0	0	0		1.03002	1.0997	1.01299	1.13387	1.06437	1.07122		104.424	110.395	107.072	72.0622	97.4535	87.288		18.824	22.6977	23.2285	22.8672
64699		100.812	105.854	98.105	65.756	75.577	82.025				0	0	0	0	0	0		0	0	0	0	0	0		0	0	0	0	0	0		1.03046	1.09868	1.01268	1.13284	1.06401	1.07213		104.372	110.529	107.082	72.1448	97.5857	95.5769		18.824	22.5055	23.2285	22.8672
64779		116.072	134.408	100.536	102.253	94.081	105.463				0	0	0	0	0	0		0	0	0	0	0	0		0	0	0	0	0	0		1.0302	1.09723	1.0132	1.13126	1.06355	1.07517		116.072	134.408	100.536	102.253	94.081	105.463		18.824	22.4837	23.2285	23.0147
64859		92.095	114.607	113.766	72.484	105.205	92.797				0	0	0	0	0	0		0	0	0	0	0	0		0	0	0	0	0	0		1.0307	1.09532	1.01296	1.13133	1.06323	1.07394		104.343	114.607	113.766	72.484	105.205	92.797		18.8648	22.4355	23.2285	23.0147
64999		93.321	105.068	116.659	82.272	82.705	84.127				0	0	0	0	0	0		0	0	0	0	0	0		0	0	0	0	0	0		1.03143	1.09335	1.01242	1.1283	1.06275	1.07245		104.256	110.858	116.659	82.272	82.705	95.6091		18.824	22.2612	23.1243	22.8672
65099		90.021	124.223	93.005	75.371	93.458	90.183				0	0	0	0	0	0		0	0	0	0	0	0		0	0	0	0	0	0		1.03066	1.09083	1.01258	1.12471	1.06308	1.07038		104.349	124.223	107.096	75.371	93.458	90.183		18.824	22.2612	23.112	22.8672
65179		95.427	109.21	94.586	68.605	85.003	78.91				0	0	0	0	0	0		0	0	0	0	0	0		0	0	0	0	0	0		1.02995	1.08782	1.01181	1.12012	1.06329	1.06754		104.433	109.21	107.15	68.605	85.003	96.0286		18.7777	22.0145	23.0525	22.8672
65259		88.291	114.322	87.523	69.736	79.912	89.429				0	0	0	0	0	0		0	0	0	0	0	0		0	0	0	0	0	0		1.03012	1.08557	1.01179	1.11766	1.06302	1.06579		104.414	114.322	107.309	69.736	79.912	89.429		18.7777	21.9455	22.925	22.9717
65339		102.46	110.698	90.227	68.09	84.638	79.288				0	0	0	0	0	0		0	0	0	0	0	0		0	0	0	0	0	0		1.03072	1.08415	1.01179	1.11797	1.0634	1.06425		104.342	110.698	107.408	68.09	84.638	96.3549		18.7353	21.8905	22.8227	22.9505
65439		85.052	100.82	84.708	63.952	88.057	80.619				0	0	0	0	0	0		0	0	0	0	0	0		0	0	0	0	0	0		1.0302	1.08253	1.01164	1.11557	1.0633	1.06218		104.403	111.642	107.413	72.8569	88.057	96.7657		18.629	21.8517	22.5967	22.9255
65539		87.886	104.32	79.067	68.636	109.089	78.512				0	0	0	0	0	0		0	0	0	0	0	0		0	0	0	0	0	0		1.02988	1.0814	1.01173	1.11302	1.06346	1.06052		104.621	111.793	107.455	68.636	109.089	96.7711		18.715	21.8517	22.7135	22.8375
65622		113.383	114.308	116.539	69.59	104.228	97.757				0	0	0	0	0	0		0	0	0	0	0	0		0	0	0	0	0	0		1.02982	1.08092	1.01179	1.11065	1.0634	1.06103		113.383	114.308	116.539	69.59	104.228	97.757		18.8213	21.8517	22.7135	22.8375
65699		107.999	130.34	105.138	78.33	116.182	114.767				0	0	0	0	0	0		0	0	0	0	0	0		0	0	0	0	0	0		1.02922	1.08063	1.0117	1.10872	1.06344	1.05968		107.999	130.34	105.138	78.33	116.182	114.767		18.715	21.8905	22.7135	22.781
65779		112.975	117.022	120.498	81.823	106.892	94.59				0	0	0	0	0	0		0	0	0	0	0	0		0	0	0	0	0	0		1.02921	1.0778	1.01085	1.1056	1.06376	1.05903		112.975	117.022	120.498	81.823	106.892	94.59		18.715	21.8922	22.5107	22.7195
65859		107.056	118.596	108.679	76.968	91.089	91.914				0	0	0	0	0	0		0	0	0	0	0	0		0	0	0	0	0	0		1.02889	1.07568	1.01087	1.10128	1.064	1.05793		107.056	118.596	108.679	76.968	91.089	91.914		18.837	21.8517	22.5185	22.6475
65999		89.373	114.267	102.18	74.47	102.67	92.345				0	0	0	0	0	0		0	0	0	0	0	0		0	0	0	0	0	0		1.02786	1.07245	1.01038	1.0958	1.06417	1.05549		104.723	114.267	102.18	74.47	102.67	92.345		18.7645	21.784	22.4365	22.537
66079		92.296	108.912	93.466	65.748	87.111	96.01				0	0	0	0	0	0		0	0	0	0	0	0		0	0	0	0	0	0		1.02741	1.06928	1.00985	1.08961	1.06405	1.05316		104.851	112.666	107.543	74.5472	87.111	96.01		18.5635	21.6093	22.3978	22.468
66179		88.57	114.105	100.938	73.775	76.875	90.749				0	0	0	0	0	0		0	0	0	0	0	0		0	0	0	0	0	0		1.02692	1.06754	1.00959	1.08715	1.06401	1.0506		104.897	114.105	100.938	73.775	76.875	90.749		18.4363	21.4872	22.4602	22.435
66279		84.622	100.114	83.775	72.677	86.565	97.403				0	0	0	0	0	0		0	0	0	0	0	0		0	0	0	0	0	0		1.02629	1.0644	1.00926	1.08351	1.06347	1.04922		104.962	113.233	107.799	72.677	86.565	97.403		18.4055	21.4872	22.6305	22.4282
66359		99.008	96.949	97.625	69.79	77.55	78.208				0	0	0	0	0	0		0	0	0	0	0	0		0	0	0	0	0	0		1.02573	1.06111	1.00896	1.07753	1.06304	1.04774		105.03	113.301	107.814	69.79	77.55	97.64		18.4055	21.46	22.6305	22.2557
66439		148.099	106.173	123.21	69.102	96.984	81.736				0	0	0	0	0	0		0	0	0	0	0	0		0	0	0	0	0	0		1.02462	1.05781	1.00823	1.07097	1.06275	1.04429		148.099	113.356	123.21	69.102	96.984	97.7398		18.4363	21.155	22.6305	22.2557
66519		166.224	137.442	166.396	88.499	121.541	95.768				0	0	0	0	0	0		0	0	0	0	0	0		0	0	0	0	0	0		1.024	1.05402	1.00788	1.06715	1.06266	1.04309		166.224	137.442	166.396	88.499	121.541	95.768		18.5635	21.1822	22.6305	22.1547
66639		120.899	122.646	145.421	88.034	131.385	114.781				0	0	0	0	0	0		0	0	0	0	0	0		0	0	0	0	0	0		1.02372	1.05167	1.00834	1.06343	1.06262	1.04285		120.899	122.646	145.421	88.034	131.385	114.781		18.9218	21.1822	22.6305	22.1162
66719		137.851	130.723	139.615	88.663	116.326	99.643				0	0	0	0	0	0		0	0	0	0	0	0		0	0	0	0	0	0		1.02391	1.04917	1.00764	1.06235	1.06236	1.04217		137.851	130.723	139.615	88.663	116.326	99.643		18.9218	21.1145	22.4455	22.1022
66804		118.033	126.488	124.133	81.221	105.778	99.159				0	0	0	0	0	0		0	0	0	0	0	0		0	0	0	0	0	0		1.02367	1.04702	1.00814	1.05989	1.06003	1.04179		118.033	126.488	124.133	81.221	105.778	99.159		18.5635	21.0375	22.5225	22.0792
66879		117.869	135.595	104.854	92.409	96.784	110.009				0	0	0	0	0	0		0	0	0	0	0	0		0	0	0	0	0	0		1.02308	1.04514	1.00779	1.0579	1.06077	1.04099		117.869	135.595	104.854	92.409	96.784	110.009		18.5885	21.0055	22.559	22.0287
66999		132.013	118.663	124.837	75.136	114.886	98.474				0	0	0	0	0	0		0	0	0	0	0	0		0	0	0	0	0	0		1.02198	1.04062	1.0073	1.056	1.06053	1.04054		132.013	118.663	124.837	75.136	114.886	98.474		18.7678	20.9928	22.255	21.919
67079		136.454	139.219	110.508	81.603	112.365	112.885				0	0	0	0	0	0		0	0	0	0	0	0		0	0	0	0	0	0		1.01901	1.03854	1.0059	1.05353	1.05959	1.04014		136.454	139.219	110.508	81.603	112.365	112.885		18.653	21.288	22.06	21.6975
67199		140.425	134.584	128.429	97.613	103.517	92.997				0	0	0	0	0	0		0	0	0	0	0	0		0	0	0	0	0	0		1.01754	1.03606	1.00536	1.05399	1.05909	1.03992		140.425	134.584	128.429	97.613	103.517	92.997		18.5863	21.2647	22.0392	21.5952
67279		123.014	133.101	125.794	83.237	100.943	93.643				0	0	0	0	0	0		0	0	0	0	0	0		0	0	0	0	0	0		1.0175	1.0336	1.00519	1.05247	1.0594	1.03995		123.014	133.101	125.794	83.237	100.943	93.643		18.5482	21.2345	22.0392	21.4622
67359		92.839	116.538	87.265	86.904	83.9	89.41				0	0	0	0	0	0		0	0	0	0	0	0		0	0	0	0	0	0		1.01781	1.03254	1.00523	1.05125	1.05974	1.04139		105.708	116.538	109.159	86.904	83.9	89.41		18.5482	21.446	22.0392	21.5952
67439		117.953	142.908	112.159	87.166	107.9	114.84				0	0	0	0	0	0		0	0	0	0	0	0		0	0	0	0	0	0		1.01777	1.03096	1.00479	1.04945	1.05647	1.04125		117.953	142.908	112.159	87.166	107.9	114.84		18.5482	21.446	22.0392	21.6975
67519		127.46	153.282	118.977	103.087	119.958	103.528				0	0	0	0	0	0		0	0	0	0	0	0		0	0	0	0	0	0		1.01752	1.03098	1.00491	1.05045	1.05391	1.04179		127.46	153.282	118.977	103.087	119.958	103.528		18.5482	21.4127	22.0298	21.5952
67599		117.978	145.905	123.712	100.932	128.2	116.658				0	0	0	0	0	0		0	0	0	0	0	0		0	0	0	0	0	0		1.01672	1.03068	1.00459	1.05036	1.05198	1.04205		117.978	145.905	123.712	100.932	128.2	116.658		18.5045	21.357	22.0298	21.4622
67679		105.713	127.4	120.697	81.466	100.306	117.048				0	0	0	0	0	0		0	0	0	0	0	0		0	0	0	0	0	0		1.01683	1.03047	1.005	1.05032	1.05106	1.04201		105.713	127.4	120.697	81.466	100.306	117.048		18.5352	21.9283	22.168	21.3895
67759		119.482	117.203	107.622	80.566	117.438	106.752				0	0	0	0	0	0		0	0	0	0	0	0		0	0	0	0	0	0		1.01652	1.03043	1.00455	1.05045	1.04907	1.04221		119.482	117.203	107.622	80.566	117.438	106.752		18.5168	22.1535	22.148	21.5033
67839		112.349	111.884	103.826	90.321	108.192	91.736				0	0	0	0	0	0		0	0	0	0	0	0		0	0	0	0	0	0		1.01619	1.0304	1.0045	1.04984	1.04698	1.04204		112.349	111.884	103.826	90.321	108.192	91.736		18.5077	22.0118	22.0085	21.4878
67999		86.976	120.209	102.02	84.651	92.421	117.745				0	0	0	0	0	0		0	0	0	0	0	0		0	0	0	0	0	0		1.01539	1.02994	1.00427	1.04988	1.0477	1.04166		105.866	120.209	102.02	84.651	92.421	117.745		18.3792	21.8903	22.0625	21.4368
68099		90.856	105.671	106.321	79.858	93.978	90.375				0	0	0	0	0	0		0	0	0	0	0	0		0	0	0	0	0	0		1.01423	1.02958	1.00403	1.04894	1.0481	1.04095		105.903	115.957	106.321	79.858	93.978	90.375		18.241	21.8623	21.851	21.3393
68179		106.776	115.819	93.9	80.207	102.38	102.79				0	0	0	0	0	0		0	0	0	0	0	0		0	0	0	0	0	0		1.01347	1.02896	1.00369	1.04827	1.0485	1.04183		106.776	115.819	109.585	80.207	102.38	102.79		18.1213	21.7133	21.5295	21.0863
68279		108.492	139.214	107.273	77.768	99.751	106.615				0	0	0	0	0	0		0	0	0	0	0	0		0	0	0	0	0	0		1.01335	1.02799	1.00384	1.04721	1.04606	1.04153		108.492	139.214	107.273	77.768	99.751	106.615		18.151	21.7133	21.7575	21.0863
68379		120.056	147.578	133.143	101.902	122.674	126.42				0	0	0	0	0	0		0	0	0	0	0	0		0	0	0	0	0	0		1.01287	1.02761	1.00368	1.04677	1.0461	1.04134		120.056	147.578	133.143	101.902	122.674	126.42		18.151	21.8623	21.7575	21.0863
68459		99.038	134.581	110.896	86.397	116.415	112.676				0	0	0	0	0	0		0	0	0	0	0	0		0	0	0	0	0	0		1.01305	1.02754	1.00391	1.04684	1.04267	1.04118		106.206	134.581	110.896	86.397	116.415	112.676		17.9672	21.8623	21.149	21.3393
68539		112.064	143.593	108.446	95.421	111.659	124.539				0	0	0	0	0	0		0	0	0	0	0	0		0	0	0	0	0	0		1.0129	1.02727	1.00375	1.04681	1.04292	1.0413		112.064	143.593	108.446	95.421	111.659	124.539		18.0627	21.8623	20.989	21.0863
68619		114.514	122.927	99.757	92.251	118.666	105.436				0	0	0	0	0	0		0	0	0	0	0	0		0	0	0	0	0	0		1.01279	1.02696	1.004	1.04704	1.04196	1.0411		114.514	122.927	99.757	92.251	118.666	105.436		18.1305	21.9162	21.0368	21.2165
68699		126.193	126.808	110.296	76.932	114.627	112.152				0	0	0	0	0	0		0	0	0	0	0	0		0	0	0	0	0	0		1.01293	1.02711	1.00469	1.04684	1.04059	1.04068		126.193	126.808	110.296	76.932	114.627	112.152		18.1285	21.8383	20.9705	21.143
68779		102.765	122.048	102.643	71.846	113.862	98.991				0	0	0	0	0	0		0	0	0	0	0	0		0	0	0	0	0	0		1.01312	1.02715	1.00516	1.04699	1.04005	1.04096		106.682	122.048	102.643	71.846	113.862	98.991		18.1457	21.7873	20.93	21.2037
68859		101.057	112.354	104.592	77.334	101.14	104.085				0	0	0	0	0	0		0	0	0	0	0	0		0	0	0	0	0	0		1.01286	1.02672	1.0055	1.04659	1.04044	1.04134		106.682	112.354	104.592	77.334	101.14	104.085		18.1002	21.7673	20.9677	20.9765
69019		117.649	104.207	105.208	75.146	96.203	99.17				0	0	0	0	0	0		0	0	0	0	0	0		0	0	0	0	0	0		1.01263	1.02663	1.0057	1.04651	1.03989	1.04099		117.649	116.538	105.208	75.146	96.203	99.17		17.8388	21.6798	20.9043	20.8852
69099		94.244	109.146	104.523	72.629	78.271	105.089				0	0	0	0	0	0		0	0	0	0	0	0		0	0	0	0	0	0		1.01238	1.02652	1.00579	1.04686	1.04035	1.04078		106.683	116.538	104.523	72.629	78.271	105.089		17.737	21.6798	20.8425	20.8655
69199		112.889	153.966	120.591	88.949	115.341	114.214				0	0	0	0	0	0		0	0	0	0	0	0		0	0	0	0	0	0		1.01255	1.02662	1.0056	1.04696	1.04035	1.03908		112.889	153.966	120.591	88.949	115.341	114.214		17.737	21.6798	20.8425	20.8655
69279		120.211	141.156	130.689	108.738	122.267	123.173				0	0	0	0	0	0		0	0	0	0	0	0		0	0	0	0	0	0		1.01271	1.02769	1.00528	1.04699	1.04053	1.03698		120.211	141.156	130.689	108.738	122.267	123.173		17.737	21.6798	20.8425	20.821
69359		125.79	138.654	120.021	94.415	131.234	128.406				0	0	0	0	0	0		0	0	0	0	0	0		0	0	0	0	0	0		1.0126	1.02766	1.0048	1.04691	1.03878	1.03699		125.79	138.654	120.021	94.415	131.234	128.406		17.723	21.5515	20.82	20.821
69439		117.765	136.32	118.135	77.958	107.314	130.135				0	0	0	0	0	0		0	0	0	0	0	0		0	0	0	0	0	0		1.01268	1.02806	1.00482	1.04725	1.03637	1.0356		117.765	136.32	118.135	77.958	107.314	130.135		17.7028	21.659	20.9677	20.8113
69519		109.076	130.615	109.249	82.619	110.242	115.572				0	0	0	0	0	0		0	0	0	0	0	0		0	0	0	0	0	0		1.0128	1.02799	1.00537	1.04736	1.03526	1.03612		109.076	130.615	109.249	82.619	110.242	115.572		17.8053	21.6318	20.9945	20.735
69619		110.341	125.564	112.013	98.47	109.86	133.169				0	0	0	0	0	0		0	0	0	0	0	0		0	0	0	0	0	0		1.01279	1.02788	1.00539	1.04743	1.03565	1.03555		110.341	125.564	112.013	98.47	109.86	133.169		17.9505	21.492	21.0903	20.7052
69699		118.108	116.5	118.119	75.66	108.738	97.631				0	0	0	0	0	0		0	0	0	0	0	0		0	0	0	0	0	0		1.01289	1.02697	1.00472	1.04692	1.03641	1.03481		118.108	116.5	118.119	75.66	108.738	97.631		18.1948	21.4418	20.8493	20.701
69779		111.22	119.04	115.559	85.094	105.305	102.555				0	0	0	0	0	0		0	0	0	0	0	0		0	0	0	0	0	0		1.01251	1.02754	1.00484	1.04655	1.03626	1.03484		111.22	119.04	115.559	85.094	105.305	102.555		18.1315	21.2885	20.7632	20.6247
69859		103.966	115.478	122.942	82.09	115.453	108.18				0	0	0	0	0	0		0	0	0	0	0	0		0	0	0	0	0	0		1.01204	1.02809	1.00485	1.04575	1.03574	1.03429		103.966	115.478	122.942	82.09	115.453	108.18		17.8633	21.2013	20.7485	20.5613
69999		113.802	108.775	120.968	72.89	93.619	102.534				0	0	0	0	0	0		0	0	0	0	0	0		0	0	0	0	0	0		1.01187	1.02804	1.00574	1.04553	1.035	1.0334		113.802	116.553	120.968	72.89	93.619	102.534		18.1315	21.2013	20.7485	20.4832
70079		114.073	127.884	124.328	93.792	112.169	118.728				0	0	0	0	0	0		0	0	0	0	0	0		0	0	0	0	0	0		1.01189	1.0281	1.00559	1.04467	1.03446	1.03382		114.073	127.884	124.328	93.792	112.169	118.728		18.1948	21.2885	20.7245	20.4832
70159		135.726	152.402	134.251	117.623	133.338	128.879				0	0	0	0	0	0		0	0	0	0	0	0		0	0	0	0	0	0		1.01209	1.02812	1.00565	1.04486	1.03332	1.03487		135.726	152.402	134.251	117.623	133.338	128.879		18.1948	21.2885	20.7245	20.5613
70239		124.435	140.962	130.015	87.457	131.521	123.512				0	0	0	0	0	0		0	0	0	0	0	0		0	0	0	0	0	0		1.01184	1.02778	1.00512	1.04497	1.03401	1.03423		124.435	140.962	130.015	87.457	131.521	123.512		18.1948	21.2013	20.826	20.4832
70339		111.174	141.542	125.445	98.001	116.106	126.381				0	0	0	0	0	0		0	0	0	0	0	0		0	0	0	0	0	0		1.01184	1.02759	1.00543	1.04508	1.03392	1.03434		111.174	141.542	125.445	98.001	116.106	126.381		18.1948	21.2013	20.9877	20.4488
70419		105.975	128.401	129.269	92.721	120.074	132.893				0	0	0	0	0	0		0	0	0	0	0	0		0	0	0	0	0	0		1.01128	1.0275	1.00513	1.04468	1.03436	1.0345		105.975	128.401	129.269	92.721	120.074	132.893		18.1948	21.1853	21.0858	20.3957
70499		101.02	132.47	120.239	96.049	104.112	122.898				0	0	0	0	0	0		0	0	0	0	0	0		0	0	0	0	0	0		1.01116	1.02694	1.00512	1.04291	1.03403	1.03355		107.019	132.47	120.239	96.049	104.112	122.898		18.2098	21.0618	21.1928	20.3255
70579		117.452	135.54	119.4	108.479	124.833	138.722				0	0	0	0	0	0		0	0	0	0	0	0		0	0	0	0	0	0		1.01105	1.02601	1.00507	1.04151	1.03471	1.03315		117.452	135.54	119.4	108.479	124.833	138.722		18.0387	20.994	21.0985	20.2948
70659		112.243	120.667	114.858	81.589	111.782	111.609				0	0	0	0	0	0		0	0	0	0	0	0		0	0	0	0	0	0		1.01041	1.02516	1.00509	1.04033	1.03491	1.03309		112.243	120.667	114.858	81.589	111.782	111.609		18.013	20.9565	21.1675	20.247
70739		91.202	126.768	107.096	99.98	119.028	123.193				0	0	0	0	0	0		0	0	0	0	0	0		0	0	0	0	0	0		1.01036	1.02478	1.00461	1.03989	1.03421	1.03286		107.14	126.768	107.096	99.98	119.028	123.193		17.9253	20.9133	21.0575	20.1335
70879		96.246	123.814	111.393	90.65	109.797	108.23				0	0	0	0	0	0		0	0	0	0	0	0		0	0	0	0	0	0		1.0104	1.02455	1.00461	1.03976	1.03276	1.03265		107.137	123.814	111.393	90.65	109.797	108.23		17.9253	20.9133	20.8658	20.247
70999		126.027	149.199	107.481	107.176	111.747	132.385				0	0	0	0	0	0		0	0	0	0	0	0		0	0	0	0	0	0		1.01053	1.02461	1.00461	1.03972	1.03281	1.03237		126.027	149.199	107.481	107.176	111.747	132.385		17.8907	20.7243	20.7618	20.2948
71079		132.463	142.922	134.072	106.095	132.018	151.605				0	0	0	0	0	0		0	0	0	0	0	0		0	0	0	0	0	0		1.0113	1.02461	1.00453	1.04104	1.03255	1.03294		132.463	142.922	134.072	106.095	132.018	151.605		17.8907	20.7243	20.6198	20.3255
71159		119.563	129.822	122.5	97.6	131.751	132.462				0	0	0	0	0	0		0	0	0	0	0	0		0	0	0	0	0	0		1.01062	1.02458	1.00512	1.04058	1.03272	1.03343		119.563	129.822	122.5	97.6	131.751	132.462		18.0615	20.5965	20.9003	20.3255
71239		117	141.62	123.545	111.812	131.253	129.654				0	0	0	0	0	0		0	0	0	0	0	0		0	0	0	0	0	0		1.01058	1.02425	1.00547	1.04079	1.03255	1.0331		117	141.62	123.545	111.812	131.253	129.654		18.376	20.5473	20.9055	20.3255
71319		115.813	133.704	112.356	97.998	116.677	126.421				0	0	0	0	0	0		0	0	0	0	0	0		0	0	0	0	0	0		1.01015	1.02437	1.00564	1.04097	1.03126	1.03263		115.813	133.704	112.356	97.998	116.677	126.421		18.5732	20.4892	20.6185	20.2948
71419		107.91	122.398	127.207	98.235	115.622	128.778				0	0	0	0	0	0		0	0	0	0	0	0		0	0	0	0	0	0		1.01006	1.02501	1.0049	1.04118	1.03057	1.03216		107.91	122.398	127.207	98.235	115.622	128.778		18.8175	20.4892	20.5067	20.247
71519		85.16	118.974	108.335	91.58	108.305	120.646				0	0	0	0	0	0		0	0	0	0	0	0		0	0	0	0	0	0		1.00985	1.02518	1.00415	1.04132	1.02976	1.03188		107.854	118.974	108.335	91.58	108.305	120.646		18.725	20.4095	20.2583	20.1335
71619		98.209	113.768	117.589	76.495	109.59	116.762				0	0	0	0	0	0		0	0	0	0	0	0		0	0	0	0	0	0		1.01004	1.02487	1.00438	1.04111	1.02764	1.03221		107.843	113.768	117.589	76.495	109.59	116.762		18.615	20.2875	19.5867	19.994
71699		83.738	119.678	107.728	74.849	100.555	114.347				0	0	0	0	0	0		0	0	0	0	0	0		0	0	0	0	0	0		1.00983	1.02558	1.0045	1.04109	1.02619	1.03087		107.95	119.678	107.728	74.849	100.555	114.347		18.5655	20.1915	19.3057	19.994
71779		98.126	120.648	103.53	80.834	109.522	122.391				0	0	0	0	0	0		0	0	0	0	0	0		0	0	0	0	0	0		1.00969	1.02552	1.00473	1.04101	1.02586	1.03243		107.958	120.648	103.53	80.834	109.522	122.391		18.5655	19.9282	19.2415	19.9375
71859		128.895	123.253	124.882	92.444	112.902	130.509				0	0	0	0	0	0		0	0	0	0	0	0		0	0	0	0	0	0		1.00936	1.02592	1.00341	1.04398	1.02627	1.03322		128.895	123.253	124.882	92.444	112.902	130.509		18.6683	19.9282	19.2188	19.9375
71999		107.81	138.667	114.663	91.461	132.937	128.391				0	0	0	0	0	0		0	0	0	0	0	0		0	0	0	0	0	0		1.00933	1.02592	1.0022	1.04428	1.02682	1.03322		107.81	138.667	114.663	91.461	132.937	128.391		18.6683	19.7747	19.1688	19.9375
72079		135.471	151.275	133.891	103.534	130.953	125.794				0	0	0	0	0	0		0	0	0	0	0	0		0	0	0	0	0	0		1.00928	1.02596	1.00253	1.04136	1.02671	1.0325		135.471	151.275	133.891	103.534	130.953	125.794		18.6683	19.7747	19.2373	19.9215
72159		118.971	123.277	110.902	100.749	123.753	127.732				0	0	0	0	0	0		0	0	0	0	0	0		0	0	0	0	0	0		1.00956	1.02588	1.00289	1.03941	1.02578	1.03168		118.971	123.277	110.902	100.749	123.753	127.732		18.72	19.9203	19.1882	19.9095
72239		118.41	125.869	122.496	96.455	128.585	140.736				0	0	0	0	0	0		0	0	0	0	0	0		0	0	0	0	0	0		1.0098	1.02581	1.00311	1.03904	1.02274	1.03054		118.41	125.869	122.496	96.455	128.585	140.736		18.711	20.2865	19.178	19.856
72319		128.643	113.228	113.151	98.554	125.783	122.996				0	0	0	0	0	0		0	0	0	0	0	0		0	0	0	0	0	0		1.00992	1.02568	1.0033	1.0384	1.02118	1.02977		128.643	113.228	113.151	98.554	125.783	122.996		18.6375	20.2022	19.1992	19.706
72399		98.211	128.68	109.371	88.414	120.998	115.157				0	0	0	0	0	0		0	0	0	0	0	0		0	0	0	0	0	0		1.00999	1.0253	1.00332	1.0378	1.0206	1.02962		108.544	128.68	109.371	88.414	120.998	115.157		18.5787	20.1262	19.3227	19.706
72479		89.517	116.459	109.162	92.65	112.488	113.403				0	0	0	0	0	0		0	0	0	0	0	0		0	0	0	0	0	0		1.0102	1.02533	1.00379	1.03788	1.01992	1.02794		108.721	116.459	109.162	92.65	112.488	113.403		18.5355	20.0658	19.2792	19.4935
72579		100.332	103.447	100.785	78.446	120.878	104.527				0	0	0	0	0	0		0	0	0	0	0	0		0	0	0	0	0	0		1.01003	1.0255	1.00402	1.03783	1.01896	1.02517		108.757	117.404	112.71	78.446	120.878	104.527		18.4793	20.1385	19.2462	19.4297
72659		113.826	108.873	96.462	78.924	94.275	93.909				0	0	0	0	0	0		0	0	0	0	0	0		0	0	0	0	0	0		1.01002	1.02591	1.00443	1.0378	1.01846	1.02531		113.826	117.322	112.86	78.924	94.275	93.909		18.4925	20.1117	19.0405	19.4297
72759		127.681	125.061	102.913	89.056	117.277	116.694				0	0	0	0	0	0		0	0	0	0	0	0		0	0	0	0	0	0		1.00994	1.02569	1.00376	1.03847	1.01864	1.02534		127.681	125.061	102.913	89.056	117.277	116.694		18.4925	20.1117	18.8293	19.3927
72859		121.101	120.773	121.235	99.392	131.92	116.028				0	0	0	0	0	0		0	0	0	0	0	0		0	0	0	0	0	0		1.00983	1.02586	1.00376	1.03834	1.01562	1.02458		121.101	120.773	121.235	99.392	131.92	116.028		18.4925	20.1117	18.8293	19.3927
72999		115.044	133.481	120.013	86.831	127.55	135.679				0	0	0	0	0	0		0	0	0	0	0	0		0	0	0	0	0	0		1.0099	1.02586	1.00332	1.03785	1.01274	1.02532		115.044	133.481	120.013	86.831	127.55	135.679		18.4785	20.1202	18.6672	19.4698
73079		102.866	128.835	121.986	90.785	121.46	114.572				0	0	0	0	0	0		0	0	0	0	0	0		0	0	0	0	0	0		1.01015	1.02578	1.00355	1.03795	1.01234	1.02553		109.237	128.835	121.986	90.785	121.46	114.572		18.722	20.1965	18.7855	19.4552
73159		118.158	125.353	117.297	102.775	116.87	120.094				0	0	0	0	0	0		0	0	0	0	0	0		0	0	0	0	0	0		1.01032	1.02519	1.00305	1.03774	1.01169	1.02563		118.158	125.353	117.297	102.775	116.87	120.094		18.6975	20.2748	19.0563	19.3995
73239		115.642	122.881	117.143	68.833	103.953	109.727				0	0	0	0	0	0		0	0	0	0	0	0		0	0	0	0	0	0		1.01057	1.02523	1.00157	1.03802	1.01192	1.02636		115.642	122.881	117.143	79.1524	103.953	109.727		18.9305	20.194	19.1545	18.9507
73319		105.81	119.537	110.171	84.979	116.704	113.534				0	0	0	0	0	0		0	0	0	0	0	0		0	0	0	0	0	0		1.01065	1.0243	1.00077	1.0382	1.01284	1.02565		105.81	119.537	110.171	84.979	116.704	113.534		18.9005	20.0845	19.1852	18.7363
73399		96.474	112.119	96.941	84.348	105.267	122.251				0	0	0	0	0	0		0	0	0	0	0	0		0	0	0	0	0	0		1.01088	1.02342	1.00077	1.03791	1.01189	1.02454		109.246	118.515	113.875	84.348	105.267	122.251		18.8335	19.9442	19.342	18.712
73479		88.203	105.202	109.256	77.17	118.901	107.342				0	0	0	0	0	0		0	0	0	0	0	0		0	0	0	0	0	0		1.01075	1.02335	0.999776	1.03844	1.01023	1.02378		109.248	118.527	109.256	77.17	118.901	107.342		18.7922	19.8337	19.3263	18.562
73579		97.208	108.26	94.66	79.66	91.439	106.875				0	0	0	0	0	0		0	0	0	0	0	0		0	0	0	0	0	0		1.01063	1.02323	0.999864	1.03846	1.00803	1.02237		109.249	118.545	114.008	79.66	91.439	106.875		18.7657	19.8337	19.25	18.514
73660		101.001	127.287	115.588	84.615	111.624	125.136				0	0	0	0	0	0		0	0	0	0	0	0		0	0	0	0	0	0		1.01051	1.02325	0.998844	1.03775	1.00581	1.02241		109.255	127.287	115.588	84.615	111.624	125.136		18.7657	19.8337	19.2107	18.1158
73799		123.142	145.234	110.063	95.386	135.825	129.565				0	0	0	0	0	0		0	0	0	0	0	0		0	0	0	0	0	0		1.01054	1.02304	0.999051	1.0375	1.0057	1.02228		123.142	145.234	110.063	95.386	135.825	129.565		18.7657	19.9442	19.2107	18.514
73879		120.655	139.596	130.419	90.1	122.018	121.926				0	0	0	0	0	0		0	0	0	0	0	0		0	0	0	0	0	0		1.00991	1.02316	0.997588	1.03674	1.00451	1.02145		120.655	139.596	130.419	90.1	122.018	121.926		18.7237	19.8337	19.274	18.1158
73999		101.62	113.311	116.127	79.24	110.356	115.682				0	0	0	0	0	0		0	0	0	0	0	0		0	0	0	0	0	0		1.00966	1.02336	0.996476	1.03699	1.00395	1.02173		109.495	118.646	116.127	79.24	110.356	115.682		18.8637	19.8932	19.2575	18.0832
74079		116.297	119.753	101.415	91.474	120.428	106.283				0	0	0	0	0	0		0	0	0	0	0	0		0	0	0	0	0	0		1.0097	1.02325	0.997058	1.03575	1.00301	1.0223		116.297	119.753	115.032	91.474	120.428	106.283		18.6465	19.8878	19.316	17.923
74160		107.117	120.279	112.732	89.52	119.017	114.66				0	0	0	0	0	0		0	0	0	0	0	0		0	0	0	0	0	0		1.00815	1.02332	0.997329	1.03446	1.00166	1.02221		107.117	120.279	112.732	89.52	119.017	114.66		18.6382	19.7015	19.039	17.8185
74239		108.991	106.094	122.308	79.258	104.432	107.778				0	0	0	0	0	0		0	0	0	0	0	0		0	0	0	0	0	0		1.00727	1.02332	0.997563	1.03363	1.00218	1.02112		108.991	118.92	122.308	79.258	104.432	107.778		18.8132	19.7485	19.0793	17.5827
74319		99.619	112.06	115.958	75.642	115.281	96.042				0	0	0	0	0	0		0	0	0	0	0	0		0	0	0	0	0	0		1.0075	1.0235	0.997981	1.03374	1.0029	1.02022		110.124	118.92	115.958	75.642	115.281	96.042		18.7043	19.7485	19.1333	17.4592
74419		91.951	115.583	106.501	83.926	105.533	109.543				0	0	0	0	0	0		0	0	0	0	0	0		0	0	0	0	0	0		1.00755	1.02328	0.997987	1.03247	1.00109	1.02005		110.122	115.583	106.501	83.926	105.533	109.543		18.7043	19.7118	19.0695	17.4392
74499		98.163	110.833	99.151	67.452	91.426	105.356				0	0	0	0	0	0		0	0	0	0	0	0		0	0	0	0	0	0		1.00867	1.02327	0.997058	1.0339	0.99838	1.01932		110.09	118.92	115.56	79.5046	91.426	105.356		18.8132	19.7045	18.9903	17.403
74579		109.458	118.921	127.869	70.468	111.986	107.667				0	0	0	0	0	0		0	0	0	0	0	0		0	0	0	0	0	0		1.00873	1.02328	0.997104	1.03403	0.996482	1.01861		109.458	118.921	127.869	79.4866	111.986	107.667		18.8132	19.7118	18.9903	17.403
74679		102.129	133.039	134.745	106.539	124.764	124.673				0	0	0	0	0	0		0	0	0	0	0	0		0	0	0	0	0	0		1.00772	1.02323	0.996155	1.03271	0.996162	1.01733		110.117	133.039	134.745	106.539	124.764	124.673		18.8132	19.7118	18.8378	17.32
74759		109.532	118.318	129.734	89.226	112.313	104.378				0	0	0	0	0	0		0	0	0	0	0	0		0	0	0	0	0	0		1.00782	1.02335	0.995977	1.03248	0.994892	1.01425		109.532	118.318	129.734	89.226	112.313	104.378		18.783	19.7677	18.7573	17.2557
74879		116.768	134.707	119.135	98.105	120.395	118.372				0	0	0	0	0	0		0	0	0	0	0	0		0	0	0	0	0	0		1.0079	1.02348	0.995155	1.03219	0.994031	1.01231		116.768	134.707	119.135	98.105	120.395	118.372		18.9883	19.8347	19.0873	17.3035
74999		115.447	128.255	102.219	79.169	126.318	105.976				0	0	0	0	0	0		0	0	0	0	0	0		0	0	0	0	0	0		1.00821	1.02381	0.994293	1.03221	0.99413	1.01122		115.447	128.255	115.839	79.169	126.318	105.976		19.1458	19.8755	19.0892	17.2572
75079		97.443	116.206	112.434	75.958	117.7	93.457				0	0	0	0	0	0		0	0	0	0	0	0		0	0	0	0	0	0		1.00774	1.02411	0.993821	1.03093	0.993694	1.01003		110.448	116.206	112.434	75.958	117.7	106.273		19.1458	19.9532	19.0422	17.2198
75159		93.164	107.212	113.179	72.947	102.606	93.373				0	0	0	0	0	0		0	0	0	0	0	0		0	0	0	0	0	0		1.00761	1.024	0.993778	1.03071	0.994071	1.01019		110.46	119.551	113.179	79.5923	102.606	106.272		19.0877	19.923	19.1818	17.2055
75239		86.705	93.612	97.127	69.856	102.899	97.646				0	0	0	0	0	0		0	0	0	0	0	0		0	0	0	0	0	0		1.00816	1.02314	0.993237	1.03105	0.994073	1.01094		110.593	119.664	116.022	79.5784	102.899	106.28		18.9398	20.027	19.1508	16.9222
75319		94.397	107.97	80.26	87.816	95.388	89.448				0	0	0	0	0	0		0	0	0	0	0	0		0	0	0	0	0	0		1.0086	1.02319	0.993337	1.03104	0.993934	1.01076		110.537	119.661	116.117	87.816	95.388	106.282		18.567	19.8175	19.148	16.9222
75399		95.972	104.553	96.646	80.393	95.09	95.606				0	0	0	0	0	0		0	0	0	0	0	0		0	0	0	0	0	0		1.00843	1.02323	0.993505	1.03122	0.991546	1.01086		110.559	119.659	116.115	80.393	95.09	106.297		18.3748	19.8175	18.9603	16.7422
75519		121.923	131.161	124.671	83.539	117.448	120.279				0	0	0	0	0	0		0	0	0	0	0	0		0	0	0	0	0	0		1.00826	1.02435	0.993435	1.03161	0.988644	1.01018		121.923	131.161	124.671	83.539	117.448	120.279		18.3748	20.027	18.8912	16.7422
75599		121.953	133.808	102.466	74.546	121.642	111.044				0	0	0	0	0	0		0	0	0	0	0	0		0	0	0	0	0	0		1.00866	1.02464	0.993134	1.03164	0.988395	1.00984		121.953	133.808	116.119	79.5541	121.642	111.044		18.567	20.1075	18.874	16.7422
75719		102.249	118.917	101.11	87.736	104.053	99.871				0	0	0	0	0	0		0	0	0	0	0	0		0	0	0	0	0	0		1.00865	1.02409	0.993191	1.031	0.988631	1.00985		110.53	118.917	116.118	87.736	104.053	99.871		18.567	20.1075	18.7512	16.7422
75799		104.141	119.759	105.61	95.369	108.826	106.931				0	0	0	0	0	0		0	0	0	0	0	0		0	0	0	0	0	0		1.00891	1.02297	0.992355	1.03181	0.988997	1.00979		110.719	119.759	116.208	95.369	108.826	106.931		18.425	20.1075	18.781	16.6482
75879		96.78	111.823	100.485	81.011	110.668	103.462				0	0	0	0	0	0		0	0	0	0	0	0		0	0	0	0	0	0		1.00909	1.02267	0.991844	1.03191	0.988849	1.00982		110.754	119.688	116.438	81.011	110.668	103.462		18.3455	20.2188	18.794	16.4752
75999		96.046	106.704	104.722	81.648	106.866	99.678				0	0	0	0	0	0		0	0	0	0	0	0		0	0	0	0	0	0		1.00886	1.023	0.992031	1.03221	0.988389	1.0098		110.762	119.672	116.545	81.648	106.866	99.678		18.2385	20.0092	18.721	16.2762
76079		95.295	109.765	87.171	71.694	100.106	93.273				0	0	0	0	0	0		0	0	0	0	0	0		0	0	0	0	0	0		1.00941	1.02337	0.9926	1.03313	0.988287	1.0086		110.9	119.733	116.592	79.6321	100.106	106.762		18.363	20.039	18.761	16.2777
76159		91.177	97.933	98.369	70.094	98.146	89.148				0	0	0	0	0	0		0	0	0	0	0	0		0	0	0	0	0	0		1.00948	1.0235	0.992658	1.03329	0.987849	1.0063		110.892	119.728	116.59	79.6282	98.146	106.844		18.3438	19.7715	18.5563	16.26
76259		100.322	108.544	81.276	71.542	93.986	93.116				0	0	0	0	0	0		0	0	0	0	0	0		0	0	0	0	0	0		1.00987	1.02335	0.993041	1.03378	0.987484	1.00597		110.846	119.734	116.572	79.6167	114.623	106.856		18.3438	19.5998	18.2815	16.2422
76339		93.033	105.093	99.55	69.497	88.912	85.092				0	0	0	0	0	0		0	0	0	0	0	0		0	0	0	0	0	0		1.00955	1.02325	0.993279	1.03402	0.986318	1.00614		110.883	119.738	116.621	79.6073	114.765	106.85		18.363	19.7715	18.315	16.2422
76439		120.458	117.59	106.435	89.662	114.093	114.885				0	0	0	0	0	0		0	0	0	0	0	0		0	0	0	0	0	0		1.00953	1.02311	0.99292	1.03393	0.985596	1.00439		120.458	117.59	116.627	89.662	114.093	114.885		18.363	19.7715	18.194	16.2422
76519		112.051	131.425	110.363	95.026	108.507	114.284				0	0	0	0	0	0		0	0	0	0	0	0		0	0	0	0	0	0		1.00941	1.02309	0.993024	1.03399	0.984132	1.00455		112.051	131.425	110.363	95.026	108.507	114.284		18.4133	20.039	18.194	16.2673
76599		115.777	121.167	117.052	86.795	121.77	97.042				0	0	0	0	0	0		0	0	0	0	0	0		0	0	0	0	0	0		1.00918	1.02289	0.992966	1.03373	0.98079	1.00285		115.777	121.167	117.052	86.795	121.77	106.918		18.363	19.7915	18.1425	16.322
76699		115.676	118.678	110.982	86.773	112.59	98.284				0	0	0	0	0	0		0	0	0	0	0	0		0	0	0	0	0	0		1.00905	1.02266	0.993631	1.03364	0.97952	1.00324		115.676	118.678	110.982	86.773	112.59	107.063		18.3438	19.5998	18.1962	16.2673
76799		114.835	129.542	107.448	78.075	108.936	96.771				0	0	0	0	0	0		0	0	0	0	0	0		0	0	0	0	0	0		1.00929	1.021	0.993616	1.03112	0.979891	1.00224		114.835	129.542	116.642	78.075	108.936	107.307		18.3682	19.5318	18.1667	16.2422
76879		106.118	109.958	109.795	72.233	112.92	97.238				0	0	0	0	0	0		0	0	0	0	0	0		0	0	0	0	0	0		1.00931	1.01914	0.993622	1.02771	0.980574	1.00047		111.12	120.16	109.795	80.268	112.92	107.561		18.3027	19.4343	18.135	16.2157
77019		104.616	107.358	100.022	85.101	103.188	91.221				0	0	0	0	0	0		0	0	0	0	0	0		0	0	0	0	0	0		1.009	1.01807	0.993777	1.02591	0.9806	1.00001		111.157	120.26	116.64	85.101	103.188	107.593		18.2505	19.4477	18.059	16.1965
77099		90.158	99.523	105.677	76.779	78.344	87.014				0	0	0	0	0	0		0	0	0	0	0	0		0	0	0	0	0	0		1.00949	1.0177	0.993899	1.02502	0.980393	1.00005		111.098	120.274	116.658	80.4053	115.635	107.593		18.2505	19.4057	17.7883	16.0837
77199		89.559	104.13	93.319	68.391	106.596	77.685				0	0	0	0	0	0		0	0	0	0	0	0		0	0	0	0	0	0		1.00961	1.0173	0.99331	1.02444	0.979677	1.00013		111.083	120.317	116.702	80.4129	106.596	107.592		18.1947	19.239	17.6398	15.8953
77279		96.399	91.321	91.633	64.762	82.288	87.401				0	0	0	0	0	0		0	0	0	0	0	0		0	0	0	0	0	0		1.00933	1.01764	0.993319	1.02393	0.979281	1.00031		111.118	120.277	116.701	80.4224	115.661	107.589		18.1947	18.856	17.6398	15.8953
77359		104.709	121.727	109.158	83.817	112.334	100.988				0	0	0	0	0	0		0	0	0	0	0	0		0	0	0	0	0	0		1.00903	1.01683	0.993122	1.02204	0.979062	0.999334		111.154	121.727	109.158	83.817	112.334	107.602		18.2505	19.239	17.5668	16.0837
77439		117.645	115.724	108.206	86.649	99.318	109.154				0	0	0	0	0	0		0	0	0	0	0	0		0	0	0	0	0	0		1.00783	1.01469	0.992643	1.01916	0.978997	0.998079		117.645	120.549	116.762	86.649	115.662	109.154		18.1947	19.4057	17.5345	16.1965
77519		116.595	120.978	112.575	82.859	106.612	107.588				0	0	0	0	0	0		0	0	0	0	0	0		0	0	0	0	0	0		1.00732	1.01366	0.992489	1.01722	0.978306	0.997111		116.595	120.978	112.575	82.859	106.612	107.588		18.1947	19.239	17.3735	16.1965
77639		104.764	103.872	99.766	72.4	111.162	109.342				0	0	0	0	0	0		0	0	0	0	0	0		0	0	0	0	0	0		1.00735	1.01256	0.992841	1.01561	0.978702	0.996927		111.215	120.665	116.949	80.8523	111.162	109.342		18.335	19.1355	17.3575	16.0837
77719		116.068	127.195	107.037	73.647	124.009	100.848				0	0	0	0	0	0		0	0	0	0	0	0		0	0	0	0	0	0		1.00733	1.01155	0.992934	1.01361	0.979189	0.996419		116.068	127.195	117.081	81.011	124.009	108.2		18.4213	19.004	17.1525	15.917
77799		107.099	116.535	101.367	74.434	102.557	95.562				0	0	0	0	0	0		0	0	0	0	0	0		0	0	0	0	0	0		1.00748	1.01157	0.993227	1.01325	0.979793	0.996426		107.099	120.877	117.12	81.0343	115.723	108.2		18.268	19.1423	17.037	15.9112
77879		98.808	103.965	115.022	84.831	101.111	97.54				0	0	0	0	0	0		0	0	0	0	0	0		0	0	0	0	0	0		1.00716	1.01148	0.993091	1.013	0.97999	0.99655		111.608	120.886	115.022	84.831	115.951	108.329		18.216	19.0295	16.9908	15.9308
78019		102.888	91.647	104.404	64.094	93.797	79.455				0	0	0	0	0	0		0	0	0	0	0	0		0	0	0	0	0	0		1.00707	1.01074	0.992753	1.01187	0.97998	0.996191		111.617	120.964	117.241	81.2601	116.039	108.578		17.9475	18.9788	16.9622	15.9128
78099		83.475	85.101	103.307	69.093	96.461	74.822				0	0	0	0	0	0		0	0	0	0	0	0		0	0	0	0	0	0		1.00675	1.0103	0.993347	1.01103	0.979105	0.995865		111.65	121.012	117.185	81.3299	116.118	108.593		17.8002	18.9788	17.0418	15.8308
78179		88.063	104.173	95.287	79.107	90.561	91.412				0	0	0	0	0	0		0	0	0	0	0	0		0	0	0	0	0	0		1.00665	1.00936	0.993994	1.00971	0.979284	0.995225		111.66	121.115	117.139	79.107	116.109	108.63		17.7622	18.8785	17.088	15.8308
78259		98.553	107.836	96.692	81.365	98.991	93.795				0	0	0	0	0	0		0	0	0	0	0	0		0	0	0	0	0	0		1.00745	1.00887	0.993766	1.01027	0.979492	0.996649		111.584	121.169	117.146	81.365	116.091	108.556		17.8002	18.8785	17.088	15.8308
78339		113.17	120.565	111.539	81.717	111.505	106.902				0	0	0	0	0	0		0	0	0	0	0	0		0	0	0	0	0	0		1.00888	1.00833	0.993775	1.01035	0.978076	0.997972		113.17	120.565	111.539	81.717	111.505	106.902		17.7622	18.8785	17.0418	15.8308
78419		106.698	111.275	117.75	79.705	117.429	103.238				0	0	0	0	0	0		0	0	0	0	0	0		0	0	0	0	0	0		1.00832	1.00792	0.993891	1.01013	0.97682	0.998743		106.698	121.28	117.75	79.705	117.429	103.238		17.7237	18.7283	16.9622	15.7165
78519		104.938	108.527	110.756	79.518	111.325	103.234				0	0	0	0	0	0		0	0	0	0	0	0		0	0	0	0	0	0		1.00808	1.0077	0.993766	1.00996	0.977198	0.99878		111.689	121.378	110.756	79.518	111.325	103.234		17.8727	18.9377	16.932	15.6947
78599		106.779	104.42	96.073	72.347	113.147	97.728				0	0	0	0	0	0		0	0	0	0	0	0		0	0	0	0	0	0		1.00822	1.00778	0.994019	1.00983	0.977721	0.999088		106.779	121.605	117.276	81.5425	113.147	108.598		18.0368	19.0132	16.9095	15.5967
78682		104.412	103.164	104.429	72.131	105.753	98.52				0	0	0	0	0	0		0	0	0	0	0	0		0	0	0	0	0	0		1.00834	1.00801	0.993609	1.01035	0.978591	0.998769		111.863	121.771	117.305	81.5911	105.753	108.736		17.975	19.0577	16.7683	15.6973
78779		105.677	92.176	95.08	72.35	89.746	88.121				0	0	0	0	0	0		0	0	0	0	0	0		0	0	0	0	0	0		1.00667	1.00813	0.993199	1.00999	0.979342	0.998737		105.677	121.917	117.324	81.6191	116.415	108.74		17.9008	19.1455	16.5948	15.4918
78859		89.383	103.288	94.625	77.489	87.517	87.746				0	0	0	0	0	0		0	0	0	0	0	0		0	0	0	0	0	0		1.00659	1.0078	0.992051	1.00973	0.97978	0.998747		112.041	121.962	117.377	81.6546	116.438	108.738		17.8135	19.114	16.4233	15.4298
78999		85.632	97.471	89.802	82.342	87.183	89.704				0	0	0	0	0	0		0	0	0	0	0	0		0	0	0	0	0	0		1.00643	1.0074	0.992108	1.00937	0.97988	0.998796		112.042	122.017	117.374	82.342	116.436	108.943		17.8135	19.114	16.3443	15.3288
79079		97.783	94.078	96.97	64.148	81.035	85.788				0	0	0	0	0	0		0	0	0	0	0	0		0	0	0	0	0	0		1.00593	1.00696	0.99174	1.00935	0.979323	0.998644		112.047	122.092	117.396	81.6575	116.448	108.962		17.8135	19.114	16.3443	15.3288
79159		97.459	120.518	115.839	94.038	98.973	100.174				0	0	0	0	0	0		0	0	0	0	0	0		0	0	0	0	0	0		1.00555	1.00749	0.990648	1.00938	0.978763	0.998714		112.05	120.518	115.839	94.038	116.477	100.174		17.8135	19.114	16.2415	15.3288
79239		103.998	124.227	104.618	82.987	115.722	108.614				0	0	0	0	0	0		0	0	0	0	0	0		0	0	0	0	0	0		1.00731	1.00725	0.990555	1.00927	0.978471	0.998589		112.015	124.227	117.466	82.987	115.722	108.614		17.9008	19.0598	16.1583	15.4195
79319		110.133	100.358	107.093	73.843	100.019	99.769				0	0	0	0	0	0		0	0	0	0	0	0		0	0	0	0	0	0		1.0067	1.00791	0.990222	1.0089	0.978659	0.998262		110.133	121.947	117.491	81.7165	116.482	99.769		17.9008	19.0598	16.1135	15.1598
79439		99.923	111.433	110.488	80.985	113.622	95.623				0	0	0	0	0	0		0	0	0	0	0	0		0	0	0	0	0	0		1.00682	1.00807	0.990662	1.00888	0.978453	0.998541		112.038	122.215	110.488	80.985	113.622	108.975		17.8135	19.0415	16.2865	15.0457
79519		99.644	110.262	104.114	71.469	108.676	89.573				0	0	0	0	0	0		0	0	0	0	0	0		0	0	0	0	0	0		1.00696	1.00689	0.991267	1.00907	0.978579	0.997238		112.037	122.428	117.615	81.7941	108.676	109.24		17.7798	19.0182	16.3137	15.1542
79599		96.395	97.734	106.874	83.126	90.961	96.764				0	0	0	0	0	0		0	0	0	0	0	0		0	0	0	0	0	0		1.00662	1.00649	0.991232	1.00936	0.978981	0.996098		112.055	122.604	117.701	83.126	116.743	109.328		18.1042	19.023	16.344	15.3085
79719		105.541	98.512	93.208	60.612	96.749	83.601				0	0	0	0	0	0		0	0	0	0	0	0		0	0	0	0	0	0		1.00499	1.00676	0.991398	1.009	0.979445	0.996508		112.116	122.593	117.765	81.8217	116.86	109.4		17.7255	18.8768	16.4002	15.271
79799		99.635	96.283	104.32	63.59	97.437	74.523				0	0	0	0	0	0		0	0	0	0	0	0		0	0	0	0	0	0		1.00531	1.00698	0.99168	1.00837	0.980244	0.997271		112.253	122.666	117.802	82.0417	116.876	109.489		17.6425	18.9617	16.3282	15.45
79879		88.113	96.31	94.577	65.4	93.325	80.585				0	0	0	0	0	0		0	0	0	0	0	0		0	0	0	0	0	0		1.00532	1.00705	0.991719	1.00796	0.980389	0.997371		112.398	122.658	117.8	82.0585	116.904	109.479		17.7092	18.9617	16.4312	15.45
79999		81.506	96.347	79.98	46.042	88.698	77.674				0	0	0	0	0	0		0	0	0	0	0	0		0	0	0	0	0	0		1.00512	1.00724	0.991196	1.00793	0.98017	0.997897		112.461	122.809	117.821	82.0595	117.039	109.525		17.7092	19.0968	16.2705	15.3767
80079		107.419	112.784	109.689	76.675	106.428	106.054				0	0	0	0	0	0		0	0	0	0	0	0		0	0	0	0	0	0		1.00503	1.00721	0.990654	1.00842	0.979612	0.998105		107.419	122.812	109.689	82.14	117.11	106.054		17.8447	19.0605	16.208	15.357
80159		105.908	128.49	112.349	81.011	95.646	107.568				0	0	0	0	0	0		0	0	0	0	0	0		0	0	0	0	0	0		1.00674	1.00718	0.991397	1.00837	0.97799	0.998322		105.908	128.49	112.349	81.011	117.194	107.568		18.2235	18.977	16.208	15.2845
80279		112.035	127.103	116.806	88.583	112.424	96.804				0	0	0	0	0	0		0	0	0	0	0	0		0	0	0	0	0	0		1.0074	1.00747	0.990799	1.00757	0.976522	0.997882		112.035	127.103	116.806	88.583	112.424	109.671		18.2235	18.9903	16.1522	15.1345
80359		101.119	112.856	96.95	79.531	103.965	98.333				0	0	0	0	0	0		0	0	0	0	0	0		0	0	0	0	0	0		1.00772	1.00772	0.99122	1.00797	0.97686	0.99705		112.315	122.912	118.004	79.531	117.31	109.812		18.0255	19.1015	16.2352	15.078
80439		117.247	106.641	105.046	69.163	104.664	88.231				0	0	0	0	0	0		0	0	0	0	0	0		0	0	0	0	0	0		1.00745	1.00794	0.991711	1.00854	0.976773	0.995839		117.247	123.012	118.123	82.3647	117.395	110.272		17.996	19.28	16.2835	15.142
80519		87.088	97.291	103.452	72.207	101.15	76.557				0	0	0	0	0	0		0	0	0	0	0	0		0	0	0	0	0	0		1.00586	1.00815	0.992057	1.00913	0.975781	0.995484		112.937	123.155	118.161	82.3322	117.441	110.473		17.9588	19.2867	16.3067	15.0613
80599		89.976	84.855	105.469	60.192	97.4	83.891				0	0	0	0	0	0		0	0	0	0	0	0		0	0	0	0	0	0		1.00488	1.00852	0.991408	1.00981	0.975649	0.9958		112.959	123.118	118.75	82.3931	117.494	110.623		17.8997	19.211	16.2548	15.054
80699		90.967	98.366	104.407	59.117	98.815	77.952				0	0	0	0	0	0		0	0	0	0	0	0		0	0	0	0	0	0		1.00507	1.00862	0.9904	1.01033	0.976659	0.996081		113.021	122.951	119.156	82.3596	117.536	110.83		17.9235	19.1598	16.0465	15.054
80779		87.366	95.046	90.175	54.436	82.634	79.426				0	0	0	0	0	0		0	0	0	0	0	0		0	0	0	0	0	0		1.00482	1.00866	0.989871	1.01029	0.976627	0.996429		113.051	123.104	119.242	82.4833	117.667	110.98		17.8675	19.211	16.0373	15.0925
80859		80.325	97.729	101.896	54.987	89.25	88.161				0	0	0	0	0	0		0	0	0	0	0	0		0	0	0	0	0	0		1.00477	1.00867	0.990671	1.00987	0.975324	0.996436		113.056	123.103	119.124	82.5233	117.789	110.979		17.9235	19.211	16.163	15.0635
80999		94.396	106.594	106.466	77.719	94.65	96.773				0	0	0	0	0	0		0	0	0	0	0	0		0	0	0	0	0	0		1.0047	1.00861	0.989912	1.00982	0.973244	0.996674		113.064	123.109	119.236	82.5287	117.938	110.964		17.9235	19.211	16.0373	15.0925
81079		104.167	116.639	134.179	77.211	124.85	89.396				0	0	0	0	0	0		0	0	0	0	0	0		0	0	0	0	0	0		1.00585	1.00886	0.989957	1.00978	0.972115	0.996954		112.97	116.639	134.179	82.532	124.85	110.946		17.9235	19.2867	16.0175	15.0635
81159		100.253	109.985	103.996	78.886	120.11	109.307				0	0	0	0	0	0		0	0	0	0	0	0		0	0	0	0	0	0		1.0059	1.00874	0.990227	1.00988	0.971592	0.996823		112.969	123.096	119.413	78.886	120.11	109.307		17.9235	19.211	16.1385	15.0635
81239		92.726	110.768	112.193	96.021	101.895	94.129				0	0	0	0	0	0		0	0	0	0	0	0		0	0	0	0	0	0		1.00499	1.00943	0.989806	1.01061	0.971738	0.997212		113.21	123.198	112.193	96.021	118.224	111.507		17.9312	19.0865	16.227	15.0563
81319		96.369	109.917	115.825	60.051	109.669	90.853				0	0	0	0	0	150		0	0	0	0	0	22.4082		0	0	0	0	0	1		1.00504	1.00936	0.989481	1.01089	0.972063	0.997893		113.311	123.27	115.825	82.8197	109.669	111.577		18.066	19.0362	16.6443	15.1298
81399		101.316	114.582	101.362	70.791	94.546	99.802				0	0	0	0	0	150		0	0	0	0	0	22.6999		0	0	0	0	0	1		1.00493	1.00938	0.989891	1.01126	0.972246	0.997293		113.339	123.363	120.007	82.9384	118.46	111.711		18.283	19.0838	16.5452	15.2635
81479		116.462	96.475	124.445	63.318	110.34	95.091				0	0	0	0	0	0		0	0	0	0	0	0		0	0	0	0	0	0		1.00453	1.00978	0.990629	1.01151	0.972386	0.99672		116.462	123.589	124.445	83.0535	110.34	111.879		18.283	19.1373	16.8112	15.4032
81639		77.028	90.007	106.329	58.297	93.363	78.387				0	0	0	0	0	150		0	0	0	0	0	22.7198		0	0	0	0	0	1		1.00454	1.00843	0.990869	1.01172	0.971102	0.996424		113.354	123.8	120.011	83.0363	118.939	111.914		18.283	19.1373	16.8112	15.4032
81719		99.174	88.397	98.349	60.392	95.968	78.182				0	0	0	0	0	150		0	0	0	0	0	23.2617		0	0	0	0	0	1		1.00473	1.00697	0.991006	1.01094	0.970093	0.99609		113.312	123.832	120.01	83.0992	119.028	111.953		18.0077	19.1373	16.7828	15.2875
81799		93.414	88.084	98.942	60.701	93.593	78.668				0	0	0	0	0	150		0	0	0	0	0	23.0296		0	0	0	0	0	1		1.00449	1.00702	0.991051	1.00983	0.969411	0.996445		113.314	123.797	120.01	83.131	119.343	111.911		18.066	19.0838	16.7828	15.2875
81879		110.962	103.788	113.534	72.161	115.022	81.701				0	0	0	0	0	150		0	0	0	0	0	22.46		0	0	0	0	0	1		1.00443	1.00868	0.98987	1.00987	0.9697	0.996129		110.962	123.446	113.534	83.1307	115.022	111.949		18.066	18.9958	16.7828	15.4032
82039		103.423	109.565	103.5	74.03	121.967	117.527				0	0	0	0	0	150		0	0	0	0	0	22.7892		0	0	0	0	0	1		1.00438	1.007	0.991141	1.00979	0.969751	0.99625		113.314	123.797	120.009	83.1312	121.967	117.527		18.066	18.9958	16.7828	15.4032
82119		106.941	106.612	102.891	65.355	104.135	99.291				0	0	0	0	0	150		0	0	0	0	0	22.6814		0	0	0	0	0	1		1.00435	1.00857	0.989993	1.0094	0.969126	0.996278		106.941	123.47	120.016	83.1337	119.478	112.09		18.0077	18.9958	16.7675	15.2875
82199		94.831	96.951	109.579	68.194	107.926	91.197				0	0	0	0	0	150		0	0	0	0	0	23.5444		0	0	0	0	0	1		1.00444	1.00727	0.989677	1.0093	0.968815	0.996651		113.358	123.813	109.579	83.2133	119.922	112.267		18.1803	18.926	16.7555	15.5555
82279		93.111	92.185	111.148	61.596	93.706	79.162				0	0	0	150	0	150		0	0	0	17.3305	0	23.5359		0	0	0	1	0	1		1.00428	1.0077	0.990291	1.00921	0.968973	0.996791		113.425	123.808	111.148	83.3331	120.042	112.599		18.042	18.6885	16.8895	15.6238
82359		94.708	99.413	103.696	69.581	103.623	84.495				0	0	0	150	0	150		0	0	0	16.9562	0	22.5491		0	0	0	1	0	1		1.0042	1.00782	0.990964	1.00935	0.969126	0.996298		113.712	123.807	120.208	83.3234	120.08	112.661		18.006	18.5697	16.989	15.531
82439		80.853	101.852	96.688	67.213	93.421	87.079				0	0	0	150	0	150		0	0	0	17.71	0	23.6226		0	0	0	1	0	1		1.0034	1.00778	0.991427	1.00902	0.969271	0.996535		113.853	123.91	120.255	83.5252	120.098	112.74		18.051	18.655	17.0037	15.531
82519		86.251	83.727	100.656	60.53	97.348	77.466				0	0	0	150	0	150		0	0	0	18.1986	0	24.3008		0	0	0	1	0	1		1.00302	1.00676	0.991575	1.00914	0.970183	0.996887		113.957	124.081	120.275	83.7764	120.108	112.87		18.2377	18.9417	17.1877	15.5865
82639		83.013	101.965	85.962	62.551	85.873	68.63				0	0	0	150	0	150		0	0	0	18.065	0	24.6781		0	0	0	1	0	1		1.00268	1.00597	0.991949	1.00958	0.970496	0.997039		113.962	124.125	120.275	83.7053	120.103	112.888		18.1557	18.9417	17.1182	15.5865
82719		90.314	98.253	108.495	59.134	92.924	86.264				0	0	0	150	0	150		0	0	0	17.9583	0	23.803		0	0	0	1	0	1		1.00245	1.00609	0.991923	1.00858	0.970205	0.996102		113.966	124.119	108.495	83.8366	120.108	112.944		18.0495	18.9417	17.1182	15.4853
82799		104.457	117.079	126.863	69.352	97.748	102.144				0	0	0	150	0	150		0	0	0	16.8902	0	22.9672		0	0	0	1	0	1		1.00251	1.00574	0.991487	1.00872	0.969984	0.99506		114.048	117.079	126.863	83.828	120.117	113		18.4352	18.9417	17.1182	15.4853
82879		113.945	107.44	111.534	76.943	124.825	91.892				0	0	0	0	0	0		0	0	0	0	0	0		0	0	0	0	0	0		1.00249	1.00614	0.990484	1.00732	0.97019	0.995169		113.945	124.116	111.534	83.9167	124.825	112.995		18.3438	18.8868	17.098	15.445
82999		108.094	113.287	116.414	71.85	98.833	93.721				0	0	0	0	0	0		0	0	0	0	0	0		0	0	0	0	0	0		1.00262	1.0064	0.990136	1.00719	0.970646	0.994902		108.094	124.101	116.414	83.9249	120.1	113.007		18.257	18.9417	17.0632	15.4372
83099		101.177	119.524	128.182	70.521	116.264	95.122				0	0	0	0	0	150		0	0	0	0	0	22.6604		0	0	0	0	0	1		1.00221	1.00668	0.990457	1.00737	0.969511	0.994531		114.066	119.524	128.182	83.9138	116.264	113.246		18.217	18.8868	17.0078	15.4297
83179		116.263	112.97	117.848	65.384	99.395	96.247				0	0	0	0	0	0		0	0	0	0	0	0		0	0	0	0	0	0		1.00313	1.0071	0.990437	1.00753	0.968979	0.994892		116.263	124.156	117.848	84.1138	120.347	113.446		18.393	18.9603	16.8445	15.5242
83259		101.125	112.08	105.483	69.388	95.024	106.047				0	0	0	0	0	0		0	0	0	0	0	0		0	0	0	0	0	0		1.00284	1.00721	0.990566	1.00764	0.969832	0.995538		114.636	124.222	120.493	84.2983	120.4	106.047		18.4585	18.997	16.7955	15.5482
83339		91.492	121.813	105.898	56.429	95.843	79.125				0	0	0	0	0	0		0	0	0	0	0	0		0	0	0	0	0	0		1.0025	1.00724	0.991329	1.008	0.967933	0.995778		114.681	121.813	120.54	84.4044	120.56	113.578		18.4585	19.0563	16.9005	15.7048
83459		114.734	102.04	107.421	54.395	106.287	82.602				0	0	0	0	0	150		0	0	0	0	0	22.6248		0	0	0	0	0	1		1.00272	1.00759	0.992015	1.00821	0.966182	0.996282		114.734	124.206	120.581	84.3913	120.791	113.632		18.5095	18.9668	16.9758	15.7048
83539		101.042	99.457	114.436	62.527	94.116	72.248				0	0	0	150	0	150		0	0	0	16.9473	0	22.7838		0	0	0	1	0	1		1.0032	1.00818	0.992322	1.00865	0.966704	0.996954		114.769	124.225	114.436	84.4614	120.768	113.698		18.5095	19.0563	16.9758	15.7848
83619		101.647	107.017	101.298	63.88	101.386	98.321				0	0	0	150	0	0		0	0	0	16.9219	0	0		0	0	0	1	0	0		1.00344	1.00834	0.992859	1.0089	0.967241	0.99686		114.754	124.176	120.586	84.3466	120.716	113.714		18.5095	19.0318	16.9758	15.7528
83699		121.818	130.168	129.014	85.126	103.359	97.964				0	0	0	0	0	0		0	0	0	0	0	0		0	0	0	0	0	0		1.00333	1.00839	0.992957	1.00921	0.967847	0.997477		121.818	130.168	129.014	85.126	120.606	113.656		18.5095	19.024	16.9758	15.7528
83779		103.479	123.795	121.704	84.917	114.466	108.737				0	0	0	0	0	0		0	0	0	0	0	0		0	0	0	0	0	0		1.0033	1.0086	0.992549	1.00929	0.968097	0.997604		114.849	123.795	121.704	84.917	114.466	108.737		18.5637	18.9603	16.8978	15.7528
83859		109.743	117.015	104.084	74.028	109.583	94.78				0	0	0	0	0	0		0	0	0	0	0	0		0	0	0	0	0	0		1.00344	1.00866	0.992769	1.00961	0.96746	0.997348		109.743	117.015	120.657	84.27	120.676	113.663		18.5692	18.9603	16.838	15.7528
84019		105.045	109.637	121.269	66.702	115.661	95.952				0	0	0	0	0	0		0	0	0	0	0	0		0	0	0	0	0	0		1.00264	1.00789	0.992192	1.00976	0.96647	0.997147		114.924	124.114	121.269	84.4018	115.661	113.673		18.3593	18.9603	16.7903	15.7528
84099		101.972	101.801	118.558	67.254	112.83	98.581				0	0	0	0	0	0		0	0	0	0	0	0		0	0	0	0	0	0		1.00267	1.0072	0.992858	1.00988	0.96658	0.997549		114.993	124.222	118.558	84.4706	112.83	113.875		18.3658	18.9668	16.8112	15.7848
84199		98.411	96.977	100.125	68.964	106.696	81.901				0	0	0	0	0	0		0	0	0	0	0	0		0	0	0	0	0	0		1.00301	1.00725	0.994016	1.01089	0.966671	0.997963		115.03	124.227	120.738	84.4837	120.907	114.076		18.4897	19.0563	16.864	15.7933
84279		109.249	107.8	110.735	71.843	96.009	93.246				0	0	0	0	0	0		0	0	0	0	0	0		0	0	0	0	0	0		1.00353	1.00679	0.994565	1.00974	0.967211	0.99822		109.249	124.592	110.735	84.521	120.984	114.236		18.5472	19.166	16.9283	15.7933
84379		106.267	96.607	103.405	59.74	97.725	75.15				0	0	0	0	0	0		0	0	0	0	0	0		0	0	0	0	0	0		1.00435	1.00635	0.995103	1.00846	0.966912	0.998887		106.267	124.634	120.899	84.5679	121.308	114.278		18.664	19.166	16.963	15.7505
84459		94.693	86.116	95.753	53.696	83.776	75.559				0	0	0	0	0	0		0	0	0	0	0	0		0	0	0	0	0	0		1.00481	1.00679	0.995424	1.00874	0.967172	0.999944		115.126	124.732	120.932	84.6181	121.445	114.302		18.664	19.1608	16.94	15.8328
84539		109.232	117.102	113.238	63.999	106.664	93.882				0	0	0	0	0	0		0	0	0	0	0	0		0	0	0	0	0	0		1.00489	1.00709	0.995454	1.00866	0.967527	0.999385		109.232	117.102	113.238	84.6199	121.515	114.323		18.664	19.1608	16.891	15.8037
84619		118.209	128.03	112.94	88.215	120.82	110.357				0	0	0	0	0	0		0	0	0	0	0	0		0	0	0	0	0	0		1.00475	1.00713	0.995601	1.00878	0.967354	0.999627		118.209	128.03	112.94	88.215	120.82	110.357		18.3925	19.0503	16.7703	15.8037
84699		111.171	123.081	122.253	73.059	112.581	111.835				0	0	0	0	0	0		0	0	0	0	0	0		0	0	0	0	0	0		1.00474	1.00685	0.995382	1.00863	0.96654	0.99804		111.171	123.081	122.253	84.6205	112.581	111.835		18.2648	19.0503	16.7703	15.7512
84779		113.443	116.851	111.601	84.489	106.532	101.76				0	0	0	0	0	0		0	0	0	0	0	0		0	0	0	0	0	0		1.00466	1.00685	0.99516	1.0065	0.966157	0.996664		113.443	116.851	111.601	84.489	121.6	114.574		18.2648	19.022	16.7178	15.7512
84879		106.355	117.568	125.588	69.291	104.49	111.725				0	0	0	0	0	0		0	0	0	0	0	0		0	0	0	0	0	0		1.00468	1.00681	0.994951	1.00701	0.966182	0.995595		106.355	117.568	125.588	84.6682	121.598	111.725		18.2648	18.9647	16.6753	15.7512
84999		105.402	103.723	115.839	68	99.922	94.313				0	0	0	0	0	0		0	0	0	0	0	0		0	0	0	0	0	0		1.00493	1.00718	0.995594	1.00475	0.966569	0.996489		115.259	124.785	115.839	84.9436	121.681	114.608		18.257	19.1342	16.7062	15.7167
85099		95.48	95.386	106.781	65.117	104.247	86.976				0	0	0	0	0	0		0	0	0	0	0	0		0	0	0	0	0	0		1.00448	1.00755	0.995583	1.00407	0.966787	0.997342		115.375	124.847	121.167	85.0675	121.802	114.648		18.3735	19.213	16.7947	15.6375
85179		97.156	105.993	109.367	66.346	92.32	92.544				0	0	0	0	0	0		0	0	0	0	0	0		0	0	0	0	0	0		1.00476	1.00817	0.995641	1.00369	0.96646	0.997914		115.345	124.818	109.367	85.0864	121.986	114.714		18.3735	19.213	16.7918	15.6375
85259		96.801	100.259	110.254	66.707	111.404	90.375				0	0	0	0	0	0		0	0	0	0	0	0		0	0	0	0	0	0		1.00477	1.00794	0.996362	1.00415	0.966904	0.998767		115.468	124.829	110.254	85.0922	122.039	114.766		18.294	19.213	16.8733	15.6705
85339		99.26	106.687	108.515	59.448	92.767	83.668				0	0	0	0	0	0		0	0	0	0	0	0		0	0	0	0	0	0		1.00471	1.00807	0.997052	1.00477	0.967688	0.998923		115.563	124.922	121.236	85.0893	122.159	114.78		18.331	19.145	17.0415	15.6705
85419		116.101	133.434	125.558	95.083	108.468	106.079				0	0	0	0	0	0		0	0	0	0	0	0		0	0	0	0	0	0		1.00461	1.00833	0.996489	1.00462	0.9685	0.998599		116.101	133.434	125.558	95.083	122.275	106.079		18.3255	19.3875	16.9323	15.7325
85499		111.283	116.007	120.278	80.408	105.532	112.588				0	0	0	0	0	0		0	0	0	0	0	0		0	0	0	0	0	0		1.00473	1.00834	0.995575	1.00396	0.969508	0.998793		111.283	125.009	120.278	80.408	122.358	112.588		18.144	19.3875	16.8295	15.7195
85579		109.362	106.199	134.238	75.445	116.259	98.085				0	0	0	0	0	0		0	0	0	0	0	0		0	0	0	0	0	0		1.00479	1.00794	0.995609	1.00419	0.969326	0.999134		109.362	125.027	134.238	85.12	116.259	114.968		18.0315	19.3875	16.8063	15.7195
85679		111.606	116.117	107.819	70.162	114.468	100.874				0	0	0	0	0	0		0	0	0	0	0	0		0	0	0	0	0	0		1.00496	1.00783	0.995941	1.00516	0.968963	0.998073		111.606	125.032	121.571	85.1366	114.468	115.218		18.0315	19.3875	16.789	15.7725
85759		96.731	99.143	123.28	76.629	94.798	104.31				0	0	0	0	0	0		0	0	0	0	0	0		0	0	0	0	0	0		1.0051	1.00803	0.996278	1.00459	0.968407	0.996815		115.65	125.023	123.28	85.1558	122.688	104.31		17.848	19.2753	16.713	15.687
85859		95.54	98.82	101.533	63.517	92.289	87.797				0	0	0	0	0	0		0	0	0	0	0	0		0	0	0	0	0	0		1.00543	1.0083	0.996227	1.00357	0.96688	0.997188		115.679	125.141	121.815	85.2695	122.832	115.567		17.961	19.309	16.6688	15.677
85999		81.638	95.045	90.959	74.687	98.921	86.395				0	0	0	0	0	0		0	0	0	0	0	0		0	0	0	0	0	0		1.00591	1.00854	0.996454	1.00392	0.965924	0.998354		115.751	125.305	121.943	85.3315	122.945	115.581		17.99	19.4022	16.803	15.659
86079		87.177	92.567	98.089	62.502	100.754	79.034				0	0	0	0	0	0		0	0	0	0	0	0		0	0	0	0	0	0		1.0068	1.00893	0.997249	1.00452	0.965086	0.998756		115.785	125.288	121.979	85.388	123.179	115.61		18.039	19.4022	17.1825	15.7313
86179		91.127	96.796	101.369	50.737	86.226	85.085				0	0	0	0	0	0		0	0	0	0	0	0		0	0	0	0	0	0		1.00778	1.00925	0.997382	1.0053	0.965038	0.998553		115.8	125.34	122.206	85.4344	123.498	115.712		18.1562	19.5282	17.3595	15.9868
86279		105.125	115.882	129.759	73.855	118.455	106.811				0	0	0	0	0	0		0	0	0	0	0	0		0	0	0	0	0	0		1.00836	1.00981	0.997744	1.0062	0.96548	0.998501		115.891	125.451	129.759	85.4677	118.455	106.811		18.223	19.6195	17.478	16.2267
86359		99.844	114.155	119.469	78.827	116.944	104.596				0	0	0	0	0	0		0	0	0	0	0	0		0	0	0	0	0	0		1.00857	1.01004	0.998095	1.00674	0.966437	0.999034		116.074	125.665	119.469	85.4985	116.944	104.596		18.3152	19.759	17.6615	16.6035
86439		104.485	112.21	120.279	71.811	126.335	103.207				0	0	0	0	0	0		0	0	0	0	0	0		0	0	0	0	0	0		1.00878	1.01017	0.99831	1.00669	0.966038	0.999634		116.102	125.641	120.279	85.5807	126.335	103.207		18.332	19.759	17.6767	16.7255
86519		111.782	103.019	114.219	70.814	110.192	100.848				0	0	0	0	0	0		0	0	0	0	0	0		0	0	0	0	0	0		1.00905	1.01009	0.998475	1.00699	0.964262	0.999457		111.782	125.656	114.219	85.8015	124.146	116.302		18.3505	19.759	17.5948	16.8075
86619		115.271	118.147	116.113	77.258	117.57	104.769				0	0	0	0	0	0		0	0	0	0	0	0		0	0	0	0	0	0		1.00879	1.0097	0.998725	1.00703	0.962895	0.998705		115.271	118.147	116.113	85.798	117.57	104.769		18.3408	19.7172	17.5948	16.8075
86719		110.084	103.599	117.108	61.586	103.354	79.995				0	0	0	0	0	0		0	0	0	0	0	0		0	0	0	0	0	0		1.00868	1.00935	0.99858	1.00699	0.962722	0.998582		110.084	125.787	117.108	85.8024	124.549	116.662		18.3408	19.693	17.5773	16.64
86799		101.828	104.978	102.952	77.811	102.204	89.663				0	0	0	0	0	0		0	0	0	0	0	0		0	0	0	0	0	0		1.00875	1.00946	0.998929	1.00704	0.963337	0.998668		116.123	125.767	122.306	85.7972	124.371	116.66		18.2943	19.693	17.573	16.535
86879		101.864	108.259	103.793	56.662	95.679	89.591				0	0	0	0	0	0		0	0	0	0	0	0		0	0	0	0	0	0		1.00924	1.00981	0.999059	1.00688	0.964144	0.999997		116.115	125.706	122.304	85.8128	124.569	116.667		18.2943	19.693	17.573	16.535
86999		93.356	99.649	102.013	57.551	99.601	87.488				0	0	0	0	0	0		0	0	0	0	0	0		0	0	0	0	0	0		1.00955	1.01028	0.998794	1.00675	0.964701	1.00081		116.111	125.879	122.307	85.8262	124.409	116.686		18.2943	19.7185	17.573	16.535
87099		93.524	98.469	92.864	56.211	92.221	78.311				0	0	0	0	0	0		0	0	0	0	0	0		0	0	0	0	0	0		1.00978	1.01008	0.998551	1.00748	0.965586	1.00088		116.109	125.886	122.318	85.7336	124.586	116.743		18.2943	19.7185	17.573	16.535
87199		114.883	126.505	126.581	74.046	110.43	120.706				0	0	0	0	0	0		0	0	0	0	0	0		0	0	0	0	0	0		1.01022	1.00924	0.999448	1.0085	0.965884	1.00155		114.883	126.505	126.581	85.8222	124.689	120.706		18.2943	19.7228	17.573	16.6335
87299		113.318	127.246	124.797	76.372	141.612	103.267				0	0	0	0	0	0		0	0	0	0	0	0		0	0	0	0	0	0		1.01032	1.00902	0.999842	1.00844	0.965782	1.0023		113.318	127.246	124.797	85.5746	141.612	103.267		18.2585	19.7228	17.6123	16.535
87379		110.758	117.005	107.78	79.616	117.853	114.993				0	0	0	0	0	0		0	0	0	0	0	0		0	0	0	0	0	0		1.01018	1.00909	1.00013	1.00821	0.966418	1.00298		110.758	125.99	122.323	85.6114	117.853	114.993		18.2585	19.871	17.6123	16.535
87459		120.697	105.79	110.722	76.788	109.589	103.141				0	0	0	0	0	0		0	0	0	0	0	0		0	0	0	0	0	0		1.01025	1.00896	1.00033	1.00883	0.966859	1.00416		120.697	125.996	110.722	85.7889	124.783	103.141		18.1278	19.871	17.6123	16.6335
87539		105.99	116.901	107.918	78.689	112.337	109.248				0	0	0	0	0	0		0	0	0	0	0	0		0	0	0	0	0	0		1.00977	1.00899	1.0008	1.00925	0.967702	1.00456		115.855	125.921	122.303	85.7231	112.337	109.248		18.061	19.7228	17.6123	16.6335
87619		96.163	106.826	113.729	73.063	108.754	106.268				0	0	0	0	0	0		0	0	0	0	0	0		0	0	0	0	0	0		1.00976	1.00908	1.00097	1.00941	0.968381	1.00416		115.795	125.835	113.729	85.6978	124.826	106.268		17.9948	19.693	17.6123	16.6335
87699		108.142	104.307	110.315	58.268	104.939	91.735				0	0	0	0	0	0		0	0	0	0	0	0		0	0	0	0	0	0		1.01016	1.00836	1.00063	1.00974	0.968799	1.00439		108.142	125.947	122.305	85.6433	124.817	117.545		17.9105	19.7228	17.5773	16.6335
87779		101.837	106.718	111.855	69.084	93.852	76.957				0	0	0	0	0	0		0	0	0	0	0	0		0	0	0	0	0	0		1.01015	1.00776	1.00053	1.00985	0.969436	1.00537		115.836	125.973	111.855	85.6253	124.828	117.558		17.9105	19.7228	17.5773	16.6335
87859		110.5	102.283	104.763	64.849	99.056	81.184				0	0	0	0	0	0		0	0	0	0	0	0		0	0	0	0	0	0		1.01035	1.00865	1.00167	1.01051	0.971018	1.00617		110.5	125.934	122.331	85.5163	124.828	117.58		17.9105	19.7228	17.6682	16.6335
87999		103.526	103.875	101.826	66.469	108.768	77.063				0	0	0	0	0	0		0	0	0	0	0	0		0	0	0	0	0	0		1.00969	1.00902	1.00233	1.01137	0.971589	1.00591		115.859	125.92	122.305	85.4991	124.825	117.707		17.9105	19.7228	17.6682	16.6335
88079		99.962	114.234	123.427	74.037	106.149	96.441				0	0	0	0	0	0		0	0	0	0	0	0		0	0	0	0	0	0		1.0095	1.00882	1.00237	1.01142	0.971739	1.00598		115.868	125.927	123.427	85.6507	124.832	117.8		17.9105	19.7228	17.7442	16.659
88159		116.558	120.153	126.12	81.06	118.464	110.664				0	0	0	0	0	0		0	0	0	0	0	0		0	0	0	0	0	0		1.00987	1.00834	1.00199	1.01118	0.971835	1.00598		116.558	120.153	126.12	81.06	118.464	110.664		17.9105	19.871	17.7615	16.7402
88239		123.276	140.483	130.094	81.504	124.778	98.035				0	0	0	0	0	0		0	0	0	0	0	0		0	0	0	0	0	0		1.01028	1.0084	1.00241	1.01088	0.970652	1.00631		123.276	140.483	130.094	81.504	124.778	118.17		17.9772	19.871	17.7245	16.659
88359		104.86	127.615	117.371	78.381	112.77	117.143				0	0	0	0	0	0		0	0	0	0	0	0		0	0	0	0	0	0		1.01057	1.0073	1.00282	1.01085	0.969557	1.00677		116.069	127.615	117.371	86.1847	112.77	117.143		17.9515	20.0783	17.5757	16.7402
88459		110.309	116.456	115.528	78.867	113.051	100.75				0	0	0	0	0	0		0	0	0	0	0	0		0	0	0	0	0	0		1.00991	1.00638	1.00238	1.01104	0.969196	1.00729		110.309	126.294	115.528	86.1562	113.051	118.379		17.7247	20.0635	17.5757	16.7402
88539		112.951	111.175	120.932	77.441	117.142	104.958				0	0	0	0	0	0		0	0	0	0	0	0		0	0	0	0	0	0		1.0093	1.00653	1.00205	1.01118	0.969368	1.00704		112.951	126.393	120.932	86.1334	117.142	104.958		17.7605	20.0635	17.4075	16.7402
88619		96.729	126.207	113.11	77.449	103.577	106.299				0	0	0	0	0	0		0	0	0	0	0	0		0	0	0	0	0	0		1.00922	1.00661	1.00191	1.01105	0.969985	1.0067		116.115	126.207	113.11	86.1543	126.319	106.299		17.7605	19.8563	17.4075	16.7402
88719		110.721	105.604	116.219	60.969	106.217	96.911				0	0	0	0	0	0		0	0	0	0	0	0		0	0	0	0	0	0		1.00941	1.00663	1.00195	1.01039	0.970138	1.00772		110.721	126.266	116.219	86.2446	126.295	119.021		17.7605	19.8563	17.4075	16.7402
88799		95.866	114.841	107.865	65.825	99.588	91.929				0	0	0	0	0	0		0	0	0	0	0	0		0	0	0	0	0	0		1.00928	1.0067	1.00254	1.00951	0.970882	1.00935		116.171	126.259	122.564	86.4516	126.326	119.041		17.807	19.8563	17.4505	16.9657
88879		93.152	100.812	99.216	59.869	97.108	92.861				0	0	0	0	0	0		0	0	0	0	0	0		0	0	0	0	0	0		1.00983	1.00773	1.00349	1.00943	0.972025	1.01074		116.221	126.188	122.572	86.4682	126.33	118.702		17.82	19.8563	17.5742	16.9657
88999		115.498	135.375	136.612	81.803	118.247	119.157				0	0	0	0	0	0		0	0	0	0	0	0		0	0	0	0	0	0		1.01032	1.00822	1.00415	1.01015	0.972968	1.01117		115.498	135.375	136.612	81.803	118.247	119.157		17.8417	20.0635	17.604	16.9657
89099		117.033	129.743	123.478	75.178	136.039	108.535				0	0	0	0	0	0		0	0	0	0	0	0		0	0	0	0	0	0		1.01035	1.00829	1.00427	1.00975	0.973395	1.01145		117.033	129.743	123.478	86.6148	136.039	108.535		17.8417	20.1372	17.7712	17.1935
89179		98.083	122.576	125.222	75.908	117.333	102.478				0	0	0	0	0	0		0	0	0	0	0	0		0	0	0	0	0	0		1.01073	1.00856	1.00417	1.00919	0.973367	1.01267		116.295	122.576	125.222	86.7512	117.333	119.209		17.894	20.3902	17.6925	17.3755
89259		116.583	120.795	117.783	85.5	117.986	115.482				0	0	0	0	0	0		0	0	0	0	0	0		0	0	0	0	0	0		1.01084	1.00828	1.00416	1.00956	0.97318	1.01368		116.583	120.795	117.783	85.5	117.986	115.482		17.894	20.3902	17.679	17.5722
89359		104.43	109.442	116.64	80.777	114.92	94.718				0	0	0	0	0	0		0	0	0	0	0	0		0	0	0	0	0	0		1.01107	1.00849	1.00416	1.00978	0.972647	1.01375		116.288	126.393	116.64	80.777	114.92	119.546		17.894	20.3515	17.766	17.5722
89439		98.176	109.341	115.975	70.254	107.492	100.325				0	0	0	0	0	0		0	0	0	0	0	0		0	0	0	0	0	0		1.01131	1.00865	1.00422	1.00993	0.972751	1.0138		116.283	126.392	115.975	86.7816	128.133	119.641		17.792	20.3515	17.6695	17.5722
89519		100.167	113.033	100.809	64.647	95.151	104.223				0	0	0	0	0	0		0	0	0	0	0	0		0	0	0	0	0	0		1.01129	1.00905	1.00478	1.00967	0.973615	1.01428		116.397	126.375	123.017	86.717	128.259	104.223		17.9592	20.3515	17.6792	17.3755
89619		100.486	107.233	105.87	66.051	96.827	92.07				0	0	0	0	0	0		0	0	0	0	0	0		0	0	0	0	0	0		1.01169	1.00926	1.00562	1.00823	0.974828	1.01506		116.359	126.352	122.919	86.7815	128.321	119.645		17.9592	20.3515	17.6792	17.3755
89699		98.859	102.071	102.15	69.878	92.714	83.267				0	0	0	0	0	0		0	0	0	0	0	0		0	0	0	0	0	0		1.01232	1.00945	1.00601	1.00732	0.975858	1.01468		116.298	126.332	123.067	86.7932	128.13	119.649		17.9592	20.3515	17.7243	17.3755
89779		100.002	95.16	98.847	55.86	97.203	88.38				0	0	0	0	0	0		0	0	0	0	0	0		0	0	0	0	0	0		1.0129	1.00923	1.00567	1.00808	0.976416	1.0145		116.286	126.356	123.233	86.812	128.315	119.651		17.9592	20.3515	17.806	17.5722
89879		115.253	115.275	120.891	73.244	122.969	102.595				0	0	0	0	0	0		0	0	0	0	0	0		0	0	0	0	0	0		1.01299	1.00891	1.00482	1.0084	0.977208	1.01592		115.253	126.39	120.891	86.8932	122.969	119.654		18.0923	20.3515	17.8615	17.597
90019		125.315	125.293	126.407	93.691	122.827	109.609				0	0	0	0	0	0		0	0	0	0	0	0		0	0	0	0	0	0		1.0127	1.00875	1.00453	1.00882	0.977952	1.01665		125.315	125.293	126.407	93.691	122.827	109.609		18.162	20.378	17.9165	17.597
90118		129.261	129.422	125.527	72.47	124.172	122.57				0	0	0	0	0	0		0	0	0	0	0	0		0	0	0	0	0	0		1.01258	1.00856	1.00479	1.0092	0.978522	1.01671		129.261	129.422	125.527	87.0082	124.172	122.57		18.0923	20.378	17.9668	17.629
90199		116.118	119.573	114.226	76.151	117.202	110.937				0	0	0	0	0	0		0	0	0	0	0	0		0	0	0	0	0	0		1.01246	1.00846	1.00492	1.00874	0.979427	1.01736		116.118	119.573	114.226	87.07	117.202	110.937		18.162	20.378	17.9668	17.629
90279		117.234	123.962	126.231	77.843	116.446	109.807				0	0	0	0	0	0		0	0	0	0	0	0		0	0	0	0	0	0		1.01238	1.0084	1.00522	1.00883	0.979968	1.01837		117.234	123.962	126.231	87.0571	116.446	109.807		18.162	20.4545	17.9668	17.629
90379		109.583	97.941	123.725	65.293	114.853	92.222				0	0	0	0	0	0		0	0	0	0	0	0		0	0	0	0	0	0		1.01247	1.00818	1.00513	1.00897	0.980541	1.01877		109.583	126.443	123.725	87.2869	114.853	120.035		18.162	20.4545	17.9668	17.629
90458		91.497	107.003	106.715	69.081	98.253	102.634				0	0	0	0	0	0		0	0	0	0	0	0		0	0	0	0	0	0		1.01269	1.00832	1.00559	1.00834	0.980996	1.01717		116.484	126.434	123.278	87.1282	128.654	120.234		18.162	20.4545	17.9165	17.6045
90539		88.806	114.002	105.442	67.535	112.532	113.054				0	0	0	0	0	0		0	0	0	0	0	0		0	0	0	0	0	0		1.01315	1.00789	1.00573	1.00843	0.981433	1.01635		116.477	126.461	123.276	87.1149	112.532	113.054		18.162	20.4545	17.9165	17.6045
90619		102.911	100.12	103.26	65.336	96.676	96.581				0	0	0	0	0	0		0	0	0	0	0	0		0	0	0	0	0	0		1.01307	1.00766	1.00464	1.00718	0.982391	1.01717		116.478	126.475	123.324	87.299	128.59	120.234		18.162	20.4545	17.9165	17.629
90719		100.386	112.635	115.028	69.059	114.596	100.356				0	0	0	0	0	0		0	0	0	0	0	0		0	0	0	0	0	0		1.01195	1.00806	1.00349	1.00645	0.98381	1.0178		116.551	126.45	115.028	87.4752	114.596	120.204		18.2188	20.4545	17.9165	17.629
90799		117.391	121.383	106.376	70.262	108.862	99.887				0	0	0	0	0	0		0	0	0	0	0	0		0	0	0	0	0	0		1.0113	1.0086	1.00426	1.00719	0.985129	1.01857		117.391	121.383	123.344	87.2975	128.61	120.149		18.333	20.4545	17.9165	17.629
90879		124.742	130.871	126.952	86.581	129.576	113.676				0	0	0	0	0	0		0	0	0	0	0	0		0	0	0	0	0	0		1.01127	1.00898	1.00492	1.00711	0.984501	1.01931		124.742	130.871	126.952	86.581	129.576	113.676		18.391	20.4545	17.9668	17.629
90999		118.654	129.376	143.471	71.319	125.79	112.868				0	0	0	0	0	0		0	0	0	0	0	0		0	0	0	0	0	0		1.0112	1.00928	1.00525	1.00683	0.983241	1.01915		118.654	129.376	143.471	87.3838	125.79	112.868		18.391	20.4545	18.0118	17.629
91079		106.62	125.924	123.545	79.152	108.08	96.043				0	0	0	0	0	0		0	0	0	0	0	0		0	0	0	0	0	0		1.01144	1.00903	1.00553	1.00671	0.983658	1.0187		116.685	125.924	123.545	87.4131	129.07	120.241		18.4143	20.4545	18.151	17.629
91159		104.791	128.814	121.917	79.058	115.172	97.073				0	0	0	0	0	0		0	0	0	0	0	0		0	0	0	0	0	0		1.01163	1.00822	1.00569	1.00687	0.984451	1.0188		116.665	128.814	121.917	87.373	115.172	120.238		18.34	20.4545	18.2218	17.629
91239		111.471	130.459	114.205	73.363	115.664	113.952				0	0	0	0	0	0		0	0	0	0	0	0		0	0	0	0	0	0		1.01188	1.00715	1.00556	1.00687	0.984062	1.01864		111.471	130.459	114.205	87.0936	115.664	113.952		18.1448	20.4545	18.4263	17.6045
91319		103.278	101.272	124.777	63.205	116.883	105.919				0	0	0	0	0	0		0	0	0	0	0	0		0	0	0	0	0	0		1.01101	1.00706	1.00509	1.00723	0.983328	1.01885		116.592	126.406	124.777	86.8298	116.883	105.919		18.1215	20.378	18.5828	17.5935
91419		96.358	110.07	103.976	78.252	107.48	107.609				0	0	0	0	0	0		0	0	0	0	0	0		0	0	0	0	0	0		1.01052	1.00743	1.00428	1.00635	0.983393	1.01787		116.604	126.398	123.737	86.8124	129.127	107.609		18.1215	20.378	18.5828	17.5722
91499		96.334	100.308	111.552	65.935	106.87	92.367				0	0	0	0	0	0		0	0	0	0	0	0		0	0	0	0	0	0		1.01166	1.00747	1.00469	1.00679	0.98472	1.01745		116.588	126.398	123.849	86.8031	128.962	120.414		18.1215	20.378	18.8	17.5722
91579		90.505	94.301	109.735	63.274	110.251	91.46				0	0	0	0	0	0		0	0	0	0	0	0		0	0	0	0	0	0		1.01257	1.00754	1.00525	1.00614	0.985797	1.01843		116.58	126.398	123.99	86.8169	128.927	120.342		18.1448	20.378	18.871	17.5722
91679		105.055	108.408	100.727	69.264	89.229	98.971				0	0	0	0	0	0		0	0	0	0	0	0		0	0	0	0	0	0		1.01356	1.00801	1.00544	1.00538	0.986825	1.01978		116.587	126.397	124.102	86.8427	128.95	120.264		18.2077	20.378	18.936	17.5722
91759		117.161	110.828	116.612	67.708	106.532	94.637				0	0	0	0	0	0		0	0	0	0	0	0		0	0	0	0	0	0		1.01419	1.00795	1.00542	1.00486	0.987742	1.0207		117.161	126.457	116.612	86.9095	128.966	120.234		18.3387	20.4545	18.936	17.5722
91859		121.921	131.882	123.37	95.51	120.224	106.189				0	0	0	0	0	0		0	0	0	0	0	0		0	0	0	0	0	0		1.01456	1.00818	1.00498	1.00308	0.988837	1.02172		121.921	131.882	123.37	95.51	120.224	106.189		18.4277	20.503	18.936	17.5722
92019		103.35	115.848	120.744	79.432	115.724	106.107				0	0	0	0	0	0		0	0	0	0	0	0		0	0	0	0	0	0		1.01427	1.00854	1.0052	1.00325	0.989605	1.02189		116.749	127.053	120.744	87.4291	115.724	106.107		18.2202	20.5712	19.1193	17.5935
92098		121.81	124.058	120.122	85.338	122.512	119.77				0	0	0	0	0	0		0	0	0	0	0	0		0	0	0	0	0	0		1.01425	1.00854	1.0053	1.00239	0.990083	1.02173		121.81	124.058	120.122	85.338	122.512	119.77		18.1603	20.69	19.2037	17.5935
92179		93.832	112.328	103.223	73.481	101.411	91.321				0	0	0	0	0	0		0	0	0	0	0	0		0	0	0	0	0	0		1.01443	1.00832	1.00533	1.00312	0.990083	1.0191		117.009	127.138	124.48	87.7208	129.389	120.585		18.2705	20.747	19.158	17.6045
92279		106.877	109.755	109.211	70.375	112.813	93.12				0	0	0	0	0	0		0	0	0	0	0	0		0	0	0	0	0	0		1.01436	1.00857	1.00542	1.00343	0.990079	1.01591		117.014	127.205	124.446	87.7161	112.813	121.009		18.1205	20.912	19.1217	17.6045
92359		87.34	97.601	117.468	66.88	109.785	88.894				0	0	0	0	0	0		0	0	0	0	0	0		0	0	0	0	0	0		1.01473	1.00908	1.00591	1.00404	0.990728	1.01575		117.113	127.186	117.468	87.6955	129.426	121.056		18.2705	20.912	19.1767	17.6045
92438		94.352	107.118	106.062	57.783	103.382	91.28				0	0	0	0	0	0		0	0	0	0	0	0		0	0	0	0	0	0		1.0153	1.01023	1.00669	1.00525	0.991504	1.01686		117.071	127.129	124.45	87.6226	129.397	120.836		18.2705	20.912	19.1767	17.6045
92519		92.629	99.696	92.645	62.998	107.722	88.47				0	0	0	0	0	0		0	0	0	0	0	0		0	0	0	0	0	0		1.01565	1.01079	1.00792	1.00667	0.992698	1.01707		117.045	127.186	124.455	87.3919	129.413	120.798		18.2705	21.1162	19.363	17.6045
92619		102.319	114.631	105.478	65.203	112.142	96.675				0	0	0	0	0	0		0	0	0	0	0	0		0	0	0	0	0	0		1.01654	1.01098	1.00879	1.00693	0.993839	1.01692		116.986	127.235	124.475	87.3443	129.431	120.826		18.2705	21.331	19.638	17.6045
92699		110.43	119.366	141.849	80.631	126.777	121.025				0	0	0	0	0	0		0	0	0	0	0	0		0	0	0	0	0	0		1.01654	1.01111	1.0092	1.00658	0.995293	1.01703		110.43	127.275	141.849	87.4084	126.777	121.025		18.2705	21.4958	19.8745	17.6045
92799		124.218	114.46	112.326	69.229	129.373	102.277				0	0	0	0	0	0		0	0	0	0	0	0		0	0	0	0	0	0		1.01656	1.01096	1.00931	1.00624	0.996355	1.01767		124.218	127.279	124.751	87.469	129.373	121.009		18.529	21.4958	19.9052	17.6045
92879		104.536	117.546	116.45	72.709	130.38	96.44				0	0	0	0	0	0		0	0	0	0	0	0		0	0	0	0	0	0		1.01688	1.01098	1.00926	1.0067	0.997275	1.01838		117.19	127.405	116.45	87.3864	130.38	121.452		18.498	21.5605	20.0077	17.6045
92999		101.428	133.535	102.876	76.731	129.798	117.047				0	0	0	0	0	0		0	0	0	0	0	0		0	0	0	0	0	0		1.01689	1.01101	1.00871	1.00709	0.998165	1.01882		117.239	133.535	124.813	87.3158	129.798	117.047		18.7625	21.503	19.9362	17.6045
93079		90.051	110.343	117.637	67.947	129.315	100.472				0	0	0	0	0	0		0	0	0	0	0	0		0	0	0	0	0	0		1.01655	1.01093	1.00822	1.00719	0.998767	1.01933		117.242	127.409	117.637	87.297	129.315	121.928		18.7625	21.503	20.1442	17.6045
93158		94.524	107.822	105.75	74.182	106.421	102.864				0	0	0	0	0	0		0	0	0	0	0	0		0	0	0	0	0	0		1.01604	1.01092	1.00847	1.00753	0.999594	1.01929		117.245	127.41	125.021	87.0032	129.779	122.126		18.7625	21.5605	20.0813	17.5935
93239		103.146	106.098	112.862	68.78	108.051	105.673				0	0	0	0	0	0		0	0	0	0	0	0		0	0	0	0	0	0		1.01615	1.01126	1.00909	1.00765	0.999828	1.01925		117.245	127.453	125.191	86.9882	129.773	105.673		18.7625	21.8177	20.1878	17.5935
93319		85.618	98.816	103.013	59.071	95.818	91.29				0	0	0	0	0	0		0	0	0	0	0	0		0	0	0	0	0	0		1.01687	1.01134	1.01007	1.00785	0.998698	1.02049		117.269	127.451	125.318	87.1998	130.134	122.162		18.8217	21.8177	20.2943	17.6045
93419		105.945	94.061	112.931	61.489	98.191	100.129				0	0	0	0	0	0		0	0	0	0	0	0		0	0	0	0	0	0		1.01745	1.00964	1.01009	1.0091	0.998106	1.02046		117.307	127.548	125.536	87.0175	130.441	122.24		18.8725	21.8177	20.4215	17.6045
93499		97.3	116.123	110.025	72.696	100.327	95.477				0	0	0	0	0	0		0	0	0	0	0	0		0	0	0	0	0	0		1.0186	1.00867	1.0102	1.01047	0.999377	1.02019		117.27	127.844	125.565	86.815	130.478	122.417		18.9693	22.1567	20.5787	17.6045
93619		126.842	133.519	130.969	76.409	130.538	113.59				0	0	0	0	0	0		0	0	0	0	0	0		0	0	0	0	0	0		1.01894	1.00902	1.01067	1.01067	1.00103	1.02122		126.842	133.519	130.969	87.0386	130.538	113.59		19.1593	22.4787	20.6728	17.543
93699		122.538	133.316	129.381	91.208	137.035	119.638				0	0	0	0	0	0		0	0	0	0	0	0		0	0	0	0	0	0		1.01927	1.00904	1.01058	1.00986	1.00201	1.02244		122.538	133.316	129.381	91.208	137.035	119.638		19.2415	22.5913	20.798	17.6085
93779		117.73	139.583	133.247	91.966	135.846	100.82				0	0	0	0	0	0		0	0	0	0	0	0		0	0	0	0	0	0		1.01922	1.00919	1.01058	1.01011	1.00244	1.02337		117.73	139.583	133.247	91.966	135.846	122.693		19.4872	22.6342	20.9943	17.7427
93859		113.971	120.052	115.466	85.086	120.084	109.507				0	0	0	0	0	0		0	0	0	0	0	0		0	0	0	0	0	0		1.01899	1.00883	1.01107	1.00998	1.00295	1.02325		113.971	128.501	115.466	85.086	120.084	109.507		19.9668	22.6193	21.1548	17.9465
93999		105.425	119.726	121.186	78.2	115.938	110.476				0	0	0	0	0	0		0	0	0	0	0	0		0	0	0	0	0	0		1.01873	1.00894	1.01031	1.00971	1.00376	1.02285		117.76	128.804	121.186	87.7241	115.938	110.476		20.119	22.6458	21.0247	17.9465
94079		104.923	119.615	94.752	71.675	111.603	105.468				0	0	0	0	0	0		0	0	0	0	0	0		0	0	0	0	0	0		1.01896	1.0092	1.00962	1.00903	1.00365	1.02273		117.902	128.755	126.332	87.734	131.727	123.047		20.3467	22.6458	21.3145	17.9465
94178		103.09	109.832	99.117	70.975	105.464	88.157				0	0	0	0	0	0		0	0	0	0	0	0		0	0	0	0	0	0		1.01873	1.0093	1.00955	1.00939	1.00338	1.02257		117.76	128.535	126.339	87.6812	131.747	122.923		20.119	22.6193	21.3145	17.7427
94259		91.916	120.016	104.859	67.747	105.946	89.315				0	0	0	0	0	0		0	0	0	0	0	0		0	0	0	0	0	0		1.01928	1.00948	1.01041	1.00937	1.00419	1.02289		117.733	128.529	126.252	87.6822	131.812	123.043		20.119	22.6193	21.3145	17.7427
94359		97.582	110.729	103.276	63.266	120.753	86.711				0	0	0	0	0	0		0	0	0	0	0	0		0	0	0	0	0	0		1.02023	1.0105	1.01121	1.01045	1.00585	1.02259		117.773	128.566	126.346	87.7133	120.753	123.17		20.3467	22.6458	21.466	17.9465
94442		101.564	103.641	111.845	68.508	108.171	86.875				0	0	0	0	0	0		0	0	0	0	0	0		0	0	0	0	0	0		1.02074	1.01091	1.01091	1.01117	1.00713	1.0219		117.899	128.767	126.49	87.6779	131.855	123.639		20.5655	22.6727	21.6038	17.9465
94519		116.49	126.395	110.248	89.707	128.939	112.031				0	0	0	0	0	0		0	0	0	0	0	0		0	0	0	0	0	0		1.02111	1.01037	1.01031	1.01163	1.00768	1.02164		116.49	126.395	126.63	89.707	128.939	112.031		20.7878	22.7335	21.6467	17.9465
94599		136.12	131.118	124.957	89.142	133.349	117.961				0	0	0	0	0	0		0	0	0	0	0	0		0	0	0	0	0	0		1.02162	1.0104	1.01028	1.01085	1.00863	1.02182		136.12	131.118	124.957	89.142	133.349	117.961		20.9677	22.6402	21.805	18.037
94699		106.325	123.397	112.185	92.349	137.74	119.525				0	0	0	0	0	0		0	0	0	0	0	0		0	0	0	0	0	0		1.02201	1.01051	1.00982	1.0098	1.00904	1.02173		118.572	123.397	127.125	92.349	137.74	119.525		21.1665	22.8273	21.9342	18.2067
94799		110.345	138.905	113.87	82.021	128.977	108.436				0	0	0	0	0	0		0	0	0	0	0	0		0	0	0	0	0	0		1.02228	1.01063	1.00986	1.01034	1.00931	1.02169		110.345	138.905	127.342	82.021	128.977	108.436		21.3347	22.8273	22.0165	18.2552
94879		102.833	118.674	113.54	81.661	116.527	107.626				0	0	0	0	0	0		0	0	0	0	0	0		0	0	0	0	0	0		1.02275	1.01048	1.01	1.01074	1.00953	1.02227		118.658	129.424	127.339	81.661	116.527	107.626		21.3692	22.9635	21.9145	18.2262
94999		110.076	111.808	111.147	73.316	112.122	108.949				0	0	0	0	0	0		0	0	0	0	0	0		0	0	0	0	0	0		1.02261	1.01006	1.01047	1.01108	1.01005	1.02232		118.662	129.432	127.119	87.8844	133.256	108.949		21.3692	22.9635	21.9145	18.287
95099		102.523	112.764	102.014	77.857	108.813	92.489				0	0	0	0	0	0		0	0	0	0	0	0		0	0	0	0	0	0		1.022	1.01012	1.01104	1.01156	1.00936	1.02139		118.824	129.389	127.063	87.8584	133.582	124.243		21.4008	22.8273	21.9145	18.287
95178		99.849	104.568	112.891	61.955	105.118	102.821				0	0	0	0	0	0		0	0	0	0	0	0		0	0	0	0	0	0		1.02159	1.01036	1.01116	1.01194	1.00921	1.02038		118.977	129.427	127.053	87.7727	133.926	124.371		21.4908	22.9635	21.9145	18.2262
95279		93.552	111.552	115.641	83.137	100.995	103.78				0	0	0	0	0	0		0	0	0	0	0	0		0	0	0	0	0	0		1.02224	1.01119	1.01155	1.01309	1.00995	1.02085		119.058	129.407	127.204	83.137	134.1	124.55		21.5805	22.9635	22.05	18.2262
95359		86.48	97.683	105.804	72.899	107.551	97.058				0	0	0	0	0	0		0	0	0	0	0	0		0	0	0	0	0	0		1.02171	1.01185	1.01205	1.01439	1.01046	1.021		119.608	129.431	127.333	87.7575	134.29	124.855		21.6028	22.9892	22.1335	18.287
95438		110.969	124.556	128.029	80.259	123.755	107.276				0	0	0	0	0	0		0	0	0	0	0	0		0	0	0	0	0	0		1.02106	1.0124	1.01211	1.01502	1.01098	1.02101		110.969	124.556	128.029	87.7856	123.755	107.276		21.5877	23.0398	22.3915	18.3825
95519		107.257	115.592	129.36	85.956	132.543	115.61				0	0	0	0	0	0		0	0	0	0	0	0		0	0	0	0	0	0		1.02134	1.01274	1.01194	1.01536	1.01118	1.02167		120.217	129.462	129.36	85.956	132.543	115.61		21.5515	23.1688	22.4385	18.6252
95639		113.308	127.11	127.865	89.09	129.76	117.823				0	0	0	0	0	0		0	0	0	0	0	0		0	0	0	0	0	0		1.02185	1.01312	1.01147	1.01517	1.01168	1.02271		113.308	127.11	127.865	89.09	129.76	117.823		21.4695	23.1558	22.459	18.7433
95719		108.818	120.608	123.247	81.17	123.375	122.896				0	0	0	0	0	0		0	0	0	0	0	0		0	0	0	0	0	0		1.02205	1.01355	1.01096	1.01452	1.01284	1.02242		120.572	120.608	123.247	81.17	123.375	122.896		21.5143	23.1688	22.5618	18.7595
95798		124.635	124.153	120.58	102.929	136.322	136.974				0	0	0	0	0	0		0	0	0	0	0	0		0	0	0	0	0	0		1.02245	1.01381	1.011	1.01458	1.01367	1.02102		124.635	124.153	120.58	102.929	136.322	136.974		21.712	23.172	22.4887	18.787
95879		116.549	116.366	117.697	75.519	128.061	103.704				0	0	0	0	0	0		0	0	0	0	0	0		0	0	0	0	0	0		1.02301	1.01431	1.01169	1.015	1.0145	1.02103		116.549	129.55	117.697	88.3151	128.061	125.589		21.7365	23.172	22.6315	18.8992
95999		104.181	124.785	107.071	75.32	119.754	120.007				0	0	0	0	0	0		0	0	0	0	0	0		0	0	0	0	0	0		1.02384	1.01453	1.01232	1.01534	1.01542	1.02206		120.572	124.785	128.475	88.4388	119.754	120.007		21.8222	23.172	22.6008	19.2193
96079		89.397	115.473	115.613	91.749	105.441	116.486				0	0	0	0	0	0		0	0	0	0	0	0		0	0	0	0	0	0		1.02407	1.01541	1.01261	1.01593	1.01598	1.0229		120.757	129.596	128.747	91.749	135.785	116.486		21.9595	23.3438	22.5433	19.3355
96159		87.672	115.242	100.273	74.611	108.159	118.379				0	0	0	0	0	0		0	0	0	0	0	0		0	0	0	0	0	0		1.0247	1.01681	1.01296	1.01676	1.01683	1.02422		120.869	129.635	128.832	88.4469	135.817	118.379		22.1437	23.385	22.6167	19.3355
96239		95.362	126.392	112.069	70.363	100.472	108.302				0	0	0	0	0	0		0	0	0	0	0	0		0	0	0	0	0	0		1.02556	1.01725	1.01335	1.01666	1.0174	1.0252		120.975	126.392	128.865	88.504	135.852	108.302		22.2185	23.5255	22.7015	19.3845
96319		120.013	138.023	134.579	82.452	130.126	126.901				0	0	0	0	0	0		0	0	0	0	0	0		0	0	0	0	0	0		1.02688	1.01782	1.01399	1.01685	1.01823	1.02633		120.013	138.023	134.579	82.452	130.126	126.901		22.1643	23.6672	22.7602	19.4748
96398		122.616	141.554	137.827	90.182	129.433	126.585				0	0	0	0	0	0		0	0	0	0	0	0		0	0	0	0	0	0		1.02791	1.01835	1.01316	1.01594	1.01925	1.02704		122.616	141.554	137.827	90.182	129.433	126.585		22.188	23.7	22.9465	19.642
96499		107.112	131.877	131.09	81.623	121.295	112.984				0	0	0	0	0	0		0	0	0	0	0	0		0	0	0	0	0	0		1.02895	1.01891	1.01261	1.01578	1.02031	1.02718		121.295	131.877	131.09	81.623	121.295	112.984		22.2563	23.7177	22.8887	19.7343
96579		109.402	116.173	120.274	84.457	125.677	117.597				0	0	0	0	0	0		0	0	0	0	0	0		0	0	0	0	0	0		1.02924	1.01929	1.01326	1.01601	1.02116	1.028		121.504	129.965	120.274	84.457	125.677	117.597		22.2067	23.8328	22.7993	19.8325
96679		115.018	115.315	122.567	70.521	141.548	115.933				0	0	0	0	0	0		0	0	0	0	0	0		0	0	0	0	0	0		1.02908	1.01868	1.01388	1.01617	1.02194	1.02923		115.018	130.134	122.567	89.1133	141.548	115.933		22.4077	23.8677	22.9365	19.8137
96799		102.512	128.247	119.004	83.355	117.944	115.307				0	0	0	0	0	0		0	0	0	0	0	0		0	0	0	0	0	0		1.02915	1.01833	1.01444	1.01681	1.02323	1.03038		121.656	128.247	119.004	83.355	117.944	115.307		22.8768	23.924	23.2848	19.9677
96879		89.847	112.87	101.516	81.666	106.163	94.986				0	0	0	0	0	0		0	0	0	0	0	0		0	0	0	0	0	0		1.02857	1.019	1.01508	1.01766	1.02489	1.02994		121.794	130.169	129.403	81.666	136.291	126.452		23.0985	23.9328	23.435	19.9677
97019		98.941	106.174	106.478	63.875	111.675	105.182				0	0	0	0	0	0		0	0	0	0	0	0		0	0	0	0	0	0		1.0279	1.01907	1.01583	1.0183	1.02556	1.02906		121.833	130.169	129.433	89.1071	136.363	126.601		23.2575	23.9328	23.7315	20.194
97099		91.274	99.562	110.733	72.265	103.823	108.974				0	0	0	0	0	0		0	0	0	0	0	0		0	0	0	0	0	0		1.02915	1.02007	1.01651	1.01917	1.02657	1.02955		121.853	130.171	129.582	89.1213	136.397	108.974		23.3292	24.1727	24.3603	20.238
97199		105.913	121.342	120.003	77.473	108.925	112.648				0	0	0	0	0	0		0	0	0	0	0	0		0	0	0	0	0	0		1.02956	1.0209	1.01669	1.01957	1.02744	1.03026		121.895	121.342	120.003	89.1391	136.521	112.648		23.4852	24.3965	24.2703	20.3833
97279		118.704	143.871	124.356	92.195	134.285	128.816				0	0	0	0	0	0		0	0	0	0	0	0		0	0	0	0	0	0		1.02981	1.02141	1.01566	1.02024	1.02877	1.03111		118.704	143.871	124.356	92.195	134.285	128.816		24.0035	24.4915	24.5305	20.5083
97399		118.941	124.716	123.974	87.299	133.669	130.442				0	0	0	0	0	0		0	0	0	0	0	0		0	0	0	0	0	0		1.03053	1.02177	1.01523	1.02109	1.02988	1.03179		118.941	124.716	123.974	87.299	133.669	130.442		24.284	24.4643	24.86	20.8005
97479		117.301	131.943	116.242	89.119	128.748	132.52				0	0	0	0	0	0		0	0	0	0	0	0		0	0	0	0	0	0		1.03117	1.02251	1.01606	1.02178	1.03012	1.03149		117.301	131.943	116.242	89.119	128.748	132.52		24.3782	24.406	24.9765	21.076
97559		107.954	137.617	133.817	87.048	137.675	127.851				0	0	0	0	0	0		0	0	0	0	0	0		0	0	0	0	0	0		1.03149	1.02315	1.01591	1.02241	1.03025	1.03086		122.335	137.617	133.817	87.048	137.675	127.851		24.9135	24.2742	25.0042	21.1868
97639		101.749	109.582	116.736	82.947	124.603	102.488				0	0	0	0	0	0		0	0	0	0	0	0		0	0	0	0	0	0		1.03182	1.02275	1.01481	1.02343	1.03147	1.03091		122.393	130.562	116.736	82.947	124.603	128.127		25.1028	24.1898	24.9625	21.0797
97719		104.454	113.31	113.744	69.701	128.349	110.446				0	0	0	0	0	0		0	0	0	0	0	0		0	0	0	0	0	0		1.03113	1.02197	1.01481	1.02331	1.03247	1.03088		122.573	130.872	131.039	89.9053	128.349	110.446		25.1552	24.3325	25.1202	21.2637
97798		91.817	113.709	109.884	76.955	116.303	111.068				0	0	0	0	0	0		0	0	0	0	0	0		0	0	0	0	0	0		1.02981	1.02273	1.01492	1.02242	1.03331	1.03192		123.144	130.885	131.517	90.1083	116.303	111.068		25.357	24.585	25.239	21.3635
97879		99.508	106.765	104.161	64.472	112.211	98.967				0	0	0	0	0	0		0	0	0	0	0	0		0	0	0	0	0	0		1.02941	1.02328	1.01457	1.02306	1.03451	1.0329		123.266	130.971	131.946	90.1732	137.359	128.518		25.7037	24.6507	25.276	21.4872
97998		105.267	109.267	102.302	66.038	110.816	116.052				0	0	0	0	0	0		0	0	0	0	0	0		0	0	0	0	0	0		1.02922	1.02395	1.01499	1.0239	1.03562	1.03386		123.347	131.048	132.049	90.2217	137.426	116.052		26.155	24.6317	25.088	21.5572
98078		95.657	100.381	107.603	72.01	97.837	109.991				0	0	0	0	0	0		0	0	0	0	0	0		0	0	0	0	0	0		1.02893	1.02477	1.01515	1.025	1.03584	1.03493		123.424	131.113	132.332	90.2568	137.618	109.991		26.9062	24.6745	25.2898	21.6483
98159		125.729	132.443	136.335	90.68	131.717	124.038				0	0	0	0	0	0		0	0	0	0	0	0		0	0	0	0	0	0		1.02865	1.02546	1.01508	1.02566	1.03446	1.03473		125.729	132.443	136.335	90.68	131.717	124.038		27.0708	24.8178	25.2688	21.7995
98278		128.906	116.488	129.105	91.694	135.796	136.132				0	0	0	0	0	0		0	0	0	0	0	0		0	0	0	0	0	0		1.02891	1.02438	1.01457	1.02654	1.03225	1.03424		128.906	131.267	129.105	91.694	135.796	136.132		27.0618	25.1123	25.4647	22.06
98358		118.603	112.504	133.356	81.13	137.422	129.313				0	0	0	0	0	0		0	0	0	0	0	0		0	0	0	0	0	0		1.0291	1.02324	1.01415	1.02788	1.03118	1.03472		118.603	131.671	133.356	90.448	137.422	129.313		27.1077	25.1923	25.4035	22.0658
98438		122.307	126.147	133.794	84.163	124.716	120.401				0	0	0	0	0	0		0	0	0	0	0	0		0	0	0	0	0	0		1.02909	1.0232	1.01438	1.02825	1.02963	1.03532		122.307	126.147	133.794	84.163	124.716	120.401		27.1562	25.069	25.0608	22.1575
98518		127.355	124.985	122.557	90.377	130.864	124.497				0	0	0	0	0	0		0	0	0	0	0	0		0	0	0	0	0	0		1.02966	1.02222	1.01505	1.02828	1.02937	1.03564		127.355	124.985	122.557	90.377	130.864	124.497		27.281	24.964	24.8657	22.4202
98598		111.813	110.298	116.721	80.123	119.588	122.736				0	0	0	0	0	0		0	0	0	0	0	0		0	0	0	0	0	0		1.03	1.02155	1.01554	1.02802	1.03014	1.03567		111.813	131.909	116.721	90.8614	119.588	122.736		27.241	24.4033	24.793	22.7715
98678		107.765	112.091	118.396	80.664	110.112	111.827				0	0	0	0	0	0		0	0	0	0	0	0		0	0	0	0	0	0		1.03041	1.02226	1.01618	1.02719	1.03069	1.0358		124.739	131.927	118.396	91.0982	140.121	111.827		27.2845	24.441	25.0403	22.8473
98759		114.943	112.168	114.681	77.483	106.872	109.002				0	0	0	0	0	0		0	0	0	0	0	0		0	0	0	0	0	0		1.03133	1.02284	1.01563	1.02702	1.03073	1.03679		114.943	131.946	133.259	91.4263	140.263	109.002		27.3585	24.4832	25.0403	22.9453
98858		102.284	107.5	104.602	76.76	112.92	104.587				0	0	0	0	0	0		0	0	0	0	0	0		0	0	0	0	0	0		1.03145	1.0236	1.01551	1.02749	1.03084	1.03725		125.413	131.996	133.434	91.596	140.868	130.495		27.5235	24.3613	25.0835	23.0028
98998		97.866	104.41	107.266	81.286	118.171	103.675				0	0	0	0	0	0		0	0	0	0	0	0		0	0	0	0	0	0		1.03061	1.02362	1.01623	1.02768	1.03202	1.03725		125.713	132.216	133.692	91.7132	118.171	130.836		27.6838	24.4345	25.0523	23.232
99079		105.365	122.857	117.624	72.289	110.732	114.579				0	0	0	0	0	0		0	0	0	0	0	0		0	0	0	0	0	0		1.03018	1.02349	1.01633	1.02874	1.03301	1.03782		126.425	122.857	117.624	91.7359	141.257	114.579		27.8773	24.6008	25.0575	23.7353
99159		138.758	131.227	122.285	85.183	136.4	134.053				0	0	0	0	0	0		0	0	0	0	0	0		0	0	0	0	0	0		1.03048	1.02426	1.01663	1.02948	1.03359	1.03877		138.758	131.227	122.285	85.183	136.4	134.053		28.0773	24.8577	25.0435	24.1018
99238		126.446	133.474	134.752	85.427	139.421	126.054				0	0	0	0	0	0		0	0	0	0	0	0		0	0	0	0	0	0		1.03134	1.02483	1.01665	1.03045	1.03443	1.03945		126.446	133.474	134.752	85.427	139.421	126.054		27.9682	25.455	25.011	24.2473
99359		112.281	124.864	121.205	87.711	118.315	125.013				0	0	0	0	0	0		0	0	0	0	0	0		0	0	0	0	0	0		1.03108	1.02529	1.01696	1.03072	1.03476	1.03954		112.281	124.864	121.205	87.711	118.315	125.013		27.9993	25.4725	25.0585	24.552
99439		124.453	121.285	131.913	79.245	119.82	120.22				0	0	0	0	0	0		0	0	0	0	0	0		0	0	0	0	0	0		1.03111	1.02585	1.0175	1.03108	1.03552	1.04013		124.453	132.503	131.913	92.12	119.82	120.22		28.246	25.6015	24.9653	24.3015
99518		109.968	125.999	117.376	85.26	120.099	126.613				0	0	0	0	0	0		0	0	0	0	0	0		0	0	0	0	0	0		1.03176	1.02606	1.01811	1.03168	1.03604	1.04094		127.387	125.999	117.376	85.26	120.099	126.613		28.2915	25.7595	25.061	24.3808
99599		107.965	105.446	133.234	66.463	120.48	94.798				0	0	0	0	0	0		0	0	0	0	0	0		0	0	0	0	0	0		1.03246	1.02546	1.01838	1.03194	1.0359	1.04131		127.566	133.106	133.234	92.1957	120.48	132.163		28.3293	25.9085	25.018	24.4502
99679		110.464	105.279	119.104	76.441	119.798	112.148				0	0	0	0	0	0		0	0	0	0	0	0		0	0	0	0	0	0		1.0328	1.02492	1.01846	1.03195	1.03607	1.04102		128.153	133.419	119.104	92.2586	119.798	112.148		28.7227	25.944	25.007	24.6522
99759		119.824	107.7	122.599	66.209	104.017	108.612				0	0	0	0	0	0		0	0	0	0	0	0		0	0	0	0	0	0		1.03341	1.02561	1.01864	1.03244	1.03734	1.04181		119.824	133.445	122.599	92.3253	141.775	108.612		29.6033	26.117	25.0905	24.8432
99859		118.99	102.782	104.046	61.397	118.331	102.014				0	0	0	0	0	0		0	0	0	0	0	0		0	0	0	0	0	0		1.03398	1.02588	1.0187	1.03326	1.03842	1.0417		118.99	133.463	134.568	92.3758	118.331	132.445		29.8995	26.6795	25.187	25.0847
99998		102.771	115.473	118.097	84.552	99.919	108.001				0	0	0	0	0	0		0	0	0	0	0	0		0	0	0	0	0	0		1.03489	1.02655	1.01936	1.03295	1.03975	1.04249		128.808	133.473	118.097	84.552	142.239	132.609		30.0515	27.7505	25.028	25.3678
100078		149.216	131.833	139.298	94.553	141.384	126.437				0	0	0	0	0	0		0	0	0	0	0	0		0	0	0	0	0	0		1.03575	1.02735	1.01999	1.03266	1.04001	1.04338		149.216	131.833	139.298	94.553	141.384	126.437		30.6755	28.009	25.0268	25.21
100158		123.671	127.816	147.459	99.751	131.842	123.756				0	0	0	0	0	0		0	0	0	0	0	0		0	0	0	0	0	0		1.03608	1.02775	1.01984	1.03338	1.03918	1.04327		123.671	127.816	147.459	99.751	131.842	123.756		31.1065	28.0182	25.0225	25.187
100258		123.427	132.42	134.158	79.713	134.382	125.317				0	0	0	0	0	0		0	0	0	0	0	0		0	0	0	0	0	0		1.0357	1.0279	1.01987	1.03426	1.0393	1.04309		123.427	132.42	134.158	92.9864	134.382	125.317		31.0483	27.9842	25.0197	25.3967
100338		133.414	117.176	137.573	78.685	122.879	125.589				0	0	0	0	0	0		0	0	0	0	0	0		0	0	0	0	0	0		1.03594	1.02809	1.02002	1.03459	1.03983	1.04225		133.414	133.669	137.573	93.1572	122.879	125.589		31.5683	28.0958	24.916	25.459
100418		113.126	130.429	123.124	88.535	127.735	123.085				0	0	0	0	0	0		0	0	0	0	0	0		0	0	0	0	0	0		1.03612	1.02834	1.02055	1.03481	1.04061	1.0414		113.126	130.429	123.124	88.535	127.735	123.085		32.354	28.476	25.0205	25.5757
100518		107.381	107.336	117.57	83.541	123.097	111.588				0	0	0	0	0	0		0	0	0	0	0	0		0	0	0	0	0	0		1.03575	1.02876	1.02074	1.03554	1.04159	1.0417		129.173	134.02	134.777	83.541	123.097	111.588		32.354	28.5087	25.0205	25.6977
100618		103.33	122.436	119.7	77.895	118.496	110.777				0	0	0	0	0	0		0	0	0	0	0	0		0	0	0	0	0	0		1.03571	1.02894	1.02095	1.03535	1.04233	1.04122		129.173	122.436	119.7	93.7718	118.496	110.777		32.354	28.683	25.0205	25.81
100698		100.617	119.471	108.636	72.803	110.534	105.923				0	0	0	0	0	0		0	0	0	0	0	0		0	0	0	0	0	0		1.03676	1.02925	1.0218	1.0355	1.04319	1.04098		129.193	134.629	134.824	93.8747	143.224	134.088		32.34	29.072	24.8342	25.964
100783		85.598	112.973	110.094	74.748	106.188	113.739				0	0	0	0	0	0		0	0	0	0	0	0		0	0	0	0	0	0		1.037	1.0289	1.0223	1.03577	1.04377	1.04089		129.231	135.113	134.898	93.902	143.464	113.739		32.426	28.9513	24.8347	26.0782
100878		93.957	117.528	110.354	66.744	108.57	99.075				0	0	0	0	0	0		0	0	0	0	0	0		0	0	0	0	0	0		1.037	1.02899	1.02158	1.03583	1.04445	1.0413		129.308	135.287	135.086	94.4907	143.741	134.419		32.5042	28.973	24.9572	26.3273
100998		143.081	143.566	144.03	102.152	152.686	138.548				0	0	0	0	0	0		0	0	0	0	0	0		0	0	0	0	0	0		1.03771	1.02891	1.02111	1.03652	1.04446	1.04151		143.081	143.566	144.03	102.152	152.686	138.548		32.5515	29.433	24.9023	26.185
101078		129.973	129.198	128.799	85.498	153.614	132.177				0	0	0	0	0	0		0	0	0	0	0	0		0	0	0	0	0	0		1.03859	1.029	1.02142	1.03733	1.04535	1.04032		129.973	129.198	128.799	85.498	153.614	132.177		32.827	29.478	25.065	26.106
101158		160.814	148.221	161.647	98.295	147.813	135.487				0	0	0	0	0	0		0	0	0	0	0	0		0	0	0	0	0	0		1.03882	1.02922	1.02126	1.03791	1.04585	1.03905		160.814	148.221	161.647	98.295	147.813	135.487		33.2033	29.412	24.902	26.2122
101238		145.591	119.105	144.135	96.768	141.237	124.027				0	0	0	0	0	0		0	0	0	0	0	0		0	0	0	0	0	0		1.0383	1.02953	1.02086	1.03878	1.04631	1.0399		145.591	135.85	144.135	96.768	141.237	124.027		33.1608	29.3075	24.7978	26.4883
101358		148.131	143.965	134.141	83.279	139.525	123.568				0	0	0	0	0	0		0	0	0	0	0	0		0	0	0	0	0	0		1.03789	1.02946	1.02092	1.03973	1.04731	1.04066		148.131	143.965	134.141	83.279	139.525	123.568		33.1115	29.3095	24.7628	26.5625
101438		137.054	130.173	144.301	92.258	151.996	123.819				0	0	0	0	0	0		0	0	0	0	0	0		0	0	0	0	0	0		1.03822	1.0291	1.02122	1.04029	1.04756	1.04054		137.054	130.173	144.301	92.258	151.996	123.819		33.3562	29.3095	24.7628	26.7282
101518		112.21	123.389	118.277	85.783	139.76	127.382				0	0	0	0	0	0		0	0	0	0	0	0		0	0	0	0	0	0		1.0374	1.02884	1.02079	1.04033	1.04705	1.04074		112.21	123.389	118.277	85.783	139.76	127.382		32.9605	29.4825	24.661	26.7282
101618		100.541	112.268	111.185	80.029	131.499	119.222				0	0	0	0	0	0		0	0	0	0	0	0		0	0	0	0	0	0		1.03693	1.02889	1.02061	1.04066	1.04731	1.0402		130.813	137.508	135.395	95.2136	131.499	119.222		32.61	29.3155	24.2258	26.7282
101719		112.221	111.854	116.092	88.165	115.07	122.234				0	0	0	0	0	0		0	0	0	0	0	0		0	0	0	0	0	0		1.0372	1.02929	1.0212	1.04092	1.04792	1.03939		112.221	137.805	135.484	88.165	145.404	122.234		32.582	29.502	24.354	26.9213
101799		103.421	117.668	116.416	76.442	118.288	117.555				0	0	0	0	0	0		0	0	0	0	0	0		0	0	0	0	0	0		1.03717	1.03002	1.0219	1.04192	1.04844	1.0403		131.137	138.032	135.583	95.4993	118.288	117.555		32.6582	29.8205	24.5367	26.8978
101878		128.946	138.819	123.742	90.272	111.939	134.444				0	0	0	0	0	0		0	0	0	0	0	0		0	0	0	0	0	0		1.03739	1.0305	1.02206	1.0419	1.04941	1.03941		128.946	138.819	123.742	90.272	145.863	134.444		32.9005	30.459	24.6885	27.0628
102018		130.929	146.564	123.25	107.045	152.758	154.624				0	0	0	0	0	0		0	0	0	0	0	0		0	0	0	0	0	0		1.03815	1.03082	1.02213	1.04226	1.05086	1.03845		130.929	146.564	123.25	107.045	152.758	154.624		33.0943	30.6378	24.6513	27.0662
102098		141.944	149.275	147.178	97.761	145.26	129.846				0	0	0	0	0	0		0	0	0	0	0	0		0	0	0	0	0	0		1.03823	1.03121	1.02242	1.04176	1.05171	1.03927		141.944	149.275	147.178	97.761	145.26	129.846		33.1868	30.5838	24.6345	27.0453
102178		130.823	127.462	126.015	98.321	153.627	136.768				0	0	0	0	0	0		0	0	0	0	0	0		0	0	0	0	0	0		1.03803	1.03125	1.02309	1.04084	1.05229	1.03964		130.823	127.462	126.015	98.321	153.627	136.768		32.9828	30.6777	24.5105	26.905
102258		128.773	148.325	136.174	103.373	155.045	126.189				0	0	0	0	0	0		0	0	0	0	0	0		0	0	0	0	0	0		1.03874	1.03141	1.02223	1.04015	1.05285	1.04016		128.773	148.325	136.174	103.373	155.045	126.189		32.9828	30.8268	24.5105	26.972
102338		132.185	135.139	143.553	89.522	144.081	125.639				0	0	0	0	0	0		0	0	0	0	0	0		0	0	0	0	0	0		1.03928	1.03186	1.02158	1.03914	1.05357	1.04064		132.185	135.139	143.553	89.522	144.081	125.639		32.9835	30.7943	24.372	26.972
102418		116.918	119.894	129.433	93.752	137.639	123.043				0	0	0	0	0	0		0	0	0	0	0	0		0	0	0	0	0	0		1.039	1.03145	1.02179	1.03897	1.05401	1.04065		116.918	138.843	129.433	93.752	137.639	123.043		32.9835	30.9105	24.187	26.8353
102498		121.597	116.459	121.364	93.042	117.642	128.662				0	0	0	0	0	0		0	0	0	0	0	0		0	0	0	0	0	0		1.03662	1.03167	1.02162	1.03908	1.05393	1.03913		121.597	138.833	121.364	93.042	117.642	128.662		32.919	30.7987	24.2315	26.736
102578		113.389	110.215	99.223	81.595	117.771	120.566				0	0	0	0	0	0		0	0	0	0	0	0		0	0	0	0	0	0		1.03422	1.0308	1.02148	1.03941	1.05424	1.03804		113.389	139.183	136.245	97.077	117.771	120.566		32.8118	30.9313	24.2	27.0858
102678		116.186	113.875	122.396	85.047	111.136	115.254				0	0	0	0	0	0		0	0	0	0	0	0		0	0	0	0	0	0		1.03499	1.03048	1.0218	1.04062	1.05479	1.03863		116.186	139.537	122.396	85.047	147.157	115.254		32.8475	30.9247	24.2395	27.3285
102758		110.865	105.113	104.705	79.819	107.969	109.734				0	0	0	0	0	0		0	0	0	0	0	0		0	0	0	0	0	0		1.03546	1.03049	1.0214	1.04026	1.05493	1.03906		134.069	139.585	136.494	97.2498	147.22	138.725		33.1145	30.9073	24.417	27.2085
102858		140.02	135.058	128.24	89.768	155.748	140.138				0	0	0	0	0	0		0	0	0	0	0	0		0	0	0	0	0	0		1.03539	1.0307	1.01959	1.03839	1.05543	1.03939		140.02	135.058	128.24	89.768	155.748	140.138		33.3968	30.9357	24.5203	27.175
102998		136.82	147.571	143.218	99.92	150.522	151.506				0	0	0	0	0	0		0	0	0	0	0	0		0	0	0	0	0	0		1.0356	1.02966	1.01877	1.03704	1.05644	1.03921		136.82	147.571	143.218	99.92	150.522	151.506		33.4593	31.4497	24.5477	27.214
103078		136.561	147.855	148.116	97.279	141.283	137.891				0	0	0	0	0	0		0	0	0	0	0	0		0	0	0	0	0	0		1.03563	1.0284	1.019	1.03699	1.05748	1.03787		136.561	147.855	148.116	97.279	141.283	137.891		33.407	31.436	24.5087	27.205
103158		132.786	141.113	150.245	99.306	141.323	165.159				0	0	0	0	0	0		0	0	0	0	0	0		0	0	0	0	0	0		1.03609	1.02748	1.01904	1.0366	1.05798	1.03715		132.786	141.113	150.245	99.306	141.323	165.159		33.3805	31.436	24.5087	27.145
103238		115.899	131.721	136.524	82.406	142.563	135.798				0	0	0	0	0	0		0	0	0	0	0	0		0	0	0	0	0	0		1.03611	1.02553	1.01833	1.03626	1.0582	1.03738		115.899	131.721	136.524	97.8996	142.563	135.798		33.3805	31.1327	24.4145	27.145
103318		128.582	131.46	139.882	82.381	150.794	119.655				0	0	0	0	0	0		0	0	0	0	0	0		0	0	0	0	0	0		1.03634	1.0256	1.01738	1.03603	1.05904	1.03646		128.582	131.46	139.882	97.9247	150.794	119.655		33.3805	30.9085	24.4145	27.0815
103398		110.56	129.464	121.292	97.52	132.269	135.961				0	0	0	0	0	0		0	0	0	0	0	0		0	0	0	0	0	0		1.03656	1.02564	1.01664	1.03575	1.05889	1.03574		135.517	129.464	121.292	97.52	132.269	135.961		33.3148	30.9085	24.4145	26.745
103478		113.626	116.157	122.675	93.904	137.258	135.21				0	0	0	0	0	0		0	0	0	0	0	0		0	0	0	0	0	0		1.03637	1.0251	1.01638	1.03561	1.05862	1.03653		113.626	141.449	122.675	93.904	137.258	135.21		33.5138	30.8447	24.6595	26.7873
103558		111.505	118.107	126.508	85.352	145.978	124.844				0	0	0	0	0	0		0	0	0	0	0	0		0	0	0	0	0	0		1.03594	1.02556	1.01684	1.03568	1.0583	1.03662		135.79	141.529	126.508	85.352	145.978	124.844		33.5775	30.9435	24.7977	26.761
103638		121.612	141.699	116.685	87.91	119.128	123.695				0	0	0	0	0	0		0	0	0	0	0	0		0	0	0	0	0	0		1.03607	1.02606	1.01619	1.03468	1.05895	1.03707		121.612	141.699	137.703	87.91	119.128	123.695		33.8805	31.3035	24.9032	26.4233
103738		120.246	130.873	119.742	88.47	128.657	129.244				0	0	0	0	0	0		0	0	0	0	0	0		0	0	0	0	0	0		1.03613	1.02584	1.01552	1.03428	1.05955	1.03757		120.246	130.873	137.748	88.47	128.657	129.244		33.8805	31.53	24.667	26.3495
103818		165.822	152.123	171.643	114.31	182.369	156.207				0	0	0	0	0	0		0	0	0	0	0	0		0	0	0	0	0	0		1.03637	1.02573	1.01616	1.03364	1.05897	1.03843		165.822	152.123	171.643	114.31	182.369	156.207		34.0875	31.5785	24.414	26.318
103998		119.172	142.538	152.028	105.075	153.008	142.664				0	0	0	0	0	0		0	0	0	0	0	0		0	0	0	0	0	0		1.03648	1.02573	1.01656	1.03202	1.05798	1.03853		119.172	142.538	152.028	105.075	153.008	142.664		34.0458	31.483	24.3992	26.3712
104078		110.398	133.457	135.655	104.342	138.316	149.76				0	0	0	0	0	0		0	0	0	0	0	0		0	0	0	0	0	0		1.03464	1.02529	1.01641	1.03163	1.05719	1.03844		136.17	133.457	135.655	104.342	138.316	149.76		34.0458	31.483	24.3992	26.3712
104158		129.126	142.898	128.885	101.607	134.341	147.21				0	0	0	0	0	0		0	0	0	0	0	0		0	0	0	0	0	0		1.03283	1.0254	1.01597	1.03123	1.05659	1.03802		129.126	142.898	128.885	101.607	134.341	147.21		33.8268	31.483	24.3992	26.3712
104258		137.022	118.896	127.361	86.222	140.219	133.075				0	0	0	0	0	0		0	0	0	0	0	0		0	0	0	0	0	0		1.03197	1.02548	1.0161	1.03012	1.05657	1.0376		137.022	142.863	127.361	86.222	140.219	133.075		33.8268	31.483	24.2967	26.061
104338		124.725	136.228	129.263	99.933	133.211	136.357				0	0	0	0	0	0		0	0	0	0	0	0		0	0	0	0	0	0		1.03086	1.02499	1.0161	1.02881	1.0569	1.03748		124.725	136.228	129.263	99.933	133.211	136.357		33.714	31.364	24.2967	25.7815
104418		107.165	113.294	116.379	82.422	123.55	132.165				0	0	0	0	0	0		0	0	0	0	0	0		0	0	0	0	0	0		1.03096	1.02543	1.01673	1.02759	1.05728	1.03731		136.748	143.117	137.999	99.579	123.55	132.165		33.7528	31.4197	24.4815	25.827
104498		118.541	126.399	113.646	80.798	120.447	131.649				0	0	0	0	0	0		0	0	0	0	0	0		0	0	0	0	0	0		1.03179	1.02513	1.01599	1.02727	1.05736	1.03706		118.541	126.399	138.275	99.7911	120.447	131.649		33.7827	31.6515	24.4623	25.744
104578		105.505	114.335	113.636	78.944	133.985	129.188				0	0	0	0	0	0		0	0	0	0	0	0		0	0	0	0	0	0		1.03239	1.02429	1.01529	1.0274	1.05776	1.03743		136.93	143.635	138.31	99.8708	133.985	129.188		33.9797	31.39	24.3732	25.7108
104678		151.913	149.685	138.112	96.242	122.191	141.88				0	0	0	0	0	0		0	0	0	0	0	0		0	0	0	0	0	0		1.03263	1.02404	1.01564	1.02722	1.05874	1.03774		151.913	149.685	138.112	96.242	122.191	141.88		33.8833	31.3852	24.342	25.7507
104759		150.868	143.269	135.264	96.88	158.4	166.067				0	0	0	0	0	0		0	0	0	0	0	0		0	0	0	0	0	0		1.03309	1.02401	1.0159	1.02735	1.05948	1.03718		150.868	143.269	135.264	96.88	158.4	166.067		33.9153	31.347	24.2998	25.8482
104878		139.696	155.691	146.593	100.337	157.394	172.97				0	0	0	0	0	0		0	0	0	0	0	0		0	0	0	0	0	0		1.03282	1.02403	1.01596	1.0274	1.06002	1.03655		139.696	155.691	146.593	100.337	157.394	172.97		34.2602	31.347	24.1442	25.8257
104998		129.431	129.551	125.908	105.783	141.715	144.577				0	0	0	0	0	0		0	0	0	0	0	0		0	0	0	0	0	0		1.03274	1.02264	1.01602	1.02665	1.05924	1.03659		129.431	129.551	125.908	105.783	141.715	144.577		34.6552	31.347	23.9928	25.8257
105078		130.808	129.944	137.893	100.909	154.21	150.481				0	0	0	0	0	0		0	0	0	0	0	0		0	0	0	0	0	0		1.03225	1.0227	1.01548	1.02671	1.05963	1.03499		130.808	129.944	137.893	100.909	154.21	150.481		34.6552	31.347	23.9928	25.7163
105158		128.858	142.817	122.579	89.078	139.898	157.019				0	0	0	0	0	0		0	0	0	0	0	0		0	0	0	0	0	0		1.0324	1.02109	1.01535	1.02678	1.05954	1.03289		128.858	142.817	122.579	89.078	139.898	157.019		34.6552	31.347	23.871	25.7163
105238		110.996	117.508	121.156	87.76	127.383	138.27				0	0	0	0	0	0		0	0	0	0	0	0		0	0	0	0	0	0		1.03233	1.02106	1.01521	1.0269	1.05892	1.03312		137.49	143.914	138.421	87.76	127.383	138.27		34.4752	31.347	23.871	25.669
105318		121.693	111.859	136.943	72.253	135.614	128.439				0	0	0	0	0	0		0	0	0	0	0	0		0	0	0	0	0	0		1.0328	1.02179	1.01573	1.02637	1.05964	1.03313		121.693	143.945	136.943	100.75	135.614	128.439		34.7937	31.5458	24.0208	25.8525
105418		110.442	120.25	120.915	76.497	140.285	131.925				0	0	0	0	0	0		0	0	0	0	0	0		0	0	0	0	0	0		1.03319	1.02223	1.01591	1.02666	1.06039	1.03317		137.723	144.089	138.545	100.894	140.285	131.925		34.8285	31.7315	23.936	26.0265
105518		125.669	132.821	128.85	77.822	138.639	134.811				0	0	0	0	0	0		0	0	0	0	0	0		0	0	0	0	0	0		1.03366	1.02222	1.01586	1.02641	1.05956	1.03326		125.669	132.821	128.85	101.154	138.639	134.811		35.212	31.7852	23.8923	25.9327
105598		151.786	138.162	147.029	97.966	157.547	143.02				0	0	0	0	0	0		0	0	0	0	0	0		0	0	0	0	0	0		1.03382	1.0223	1.01548	1.0259	1.05885	1.03217		151.786	138.162	147.029	97.966	157.547	143.02		35.3873	31.7442	24.0065	25.7695
105678		143.048	145.184	140.763	101.18	153.055	153.15				0	0	0	0	0	0		0	0	0	0	0	0		0	0	0	0	0	0		1.03397	1.02258	1.01612	1.0259	1.05879	1.0315		143.048	145.184	140.763	101.18	153.055	153.15		35.176	31.693	23.9445	25.5885
105758		135.573	147.169	151.157	111.835	153.334	155.104				0	0	0	0	0	0		0	0	0	0	0	0		0	0	0	0	0	0		1.0344	1.02264	1.0163	1.02563	1.05866	1.03156		135.573	147.169	151.157	111.835	153.334	155.104		35.2638	31.693	23.9445	25.5885
105878		141.048	134.104	147.047	95.479	158.018	150.568				0	0	0	0	0	0		0	0	0	0	0	0		0	0	0	0	0	0		1.03401	1.02249	1.01674	1.02566	1.0576	1.0301		141.048	134.104	147.047	95.479	158.018	150.568		35.2638	31.769	23.9445	25.5885
105998		130.677	130.534	135.145	95.021	147.224	147.329				0	0	0	0	0	0		0	0	0	0	0	0		0	0	0	0	0	0		1.0342	1.02251	1.01678	1.02574	1.05603	1.02841		130.677	130.534	135.145	95.021	147.224	147.329		35.2638	31.6832	24.0065	25.5367
106098		115.25	122.393	132.147	92.772	139.232	133.164				0	0	0	0	0	0		0	0	0	0	0	0		0	0	0	0	0	0		1.03434	1.02224	1.01667	1.02592	1.05475	1.02832		115.25	144.908	132.147	92.772	139.232	133.164		35.2638	31.6832	24.0065	25.5168
106198		120.869	116.37	120.931	77.729	146.342	141.595				0	0	0	0	0	0		0	0	0	0	0	0		0	0	0	0	0	0		1.03447	1.022	1.0168	1.02623	1.0548	1.02757		120.869	144.93	138.891	101.219	146.342	141.595		35.2083	31.5285	24.0065	25.5168
106278		114.485	134.228	120.913	84.712	124.438	136.246				0	0	0	0	0	0		0	0	0	0	0	0		0	0	0	0	0	0		1.03519	1.02261	1.01639	1.02596	1.05411	1.0271		138.549	134.228	139.029	101.448	124.438	136.246		35.3228	31.4777	24.005	25.627
106378		106.862	113.939	115.225	87.746	119.876	132.193				0	0	0	0	0	0		0	0	0	0	0	0		0	0	0	0	0	0		1.03548	1.02262	1.01637	1.02595	1.05307	1.02687		138.602	145.251	139.217	87.746	119.876	132.193		34.8713	31.5483	24.07	25.7782
106458		103.063	129.454	108.025	80.348	132.589	123.971				0	0	0	0	0	0		0	0	0	0	0	0		0	0	0	0	0	0		1.03562	1.02266	1.01679	1.02624	1.05296	1.02521		138.761	129.454	139.29	101.478	132.589	123.971		34.769	31.691	23.94	25.9105
106538		127.644	132.464	132.905	102.972	142.365	135.724				0	0	0	0	0	0		0	0	0	0	0	0		0	0	0	0	0	0		1.03567	1.02257	1.0172	1.02634	1.05281	1.02357		127.644	132.464	132.905	102.972	142.365	135.724		34.7503	31.6202	23.8785	25.9947
106618		143.418	150.951	156.918	98.754	163.897	155.939				0	0	0	0	0	0		0	0	0	0	0	0		0	0	0	0	0	0		1.03571	1.02255	1.01743	1.02663	1.05255	1.02338		143.418	150.951	156.918	98.754	163.897	155.939		34.8488	31.52	23.8785	25.9912
106718		137.672	138.302	143.531	107.102	156.305	148				0	0	0	0	0	0		0	0	0	0	0	0		0	0	0	0	0	0		1.03529	1.02128	1.01793	1.027	1.05167	1.02217		137.672	138.302	143.531	107.102	156.305	148		34.5148	31.491	23.8785	26.0025
106798		121.883	130.998	139.283	98.823	142.749	144.373				0	0	0	0	0	0		0	0	0	0	0	0		0	0	0	0	0	0		1.03495	1.02131	1.01808	1.02704	1.05063	1.0218		121.883	130.998	139.283	98.823	142.749	144.373		34.3375	31.4255	23.8785	26.0515
106878		137.296	129.915	139.897	106.132	155.666	132.879				0	0	0	0	0	0		0	0	0	0	0	0		0	0	0	0	0	0		1.03506	1.02114	1.01796	1.02709	1.05017	1.02178		137.296	129.915	139.897	106.132	155.666	132.879		34.3375	31.4017	23.8378	26.036
106998		142.4	127.437	130.809	103.019	160.433	144.056				0	0	0	0	0	0		0	0	0	0	0	0		0	0	0	0	0	0		1.03502	1.02135	1.0172	1.02718	1.0487	1.02		142.4	127.437	130.809	103.019	160.433	144.056		34.3375	31.4495	23.7995	26.004
107078		121.073	124.094	137.593	85.877	154.646	132.093				0	0	0	0	0	0		0	0	0	0	0	0		0	0	0	0	0	0		1.03526	1.02143	1.01691	1.02735	1.04872	1.02037		121.073	146.319	137.593	85.877	154.646	132.093		34.8468	31.579	23.886	25.936
107158		111.13	127.04	133.08	92.051	142.775	135.079				0	0	0	0	0	0		0	0	0	0	0	0		0	0	0	0	0	0		1.0353	1.01992	1.01769	1.02781	1.04838	1.01914		140.023	127.04	133.08	92.051	142.775	135.079		34.787	31.4493	24.0442	25.8638
107238		111.933	116.262	124.096	83.948	119.438	125.075				0	0	0	0	0	0		0	0	0	0	0	0		0	0	0	0	0	0		1.03571	1.02036	1.01802	1.02789	1.04823	1.0193		140.037	146.715	124.096	102.144	153.843	125.075		34.806	31.3612	23.969	25.8955
107358		108.685	120.797	128.472	74.123	123.162	121.805				0	0	0	0	0	0		0	0	0	0	0	0		0	0	0	0	0	0		1.03508	1.02001	1.01837	1.02766	1.04758	1.01862		140.05	147.075	128.472	102.145	123.162	121.805		34.7572	31.2902	23.787	25.7858
107438		122.381	133.767	124.462	77.823	127.442	127.822				0	0	0	0	0	0		0	0	0	0	0	0		0	0	0	0	0	0		1.03484	1.01995	1.01863	1.0276	1.04689	1.01736		122.381	133.767	124.462	102.215	127.442	127.822		35.0348	31.1917	23.796	25.645
107518		160.541	148.386	152.544	116.863	168.814	147.099				0	0	0	0	0	0		0	0	0	0	0	0		0	0	0	0	0	0		1.03501	1.01981	1.01897	1.02767	1.04614	1.01719		160.541	148.386	152.544	116.863	168.814	147.099		35.0348	31.5078	23.796	25.597
107598		140.287	147.875	138.855	103.841	163.426	140.017				0	0	0	0	0	0		0	0	0	0	0	0		0	0	0	0	0	0		1.03517	1.01958	1.01914	1.0279	1.04621	1.0173		140.287	147.875	138.855	103.841	163.426	140.017		35.0348	31.7555	23.796	25.4625
107678		144.232	155.274	128.395	106.032	147.644	146.54				0	0	0	0	0	0		0	0	0	0	0	0		0	0	0	0	0	0		1.03509	1.0194	1.0176	1.02829	1.04575	1.01713		144.232	155.274	128.395	106.032	147.644	146.54		35.0348	31.6575	23.7257	25.4625
107778		135.822	150.648	144.441	104.452	154.563	134.283				0	0	0	0	0	0		0	0	0	0	0	0		0	0	0	0	0	0		1.03525	1.01935	1.01773	1.02873	1.04479	1.0171		135.822	150.648	144.441	104.452	154.563	134.283		35.0348	31.639	23.6262	25.3602
107878		129.175	149.991	115.296	101.455	170.246	140.443				0	0	0	0	0	0		0	0	0	0	0	0		0	0	0	0	0	0		1.03538	1.01933	1.01554	1.02935	1.04572	1.01702		129.175	149.991	140.201	101.455	170.246	140.443		35.0178	31.543	23.5602	25.2555
107998		115.329	140.167	132.805	88.821	142.769	125.59				0	0	0	0	0	0		0	0	0	0	0	0		0	0	0	0	0	0		1.03601	1.01974	1.01495	1.02936	1.04558	1.01723		115.329	140.167	132.805	88.821	142.769	125.59		35.1415	31.4105	23.6858	25.241
108078		117.816	135.532	134.047	87.609	136.708	145.436				0	0	0	0	0	0		0	0	0	0	0	0		0	0	0	0	0	0		1.03615	1.02034	1.0146	1.02913	1.04517	1.0165		117.816	135.532	134.047	87.609	136.708	145.436		35.1545	31.2325	23.7302	25.2973
108178		135.457	132.34	130.164	99.821	152.092	134.421				0	0	0	0	0	0		0	0	0	0	0	0		0	0	0	0	0	0		1.03626	1.02078	1.01383	1.02927	1.044	1.0165		135.457	132.34	130.164	99.821	152.092	134.421		35.1868	30.8845	23.6508	25.4437
108258		117.712	129.334	118.28	88.427	136.652	128.104				0	0	0	0	0	0		0	0	0	0	0	0		0	0	0	0	0	0		1.03661	1.01991	1.01329	1.02926	1.04282	1.01585		117.712	129.334	140.436	88.427	136.652	128.104		35.051	30.5763	23.3938	25.4282
108338		134.026	139.344	132.624	95.84	144.956	136.752				0	0	0	0	0	0		0	0	0	0	0	0		0	0	0	0	0	0		1.0363	1.01914	1.01353	1.02908	1.04237	1.01604		134.026	139.344	132.624	95.84	144.956	136.752		35.0115	30.6015	23.2535	25.3275
108458		157.351	178.619	146.844	122.462	152.193	165.829				0	0	0	0	0	0		0	0	0	0	0	0		0	0	0	0	0	0		1.03611	1.01711	1.01363	1.02856	1.04224	1.01579		157.351	178.619	146.844	122.462	152.193	165.829		34.9755	30.3572	23.467	25.0835
108542		146.33	141.031	160.617	131.096	182.889	146.644				0	0	0	0	0	0		0	0	0	0	0	0		0	0	0	0	0	0		1.03637	1.01512	1.01374	1.02846	1.04285	1.01557		146.33	141.031	160.617	131.096	182.889	146.644		35.0935	30.3572	23.5823	25.0835
108618		152.531	145.607	140.543	105.331	150.134	161.312				0	0	0	0	0	0		0	0	0	0	0	0		0	0	0	0	0	0		1.03621	1.01532	1.01374	1.02868	1.04294	1.01543		152.531	145.607	140.543	105.331	150.134	161.312		35.0935	30.3572	23.8393	25.0835
108698		137.824	143.34	135.49	92.44	160.521	142.262				0	0	0	0	0	0		0	0	0	0	0	0		0	0	0	0	0	0		1.03632	1.01506	1.01427	1.02812	1.04303	1.01555		137.824	143.34	135.49	92.44	160.521	142.262		35.0472	30.3572	23.5823	24.9337
108778		137.539	133.656	145.691	90.921	160.98	135.803				0	0	0	0	0	0		0	0	0	0	0	0		0	0	0	0	0	0		1.03695	1.01543	1.01457	1.02871	1.0432	1.01576		137.539	133.656	145.691	90.921	160.98	135.803		35.0865	30.3308	23.464	24.7878
108878		147.404	135.693	130.014	97.392	151.213	143.964				0	0	0	0	0	0		0	0	0	0	0	0		0	0	0	0	0	0		1.03795	1.01593	1.01527	1.02943	1.04376	1.01622		147.404	135.693	130.014	97.392	151.213	143.964		35.284	30.3235	23.6387	24.752
108998		121.415	119.361	124.477	86.716	144.273	124.281				0	0	0	0	0	0		0	0	0	0	0	0		0	0	0	0	0	0		1.03868	1.01634	1.01567	1.02986	1.04414	1.01644		121.415	148.492	124.477	86.716	144.273	124.281		35.299	30.455	23.8665	24.7205
109098		114.88	116.077	129.679	81.52	151.5	132.945				0	0	0	0	0	0		0	0	0	0	0	0		0	0	0	0	0	0		1.03872	1.01665	1.01527	1.0301	1.04484	1.01666		142.63	148.706	129.679	103.508	151.5	132.945		35.6703	30.3773	24.126	24.6645
109198		122.319	102.747	106.879	78.146	145.122	122.122				0	0	0	0	0	0		0	0	0	0	0	0		0	0	0	0	0	0		1.03909	1.01699	1.01536	1.03003	1.04511	1.01676		122.319	148.958	141.173	103.667	145.122	122.122		35.4308	30.3408	23.9922	24.5478
109278		132.694	131.918	134.868	93.872	135.904	130.81				0	0	0	0	0	0		0	0	0	0	0	0		0	0	0	0	0	0		1.03841	1.01684	1.01565	1.03006	1.04224	1.01665		132.694	131.918	134.868	93.872	135.904	130.81		35.3765	30.247	24.012	24.6103
109358		151.374	163.358	156.388	109.165	167.002	166.68				0	0	0	0	0	0		0	0	0	0	0	0		0	0	0	0	0	0		1.03807	1.01705	1.01583	1.03001	1.03866	1.01665		151.374	163.358	156.388	109.165	167.002	166.68		35.3765	30.247	24.0685	24.6103
109458		135.821	143.912	127.327	112.254	168.997	158.489				0	0	0	0	0	0		0	0	0	0	0	0		0	0	0	0	0	0		1.0383	1.01639	1.01575	1.03016	1.0389	1.01628		135.821	143.912	127.327	112.254	168.997	158.489		35.513	30.247	24.139	24.529
109538		157.304	154.487	132.921	123.258	162.79	156.323				0	0	0	0	0	0		0	0	0	0	0	0		0	0	0	0	0	0		1.03874	1.01627	1.01583	1.03004	1.03729	1.01619		157.304	154.487	132.921	123.258	162.79	156.323		35.3305	30.247	24.2012	24.4833
109618		140.679	150.858	135.29	115.634	172.13	152.791				0	0	0	0	0	0		0	0	0	0	0	0		0	0	0	0	0	0		1.03878	1.0163	1.0157	1.02992	1.03742	1.01584		140.679	150.858	135.29	115.634	172.13	152.791		35.3305	30.247	24.1582	24.4833
109698		129.219	148.536	151.149	98.381	154.363	171.765				0	0	0	0	0	0		0	0	0	0	0	0		0	0	0	0	0	0		1.03948	1.01717	1.01599	1.03035	1.03788	1.01616		129.219	148.536	151.149	98.381	154.363	171.765		35.3438	30.2488	23.8735	24.6973
109798		130.187	130.21	141.936	95.631	160.792	146.539				0	0	0	0	0	0		0	0	0	0	0	0		0	0	0	0	0	0		1.0395	1.01764	1.01645	1.03049	1.03841	1.01651		130.187	130.21	141.936	95.631	160.792	146.539		35.4047	30.4667	23.7985	24.6575
109878		135.621	131.218	137.37	90.85	143.579	130.996				0	0	0	0	0	0		0	0	0	0	0	0		0	0	0	0	0	0		1.03919	1.01814	1.01672	1.03103	1.03689	1.01684		135.621	131.218	137.37	90.85	143.579	130.996		34.8575	30.4855	23.805	24.472
109998		123.418	144.742	120.892	86.57	152.22	132.773				0	0	0	0	0	0		0	0	0	0	0	0		0	0	0	0	0	0		1.03945	1.01799	1.0171	1.03161	1.03573	1.0171		123.418	144.742	142.062	86.57	152.22	132.773		34.762	30.3792	23.7345	24.6703
110098		134.448	115.607	136.909	84.078	149.579	125.167				0	0	0	0	0	0		0	0	0	0	0	0		0	0	0	0	0	0		1.04012	1.01761	1.01778	1.03198	1.03201	1.01737		134.448	149.639	136.909	104.012	149.579	125.167		34.8522	30.3002	23.964	24.73
110178		105.847	128.549	119.65	77.083	145.978	116.543				0	0	0	0	0	0		0	0	0	0	0	0		0	0	0	0	0	0		1.04035	1.01742	1.01808	1.03105	1.03005	1.0163		144.535	128.549	142.668	104.065	145.978	148.01		35.1055	30.203	23.9295	24.5715
110278		137.833	140.816	135.667	91.516	155.044	129.421				0	0	0	0	0	0		0	0	0	0	0	0		0	0	0	0	0	0		1.04005	1.01795	1.01815	1.02967	1.03005	1.01534		137.833	140.816	135.667	91.516	155.044	129.421		35.6665	30.097	23.9295	24.4732
110358		158.602	168.882	146.674	113.265	180.57	162.804				0	0	0	0	0	0		0	0	0	0	0	0		0	0	0	0	0	0		1.03958	1.01773	1.01652	1.02905	1.0295	1.01551		158.602	168.882	146.674	113.265	180.57	162.804		35.6665	30.097	23.9295	24.4732
110438		149.299	156.593	143.1	107.076	164.501	164.319				0	0	0	0	0	0		0	0	0	0	0	0		0	0	0	0	0	0		1.03973	1.01553	1.01659	1.0292	1.02928	1.01555		149.299	156.593	143.1	107.076	164.501	164.319		35.6665	30.1315	23.9295	24.4335
110558		130.17	138.804	138.293	99.466	159.184	138.841				0	0	0	0	0	0		0	0	0	0	0	0		0	0	0	0	0	0		1.03957	1.01574	1.01478	1.02943	1.02923	1.01547		130.17	138.804	138.293	99.466	159.184	138.841		35.6665	29.9172	23.662	24.398
110638		144.85	146.916	134.957	100.737	165.301	150.514				0	0	0	0	0	0		0	0	0	0	0	0		0	0	0	0	0	0		1.04016	1.01616	1.01525	1.02981	1.02972	1.01602		144.85	146.916	134.957	100.737	165.301	150.514		35.7218	30.3645	23.7645	24.4358
110718		129.581	129.96	130.234	90.081	158.518	148.544				0	0	0	0	0	0		0	0	0	0	0	0		0	0	0	0	0	0		1.04049	1.01431	1.01542	1.03012	1.03031	1.01652		129.581	129.96	130.234	90.081	158.518	148.544		35.4038	30.4535	23.8325	24.2745
110798		126.821	120.409	140.044	95.608	156.283	142.724				0	0	0	0	0	0		0	0	0	0	0	0		0	0	0	0	0	0		1.04108	1.01458	1.01547	1.03046	1.03108	1.01692		126.821	150.546	140.044	95.608	156.283	142.724		34.954	30.6347	23.8605	24.149
110878		123.119	132.03	127.1	88.107	143.207	128.144				0	0	0	0	0	0		0	0	0	0	0	0		0	0	0	0	0	0		1.04142	1.01478	1.01569	1.03036	1.03028	1.01758		123.119	132.03	127.1	88.107	143.207	128.144		34.579	29.9398	23.7935	24.0402
110998		117.586	122.719	108.777	89.946	144.425	126.199				0	0	0	0	0	0		0	0	0	0	0	0		0	0	0	0	0	0		1.04171	1.01524	1.0158	1.03072	1.02848	1.01699		117.586	150.676	143.472	89.946	144.425	126.199		34.433	29.7492	23.8818	24.1452
111098		123.26	123.912	135.132	93.243	135.676	128.599				0	0	0	0	0	0		0	0	0	0	0	0		0	0	0	0	0	0		1.04212	1.01521	1.01592	1.03102	1.02657	1.01608		123.26	150.772	135.132	93.243	135.676	128.599		34.4523	29.7368	23.8818	24.4557
111178		126.989	130.114	137.572	80.547	153.213	106.329				0	0	0	0	0	0		0	0	0	0	0	0		0	0	0	0	0	0		1.04096	1.0154	1.01603	1.02928	1.02526	1.01288		126.989	130.114	137.572	104.732	153.213	150.388		34.5947	29.5138	23.9633	24.287
111258		143.931	167.144	146.731	104.096	168.387	172.148				0	0	0	0	0	0		0	0	0	0	0	0		0	0	0	0	0	0		1.03996	1.01525	1.01621	1.02645	1.02501	1.01019		143.931	167.144	146.731	104.096	168.387	172.148		34.7375	29.5885	23.9633	24.4395
111338		147.143	158.013	141.029	118.712	173.705	167.88				0	0	0	0	0	0		0	0	0	0	0	0		0	0	0	0	0	0		1.04056	1.01518	1.01634	1.02678	1.02481	1.00975		147.143	158.013	141.029	118.712	173.705	167.88		35.1317	29.747	24.1845	24.1757
111438		154.14	152.009	134.701	110.802	165.464	172.921				0	0	0	0	0	0		0	0	0	0	0	0		0	0	0	0	0	0		1.04133	1.01505	1.01591	1.02722	1.0252	1.00894		154.14	152.009	134.701	110.802	165.464	172.921		35.0872	30.102	24.4002	23.993
111518		145.052	153.769	150.382	101.715	159.686	156.984				0	0	0	0	0	0		0	0	0	0	0	0		0	0	0	0	0	0		1.04038	1.01587	1.01577	1.02821	1.02583	1.00952		145.052	153.769	150.382	101.715	159.686	156.984		35.2468	30.3105	24.4838	23.8865
111598		152.498	149.644	147.501	92.818	144.408	158.492				0	0	0	0	0	0		0	0	0	0	0	0		0	0	0	0	0	0		1.04006	1.01645	1.01583	1.02889	1.02496	1.00889		152.498	149.644	147.501	92.818	144.408	158.492		34.8407	30.6488	24.5915	23.887
111678		138.925	145.873	142.775	90.678	173.215	132.994				0	0	0	0	0	0		0	0	0	0	0	0		0	0	0	0	0	0		1.03999	1.01555	1.01524	1.02932	1.02424	1.00891		138.925	145.873	142.775	90.678	173.215	132.994		34.483	30.741	24.5915	23.8542
111758		129.772	146.521	131.959	102.314	143.224	119.178				0	0	0	0	0	0		0	0	0	0	0	0		0	0	0	0	0	0		1.0402	1.01468	1.01492	1.02799	1.02442	1.00934		129.772	146.521	131.959	102.314	143.224	151.416		34.2627	30.612	24.8155	23.8155
111838		154.959	135.806	140.817	97.624	156.673	144.159				0	0	0	0	0	0		0	0	0	0	0	0		0	0	0	0	0	0		1.03944	1.01453	1.015	1.02835	1.02413	1.00855		154.959	135.806	140.817	97.624	156.673	144.159		34.1425	30.8107	24.9252	23.5165
111998		143.428	132.572	135.357	106.467	154.723	146.441				0	0	0	0	0	0		0	0	0	0	0	0		0	0	0	0	0	0		1.03892	1.01486	1.01533	1.02835	1.02366	1.00729		143.428	132.572	135.357	106.467	154.723	146.441		33.851	30.558	24.9127	23.4345
112118		149.285	149.341	154.302	104.72	160.384	155.856				0	0	0	0	0	0		0	0	0	0	0	0		0	0	0	0	0	0		1.03871	1.01476	1.01467	1.02796	1.02334	1.00743		149.285	149.341	154.302	104.72	160.384	155.856		33.5765	30.3197	24.74	23.3383
112238		175.186	171.369	161.338	123.817	185.836	174.134				0	0	0	0	0	0		0	0	0	0	0	0		0	0	0	0	0	0		1.03563	1.01424	1.0145	1.02749	1.02301	1.00738		175.186	171.369	161.338	123.817	185.836	174.134		33.4715	30.2563	24.894	23.2443
112318		164.872	150.843	154.522	99.921	175.474	157.344				0	0	0	0	0	0		0	0	0	0	0	0		0	0	0	0	0	0		1.03231	1.01414	1.01471	1.02726	1.02229	1.00763		164.872	150.843	154.522	99.921	175.474	157.344		33.4715	30.2563	24.894	23.2443
112398		175.259	152.143	170.355	113.583	184.891	175.771				0	0	0	0	0	0		0	0	0	0	0	0		0	0	0	0	0	0		1.03255	1.01414	1.01468	1.02731	1.02236	1.00774		175.259	152.143	170.355	113.583	184.891	175.771		33.162	30.203	24.8722	23.0723
112478		173.232	160.486	159.631	116.742	169.739	154.235				0	0	0	0	0	0		0	0	0	0	0	0		0	0	0	0	0	0		1.0335	1.0148	1.01524	1.02806	1.02191	1.00742		173.232	160.486	159.631	116.742	169.739	154.235		33.372	29.9522	25.3322	23.1505
112558		171.06	157.341	145.899	124.056	173.538	150.182				0	0	0	0	0	0		0	0	0	0	0	0		0	0	0	0	0	0		1.03238	1.01481	1.01514	1.02729	1.02156	1.00747		171.06	157.341	145.899	124.056	173.538	150.182		33.2755	29.826	25.3067	23.1385
112638		155.697	154.84	164.7	111.227	180.793	162.976				0	0	0	0	0	0		0	0	0	0	0	0		0	0	0	0	0	0		1.03129	1.01445	1.01554	1.0279	1.02158	1.00776		155.697	154.84	164.7	111.227	180.793	162.976		33.35	29.783	25.2552	23.2982
112718		150.191	141.269	167.965	122.119	163.435	153.74				0	0	0	0	0	0		0	0	0	0	0	0		0	0	0	0	0	0		1.03124	1.0145	1.01518	1.02845	1.02049	1.00779		150.191	141.269	167.965	122.119	163.435	153.74		33.5327	29.7725	24.7152	23.2392
112798		139.22	149.727	153.992	104.035	158.345	164.469				0	0	0	0	0	0		0	0	0	0	0	0		0	0	0	0	0	0		1.03083	1.0143	1.01472	1.02636	1.01804	1.00837		139.22	149.727	153.992	104.035	158.345	164.469		33.0023	29.839	24.446	23.0208
112878		157.776	148.006	147.447	110.816	181.948	141.992				0	0	0	0	0	0		0	0	0	0	0	0		0	0	0	0	0	0		1.02961	1.01371	1.01456	1.02374	1.01623	1.00791		157.776	148.006	147.447	110.816	181.948	141.992		32.7745	29.0482	24.3815	23.133
112998		138.101	127.943	136.263	96.545	145.542	138.855				0	0	0	0	0	0		0	0	0	0	0	0		0	0	0	0	0	0		1.029	1.01221	1.01469	1.02153	1.01596	1.00646		138.101	153.799	136.263	96.545	145.542	138.855		32.6833	28.6837	24.3128	23.0505
113078		179.162	180.968	168.828	132.774	177.165	156.747				0	0	0	0	0	0		0	0	0	0	0	0		0	0	0	0	0	0		1.02886	1.01073	1.0144	1.02133	1.01578	1.00564		179.162	180.968	168.828	132.774	177.165	156.747		32.4802	28.463	24.3128	22.9685
113158		172.253	178.13	147.787	127.28	183.798	168.97				0	0	0	0	0	0		0	0	0	0	0	0		0	0	0	0	0	0		1.02747	1.01034	1.01444	1.02164	1.01567	1.0051		172.253	178.13	147.787	127.28	183.798	168.97		32.4802	28.3995	24.1715	22.8802
113238		156.69	169.525	134.562	132.134	189.054	179.267				0	0	0	0	0	0		0	0	0	0	0	0		0	0	0	0	0	0		1.02567	1.01043	1.01444	1.02143	1.014	1.00522		156.69	169.525	134.562	132.134	189.054	179.267		32.3842	28.3957	24.1238	22.801
113318		161.69	163.925	158.583	117.873	185.458	146.994				0	0	0	0	0	0		0	0	0	0	0	0		0	0	0	0	0	0		1.02569	1.01075	1.0147	1.02209	1.01224	1.00537		161.69	163.925	158.583	117.873	185.458	146.994		32.3303	28.436	24.1598	22.9207
113398		158.359	182.697	157.986	121.234	167.905	179.114				0	0	0	0	0	0		0	0	0	0	0	0		0	0	0	0	0	0		1.02591	1.01127	1.01357	1.02268	1.01178	1.00514		158.359	182.697	157.986	121.234	167.905	179.114		32.0627	27.978	24.1795	22.8815
113478		151.78	170.133	145.176	117.516	165.914	163.563				0	0	0	0	0	0		0	0	0	0	0	0		0	0	0	0	0	0		1.02595	1.01145	1.01198	1.02327	1.00992	1.00531		151.78	170.133	145.176	117.516	165.914	163.563		31.8157	27.846	24.2342	22.8653
113578		149.406	169.364	145.238	105.419	176.319	163.634				0	0	0	0	0	0		0	0	0	0	0	0		0	0	0	0	0	0		1.02609	1.01189	1.01107	1.02353	1.00768	1.0058		149.406	169.364	145.238	105.419	176.319	163.634		31.5938	27.729	23.8785	22.9537
113658		151.358	135.941	157.182	102.384	156.016	145.242				0	0	0	0	0	0		0	0	0	0	0	0		0	0	0	0	0	0		1.02667	1.01205	1.01121	1.02324	1.00663	1.00638		151.358	135.941	157.182	102.384	156.016	145.242		31.4348	27.6285	23.7242	22.7345
113758		157.226	158.663	153.1	98.304	161.036	159.698				0	0	0	0	0	0		0	0	0	0	0	0		0	0	0	0	0	0		1.02724	1.01249	1.01039	1.02236	1.00598	1.00594		157.226	158.663	153.1	98.304	161.036	159.698		31.1448	27.3567	23.66	22.541
113878		146.004	145.766	150.757	119.687	146.027	159.654				0	0	0	0	0	0		0	0	0	0	0	0		0	0	0	0	0	0		1.02776	1.01225	1.00952	1.02117	1.0055	1.00466		146.004	145.766	150.757	119.687	146.027	159.654		30.915	27.173	23.641	22.43
113998		162.948	161.272	170.269	98.913	184.162	161.634				0	0	0	0	0	0		0	0	0	0	0	0		0	0	0	0	0	0		1.02827	1.01125	1.00965	1.021	1.00432	1.00416		162.948	161.272	170.269	98.913	184.162	161.634		30.915	27.173	23.641	22.3085
114098		166.313	194.058	180.707	146.012	166.25	211.278				0	0	0	0	0	0		0	0	0	0	0	0		0	0	0	0	0	0		1.02848	1.01138	1.00924	1.02021	1.0035	1.00372		166.313	194.058	180.707	146.012	166.25	211.278		30.915	27.173	23.641	22.3085
114198		162.416	183.183	173.109	131.066	173.329	184.57				0	0	0	0	0	0		0	0	0	0	0	0		0	0	0	0	0	0		1.02719	1.01157	1.00884	1.01931	1.00339	1.00385		162.416	183.183	173.109	131.066	173.329	184.57		30.841	27.173	23.641	22.3085
114278		173.447	165.01	136.986	126.497	156.733	171.419				0	0	0	0	0	0		0	0	0	0	0	0		0	0	0	0	0	0		1.02622	1.01144	1.00895	1.01909	0.99971	1.00337		173.447	165.01	136.986	126.497	156.733	171.419		30.6648	27.346	23.4145	22.248
114358		157.641	162.043	139.527	127.634	163.01	178.304				0	0	0	0	0	0		0	0	0	0	0	0		0	0	0	0	0	0		1.02688	1.0117	1.00908	1.01944	0.996043	1.00289		157.641	162.043	139.527	127.634	163.01	178.304		30.6877	27.2107	23.2222	22.1422
114438		149.612	157.379	143.359	119.468	164.097	158.966				0	0	0	0	0	0		0	0	0	0	0	0		0	0	0	0	0	0		1.02692	1.01166	1.00883	1.0196	0.996449	1.00326		149.612	157.379	143.359	119.468	164.097	158.966		30.6585	27.2533	23.2908	22.1578
114518		153.852	161.947	156.248	110.428	179.657	163.885				0	0	0	0	0	0		0	0	0	0	0	0		0	0	0	0	0	0		1.02665	1.01139	1.00868	1.01973	0.996615	1.0036		153.852	161.947	156.248	110.428	179.657	163.885		30.594	27.0815	23.188	22.76
114598		147.452	161.787	136.027	107.825	162.161	148.014				0	0	0	0	0	0		0	0	0	0	0	0		0	0	0	0	0	0		1.02503	1.01191	1.00792	1.02037	0.996857	1.00395		147.452	161.787	136.027	107.825	162.161	148.014		30.503	26.9727	23.152	22.774
114718		140.702	155.472	150.177	97.216	158.079	138.701				0	0	0	0	0	0		0	0	0	0	0	0		0	0	0	0	0	0		1.02326	1.01235	1.00736	1.01991	0.997553	1.00398		140.702	155.472	150.177	97.216	158.079	138.701		30.4435	26.7982	23.3202	22.852
114798		159.511	146.413	120.702	107.924	146.39	167.08				0	0	0	0	0	0		0	0	0	0	0	0		0	0	0	0	0	0		1.02329	1.01195	1.00802	1.01798	0.997942	1.0032		159.511	146.413	146.938	107.924	146.39	167.08		30.1335	26.4105	23.1673	22.9138
114878		169.622	188.46	152.826	140.857	165.546	168.289				0	0	0	0	0	0		0	0	0	0	0	0		0	0	0	0	0	0		1.02378	1.01159	1.0076	1.01723	0.997317	1.00301		169.622	188.46	152.826	140.857	165.546	168.289		30.0225	26.1957	23.1083	22.933
114998		157.161	182.785	151.739	118.353	185.693	197.718				0	0	0	0	0	0		0	0	0	0	0	0		0	0	0	0	0	0		1.02322	1.01147	1.00646	1.01727	0.996796	1.00329		157.161	182.785	151.739	118.353	185.693	197.718		30.0225	26.1957	23.1083	22.933
115078		177.112	173.362	149.551	153.614	193.919	201.909				0	0	0	0	0	0		0	0	0	0	0	0		0	0	0	0	0	0		1.0229	1.0118	1.0057	1.01719	0.996976	1.00213		177.112	173.362	149.551	153.614	193.919	201.909		29.973	26.1957	23.105	22.933
115158		156.519	178.025	152.867	128.874	168.763	174.884				0	0	0	0	0	0		0	0	0	0	0	0		0	0	0	0	0	0		1.0224	1.01193	1.00527	1.01756	0.996347	1.00125		156.519	178.025	152.867	128.874	168.763	174.884		29.8223	26.253	23.0905	22.8042
115238		160.722	162.909	143.052	125.856	181.005	183.323				0	0	0	0	0	0		0	0	0	0	0	0		0	0	0	0	0	0		1.02164	1.01114	1.00474	1.01791	0.996533	1.00136		160.722	162.909	143.052	125.856	181.005	183.323		29.513	26.2837	23.181	22.8712
115318		150.995	148.859	159.951	124.624	167.893	163.331				0	0	0	0	0	0		0	0	0	0	0	0		0	0	0	0	0	0		1.02111	1.01007	1.00485	1.01783	0.997213	1.0016		150.995	148.859	159.951	124.624	167.893	163.331		29.3137	26.2463	23.145	22.8377
115418		140.038	161.258	138.555	110.551	176.795	155.144				0	0	0	0	0	0		0	0	0	0	0	0		0	0	0	0	0	0		1.0198	1.01066	1.00457	1.01675	0.997335	1.00249		140.038	161.258	138.555	110.551	176.795	155.144		29.257	26.2458	22.1898	22.8875
115498		150.943	150.734	156.824	104.25	164.121	155.161				0	0	0	0	0	0		0	0	0	0	0	0		0	0	0	0	0	0		1.01897	1.01075	1.00418	1.01572	0.997141	1.00308		150.943	150.734	156.824	104.25	164.121	155.161		29.1598	25.951	21.9245	23.0277
115598		146.134	154.781	113.801	101.153	155.3	154.275				0	0	0	0	0	0		0	0	0	0	0	0		0	0	0	0	0	0		1.01927	1.01055	1.00337	1.01496	0.996944	1.00307		146.134	154.781	147.653	101.153	155.3	154.275		29.1135	25.9163	21.8928	22.9682
115698		145.89	159.335	138.935	113.733	168.836	136.834				0	0	0	0	0	0		0	0	0	0	0	0		0	0	0	0	0	0		1.01944	1.01028	1.00315	1.0144	0.996358	1.00271		145.89	159.335	138.935	113.733	168.836	136.834		28.9282	25.897	21.6863	22.9287
115798		153.337	191.584	167.665	139.937	189.18	175.6				0	0	0	0	0	0		0	0	0	0	0	0		0	0	0	0	0	0		1.01872	1.01056	1.0036	1.0136	0.995856	1.00298		153.337	191.584	167.665	139.937	189.18	175.6		28.793	25.7775	21.9885	22.7297
115878		156.919	175.997	152.926	121.664	186.154	151.504				0	0	0	0	0	0		0	0	0	0	0	0		0	0	0	0	0	0		1.01821	1.01058	1.00346	1.01214	0.99544	1.00318		156.919	175.997	152.926	121.664	186.154	151.504		28.6633	25.6947	21.9885	22.4732
115998		172.165	172.748	161.063	122.521	191.875	180.782				0	0	0	0	0	0		0	0	0	0	0	0		0	0	0	0	0	0		1.01809	1.01077	1.00368	1.01094	0.995746	1.00353		172.165	172.748	161.063	122.521	191.875	180.782		28.3418	25.6947	22.195	22.4732
116118		175.622	175.787	165.291	113.479	178.328	164.829				0	0	0	0	0	0		0	0	0	0	0	0		0	0	0	0	0	0		1.01804	1.01005	1.00353	1.01012	0.995505	1.00352		175.622	175.787	165.291	113.479	178.328	164.829		28.2387	25.6523	21.9885	22.3782
116198		155.814	154.381	129.952	108.929	159.293	155.819				0	0	0	0	0	0		0	0	0	0	0	0		0	0	0	0	0	0		1.01662	1.0091	1.00404	1.01031	0.994236	1.00335		155.814	154.381	147.828	108.929	159.293	155.819		28.2662	25.601	22.1127	22.3782
116278		133.224	138.248	139.719	117.292	166.03	142.566				0	0	0	0	0	0		0	0	0	0	0	0		0	0	0	0	0	0		1.01345	1.00801	1.00326	1.01069	0.992457	1.00334		133.224	138.248	139.719	117.292	166.03	142.566		28.2595	25.4675	22.025	22.2397
116378		154.478	147.457	127.722	111	153.65	143.074				0	0	0	0	0	0		0	0	0	0	0	0		0	0	0	0	0	0		1.01259	1.00796	1.00252	1.01119	0.991822	1.00224		154.478	147.457	148.389	111	153.65	143.074		28.044	25.3502	21.7735	22.1047
116458		138.585	149.26	144.703	106.036	155.598	146.09				0	0	0	0	0	0		0	0	0	0	0	0		0	0	0	0	0	0		1.0132	1.00845	1.00245	1.00997	0.991259	1.00089		138.585	149.26	144.703	106.036	155.598	146.09		28.2805	25.37	21.5515	22.2675
116558		126.435	147.552	123.18	116.257	151.952	130.703				0	0	0	0	0	0		0	0	0	0	0	0		0	0	0	0	0	0		1.01363	1.00921	1.00264	1.00917	0.990766	1.00119		152.267	147.552	148.364	116.257	151.952	156.624		27.7548	25.635	21.4693	22.3782
116638		126.548	139.586	124.363	103.664	147.741	129.194				0	0	0	0	0	0		0	0	0	0	0	0		0	0	0	0	0	0		1.01404	1.00988	1.00235	1.00961	0.990574	1.00086		152.245	139.586	148.426	103.664	147.741	156.654		27.5183	25.4387	21.3205	22.529
116718		187.763	182.144	177.649	125.389	179.628	172.167				0	0	0	0	0	0		0	0	0	0	0	0		0	0	0	0	0	0		1.01222	1.00982	1.0022	1.00934	0.990742	1.0006		187.763	182.144	177.649	125.389	179.628	172.167		27.672	25.4387	21.3498	22.5282
116798		160.526	167.368	158.353	138.393	175.959	166.672				0	0	0	0	0	0		0	0	0	0	0	0		0	0	0	0	0	0		1.01029	1.01008	1.00258	1.00897	0.990737	1.00016		160.526	167.368	158.353	138.393	175.959	166.672		27.6517	25.635	21.4985	22.5282
116878		149.588	161.732	155.909	113.588	177.204	191.282				0	0	0	0	0	0		0	0	0	0	0	0		0	0	0	0	0	0		1.01052	1.0093	1.00251	1.00921	0.99048	0.999827		149.588	161.732	155.909	113.588	177.204	191.282		27.7812	25.7653	21.5472	22.946
116998		162.204	152.219	163.17	128.13	154.447	153.417				0	0	0	0	0	0		0	0	0	0	0	0		0	0	0	0	0	0		1.00943	1.00894	1.00245	1.01	0.989716	0.999562		162.204	152.219	163.17	128.13	154.447	153.417		27.295	25.9553	21.4567	22.9215
117078		162.768	158.324	148.938	133.428	193.759	156.543				0	0	0	0	0	0		0	0	0	0	0	0		0	0	0	0	0	0		1.00931	1.01015	1.00274	1.01022	0.989502	0.999357		162.768	158.324	148.938	133.428	193.759	156.543		27.2933	26.122	21.4435	23.0475
117158		140.485	152.868	130.967	116.072	168.278	158.374				0	0	0	0	0	0		0	0	0	0	0	0		0	0	0	0	0	0		1.0098	1.01102	1.00337	1.01022	0.989593	0.999665		140.485	152.868	148.957	116.072	168.278	158.374		27.4015	26.1137	21.5955	23.1955
117238		133.686	147.644	138.349	108.666	168.803	160.284				0	0	0	0	0	0		0	0	0	0	0	0		0	0	0	0	0	0		1.0105	1.01218	1.00381	1.01164	0.990622	1.00067		133.686	147.644	138.349	108.666	168.803	160.284		27.3887	26.1267	21.231	23.221
117318		136.212	144.845	130.863	111.474	168.727	168.885				0	0	0	0	0	0		0	0	0	0	0	0		0	0	0	0	0	0		1.0104	1.01257	1.00398	1.01213	0.988516	1.00143		136.212	144.845	149.267	111.474	168.727	168.885		27.3262	26.3825	21.167	23.012
117418		141.95	137.275	130.415	101.456	158.188	138.146				0	0	0	0	0	0		0	0	0	0	0	0		0	0	0	0	0	0		1.01024	1.01275	1.00385	1.01275	0.986699	1.00198		141.95	137.275	149.327	101.456	158.188	138.146		27.5772	26.3388	21.211	23.025
117498		136.963	144.742	135.943	91.408	147.183	148.801				0	0	0	0	0	0		0	0	0	0	0	0		0	0	0	0	0	0		1.01006	1.01243	1.00425	1.01357	0.987908	1.0019		136.963	144.742	135.943	112.46	169.074	148.801		27.6572	26.3555	21.2817	23.1455
117578		132.051	128.747	124.713	95.086	151.602	139.149				0	0	0	0	0	0		0	0	0	0	0	0		0	0	0	0	0	0		1.00966	1.01146	1.00385	1.0144	0.988618	1.00189		132.051	157.194	149.38	95.086	151.602	139.149		27.4737	26.4168	21.224	23.5793
117678		169.248	165.14	162.276	111.087	178.021	145.087				0	0	0	0	0	0		0	0	0	0	0	0		0	0	0	0	0	0		1.00863	1.01225	1.00341	1.01541	0.989071	1.00252		169.248	165.14	162.276	111.087	178.021	145.087		27.3527	26.472	21.177	23.5108
117778		167.074	179.977	165.361	137.355	171.398	197.324				0	0	0	0	0	0		0	0	0	0	0	0		0	0	0	0	0	0		1.0058	1.01283	1.00346	1.01525	0.98899	1.003		167.074	179.977	165.361	137.355	171.398	197.324		27.3977	26.809	21.3045	23.6345
117861		157.334	160.603	141.452	114.843	183.465	175.937				0	0	0	0	0	0		0	0	0	0	0	0		0	0	0	0	0	0		1.00387	1.01332	1.00358	1.01504	0.989246	1.00338		157.334	160.603	141.452	114.843	183.465	175.937		27.3877	27.273	21.407	23.9363
117998		148.491	154.165	136.999	119.19	187.201	178.721				0	0	0	0	0	0		0	0	0	0	0	0		0	0	0	0	0	0		1.00422	1.01421	1.00422	1.01615	0.989848	1.00411		148.491	154.165	136.999	119.19	187.201	178.721		27.2833	27.0755	21.442	24.0657
118078		145.627	138.819	131.009	103.82	175.488	161.39				0	0	0	0	0	0		0	0	0	0	0	0		0	0	0	0	0	0		1.00512	1.01496	1.00485	1.01567	0.990776	1.00317		145.627	138.819	150.105	103.82	175.488	161.39		27.0973	27.0225	21.5995	24.381
118178		124.69	151.468	160.02	108.345	172.41	174.207				0	0	0	0	0	0		0	0	0	0	0	0		0	0	0	0	0	0		1.0059	1.01615	1.00448	1.01509	0.991241	1.00269		155.133	151.468	160.02	108.345	172.41	174.207		27.179	27.2568	21.7585	24.3565
118258		136.078	150.519	126.005	104.745	154.783	171.273				0	0	0	0	0	0		0	0	0	0	0	0		0	0	0	0	0	0		1.00678	1.01762	1.00445	1.0158	0.990736	1.00259		136.078	150.519	150.328	104.745	154.783	171.273		27.6693	27.4945	21.847	24.3255
118338		146.532	149.892	122.114	97.08	161.847	143.636				0	0	0	0	0	0		0	0	0	0	0	0		0	0	0	0	0	0		1.00703	1.01807	1.00482	1.01542	0.990572	1.00139		146.532	149.892	150.526	97.08	161.847	143.636		27.8115	27.821	21.901	24.268
118438		123.77	143.892	140.382	95.819	163.822	146.712				0	0	0	0	0	0		0	0	0	0	0	0		0	0	0	0	0	0		1.00723	1.01824	1.00455	1.0157	0.991278	1.00056		155.81	143.892	140.382	95.819	163.822	146.712		27.865	27.7775	21.7605	24.353
118518		124.302	137.339	141.645	94.064	141.752	126.245				0	0	0	0	0	0		0	0	0	0	0	0		0	0	0	0	0	0		1.00811	1.01738	1.00453	1.01615	0.992317	1.00011		155.83	137.339	141.645	114.202	170.552	158.958		27.7562	27.8548	21.7905	24.5775
118598		129.878	155.826	131.882	107.458	151.175	160.61				0	0	0	0	0	0		0	0	0	0	0	0		0	0	0	0	0	0		1.00872	1.01614	1.00473	1.01615	0.992639	0.999803		155.915	155.826	151.144	107.458	170.672	160.61		27.8167	27.517	21.7593	24.613
118678		178.777	178.894	160.531	134.002	188.14	179.951				0	0	0	0	0	0		0	0	0	0	0	0		0	0	0	0	0	0		1.00866	1.01478	1.00464	1.01475	0.992682	0.997151		178.777	178.894	160.531	134.002	188.14	179.951		27.9693	27.3775	21.9853	24.4825
118798		174.694	154.562	153.614	120.745	179.935	158.602				0	0	0	0	0	0		0	0	0	0	0	0		0	0	0	0	0	0		1.00777	1.01381	1.00485	1.01336	0.992542	0.994794		174.694	154.562	153.614	120.745	179.935	158.602		27.7993	27.304	22.1598	24.1587
118878		141.39	152.29	154.21	101.782	148.847	150.69				0	0	0	0	0	0		0	0	0	0	0	0		0	0	0	0	0	0		1.00809	1.01412	1.0053	1.01297	0.993148	0.994645		141.39	152.29	154.21	101.782	170.857	150.69		27.7043	27.44	22.0538	23.9688
118998		149.345	149.154	162.297	104.822	164.32	155.281				0	0	0	0	0	0		0	0	0	0	0	0		0	0	0	0	0	0		1.00804	1.01391	1.00586	1.01152	0.992588	0.994556		149.345	149.154	162.297	104.822	164.32	155.281		27.7313	27.4935	21.9275	23.8438
119078		138.537	136.446	144.586	96.499	152.121	133.473				0	0	0	0	0	0		0	0	0	0	0	0		0	0	0	0	0	0		1.00788	1.01385	1.00575	1.01118	0.991996	0.994511		138.537	159.386	144.586	115.594	171.265	160.221		27.614	27.526	22.0613	23.7682
119158		121.027	134.562	126.893	98.135	151.09	141.481				0	0	0	0	0	0		0	0	0	0	0	0		0	0	0	0	0	0		1.00832	1.01411	1.00482	1.01061	0.991601	0.99488		156.999	159.643	151.566	98.135	171.476	160.189		27.5003	27.5223	21.946	23.5392
119238		124.292	141.501	137.732	95.032	133.742	139.507				0	0	0	0	0	0		0	0	0	0	0	0		0	0	0	0	0	0		1.00814	1.0141	1.00368	1.01122	0.991194	0.995476		157.19	141.501	137.732	115.592	171.709	160.137		27.4765	27.2417	21.9	23.4317
119338		131.313	139.161	134.737	90.885	166.705	131.801				0	0	0	0	0	0		0	0	0	0	0	0		0	0	0	0	0	0		1.00805	1.01368	1.00263	1.01027	0.991777	0.996174		157.193	139.161	151.727	115.648	166.705	160.081		27.305	27.0645	21.8433	23.2522
119438		125.812	117.915	136.643	93.244	158.531	115.071				0	0	0	0	0	0		0	0	0	0	0	0		0	0	0	0	0	0		1.00722	1.01284	1.00212	1.01018	0.992327	0.996666		157.225	159.777	151.738	115.652	158.531	160.041		27.243	26.807	21.69	23.0485
119518		154.146	172.724	168.538	119.372	192.653	165.751				0	0	0	0	0	0		0	0	0	0	0	0		0	0	0	0	0	0		1.00605	1.01318	1.00237	1.00985	0.991563	0.997071		154.146	172.724	168.538	119.372	192.653	165.751		27.243	26.807	21.69	22.9963
119598		172.643	158.114	153.784	115.514	181.918	155.299				0	0	0	0	0	0		0	0	0	0	0	0		0	0	0	0	0	0		1.00572	1.01223	1.00333	1.0098	0.989873	0.997545		172.643	158.114	153.784	115.514	181.918	155.299		26.9065	26.7075	21.8433	22.9945
119678		166.525	159.255	140.501	99.232	171.766	147.071				0	0	0	0	0	0		0	0	0	0	0	0		0	0	0	0	0	0		1.00588	1.01157	1.00273	1.00931	0.989217	0.996681		166.525	159.255	140.501	99.232	171.766	147.071		26.7605	26.5735	21.69	22.806
119778		136.662	152.711	122.314	107.214	157.966	146.945				0	0	0	0	0	0		0	0	0	0	0	0		0	0	0	0	0	0		1.00701	1.01134	1.00298	1.00941	0.989691	0.995103		136.662	152.711	151.876	107.214	157.966	146.945		26.8995	26.5775	21.8825	22.684
119858		163.794	167.876	141.586	122.231	173.599	170.754				0	0	0	0	0	0		0	0	0	0	0	0		0	0	0	0	0	0		1.00733	1.01162	1.00303	1.00951	0.989113	0.994563		163.794	167.876	141.586	122.231	173.599	170.754		26.8555	26.801	21.808	22.581
119998		132.271	144.293	146.631	102.141	163.193	135.305				0	0	0	0	0	0		0	0	0	0	0	0		0	0	0	0	0	0		1.00759	1.01098	1.00292	1.00907	0.988072	0.994676		157.285	144.293	146.631	102.141	163.193	160.207		26.806	26.707	21.808	22.503
120098		121.899	136.746	134.539	89.572	152.34	130.209				0	0	0	0	0	0		0	0	0	0	0	0		0	0	0	0	0	0		1.00714	1.00973	1.0026	1.00835	0.987642	0.995053		157.305	160.736	151.941	115.712	172.548	160.174		26.757	26.627	21.745	22.3962
120198		125.668	122.336	131.633	96.474	127.683	120.062				0	0	0	0	0	0		0	0	0	0	0	0		0	0	0	0	0	0		1.00676	1.00915	1.00227	1.0082	0.98738	0.995621		157.311	160.826	151.998	115.714	172.577	160.125		26.7172	26.312	21.5817	22.3422
120278		125.736	136.595	126.287	88.566	135.537	142.551				0	0	0	0	0	0		0	0	0	0	0	0		0	0	0	0	0	0		1.00387	1.00967	1.00209	1.00732	0.98661	0.995962		157.35	160.747	152.157	115.723	172.855	160.098		26.5517	26.312	21.828	22.2142
120358		136.063	130.824	120.629	99.03	155.241	132.933				0	0	0	0	0	0		0	0	0	0	0	0		0	0	0	0	0	0		1.00117	1.01015	1.00246	1.00788	0.985372	0.996633		157.512	160.673	152.127	115.717	173.238	160.044		26.3962	26.312	21.828	22.2142
120458		159.37	172.539	155.313	105.972	162.416	151.168				0	0	0	0	0	0		0	0	0	0	0	0		0	0	0	0	0	0		1.00114	1.01045	1.0026	1.00816	0.984545	0.997232		159.37	172.539	155.313	105.972	162.416	151.168		26.3962	26.312	21.944	22.3422
120538		161.644	153.231	141.13	101.746	171.184	157.474				0	0	0	0	0	0		0	0	0	0	0	0		0	0	0	0	0	0		1.0012	1.01064	1.00281	1.00839	0.984728	0.997311		161.644	153.231	141.13	101.746	171.184	157.474		25.8083	26.312	22.1073	22.3962
120618		152.56	147.311	137.577	101.445	155.758	161.632				0	0	0	0	0	0		0	0	0	0	0	0		0	0	0	0	0	0		1.00119	1.01097	1.0022	1.00752	0.984956	0.997252		152.56	147.311	137.577	101.445	155.758	161.632		25.5337	26.312	22.1073	22.3422
120718		147.529	156.099	141.293	103.812	155.849	146.378				0	0	0	0	0	0		0	0	0	0	0	0		0	0	0	0	0	0		1.00132	1.01117	1.0013	1.00674	0.985508	0.997003		147.529	156.099	141.293	103.812	155.849	146.378		25.724	26.093	22.3247	22.2142
120798		147.661	139.756	134.893	109.443	148.097	158.778				0	0	0	0	0	0		0	0	0	0	0	0		0	0	0	0	0	0		1.00099	1.01119	1.00105	1.00542	0.985102	0.996938		147.661	160.564	152.72	109.443	173.257	158.778		26.0072	25.968	22.1615	22.1
120878		151.705	134.836	124.085	102.535	155.785	142.268				0	0	0	0	0	0		0	0	0	0	0	0		0	0	0	0	0	0		1.00056	1.01123	1.00122	1.00472	0.984375	0.997146		151.705	160.561	152.691	102.535	173.309	159.996		25.9393	25.8385	22.0455	22.007
120998		143.088	128.154	127.677	86.522	131.425	121.72				0	0	0	0	0	0		0	0	0	0	0	0		0	0	0	0	0	0		0.999656	1.00972	1.0014	1.00493	0.984441	0.99551		143.088	160.739	152.661	116.081	173.304	160.134		26.085	25.795	21.9825	21.8282
121078		132.171	141.675	127.548	91.226	149.939	126.542				0	0	0	0	0	0		0	0	0	0	0	0		0	0	0	0	0	0		0.997951	1.00834	1.00143	1.00537	0.982819	0.99609		158.696	160.883	152.836	116.074	173.497	160.087		25.9685	25.5862	21.9132	21.8282
121158		130.967	131.263	136.003	91.459	124.89	120.21				0	0	0	0	0	0		0	0	0	0	0	0		0	0	0	0	0	0		0.997829	1.00875	1.00104	1.00565	0.981477	0.994954		158.71	160.87	152.841	116.035	173.578	160.182		25.7785	25.3542	21.8558	21.5595
121238		133.446	128.445	129.179	95.105	136.347	115.627				0	0	0	0	0	0		0	0	0	0	0	0		0	0	0	0	0	0		0.998345	1.00895	1.00127	1.00609	0.981733	0.995312		158.65	160.857	152.838	115.946	173.568	160.151		25.7785	25.3542	21.8558	21.5595
121338		150.111	180.421	161.71	117.029	174.062	153.306				0	0	0	0	0	0		0	0	0	0	0	0		0	0	0	0	0	0		0.998058	1.00912	1.00087	1.00634	0.981124	0.995642		150.111	180.421	161.71	117.029	174.062	153.306		26.0098	25.5862	21.8558	21.8282
121458		145.033	168.274	132.402	107.25	167.992	159.574				0	0	0	0	0	0		0	0	0	0	0	0		0	0	0	0	0	0		0.996193	1.00918	1.00088	1.00637	0.981204	0.995962		145.033	168.274	152.843	107.25	167.992	159.574		25.888	25.5862	21.8558	21.8282
121538		164.574	154.328	121.297	107.907	151.733	137.269				0	0	0	0	0	0		0	0	0	0	0	0		0	0	0	0	0	0		0.994699	1.00921	1.00133	1.00679	0.980695	0.99646		164.574	154.328	152.837	107.907	173.756	160.058		25.888	25.5862	21.8558	21.8282
121618		147.7	145.013	140.341	96.048	169.054	145.732				0	0	0	0	0	0		0	0	0	0	0	0		0	0	0	0	0	0		0.99388	1.00917	1.00132	1.00754	0.980663	0.996944		147.7	145.013	140.341	115.999	169.054	160.019		26.137	25.3542	21.8833	21.868
121698		150.613	154.911	116.956	97.246	138.832	134.087				0	0	0	0	0	0		0	0	0	0	0	0		0	0	0	0	0	0		0.993918	1.0095	1.001	1.00811	0.980946	0.996767		150.613	154.911	152.906	115.882	174.05	160.033		26.137	25.4355	21.931	21.5992
121778		152.583	138.025	139.074	102.803	148.448	127.485				0	0	0	0	0	0		0	0	0	0	0	0		0	0	0	0	0	0		0.992085	1.00933	0.999757	1.00854	0.980367	0.996027		152.583	160.905	139.074	102.803	174.057	160.092		26.137	25.3255	21.931	21.5992
121858		130.63	150.557	119.068	88.324	139.037	135.064				0	0	0	0	0	0		0	0	0	0	0	0		0	0	0	0	0	0		0.990069	1.0085	0.999004	1.0092	0.979749	0.996635		160.524	150.557	152.938	115.721	174.06	160.043		25.7855	25.268	21.772	21.5992
121998		131.175	144.696	115.522	91.319	140.146	123.397				0	0	0	0	0	0		0	0	0	0	0	0		0	0	0	0	0	0		0.989106	1.00748	0.998543	1.00983	0.979396	0.996706		160.526	144.696	152.96	115.715	174.062	160.038		25.5095	25.2378	21.5312	21.5992
122078		136.949	132.793	110.396	79.299	136.87	118.573				0	0	0	0	0	0		0	0	0	0	0	0		0	0	0	0	0	0		0.98848	1.00781	0.998775	1.01009	0.979401	0.997318		160.53	161.03	152.94	115.712	174.062	159.964		25.274	25.2378	21.3392	21.5992
122158		126.93	127.989	133.219	76.667	131.677	122.211				0	0	0	0	0	0		0	0	0	0	0	0		0	0	0	0	0	0		0.988504	1.00808	0.999167	1.01047	0.979744	0.997475		160.53	161.003	152.936	115.708	174.06	159.935		24.959	25.2378	21.1097	21.5992
122238		161.923	172.801	148.816	107.595	147.552	153.168				0	0	0	0	0	0		0	0	0	0	0	0		0	0	0	0	0	0		0.988652	1.00788	0.999212	1.01058	0.979949	0.997757		161.923	172.801	148.816	107.595	174.059	153.168		24.915	25.268	20.9897	21.5992
122318		139.701	162.742	151.701	113.102	144.806	157.196				0	0	0	0	0	0		0	0	0	0	0	0		0	0	0	0	0	0		0.988954	1.00793	0.999153	1.01047	0.980212	0.998019		160.526	162.742	151.701	113.102	174.058	157.196		24.915	25.3255	20.9897	21.868
122418		145.701	155.758	140.337	104.94	178.24	143.54				0	0	0	0	0	0		0	0	0	0	0	0		0	0	0	0	0	0		0.988959	1.00757	0.998658	1.01076	0.980595	0.99836		145.701	155.758	140.337	104.94	178.24	159.77		25.254	25.3255	20.9897	22.0468
122518		145.412	142.139	139.35	104.266	152.45	129.296				0	0	0	0	0	0		0	0	0	0	0	0		0	0	0	0	0	0		0.989089	1.00796	0.998774	1.00958	0.979596	0.998377		145.412	161.015	153.098	104.266	174.061	159.767		25.0958	25.268	21.0083	22.0468
122598		145.824	145.439	128.263	99.141	153.085	138.767				0	0	0	0	0	0		0	0	0	0	0	0		0	0	0	0	0	0		0.989731	1.00838	0.999012	1.00813	0.976958	0.998794		145.824	145.439	153.38	115.879	174.14	159.697		24.9288	25.311	21.2113	22.0468
122678		138.358	144.437	135.428	109.357	139.332	118.711				0	0	0	0	0	0		0	0	0	0	0	0		0	0	0	0	0	0		0.989555	1.00849	0.999078	1.0084	0.975099	0.999228		160.65	160.961	153.366	109.357	174.667	159.685		24.8913	25.268	21.2113	22.0468
122758		140.076	141.875	129.59	104.962	151.632	127.587				0	0	0	0	0	0		0	0	0	0	0	0		0	0	0	0	0	0		0.989281	1.00881	0.998425	1.00872	0.973979	0.999587		160.68	160.927	153.468	104.962	175.136	159.676		24.4023	25.268	21.102	22.0468
122858		127.546	134.53	124.365	79.295	136.68	124.963				0	0	0	0	0	0		0	0	0	0	0	0		0	0	0	0	0	0		0.989464	1.0091	0.997776	1.00922	0.972879	1.0001		160.66	160.912	153.539	115.721	175.476	159.662		24.1605	25.268	21.0437	22.0468
122998		138.168	149.93	123.896	90.749	123.909	122.935				0	0	0	0	0	0		0	0	0	0	0	0		0	0	0	0	0	0		0.989906	1.00968	0.998162	1.00954	0.973424	1.00051		160.611	149.93	153.496	115.718	175.359	159.65		23.9503	25.268	21.0437	22.0468
123078		171.747	149.923	154.314	104.014	158.189	150.849				0	0	0	0	0	0		0	0	0	0	0	0		0	0	0	0	0	0		0.990168	1.00961	0.998201	1.00984	0.973714	1.0006		171.747	149.923	154.314	104.014	175.242	150.849		23.9503	25.268	21.0437	22.0468
123158		154.772	159.829	170.948	115.707	161.639	154.737				0	0	0	0	0	0		0	0	0	0	0	0		0	0	0	0	0	0		0.990325	1.0095	0.998373	1.00968	0.973628	1.00064		154.772	159.829	170.948	115.707	161.639	154.737		23.9503	25.268	21.0437	22.0468
123238		154.815	159.649	149.018	106.431	164.808	144.07				0	0	0	0	0	0		0	0	0	0	0	0		0	0	0	0	0	0		0.990432	1.00937	0.998432	1.00986	0.973848	1.00047		154.815	159.649	149.018	106.431	164.808	159.652		23.9503	25.268	21.0437	22.0468
123338		138.218	165.707	147.835	101.607	152.635	156.345				0	0	0	0	0	0		0	0	0	0	0	0		0	0	0	0	0	0		0.990587	1.009	0.998716	1.01021	0.973849	1.00087		160.715	165.707	147.835	115.806	175.188	156.345		24.0095	25.268	21.3382	22.21
123418		147.238	153.495	141.399	121.922	171.978	140.229				0	0	0	0	0	0		0	0	0	0	0	0		0	0	0	0	0	0		0.990053	1.00911	0.998985	1.01059	0.973118	1.00103		147.238	153.495	141.399	121.922	171.978	159.625		24.0095	25.268	21.4942	22.2855
123498		129.578	154.832	138.069	107.331	159.298	126.689				0	0	0	0	0	0		0	0	0	0	0	0		0	0	0	0	0	0		0.989549	1.0092	0.998978	1.01104	0.972451	1.00069		161.252	154.832	153.681	107.331	175.48	159.476		23.9837	25.268	21.4942	22.3247
123578		120.424	152.007	139.196	84.26	148.25	153.312				0	0	0	0	0	0		0	0	0	0	0	0		0	0	0	0	0	0		0.989349	1.0097	0.999105	1.01147	0.972857	1.00114		161.303	152.007	153.678	115.715	175.477	153.312		23.9187	25.268	21.504	22.3247
123658		134.325	140.814	132.313	80.474	130.04	102.387				0	0	0	0	0	0		0	0	0	0	0	0		0	0	0	0	0	0		0.989609	1.00997	0.999305	1.01144	0.97334	1.00155		161.237	160.886	153.67	115.716	175.392	159.164		23.7597	25.268	21.504	22.2855
123738		130.884	137.46	140.174	83.436	130.439	120.822				0	0	0	0	0	0		0	0	0	0	0	0		0	0	0	0	0	0		0.989756	1.01034	0.999623	1.01176	0.973634	1.00192		161.199	160.874	153.658	115.713	175.274	159.03		23.7078	25.268	21.3718	22.3247
123838		135.106	136.76	128.751	84.533	121.011	122.608				0	0	0	0	0	0		0	0	0	0	0	0		0	0	0	0	0	0		0.99015	1.01056	0.999891	1.01207	0.974006	1.00225		161.099	160.868	153.647	115.71	175.125	158.965		23.7078	25.268	21.3718	22.3247
123998		161.415	167.17	160.842	119.933	175.945	144.99				0	0	0	0	0	0		0	0	0	0	0	0		0	0	0	0	0	0		0.990249	1.01036	0.999908	1.01183	0.974261	1.00225		161.415	167.17	160.842	119.933	175.945	158.965		23.7078	25.268	21.3718	22.3247
124078		164.332	175.992	144.257	118.915	162.448	170.723				0	0	0	0	0	0		0	0	0	0	0	0		0	0	0	0	0	0		0.990421	1.01036	1.00003	1.01193	0.974383	1.00224		164.332	175.992	144.257	118.915	162.448	170.723		23.7078	25.311	21.3718	22.3247
124178		152.338	158.233	136.243	105.431	157.47	133.347				0	0	0	0	0	0		0	0	0	0	0	0		0	0	0	0	0	0		0.990537	1.01047	0.999837	1.01173	0.974435	1.00231		152.338	158.233	153.65	105.431	174.954	158.965		23.7078	25.311	21.3718	22.3247
124278		142.321	145.364	130.454	103.505	155.631	139.761				0	0	0	0	0	0		0	0	0	0	0	0		0	0	0	0	0	0		0.990436	1.00963	0.99976	1.01184	0.974609	1.00244		160.738	160.896	153.619	103.505	174.192	158.964		23.5853	25.311	21.3458	22.4038
124378		151.317	150.43	150.063	103.722	158.072	143.128				0	0	0	0	0	0		0	0	0	0	0	0		0	0	0	0	0	0		0.990809	1.0091	0.999567	1.01162	0.974415	1.00278		151.317	150.43	150.063	103.722	174.279	158.962		23.706	25.311	21.3458	22.4038
124458		150.592	138.611	113.549	100.015	156.352	135.176				0	0	0	0	0	0		0	0	0	0	0	0		0	0	0	0	0	0		0.991158	1.0089	0.999691	1.01125	0.975017	1.00316		150.592	160.919	153.62	115.718	174.151	158.96		23.8505	25.268	21.3458	22.4038
124538		159.206	133.301	145.82	90.268	158.63	124.509				0	0	0	0	0	0		0	0	0	0	0	0		0	0	0	0	0	0		0.991804	1.00928	0.999568	1.01142	0.975463	1.0036		159.206	160.907	145.82	115.716	174.138	158.957		23.7785	25.311	21.2375	22.5048
124618		123.91	142.412	108.027	82.667	137.942	129.824				0	0	0	0	0	0		0	0	0	0	0	0		0	0	0	0	0	0		0.992287	1.00909	0.999486	1.01109	0.975262	1.00406		160.98	160.913	153.621	115.719	174.144	158.945		23.8505	25.268	21.0488	22.4038
124698		143.441	133.262	120.807	89.29	121.353	116.818				0	0	0	0	0	0		0	0	0	0	0	0		0	0	0	0	0	0		0.992651	1.00938	0.999722	1.01156	0.975918	1.00449		160.918	160.904	153.619	115.715	174.126	158.928		23.7785	25.268	20.9483	22.5048
124778		168.745	168.464	152.155	117.695	143.657	138.818				0	0	0	0	0	0		0	0	0	0	0	0		0	0	0	0	0	0		0.992722	1.00938	0.999742	1.0115	0.97622	1.00432		168.745	168.464	152.155	117.695	174.117	158.934		23.756	25.268	20.9483	22.5048
124858		191.754	179.454	176.391	134.466	177.06	158.956				0	0	0	0	0	0		0	0	0	0	0	0		0	0	0	0	0	0		0.992887	1.00946	0.999709	1.01128	0.976429	1.00437		191.754	179.454	176.391	134.466	177.06	158.956		23.756	25.268	20.9483	22.5048
124998		168.627	159.347	159.066	114.864	165.988	149.367				0	0	0	0	0	0		0	0	0	0	0	0		0	0	0	0	0	0		0.993081	1.00953	0.99985	1.01139	0.976462	1.00439		168.627	159.347	159.066	114.864	165.988	149.367		23.756	25.268	20.9483	22.5048
125078		161.537	156.11	142.399	108.569	164.25	138.517				0	0	0	0	0	0		0	0	0	0	0	0		0	0	0	0	0	0		0.99314	1.00957	0.999974	1.01148	0.976661	1.00451		161.537	156.11	142.399	108.569	164.25	158.927		23.7785	25.311	21.0488	22.5968
125158		143.224	161.096	143.182	104.58	163.326	145.785				0	0	0	0	0	0		0	0	0	0	0	0		0	0	0	0	0	0		0.992623	1.00975	1.0001	1.01164	0.976896	1.00471		160.923	161.096	143.182	104.58	163.326	158.827		23.7785	25.3375	21.0748	22.5968
125238		165.016	148.805	144.909	106.09	155.325	124.662				0	0	0	0	0	0		0	0	0	0	0	0		0	0	0	0	0	0		0.991614	1.01016	1.00009	1.01218	0.977318	1.00512		165.016	148.805	144.909	106.09	174.079	158.639		24.488	25.3375	21.0748	22.6985
125338		140.129	142.549	146.75	97.249	127.749	123.069				0	0	0	0	0	0		0	0	0	0	0	0		0	0	0	0	0	0		0.991448	1.01061	1.00053	1.01247	0.977823	1.00564		161.468	160.866	146.75	115.701	174.062	158.592		24.4655	25.311	21.0318	22.6985
125438		147.989	142.299	161.094	98.188	163.085	136.684				0	0	0	0	0	0		0	0	0	0	0	0		0	0	0	0	0	0		0.99184	1.0109	1.00072	1.01292	0.978097	1.00608		147.989	160.822	161.094	115.683	163.085	158.563		24.4655	25.268	21.0318	22.6985
125538		156.81	139.898	145.386	101.088	157.323	125.927				0	0	0	0	0	0		0	0	0	0	0	0		0	0	0	0	0	0		0.991901	1.01129	1.00076	1.01345	0.97863	1.0064		156.81	160.762	145.386	115.66	174.058	158.542		24.4495	25.311	20.9447	22.6985
125618		135.212	145.202	124.141	99.954	141.202	126.201				0	0	0	0	0	0		0	0	0	0	0	0		0	0	0	0	0	0		0.992315	1.01168	1.00116	1.01397	0.979219	1.00683		161.375	160.702	153.663	115.638	174.055	158.514		24.4495	25.311	20.9447	22.6985
125698		169.082	195.669	161.222	119.69	167.153	156.017				0	0	0	0	0	0		0	0	0	0	0	0		0	0	0	0	0	0		0.991613	1.01159	1.00078	1.01413	0.979428	1.00674		169.082	195.669	161.222	119.69	167.153	156.017		24.3453	25.311	20.9447	22.6985
125778		167.939	176.871	157.728	119.257	171.084	154.974				0	0	0	0	0	0		0	0	0	0	0	0		0	0	0	0	0	0		0.991875	1.01159	1.00016	1.01429	0.979207	1.00685		167.939	176.871	157.728	119.257	171.084	154.974		24.3453	25.311	20.914	22.6985
125858		157.354	171.81	153.779	125.458	171.25	149.873				0	0	0	0	0	0		0	0	0	0	0	0		0	0	0	0	0	0		0.991687	1.01069	0.999894	1.01443	0.979296	1.00688		157.354	171.81	153.779	125.458	171.25	149.873		24.1753	25.268	20.8998	22.6985
125998		152.95	174.84	155.079	127.998	170.018	147.784				0	0	0	0	0	0		0	0	0	0	0	0		0	0	0	0	0	0		0.991765	1.01099	0.999903	1.0145	0.979459	1.00685		152.95	174.84	155.079	127.998	170.018	158.513		24.3453	25.311	20.8998	22.784
126080		153.137	164.687	165.093	110.498	150.782	140.493				0	0	0	0	0	0		0	0	0	0	0	0		0	0	0	0	0	0		0.992478	1.00979	0.999891	1.01389	0.97896	1.00715		153.137	164.687	165.093	110.498	174.056	158.494		24.3513	25.311	20.8998	22.784
126178		158.798	157.044	149.328	116.876	165.173	126.577				0	0	0	0	0	0		0	0	0	0	0	0		0	0	0	0	0	0		0.992427	1.00871	0.999548	1.01426	0.978606	1.00749		158.798	157.044	149.328	116.876	165.173	158.491		24.2378	25.311	20.8998	22.784
126258		151.899	162.04	142.266	120.699	152.36	137.876				0	0	0	0	0	0		0	0	0	0	0	0		0	0	0	0	0	0		0.992031	1.00842	0.999386	1.01324	0.97887	1.00722		151.899	162.04	142.266	120.699	174.079	158.492		24.2378	25.268	20.939	22.784
126358		144.216	137.51	143.589	102.277	142.282	135.043				0	0	0	0	0	0		0	0	0	0	0	0		0	0	0	0	0	0		0.992508	1.00879	0.999552	1.01168	0.979429	1.0079		161.68	160.929	143.589	115.713	174.062	158.491		24.1972	25.2378	20.939	22.784
126438		139.245	151.706	130.147	100.004	152.777	133.396				0	0	0	0	0	0		0	0	0	0	0	0		0	0	0	0	0	0		0.992922	1.00914	0.999318	1.01096	0.979889	1.00841		161.804	151.706	153.761	115.721	174.059	158.49		24.4282	25.2378	20.86	22.6985
126518		135.817	154.547	135.096	103.245	128.931	122.652				0	0	0	0	0	0		0	0	0	0	0	0		0	0	0	0	0	0		0.993293	1.00943	0.999047	1.01125	0.979538	1.0089		161.755	154.547	153.77	115.718	174.061	158.488		24.4282	25.2378	20.823	22.6985
126618		177.595	183.047	168.712	123.127	169.086	165.591				0	0	0	0	0	0		0	0	0	0	0	0		0	0	0	0	0	0		0.99365	1.00951	0.998909	1.01133	0.979855	1.00911		177.595	183.047	168.712	123.127	169.086	165.591		24.4282	25.2378	20.6997	22.6985
126698		141.842	164.408	160.877	116.943	189.158	163.856				0	0	0	0	0	0		0	0	0	0	0	0		0	0	0	0	0	0		0.993917	1.00961	0.998779	1.01127	0.98004	1.0091		161.687	164.408	160.877	116.943	189.158	163.856		24.3518	25.2378	20.6585	22.6985
126778		160.523	167.761	147.61	113.695	187.523	169.092				0	0	0	0	0	0		0	0	0	0	0	0		0	0	0	0	0	0		0.993949	1.00952	0.998838	1.01131	0.98002	1.00905		160.523	167.761	147.61	113.695	187.523	169.092		24.3518	25.2378	20.5553	22.6985
126878		152.34	156.628	139.068	93.685	164.894	171.257				0	0	0	0	0	0		0	0	0	0	0	0		0	0	0	0	0	0		0.994656	1.00972	0.998217	1.01134	0.980438	1.00922		152.34	156.628	153.781	115.717	164.894	171.257		24.5782	25.1187	20.3335	22.6985
126998		145.485	164.116	154.555	106.852	168.195	150.493				0	0	0	0	0	0		0	0	0	0	0	0		0	0	0	0	0	0		0.995346	1.0101	0.997724	1.0103	0.980058	1.00936		161.905	164.116	154.555	106.852	168.195	150.493		24.6965	25.262	20.3335	22.6985
127098		150.544	155.021	117.638	108.164	149.402	144.826				0	0	0	0	0	0		0	0	0	0	0	0		0	0	0	0	0	0		0.995326	1.01035	0.997486	1.01062	0.980318	1.00882		150.544	155.021	153.783	108.164	174.057	158.489		24.6965	25.262	20.3335	22.6985
127198		152.238	146.498	153.692	95.093	142.192	144.937				0	0	0	0	0	0		0	0	0	0	0	0		0	0	0	0	0	0		0.995181	1.01049	0.997715	1.00924	0.980762	1.0091		152.238	160.932	153.692	116	174.055	158.475		24.6277	25.2138	20.5553	22.6985
127278		165.53	155.492	142.829	107.33	159.229	134.723				0	0	0	0	0	0		0	0	0	0	0	0		0	0	0	0	0	0		0.995055	1.01074	0.997775	1.0097	0.981231	1.00942		165.53	155.492	153.782	107.33	173.987	158.453		24.6277	24.824	20.6585	22.784
127398		170.534	172.459	148.887	105.746	161.062	146.86				0	0	0	0	0	0		0	0	0	0	0	0		0	0	0	0	0	0		0.995112	1.01092	0.997802	1.01016	0.981627	1.00983		170.534	172.459	148.887	105.746	173.899	158.426		24.6277	24.824	20.5553	22.887
127478		175.28	165.6	164.23	122.527	161.888	152.413				0	0	0	0	0	0		0	0	0	0	0	0		0	0	0	0	0	0		0.995628	1.01123	0.99785	1.01059	0.982011	1.00995		175.28	165.6	164.23	122.527	173.815	152.413		24.6277	24.824	20.5553	22.887
127558		167.24	195.734	169.375	138.043	190.307	178.152				0	0	0	0	0	0		0	0	0	0	0	0		0	0	0	0	0	0		0.995774	1.01121	0.997731	1.01076	0.98206	1.00995		167.24	195.734	169.375	138.043	190.307	178.152		24.6277	24.824	20.5553	22.887
127638		203.275	173.53	178.776	126.059	170.105	154.537				0	0	0	0	0	0		0	0	0	0	0	0		0	0	0	0	0	0		0.995912	1.01122	0.997818	1.01087	0.981963	1.01004		203.275	173.53	178.776	126.059	170.105	154.537		24.6277	24.824	20.5553	22.887
127718		148.317	164.183	144.356	124.937	182.427	155.611				0	0	0	0	0	0		0	0	0	0	0	0		0	0	0	0	0	0		0.996526	1.01092	0.997444	1.00962	0.981861	1.01037		148.317	164.183	144.356	124.937	182.427	155.611		24.696	24.6472	20.3335	22.784
127798		162.567	155.934	150.963	107.546	154.268	153.403				0	0	0	0	0	0		0	0	0	0	0	0		0	0	0	0	0	0		0.996583	1.00976	0.997448	1.00817	0.981953	1.00967		162.567	155.934	150.963	107.546	173.827	153.403		24.365	24.5735	19.8777	22.6985
127878		140.74	160.919	153.432	121.604	156.411	157.7				0	0	0	0	0	0		0	0	0	0	0	0		0	0	0	0	0	0		0.996622	1.00907	0.997725	1.00781	0.982018	1.01006		162.002	160.919	153.432	121.604	173.813	157.7		24.365	24.5735	19.8777	22.5353
127998		148.39	164.077	138.571	108.877	169.166	137.574				0	0	0	0	0	0		0	0	0	0	0	0		0	0	0	0	0	0		0.99725	1.00735	0.997824	1.00813	0.981555	1.01031		148.39	164.077	153.898	108.877	169.166	158.394		24.365	24.5735	20.3738	22.6208
128078		145.255	147.275	139.182	98.202	162.363	142.498				0	0	0	0	0	0		0	0	0	0	0	0		0	0	0	0	0	0		0.997306	1.00737	0.998235	1.00857	0.981436	1.01056		161.921	161.24	153.847	115.79	173.942	158.377		24.365	24.5735	19.8777	22.7238
128159		136.394	134.73	149.299	93.574	151.441	141.472				0	0	0	0	0	0		0	0	0	0	0	0		0	0	0	0	0	0		0.996346	1.00765	0.998562	1.00866	0.981884	1.01092		162.049	161.214	149.299	115.77	173.843	158.338		24.21	24.6472	20.3738	22.8457
128238		123.217	150.593	134.096	97.199	155.882	143.614				0	0	0	0	0	0		0	0	0	0	0	0		0	0	0	0	0	0		0.996691	1.00798	0.998899	1.00887	0.982258	1.0114		161.991	150.593	153.784	115.727	173.76	158.281		24.21	24.824	19.8777	23.0343
128338		140.815	145.077	132.789	97.714	141.908	137.927				0	0	0	0	0	0		0	0	0	0	0	0		0	0	0	0	0	0		0.997006	1.00829	0.999169	1.00916	0.982693	1.01193		161.937	161.153	153.783	115.721	173.693	158.219		24.21	25.2138	19.8777	23.0343
128418		188.727	190.248	172.456	129.166	190.882	171.722				0	0	0	0	0	0		0	0	0	0	0	0		0	0	0	0	0	0		0.997271	1.00829	0.999204	1.00905	0.982664	1.01188		188.727	190.248	172.456	129.166	190.882	171.722		24.21	25.2138	20.3738	23.0343
128498		152.243	174.269	137.841	124.108	178.606	179.584				0	0	0	0	0	0		0	0	0	0	0	0		0	0	0	0	0	0		0.997281	1.00829	0.999162	1.00871	0.982594	1.01177		152.243	174.269	153.783	124.108	178.606	179.584		24.21	25.2138	20.3738	23.036
128618		164.315	163.473	141.383	123.044	170.709	172.51				0	0	0	0	0	0		0	0	0	0	0	0		0	0	0	0	0	0		0.996775	1.00683	0.999271	1.00906	0.982739	1.01168		164.315	163.473	153.782	123.044	170.709	172.51		24.156	24.824	19.841	23.036
128698		169.297	155.507	148.839	118.547	163.602	157.248				0	0	0	0	0	0		0	0	0	0	0	0		0	0	0	0	0	0		0.997008	1.00704	0.999641	1.00937	0.982987	1.01188		169.297	155.507	148.839	118.547	163.602	157.248		24.0817	24.9207	19.4075	23.036
128778		163.637	168.964	159.803	125.29	182.994	162.999				0	0	0	0	0	0		0	0	0	0	0	0		0	0	0	0	0	0		0.996719	1.00719	0.999654	1.00969	0.983262	1.01175		163.637	168.964	159.803	125.29	182.994	162.999		24.0817	24.7775	19.841	22.9963
128878		138.582	147.362	136.718	110.781	166.783	160.984				0	0	0	0	0	0		0	0	0	0	0	0		0	0	0	0	0	0		0.997071	1.00749	0.999749	1.0099	0.983509	1.01207		162.206	161.064	153.748	110.781	166.783	160.984		24.0817	25.0705	20.3335	22.9655
128998		149.525	136.572	141.466	94.254	161.102	148.269				0	0	0	0	0	0		0	0	0	0	0	0		0	0	0	0	0	0		0.99615	1.00767	1.00009	1.01022	0.984009	1.01231		149.525	161.045	153.737	115.541	173.541	157.478		24.0817	25.1187	20.3335	23.1298
129078		151.039	154.257	131.976	95.785	143.711	134.785				0	0	0	0	0	0		0	0	0	0	0	0		0	0	0	0	0	0		0.996039	1.00765	1.00037	1.01053	0.984151	1.01221		151.039	154.257	153.728	115.519	173.531	157.49		24.077	25.2378	20.3335	23.1298
129178		128.026	142.315	131.462	97.826	153.828	123.966				0	0	0	0	0	0		0	0	0	0	0	0		0	0	0	0	0	0		0.99648	1.00825	1.00069	1.01094	0.98456	1.01265		162.282	160.985	153.721	115.39	173.477	157.451		23.8995	25.1187	20.5553	23.1298
129258		132.356	140.229	134.684	95.465	160.278	134.037				0	0	0	0	0	0		0	0	0	0	0	0		0	0	0	0	0	0		0.995964	1.00851	1.0008	1.01123	0.984867	1.0128		162.348	160.958	153.719	115.28	173.437	157.44		23.8995	25.1187	20.5553	23.365
129338		171.566	169.794	149.382	123.771	185.424	152.485				0	0	0	0	0	0		0	0	0	0	0	0		0	0	0	0	0	0		0.995942	1.00834	1.00093	1.01121	0.984962	1.01301		171.566	169.794	149.382	123.771	185.424	152.485		23.8995	25.1187	20.5553	23.365
129418		162.657	174.898	163.431	129.463	181.497	164.815				0	0	0	0	0	0		0	0	0	0	0	0		0	0	0	0	0	0		0.996025	1.00817	1.00089	1.01103	0.984797	1.01293		162.657	174.898	163.431	129.463	181.497	164.815		23.8995	25.1187	20.5553	23.365
129538		179.089	165.963	155.996	117.133	180.913	164.279				0	0	0	0	0	0		0	0	0	0	0	0		0	0	0	0	0	0		0.995419	1.00826	1.00085	1.01131	0.985034	1.01314		179.089	165.963	155.996	117.133	180.913	164.279		23.9005	25.109	20.3335	23.1298
129618		145.903	162.99	145.488	111.526	168.173	148.655				0	0	0	0	0	0		0	0	0	0	0	0		0	0	0	0	0	0		0.995671	1.00827	1.00095	1.01138	0.985484	1.01343		162.541	162.99	145.488	111.526	168.173	157.392		23.8653	25.109	20.5553	23.365
129718		158.132	146.86	142.199	103.427	157.522	156.694				0	0	0	0	0	0		0	0	0	0	0	0		0	0	0	0	0	0		0.996073	1.00834	1.00087	1.01147	0.98572	1.01374		158.132	160.883	153.674	115.189	173.327	156.694		23.8653	25.1215	20.659	23.442
129798		153.533	154.173	141.862	112.957	169.003	141.795				0	0	0	0	0	0		0	0	0	0	0	0		0	0	0	0	0	0		0.996284	1.00816	0.999921	1.01157	0.985889	1.01386		153.533	154.173	153.702	112.957	169.003	157.203		23.833	25.1565	20.516	23.6138
129878		144.257	149.77	140.655	103.059	152.175	132.156				0	0	0	0	0	0		0	0	0	0	0	0		0	0	0	0	0	0		0.996686	1.00836	0.998183	1.01168	0.986037	1.0138		162.452	160.882	153.745	114.851	173.304	157.204		23.8653	25.1867	20.2943	23.6025
129998		140.805	137.811	138.872	104.555	164.148	126.861				0	0	0	0	0	0		0	0	0	0	0	0		0	0	0	0	0	0		0.996774	1.00844	0.998366	1.01154	0.986196	1.01359		162.444	160.88	153.739	114.605	164.148	157.211		23.9005	25.2297	20.516	23.761
130118		145.955	140.784	128.395	90.322	158.338	137.133				0	0	0	0	0	0		0	0	0	0	0	0		0	0	0	0	0	0		0.997284	1.00855	0.998579	1.01156	0.986376	1.01363		162.391	160.876	153.732	114.598	173.28	157.186		23.8653	25.2562	20.692	24.2157
130198		136.778	148.449	138.204	91.455	142.462	120.683				0	0	0	0	0	0		0	0	0	0	0	0		0	0	0	0	0	0		0.997716	1.0087	0.998566	1.0117	0.986349	1.01365		162.336	160.872	153.733	114.564	173.282	157.185		23.8653	25.2562	20.914	24.4825
130278		153.698	170.066	159.632	120.673	165.833	164.902				0	0	0	0	0	0		0	0	0	0	0	0		0	0	0	0	0	0		0.99796	1.00872	0.998646	1.01174	0.986497	1.0135		153.698	170.066	159.632	120.673	165.833	164.902		23.8653	25.2562	20.932	24.4825
130378		175.536	153.581	168.38	114.314	180.083	161.722				0	0	0	0	0	0		0	0	0	0	0	0		0	0	0	0	0	0		0.997813	1.00905	0.998438	1.01188	0.986938	1.01374		175.536	153.581	168.38	114.314	180.083	161.722		24.0967	25.2562	20.9533	24.4825
130458		167.089	160.866	148.482	122.39	185.186	182.099				0	0	0	0	0	0		0	0	0	0	0	0		0	0	0	0	0	0		0.997955	1.00911	0.998844	1.01179	0.986895	1.01391		167.089	160.866	148.482	122.39	185.186	182.099		24.0967	25.2297	20.9935	24.4825
130558		148.709	148.512	146.524	117.685	174.856	158.888				0	0	0	0	0	0		0	0	0	0	0	0		0	0	0	0	0	0		0.998226	1.0094	0.998983	1.01206	0.986983	1.014		162.462	160.788	146.524	117.685	174.856	158.888		24.0967	25.2257	20.9935	24.2157
130638		155.192	168.076	136.756	120.695	170.585	165.608				0	0	0	0	0	0		0	0	0	0	0	0		0	0	0	0	0	0		0.998356	1.00934	0.999134	1.01177	0.98697	1.01367		155.192	168.076	153.783	120.695	170.585	165.608		24.0967	25.2297	21.0115	24.2157
130718		144.854	144.996	149.639	123.426	187.233	164.475				0	0	0	0	0	0		0	0	0	0	0	0		0	0	0	0	0	0		0.998255	1.00953	0.999513	1.01204	0.98726	1.01381		162.459	160.559	149.639	123.426	187.233	164.475		24.0967	24.8975	21.0115	24.4967
130798		146.108	155.305	158.657	120.061	183.432	161.233				0	0	0	0	0	0		0	0	0	0	0	0		0	0	0	0	0	0		0.998414	1.00951	0.999655	1.01204	0.987245	1.01392		162.445	155.305	158.657	120.061	183.432	161.233		24.129	24.9443	21.058	24.6568
130878		147.478	152.395	130.525	111.697	163.02	153.286				0	0	0	0	0	0		0	0	0	0	0	0		0	0	0	0	0	0		0.998722	1.00962	0.999668	1.01199	0.987145	1.0139		162.418	160.553	153.781	111.697	172.645	153.286		24.129	25.0738	21.1217	24.6715
130998		127.171	139.664	132.116	91.671	163.662	150.605				0	0	0	0	0	0		0	0	0	0	0	0		0	0	0	0	0	0		0.999046	1.0098	0.999772	1.01205	0.987146	1.01375		162.378	160.541	153.781	114.474	172.645	156.792		24.1643	25.4363	21.2433	24.729
131078		134.457	126.001	131.207	90.974	146.557	128.742				0	0	0	0	0	0		0	0	0	0	0	0		0	0	0	0	0	0		0.999216	1.00981	0.999962	1.01204	0.986935	1.01366		162.357	160.54	153.78	114.476	172.728	156.803		24.1643	25.4363	21.2433	24.729
131178		156.798	162.934	151.253	118.737	161.432	154.972				0	0	0	0	0	0		0	0	0	0	0	0		0	0	0	0	0	0		0.999498	1.00972	1.00012	1.01205	0.986739	1.01359		156.798	162.934	151.253	118.737	172.805	154.972		24.1643	25.4363	21.4005	24.8113
131258		163.956	167.487	165.209	121.806	211.541	185.399				0	0	0	0	0	0		0	0	0	0	0	0		0	0	0	0	0	0		0.999532	1.00984	0.999938	1.01222	0.986706	1.01337		163.956	167.487	165.209	121.806	211.541	185.399		24.3245	25.4363	21.4005	24.8113
131358		149.004	147.994	168.676	125.832	181.435	158.172				0	0	0	0	0	0		0	0	0	0	0	0		0	0	0	0	0	0		0.999289	1.01001	1.00017	1.0124	0.986639	1.01335		162.515	160.527	168.676	125.832	181.435	158.172		24.2922	25.4363	21.4005	24.8113
131458		146.053	171.27	144.719	130.115	179.765	168.9				0	0	0	0	0	0		0	0	0	0	0	0		0	0	0	0	0	0		0.999689	1.01007	1.00029	1.0125	0.986562	1.01335		162.48	171.27	153.779	130.115	179.765	168.9		24.2717	25.4363	21.4995	24.8655
131538		159.578	152.478	162.534	115.724	185.142	149.403				0	0	0	0	0	0		0	0	0	0	0	0		0	0	0	0	0	0		0.999441	1.01	1.00045	1.01259	0.986418	1.01304		159.578	160.527	162.534	115.724	185.142	156.888		24.2548	25.4363	21.6132	24.8655
131618		138.399	158.31	138.99	92.48	178.164	157.182				0	0	0	0	0	0		0	0	0	0	0	0		0	0	0	0	0	0		1.00003	1.01002	1.0007	1.01248	0.986265	1.01274		162.45	158.31	153.77	114.393	178.164	157.182		24.2548	25.3543	21.6132	24.9498
131698		150.789	149.38	139.782	98.153	174.054	140.204				0	0	0	0	0	0		0	0	0	0	0	0		0	0	0	0	0	0		1.00024	1.01007	1.00084	1.01236	0.986331	1.01267		162.431	160.376	153.766	114.313	174.054	156.667		24.2717	25.6618	21.6737	25.0992
131778		144.661	146.418	151.141	94.163	154.778	149.601				0	0	0	0	0	0		0	0	0	0	0	0		0	0	0	0	0	0		1.00027	1.01006	1.00081	1.01214	0.986305	1.01226		162.429	160.377	151.141	114.324	172.519	156.561		24.2922	26.3168	21.7277	25.1275
131858		139.166	137.416	144.58	100.23	153.554	128.944				0	0	0	0	0	0		0	0	0	0	0	0		0	0	0	0	0	0		1.00067	1.01017	1.00085	1.012	0.986323	1.01213		162.384	160.367	153.766	114.331	172.517	156.544		24.3245	26.4405	21.8085	25.1985
131998		136.044	129.979	125.245	93.495	154.766	147.036				0	0	0	0	0	0		0	0	0	0	0	0		0	0	0	0	0	0		1.00088	1.01021	1.00079	1.01207	0.986218	1.01181		162.357	160.363	153.767	114.328	172.528	156.406		24.3597	26.4925	21.8217	25.241
132078		128.904	134.981	141.02	94.971	166.434	137.924				0	0	0	0	0	0		0	0	0	0	0	0		0	0	0	0	0	0		1.00087	1.01005	1.00057	1.01178	0.985936	1.01162		162.359	160.378	153.774	114.342	166.434	156.427		24.4445	26.518	21.842	25.241
132158		178.552	167.901	162.48	110.179	178.008	170.749				0	0	0	0	0	0		0	0	0	0	0	0		0	0	0	0	0	0		1.00087	1.00985	1.00039	1.01171	0.985565	1.01132		178.552	167.901	162.48	110.179	178.008	170.749		24.4445	26.5735	21.9392	25.3635
132238		159.338	153.719	153.989	110.649	184.085	164.428				0	0	0	0	0	0		0	0	0	0	0	0		0	0	0	0	0	0		1.0005	1.00986	1.00045	1.01168	0.985341	1.01114		159.338	160.396	153.989	110.649	184.085	164.428		24.4445	26.7075	21.9392	25.515
132318		149.909	160.326	142.771	133.259	203.323	168.052				0	0	0	0	0	0		0	0	0	0	0	0		0	0	0	0	0	0		1.00078	1.00969	1.00048	1.01142	0.985427	1.01106		162.371	160.326	153.777	133.259	203.323	168.052		24.4445	26.7075	21.9392	25.692
132398		163.512	157.364	138.786	126.625	172.586	170.3				0	0	0	0	0	0		0	0	0	0	0	0		0	0	0	0	0	0		1.00088	1.0097	1.00048	1.01106	0.985269	1.011		163.512	157.364	153.726	126.625	172.586	170.3		24.7022	26.801	22.0433	25.7572
132478		155.848	164.293	144.991	112.246	171.628	163.841				0	0	0	0	0	0		0	0	0	0	0	0		0	0	0	0	0	0		1.00128	1.00968	1.0004	1.01079	0.985364	1.01066		155.848	164.293	153.692	112.246	171.628	163.841		24.5068	26.887	22.0895	25.4905
132558		139.426	156.568	130.719	114.4	168.051	150.682				0	0	0	0	0	0		0	0	0	0	0	0		0	0	0	0	0	0		1.00162	1.00953	1.00077	1.01061	0.985359	1.01037		162.002	156.568	153.624	114.4	168.051	156.063		24.5068	26.909	22.1183	25.507
132638		163.158	133.386	149.79	116.101	160.806	150.394				0	0	0	0	0	0		0	0	0	0	0	0		0	0	0	0	0	0		1.00175	1.00945	1.00107	1.01043	0.98549	1.01032		163.158	160.285	149.79	116.101	171.793	155.852		24.5172	26.9675	22.1798	25.5755
132758		144.927	128.294	126.191	102.49	155.936	145.322				0	0	0	0	0	0		0	0	0	0	0	0		0	0	0	0	0	0		1.00195	1.00928	1.00125	1.01019	0.985399	1.0101		161.708	160.116	153.267	114.237	171.805	155.878		24.63	27.0312	22.1527	25.6375
132838		164.234	179.062	155.056	116.156	190.72	168.891				0	0	0	0	0	0		0	0	0	0	0	0		0	0	0	0	0	0		1.00209	1.00919	1.00129	1.01011	0.985009	1.01004		164.234	179.062	155.056	116.156	190.72	168.891		24.7107	27.205	22.3092	25.7585
132998		138.068	200.717	160.904	149.439	164.153	183.33				0	0	0	0	0	0		0	0	0	0	0	0		0	0	0	0	0	0		1.00211	1.00911	1.00108	1.00975	0.984744	1.00995		161.644	200.717	160.904	149.439	171.583	183.33		24.784	27.6058	22.1418	25.9977
133078		184.698	235.784	187.508	178.623	207.94	223.859				0	0	0	0	0	0		0	0	0	0	0	0		0	0	0	0	0	0		1.00221	1.00881	1.00119	1.00909	0.984474	1.00968		184.698	235.784	187.508	178.623	207.94	223.859		24.8075	27.7718	22.067	25.5447
133178		177.238	187.141	180.98	148.822	216.12	188.375				0	0	0	0	0	0		0	0	0	0	0	0		0	0	0	0	0	0		1.00206	1.00866	1.00118	1.00876	0.984042	1.00942		177.238	187.141	180.98	148.822	216.12	188.375		24.8762	27.845	22.0275	25.7283
133258		202.36	234.534	160.424	183.792	233.589	219.273				0	0	0	0	0	0		0	0	0	0	0	0		0	0	0	0	0	0		1.00242	1.00865	1.00135	1.00838	0.983903	1.00919		202.36	234.534	160.424	183.792	233.589	219.273		24.9767	27.8738	22.1415	25.801
133358		170.456	222.612	170.768	154.351	204.081	192.836				0	0	0	0	0	0		0	0	0	0	0	0		0	0	0	0	0	0		1.00273	1.00822	1.00135	1.00798	0.983638	1.00891		170.456	222.612	170.768	154.351	204.081	192.836		25.023	27.8738	22.291	26.0457
133458		188.072	193.537	158.825	152.67	215.871	191.119				0	0	0	0	0	0		0	0	0	0	0	0		0	0	0	0	0	0		1.00292	1.00818	1.00128	1.00766	0.983519	1.00868		188.072	193.537	158.825	152.67	215.871	191.119		24.935	27.8185	22.3835	26.0865
133538		186.212	214.48	171.624	142.618	213.591	194.782				0	0	0	0	0	0		0	0	0	0	0	0		0	0	0	0	0	0		1.00312	1.00801	1.00129	1.00748	0.98316	1.00833		186.212	214.48	171.624	142.618	213.591	194.782		24.955	28.1	22.4222	25.9938
133618		154.545	162.552	147.996	128.425	166.767	160.14				0	0	0	0	0	0		0	0	0	0	0	0		0	0	0	0	0	0		1.00315	1.00795	1.00152	1.00697	0.98308	1.00821		154.545	162.552	147.996	128.425	171.341	160.14		25.0377	28.17	22.4852	25.977
133718		163.521	199.454	158.37	149.713	167.305	166.297				0	0	0	0	0	0		0	0	0	0	0	0		0	0	0	0	0	0		1.00329	1.00797	1.00143	1.0071	0.982938	1.00795		163.521	199.454	158.37	149.713	171.232	166.297		25.175	28.7438	22.521	25.9808
133798		170.124	196.49	151.481	138.77	175.655	176.07				0	0	0	0	0	0		0	0	0	0	0	0		0	0	0	0	0	0		1.00333	1.0078	1.00126	1.00666	0.982818	1.00747		170.124	196.49	151.481	138.77	175.655	176.07		25.2385	29.0115	22.669	26.185
133878		186.855	175.456	156.672	116.232	189.364	150.766				0	0	0	0	0	0		0	0	0	0	0	0		0	0	0	0	0	0		1.00359	1.00774	1.0014	1.00633	0.982588	1.00718		186.855	175.456	156.672	116.232	189.364	155.144		25.3815	28.8395	22.756	26.1698
133998		209.484	204.494	181.59	166.027	214.406	189.406				0	0	0	0	0	0		0	0	0	0	0	0		0	0	0	0	0	0		1.00372	1.00741	1.00131	1.00594	0.982278	1.00681		209.484	204.494	181.59	166.027	214.406	189.406		25.4857	28.659	22.9125	26.237
134098		208.756	182.771	179.025	127.724	229.166	170.818				0	0	0	0	0	0		0	0	0	0	0	0		0	0	0	0	0	0		1.0041	1.00741	1.0013	1.0056	0.981901	1.00672		208.756	182.771	179.025	127.724	229.166	170.818		25.4857	28.743	22.9125	26.3755
134198		171.658	211.741	153.727	143.163	187.848	187.05				0	0	0	0	0	0		0	0	0	0	0	0		0	0	0	0	0	0		1.00433	1.00728	1.00135	1.00533	0.981589	1.00635		171.658	211.741	153.727	143.163	187.848	187.05		25.5018	28.8165	22.8902	26.6918
134278		186.198	234.414	157.505	169.682	184.534	191.175				0	0	0	0	0	0		0	0	0	0	0	0		0	0	0	0	0	0		1.0045	1.00728	1.00125	1.00516	0.981294	1.00597		186.198	234.414	157.505	169.682	184.534	191.175		25.5203	28.8535	23.0012	26.879
134358		185.01	174.751	166.55	105.849	194.602	160.007				0	0	0	0	0	0		0	0	0	0	0	0		0	0	0	0	0	0		1.00463	1.00719	1.00118	1.00483	0.980882	1.00592		185.01	174.751	166.55	113.244	194.602	160.007		25.4225	28.6043	23.121	27.0707
134438		173.411	180.328	152.85	127.82	205.032	163.915				0	0	0	0	0	0		0	0	0	0	0	0		0	0	0	0	0	0		1.00488	1.00707	1.0011	1.0045	0.980542	1.00555		173.411	180.328	152.85	127.82	205.032	163.915		25.083	28.6125	22.9585	27.1997
134518		177.316	164.419	163.973	126.157	231.056	153.093				0	0	0	0	0	0		0	0	0	0	0	0		0	0	0	0	0	0		1.00512	1.00687	1.00119	1.00422	0.980209	1.00504		177.316	164.419	163.973	126.157	231.056	154.588		24.937	28.906	22.9437	27.4315
134598		180.701	153.469	169.313	116.793	192.893	169.926				0	0	0	0	0	0		0	0	0	0	0	0		0	0	0	0	0	0		1.00558	1.00681	1.0011	1.00343	0.980073	1.00459		180.701	158.343	169.313	116.793	192.893	169.926		24.9718	28.852	23.0538	27.2028
134678		165.538	149.098	152.94	104.387	184.769	150.281				0	0	0	0	0	0		0	0	0	0	0	0		0	0	0	0	0	0		1.00592	1.00661	1.00133	1.00304	0.979772	1.00402		165.538	158.315	152.94	112.444	184.769	154.153		25.185	28.633	23.385	27.112
134798		138.765	150.402	164.979	114.126	161.84	151.358				0	0	0	0	0	0		0	0	0	0	0	0		0	0	0	0	0	0		1.0062	1.0064	1.00124	1.00281	0.979527	1.0035		160.093	158.316	164.979	114.126	171.173	153.558		25.5723	28.801	23.5035	27.0207
134878		171.377	198.257	145.124	139.722	163.559	168.907				0	0	0	0	0	0		0	0	0	0	0	0		0	0	0	0	0	0		1.00625	1.00611	1.00104	1.00244	0.979108	1.00304		171.377	198.257	151.791	139.722	171.1	168.907		25.6848	29.122	23.5245	27.1
135018		172.1	173.149	185.628	117.423	187.122	168.296				0	0	0	0	0	0		0	0	0	0	0	0		0	0	0	0	0	0		1.00646	1.00602	1.00133	1.00206	0.978901	1.00274		172.1	173.149	185.628	117.423	187.122	168.296		25.6848	29.4805	23.5245	27.3397
135118		164.619	168.821	154.447	114.213	184.039	141.96				0	0	0	0	0	0		0	0	0	0	0	0		0	0	0	0	0	0		1.00684	1.00595	1.00134	1.0018	0.978814	1.00241		164.619	168.821	154.447	114.213	184.039	153.414		25.6848	29.574	23.5245	27.7347
135198		185.254	173.676	143.964	104.77	174.117	134.562				0	0	0	0	0	0		0	0	0	0	0	0		0	0	0	0	0	0		1.00712	1.00601	1.00144	1.00137	0.978454	1.00216		185.254	173.676	151.777	112.441	174.117	153.399		25.913	29.6573	23.2688	27.8662
135278		164.562	145.748	143.286	93.239	192.551	125.258				0	0	0	0	0	0		0	0	0	0	0	0		0	0	0	0	0	0		1.00749	1.00604	1.00127	1.00128	0.978009	1.00183		164.562	158.082	151.746	112.081	192.551	153.326		25.7303	29.603	23.4065	27.638
135358		145.755	157.014	133.469	101.245	172.088	141.077				0	0	0	0	0	0		0	0	0	0	0	0		0	0	0	0	0	0		1.00769	1.00579	1.00127	1.00099	0.977735	1.00145		159.36	157.014	151.727	111.893	172.088	153.308		26.151	29.5987	23.6407	27.489
135441		153.864	149.112	145.963	107.654	136.702	127.164				0	0	0	0	0	0		0	0	0	0	0	0		0	0	0	0	0	0		1.00781	1.00566	1.00148	1.00056	0.977519	1.00124		153.864	157.488	151.72	111.82	170.786	153.296		26.2008	29.6358	24.0577	27.4262
135538		150.902	134.049	125.727	94.462	154.903	137.279				0	0	0	0	0	0		0	0	0	0	0	0		0	0	0	0	0	0		1.00797	1.00552	1.0016	1.00045	0.97723	1.00085		159.296	157.355	151.546	111.695	170.853	153.255		26.249	29.6612	24.0695	27.4273
135618		132.483	135.954	125.992	94.751	145.818	126.977				0	0	0	0	0	0		0	0	0	0	0	0		0	0	0	0	0	0		1.00817	1.0056	1.00145	1.00019	0.977075	1.00054		159.223	157.042	151.566	111.633	170.716	153.163		26.4135	29.624	24.232	27.4563
135698		156.324	139.684	141.386	105.919	160.423	143.316				0	0	0	0	0	0		0	0	0	0	0	0		0	0	0	0	0	0		1.00825	1.00527	1.00125	0.999643	0.976753	0.999877		156.324	157.083	151.368	111.571	170.719	153.117		26.6318	29.7158	24.3278	27.6378
135778		204.25	167.176	154.703	101.773	188.049	141.993				0	0	0	0	0	0		0	0	0	0	0	0		0	0	0	0	0	0		1.00851	1.00588	1.00129	0.999326	0.976344	0.999397		204.25	167.176	154.703	111.589	188.049	152.923		26.6318	29.3727	24.3278	27.8288
135878		154.133	177.751	138.877	111.623	177.689	154.95				0	0	0	0	0	0		0	0	0	0	0	0		0	0	0	0	0	0		1.00831	1.00526	1.00137	0.999219	0.97601	0.999057		159.22	177.751	151.25	111.596	177.689	152.624		26.6318	29.3727	24.1018	28.0025
135998		146.111	149.739	139.668	104.129	161.662	156.554				0	0	0	0	0	0		0	0	0	0	0	0		0	0	0	0	0	0		1.00784	1.00521	1.00131	0.998853	0.975843	0.998663		159.231	157.019	151.25	111.617	170.713	152.494		26.6318	29.5185	23.8278	28.132
136078		155.642	143.503	150.989	101.142	166.517	144.877				0	0	0	0	0	0		0	0	0	0	0	0		0	0	0	0	0	0		1.0081	1.00492	1.0011	0.998652	0.975407	0.998262		155.642	156.755	150.989	111.532	170.717	152.535		26.6832	29.4083	24.1018	28.1222
136158		151.439	146.391	139.202	107.186	160.69	141.876				0	0	0	0	0	0		0	0	0	0	0	0		0	0	0	0	0	0		1.0072	1.00509	1.00125	0.998367	0.975247	0.998015		159.247	156.582	151.194	111.486	170.664	152.445		26.6832	29.16	24.0403	28.1255
136238		136.011	130.846	160.379	101.378	153.166	144.256				0	0	0	0	0	0		0	0	0	0	0	0		0	0	0	0	0	0		1.00745	1.00511	1.00146	0.998284	0.974935	0.997535		159.24	156.208	160.379	111.343	170.506	152.466		26.864	29.147	23.9592	28.39
136338		137.517	127.382	128.692	92.523	150.545	132.256				0	0	0	0	0	0		0	0	0	0	0	0		0	0	0	0	0	0		1.00788	1.00508	1.00151	0.997945	0.974627	0.997028		159.194	156.102	150.972	111.186	170.121	152.416		26.4127	28.9322	24.0545	28.3113
136418		149.089	128.734	124.881	87.677	171.518	129.47				0	0	0	0	0	0		0	0	0	0	0	0		0	0	0	0	0	0		1.00813	1.00489	1.00164	0.997876	0.974358	0.996723		158.964	155.991	150.715	111.046	170.036	151.591		26.2193	28.9805	24.0292	28.4183
136498		138.185	124.446	119.604	86.877	137.983	123.841				0	0	0	0	0	0		0	0	0	0	0	0		0	0	0	0	0	0		1.00823	1.00486	1.00164	0.997658	0.974038	0.996162		158.944	155.994	150.716	111.057	170.054	151.274		26.3872	29.2262	24.0827	28.7553
136598		157.275	134.242	148.214	106.982	171.393	145.445				0	0	0	0	0	0		0	0	0	0	0	0		0	0	0	0	0	0		1.00846	1.0049	1.00171	0.99745	0.974079	0.99564		157.275	155.99	150.702	110.997	170.052	151.335		26.7597	29.3045	24.1075	28.9103
136718		168.67	158.493	154.614	110.986	170.724	152.656				0	0	0	0	0	0		0	0	0	0	0	0		0	0	0	0	0	0		1.00848	1.00474	1.0015	0.996915	0.973659	0.995073		168.67	156.006	154.614	110.997	170.075	151.591		26.9707	29.3725	24.1275	29.2522
136798		168.955	146.562	145.211	112.699	165.694	143.335				0	0	0	0	0	0		0	0	0	0	0	0		0	0	0	0	0	0		1.00725	1.00498	1.0012	0.996603	0.973415	0.995065		168.955	155.982	150.804	111.016	170.089	151.596		27.352	29.3725	24.1275	29.3033
136878		151.187	152.49	152.11	111.292	147.089	138.85				0	0	0	0	0	0		0	0	0	0	0	0		0	0	0	0	0	0		1.00723	1.00523	1.00122	0.996479	0.973313	0.994659		159.246	155.958	152.11	110.857	170.095	151.856		27.8278	29.3725	24.1075	29.3373
136998		167.74	138.04	145.796	97.592	162.729	147.518				0	0	0	0	0	0		0	0	0	0	0	0		0	0	0	0	0	0		1.00705	1.0052	1.00121	0.99629	0.973122	0.99435		167.74	155.961	150.802	110.88	170.109	152.055		27.4553	29.5925	24.0827	29.5743
137078		138.202	145.313	155.427	85.545	160.853	124.053				0	0	0	0	0	0		0	0	0	0	0	0		0	0	0	0	0	0		1.00713	1.0051	1.00126	0.995809	0.972788	0.993921		159.207	155.85	155.427	110.751	170.038	151.343		26.7685	29.4583	23.846	29.571
137158		139.712	136.52	145.024	97.41	151.985	150.571				0	0	0	0	0	0		0	0	0	0	0	0		0	0	0	0	0	0		1.00727	1.00514	1.00142	0.995422	0.972625	0.993321		159.155	155.772	150.07	110.65	169.631	151.223		26.7597	29.7715	23.3538	29.3352
137238		131.626	114.384	126.579	83.961	155.309	115.058				0	0	0	0	0	0		0	0	0	0	0	0		0	0	0	0	0	0		1.00739	1.00504	1.00153	0.995111	0.972492	0.992963		159.13	155.572	149.97	110.528	169.28	151.011		26.9707	30.0835	23.2253	29.7133
137318		162.886	131.056	141.053	83.364	152.589	128.658				0	0	0	0	0	0		0	0	0	0	0	0		0	0	0	0	0	0		1.00747	1.005	1.00147	0.994972	0.972357	0.992555		162.886	155.578	149.86	110.269	169.304	150.834		27.0113	30.4155	23.1388	29.9308
137438		137.828	112.207	112.558	78.98	131.88	117.66				0	0	0	0	0	0		0	0	0	0	0	0		0	0	0	0	0	0		1.00769	1.00497	1.00165	0.994676	0.97214	0.992256		158.688	155.499	149.849	109.783	169.138	150.785		27.0223	30.344	23.2365	29.699
137538		178.84	158.415	160.176	111.925	177.364	133.737				0	0	0	0	0	0		0	0	0	0	0	0		0	0	0	0	0	0		1.00789	1.00497	1.00183	0.994284	0.97175	0.991851		178.84	155.499	160.176	109.422	177.364	150.77		27.0943	30.539	23.3995	29.4907
137638		161.003	152.74	164.805	116.341	169.059	149.031				0	0	0	0	0	0		0	0	0	0	0	0		0	0	0	0	0	0		1.00817	1.00493	1.0019	0.994304	0.971808	0.991577		161.003	155.5	164.805	109.421	169.155	150.717		27.1288	30.8685	23.4772	29.678
137718		158.699	168.614	158.215	103.801	174.16	150.786				0	0	0	0	0	0		0	0	0	0	0	0		0	0	0	0	0	0		1.00764	1.00482	1.00149	0.994151	0.971589	0.99111		158.699	168.614	158.215	109.37	174.16	150.687		27.1288	31.1978	23.4772	29.6483
137798		149.102	146.166	137.669	93.762	148.384	146.288				0	0	0	0	0	0		0	0	0	0	0	0		0	0	0	0	0	0		1.00682	1.00463	1.00145	0.994149	0.971369	0.990788		158.719	155.501	149.861	109.37	169.207	150.689		27.1288	31.4275	23.4772	29.6483
137878		152.688	143.747	149.823	94.134	169.438	128.09				0	0	0	0	0	0		0	0	0	0	0	0		0	0	0	0	0	0		1.00681	1.00458	1.00154	0.993966	0.971334	0.990485		158.72	155.502	149.856	109.371	169.213	150.692		27.1288	31.4928	23.4772	29.8337
137998		140.814	141.142	146.181	90.322	159.234	136.535				0	0	0	0	0	0		0	0	0	0	0	0		0	0	0	0	0	0		1.00693	1.00454	1.00149	0.99369	0.971255	0.990189		158.713	155.502	149.859	109.377	169.227	150.706		27.0943	31.6735	23.3995	30.004
138078		157.271	126.875	133.082	77.244	152.739	121.538				0	0	0	0	0	0		0	0	0	0	0	0		0	0	0	0	0	0		1.00722	1.00442	1.00159	0.99336	0.971112	0.989755		158.649	155.494	149.8	109.361	169.112	150.726		27.0408	32.2982	23.3673	29.9693
138158		152.212	128.777	132.78	85.923	131.91	110.982				0	0	0	0	0	0		0	0	0	0	0	0		0	0	0	0	0	0		1.00736	1.00449	1.00149	0.993209	0.970857	0.989708		158.097	155.414	149.694	109.048	169.072	150.686		27.1105	32.6942	23.4025	30.2248
138238		133.862	114.158	132.684	90.982	121.625	120.741				0	0	0	0	0	0		0	0	0	0	0	0		0	0	0	0	0	0		1.00742	1.00448	1.0013	0.992894	0.97056	0.989321		158.085	155.187	149.71	108.766	169.057	150.662		27.4427	32.7365	23.5352	30.1328
138318		128.105	127.831	116.96	79.027	137.922	129.855				0	0	0	0	0	0		0	0	0	0	0	0		0	0	0	0	0	0		1.00752	1.00444	1.00115	0.992896	0.970433	0.989005		158.066	155.194	149.724	108.603	169.042	150.603		27.561	32.973	23.637	30.0015
138438		182.548	152.078	147.855	90.616	143.656	122.315				0	0	0	0	0	0		0	0	0	0	0	0		0	0	0	0	0	0		1.00755	1.00454	1.00139	0.992857	0.97028	0.988852		182.548	155.177	149.702	108.605	168.892	150.572		27.6462	33.2208	23.743	30.35
138518		174.932	146.631	158.818	111.832	162.754	139.532				0	0	0	0	0	0		0	0	0	0	0	0		0	0	0	0	0	0		1.00758	1.00477	1.00115	0.992804	0.970486	0.988919		174.932	155.139	158.818	108.607	168.189	150.492		27.561	33.2208	23.6215	30.2425
138618		155.793	136.504	156.302	97.382	157.2	132.219				0	0	0	0	0	0		0	0	0	0	0	0		0	0	0	0	0	0		1.0076	1.00475	1.00113	0.992436	0.970251	0.988509		158.05	155.142	156.302	108.621	168.192	150.418		27.561	33.2208	23.5155	30.2997
138698		140.455	147.407	134.465	84.466	154.486	116.932				0	0	0	0	0	0		0	0	0	0	0	0		0	0	0	0	0	0		1.00658	1.00472	1.00138	0.992727	0.970129	0.988203		158.318	155.147	149.603	108.61	168.194	150.437		27.561	33.2208	23.5155	30.4195
138798		152.77	134.748	150.08	90.316	152.433	122.214				0	0	0	0	0	0		0	0	0	0	0	0		0	0	0	0	0	0		1.00679	1.0045	1.00115	0.992482	0.969957	0.987892		158.252	155.185	149.612	108.619	168.256	150.456		27.4427	33.411	23.6247	30.6407
138878		136.683	120.598	141.235	88.37	150.097	116.34				0	0	0	0	0	0		0	0	0	0	0	0		0	0	0	0	0	0		1.00661	1.00462	1.00084	0.992107	0.969866	0.987528		158.31	155.163	149.624	108.639	168.304	150.479		27.4427	33.411	23.7215	30.8512
138998		140.814	134.184	126.868	72.238	132.819	108.722				0	0	0	0	0	0		0	0	0	0	0	0		0	0	0	0	0	0		1.00674	1.00438	1.00064	0.99154	0.969526	0.987048		158.267	154.982	149.631	108.725	168.484	150.409		27.4427	33.487	23.839	31.0205
139078		130.682	110.938	116.429	80.759	132.803	101.454				0	0	0	0	0	0		0	0	0	0	0	0		0	0	0	0	0	0		1.00703	1.00427	1.00044	0.991207	0.969407	0.986695		157.833	154.888	149.574	108.606	168.183	150.37		27.259	33.5165	23.7987	31.205
139198		130.975	118.879	126.836	79.474	113.102	113.745				0	0	0	0	0	0		0	0	0	0	0	0		0	0	0	0	0	0		1.00736	1.00424	1.00032	0.991016	0.969477	0.986418		157.345	154.89	149.394	108.448	168.099	150.322		27.0902	33.806	23.8242	31.0565
139278		136.897	112.865	126.978	83.365	132.374	97.624				0	0	0	0	0	150		0	0	0	0	0	30.4539		0	0	0	0	0	1		1.00767	1.00444	1.00045	0.991251	0.969565	0.986335		157.331	154.88	149.327	108.389	168.092	150.117		27.1012	33.806	24.1672	31.0565
139358		165.934	138.214	163.607	117.679	163.6	134.19				0	0	0	0	0	150		0	0	0	0	0	31.2522		0	0	0	0	0	1		1.008	1.00455	1.00046	0.991288	0.96955	0.986124		165.934	154.875	163.607	117.679	168.093	149.8		27.1865	33.806	24.3645	31.0565
139438		144.066	152.72	159.258	91.257	162.658	124.671				0	0	0	0	0	150		0	0	0	0	0	30.7455		0	0	0	0	0	1		1.00765	1.00421	1.00042	0.991778	0.96975	0.986464		157.332	154.891	159.258	108.258	168.077	149.742		27.1865	33.806	24.3997	31.0565
139518		167.79	138.555	151.812	93.958	159.707	150.356				0	0	0	0	0	150		0	0	0	0	0	31.7105		0	0	0	0	0	1		1.00782	1.00433	1.0009	0.991926	0.969758	0.986439		167.79	154.885	149.32	108.578	168.076	149.746		27.1012	33.806	24.3997	31.23
139638		158.663	136.433	153.627	89.881	140.874	123.84				0	0	0	150	0	150		0	0	0	22.0226	0	32.1364		0	0	0	1	0	1		1.00691	1.00342	1.00051	0.991783	0.969651	0.986161		158.663	154.935	153.627	108.583	168.085	149.794		27.259	33.806	24.3997	31.23
139718		154.677	128.495	141.44	103.42	135.974	125.275				0	0	0	0	0	150		0	0	0	0	0	32.1154		0	0	0	0	0	1		1.00704	1.00358	1.00043	0.993301	0.969681	0.986827		158.175	155.055	149.382	108.286	168.082	149.681		27.4402	33.9472	24.489	31.23
139798		143.27	130.888	151.247	84.935	137.963	120.324				0	0	0	150	0	150		0	0	0	21.9086	0	32.2216		0	0	0	1	0	1		1.00712	1.00381	1.00051	0.991966	0.969731	0.986781		158.151	155.3	149.566	108.661	168.078	149.688		27.2657	33.6635	24.6508	31.2815
139878		131.612	124.725	130.198	77.332	126.336	110.403				0	0	0	150	0	150		0	0	0	22.8021	0	33.2599		0	0	0	1	0	1		1.00719	1.00385	1.00055	0.992201	0.96966	0.986584		158.132	155.016	149.378	108.558	168.008	149.491		27.2657	33.6577	24.489	31.23
139998		124.241	117.021	126.956	81.433	131.498	106.44				0	0	0	150	0	150		0	0	0	23.1166	0	33.2141		0	0	0	1	0	1		1.00715	1.00406	1.00094	0.991669	0.969361	0.985829		158.13	155.003	149.319	108.285	167.625	149.4		26.9747	33.6577	24.3997	31.0565
140078		125.382	116.354	129.911	86.017	116.614	111.487				0	0	0	150	0	150		0	0	0	23.2846	0	33.0223		0	0	0	1	0	1		1.00736	1.00415	1.00091	0.992083	0.968994	0.985816		157.755	154.997	149.319	108.572	167.261	149.4		26.9805	33.6577	24.4882	31.23
140158		118.843	114.817	118.788	64.21	120.954	103.347				0	0	0	150	0	150		0	0	0	23.5061	0	33.1215		0	0	0	1	0	1		1.0056	1.00372	1.00119	0.993308	0.968832	0.985982		158.107	155.312	149.315	108.588	167.277	149.396		26.9805	33.6635	24.3997	31.2815
140238		144.054	139.724	140.915	76.345	130.136	111.839				0	0	0	150	0	150		0	0	0	22.6382	0	31.9869		0	0	0	1	0	1		1.00478	1.00298	1.00092	0.99376	0.968935	0.986091		158.131	155.394	149.319	108.57	167.059	149.353		26.9288	33.6635	24.3997	31.2815
140338		162.723	148.319	149.923	100.875	153.257	131.742				0	0	0	150	0	150		0	0	0	23.4452	0	33.0043		0	0	0	1	0	1		1.00523	1.00314	1.00112	0.994355	0.969246	0.985995		162.723	155.494	149.359	108.61	167.235	149.356		26.9805	33.7345	24.489	31.389
140418		162.562	158.018	138.285	95.909	146.706	118.133				0	0	0	150	0	150		0	0	0	23.3955	0	32.6733		0	0	0	1	0	1		1.00531	1.00262	1.00105	0.994148	0.969665	0.985898		162.562	155.495	149.504	108.824	167.488	149.36		26.9747	33.7345	24.6508	31.643
140518		154.357	126.44	141.906	84.318	139.255	122.255				0	0	0	150	0	150		0	0	0	22.7529	0	33.8414		0	0	0	1	0	1		1.00516	1.00352	1.00158	0.99521	0.969858	0.985937		158.67	155.498	149.596	108.943	168	149.398		27.0642	33.9668	24.735	31.937
140598		126.888	139.598	143.879	100.475	155.456	116.522				0	0	0	150	0	150		0	0	0	22.9366	0	34.3414		0	0	0	1	0	1		1.00505	1.0041	1.00184	0.996357	0.969915	0.985809		158.724	155.505	149.662	109.089	167.998	149.587		27.0408	34.14	24.8565	32.2565
140678		142.703	121.191	135.227	77.828	145.559	119.105				0	0	0	150	0	150		0	0	0	23.8521	0	34.932		0	0	0	1	0	1		1.00527	1.00413	1.00147	0.997399	0.969912	0.985885		158.711	155.706	149.695	109.267	167.998	149.577		27.0408	34.2665	24.624	32.365
140778		138.137	116.032	131.364	70.332	145.77	93.626				0	0	0	150	0	150		0	0	0	24.056	0	35.2409		0	0	0	1	0	1		1.00428	1.00468	1.00175	0.997813	0.970159	0.985947		158.769	155.625	149.67	109.366	167.953	149.57		27.0408	34.2665	24.624	32.6688
140858		113.411	120.451	116.819	66.274	135.916	108.683				0	0	0	150	0	150		0	0	0	23.7605	0	35.1473		0	0	0	1	0	1		1.00289	1.00398	1.00193	0.997908	0.969947	0.985653		158.997	155.729	149.793	109.365	167.361	149.408		27.0408	34.2665	24.6738	32.6688
140998		120.432	118.024	131.718	78.032	129.291	104.484				0	0	0	150	0	150		0	0	0	23.5821	0	34.6263		0	0	0	1	0	1		1.00309	1.00341	1.00246	0.99797	0.969942	0.985436		159.188	155.97	149.816	109.406	167.363	149.373		27.0943	34.3893	24.7837	33.0328
141098		116.599	106.222	124.223	75.966	128.143	110.793				0	0	0	150	0	150		0	0	0	23.9115	0	35.1248		0	0	0	1	0	1		1.00334	1.00359	1.00297	0.998413	0.969937	0.98369		159.184	155.954	149.871	109.592	167.365	149.454		27.0943	34.7477	24.893	33.0623
141198		154.338	133.579	154.463	103.113	138.834	120.946				0	0	0	150	0	150		0	0	0	21.9869	0	33.6621		0	0	0	1	0	1		1.00377	1.00456	1.00257	0.999304	0.969964	0.982446		159.176	156.029	154.463	109.911	167.353	149.612		27.0943	34.8892	24.893	33.2463
141278		164.762	137.481	152.592	93.121	141.614	112.746				0	0	0	0	0	150		0	0	0	0	0	32.6162		0	0	0	0	0	1		1.0037	1.00598	1.00228	1.00065	0.970286	0.983392		164.762	156.058	150.048	110.069	167.284	149.722		27.0943	35.1863	24.6093	33.9305
141358		160.479	146.684	157.675	94.499	147.82	131.548				0	0	0	0	0	150		0	0	0	0	0	32.3147		0	0	0	0	0	1		1.0037	1.00643	1.00263	1.00064	0.970388	0.983696		160.479	156.311	157.675	110.456	167.273	149.669		27.2225	35.2888	24.6093	34.2075
141438		134.148	158.674	147.08	109.373	120.48	125.722				0	0	0	0	0	150		0	0	0	0	0	31.6665		0	0	0	0	0	1		1.00502	1.00642	1.00273	1.0004	0.971091	0.98386		159.217	156.595	150.074	110.5	167.533	149.641		27.492	35.5635	25.1015	34.2075
141518		144.555	132.738	146.081	88.058	147.825	113.21				0	0	0	0	0	150		0	0	0	0	0	31.646		0	0	0	0	0	1		1.00419	1.00691	1.00304	1.00076	0.970804	0.983729		159.237	156.689	150.318	110.618	167.662	149.664		27.352	35.7965	25.363	34.3538
141598		127.724	130.972	125.845	86.671	145.559	112.84				0	0	0	0	0	150		0	0	0	0	0	31.6233		0	0	0	0	0	1		1.00407	1.00724	1.00369	1.00066	0.970646	0.983817		159.24	157	150.109	110.762	167.733	149.649		27.492	36.2365	25.363	34.4563
141678		141.655	118.446	135.793	82.725	129.35	113.531				0	0	0	0	0	150		0	0	0	0	0	31.8724		0	0	0	0	0	1		1.0042	1.0069	1.0042	1.00104	0.970585	0.985014		159.237	157.019	150.028	110.732	167.254	149.382		27.492	36.2365	25.1015	34.4563
141758		134.974	127.676	142.171	85.703	121.583	112.032				0	0	0	0	0	150		0	0	0	0	0	31.042		0	0	0	0	0	1		1.0036	1.00693	1.00369	1.00115	0.970319	0.98659		159.257	156.685	150.11	110.723	167.093	149.154		27.492	35.7965	25.363	34.4563
141838		141.645	145.624	139.339	87.615	125.859	117.16				0	0	0	0	0	150		0	0	0	0	0	31.6742		0	0	0	0	0	1		1.00366	1.00696	1.00386	1.00117	0.969938	0.986454		159.209	156.678	150.598	110.721	167.166	149.178		27.0867	35.7965	25.2512	34.4563
141998		127.18	130.499	135.736	81.255	124.369	100.732				0	0	0	0	0	150		0	0	0	0	0	30.3877		0	0	0	0	0	1		1.0037	1.00622	1.00353	1.0011	0.970064	0.986819		159.251	157.031	150.967	110.727	166.785	149.114		27.492	36.2365	25.3725	34.4563
142098		167.639	150.184	144.701	106.774	157.661	133.736				0	0	0	0	0	0		0	0	0	0	0	0		0	0	0	0	0	0		1.00386	1.00611	1.0029	1.001	0.969763	0.987085		167.639	157.033	150.977	110.735	166.858	149.068		28.1788	36.2365	25.3382	34.4563
142178		163.343	144.066	147.861	94.019	188.499	133.563				0	0	0	0	0	0		0	0	0	0	0	0		0	0	0	0	0	0		1.00418	1.00513	1.00302	1.00104	0.969556	0.986821		163.343	157.109	150.975	110.732	188.499	149.114		28.1788	36.2365	25.3382	34.4563
142298		155.127	153.186	160.078	100.734	165.018	137.826				0	0	0	0	0	0		0	0	0	0	0	0		0	0	0	0	0	0		1.00425	1.00389	1.00307	1.00111	0.96951	0.986852		159.313	157.344	160.078	110.727	166.919	149.109		28.0387	36.2365	25.3105	34.4563
142378		161.904	142.433	150.623	108.632	144.603	131.563				0	0	0	0	0	0		0	0	0	0	0	0		0	0	0	0	0	0		1.00426	1.00378	1.00292	1.00097	0.969364	0.986452		161.904	157.364	150.976	110.737	166.955	149.178		28.0387	36.4948	25.3105	34.4563
142458		164.768	131.781	136.939	101.037	140.762	122.493				0	0	0	0	0	0		0	0	0	0	0	0		0	0	0	0	0	0		1.00411	1.00497	1.0024	1.00101	0.968901	0.986307		164.768	157.138	150.984	110.734	167.067	149.204		28.1788	36.4948	25.3105	34.4563
142538		134.317	127.991	144.363	83.585	155.132	116.672				0	0	0	0	0	0		0	0	0	0	0	0		0	0	0	0	0	0		1.00421	1.00359	1.00268	1.00143	0.968624	0.985981		159.315	157.38	150.98	110.701	167.135	149.261		28.1788	36.4948	25.3382	34.4563
142618		129.522	120.608	138.873	78.565	134.859	113.155				0	0	0	0	0	0		0	0	0	0	0	0		0	0	0	0	0	0		1.00444	1.00289	1.00257	1.00142	0.968451	0.986432		159.231	157.212	150.982	110.702	167.163	148.858		27.6795	36.0547	25.3382	34.4563
142698		153.024	128.337	143.047	77.379	135.321	109.868				0	0	0	0	0	0		0	0	0	0	0	0		0	0	0	0	0	0		1.00483	1.00154	1.00208	1.00184	0.968594	0.986865		159.282	157.15	150.99	110.521	167.142	148.373		28.3663	35.8218	25.3382	34.3538
142798		125.927	128.969	134.92	83.767	122.981	94.429				0	0	0	0	0	0		0	0	0	0	0	0		0	0	0	0	0	0		1.00463	1.00181	1.00203	1.00188	0.968543	0.986625		159.457	157.098	150.995	110.517	166.785	148.43		28.4745	35.8218	25.3725	34.3538
142878		173.582	148.601	144.756	102.041	150.722	130.585				0	0	0	0	0	0		0	0	0	0	0	0		0	0	0	0	0	0		1.00494	1.00071	1.0022	1.00193	0.968686	0.986508		173.582	157.309	151.132	110.513	166.782	148.459		28.7105	35.8218	25.4135	34.3538
142998		177.436	172.122	158.1	100.004	162.887	139.139				0	0	0	0	0	0		0	0	0	0	0	0		0	0	0	0	0	0		1.00536	1.00075	1.00227	1.00176	0.968652	0.986233		177.436	172.122	158.1	110.528	166.782	148.525		28.7757	36.0547	25.4135	34.4188
143098		157.804	158.462	136.971	95.792	140.801	138.74				0	0	0	0	0	0		0	0	0	0	0	0		0	0	0	0	0	0		1.00557	1.00062	1.00261	1.00173	0.968468	0.985767		160.43	157.486	151.094	110.531	166.803	148.637		28.7757	36.215	25.4135	34.4188
143178		138.763	155.496	131.957	99.131	143.867	129.142				0	0	0	0	0	0		0	0	0	0	0	0		0	0	0	0	0	0		1.00564	1.00054	1.00275	1.00165	0.968274	0.985426		160.39	157.493	151.082	110.538	166.85	148.718		28.7757	36.3417	25.5827	34.5263
143258		153.692	148.623	121.065	87.227	148.882	123.227				0	0	0	0	0	0		0	0	0	0	0	0		0	0	0	0	0	0		1.00565	1.00072	1.00262	1.00123	0.968091	0.985717		160.387	157.478	151.094	110.576	166.895	148.649		28.7757	36.3417	25.4135	34.8123
143338		155.254	129.825	141.829	92.574	135.575	124.966				0	0	0	0	0	0		0	0	0	0	0	0		0	0	0	0	0	0		1.00575	1.00062	1.00261	1.00097	0.968475	0.985694		160.332	157.486	151.094	110.599	166.801	148.655		28.7757	36.3417	25.3792	34.8123
143418		136.027	127.271	137.028	85.06	131.961	102.483				0	0	0	0	0	0		0	0	0	0	0	0		0	0	0	0	0	0		1.00576	1.0005	1.00276	1.0015	0.969008	0.985498		160.33	157.496	151.081	110.551	166.778	148.316		28.7757	36.3417	25.3792	34.8123
143538		127.63	133.263	126.844	91.975	122.766	119.087				0	0	0	150	0	0		0	0	0	22.4294	0	0		0	0	0	1	0	0		1.00557	1.00031	1.00291	1.00212	0.968771	0.985817		160.427	157.373	150.976	110.173	166.781	147.763		28.7757	36.1088	25.3382	34.666
143618		128.513	131.091	130.553	81.42	127.213	115.764				0	0	0	150	0	0		0	0	0	22.6074	0	0		0	0	0	1	0	0		1.00565	1.00027	1.00278	1.00219	0.968986	0.98609		160.518	157.073	150.978	110.153	166.778	147.718		28.9822	35.834	25.3382	34.666
143698		163.468	149.882	151.754	97.737	155.493	129.232				0	0	0	0	0	0		0	0	0	0	0	0		0	0	0	0	0	0		1.00583	1.00008	1.0029	1.002	0.968837	0.986201		163.468	157.02	150.977	110.198	166.78	147.365		28.9822	35.7315	25.3382	34.666
143778		174.003	147.649	172.863	97.487	165.254	135.963				0	0	0	0	0	0		0	0	0	0	0	0		0	0	0	0	0	0		1.00609	1.00012	1.00311	1.00171	0.968706	0.986446		174.003	157.019	172.863	109.825	166.741	147.292		28.9822	35.8755	25.3382	34.739
143878		160.865	151.606	149.577	101.011	159.355	137.08				0	0	0	0	0	0		0	0	0	0	0	0		0	0	0	0	0	0		1.00628	1.00017	1.00291	1.00166	0.968386	0.985947		160.865	157.018	150.976	109.838	166.769	147.441		28.7947	36.0243	25.3725	35.1538
143998		152.574	151.299	124.092	88.827	159.616	120.362				0	0	0	150	0	0		0	0	0	22.4897	0	0		0	0	0	1	0	0		1.00641	1.00003	1.00297	1.00131	0.96791	0.985382		160.499	157.021	150.975	109.933	166.774	147.13		28.7947	36.1525	25.419	35.9753
144098		153.245	140.314	134.575	90.138	158.526	124.614				0	0	0	150	0	0		0	0	0	22.843	0	0		0	0	0	1	0	0		1.00644	0.999757	1.00293	1.00111	0.967444	0.986078		160.498	157.026	150.976	109.988	166.779	146.994		28.9822	36.416	25.495	36.407
144178		140.359	130.801	132.735	71.575	137.62	120.815				0	0	0	150	0	0		0	0	0	23.449	0	0		0	0	0	1	0	0		1.00653	0.999419	1.0029	1.00073	0.96738	0.986325		160.496	157.032	150.977	110.093	166.779	146.967		28.9822	36.4595	25.495	36.595
144278		127.655	129.932	139.454	82.284	126.894	122.474				0	0	0	150	0	0		0	0	0	23.3155	0	0		0	0	0	1	0	0		1.00623	0.999206	1.00255	1.00084	0.967352	0.986059		160.503	157.036	150.982	110.063	166.78	146.996		29.1882	36.5683	25.763	36.7542
144358		126.341	121.62	120.981	72.321	136.859	131.602				0	0	0	150	0	0		0	0	0	23.5556	0	0		0	0	0	1	0	0		1.00631	0.999528	1.00243	1.00114	0.967955	0.986328		160.037	156.834	150.896	109.57	166.615	146.966		28.9817	36.2712	25.6417	36.3295
144438		137.353	115.048	123.824	67.329	120.265	98.516				0	0	0	150	0	0		0	0	0	24.2419	0	0		0	0	0	1	0	0		1.00613	0.999588	1.00242	1.00082	0.968288	0.986322		159.485	156.598	150.897	109.253	166.56	146.636		28.9165	36.1298	25.6417	35.955
144518		126.132	125.071	122.902	73.44	116.505	100.68				0	0	0	150	0	0		0	0	0	24.8913	0	0		0	0	0	1	0	0		1.00601	0.999487	1.00231	1.00061	0.967845	0.98628		159.502	156.546	150.92	109.315	166.633	146.65		29.091	36.0773	25.6417	35.955
144618		175.248	157.503	147.389	92.786	137.341	149.311				0	0	0	150	0	0		0	0	0	23.7909	0	0		0	0	0	1	0	0		1.00604	0.999422	1.00229	1.00022	0.967463	0.985769		175.248	156.548	150.924	109.414	166.696	146.833		29.2007	36.1045	25.6417	35.997
144698		159.247	137.146	153.054	94.557	152.824	126.835				0	0	0	150	0	0		0	0	0	24.3942	0	0		0	0	0	1	0	0		1.00601	0.99944	1.00211	1.0001	0.967074	0.986624		159.502	156.547	150.959	109.439	166.76	146.528		29.2117	36.3493	25.8527	36.0998
144798		154.641	137.364	127.285	96.393	141.542	139.279				0	0	0	150	0	0		0	0	0	24.9176	0	0		0	0	0	1	0	0		1.00621	0.999112	1.00195	0.999665	0.966719	0.987585		159.474	156.557	150.965	109.529	166.77	146.198		29.2117	36.9688	25.8527	36.344
144878		139.053	122.894	131.546	77.842	137.332	117.872				0	0	0	150	0	0		0	0	0	25.9011	0	0		0	0	0	1	0	0		1.00616	0.999061	1.0017	0.999266	0.966358	0.986859		159.481	156.559	150.969	109.612	166.774	146.444		29.3732	37.364	26.0852	36.4065
144998		149.284	122.104	134.394	87.532	143.856	121.995				0	0	0	150	0	0		0	0	0	26.7264	0	0		0	0	0	1	0	0		1.0064	0.998763	1.00167	0.99889	0.965741	0.986424		159.447	156.568	150.97	109.69	166.781	146.599		29.3732	37.576	26.0852	36.6688
145078		161.629	112.61	141.707	85.756	125.507	105.338				0	0	0	150	0	0		0	0	0	27.6189	0	0		0	0	0	1	0	0		1.00627	0.998368	1.00131	0.998132	0.965067	0.985863		161.629	156.582	150.975	109.89	166.896	146.799		29.8345	37.6365	26.0852	37.0015
145157		144.676	160.2	129.348	89.032	133.949	131.853				0	0	0	150	150	0		0	0	0	27.7253	34.0124	0		0	0	0	1	1	0		1.00626	0.999322	1.00115	0.997765	0.965049	0.985302		159.468	156.378	150.814	109.578	166.901	146.903		29.8345	37.318	26.0277	36.6088
145238		152.412	134.776	124.07	86.094	142.635	112.496				0	0	0	150	150	150		0	0	0	28.1449	34.9089	30.0559		0	0	0	1	1	1		1.00614	0.999038	1.00109	0.997797	0.965634	0.984916		159.302	156.08	150.406	109.161	166.749	146.566		29.6965	37.169	25.8547	36.393
145358		115.547	107.075	117.341	68.798	117.454	117.457				0	0	0	150	150	150		0	0	0	28.0646	36.5246	32.0784		0	0	0	1	1	1		1.00605	0.998784	1.00149	0.998279	0.965138	0.986434		159.223	155.925	149.98	108.701	166.771	145.628		29.9595	37.053	25.483	36.4368
145438		131.779	116.738	123.287	76.356	114.61	106.538				0	0	0	150	150	150		0	0	0	27.5735	35.2334	31.2503		0	0	0	1	1	1		1.00568	0.998538	1.00198	1.00032	0.965623	0.987843		159.142	155.561	149.934	108.191	166.751	145.403		29.734	37.096	25.6145	36.4525
145518		165.141	136.634	139.787	102.058	147.332	130.356				0	0	0	150	150	150		0	0	0	26.6534	35.2032	30.2553		0	0	0	1	1	1		1.00529	0.998204	1.00182	1.002	0.965592	0.987554		165.141	155.5	149.949	107.682	166.756	145.272		29.8653	37.264	25.7055	36.6268
145598		144.501	127.029	132.078	82.756	149.182	119.523				0	0	0	150	150	150		0	0	0	26.4223	35.8201	31.8788		0	0	0	1	1	1		1.00533	0.99784	1.00147	1.00133	0.96579	0.986803		158.91	155.502	149.981	107.886	166.723	145.36		29.7953	37.4142	25.8253	36.7045
145678		138.587	134.124	115.594	84.784	136.631	122.188				0	0	0	150	150	150		0	0	0	27.538	37.2992	33.4166		0	0	0	1	1	1		1.00523	0.99748	1.00112	1.00059	0.965148	0.987336		158.927	155.504	150.014	108.113	166.771	145.314		29.8205	37.4843	25.9223	36.8278
145758		156.408	115.465	147.288	78.806	131.147	123.255				0	0	0	150	150	150		0	0	0	27.7351	37.9136	35.0896		0	0	0	1	1	1		1.00524	0.997113	1.00087	0.999979	0.964696	0.986509		158.926	155.507	149.896	108.287	166.776	145.382		30.0305	37.5463	25.7503	37.2225
145838		137.056	118.273	144.618	69.978	130.371	101.825				0	150	0	150	150	150		0	31.583	0	27.9624	39.114	35.7872		0	1	0	1	1	1		1.00516	0.996756	1.00073	0.999521	0.964283	0.985878		158.939	155.593	149.905	108.415	166.78	145.431		30.5917	37.5957	25.7928	37.4228
145998		103.764	116.805	119.065	69.841	121.918	90.186				0	150	0	150	150	150		0	32.2207	0	28.9687	41.1499	37.3525		0	1	0	1	1	1		1.0053	0.996463	1.00067	0.999458	0.9639	0.98539		158.915	155.669	149.908	108.433	166.814	145.605		30.5917	37.6993	25.805	37.4228
146078		139.223	110.049	129.173	67.36	123.351	95.254				0	150	0	150	150	150		0	31.6352	0	29.983	42.1455	38.5273		0	1	0	1	1	1		1.00517	0.997379	1.00111	0.998916	0.964397	0.985782		158.813	155.495	149.809	108.113	166.705	145.305		30.7705	38.0457	25.7615	37.3063
146158		126.782	106.342	108.63	71.088	107.769	93.332				0	150	0	150	150	150		0	34.3693	0	31.1111	44.2406	40.8149		0	1	0	1	1	1		1.00502	0.99878	1.00175	0.998673	0.96466	0.985516		158.725	155.392	149.67	107.677	166.482	145.043		30.752	38.3362	25.7897	37.2503
146238		125.586	110.644	107.355	71.878	102.741	87.116				0	150	0	150	150	150		0	35.5876	0	31.9504	46.4619	41.7218		0	1	0	1	1	1		1.00494	1.00093	1.00166	0.999547	0.964044	0.985329		158.73	155.08	149.593	107.443	166.427	144.953		30.752	38.2645	25.93	37.1227
146338		167.956	138.589	160.208	75.581	146.739	114.171				0	150	0	150	150	150		0	34.4141	0	30.8023	46.0629	42.3234		0	1	0	1	1	1		1.00465	1.00196	1.00138	1.00036	0.963814	0.985088		167.956	154.793	160.208	107.191	165.918	144.9		30.8425	38.1873	26.1345	37.1075
146418		133.847	136.52	158.417	90.409	116.308	119.857				0	150	0	150	150	150		0	33.7523	0	30.5484	45.5278	42.4894		0	1	0	1	1	1		1.00436	1.00172	1.00104	1.00068	0.964363	0.98422		158.764	154.597	158.417	106.961	165.802	144.932		30.998	38.0075	26.24	37.0823
146498		126.191	140.583	132.184	95.115	123.734	113.353				0	150	0	150	150	150		0	34.3157	0	31.5801	46.5447	44.0146		0	1	0	1	1	1		1.0041	1.00111	1.00071	0.999928	0.963501	0.983394		158.692	154.484	149.368	106.89	166.044	144.968		31.1085	37.806	26.6145	37.0225
146618		132.722	118.899	132.582	68.522	121.345	92.942				0	150	0	150	150	150		0	34.2101	0	31.5173	47.9779	45.2401		0	1	0	1	1	1		1.00382	1.00047	1.00013	0.999137	0.962763	0.984293		158.698	154.392	149.416	106.834	166.342	144.93		31.2255	37.6687	26.9112	36.953
146698		154.164	128.878	134.57	89.542	127.835	102.83				0	150	0	150	150	150		0	35.1384	0	32.5393	48.8666	47.3215		0	1	0	1	1	1		1.00356	1.00009	0.999882	0.999507	0.963697	0.985582		158.723	154.426	149.445	106.817	165.966	144.881		31.4165	37.7917	27.1875	36.9712
146798		120.28	107.889	120.922	70.295	111.457	101.686				0	150	0	150	150	150		0	35.2087	0	32.9729	49.6484	48.4538		0	1	0	1	1	1		1.00359	0.999903	0.999816	0.999043	0.963341	0.984864		158.72	154.443	149.452	106.838	166.109	144.908		31.4165	38.1015	27.817	37.0862
146878		113.268	106.48	118.54	63.578	100.681	87.439				0	150	0	150	150	150		0	35.734	0	33.497	50.7363	49.765		0	1	0	1	1	1		1.00346	0.999474	0.999627	0.998525	0.962717	0.984714		158.734	154.336	149.474	106.869	166.36	144.914		31.4795	38.0835	28.3057	37.286
146998		121.661	122.589	114.615	61.38	103.479	78.731				0	150	0	150	150	150		0	35.9899	0	34.2046	51.7738	50.0507		0	1	0	1	1	1		1.00328	0.998662	0.999314	0.997921	0.96315	0.984544		158.674	154.264	149.354	106.813	165.776	144.863		31.28	38.1638	28.2553	36.6658
147098		106.94	100.606	108.316	62.555	88.416	81.675				0	150	0	150	150	150		0	36.4574	0	34.1335	53.3006	50.937		0	1	0	1	1	1		1.00324	0.998214	0.998522	0.99672	0.963647	0.984263		158.674	154.2	149.31	106.791	165.366	144.766		31.302	37.8712	27.9395	36.6208
147177		126.055	107.073	118.951	65.534	94.266	91.101				0	150	0	150	150	150		0	36.5053	0	34.6909	54.7551	51.429		0	1	0	1	1	1		1.00313	0.99786	0.998293	0.996494	0.963967	0.984197		158.367	153.962	149.322	106.227	165.027	144.215		31.0957	37.9218	27.985	37.0427
147278		163.66	129.474	124.962	90.868	123.809	102.758				0	150	0	150	150	150		0	36.0807	0	34.4956	54.9236	51.1881		0	1	0	1	1	1		1.00275	0.997566	0.99783	0.995653	0.964495	0.984398		163.66	153.679	149.345	106.662	164.748	143.561		31.1125	38.101	28.0238	37.3135
147378		141.503	128.657	131.052	79.745	123.247	101.032				0	150	0	150	150	150		0	36.1556	0	33.6803	56.2614	51.4785		0	1	0	1	1	1		1.00233	0.99706	0.997837	0.994805	0.965032	0.983822		158.596	153.583	149.113	106.247	164.15	143.383		31.1562	38.2193	28.015	36.8687
147458		138.239	122.82	126.432	78.586	123.371	96.371				0	150	0	150	150	150		0	36.5462	0	34.1765	54.8563	52.5345		0	1	0	1	1	1		1.00203	0.996622	0.997386	0.994826	0.964618	0.984027		158.664	153.517	149.225	105.875	164.151	143.317		31.3402	38.0465	28.015	36.8405
147538		147.77	127.281	116.195	82.085	116.635	91.738				0	150	0	150	150	150		0	37.3468	0	35.5052	55.6056	52.8312		0	1	0	1	1	1		1.00203	0.996285	0.99731	0.994301	0.96382	0.983208		158.664	153.535	148.881	105.897	164.272	143.31		31.3402	38.172	28.0342	36.969
147618		139.276	112.605	139.928	61.043	115.35	76.469				0	150	0	150	150	150		0	37.2471	0	35.6382	55.3288	53.1467		0	1	0	1	1	1		1.00218	0.996301	0.997096	0.994033	0.964053	0.98368		158.178	153.48	148.887	105.834	164.153	143.306		31.4175	37.7668	28.2592	37.0768
147697		112.98	111.791	117.427	67.262	112.482	97.304				0	150	0	150	150	150		0	38.156	0	36.8485	56.0253	54.0141		0	1	0	1	1	1		1.00213	0.996371	0.997105	0.993786	0.963375	0.982991		158.132	153.309	148.836	105.849	164.53	143.209		31.0907	37.6817	28.316	36.8813
147778		105.55	104.675	110.195	55.851	105.681	71.829				0	150	0	150	150	150		0	38.2749	0	37.1804	55.642	54.7011		0	1	0	1	1	1		1.00203	0.996028	0.996669	0.992996	0.962677	0.983446		158.13	153.026	148.572	105.294	164.935	142.971		30.9663	37.5715	28.2387	36.667
147858		118.936	108.499	106.614	51.223	97.466	81.213				0	150	0	150	150	150		0	38.1827	0	37.4927	55.6597	55.3116		0	1	0	1	1	1		1.00203	0.995746	0.99729	0.992891	0.963168	0.983633		157.817	152.736	148.188	104.673	164.151	142.631		30.9527	37.7722	28.203	36.7715
148000		124.117	97.342	107.861	65.186	88.631	73.721				0	150	0	150	150	150		0	38.8994	0	37.4991	56.4261	54.9927		0	1	0	1	1	1		1.00168	0.996257	0.996746	0.993228	0.96284	0.982866		157.709	152.606	148.041	104.445	164.048	142.384		30.7355	38.0883	28.2805	36.798
148077		96.287	102.427	91.525	55.871	74.544	80.085				0	150	150	150	150	150		0	38.9179	30.0425	38.0576	56.5499	54.8967		0	1	1	1	1	1		1.00121	0.996318	0.996304	0.993556	0.96211	0.982086		157.744	152.484	148.099	104.166	163.8	142.128		30.8368	38.0933	28.3715	36.8765
148158		126.934	116.901	116.712	72.416	96.731	89.212				0	150	150	150	150	150		0	39.0167	29.9402	38.6074	56.0018	54.7045		0	1	1	1	1	1		1.00082	0.996563	0.995696	0.993397	0.961632	0.981038		157.582	152.421	147.975	103.88	163.956	141.991		30.787	37.9537	28.2297	36.9955
148238		156.548	134.252	133.742	89.301	116.644	105.156				0	150	150	150	150	150		0	39.3309	29.8839	39.4493	57.3624	54.7838		0	1	1	1	1	1		1.00058	0.997263	0.996147	0.992598	0.961753	0.9798		157.638	152.028	147.858	103.789	163.917	141.984		30.8247	37.6543	28.043	36.8488
148338		159.176	125.395	142.335	76.789	143.659	94.734				0	150	150	150	150	150		0	39.4655	30.0508	39.7562	57.2253	54.6016		0	1	1	1	1	1		1.00024	0.996849	0.996211	0.991989	0.96146	0.979685		157.691	151.674	147.858	103.762	163.645	141.986		30.8577	37.1385	28.1698	36.7435
148438		122.555	121.011	115.279	64.1	105.708	104.058				0	150	150	150	150	150		0	40.2471	30.5565	40.572	58.059	54.8706		0	1	1	1	1	1		1.00026	0.996672	0.996086	0.991416	0.960766	0.980404		157.69	151.725	147.859	103.778	163.754	141.904		30.8577	37.1385	28.1698	36.7572
148518		139.12	118.097	114.562	62.69	124.607	83.283				0	150	150	150	150	150		0	40.6401	30.8767	41.3453	58.534	54.7956		0	1	1	1	1	1		1.00045	0.997678	0.995974	0.990773	0.960653	0.980546		157.67	151.497	147.781	103.795	163.791	141.896		30.8577	37.3375	28.2228	36.82
148598		165.16	106.907	124.77	61.169	111.068	81.588				0	150	150	150	150	150		0	41.1751	32.122	41.1265	60.209	54.3774		0	1	1	1	1	1		1.00023	0.997433	0.995535	0.990239	0.96055	0.979785		165.16	151.542	147.842	103.86	163.825	141.854		30.8577	37.425	28.2768	36.8887
148678		113.355	102.565	124.415	60.456	117.482	84.245				150	150	150	150	150	150		31.8552	41.1894	31.873	41.9304	60.68	54.8746		1	1	1	1	1	1		1.00033	0.997062	0.995443	0.9897	0.959759	0.97902		157.684	151.614	147.854	103.969	164.085	141.894		30.982	37.6975	28.3688	36.9362
148778		109.421	105.468	119.721	53.948	97.585	71.535				0	150	150	150	150	150		0	40.9747	32.0521	41.1631	61.2396	54.1826		0	1	1	1	1	1		1.0001	0.99661	0.995064	0.988993	0.960251	0.978677		157.352	151.388	147.679	103.799	163.634	141.83		30.8675	37.4372	28.2283	36.7248
148858		108.929	103.803	106.728	58.212	85.209	81.722				150	150	150	150	150	150		32.4704	41.3336	32.181	40.7913	61.533	54.7734		1	1	1	1	1	1		1.00004	0.996855	0.99477	0.988104	0.960159	0.979181		157.365	150.529	147.72	103.779	163.601	141.156		31.071	37.3488	28.305	36.659
148998		103.228	96.258	94.413	47.728	84.049	79.645				150	150	150	150	150	150		33.1749	41.406	31.659	41.249	61.577	54.6213		1	1	1	1	1	1		0.999834	0.996651	0.994357	0.987621	0.959657	0.979672		157.272	150.242	147.777	103.691	163.598	140.722		31.0772	37.2925	28.406	36.6792
149097		125.057	101.109	119.339	51.187	104.299	90.558				150	150	150	150	150	150		31.8884	41.4957	30.1925	41.0703	60.5349	54.5388		1	1	1	1	1	1		0.999422	0.996043	0.994242	0.988079	0.959625	0.980685		157.195	150.073	147.562	103.427	163.551	139.635		30.9545	37.6438	28.2205	36.7065
149198		123.496	118.973	124.179	69.839	93.887	96.718				0	150	0	150	150	150		0	41.3683	0	41.2625	60.4088	53.4547		0	1	0	1	1	1		0.999612	0.997009	0.993955	0.98948	0.959235	0.981963		156.936	149.775	147.379	103.312	163.398	139.187		30.6933	37.3668	28.1928	36.758
149298		136.733	122.039	125.816	70.16	125.139	100.466				150	150	0	150	150	150		32.2056	42.0688	0	41.9479	61.0858	54.0716		1	1	0	1	1	1		0.999721	0.996758	0.993924	0.989052	0.958929	0.981743		156.917	149.792	147.381	103.108	163.163	138.99		30.6933	37.6968	28.1928	36.4942
149378		136.358	102.695	113.86	58.663	104.817	86.173				150	150	150	150	150	150		33.8477	42.1461	29.9259	42.0949	63.292	53.9997		1	1	1	1	1	1		0.999684	0.996548	0.995556	0.989819	0.959188	0.982087		156.924	149.807	147.273	103.083	163.105	138.769		30.7568	37.843	28.425	36.5505
149458		140.97	115.248	107.887	63.049	105.649	88.736				150	150	150	150	150	150		33.1577	42.1832	29.8779	41.7358	63.575	54.314		1	1	1	1	1	1		0.999639	0.996239	0.995274	0.989294	0.958496	0.982643		156.931	149.755	147.298	103.1	163.261	138.731		30.8465	37.9165	28.848	36.663
149538		127.685	97.648	112.193	62.937	79.409	80.737				150	150	150	150	150	150		33.1629	42.6256	29.969	41.9615	64.8363	54.6042		1	1	1	1	1	1		0.999774	0.996068	0.995213	0.988793	0.957837	0.981746		156.908	149.758	147.302	103.135	163.387	138.793		30.8465	38.1945	28.8965	36.817
149618		104.685	107.945	121.145	47.791	101.524	82.43				150	150	150	150	150	150		34.6725	42.4084	30.3891	41.9447	65.7838	54.6037		1	1	1	1	1	1		0.999578	0.995824	0.994842	0.988144	0.95731	0.981998		156.942	149.763	147.324	103.259	163.462	138.775		31.0278	38.3145	28.943	36.9985
149698		111.99	105.896	104.816	69.772	92.099	82.108				150	150	150	150	150	150		33.8891	41.8681	31.07	42.5279	66.8143	54.603		1	1	1	1	1	1		0.999228	0.995438	0.995807	0.987596	0.957723	0.981274		156.747	149.739	146.955	103.103	163.104	138.718		31.131	38.4643	28.9167	36.8585
149798		97.001	97.534	102.263	57.423	90.106	64.854				150	150	150	150	150	150		33.5343	42.0822	31.0366	42.5013	67.4791	54.3923		1	1	1	1	1	1		0.998737	0.995889	0.995376	0.987096	0.957359	0.980331		156.623	149.306	146.544	103.066	162.954	138.678		31.2658	38.2667	29.1072	36.8732
149878		108.159	92.323	117.114	53.625	86.572	73.011				150	150	150	150	150	150		32.962	41.6954	31.0624	42.4467	67.6797	54.9661		1	1	1	1	1	1		0.998778	0.996	0.994912	0.987281	0.956349	0.979706		156.546	149.107	146.331	102.496	162.912	138.479		31.4027	38.5847	29.1662	36.8473
149998		122.082	96.681	120.578	57.508	95.416	77.669				150	150	150	150	150	150		31.912	40.7392	29.8477	41.674	67.1636	54.3654		1	1	1	1	1	1		0.999048	0.997126	0.994755	0.988016	0.95626	0.979232		156.523	148.623	146.358	102.05	162.788	137.98		31.4027	38.6972	29.1662	36.8215
150077		142.091	115.77	155.683	66.453	98.225	107.867				0	150	0	150	150	150		0	39.5071	0	40.7632	66.7178	53.6886		0	1	0	1	1	1		0.999973	0.997742	0.994553	0.987825	0.9561	0.978495		156.346	148.614	155.683	101.953	162.802	137.88		31.3047	39.0222	29.1662	36.7685
150158		132.177	116.025	132.247	72.897	101.259	88.062				0	150	0	150	150	150		0	39.0654	0	40.8041	65.6418	54.0682		0	1	0	1	1	1		1.00048	0.998768	0.994877	0.987261	0.955405	0.977497		156.321	148.511	146.337	101.779	162.75	137.844		31.4327	38.9528	29.242	36.7083
150238		123.327	120.454	115.038	71.68	96.494	92.157				0	150	0	150	150	150		0	38.9484	0	41.1826	67.034	54.0901		0	1	0	1	1	1		1.00035	0.999986	0.995365	0.986518	0.95455	0.97663		156.327	148.359	146.252	101.74	162.811	137.899		31.4327	38.9633	29.263	36.6435
150357		135.693	116.862	114.734	69.491	98.76	93.681				0	150	0	150	150	150		0	38.0632	0	40.7582	67.0426	53.7858		0	1	0	1	1	1		1.00017	1.00003	0.995067	0.986079	0.954045	0.975787		156.337	148.355	146.304	101.628	162.748	138.128		31.6775	39.185	29.3137	36.582
150438		137.66	105.701	111.21	55.815	97.035	73.69				0	150	0	150	150	150		0	38.2826	0	40.4679	67.3956	53.7747		0	1	0	1	1	1		1.00053	0.999557	0.994836	0.985928	0.955624	0.975208		156.319	148.39	146.344	101.66	162.707	138.396		31.6775	39.2495	29.4647	36.795
150518		124.633	108.251	114.537	59.382	89.37	78.206				150	150	0	150	150	150		32.1146	37.9509	0	40.6315	66.8007	53.7229		1	1	0	1	1	1		1.00019	0.999005	0.994331	0.985425	0.957761	0.975062		156.336	148.326	146.431	101.719	162.026	138.463		31.81	39.337	29.6837	37.07
150618		128.458	110.617	108.498	45.606	93.044	80.395				150	150	0	150	150	150		31.6793	38.4074	0	39.9627	67.2909	53.918		1	1	0	1	1	1		1.00021	0.998719	0.99396	0.985825	0.959936	0.974453		156.335	148.319	146.235	101.367	161.287	138.029		32.1322	39.2537	29.6423	36.9493
150698		115.804	97.653	118.925	51.909	80.772	72.035				150	150	0	150	150	150		31.7772	38.1981	0	40.3205	67.093	53.6331		1	1	0	1	1	1		0.999642	0.998364	0.994906	0.986374	0.961365	0.973419		156.285	148.069	146.183	101.201	160.781	137.906		32.1448	38.9138	29.6903	36.238
150778		119.669	109.135	104.509	56.641	78.111	66.311				0	150	0	150	150	150		0	38.2409	0	40.649	67.2453	53.6822		0	1	0	1	1	1		0.99943	0.998326	0.995994	0.986921	0.960721	0.973291		156.087	147.737	146.041	101.062	160.716	137.795		31.8238	38.817	29.404	35.2863
150878		124.128	113.735	118.023	61.281	91.865	89.063				0	150	0	150	150	150		0	36.4944	0	39.4593	66.397	52.6507		0	1	0	1	1	1		0.999288	0.998148	0.996273	0.986976	0.960199	0.973074		156.121	147.64	145.878	101.016	160.576	137.526		31.8238	38.6425	29.1283	34.82
150998		140.537	124.349	134.288	67.733	110.574	102.51				0	150	0	150	150	150		0	34.1955	0	38.1178	65.6734	51.2001		0	1	0	1	1	1		1.00083	0.998518	0.996707	0.987619	0.959337	0.972519		155.834	147.439	145.834	100.847	160.465	137.373		31.8238	38.1458	29.1283	34.7733
151097		138.773	125.547	131.779	66.329	113.353	86.471				0	150	0	150	150	150		0	33.4645	0	37.8382	64.5926	51.2816		0	1	0	1	1	1		1.0026	0.999519	0.996591	0.987758	0.958413	0.973607		155.748	147.073	145.568	100.66	160.268	136.913		31.8648	38.1458	29.1665	34.9425
151198		133.139	121.323	128.773	59.661	92.907	97.214				0	150	0	150	150	150		0	33.432	0	37.513	64.386	50.6674		0	1	0	1	1	1		1.00301	1.00067	0.996651	0.986785	0.95715	0.974047		155.711	146.62	145.279	100.558	160.168	136.197		31.8648	37.9335	29.2168	34.9665
151278		146.529	117.895	108.562	64.976	100.896	88.958				0	150	0	150	150	150		0	33.059	0	37.5599	63.3739	50.8431		0	1	0	1	1	1		1.00315	1.00221	0.996353	0.985642	0.959513	0.974016		155.699	146.416	145.326	100.483	159.365	135.164		32.0055	37.8775	29.4333	34.958
151358		119.556	107.296	118.84	66.582	92.977	84.78				0	150	0	150	150	150		0	32.9607	0	37.557	62.9558	51.5954		0	1	0	1	1	1		1.00279	1.00255	0.995898	0.985301	0.962395	0.973621		155.73	146.411	145.397	100.539	158	134.542		32.177	37.8775	29.5338	35.1432
151458		100.109	101.267	119.099	56.674	86.481	77.57				0	150	0	150	150	150		0	32.5238	0	37.2514	63.0065	51.451		0	1	0	1	1	1		1.00326	1.00245	0.996886	0.986792	0.96248	0.973726		155.689	146.412	145.243	100.307	157.967	134.538		32.177	37.8775	29.5338	35.1432
151538		112.277	94.937	116.005	57.575	85.3	73.866				0	150	0	150	150	150		0	33.1676	0	36.9649	62.6863	51.3099		0	1	0	1	1	1		1.00318	1.00248	0.998503	0.98913	0.962947	0.974083		155.392	146.34	145.039	98.9972	157.533	134.309		32.0348	37.7523	29.6715	35.103
151618		108.287	106.47	98.526	57.215	89.683	83.561				0	150	0	150	150	150		0	33.1774	0	36.3546	62.8238	51.4719		0	1	0	1	1	1		1.00393	1.00315	0.99882	0.989271	0.963323	0.973145		155.101	145.917	144.99	98.0598	156.531	134.187		31.9078	37.696	29.7445	34.8035
151717		112.818	93.079	103.399	45.293	79.574	59.064				0	150	0	150	150	150		0	32.7118	0	35.7306	61.4329	51.363		0	1	0	1	1	1		1.00588	1.0036	0.998875	0.988528	0.963594	0.972515		154.79	145.75	144.966	97.8352	155.621	133.92		31.9078	37.5205	29.8647	34.4567
151798		140.639	125.564	127.978	73.713	96.955	89.925				0	150	0	150	150	150		0	32.0934	0	35.3512	60.2888	50.4667		0	1	0	1	1	1		1.00711	1.0037	0.998688	0.990151	0.963301	0.973169		154.683	145.673	144.97	97.5983	155.48	133.732		31.9078	37.1665	29.8647	34.495
151878		148.932	141.964	130.761	81.029	103.289	102.901				0	150	0	150	150	150		0	30.8115	0	34.5153	58.7935	49.5186		0	1	0	1	1	1		1.00756	1.00365	0.998854	0.992668	0.962781	0.974096		154.62	145.627	144.915	97.4012	155.466	132.749		31.579	37.1072	29.7597	34.249
151998		148.144	127.889	138.807	67.78	113.518	100.529				0	150	0	150	150	150		0	29.7676	0	33.9544	57.488	49.4795		0	1	0	1	1	1		1.00808	1.0034	0.998911	0.992289	0.963135	0.97328		154.59	145.383	144.91	97.4077	155.397	132.253		31.7182	37.1925	29.7712	34.4708
152078		129.605	112.95	115.902	75.336	97.905	95.348				0	150	0	150	150	150		0	29.708	0	33.3631	57.2829	48.7417		0	1	0	1	1	1		1.00853	1.00446	0.998512	0.991773	0.96451	0.972538		154.565	144.752	144.932	97.3886	155.058	132.233		31.7475	37.1937	29.8687	34.466
152157		152.385	124.364	129.739	66.345	109.977	82.46				0	150	0	150	150	150		0	29.8046	0	32.9597	56.3712	48.8039		0	1	0	1	1	1		1.00934	1.00496	0.998249	0.991653	0.96463	0.972978		154.495	144.436	144.807	97.3907	155.04	131.891		31.7475	36.9492	30.0105	34.5683
152238		126.196	115.029	130.729	64.829	99.871	71.51				0	150	0	150	150	150		0	29.9142	0	33.0309	55.6517	49.2585		0	1	0	1	1	1		1.00938	1.00487	0.998011	0.992394	0.964381	0.974478		154.492	144.458	144.831	96.9051	155.078	131.756		31.7475	36.9492	30.0105	34.1812
152318		127.795	111	113.907	57.219	88.246	69.979				0	150	0	150	150	150		0	29.9845	0	32.9368	54.9253	49.113		0	1	0	1	1	1		1.00987	1.00465	0.998241	0.993102	0.965002	0.974123		154.438	144.514	144.808	96.6456	154.983	131.652		31.7475	36.9492	30.0105	34.1812
152398		121.366	90.925	115.083	60.446	87.643	74.287				0	150	0	150	150	150		0	29.5133	0	32.0531	54.0525	48.9432		0	1	0	1	1	1		1.00983	1.00463	0.998663	0.992771	0.966644	0.974037		154.442	144.519	144.765	96.7666	153.575	131.579		31.7475	36.9492	30.0105	34.1812
152478		113.164	106.621	101.997	53.284	81.641	70.516				0	0	0	150	150	150		0	0	0	31.7383	53.1933	48.3922		0	0	0	1	1	1		1.00944	1.00459	0.998787	0.993298	0.969491	0.974212		154.351	144.529	144.699	96.2297	152.771	131.553		31.599	36.9492	29.9345	33.912
152578		115.02	103.654	113.301	59.893	101.59	67.655				0	150	0	150	150	150		0	28.9226	0	31.4877	53.0712	48.7422		0	1	0	1	1	1		1.00919	1.00397	0.998287	0.992672	0.971767	0.974033		154.307	144.293	144.641	96.0802	152.391	131.239		31.3407	36.4597	29.825	33.589
152677		127.656	118.599	119.428	59.469	93.454	78.129				0	0	0	150	150	150		0	0	0	29.9667	50.9121	46.8804		0	0	0	1	1	1		1.00901	1.00343	0.997934	0.992068	0.971978	0.973942		154.326	144.215	144.659	95.9226	152.032	130.791		31.3407	36.3008	29.825	33.3525
152777		161.995	137.177	146.24	73.516	113.541	102.014				0	0	0	150	150	150		0	0	0	29.671	49.5591	46.2664		0	0	0	1	1	1		1.00904	1.003	0.998026	0.992485	0.97298	0.973268		161.995	144.162	144.654	95.696	150.85	130.565		31.1542	36.1233	29.825	33.2605
152858		193.85	142.94	134.956	73.898	128.097	96.417				0	0	0	150	150	150		0	0	0	29.2953	48.3537	46.1212		0	0	0	1	1	1		1.00963	1.00277	0.998033	0.992816	0.972887	0.972441		193.85	144.108	144.473	95.2343	150.574	130.459		31.0902	35.931	29.462	33.2182
152998		153.457	123.671	132.936	73.119	107.27	95.35				0	150	0	150	150	150		0	29.0571	0	28.6836	47.8201	45.853		0	1	0	1	1	1		1.00968	1.00303	0.998127	0.992527	0.97505	0.972158		154.099	143.945	144.458	95.0325	149.878	130.299		31.0902	35.8615	29.462	32.963
153097		134.229	116.774	126.497	62.319	100.4	89.771				0	0	0	150	150	150		0	0	0	29.0944	46.6817	45.5422		0	0	0	1	1	1		1.00981	1.003	0.997976	0.99221	0.977379	0.97222		154.093	144.099	144.199	94.7447	148.515	130.059		31.0902	35.931	29.3855	32.7948
153177		123.581	113.285	130.348	57.556	104.729	74.057				0	150	0	150	150	150		0	29.1961	0	28.9375	46.3819	44.8638		0	1	0	1	1	1		1.00992	1.00275	0.998545	0.992154	0.977053	0.971782		154.145	144.109	144.095	94.5574	148.089	129.809		31.1542	35.931	29.3855	32.7203
153258		117.662	103.519	126.769	62.522	98.055	82.823				0	150	0	150	150	150		0	29.3263	0	29.121	46.0667	43.6875		0	1	0	1	1	1		1.00924	1.00274	0.999432	0.992052	0.976857	0.971361		154.118	144.11	143.929	94.5027	147.823	129.53		31.0902	35.931	29.2985	32.558
153338		121.598	108.855	110.483	69.395	94.483	75.973				0	150	0	150	150	150		0	29.5915	0	28.9347	45.4168	42.9312		0	1	0	1	1	1		1.00938	1.00288	0.999591	0.991793	0.976887	0.970676		154.155	144.104	143.716	94.4702	147.639	129.376		31.1542	35.931	29.0357	32.5282
153458		121.763	105.561	119.492	59.465	93.156	80.332				0	150	0	150	150	150		0	28.94	0	28.4876	44.8167	42.2694		0	1	0	1	1	1		1.00918	1.00251	1.00071	0.99145	0.977397	0.970531		154.12	144.12	143.244	94.2762	147.347	129.205		31.0902	35.931	28.752	32.1332
153538		114.15	104.183	121.77	58.434	82.63	70.879				0	0	0	150	150	150		0	0	0	28.0721	43.3986	41.0971		0	0	0	1	1	1		1.00979	1.00196	1.00126	0.992247	0.978573	0.970975		153.957	144.072	142.688	94.0156	146.913	128.856		31.0092	35.8615	28.505	31.9915
153617		129.596	119.231	123.515	73.47	116.015	92.341				0	0	0	150	150	150		0	0	0	26.9095	42.2579	38.6594		0	0	0	1	1	1		1.01111	1.00176	1.00135	0.991398	0.978583	0.971578		153.624	144.08	142.249	94.0725	146.722	128.098		30.8442	35.8615	27.9113	31.9915
153697		152.827	121.907	140.041	76.278	116.394	96.206				0	0	0	150	150	150		0	0	0	26.1327	40.6909	37.7004		0	0	0	1	1	1		1.01288	1.00141	1.00114	0.992229	0.978733	0.973502		153.394	144.095	142.176	93.9528	146.505	127.12		30.783	35.8615	27.617	31.9642
153778		144.737	117.49	131.475	85.317	119.395	99.965				0	0	0	150	150	150		0	0	0	25.887	40.0968	37.6218		0	0	0	1	1	1		1.01309	1.00136	1.00203	0.993004	0.979242	0.975122		153.287	144.097	141.945	93.7991	146.259	126.763		30.6477	35.8615	27.5715	31.918
153858		144.046	120.956	128.651	77.029	115.143	100.486				0	0	0	150	150	150		0	0	0	26.1953	40.305	37.2223		0	0	0	1	1	1		1.01326	1.00193	1.00174	0.992733	0.979902	0.974938		153.28	144.073	141.912	93.8118	145.817	126.578		30.6477	35.8615	27.393	31.918
153998		134.392	117.963	127.314	63.132	112.572	96.234				0	0	0	150	150	150		0	0	0	26.8846	39.7484	36.9728		0	0	0	1	1	1		1.01358	1.00219	1.00265	0.992765	0.979798	0.974607		153.266	144.054	141.88	93.8103	145.817	126.594		30.6477	35.8615	27.393	31.918
154077		134.741	115.258	126.072	66.032	107.049	91.395				0	0	0	150	150	150		0	0	0	27.1397	39.7706	37.0412		0	0	0	1	1	1		1.01443	1.00291	1.00335	0.993332	0.979873	0.974856		153.2	143.961	141.849	93.7836	145.817	126.579		30.6477	35.8615	27.393	31.918
154157		119.527	111.719	124.542	57.65	97.231	91.035				0	150	0	150	150	150		0	29.3076	0	26.7616	39.2479	36.4149		0	1	0	1	1	1		1.01536	1.00352	1.00333	0.99439	0.980151	0.974851		153.083	143.881	141.85	93.5798	145.817	126.579		30.6477	35.8615	27.393	31.918
154238		116.002	104.791	104.055	58.068	92.726	80.748				0	0	0	150	150	150		0	0	0	26.4987	37.8217	35.9499		0	0	0	1	1	1		1.01631	1.00357	1.00372	0.994385	0.980374	0.974848		152.97	143.876	141.832	93.5812	145.817	126.538		30.6477	35.8615	27.393	31.918
154358		128.393	104.024	109.643	66.329	92.473	83.037				0	0	0	150	150	150		0	0	0	25.6233	36.4934	34.6433		0	0	0	1	1	1		1.01649	1.00309	1.00349	0.993833	0.979802	0.974336		152.949	143.937	141.842	93.2605	145.803	126.431		30.6477	35.8615	27.393	31.8772
154458		121.317	111.35	124.317	59.085	104.365	89.605				0	0	0	150	150	150		0	0	0	24.7373	35.7639	33.6553		0	0	0	1	1	1		1.01639	1.00298	1.00336	0.993648	0.979766	0.975428		152.808	143.951	141.848	93.3051	145.715	126.023		30.581	35.8615	27.393	31.8772
154538		149.818	134.68	146.188	81.475	118.712	113.374				0	0	0	150	150	150		0	0	0	22.9384	32.0239	30.8142		0	0	0	1	1	1		1.01673	1.00286	1.00338	0.993082	0.97964	0.975706		152.798	143.802	141.847	93.2485	145.559	125.768		30.581	35.7945	27.393	31.6167
154618		150.985	130.243	138.264	73.105	119.888	93.279				0	0	0	150	150	150		0	0	0	21.9573	31.5814	29.069		0	0	0	1	1	1		1.01731	1.00326	1.00356	0.993297	0.979483	0.975319		152.779	143.778	141.839	93.2457	145.559	125.801		30.581	35.7945	27.393	31.6167
154698		148.482	125.369	119.464	76.219	120.728	98.899				0	0	0	150	150	150		0	0	0	21.8779	30.7477	28.3288		0	0	0	1	1	1		1.01795	1.00386	1.00376	0.99381	0.9797	0.975334		152.753	143.735	141.83	93.2387	145.559	125.8		30.581	35.7945	27.393	31.6167
154777		141.618	113.481	115.039	65.426	118.71	100.152				0	0	0	150	0	150		0	0	0	21.5423	0	27.5516		0	0	0	1	0	1		1.01648	1.00433	1.00423	0.993931	0.979611	0.975285		152.806	143.667	141.797	93.2365	145.559	125.804		30.581	35.7945	27.393	31.6167
154878		117.637	127.976	111.6	56.845	114.617	96.103				0	0	0	150	0	150		0	0	0	20.7431	0	26.5287		0	0	0	1	0	1		1.01651	1.00483	1.00346	0.993985	0.97951	0.975197		152.805	143.596	141.73	93.2356	145.536	125.812		30.581	35.7945	27.3118	31.6167
154998		124.679	109.94	107.126	55.454	96.723	84.11				0	0	0	150	0	150		0	0	0	19.0971	0	25.9113		0	0	0	1	0	1		1.0152	1.00533	1.00363	0.993966	0.979412	0.974937		152.897	143.525	141.718	93.2359	145.304	125.834		30.581	35.7945	27.3118	31.6167
155117		131.636	98.078	100.885	64.154	112.252	83.05				0	0	0	0	0	0		0	0	0	0	0	0		0	0	0	0	0	0		1.01509	1.00534	1.00237	0.993552	0.979285	0.974925		152.91	143.522	141.809	93.2143	144.635	125.651		30.581	35.7945	27.3118	31.374
155198		131.964	119.672	109.475	66.755	124.82	88.327				0	0	0	0	0	0		0	0	0	0	0	0		0	0	0	0	0	0		1.01591	1.00553	1.00173	0.993498	0.979279	0.975198		153.015	143.483	141.846	93.2152	144.638	125.269		30.6477	35.7945	27.3118	31.374
155278		126.875	136.022	119.842	86.472	118.601	99.201				0	0	0	0	0	0		0	0	0	0	0	0		0	0	0	0	0	0		1.01666	1.00504	1.00135	0.993592	0.979903	0.975174		152.93	143.084	141.863	93.1644	143.863	125.165		30.6477	35.6132	27.3118	31.2827
155358		113.945	122.924	110.43	76.917	104.821	96.636				0	0	0	0	0	0		0	0	0	0	0	0		0	0	0	0	0	0		1.01646	1.00477	1.0021	0.993732	0.981771	0.975753		152.806	143.174	141.707	93.1224	143.691	124.762		30.581	35.6132	27.2465	30.859
155438		157.084	153.492	156.001	95.315	157.946	126.582				0	0	0	0	0	0		0	0	0	0	0	0		0	0	0	0	0	0		1.01694	1.0049	1.00225	0.993803	0.981805	0.975051		152.791	143.131	156.001	93.1189	143.69	124.895		30.581	35.6132	27.2465	30.859
155518		158.13	154.396	135.158	110.795	122.252	125.857				0	0	0	0	0	0		0	0	0	0	0	0		0	0	0	0	0	0		1.01789	1.00517	1.00261	0.993381	0.982317	0.974692		158.13	143.041	141.673	110.795	143.667	124.964		30.581	35.6132	27.2465	30.859
155597		167.503	141.193	144.969	77.135	131.069	109.651				0	0	0	0	0	0		0	0	0	0	0	0		0	0	0	0	0	0		1.01875	1.0053	1.00294	0.992873	0.982237	0.974408		167.503	142.997	141.65	93.1418	143.671	125.02		30.581	35.6132	27.2465	30.859
155677		171.782	161.567	154.64	91.698	163.351	114.548				0	0	0	0	0	0		0	0	0	0	0	0		0	0	0	0	0	0		1.01983	1.00586	1.00253	0.993236	0.982691	0.974379		171.782	161.567	154.64	93.1336	143.659	125.026		30.6477	35.6132	27.3118	30.859
155777		152.004	172.2	151.17	114.055	145.816	120.361				0	0	0	0	0	0		0	0	0	0	0	0		0	0	0	0	0	0		1.0202	1.00649	1.00297	0.993411	0.983044	0.974649		152.73	172.2	151.17	114.055	143.705	124.972		30.783	35.6132	27.3118	30.859
155877		154.825	147.635	137.403	96.992	133.063	107.573				0	0	0	0	0	0		0	0	0	0	0	0		0	0	0	0	0	0		1.01982	1.00731	1.00301	0.993875	0.983262	0.974673		152.812	142.901	141.864	93.1043	143.695	124.967		30.8682	35.7945	27.393	30.859
155997		133.734	172.273	128.406	101.708	111.947	137.513				0	0	0	0	0	0		0	0	0	0	0	0		0	0	0	0	0	0		1.01996	1.00817	1.00341	0.994695	0.983701	0.975027		152.955	172.273	141.913	92.9368	143.676	124.9		31.0902	35.8615	27.5715	30.859
156077		130.049	169.139	115.623	123.869	106.226	126.395				0	0	0	0	0	0		0	0	0	0	0	0		0	0	0	0	0	0		1.02015	1.00895	1.00458	0.995806	0.984752	0.974978		152.935	169.139	141.922	123.869	143.658	124.909		31.0902	35.931	27.617	30.859
156197		144.965	168.404	134.506	161.37	116.763	143.302				0	0	0	0	0	0		0	0	0	0	0	0		0	0	0	0	0	0		1.02102	1.00944	1.00485	0.997418	0.984769	0.97551		152.838	168.404	141.917	161.37	143.658	124.808		31.0902	35.931	27.617	30.859
156277		158.18	170.763	141.936	124.363	152.047	131.017				0	0	0	0	0	0		0	0	0	0	0	0		0	0	0	0	0	0		1.02139	1.01014	1.00494	0.998508	0.984638	0.975977		158.18	170.763	142.01	124.363	143.658	124.719		31.1542	35.931	27.8585	30.859
156358		194.86	191.55	201.48	150.823	177.824	142.953				0	0	0	0	0	0		0	0	0	0	0	0		0	0	0	0	0	0		1.02168	1.01056	1.00553	0.998831	0.985053	0.975583		194.86	191.55	201.48	150.823	177.824	124.794		31.3407	35.931	28.287	30.859
156438		191.078	154.772	183.332	111.929	171.699	126.556				0	0	0	0	0	0		0	0	0	0	0	0		0	0	0	0	0	0		1.0219	1.01103	1.00804	0.998913	0.985655	0.975346		191.078	154.772	183.332	111.929	171.699	124.839		31.3407	36.1233	28.287	30.859
156518		176.735	222.732	207.668	169.093	170.346	157.798				0	0	0	0	0	0		0	0	0	0	0	0		0	0	0	0	0	0		1.02267	1.01137	1.01129	0.998671	0.98846	0.974748		176.735	222.732	207.668	169.093	170.346	157.798		31.599	36.1233	28.5727	30.859
156598		180.025	198.491	168.577	164.737	150.439	158.179				0	0	0	0	0	0		0	0	0	0	0	0		0	0	0	0	0	0		1.0246	1.01184	1.01262	0.998617	0.988878	0.974235		180.025	198.491	168.577	164.737	141.873	158.179		31.829	36.453	28.5727	30.859
156698		156.622	209.98	141.594	159.261	131.87	142.996				0	0	0	0	0	0		0	0	0	0	0	0		0	0	0	0	0	0		1.02595	1.01216	1.01561	0.998712	0.991476	0.973743		156.622	209.98	141.722	159.261	141.581	124.85		32.348	36.538	29.0357	30.8717
156777		195.187	195.017	183.214	127.555	146.373	169.318				0	0	0	0	0	0		0	0	0	0	0	0		0	0	0	0	0	0		1.02589	1.01224	1.01741	0.998855	0.991514	0.973309		195.187	195.017	183.214	127.555	141.58	169.318		32.7312	36.8017	29.3217	31.374
156878		194.267	155.106	159.184	103.426	124.746	101.839				0	0	0	0	0	0		0	0	0	0	0	0		0	0	0	0	0	0		1.02642	1.0124	1.01791	0.99886	0.992634	0.973136		194.267	155.106	159.184	93.0987	141.553	125.275		32.8697	37.1015	29.5318	31.6167
156998		171.479	172.202	181.735	125.838	137.178	105.374				0	0	0	0	0	0		0	0	0	0	0	0		0	0	0	0	0	0		1.02581	1.01251	1.01823	0.998781	0.992338	0.972821		171.479	172.202	181.735	125.838	141.468	125.029		32.8697	37.346	29.5318	31.374
157077		143.005	184.704	183.126	151.866	117.238	138.64				0	0	0	0	0	0		0	0	0	0	0	0		0	0	0	0	0	0		1.02541	1.01271	1.0187	0.998723	0.992325	0.974062		153.384	184.704	183.126	151.866	140.866	124.637		32.8697	37.346	29.5318	30.8717
157198		156.252	226.969	144.926	165.222	120.261	164.767				0	0	0	0	0	0		0	0	0	0	0	0		0	0	0	0	0	0		1.02552	1.01323	1.01921	0.998983	0.992313	0.973997		156.252	226.969	141.716	165.222	140.867	164.767		32.8697	37.346	29.5318	30.8717
157277		158.885	270.784	164.69	194.888	140.42	215.617				0	0	0	0	0	0		0	0	0	0	0	0		0	0	0	0	0	0		1.02569	1.01311	1.01942	0.998858	0.991953	0.973502		158.885	270.784	164.69	194.888	140.957	215.617		32.9477	37.346	29.5318	30.8717
157357		160.824	181.801	133.863	115.973	117.291	134.499				0	0	0	0	0	0		0	0	0	0	0	0		0	0	0	0	0	0		1.02595	1.01323	1.01976	0.998747	0.991774	0.973346		160.824	181.801	141.681	115.973	141.031	124.663		32.9477	37.4048	29.5318	30.8717
157437		266.939	169	206.491	109.719	219.935	130.198				0	0	0	0	0	0		0	0	0	0	0	0		0	0	0	0	0	0		1.02573	1.01327	1.01979	0.999025	0.991937	0.973192		266.939	169	206.491	109.719	219.935	124.955		33.0068	37.579	29.5318	31.374
157518		145.81	189.603	168.593	120.921	155.468	140.853				0	0	0	0	0	0		0	0	0	0	0	0		0	0	0	0	0	0		1.02579	1.01357	1.01956	0.999348	0.991771	0.972882		153.817	189.603	168.593	120.921	141.032	125.017		33.0068	37.993	29.3217	31.374
157597		126.564	176.486	132.734	124.875	126.875	145.008				0	0	0	0	0	0		0	0	0	0	0	0		0	0	0	0	0	0		1.02569	1.01302	1.01958	0.9995	0.992377	0.972887		153.835	176.486	141.813	124.875	140.796	125.347		33.0068	38.355	29.5318	31.6167
157677		143.954	196.075	125.792	121.757	135.751	117.006				0	0	0	0	0	0		0	0	0	0	0	0		0	0	0	0	0	0		1.02576	1.01282	1.01898	1.00067	0.992811	0.972601		153.553	196.075	141.912	121.757	140.711	125.074		32.9477	38.564	29.5318	31.6167
157758		153.319	134.156	160.77	89.049	118.254	111.767				0	0	0	0	0	0		0	0	0	0	0	0		0	0	0	0	0	0		1.02524	1.01291	1.019	1.00321	0.992698	0.972453		153.62	144.933	160.77	92.1767	140.72	125.473		32.9477	39.0832	29.4292	31.6167
157857		133.833	133.833	153.934	83.706	116.06	108.663				0	0	0	0	0	0		0	0	0	0	0	0		0	0	0	0	0	0		1.02419	1.01317	1.0185	1.00337	0.992905	0.972447		153.523	144.896	153.934	92.1215	140.537	125.475		32.8697	39.0832	29.4292	31.6167
158037		162.603	171.836	163.765	93.261	143.728	127.343				0	0	0	0	0	0		0	0	0	0	0	0		0	0	0	0	0	0		1.02403	1.01332	1.01932	1.00515	0.99308	0.972485		162.603	171.836	163.765	91.8099	139.996	125.097		32.8372	39.0832	29.2192	31.374
158117		163.292	144.192	141.255	88.092	109.826	117.987				0	0	0	0	0	0		0	0	0	0	0	0		0	0	0	0	0	0		1.02393	1.01301	1.01916	1.00481	0.992482	0.971951		163.292	144.92	141.837	91.8152	139.587	125.204		32.454	38.5955	29.2192	31.374
158197		139.955	145.669	136.678	87.444	127.112	103.485				0	0	0	0	0	0		0	0	0	0	0	0		0	0	0	0	0	0		1.02375	1.01297	1.0193	1.00451	0.992069	0.971731		153.443	144.925	141.907	91.8199	139.71	125.249		32.8372	39.0832	29.4292	31.374
158277		149.861	155.394	141.093	91.831	114.905	126.179				0	0	0	0	0	0		0	0	0	0	0	0		0	0	0	0	0	0		1.02475	1.01287	1.01933	1.0045	0.991757	0.971618		153.425	155.394	141.906	91.8199	139.854	125.271		32.8372	39.1747	29.2192	31.374
158357		121.737	121.448	107.518	80.788	115.351	96.801				0	0	0	0	0	0		0	0	0	0	0	0		0	0	0	0	0	0		1.02481	1.0128	1.01865	1.0042	0.991954	0.971373		153.421	145.657	141.859	91.8245	139.307	125.341		32.8372	39.1747	29.1492	31.374
158437		130.076	134.467	107.228	82.623	109.033	111.318				0	0	0	0	0	0		0	0	0	0	0	0		0	0	0	0	0	0		1.02514	1.01261	1.01867	1.00496	0.991693	0.97071		153.301	145.662	141.917	91.813	139.373	125.535		32.454	39.1747	29.1492	31.374
158517		127.22	144.305	104.66	96.159	100.109	105.648				0	0	0	0	0	0		0	0	0	0	0	0		0	0	0	0	0	0		1.02516	1.0126	1.01877	1.00585	0.992059	0.971843		153.3	145.662	142.013	91.7813	139.28	125.226		32.454	39.1747	29.2192	31.374
158597		131.008	143.848	126.111	103.758	122.558	111.409				0	0	0	0	0	0		0	0	0	0	0	0		0	0	0	0	0	0		1.02518	1.01253	1.01871	1.00718	0.992721	0.972819		153.299	145.664	142.021	91.698	139.11	125.03		32.5813	39.1747	29.2192	31.374
158678		185.161	148.327	159.779	97.619	147.391	105.844				0	0	0	0	0	0		0	0	0	0	0	0		0	0	0	0	0	0		1.02519	1.01266	1.01862	1.00835	0.992809	0.974477		185.161	145.661	159.779	91.6658	139.087	124.621		32.5813	39.1747	29.2192	31.374
158757		172.782	142.421	122.559	88.308	135.563	113.713				0	0	0	0	0	0		0	0	0	0	0	0		0	0	0	0	0	0		1.02523	1.01244	1.01869	1.00825	0.993445	0.975309		172.782	145.588	141.917	91.6684	138.148	124.56		32.0622	39.0832	29.1492	31.374
158857		186.795	144.764	164.176	93.21	146.25	100.836				0	0	0	0	0	0		0	0	0	0	0	0		0	0	0	0	0	0		1.0251	1.01243	1.01873	1.00916	0.993651	0.976588		186.795	145.003	164.176	91.4956	137.65	123.979		31.8323	39.0832	28.9705	30.8717
159018		166.732	160.555	142.18	72.472	120.441	109.971				0	0	0	0	0	0		0	0	0	0	0	0		0	0	0	0	0	0		1.02549	1.01208	1.01849	1.00903	0.994129	0.976186		166.732	160.555	141.766	91.517	137.339	123.845		31.574	39.0832	28.868	30.8717
159117		136.519	115.097	147.628	79.016	103.652	93.919				0	0	0	0	0	0		0	0	0	0	0	0		0	0	0	0	0	0		1.02544	1.01228	1.01869	1.00902	0.994325	0.975896		152.943	145.038	141.857	91.6429	137.282	124.12		31.8323	39.1402	28.9705	31.374
159197		145.533	107.187	124.621	74.412	116.301	101.611				0	0	0	0	0	0		0	0	0	0	0	0		0	0	0	0	0	0		1.02565	1.01222	1.01891	1.00885	0.994265	0.975384		153.128	145.058	141.848	91.7006	137.288	124.553		32.177	39.1402	28.9705	31.374
159278		118.944	121.772	127.374	71.577	105.481	99.502				0	0	0	0	0	0		0	0	0	0	0	0		0	0	0	0	0	0		1.02626	1.01214	1.01902	1.01231	0.996736	0.97532		153.053	145.629	141.911	91.5427	136.864	124.647		32.177	39.3492	29.1492	31.374
159377		136.611	135.263	134.928	81.806	120.23	97.981				0	0	0	0	0	0		0	0	0	0	0	0		0	0	0	0	0	0		1.02716	1.01231	1.01906	1.01218	0.999662	0.974893		152.952	145.625	141.973	91.6554	136.271	124.925		32.177	39.3492	29.2192	31.6167
159457		163.216	144.735	158.454	91.805	112.983	115.396				0	0	0	0	0	0		0	0	0	0	0	0		0	0	0	0	0	0		1.0273	1.01216	1.01877	1.01441	1.00059	0.974767		163.216	145.629	158.454	91.4861	135.968	125.148		32.9645	39.3492	29.4292	31.6167
159538		147.006	156.518	140.147	86.928	120.096	106.472				0	0	0	0	0	0		0	0	0	0	0	0		0	0	0	0	0	0		1.0275	1.01228	1.01827	1.01187	0.999497	0.97616		153.278	156.518	142.194	91.7269	136.757	124.975		33.103	39.5272	29.4292	31.8772
159617		169.675	145.769	145.47	76.677	135.739	104.163				0	0	0	0	0	0		0	0	0	0	0	0		0	0	0	0	0	0		1.02638	1.01237	1.01844	1.01431	0.999341	0.976442		169.675	145.668	142.271	91.6361	136.874	124.926		33.181	39.5272	29.7225	31.8772
159697		144.783	127.027	132.857	77.642	126.283	107.931				0	0	0	0	0	150		0	0	0	0	0	25.054		0	0	0	0	0	1		1.02633	1.01229	1.01845	1.01438	0.999326	0.978612		153.329	145.672	142.192	91.4913	136.78	124.543		33.103	39.5272	29.4292	31.6167
159777		133.454	120.351	138.318	70.97	115.451	112.701				0	0	0	0	0	150		0	0	0	0	0	26.0696		0	0	0	0	0	1		1.02606	1.01235	1.01835	1.01429	1.00025	0.978644		153.345	145.62	142.176	91.4698	136.039	124.229		33.1727	39.3492	29.2305	31.6167
159857		138.072	116.267	121.063	69.513	106.505	88.36				0	0	0	0	0	150		0	0	0	0	0	26.364		0	0	0	0	0	1		1.02735	1.01194	1.01809	1.01484	1.00017	0.98043		153.141	145.634	142.103	90.9401	135.925	123.44		33.0342	39.3492	29.1785	31.374
159997		121.537	108.151	125.73	56.172	96.983	86.429				0	0	0	0	0	150		0	0	0	0	0	28.04		0	0	0	0	0	1		1.0274	1.01187	1.01791	1.01461	0.99975	0.980009		152.925	145.696	142.127	91.364	135.817	123.702		32.2467	39.5272	29.1785	31.6167
160077		128.226	109.464	125.432	66.188	96.323	87.321				0	0	0	150	150	150		0	0	0	18.6104	27.2104	28.2241		0	0	0	1	1	1		1.02822	1.0118	1.0172	1.01432	0.999548	0.979813		152.586	146.055	142.185	91.4595	135.745	123.334		32.2467	39.9457	29.2305	31.5322
160157		127.467	109.027	125.937	67.078	113.341	73.78				0	0	0	150	150	150		0	0	0	19.7904	28.7727	29.5556		0	0	0	1	1	1		1.0296	1.01185	1.01722	1.0143	0.999216	0.979455		152.474	146.696	142.173	91.6366	135.748	123.359		32.5757	40.0317	29.1785	31.6167
160237		117.51	107.632	109.548	64.703	103.787	80.299				0	0	0	150	150	150		0	0	0	20.1587	27.6603	29.8743		0	0	0	1	1	1		1.03098	1.01167	1.01582	1.01544	1.0009	0.979251		152.423	146.7	142.18	91.5652	135.692	123.409		32.5757	40.0317	29.1785	31.6167
160337		142.252	131.457	135.786	88.355	124.788	98.875				0	0	0	150	150	150		0	0	0	20.7695	28.7419	31.1284		0	0	0	1	1	1		1.03156	1.01168	1.01583	1.01686	1.00292	0.979769		152.417	146.7	142.18	91.1973	135.569	123.337		32.5757	40.0317	29.1785	31.6167
160417		157.678	139.311	126.971	77.048	111.002	100.641				0	0	0	150	150	150		0	0	0	22.0225	29.3763	32.6772		0	0	0	1	1	1		1.03148	1.01182	1.01588	1.01892	1.00353	0.97959		157.678	146.697	142.18	90.9268	135.565	123.349		32.5757	40.0317	29.1785	31.6167
160537		120.077	121.769	125.833	82.914	107.085	106.713				0	150	0	150	150	150		0	29.6164	0	23.0542	30.5472	33.8176		0	1	0	1	1	1		1.03126	1.01237	1.0159	1.0192	1.00387	0.979702		152.42	146.669	142.18	90.9204	135.561	123.341		32.5757	40.0317	29.1785	31.6167
160617		117.767	116.834	130.366	69.869	104.581	92.274				0	150	0	150	150	150		0	31.8705	0	24.1594	32.6433	34.3382		0	1	0	1	1	1		1.031	1.01218	1.01612	1.0191	1.00451	0.98028		152.423	146.688	142.178	90.9226	135.547	123.301		33.0667	40.0317	29.1785	31.6167
160697		118.314	117.898	106.448	70.523	111.046	91.052				0	150	0	150	150	150		0	33.5086	0	25.5652	34.2168	35.9569		0	1	0	1	1	1		1.03103	1.01215	1.01587	1.01897	1.00424	0.980906		152.399	145.87	142.165	90.8784	135.499	123.227		32.722	39.9477	29.2518	31.5322
160777		131.946	105.922	107.088	59.409	92.218	93.91				0	150	0	150	150	150		0	34.6763	0	26.5479	35.5776	37.9752		0	1	0	1	1	1		1.0322	1.01199	1.01606	1.01878	1.00449	0.980472		152.057	145.952	142.179	90.8836	135.386	123.235		32.4637	39.9477	29.281	31.5322
160857		102.599	109.528	94.299	64.453	87.09	74.239				0	150	0	150	150	150		0	36.1903	0	27.4914	36.8202	39.3047		0	1	0	1	1	1		1.03083	1.01191	1.01748	1.01842	1.00435	0.980153		152.042	146.694	142.172	90.9385	135.274	123.31		32.4637	40.1062	29.281	31.6167
160997		123.816	103.792	106.22	58.426	76.611	89.269				150	150	0	150	150	150		30.9519	37.1051	0	27.8474	37.2597	39.9416		1	1	0	1	1	1		1.0312	1.01183	1.01751	1.01821	1.00413	0.979788		152.199	146.898	142.171	90.9434	135.174	123.335		32.722	40.2562	29.2555	31.6167
161097		115.885	98.35	102.765	48.88	81.218	72.938				0	150	0	150	150	150		0	37.1904	0	27.4038	37.3304	39.8086		0	1	0	1	1	1		1.03138	1.01255	1.01831	1.01789	1.00533	0.979785		152.394	146.721	142.074	90.9507	135.013	123.841		33.0667	40.2562	29.2555	31.6167
161177		168.91	129.835	143.557	63.251	126.731	91.661				150	150	0	150	150	150		30.8067	37.3858	0	27.4656	38.1208	39.7853		1	1	0	1	1	1		1.03276	1.01246	1.01817	1.01795	1.00745	0.980606		168.91	146.723	142.092	90.9493	134.753	123.5		33.0667	40.2562	29.2555	31.6167
161257		127.634	113.782	117.377	68.267	95.428	69.979				0	150	0	150	150	150		0	37.7904	0	27.7159	38.7753	39.4408		0	1	0	1	1	1		1.03132	1.01374	1.01827	1.0182	1.00866	0.982461		152.394	146.692	142.079	90.9436	134.183	123.258		32.5757	40.2562	29.2555	31.6167
161337		113.544	109.185	101.839	64.937	97.905	80.954				0	150	0	150	150	150		0	39.2111	0	28.9096	40.2409	40.6185		0	1	0	1	1	1		1.03108	1.01542	1.01809	1.01875	1.00846	0.983801		152.398	145.981	142.103	90.9308	134.212	123.232		32.5757	40.2562	29.2555	31.6167
161417		105.089	108.713	111.544	64.465	92.958	80.754				150	150	0	150	150	150		32.5451	41.7676	0	30.2615	41.7563	42.3521		1	1	0	1	1	1		1.03103	1.01541	1.01796	1.01882	1.00848	0.984347		152.399	145.982	142.121	90.9291	134.209	123.205		32.291	40.104	29.3015	31.6167
161517		108.437	98.599	117.475	52.523	88.975	91.465				150	150	150	150	150	150		33.2959	43.1911	30.2019	32.0125	43.4473	44.634		1	1	1	1	1	1		1.03101	1.0157	1.0179	1.02002	1.00805	0.984855		152.231	145.834	141.916	90.6924	134.127	123.159		32.291	40.104	29.119	31.5322
161597		124.99	92.742	108.362	46.854	90.547	72.568				150	150	150	150	150	150		34.4259	44.5105	31.3739	33.1178	45.2114	46.0099		1	1	1	1	1	1		1.0319	1.01579	1.01785	1.02055	1.00735	0.984692		152.006	145.787	141.81	90.225	134.089	123.174		32.231	40.104	29.0165	31.3738
161677		102.283	96.025	104.258	48.939	84.8	68.973				150	150	150	150	150	150		35.5019	46.2345	32.3016	34.3933	47.0337	47.5846		1	1	1	1	1	1		1.03184	1.01574	1.01744	1.02063	1.00701	0.984697		151.052	145.815	141.717	90.0755	133.964	122.886		31.9727	40.165	28.6187	31.207
161757		112.614	84.629	103.122	48.843	78.604	59.513				150	150	150	150	150	150		36.3633	46.5069	32.1351	34.3433	47.4677	48.4428		1	1	1	1	1	1		1.03194	1.01578	1.01747	1.02045	1.00665	0.985243		152.005	145.791	141.715	90.0842	134.119	122.511		32.231	40.165	28.6187	31.207
161837		102.174	90.053	116.402	47.588	85.88	71.841				150	150	150	150	150	150		34.1916	46.2619	31.2259	34.3877	46.4764	48.4081		1	1	1	1	1	1		1.03064	1.01557	1.01763	1.02034	1.00724	0.986051		152.296	146.809	141.705	90.2563	133.942	122.489		32.231	40.165	28.6187	31.3738
161998		134.199	108.488	120.006	74.171	92.868	89.221				150	150	150	150	150	150		34.1333	46.2642	30.679	34.2545	45.7283	49.4712		1	1	1	1	1	1		1.03198	1.01539	1.01769	1.02137	1.00751	0.988907		152.064	146.869	141.821	90.1257	133.775	122.441		32.231	40.165	29.0165	31.3738
162077		123.611	105.548	122.401	64.218	94.775	73.093				150	150	150	150	150	150		34.0614	45.9942	30.2652	34.0051	45.8054	49.627		1	1	1	1	1	1		1.03202	1.01534	1.01832	1.02244	1.00714	0.992199		152.063	147.322	141.778	90.074	133.78	122.183		32.231	40.2872	29.0165	31.3738
162157		127.087	99.762	120.414	57.965	88.127	86.22				150	150	150	150	150	150		35.9064	47.2318	32.9593	34.4739	48.0184	51.0723		1	1	1	1	1	1		1.03221	1.01519	1.0184	1.02222	1.00718	0.992945		152.057	147.327	141.772	90.0846	133.776	122.095		32.231	40.2872	29.119	31.3738
162277		137.239	102.254	121.013	62.187	92.237	72.894				150	150	150	150	150	150		36.6919	48.6261	33.8779	35.5478	48.5192	51.6966		1	1	1	1	1	1		1.03206	1.01503	1.01828	1.02196	1.00698	0.993009		152.062	147.332	141.78	90.0975	133.796	122.087		32.722	40.2872	29.119	31.3738
162357		110.275	86.257	104.523	47.841	77.449	62.347				150	150	150	150	150	150		36.9744	49.7899	34.0562	36.4499	49.1238	53.1425		1	1	1	1	1	1		1.03195	1.01515	1.0187	1.02172	1.0066	0.994576		152.068	147.328	141.751	90.1091	133.835	121.461		33.1565	40.2872	29.119	31.3738
162437		103.9	91.352	87.053	45.159	69.786	55.96				150	150	150	150	150	150		37.0413	50.6101	35.1038	37.4147	49.8209	54.7076		1	1	1	1	1	1		1.03176	1.01689	1.01865	1.02152	1.00633	0.996646		152.011	146.145	141.671	89.9372	133.773	120.507		33.144	40.165	29.0165	31.207
162537		92.6	88.174	105.2	45.222	65.311	60.444				150	150	150	150	150	150		37.4351	50.5683	36.2149	37.6328	51.1607	56.2267		1	1	1	1	1	1		1.03205	1.01816	1.0183	1.02153	1.00711	0.996937		150.985	145.736	141.626	89.4862	133.323	120.365		32.969	40.165	28.6187	30.8337
162617		94.125	80.702	86.12	42.048	70.376	55.118				150	150	150	150	150	150		36.3656	50.6	35.6841	37.0733	51.7572	56.5779		1	1	1	1	1	1		1.03237	1.02031	1.01902	1.02191	1.00782	0.996896		150.805	144.879	141.317	89.1887	133.097	120.361		32.5652	40.104	28.333	30.614
162717		112.543	99.553	109.648	58.756	80.747	72.789				150	150	150	150	150	150		35.1176	49.5059	35.2742	36.1699	51.3318	56.8256		1	1	1	1	1	1		1.03251	1.02034	1.01948	1.02198	1.00773	0.996703		150.745	145.303	141.242	89.1797	133.03	120.136		32.5652	40.165	28.333	30.614
162797		146.373	113.681	112.824	61.783	104.755	71.605				150	150	150	150	150	150		34.7282	48.3038	35.0071	35.3587	50.8162	56.1839		1	1	1	1	1	1		1.03261	1.02052	1.01903	1.02183	1.01032	0.996382		150.209	145.703	141.604	89.2008	132.121	119.947		32.3673	40.2872	28.6187	30.614
162877		123.052	102.691	116.879	59.741	89.008	63.855				150	150	150	150	150	150		33.5468	47.6023	35.7939	35.2051	51.1877	56.9151		1	1	1	1	1	1		1.03251	1.02046	1.01888	1.0217	1.01273	0.996081		150.211	145.845	141.344	89.4631	131.86	120.247		32.3673	40.2872	28.333	30.8337
162997		115.215	102.927	110.98	52.664	76.322	65.926				150	150	150	150	150	150		33.6938	48.5373	36.7519	36.0841	51.2668	58.0171		1	1	1	1	1	1		1.03242	1.02301	1.01913	1.02145	1.01311	0.996895		150.212	145.629	141.6	89.4973	131.738	120.102		32.3673	40.2872	28.6187	30.8337
163077		111.318	102.754	86.207	51.883	77.081	58.173				150	150	150	150	150	150		34.4299	49.2747	38.6267	36.9397	52.7624	59.0544		1	1	1	1	1	1		1.03267	1.02301	1.01901	1.02198	1.016	0.99685		150.063	145.631	141.319	89.4254	131.575	120.361		32.3673	40.2872	28.4605	30.8337
163157		108.788	83.569	97.294	44.208	81.867	53.693				150	150	150	150	150	150		35.799	50.0318	39.7165	37.7956	53.2521	61.0532		1	1	1	1	1	1		1.03278	1.02306	1.01918	1.02191	1.01866	0.998659		150.044	145.76	141.286	89.4353	131.139	120.084		32.3673	40.2872	28.4605	30.8337
163237		105.07	84.423	97.097	44.146	82.094	46.951				150	150	150	150	150	150		37.1121	50.689	41.368	38.5532	54.8951	62.3508		1	1	1	1	1	1		1.03265	1.02293	1.01921	1.02265	1.01856	1.00207		149.857	145.658	141.106	89.0846	131.098	119.593		32.377	40.2872	28.2638	30.614
163337		101.132	90.441	87.905	42.263	74.854	44.088				150	150	150	150	150	150		36.9984	50.0597	42.0897	38.5115	55.2495	62.7998		1	1	1	1	1	1		1.03206	1.02348	1.01984	1.02329	1.0184	1.00353		149.847	144.935	140.482	88.988	130.743	119.406		32.3957	40.1095	28.0535	30.5585
163417		97.766	98.365	92.673	45.756	57.048	55.501				150	150	150	150	150	150		36.9638	49.7562	41.599	37.9144	54.8865	62.278		1	1	1	1	1	1		1.03134	1.02475	1.02046	1.02412	1.01896	1.00373		149.829	144.722	140.447	88.5065	130.336	119.096		32.2332	40.0315	28.0535	30.4718
163517		145.273	90.564	118.15	56.59	73.263	60.414				150	150	150	150	150	150		34.6932	48.3417	40.5021	37.2041	53.7824	61.7414		1	1	1	1	1	1		1.03126	1.02516	1.02036	1.02551	1.0197	1.00451		149.83	144.276	140.452	88.2105	129.331	118.396		32.2945	39.9175	28.0535	30.4097
163637		127.266	117.468	111.899	66.171	89.171	59.358				150	150	150	150	150	150		32.3502	46.974	39.2485	36.76	52.9214	61.4013		1	1	1	1	1	1		1.03141	1.02509	1.02038	1.02539	1.0194	1.00433		149.827	144.28	140.75	88.3369	129.403	118.472		32.512	39.9175	28.2638	30.4718
163717		118.222	108.704	107.661	63.944	84.876	68.463				150	150	150	150	150	150		32.1158	47.1513	39.6411	36.9382	53.1073	61.5806		1	1	1	1	1	1		1.03145	1.02516	1.02071	1.02602	1.01906	1.00387		149.434	144.623	140.643	88.1487	129.562	117.984		32.1182	40.0315	28.4605	30.4097
163797		123.986	102.629	98.776	48.59	73.849	52.678				150	150	150	150	150	150		33.4962	47.8912	39.6205	37.6091	54.1889	62.14		1	1	1	1	1	1		1.03191	1.02503	1.02084	1.02686	1.01877	1.00383		149.299	144.654	140.602	88.0327	129.714	118.682		32.1182	40.0315	28.4605	30.4097
163877		128.373	86.65	99.179	53.644	87.802	62.308				150	150	150	150	150	150		33.6609	47.8482	40.1735	37.941	54.789	62.1557		1	1	1	1	1	1		1.03182	1.02499	1.02089	1.02671	1.01764	1.00386		149.326	144.665	141.114	88.0577	130.37	118.669		32.1182	40.0315	29.0165	30.3155
163997		105.349	87.404	82.366	44.267	59.937	47.613				150	150	150	150	150	150		33.3315	48.0665	41.7814	38.2625	55.1976	62.7684		1	1	1	1	1	1		1.03356	1.02499	1.0209	1.02651	1.01841	1.00429		149.26	144.664	141.113	88.0906	130.35	118.487		32.1182	40.0315	29.0165	30.3155
164077		95.272	80.82	96.264	37.738	73.729	40.125				150	150	150	150	150	150		33.8173	48.0822	42.0386	38.4944	55.3541	62.906		1	1	1	1	1	1		1.03345	1.02503	1.02113	1.02752	1.01887	1.00419		148.993	144.284	140.508	87.8328	129.661	117.975		31.9688	39.9175	28.4605	29.8507
164157		106.387	85.305	84.978	43.945	52.487	41.471				150	150	150	150	150	150		34.3923	47.8494	42.9677	38.506	55.8788	62.8242		1	1	1	1	1	1		1.03328	1.02499	1.02084	1.02826	1.02152	1.00439		148.783	144.183	140.426	87.7649	128.549	117.914		31.9925	39.9175	28.2638	29.6743
164237		108.874	96.205	87.795	46.237	64.058	49.285				150	150	150	150	150	150		32.6971	46.3285	42.2602	37.7941	55.8007	61.6112		1	1	1	1	1	1		1.03491	1.02517	1.0209	1.02877	1.023	1.00447		148.28	144.061	140.18	87.6281	127.885	117.828		31.9098	39.7955	28.0535	29.6272
164317		100.52	95.022	95.83	55.25	71.431	64.168				150	150	150	150	150	150		30.795	45.45	40.3647	36.6048	54.7406	60.7545		1	1	1	1	1	1		1.03499	1.02586	1.02118	1.02917	1.023	1.00443		147.905	143.441	140.144	87.4904	127.797	117.758		31.9098	39.3365	28.0535	29.6272
164417		137.066	116.145	127.007	58.176	82.232	69.023				0	150	150	150	150	150		0	45.2458	39.4326	35.6738	53.4119	59.7428		0	1	1	1	1	1		1.03484	1.02553	1.0212	1.02847	1.02336	1.00486		147.767	144.003	140.397	87.5244	127.056	117.675		31.5962	39.3365	28.2638	29.6272
164497		140.344	108.721	111.636	49.863	82.227	59.59				150	150	150	150	150	150		30.5357	44.5458	40.1084	35.5644	52.7599	59.5654		1	1	1	1	1	1		1.03478	1.02525	1.02114	1.02804	1.02545	1.00464		147.821	144.175	140.508	87.6761	126.869	117.69		31.5962	39.7955	28.4605	29.6743
164597		114.714	94.807	100.629	53.603	70.523	66.463				150	150	150	150	150	150		30.3005	45.0095	40.4828	35.7542	52.6665	59.5697		1	1	1	1	1	1		1.03485	1.02509	1.02184	1.028	1.028	1.00434		147.994	144.28	140.469	87.7699	126.709	117.576		31.9925	39.9175	28.4605	29.8507
164697		115.214	97.099	112.09	46.324	76.114	57.477				150	150	150	150	150	150		30.7448	45.2912	40.6203	36.0963	52.2241	60.0198		1	1	1	1	1	1		1.03454	1.02502	1.02241	1.02758	1.02868	1.00444		148.038	144.658	140.437	87.8305	126.195	117.566		31.9925	40.0315	28.4605	30.3155
164797		117.447	102.51	104.334	51.182	70.605	60.903				150	150	150	150	150	150		31.9241	45.576	40.7589	36.0437	52.4099	60.0391		1	1	1	1	1	1		1.03434	1.02484	1.02289	1.02693	1.02926	1.00414		148.066	144.762	140.411	87.8729	126.059	117.626		31.9925	40.0315	28.4605	30.3155
164877		119.986	97.475	76.117	44.484	62.094	50.696				150	150	150	150	150	150		33.0864	45.0686	40.7781	36.3223	52.7208	60.1663		1	1	1	1	1	1		1.03435	1.02488	1.02299	1.02669	1.02913	1.00389		148.065	144.761	140.504	88.0688	126.091	117.739		31.9925	40.0315	29.0165	30.3155
164997		98.911	101.368	80.097	45.435	67.927	52.549				150	150	150	150	150	150		32.5223	44.6039	40.2003	35.7213	51.9034	59.0483		1	1	1	1	1	1		1.03413	1.02536	1.02259	1.02864	1.02908	1.00415		147.859	144.576	140.61	87.849	125.708	117.625		31.6547	39.9175	29.0165	29.8507
165079		94.439	87.279	76.923	42.27	65.419	52.869				150	150	150	150	150	150		30.7715	43.4603	39.0133	34.482	51.1814	57.8837		1	1	1	1	1	1		1.03407	1.02534	1.02261	1.03055	1.02907	1.00439		147.769	144.581	140.426	87.7405	125.71	117.542		31.2362	39.9175	28.4605	29.6743
165177		138.577	115.438	111.278	57.589	78.018	70.289				0	150	150	150	150	150		0	42.8579	37.3921	33.9385	49.4299	56.4868		0	1	1	1	1	1		1.03366	1.0247	1.02257	1.03133	1.02893	1.00375		147.764	144.734	140.428	87.5764	125.381	117.459		31.122	39.9175	28.4605	29.6272
165257		138.993	108.695	127.645	65.788	91.428	59.834				0	150	150	150	150	150		0	42.2259	36.3834	33.2511	48.3038	55.1187		0	1	1	1	1	1		1.03362	1.02431	1.02278	1.03188	1.02936	1.0032		147.765	144.741	140.417	87.5378	125.056	117.161		31.2615	39.9175	28.6368	29.6272
165337		123.64	102.678	112.208	64.32	79.447	74.494				0	150	150	150	150	150		0	41.8163	35.4217	33.5785	47.0528	55.3257		0	1	1	1	1	1		1.03376	1.02399	1.02293	1.03132	1.03001	1.00316		147.026	144.746	140.406	87.5206	124.832	116.843		31.5157	39.9175	28.6368	29.6272
165457		119.18	105.841	103.846	58.356	82.502	62.716				0	150	150	150	150	150		0	42.7656	36.3735	34.0678	46.0895	55.8529		0	1	1	1	1	1		1.03369	1.02407	1.02338	1.03163	1.02952	1.00231		146.969	144.852	140.34	87.6795	124.878	116.973		31.4903	40.0315	29.1927	29.6743
165537		129.333	108.302	103.769	61.541	86.627	57.809				0	150	150	150	150	150		0	43.5065	37.0232	33.8307	46.1102	56.052		0	1	1	1	1	1		1.03402	1.02406	1.02336	1.0314	1.02932	1.00207		146.954	144.853	140.484	87.6923	124.898	117.013		31.4903	40.0315	29.2952	29.8507
165617		106.24	103.281	104.621	56.392	89.514	58.501				0	150	150	150	150	150		0	44.044	37.3725	34.1726	45.9565	56.809		0	1	1	1	1	1		1.03424	1.02425	1.02323	1.0311	1.02919	1.00187		146.782	145.116	140.491	87.7804	124.911	117.475		31.2435	40.2152	29.2952	30.3155
165697		96.63	97.468	96.271	49.491	65.318	51.194				150	150	150	150	150	150		29.7113	43.8535	37.9143	33.9616	45.7223	56.9879		1	1	1	1	1	1		1.03465	1.02431	1.02316	1.03106	1.02901	1.00155		146.708	145.474	141.007	87.8291	125.084	117.605		30.9892	40.56	29.4777	30.4097
165797		101.313	98.337	98.791	47.605	75.882	58.582				150	150	150	150	150	150		29.4858	42.9706	37.4466	32.8998	44.4964	56.2201		1	1	1	1	1	1		1.03484	1.02421	1.02314	1.03093	1.0303	1.00123		146.675	145.696	141.13	87.8696	124.979	117.613		30.9892	40.56	29.4777	30.4718
165877		114.46	98.352	94.521	56.643	71.548	69.795				0	150	150	150	150	150		0	41.9388	35.1923	31.4559	43.544	55.3933		0	1	1	1	1	1		1.03472	1.02396	1.02304	1.03057	1.03155	1.00157		146.526	145.853	141.133	87.8455	124.795	117.19		30.8635	40.608	29.4777	30.4097
165997		129.569	106.429	121.829	63.753	83.948	62.531				0	150	150	150	150	150		0	41.4856	33.2	30.7607	42.0194	54.7797		0	1	1	1	1	1		1.03558	1.02376	1.02274	1.03125	1.03231	1.00321		146.522	145.877	141.146	87.8229	124.719	115.926		30.8635	40.608	29.962	30.4097
166083		135.91	99.716	119.752	55.398	85.216	68.114				0	150	150	150	150	150		0	40.7626	31.0319	29.937	41.4528	54.8084		0	1	1	1	1	1		1.03722	1.02319	1.02262	1.0318	1.03405	1.00434		146.447	145.943	141.155	87.8043	124.495	115.221		31.1178	40.608	29.962	30.4097
166157		110.933	111.388	109.91	60.912	83.728	75.045				0	150	150	150	150	150		0	40.985	31.0741	29.9689	41.3609	55.2025		0	1	1	1	1	1		1.03765	1.02292	1.0221	1.03108	1.03531	1.00401		146.351	145.974	141.112	87.8681	123.908	114.859		30.3383	40.608	29.7795	30.4097
166237		127.967	106.288	116.851	48.749	93.641	56.924				0	150	150	150	150	150		0	41.3665	32.1023	30.7398	42.2584	55.1996		0	1	1	1	1	1		1.03799	1.0226	1.02205	1.03148	1.0356	1.00388		146.292	146.104	140.968	87.8645	123.736	114.862		30.3383	40.608	29.7322	30.4097
166317		113.466	98.383	107.533	48.227	99.122	55.135				0	150	150	150	150	150		0	41.4389	32.8895	31.5404	42.505	55.8804		0	1	1	1	1	1		1.03807	1.02242	1.02247	1.03224	1.03595	1.00406		146.279	146.177	140.911	87.8507	123.717	114.858		30.3383	40.608	29.7322	30.4097
166397		128.978	95.765	98.583	55.053	78.726	53.101				0	150	150	150	150	150		0	41.4552	33.1338	31.9662	43.4729	56.5894		0	1	1	1	1	1		1.03853	1.02256	1.02268	1.03189	1.03583	1.00383		146.401	146.778	141.098	87.8861	123.802	115.381		31.1178	40.7343	29.8347	30.4718
166497		113.974	86.324	93.965	46.786	71.057	48.532				0	150	150	150	150	150		0	40.897	32.3766	31.6855	43.3957	56.3573		0	1	1	1	1	1		1.03876	1.0224	1.02282	1.03161	1.03544	1.00373		146.463	147.084	141.141	88.1334	124.015	115.543		31.2435	40.841	29.962	30.5585
166597		102.231	103.761	101.53	51.245	78.814	52.949				0	150	150	150	150	150		0	39.7821	31.9255	31.3606	42.5005	55.4962		0	1	1	1	1	1		1.03944	1.02243	1.02292	1.03151	1.03564	1.00347		146.431	147.321	141.254	88.3196	123.975	116.795		31.2435	40.904	29.5553	30.7258
166697		120.49	123.651	114.995	73.929	94.079	76.559				0	150	150	150	150	150		0	38.1636	31.1389	30.8035	40.7578	54.6578		0	1	1	1	1	1		1.03939	1.0229	1.02295	1.03138	1.03611	1.00334		146.373	147.362	141.252	88.3229	123.791	117.158		31.1178	41.087	29.5553	30.7258
166777		146.522	121.948	124.087	75.063	79.774	67.605				0	150	150	150	150	150		0	37.61	30.5004	30.3711	40.556	53.8287		0	1	1	1	1	1		1.03951	1.0229	1.02299	1.03127	1.03661	1.00297		146.351	147.566	141.134	88.3257	123.77	117.286		31.1178	41.5343	29.4777	30.7258
166857		133.011	113.877	122.657	60.383	98.136	65.427				0	150	150	150	150	150		0	36.9492	29.3442	30.3076	40.1882	54.1664		0	1	1	1	1	1		1.03994	1.0229	1.0225	1.03106	1.03649	1.00275		146.28	147.566	141.331	88.1985	123.899	117.618		31.1178	41.5343	29.5553	30.5585
167017		125.188	105.471	123.332	60.127	75.549	52.469				0	150	150	150	150	150		0	37.219	29.8778	30.3736	40.3496	54.5465		0	1	1	1	1	1		1.03948	1.02227	1.02264	1.0302	1.03602	1.00213		146.358	147.59	141.305	88.2993	123.941	117.745		31.24	41.5343	29.5553	30.5585
167098		117.637	113.631	111.265	57.446	78.283	62.312				0	150	150	150	150	150		0	37.663	30.281	30.715	40.6537	55.2773		0	1	1	1	1	1		1.03949	1.02212	1.02266	1.03004	1.03661	1.00115		146.356	147.596	141.302	88.1027	123.717	117.757		31.24	41.5343	29.5553	30.5585
167177		125.806	103.55	106.849	50.251	71.096	60.492				0	150	150	150	150	150		0	38.2128	30.7018	31.3304	40.4277	55.6415		0	1	1	1	1	1		1.03927	1.02184	1.02353	1.0293	1.03793	1.00104		146.377	147.607	141.213	88.1905	123.572	117.758		31.24	41.4785	29.5553	30.5585
167277		106.923	104.025	96.743	48.142	72.953	61.108				0	150	150	150	150	150		0	38.0826	30.9215	30.9278	41.5777	55.3823		0	1	1	1	1	1		1.03894	1.02164	1.02355	1.0296	1.03833	1.00142		146.387	147.615	141.472	88.155	123.516	117.754		31.1178	41.4695	29.718	30.5585
167357		108.805	108.739	99.896	50.074	61.106	48.725				0	150	150	150	150	150		0	36.7506	29.535	29.8752	41.4588	54.1501		0	1	1	1	1	1		1.03871	1.02148	1.02329	1.02895	1.03754	1.00106		146.395	148.092	141.52	88.3384	123.807	117.871		31.1178	41.503	29.718	30.7258
167437		131.864	123.383	120.806	68.633	87.269	63.653				0	150	150	150	150	150		0	35.4323	28.7134	29.1114	40.338	52.8917		0	1	1	1	1	1		1.03867	1.02177	1.02386	1.02872	1.03735	1.00055		146.467	148.211	141.619	88.8913	123.92	117.983		30.9892	41.6673	29.7795	31.2082
167517		131.327	129.828	115.344	64.65	107.436	77.666				0	150	0	150	150	150		0	32.7732	0	27.3095	38.7181	50.6888		0	1	0	1	1	1		1.03866	1.02232	1.02411	1.02891	1.0372	1.00062		146.525	148.25	141.741	89.2144	124.034	118.557		30.9892	42.068	30.1887	31.3768
167597		127.526	134.344	113.667	62.564	101.217	69.898				0	150	0	150	150	150		0	30.6989	0	25.6696	37.4057	49.1104		0	1	0	1	1	1		1.0386	1.0224	1.02323	1.029	1.03701	1.00049		146.47	148.363	141.883	89.2023	124.386	118.701		30.8635	42.2327	30.1887	31.5297
167717		133.161	112.738	112.975	58.114	79.702	77.266				0	150	0	150	150	150		0	30.8219	0	26.0967	37.3183	49.2753		0	1	0	1	1	1		1.03863	1.02254	1.02309	1.02898	1.03666	1.00065		146.525	148.47	141.906	89.2995	124.56	118.886		30.8635	42.457	30.1887	31.548
167797		125.183	114.842	119.435	59.428	79.168	64.326				0	150	0	150	150	150		0	31.4586	0	26.4437	36.1886	48.7229		0	1	0	1	1	1		1.03865	1.0226	1.02395	1.03003	1.0364	1.00123		146.525	148.467	141.767	89.2972	124.69	118.813		30.8635	42.457	30.1887	31.548
167877		130.877	103.366	111.515	63.919	80.542	57.474				0	150	0	150	150	150		0	31.9199	0	26.2366	35.3695	48.3838		0	1	0	1	1	1		1.03838	1.02229	1.02394	1.0294	1.03622	1.00093		146.481	148.48	142.039	89.3752	124.704	118.851		30.8635	42.457	30.381	31.548
167997		111.885	92.933	112.214	49.736	78.999	56.445				0	150	0	150	150	150		0	31.497	0	25.8746	34.5316	47.2876		0	1	0	1	1	1		1.03824	1.02218	1.0236	1.03004	1.03675	1.00056		146.488	148.484	142.084	89.3106	124.664	118.897		30.8635	42.457	30.381	31.3573
168097		114.504	102.367	102.158	49.496	89.212	71.633				0	150	0	150	150	150		0	30.8166	0	25.2054	33.8445	46.2905		0	1	0	1	1	1		1.038	1.02179	1.02346	1.02941	1.03698	0.999777		146.499	148.5	142.196	89.3748	124.647	119.096		30.724	42.457	30.381	31.3573
168197		129.326	111.427	113.466	58.924	70.416	66.748				0	0	0	150	150	150		0	0	0	23.3132	31.735	44.3229		0	0	0	1	1	1		1.03804	1.02155	1.02339	1.02898	1.0368	0.999255		146.527	148.509	142.197	89.5858	124.66	119.243		30.6655	42.3655	30.2457	31.2708
168277		154.059	128.676	137.867	71.993	102.563	85.505				0	0	0	150	150	150		0	0	0	22.2813	29.4946	43.2431		0	0	0	1	1	1		1.0381	1.02189	1.02506	1.02985	1.03679	0.998867		154.059	148.496	142.13	89.5113	124.661	119.352		30.5528	42.2075	30.007	31.0785
168357		139.557	125.395	116.936	72.86	103.232	83.696				0	0	0	150	150	150		0	0	0	20.4595	25.7885	41.1896		0	0	0	1	1	1		1.03829	1.02222	1.02519	1.03005	1.03638	0.999093		146.723	148.725	142.197	89.6537	124.772	119.549		30.6785	42.1585	29.9635	31.2003
168437		142.811	144.137	122.303	86.358	105.87	98.943				0	0	0	150	0	150		0	0	0	19.3938	0	39.1808		0	0	0	1	0	1		1.03827	1.02243	1.02535	1.03018	1.03626	0.998981		146.726	149.057	142.287	89.866	124.81	119.694		30.6172	42.2135	30.075	31.0615
168517		118.704	158.071	131.739	87.259	107.383	89.273				0	0	0	150	0	150		0	0	0	18.7046	0	38.5249		0	0	0	1	0	1		1.03914	1.02269	1.02546	1.02994	1.03577	0.999197		146.572	158.071	142.453	89.8966	124.984	119.972		30.6172	42.5397	30.294	31.0615
168597		145.01	122.86	106.122	66.737	97.307	76.218				0	0	0	0	0	150		0	0	0	0	0	37.5533		0	0	0	0	0	1		1.03987	1.02298	1.02379	1.03003	1.03554	0.999215		146.499	149.153	142.825	90.1	125.184	120.279		30.4915	43.3782	30.294	31.085
168677		146.86	110.435	133.848	70.319	104.983	82.305				0	0	0	0	0	150		0	0	0	0	0	36.0296		0	0	0	0	0	1		1.03978	1.02308	1.02392	1.03024	1.03536	0.999226		146.42	149.425	143.148	90.8667	125.254	120.385		29.712	43.397	30.5635	31.1367
168757		132.759	106.163	125.261	67.457	117.481	75.394				0	0	0	0	0	150		0	0	0	0	0	35.0132		0	0	0	0	0	1		1.03961	1.02289	1.02372	1.02978	1.03484	0.998508		146.426	149.538	143.59	90.9249	126.044	120.465		29.712	43.4518	30.5635	31.1367
168877		139.184	116.348	117.969	70.639	95.423	78.405				0	0	0	0	0	150		0	0	0	0	0	33.5625		0	0	0	0	0	1		1.03968	1.0229	1.02336	1.02935	1.03408	0.997839		146.424	149.586	143.602	91.2087	126.218	120.659		29.712	43.6787	30.5302	31.1367
169017		153.428	129.9	117.371	74.807	95.337	86.225				0	0	0	0	0	150		0	0	0	0	0	31.1264		0	0	0	0	0	1		1.03991	1.02318	1.02328	1.02872	1.03355	0.997586		153.428	149.579	143.605	91.4104	126.341	120.732		29.4557	43.457	30.5302	30.9367
169097		165.269	159.171	144.057	93.158	118.243	104.623				0	0	0	0	0	150		0	0	0	0	0	28.8662		0	0	0	0	0	1		1.03963	1.023	1.02495	1.02887	1.0332	0.99815		165.269	159.171	144.057	91.3609	126.421	120.569		29.4557	43.3392	30.5302	30.7515
169177		156.494	141.741	128.932	73.199	123.172	86.439				0	0	0	0	0	150		0	0	0	0	0	26.3665		0	0	0	0	0	1		1.03999	1.02263	1.02503	1.02828	1.0326	0.998695		156.494	149.674	143.424	91.543	126.686	120.411		29.4007	43.0142	30.5302	30.6692
169257		152.065	154.586	132.274	91.651	141.858	94.954				0	0	0	0	0	0		0	0	0	0	0	0		0	0	0	0	0	0		1.04011	1.02305	1.02512	1.02804	1.03197	0.998438		146.41	154.586	143.604	91.658	126.731	120.976		29.5375	42.9677	30.8288	30.5465
169337		171.747	158.142	133.57	93.839	136.883	109.285				0	0	0	0	0	0		0	0	0	0	0	0		0	0	0	0	0	0		1.04011	1.02306	1.02487	1.02762	1.03128	0.997964		171.747	158.142	143.612	91.7172	126.866	121.431		29.4833	42.844	30.6925	30.7722
169417		152.433	157.348	115.481	81.689	113.269	94.772				0	0	0	0	0	0		0	0	0	0	0	0		0	0	0	0	0	0		1.0401	1.02341	1.02347	1.02728	1.031	0.997556		146.457	157.348	143.878	91.7809	127	121.888		29.4833	42.7995	30.6998	30.7472
169497		139.582	138.156	121.478	86.763	112.398	93.918				0	0	0	0	0	0		0	0	0	0	0	0		0	0	0	0	0	0		1.03981	1.02358	1.02268	1.02733	1.03081	0.997378		146.511	150.578	144.068	91.819	127.295	122.317		30.2627	42.7995	30.7475	30.8702
169598		127.635	156.254	120.418	107.406	110.152	112.771				0	0	0	0	0	0		0	0	0	0	0	0		0	0	0	0	0	0		1.03994	1.02326	1.02239	1.02759	1.03064	0.997419		146.527	156.254	144.168	107.406	127.48	122.394		30.2627	42.8685	30.8925	31.1467
169677		131.918	149.586	135.663	72.866	133.303	89.291				0	0	0	0	0	0		0	0	0	0	0	0		0	0	0	0	0	0		1.0398	1.02345	1.02233	1.02732	1.03052	0.997366		146.527	149.586	144.252	92.2477	127.807	122.434		30.2627	43.0908	30.7903	31.393
169757		130.735	158.542	131.2	80.379	90.976	91.707				0	0	0	0	0	0		0	0	0	0	0	0		0	0	0	0	0	0		1.03937	1.02357	1.02206	1.02705	1.02938	0.996751		146.532	158.542	144.267	92.3996	127.961	122.62		30.2627	43.181	30.6495	31.3205
169837		165.209	195.593	136.88	109.918	131.624	111.66				0	0	0	0	0	0		0	0	0	0	0	0		0	0	0	0	0	0		1.03983	1.02371	1.02166	1.02676	1.02876	0.996434		165.209	195.593	144.291	109.918	128.089	122.953		30.2627	43.254	30.4047	31.11
170017		214.645	182.972	211.496	112.331	168.301	131.148				0	0	0	0	0	0		0	0	0	0	0	0		0	0	0	0	0	0		1.04076	1.02368	1.02199	1.02647	1.02848	0.996083		214.645	182.972	211.496	112.331	168.301	131.148		30.2627	43.3602	30.4047	31.067
170099		222.938	209.98	212.893	134.975	170.225	173.185				0	0	0	0	0	0		0	0	0	0	0	0		0	0	0	0	0	0		1.04095	1.02375	1.02247	1.02606	1.02819	0.995724		222.938	209.98	212.893	134.975	170.225	173.185		30.2627	43.226	30.2578	31.067
170197		224.358	205.22	195.493	158.483	178.174	153.934				0	0	0	0	0	0		0	0	0	0	0	0		0	0	0	0	0	0		1.04097	1.0239	1.0242	1.02635	1.02747	0.995347		224.358	205.22	195.493	158.483	178.174	153.934		30.017	42.6703	30.1997	30.9265
170277		226.434	163.086	170.298	113.489	187.116	112.916				0	0	0	0	0	0		0	0	0	0	0	0		0	0	0	0	0	0		1.04097	1.0242	1.02451	1.02691	1.02707	0.995524		226.434	163.086	170.298	113.489	187.116	124.456		29.8705	42.4145	30.2713	30.8753
170357		168.793	152.562	148.947	84.058	135.182	99.931				0	0	0	0	0	0		0	0	0	0	0	0		0	0	0	0	0	0		1.04105	1.02423	1.02432	1.0273	1.02702	0.995409		168.793	152.562	148.947	93.0137	128.565	124.685		29.2362	42.1102	30.2713	30.9107
170477		148.725	166.804	142.836	111.673	133.776	119.711				0	0	0	0	0	0		0	0	0	0	0	0		0	0	0	0	0	0		1.04144	1.02463	1.02462	1.02767	1.0268	0.995851		146.528	166.804	142.836	111.673	128.815	125.038		29.2362	42.1658	30.2713	30.9545
170557		200.424	123.547	163.084	90.052	128.994	106.61				0	0	0	0	0	0		0	0	0	0	0	0		0	0	0	0	0	0		1.04112	1.02448	1.02292	1.02786	1.02651	0.995711		200.424	152.608	163.084	93.1709	128.993	125.257		29.2362	42.1658	30.2713	31.1285
170637		225.08	209.29	179.115	125.129	165.414	136.877				0	0	0	0	0	0		0	0	0	0	0	0		0	0	0	0	0	0		1.04104	1.02488	1.02463	1.02782	1.02616	0.995792		225.08	209.29	179.115	125.129	165.414	136.877		29.2362	42.3012	29.995	31.1285
170717		209.806	203.921	182.808	136.73	177.068	156.907				0	0	0	0	0	0		0	0	0	0	0	0		0	0	0	0	0	0		1.04069	1.02459	1.02447	1.02759	1.02552	0.995226		209.806	203.921	182.808	136.73	177.068	156.907		29.2362	42.3012	29.8222	31.469
170797		184.254	176.795	177.22	123.86	158.775	139.028				0	0	0	0	0	0		0	0	0	0	0	0		0	0	0	0	0	0		1.04076	1.02472	1.02429	1.02747	1.02482	0.994736		184.254	176.795	177.22	123.86	158.775	139.028		29.2362	42.0705	29.6855	31.4798
170877		156.948	188.424	140.509	113.913	145.331	136.741				0	0	0	0	0	0		0	0	0	0	0	0		0	0	0	0	0	0		1.04068	1.0244	1.02434	1.0266	1.02378	0.994141		156.948	188.424	144.731	113.913	145.331	136.741		29.906	41.909	29.7023	31.4375
170997		189.692	189.928	158.26	104.984	126.704	127.318				0	0	0	0	0	0		0	0	0	0	0	0		0	0	0	0	0	0		1.04112	1.02428	1.02431	1.02581	1.02338	0.993463		189.692	189.928	158.26	104.984	130.623	127.318		29.906	41.834	29.6525	31.2957
171097		186.463	149.046	150.359	77.739	141.558	118.704				0	0	0	0	0	0		0	0	0	0	0	0		0	0	0	0	0	0		1.04219	1.02437	1.02605	1.02547	1.02321	0.993077		186.463	149.046	150.359	93.8834	141.558	126.23		29.906	41.781	29.6525	31.2097
171177		239.361	155.358	162.286	100.743	147.202	104.728				0	0	0	0	0	0		0	0	0	0	0	0		0	0	0	0	0	0		1.04319	1.02434	1.02423	1.02525	1.02263	0.992908		239.361	155.358	162.286	100.743	147.202	126.349		29.2362	41.7322	29.713	31.4203
171257		251.923	141.447	147.121	77.417	132.962	93.777				0	0	0	0	0	0		0	0	0	0	0	0		0	0	0	0	0	0		1.04298	1.02415	1.02427	1.02525	1.02244	0.992984		251.923	141.447	147.121	94.4038	131.086	126.474		29.2362	41.9878	30.0327	31.6335
171337		143.63	145.017	128.49	81.592	135.432	105.04				0	0	0	0	0	0		0	0	0	0	0	0		0	0	0	0	0	0		1.04308	1.0241	1.02258	1.02541	1.02228	0.992941		146.543	145.017	145.061	94.7243	131.306	126.57		29.362	42.06	30.0327	32.0888
171437		189.954	172.54	168.498	117.395	179.967	140.806				0	0	0	0	0	0		0	0	0	0	0	0		0	0	0	0	0	0		1.04384	1.02367	1.02417	1.02527	1.02254	0.992658		189.954	172.54	168.498	117.395	179.967	140.806		29.362	42.06	30.0327	32.1533
171537		243.478	174.511	191.697	105.324	196.288	127.547				0	0	0	0	0	0		0	0	0	0	0	0		0	0	0	0	0	0		1.04388	1.02305	1.02394	1.02455	1.0223	0.991932		243.478	174.511	191.697	105.324	196.288	127.547		29.362	42.06	30.0327	32.2687
171617		235.848	169.089	176.098	105.95	187.165	136.121				0	0	0	0	0	0		0	0	0	0	0	0		0	0	0	0	0	0		1.04335	1.02197	1.02345	1.02271	1.02127	0.990481		235.848	169.089	176.098	105.95	187.165	136.121		29.362	42.06	30.0315	32.1345
171697		243.059	198.439	187.358	135.724	205.43	156.254				0	0	0	0	0	0		0	0	0	0	0	0		0	0	0	0	0	0		1.04378	1.02131	1.02303	1.0216	1.0219	0.989715		243.059	198.439	187.358	135.724	205.43	156.254		29.119	41.8645	30.0315	32.1345
171777		225.907	200.2	173.717	118.1	197.569	179.78				0	0	0	0	0	0		0	0	0	0	0	0		0	0	0	0	0	0		1.0434	1.02014	1.02279	1.02006	1.02057	0.988387		225.907	200.2	173.717	118.1	197.569	179.78		29.0962	41.2553	30.0315	32.0605
171857		193.773	211.765	187.735	136.552	186.614	170.552				0	0	0	0	0	0		0	0	0	0	0	0		0	0	0	0	0	0		1.04345	1.01928	1.02431	1.02068	1.01947	0.98732		193.773	211.765	187.735	136.552	186.614	170.552		29.0962	40.931	29.887	31.7213
171997		197.25	208.254	195.994	145.832	194.015	163.673				0	0	0	0	0	0		0	0	0	0	0	0		0	0	0	0	0	0		1.04329	1.01915	1.024	1.0206	1.01934	0.986197		197.25	208.254	195.994	145.832	194.015	163.673		29.0962	40.8333	29.851	31.4477
172077		278.343	208.637	230.462	151.432	233.03	145.285				0	0	0	0	0	0		0	0	0	0	0	0		0	0	0	0	0	0		1.04314	1.01888	1.02363	1.01966	1.01955	0.985051		278.343	208.637	230.462	151.432	233.03	145.285		29.0962	40.6955	29.776	31.2825
172157		277.081	227.749	168.404	182.253	152.991	177.421				0	0	0	0	0	0		0	0	0	0	0	0		0	0	0	0	0	0		1.04307	1.01872	1.02386	1.01938	1.01917	0.984827		277.081	227.749	168.404	182.253	152.991	177.421		29.0962	40.6955	30.1138	31.5167
172237		200.913	222.663	169.828	169.981	167.33	178.679				0	0	0	0	0	0		0	0	0	0	0	0		0	0	0	0	0	0		1.04343	1.01816	1.0243	1.01852	1.01861	0.984636		200.913	222.663	169.828	169.981	167.33	178.679		29.0962	40.6955	30.1138	31.7432
172317		191.418	214.761	213.149	154.815	205.312	168.979				0	0	0	0	0	0		0	0	0	0	0	0		0	0	0	0	0	0		1.04306	1.01766	1.02426	1.01771	1.0182	0.98401		191.418	214.761	213.149	154.815	205.312	168.979		29.0962	40.8448	30.2472	32.141
172397		176.3	199.337	344.244	119.266	232.601	158.849				0	0	0	0	0	0		0	0	0	0	0	0		0	0	0	0	0	0		1.04255	1.01731	1.02452	1.0175	1.01867	0.983769		176.3	199.337	344.244	119.266	232.601	158.849		29.0962	40.6695	29.8522	32.389
172497		214.3	182.093	398.991	106.155	416.429	135.712				0	0	0	0	0	0		0	0	0	0	0	0		0	0	0	0	0	0		1.04217	1.01682	1.02399	1.01636	1.01745	0.983168		214.3	182.093	398.991	106.155	416.429	135.712		28.9705	40.8288	29.8522	32.9317
172577		310.139	177.996	257.675	100.873	209.566	124.48				0	0	0	0	0	0		0	0	0	0	0	0		0	0	0	0	0	0		1.04188	1.01709	1.02373	1.01544	1.01718	0.982536		310.139	177.996	257.675	100.873	209.566	130.746		28.9705	40.4065	29.8522	32.8842
172657		378.731	177.656	401.705	113.492	384.66	138.772				0	0	0	0	0	0		0	0	0	0	0	0		0	0	0	0	0	0		1.04137	1.01622	1.02351	1.01441	1.01639	0.981589		378.731	177.656	401.705	113.492	384.66	138.772		28.9933	40.1278	29.593	32.7743
172757		282.135	157.141	281.783	112.459	157.96	140.069				0	0	0	0	0	0		0	0	0	0	0	0		0	0	0	0	0	0		1.04059	1.0159	1.02325	1.01264	1.01681	0.980519		282.135	157.141	281.783	112.459	157.96	140.069		28.9933	39.9853	29.502	32.616
172837		192.082	162.84	197.966	97.352	124.995	131.153				0	0	0	0	0	0		0	0	0	0	0	0		0	0	0	0	0	0		1.03992	1.01619	1.0228	1.01339	1.01607	0.979796		192.082	162.84	197.966	97.352	132.125	131.153		28.9933	39.894	29.502	32.392
172997		164.099	152.721	165.962	91.541	139.67	124.021				0	0	0	0	0	0		0	0	0	0	0	0		0	0	0	0	0	0		1.03964	1.01596	1.0228	1.01281	1.01522	0.97943		164.099	152.721	165.962	97.1475	139.67	131.142		28.9705	39.6	29.453	32.3175
173077		175.544	161.686	179.637	90.958	140.636	113.002				0	0	0	0	0	0		0	0	0	0	0	0		0	0	0	0	0	0		1.03928	1.01588	1.02259	1.0126	1.01399	0.979205		175.544	161.686	179.637	97.3289	140.636	131.175		28.9705	39.693	29.453	32.322
173177		206.291	198.828	222.24	121.47	150.268	155.961				0	0	0	0	0	0		0	0	0	0	0	0		0	0	0	0	0	0		1.03895	1.01602	1.02236	1.01221	1.01309	0.978753		206.291	198.828	222.24	121.47	150.268	155.961		28.9705	39.866	29.543	32.322
173257		193.523	168.568	177.55	127.285	158.773	144.362				0	0	0	0	0	0		0	0	0	0	0	0		0	0	0	0	0	0		1.03859	1.01588	1.0226	1.01197	1.01228	0.978599		193.523	168.568	177.55	127.285	158.773	144.362		28.197	39.866	29.543	32.322
173337		197.144	164.652	181.217	114.734	165.328	147.403				0	0	0	0	0	0		0	0	0	0	0	0		0	0	0	0	0	0		1.03862	1.01585	1.0224	1.0115	1.01189	0.978152		197.144	164.652	181.217	114.734	165.328	147.403		27.9383	39.866	29.6075	32.322
173417		178.549	155.88	156.808	116.804	162.142	139.615				0	0	0	0	0	0		0	0	0	0	0	0		0	0	0	0	0	0		1.03833	1.0154	1.02247	1.01085	1.01154	0.97771		178.549	155.88	156.808	116.804	162.142	139.615		27.961	39.926	29.8942	32.1688
173517		154.01	173.423	143.845	122.3	150.782	132.972				0	0	0	0	0	0		0	0	0	0	0	0		0	0	0	0	0	0		1.03821	1.01494	1.02243	1.01133	1.0112	0.977152		154.01	173.423	143.845	122.3	150.782	132.972		28.204	39.5615	29.8942	31.9615
173597		130.016	163.866	145.999	104.706	135.143	133.874				0	0	0	0	0	0		0	0	0	0	0	0		0	0	0	0	0	0		1.03819	1.01459	1.02325	1.01075	1.01089	0.977072		146.739	163.866	145.999	104.706	133.109	133.874		27.961	39.248	29.8942	31.7733
173697		127.575	147.361	142.541	84.253	133.77	120.877				0	0	0	0	0	0		0	0	0	0	0	0		0	0	0	0	0	0		1.03796	1.01466	1.02359	1.01154	1.01153	0.977112		146.779	147.361	142.541	97.682	133.089	131.932		27.9383	39.154	29.6075	31.7733
173797		146.433	149.156	139.136	87.764	124.52	128.904				0	0	0	0	0	0		0	0	0	0	0	0		0	0	0	0	0	0		1.03887	1.01451	1.02345	1.01137	1.01287	0.97871		146.615	149.156	146.134	97.6947	133.032	128.904		27.9383	39.027	29.8942	31.119
173877		150.983	160.251	150.465	99.266	131.134	131.404				0	0	0	0	0	0		0	0	0	0	0	0		0	0	0	0	0	0		1.03979	1.01542	1.0235	1.01286	1.01358	0.981669		150.983	160.251	150.465	99.266	132.991	131.404		27.9383	38.8148	29.973	30.642
173997		112.081	150.174	130.762	87.127	120.296	117.747				0	0	0	0	0	0		0	0	0	0	0	0		0	0	0	0	0	0		1.03969	1.01536	1.0234	1.01265	1.01337	0.981614		146.514	150.174	146.14	97.5893	133.003	131.394		27.9383	38.8148	29.973	30.642
174077		145.893	146.726	155.718	100.966	132.698	127.389				0	0	0	0	0	0		0	0	0	0	0	0		0	0	0	0	0	0		1.03956	1.01583	1.02345	1.01327	1.01321	0.981812		146.468	146.726	155.718	100.966	133.09	127.389		27.9347	39.072	30.1535	30.7133
174157		157.044	154.794	165.191	99.119	148.337	139.506				0	0	0	0	0	0		0	0	0	0	0	0		0	0	0	0	0	0		1.03844	1.01617	1.02332	1.01323	1.01289	0.981957		157.044	154.794	165.191	99.119	148.337	139.506		27.9347	39.299	30.1535	30.7133
174277		141.67	151.178	142.203	99.161	146.384	138.934				0	0	0	0	0	0		0	0	0	0	0	0		0	0	0	0	0	0		1.03825	1.01655	1.02346	1.013	1.01325	0.981581		146.727	151.178	142.203	99.161	146.384	138.934		27.9347	39.475	30.1535	30.7133
174357		141.705	147.307	139.715	90.917	135.001	129.322				0	0	0	0	0	0		0	0	0	0	0	0		0	0	0	0	0	0		1.03748	1.01629	1.0234	1.01283	1.01232	0.981353		146.862	147.307	146.223	90.917	133.119	129.322		27.9347	39.475	30.1535	30.3435
174437		125.418	132.414	143.618	81.096	152.42	123.085				0	0	0	0	0	0		0	0	0	0	0	0		0	0	0	0	0	0		1.03751	1.0159	1.0234	1.01244	1.01178	0.980781		146.967	155.878	143.618	97.747	152.42	131.855		27.9383	38.1553	30.1535	30.1105
174517		134.32	143.217	154.12	74.169	128.681	119.385				0	0	0	0	0	0		0	0	0	0	0	0		0	0	0	0	0	0		1.03866	1.01574	1.02334	1.01211	1.01128	0.98014		146.901	143.217	154.12	97.8218	133.295	131.947		27.785	37.7018	30.1535	29.8222
174597		123.325	130.864	140.41	84.53	131.626	105.086				0	0	0	0	0	0		0	0	0	0	0	0		0	0	0	0	0	0		1.03862	1.01586	1.02351	1.01204	1.01103	0.979733		146.904	155.879	146.22	97.8417	133.298	132.005		27.785	37.1875	30.0747	29.5948
174677		127.214	133.351	124.478	81.126	134.82	116.748				0	0	0	0	0	0		0	0	0	0	0	0		0	0	0	0	0	0		1.03943	1.0157	1.0236	1.01229	1.01106	0.981488		146.853	155.89	146.217	97.7695	133.297	131.711		27.9383	36.8468	30.0747	29.5143
174757		128.41	138.23	132.029	83.359	134.105	114.864				0	0	0	0	0	0		0	0	0	0	0	0		0	0	0	0	0	0		1.04	1.01569	1.02311	1.0124	1.01093	0.981785		146.75	155.89	146.23	97.7531	133.299	131.645		27.9383	36.6555	30.1535	29.4153
174837		125.103	129.989	135.141	80.46	117.989	108.925				0	0	0	0	0	0		0	0	0	0	0	0		0	0	0	0	0	0		1.04048	1.01458	1.02288	1.01227	1.0105	0.982373		146.492	155.974	146.24	97.7737	133.329	131.516		27.961	36.6555	30.2647	29.4153
174997		136.674	143.212	124.414	99.051	116.434	122.441				0	0	0	0	0	0		0	0	0	0	0	0		0	0	0	0	0	0		1.04083	1.01476	1.02322	1.01288	1.01023	0.982578		146.483	156.133	146.464	99.051	133.714	131.819		28.2197	36.867	30.3487	29.4297
175077		157.49	169.827	157.567	100.787	133.118	136.787				0	0	0	0	0	0		0	0	0	0	0	0		0	0	0	0	0	0		1.04094	1.0151	1.02309	1.01334	1.01002	0.982817		157.49	169.827	157.567	100.787	133.718	136.787		28.2197	37.3255	30.3487	29.6928
175157		171.028	142.762	155.191	92.422	150.84	125.159				0	0	0	0	0	0		0	0	0	0	0	0		0	0	0	0	0	0		1.04082	1.01559	1.02302	1.01355	1.0095	0.983049		171.028	156.261	155.191	92.422	150.84	125.159		28.2197	37.297	30.2375	30.4213
175277		132.613	149.087	150.499	87.661	130.327	141.779				0	0	0	0	0	0		0	0	0	0	0	0		0	0	0	0	0	0		1.04081	1.01552	1.02311	1.01335	1.00908	0.982788		146.886	149.087	150.499	99.0288	133.775	141.779		28.9705	37.297	30.3102	30.493
175357		139.329	134.232	149.309	102.255	122.934	128.336				0	0	0	0	0	0		0	0	0	0	0	0		0	0	0	0	0	0		1.04076	1.0159	1.02331	1.01334	1.00854	0.982529		146.978	156.306	149.309	102.255	133.842	128.336		29.1082	36.8948	30.5273	30.471
175437		163.732	142.013	151.614	77.795	131.827	133.271				0	0	0	0	0	0		0	0	0	0	0	0		0	0	0	0	0	0		1.04319	1.01632	1.02312	1.01348	1.00825	0.982479		163.732	156.458	151.614	99.1334	133.899	133.271		29.1082	36.825	30.1382	30.3365
175517		160.471	153.39	143.894	94.936	142.167	108.932				0	0	0	0	0	0		0	0	0	0	0	0		0	0	0	0	0	0		1.04526	1.01668	1.02298	1.01362	1.00779	0.982186		160.471	153.39	143.894	94.936	142.167	132.984		29.131	36.7347	29.6907	30.2863
175597		163.024	134.007	159.755	77.482	137.38	106.185				0	0	0	0	0	0		0	0	0	0	0	0		0	0	0	0	0	0		1.04593	1.01671	1.02275	1.0137	1.00774	0.982112		163.024	156.549	159.755	99.1805	133.997	132.987		29.374	36.7347	29.6907	30.2863
175677		126.954	124.638	118.573	81.082	123.629	107.025				0	0	0	0	0	0		0	0	0	0	0	0		0	0	0	0	0	0		1.04629	1.01672	1.02271	1.0138	1.00856	0.983064		146.489	156.548	146.646	99.1752	133.84	132.87		29.131	36.7347	29.5627	30.4243
175777		110.317	133.421	139.892	75.92	112.16	117.937				0	0	0	0	0	0		0	0	0	0	0	0		0	0	0	0	0	0		1.04618	1.01674	1.02269	1.01613	1.01	0.984359		146.449	156.548	146.564	99.1072	133.752	132.676		29.0463	36.7347	29.059	30.4243
175857		133.05	126.725	139.994	75.395	113.599	107.728				0	0	0	0	0	0		0	0	0	0	0	0		0	0	0	0	0	0		1.04714	1.01626	1.02276	1.01633	1.01081	0.984386		146.355	156.564	146.642	99.04	133.738	132.676		28.2727	36.7347	29.059	30.3365
175997		149.849	162.682	144.219	95.037	134.399	129.812				0	0	0	0	0	0		0	0	0	0	0	0		0	0	0	0	0	0		1.04723	1.01558	1.0229	1.01429	1.01077	0.984579		146.148	162.682	144.219	95.037	133.739	129.812		28.0125	36.7347	29.5627	30.3365
176117		141.384	148.207	146.514	92.785	135.525	123.366				0	0	0	0	0	0		0	0	0	0	0	0		0	0	0	0	0	0		1.04669	1.01549	1.02266	1.01601	1.01003	0.984361		146.069	148.207	146.514	92.785	133.718	123.366		27.5735	36.6202	29.059	30.3365
176197		114.15	149.454	141.648	95.198	142.404	120.395				0	0	0	0	0	0		0	0	0	0	0	0		0	0	0	0	0	0		1.04751	1.01576	1.02236	1.01574	1.00993	0.984143		145.899	149.454	141.648	95.198	142.404	132.964		27.389	36.6202	28.9075	30.3365
176277		129.185	140.064	136.51	81.096	132.003	119.592				0	0	0	0	0	0		0	0	0	0	0	0		0	0	0	0	0	0		1.0475	1.01537	1.02217	1.01734	1.0093	0.983571		145.9	156.534	146.587	99.0181	133.609	132.991		27.389	36.6202	28.9075	30.3365
176357		131.492	138.812	140.054	77.752	114.089	106.611				0	0	0	0	0	0		0	0	0	0	0	0		0	0	0	0	0	0		1.04739	1.01534	1.02212	1.01741	1.00947	0.983138		145.9	156.366	146.589	98.4129	133.569	132.856		27.621	36.4748	28.9075	30.282
176437		123.375	133.014	122.949	80.733	115.683	122.373				0	0	0	0	0	0		0	0	0	0	0	0		0	0	0	0	0	0		1.04709	1.01528	1.02216	1.01838	1.01046	0.984326		145.901	156.271	146.587	98.0274	133.337	132.677		27.621	36.382	28.9075	30.1435
176537		112.312	117.158	117.245	74.383	120.198	97.529				0	0	0	0	0	0		0	0	0	0	0	0		0	0	0	0	0	0		1.04721	1.01522	1.02224	1.01829	1.0119	0.984021		145.901	156.226	146.584	97.7332	133.287	132.652		28.2487	36.332	29.0355	29.8903
176617		115.308	117.652	128.276	74.271	114.416	103.547				0	0	0	0	0	0		0	0	0	0	0	0		0	0	0	0	0	0		1.04704	1.01527	1.02215	1.01719	1.01172	0.983986		145.891	156.076	146.588	97.713	133.176	132.653		28.363	35.8735	29.4453	29.0603
176697		129.634	125.08	112.601	69.709	110.515	104.091				0	0	0	0	0	0		0	0	0	0	0	0		0	0	0	0	0	0		1.04661	1.01446	1.02226	1.01731	1.01177	0.984009		145.838	155.984	146.529	97.6316	133.013	132.092		28.4672	35.662	29.5842	28.7973
176797		134.659	159.91	164.242	97.755	118.988	122.557				0	0	0	0	0	0		0	0	0	0	0	0		0	0	0	0	0	0		1.04638	1.01432	1.02315	1.0177	1.01204	0.984246		145.815	159.91	164.242	97.755	132.857	132.596		28.2765	35.8735	29.4037	28.7973
176877		149.256	156.308	134.075	93.778	134.15	134.61				0	0	0	0	0	0		0	0	0	0	0	0		0	0	0	0	0	0		1.04688	1.01444	1.02267	1.01629	1.01199	0.984342		145.811	156.308	146.271	93.778	132.86	134.61		28.2765	35.8735	29.4037	28.7973
176997		177.25	148.527	142.814	93.917	124.337	117.765				0	0	0	0	0	0		0	0	0	0	0	0		0	0	0	0	0	0		1.04644	1.01466	1.02283	1.01688	1.01177	0.984249		177.25	148.527	142.814	93.917	132.743	132.038		28.1852	35.8735	29.4037	28.7973
177077		160.949	135.304	121.772	87.799	117.971	129.101				0	0	0	0	0	0		0	0	0	0	0	0		0	0	0	0	0	0		1.04619	1.01486	1.02253	1.01651	1.0112	0.983933		160.949	156.122	146.294	97.5546	132.788	129.101		28.1852	35.8735	29.4037	28.7828
177177		136.87	137.988	116.802	83.353	111.798	111.455				0	0	0	0	0	0		0	0	0	0	0	0		0	0	0	0	0	0		1.04587	1.0149	1.02293	1.01826	1.01104	0.983649		145.759	155.95	146.012	97.3986	132.674	131.584		27.9627	35.662	29.543	28.7115
177257		142.599	123.305	117.045	82.841	110.344	102.183				0	0	0	0	0	0		0	0	0	0	0	0		0	0	0	0	0	0		1.04585	1.01476	1.02361	1.01935	1.01151	0.983699		145.626	155.961	146.004	97.196	132.649	131.573		27.883	35.662	29.453	28.6575
177357		119.531	123.838	115.202	81.661	107.763	88.755				0	0	0	0	0	0		0	0	0	0	0	0		0	0	0	0	0	0		1.04562	1.0148	1.02345	1.02034	1.01221	0.984925		145.457	155.859	145.838	97.0814	132.173	131.443		27.8338	35.486	29.2407	28.596
177457		123.266	134.242	113.78	83.156	114.128	96.003				0	0	0	0	0	0		0	0	0	0	0	0		0	0	0	0	0	0		1.0467	1.01478	1.02356	1.02031	1.01228	0.984915		145.31	155.653	145.403	96.6785	132.155	131.392		28.0703	35.189	29.3685	28.5505
177537		136.417	115.941	119.451	70.175	89.723	103.061				0	0	0	0	0	0		0	0	0	0	0	0		0	0	0	0	0	0		1.04779	1.01514	1.02348	1.02049	1.01297	0.98478		145.089	155.372	145.411	96.2419	132.103	131.283		27.8822	34.9318	29.3685	28.0438
177617		120.207	122.532	131.04	65.155	90.718	85.082				0	0	0	0	0	0		0	0	0	0	0	0		0	0	0	0	0	0		1.04762	1.0153	1.02339	1.02046	1.01357	0.984781		145.009	155.315	145.232	95.9408	132.015	131.151		27.7447	34.8268	29.3908	27.8053
177697		150.19	155.828	137.476	79.741	118.419	111.949				0	0	0	0	0	0		0	0	0	0	0	0		0	0	0	0	0	0		1.04719	1.01531	1.02312	1.02006	1.0131	0.984603		144.985	155.828	145.262	95.7861	132.025	131.143		27.5872	34.8585	29.502	27.5965
177777		163.305	163.158	151.725	97.019	136.426	115.504				0	0	0	0	0	0		0	0	0	0	0	0		0	0	0	0	0	0		1.04716	1.01521	1.02273	1.02193	1.01455	0.98461		163.305	163.158	151.725	97.019	136.426	131.143		27.4965	34.7655	29.209	27.4315
177857		153.968	148.455	161.009	95.813	125.855	114.662				0	0	0	0	0	0		0	0	0	0	0	0		0	0	0	0	0	0		1.04692	1.01531	1.02281	1.02289	1.01392	0.985259		153.968	148.455	161.009	95.813	131.82	130.992		27.4965	34.7198	29.0927	27.3565
177997		134.787	138.77	146.012	84.179	131.625	114.828				0	0	0	0	0	0		0	0	0	0	0	0		0	0	0	0	0	0		1.04689	1.01532	1.02271	1.02295	1.0133	0.985321		144.808	154.41	146.012	95.1938	131.823	130.797		27.4965	34.5605	29.209	27.2122
178077		141.87	150.199	132.575	86.63	129.416	107.108				0	0	0	0	0	0		0	0	0	0	0	0		0	0	0	0	0	0		1.04656	1.01547	1.02312	1.02326	1.01456	0.984953		144.844	150.199	145.08	95.166	131.626	130.84		27.4965	34.4113	29.209	27.2122
178157		136.478	124.325	146.007	72.785	113.214	95.407				0	0	0	0	0	0		0	0	0	0	0	0		0	0	0	0	0	0		1.04632	1.0156	1.02297	1.02314	1.01439	0.985605		144.788	154.086	146.007	95.1762	131.626	130.764		27.1055	34.4113	29.0927	27.2122
178257		121.23	122.698	122.759	66.493	114.415	106.826				0	0	0	0	0	0		0	0	0	0	0	0		0	0	0	0	0	0		1.04598	1.01565	1.02321	1.02305	1.01393	0.986426		144.791	154.079	144.622	95.1844	131.642	130.552		27.1055	34.4113	29.1643	27.3727
178337		121.5	120.758	122.598	70.979	100.434	96.341				0	0	0	0	0	0		0	0	0	0	0	0		0	0	0	0	0	0		1.046	1.01568	1.02338	1.02357	1.0141	0.987922		144.753	153.975	144.295	95.138	131.625	130.303		27.0133	34.339	29.2527	27.3727
178417		118.951	132.085	124.988	74.195	99.599	106.606				0	0	0	0	0	0		0	0	0	0	0	0		0	0	0	0	0	0		1.04591	1.01568	1.0232	1.02345	1.01446	0.989828		144.709	153.975	144.305	95.1485	131.625	130.018		26.7545	34.339	29.3577	27.3727
178537		109.411	124.652	121.063	69.965	93.204	96.302				0	0	0	0	0	0		0	0	0	0	0	0		0	0	0	0	0	0		1.04598	1.01574	1.0232	1.02317	1.01465	0.989589		144.708	153.972	144.305	95.1737	131.625	130.088		26.7545	34.339	29.3577	27.5542
178617		140.611	132.151	127.861	75.618	108.657	107.478				0	0	0	0	0	0		0	0	0	0	0	0		0	0	0	0	0	0		1.04575	1.01586	1.02299	1.02285	1.01421	0.990994		144.685	153.581	144.317	95.1989	131.625	129.776		26.7045	34.339	29.3927	27.6557
178697		164.298	160.298	173.789	108.761	126.86	120.068				0	0	0	0	0	0		0	0	0	0	0	0		0	0	0	0	0	0		1.0455	1.01582	1.02298	1.02307	1.015	0.990641		164.298	160.298	173.789	108.761	131.624	129.803		26.8275	34.5003	29.3577	27.6557
178797		150.22	160.038	168.143	95.747	127.888	117.635				0	0	0	0	0	0		0	0	0	0	0	0		0	0	0	0	0	0		1.04605	1.01599	1.02312	1.02286	1.01557	0.991125		150.22	160.038	168.143	95.747	131.624	129.765		26.9053	35.0493	29.3075	27.7548
178877		142.655	145.976	138.131	97.196	121.915	122.399				0	0	0	0	0	0		0	0	0	0	0	0		0	0	0	0	0	0		1.04642	1.01602	1.02307	1.02264	1.01556	0.991348		144.676	145.976	144.651	97.196	131.624	122.399		26.9053	35.0493	29.2377	27.7548
178997		143.624	133.896	145.287	86.865	114.448	107.521				0	0	0	0	0	0		0	0	0	0	0	0		0	0	0	0	0	0		1.04614	1.01574	1.02368	1.02258	1.0155	0.99162		144.679	153.602	145.287	95.0271	131.624	129.727		26.9053	35.0493	29.2377	27.694
179077		126.908	132.8	124.883	77.148	107.075	121.404				0	0	0	0	0	0		0	0	0	0	0	0		0	0	0	0	0	0		1.04643	1.01575	1.02475	1.02252	1.01522	0.991804		143.922	153.6	144.217	95.0038	131.303	129.712		26.729	35.0493	29.0745	27.711
179157		133.034	146.997	121.806	78.867	104.432	107.12				0	0	0	0	0	0		0	0	0	0	0	0		0	0	0	0	0	0		1.04651	1.01602	1.02514	1.02242	1.01505	0.991718		143.625	146.997	144.201	95.0053	130.909	129.719		26.58	35.0493	29.0745	27.711
179257		116.978	122.679	122.82	66.825	113.951	109.756				0	0	0	0	0	0		0	0	0	0	0	0		0	0	0	0	0	0		1.04689	1.01587	1.02544	1.02239	1.01492	0.991856		143.039	153.58	144.11	95.0057	130.589	129.708		26.5173	35.0493	28.9845	27.711
179337		111.195	114.106	128.331	67.27	93.095	100.236				0	0	0	0	0	0		0	0	0	0	0	0		0	0	0	0	0	0		1.04771	1.01599	1.02641	1.0224	1.01443	0.991904		142.751	153.408	144.061	95.0055	130.671	129.705		26.5243	34.6838	28.9845	27.711
179417		118.78	132.316	121.016	61.498	111.83	108.422				0	0	0	0	0	0		0	0	0	0	0	0		0	0	0	0	0	0		1.04782	1.01587	1.02651	1.02255	1.01421	0.99296		142.742	153.409	143.894	95.0034	130.708	129.507		26.5243	34.1348	28.9345	27.711
179497		118.031	120.803	116.048	81.805	112.891	100.171				0	0	0	0	0	0		0	0	0	0	0	0		0	0	0	0	0	0		1.04778	1.01594	1.0265	1.02242	1.01401	0.992906		142.632	153.409	143.894	95.0052	130.747	129.519		26.5575	33.8595	28.9345	27.711
179597		174.555	150.258	144.684	102.442	140.815	126.295				0	0	0	0	0	0		0	0	0	0	0	0		0	0	0	0	0	0		1.04762	1.01618	1.02633	1.02213	1.01392	0.994171		174.555	150.258	144.684	102.442	140.815	126.295		26.5575	33.8595	29.0042	27.9385
179697		146.053	167.201	169.523	84.733	137.296	114.634				0	0	0	0	0	0		0	0	0	0	0	0		0	0	0	0	0	0		1.04806	1.01617	1.02659	1.02185	1.01342	0.994461		142.623	167.201	169.523	95.014	137.296	129.232		26.6258	33.8595	29.0545	27.9385
179777		131.964	138.479	133.944	69.004	132.603	122.055				0	0	0	0	0	0		0	0	0	0	0	0		0	0	0	0	0	0		1.04783	1.0162	1.02633	1.02185	1.01356	0.99445		142.63	153.406	143.85	95.014	130.851	129.233		26.5952	33.8595	28.8358	27.9385
179857		132.264	138.743	150.843	89.297	150.185	125.277				0	0	0	0	0	0		0	0	0	0	0	0		0	0	0	0	0	0		1.04753	1.01647	1.02609	1.02187	1.01317	0.994181		142.523	153.403	150.843	95.0319	150.185	125.277		26.3982	33.8595	28.8358	27.9385
179997		130.605	128.617	130.324	87.877	113.07	113.357				0	0	0	0	0	0		0	0	0	0	0	0		0	0	0	0	0	0		1.04794	1.01635	1.02591	1.02133	1.01343	0.994099		142.294	153.404	143.722	95.0356	130.547	129.281		26.279	33.8595	28.8358	27.9385
180097		147.764	143.067	129.257	85.467	97.106	112.535				0	0	0	0	0	0		0	0	0	0	0	0		0	0	0	0	0	0		1.04815	1.01602	1.02571	1.0212	1.01283	0.99393		142.188	153.408	143.742	95.0364	130.648	129.304		26.279	33.8595	28.8358	28.2268
180177		120.807	120.579	134.928	73.011	104.615	95.444				0	0	0	0	0	0		0	0	0	0	0	0		0	0	0	0	0	0		1.04785	1.01596	1.02573	1.02129	1.01236	0.99369		142.204	153.408	143.74	95.0358	130.728	129.345		26.279	33.7368	28.8358	28.2268
180277		130.206	129.269	131.615	72.997	101.586	102.247				0	0	0	0	0	0		0	0	0	0	0	0		0	0	0	0	0	0		1.04796	1.01585	1.02575	1.02135	1.01239	0.994378		142.198	153.41	143.738	95.0354	130.722	129.243		26.3655	33.7368	28.8358	28.2268
180357		125.887	129.23	126.154	69.191	92.952	89.507				0	0	0	0	0	0		0	0	0	0	0	0		0	0	0	0	0	0		1.04792	1.01584	1.02561	1.02211	1.01304	0.99541		142.2	153.41	143.752	95.0303	130.612	129.105		26.4857	33.5723	28.8358	27.7915
180437		144.668	145.42	155.969	89.487	118.697	107.022				0	0	0	0	0	0		0	0	0	0	0	0		0	0	0	0	0	0		1.04828	1.01574	1.02547	1.02274	1.01327	0.995773		142.181	153.418	155.969	95.0261	130.574	129.061		26.4857	33.5723	28.8358	27.7915
180517		147.878	152.547	150.154	106.282	122.929	132.681				0	0	0	0	0	0		0	0	0	0	0	0		0	0	0	0	0	0		1.04791	1.01558	1.0255	1.02245	1.0127	0.995297		142.201	152.547	150.154	106.282	130.67	132.681		26.5727	33.5723	28.8708	27.7915
180617		159.119	151.232	130.247	108.412	122.846	112.978				0	0	0	0	0	0		0	0	0	0	0	0		0	0	0	0	0	0		1.04806	1.01543	1.02534	1.02258	1.01344	0.994864		159.119	151.232	143.78	108.412	130.545	129.178		26.5727	33.0895	28.8358	27.6305
180697		132.536	151.37	129.816	94.998	118.852	133.03				0	0	0	0	0	0		0	0	0	0	0	0		0	0	0	0	0	0		1.04814	1.01524	1.02567	1.02275	1.01441	0.994025		141.979	151.37	143.746	94.998	130.416	133.03		26.724	33.5723	28.8358	27.7915
180777		132.605	148.213	133.727	87.86	123.211	117.59				0	0	0	0	0	0		0	0	0	0	0	0		0	0	0	0	0	0		1.04815	1.01538	1.0255	1.02286	1.01499	0.993684		141.977	148.213	143.872	95.0409	130.38	129.346		26.724	33.9378	28.9378	27.855
180877		144.694	140.482	151.614	89.872	121.492	118.636				0	0	0	0	0	0		0	0	0	0	0	0		0	0	0	0	0	0		1.04828	1.01556	1.02552	1.02242	1.01472	0.993568		141.959	153.98	151.614	89.872	130.397	129.372		26.724	33.5273	29.0545	27.855
180997		120.933	124.367	145.056	74.095	104.539	109.307				0	0	0	0	0	0		0	0	0	0	0	0		0	0	0	0	0	0		1.04821	1.01558	1.02555	1.02215	1.0144	0.993467		142.214	153.979	145.056	95.105	130.417	129.394		26.692	33.271	29.0545	27.855
181077		130.848	121.52	136.579	82.752	128.276	95.274				0	0	0	0	0	0		0	0	0	0	0	0		0	0	0	0	0	0		1.04864	1.01612	1.0261	1.02288	1.01437	0.993651		142.172	154.036	143.93	95.1983	130.419	129.353		26.5075	33.3693	29.0042	27.9363
181157		142.336	128.346	118.971	77.669	110.351	94.076				0	0	0	0	0	0		0	0	0	0	0	0		0	0	0	0	0	0		1.0483	1.01675	1.026	1.02228	1.01492	0.993647		142.205	154.186	143.939	95.2472	130.384	129.354		26.5075	33.4023	28.9345	27.7752
181237		115.999	129.834	112.295	82.339	99.74	105.259				0	0	0	0	0	0		0	0	0	0	0	0		0	0	0	0	0	0		1.04819	1.01708	1.02607	1.02242	1.01474	0.9937		142.433	154.408	144.078	95.3265	130.396	129.343		26.3982	33.0737	28.6955	27.803
181317		120.279	141.673	130.435	84.997	106.9	102.971				0	0	0	0	0	0		0	0	0	0	0	0		0	0	0	0	0	0		1.04786	1.01779	1.02644	1.02303	1.01578	0.99371		142.629	154.557	144.15	95.4274	130.33	129.34		26.3982	33.0125	28.6585	27.7945
181397		146.967	163.727	174.955	109.862	128.116	113.638				0	0	0	0	0	0		0	0	0	0	0	0		0	0	0	0	0	0		1.0479	1.0177	1.02642	1.02266	1.01758	0.993377		142.628	163.727	174.955	109.862	129.449	129.414		26.33	32.87	28.6148	27.717
181517		133.39	163.405	153.473	95.227	152.304	134.284				0	0	0	0	0	0		0	0	0	0	0	0		0	0	0	0	0	0		1.04742	1.01724	1.0264	1.02306	1.01781	0.992907		142.537	163.405	153.473	95.227	152.304	134.284		26.279	32.87	28.6148	27.5965
181597		137.263	170.191	136.818	92.782	139.556	131.38				0	0	0	0	0	0		0	0	0	0	0	0		0	0	0	0	0	0		1.04708	1.01703	1.02652	1.02348	1.01781	0.993616		142.585	170.191	144.147	92.782	139.556	131.38		26.3882	32.87	28.5368	27.5965
[truncated: 8,308 more rows]
[truncated: 2 more columns]
