# Supplementary material for: Data on microcirculatory perfusion dips in the resting nail bed
Source: Data Brief. 2018 Oct 27;21:1232–5. doi: 10.1016/j.dib.2018.10.077 (PMC6231364; doi:10.1016/j.dib.2018.10.077)
Supplement: Supplementary file 20 — Supplementary material [file mmc20.xlsx]

## Sheet: Del1
Time lapsed (ms)		Dig II dx	Dig II sin	Dig III dx	Dig III sin	Dig IV dx	Dig IV sin
0		65.757	77.448	63.103	70.489	58.924	61.974		Session_2 for testsubject_8
100		86.366	93.824	78.936	88.313	52.183	87.171
200		61.17	68.992	53.885	78.516	43.288	81.555
280		73.829	77.095	86.791	90.551	48.054	79.449
360		87.352	78.724	84.627	67.04	61.75	49.169
440		78.088	81.391	71.88	91.113	51.377	78.092
520		63.854	64.754	52.601	44.648	44.706	45.463
620		66.696	59.615	64.849	44.72	36.402	50.811
700		59.237	66.053	65.403	60.527	45.927	62.833
780		68.088	56.083	84.793	66.884	64.825	61.269
880		58.289	54.552	66.156	62.342	58.564	55.584
1003		45.454	48.96	49.6	62.389	57.175	54.503
1120		59.944	40.742	44.76	48.27	47.216	49.52
1200		51.951	44.081	48.834	38.243	38.665	48.749
1280		49.134	38.464	51.371	48.63	45.393	59.904
1360		52.178	52.097	37.114	42.843	39.567	49.295
1440		47.131	39.217	49.793	39.263	36.401	35.842
1520		36.113	37.907	39.691	30.64	40.639	34.675
1600		39.899	37.304	40.537	36.692	33.746	43.176
1680		40.002	33.084	41.919	34.263	35.47	31.889
1760		59.606	38.073	65.823	24.775	45.874	30.105
1840		50.768	35.61	46.438	32.158	39.536	29.313
2000		43.574	44.939	33.072	29.026	24.596	29.453
2080		69.661	75.533	69.697	35.994	51.934	41.759
2200		59.164	46.197	51.011	43.885	37.823	46.313
2280		47.555	44.671	40.427	38.129	42.472	46.255
2360		58.776	50.994	36.303	44.091	37.053	47.306
2440		46.634	44.659	39.229	39.562	33.991	42.621
2520		47.265	32.007	39.672	37.934	31.558	36.835
2600		49.161	35.987	30.446	30.42	27.352	35.912
2700		38.355	41.832	34.11	34.437	24.021	34.593
2800		34.159	41.739	41.512	25.579	29.692	34.375
2880		38.58	42.937	42.274	41.007	18.616	40.141
3000		27.946	32.8	30.7	33.231	16.877	29.676
3120		44.096	52.113	49.464	41.181	38.897	39.989
3200		56.791	57.693	62.198	31.397	45.601	49.928
3280		47.463	54.63	42.585	42.78	39.068	58.013
3360		62.851	58.948	72.929	68.694	58.165	51.846
3440		53.274	48.075	43.689	52.067	30.063	48.268
3520		55.871	77.861	65.46	58.239	50.155	50.239
3640		46.65	62.428	53.091	51.637	35.065	42.841
3720		46.141	45.561	47.575	32.72	32.475	33.903
3800		50.599	50.55	68.369	41.998	49.099	30.974
3880		49.708	46.738	64.714	31.68	40.653	36.693
4000		63.892	70.849	84.481	42.906	48.87	34.64
4080		51.372	56.548	56.067	45.627	36.483	46.074
4160		46.419	56.154	71.098	46.95	42.665	51.286
4240		56.875	65.017	50.61	63.914	29.167	65.386
4320		44.811	52.223	46.696	36.086	31.946	44.55
4420		49.644	51.523	51.939	54.914	36.532	55.789
4520		51.429	65.864	40.955	69.71	26.683	60.185
4640		35.556	50.094	43.069	45.672	29.572	51.638
4720		44.198	57.222	62.849	51.923	39.914	49.562
4800		42.604	56.738	55.035	35.399	25.066	48.248
4880		62.261	69.525	59.789	56.964	38.188	63.853
5000		67.047	66.779	85.151	54.689	53.66	60.805
5080		56.35	56.85	60.266	58.166	33.343	58.04
5160		58.35	60.36	32.333	50.016	26.475	47.001
5240		64.513	72.708	69.498	55.351	46.802	56.788
5320		74.632	59.064	72.941	65.769	62.659	64.684
5400		93.417	86.415	110.374	119.455	70.783	97.079
5500		69.112	58.674	64.706	53.451	47.678	65.184
5600		76.475	83.287	91.273	78.515	65.156	82.55
5680		42.829	36.566	42.78	38.891	37.468	43.02
5760		65.544	58.159	68.869	70.944	66.899	71.263
5840		65.96	55.23	77.589	58.114	58.381	53.053
6000		64.195	64.627	89.994	74.101	50.342	70.937
6080		58.738	56.283	65.278	49.633	36.237	47.625
6200		59.888	46.616	48.429	93.682	37.745	77.317
6280		88.406	55.643	47.571	114.858	32.164	94.8
6360		72.826	51.591	44.967	74.158	32.057	56.825
6440		81.309	54.242	55.501	84.509	36.097	85.47
6520		98.295	83.175	122.087	112.084	85.506	92.424
6600		62.245	60.832	76.538	57.645	52.348	48.89
6680		75.313	70.088	85.816	63.308	71.528	54.423
6760		83.541	71.393	60.539	119.558	37.523	108.657
6840		91.701	92.19	118.491	160.376	76.843	131.197
7000		108.679	114.2	81.99	99.844	78.426	98.557
7120		81.127	63.354	59.777	69.427	31.617	57.182
7220		75.72	78.246	54.572	65.465	47.867	63.871
7300		59.701	69.662	92.431	46.068	69.924	40.634
7380		76.462	83.809	75.681	62.202	45.203	70.431
7460		78.275	62.947	84.925	116.504	48.875	99.615
7540		58.521	56.588	77.673	89.561	53.539	81.525
7620		54.673	59.12	51.583	63.961	36.587	54.717
7720		59.559	58.182	76.186	52.45	42.112	59.908
7800		50.471	54.334	100.197	72.138	58.127	66.12
7880		50.604	58.233	77.827	45.278	58.754	50.038
8000		60.817	53.89	58.909	75.767	40.613	73.05
8080		69.769	67.376	88.25	50.94	55.513	42.294
8160		81.162	72.893	42.027	48.154	33.092	46.423
8240		70.001	68.507	72.174	71.972	54.709	66.331
8320		55.093	57.183	51.376	71.609	37.797	72.682
8400		56.922	65.065	91.164	64.352	61.239	67.342
8520		95.202	94.946	97.868	100.692	61.116	83.307
8600		62.591	62.709	112.191	94.983	90.97	94.161
8680		45.302	55.215	67.724	64.907	42.091	66.04
8780		50.11	82.818	56.587	70.099	40.967	63.96
8860		45.104	54.464	78.116	47.121	49.819	38.87
9000		56.539	51.399	58.193	65.722	28.421	41.288
9080		42.581	44.037	47.513	52.791	36.077	42.003
9180		56.425	47.654	66.86	32.551	48.865	42.253
9260		59.628	50.879	44.431	41.262	39.733	47.939
9340		54.442	58.129	47.175	32.173	41.955	39.184
9420		46.458	44.001	56.145	35.687	44.517	31.615
9500		64.18	43.153	45.982	37.363	33.453	45.155
9580		61.282	51.225	65.994	48.43	45.142	38.247
9680		33.438	42.713	39.352	26.38	28.561	34.077
9760		44.05	41.69	48.814	27.06	45.641	30.393
9840		51.047	53.379	45.149	40.301	17.588	43.295
10000		47.32	42.289	43.783	25.598	39.006	38.516
10100		46.281	30.071	51.383	19.389	31.537	17.852
10180		41.8	42.197	42.925	41.636	41.12	31.777
10280		39.337	35.809	42.029	26.285	31.083	30.136
10360		42.985	34.578	35.957	24.341	29.554	23.642
10440		40.401	29.692	49.791	28.423	37.808	24.2
10520		32.646	28.127	33.858	28.087	20.189	24.142
10600		35.624	34.963	28.233	25.325	28.064	22.549
10680		22.507	15.084	27.74	24.204	19.856	24.981
10780		27.109	18.973	31.053	11.3	19.464	24.065
10860		26.207	25.513	25.667	13.506	19.61	15.3
11000		30.253	21.884	23.785	21.87	17.962	14.294
11080		41.05	38.476	40.995	39.155	28.474	36.446
11160		31.053	30.442	34.116	26.491	24.835	30.864
11260		45.086	25.167	31.795	21.514	28.106	31.012
11360		38.272	26.61	35.11	20.359	27.573	31.326
11440		38.815	25.669	28.193	20.725	28.21	29.716
11520		26.458	23.94	31.87	17.036	22.716	27.631
11600		26.51	23.397	22.995	18.983	23.69	23.013
11680		35.861	21.012	24.939	22.85	19.732	27.712
11760		29.757	21.402	22.442	23.227	13.335	25.952
11860		25.994	23.074	33.325	16.752	22.402	19.276
12000		31.034	24.93	27.623	26.869	19.789	25.02
12080		34.812	33.211	35.213	32.917	33.573	33.175
12160		26.047	25.968	26.779	19.208	26.149	28.355
12240		37.297	25.744	36.994	31.444	26.42	28.27
12320		36.119	29.53	27.32	18.002	20.684	27.956
12440		34.573	17.647	24.788	16.041	21.558	28.244
12520		25.308	24.634	32.513	19.192	14.659	32
12600		39.598	23.208	27.645	14.496	24.266	17.073
12680		29.523	27.915	26.622	22.64	11.838	22.442
12760		27.431	28.341	19.385	18.632	11.899	14.646
12860		25.484	18.69	21.396	16.11	14.472	21.738
13000		27.947	28.156	26.992	19.557	24.897	16.019
13080		44.938	29.05	35.87	31.291	33.718	34.991
13160		28.944	23.267	31.075	25.237	22.367	31.061
13260		31.664	27.801	31.657	21.678	26.985	21.845
13360		40.338	19.317	31.26	26.803	25.118	21.229
13440		34.69	18.519	38.956	21.099	21.555	24.702
13547		30.936	25.727	27.637	21.657	20.708	19.909
13620		33.753	22.735	24.946	21.96	18.519	28.552
13700		27.564	25.172	26.786	28.646	21.868	30.537
13780		36.855	28.568	38.532	7.762	27.606	23.322
13880		33.624	27.241	35.083	28.594	30.61	26.588
14000		33.413	27.285	42.021	15.658	27.764	15.346
14080		42.637	34.389	47.176	42.611	31.863	30.286
14180		37.615	27.838	40.506	23.579	20.819	28.42
14260		46.436	35.882	47.666	35.502	38.68	31.064
14340		34.839	35.983	45.162	27.86	21.442	33.323
14420		39.632	28.143	36.889	22.742	22.628	34.844
14500		32.724	38.768	33.053	22.078	28.708	33.885
14600		28.987	30.552	32.925	17.467	31.971	30.911
14680		39.224	30.679	30.852	19.965	27.816	29.558
14760		32.108	36.826	25.249	24.327	14.537	25.131
14880		34.719	34.924	34.111	14.542	21.328	30.73
15000		33.659	22.508	30.843	21.271	23.203	27.637
15080		38.994	41.024	30.551	33.999	35.247	36.154
15180		39.537	30.617	33.952	25.77	33.778	29.982
15260		35.827	23.327	42.079	27.985	25.736	21.259
15360		34.522	29.188	40.836	23.408	28.718	26.64
15440		33.336	29.836	29.132	17.011	19.471	29.01
15520		34.928	24.188	34.132	14.982	28.204	24.262
15620		32.572	22.8	23.938	19.228	21.467	24.839
15700		28.581	20.558	20.345	15.594	12.252	26.129
15800		25.52	17.431	25.985	10.805	19.028	20.036
15880		31.46	23.597	26.606	17.29	22.102	22.396
16000		29.448	31.525	30.333	21.189	24.241	17.901
16080		40.747	30.531	44.044	29.349	31.415	42.592
16160		43.697	32.737	34.37	35.433	24.486	35.849
16280		37.858	27.351	53.231	30.387	33.895	28.726
16360		34.914	27.42	31.701	19.905	25.716	27.169
16440		39.122	28.379	33.524	26.827	23.274	21.521
16520		30.243	26.823	26.586	28.157	24.755	25.409
16600		25.87	24.916	28.083	21.133	23.768	19.926
16700		32.334	28.961	24.588	30.355	21.299	20.965
16800		25.709	26.274	30.156	14.074	22.338	24.239
16880		28.962	22.205	36.764	20.29	18.139	15.289
17000		41.36	24.641	38.033	41.838	34.729	34.182
17080		36.358	26.13	34.866	19.164	28.399	31.02
17160		33.536	23.812	33.228	25.248	20.253	33.23
17240		34.837	25.193	39.828	22.96	15.704	23.241
17320		38.482	27.647	35.937	33.792	23.999	26.327
17420		36.958	35.536	35.189	25.365	22.413	26.985
17500		37.364	26.875	30.108	24.683	19.98	27.673
17620		28.036	21.902	28.755	19.927	22.006	31.783
17700		39.232	22.273	39.053	21.676	30.735	29.073
17780		38.597	23.445	34.976	27.275	24.429	21.561
17860		30.396	29.492	27.601	16.674	24.051	25.513
18000		33.826	26.771	34.085	21.958	34.194	29.206
18080		34.43	22.258	26.821	22.315	21.206	29.409
18160		41.249	26.852	39.738	30.706	28.061	29.276
18240		30.958	30.594	27.915	15.953	20.583	21.385
18320		28.263	23.263	41.056	19.943	25.318	27.456
18400		28.835	14.668	28.08	14.848	18.41	17.57
18520		33.922	19.371	36.043	16.783	14.827	21.399
18600		33.983	25.695	29.789	16.079	15.819	14.2
18680		28.589	15.613	23.616	16.271	17.64	21.919
18760		39.527	28.002	32.811	22.847	33.448	29.355
18880		33.856	28.971	32.269	25.488	12.567	30.219
19000		38.48	16.529	36.908	31.452	23.633	35.161
19080		35.103	20.853	33.264	17.238	32.413	28.937
19160		33.145	24.608	26.98	14.211	18.126	20.157
19260		20.441	19.99	25.249	14.488	15.604	19.082
19340		32.254	21.224	28.239	18.565	18.173	29.131
19420		27.207	14.08	23.852	14.872	20.288	16.431
19520		23.712	12.595	19.156	9.095	12.524	18.015
19600		26.352	22.994	28.226	16.784	14.386	14.646
19680		33.831	25.918	31.744	26.319	24.517	26.76
19800		37.996	24.75	41.953	22.216	24.376	26.748
19880		33.547	30.022	44.937	21.192	24.909	21.898
20000		32.273	20.661	32.717	18.093	21.666	22.967
20100		35.202	22.236	30.936	20.515	24.078	19.413
20180		25.563	19.037	28.164	17.552	20.562	23.096
20260		30.354	20	25.033	15.529	15.498	22.121
20340		24.93	14.965	20.38	15.559	23.699	17.404
20420		24.866	14.495	21.052	16.045	18.913	23.397
20520		23.871	20.19	24.854	16.756	15.62	10.488
20600		26.331	22.299	21.158	19.295	9.677	22.324
20700		39.407	32.058	33.453	28.957	21.831	30.671
20800		36.537	26.181	39.479	16.023	28.875	23.111
20880		41.132	29.211	43.04	28.879	30.821	28.177
21000		29.822	32.913	33.972	20.45	29.303	25.199
21091		29.364	20.995	28.639	16.51	28.715	27.693
21160		33.377	20.39	28.682	13.372	14.299	15.643
21240		33.318	23.931	27.612	17.551	19.58	24.202
21320		30.74	20.659	25.539	14.823	15.034	26.982
21440		32.563	21.801	23.235	20.489	15.394	21.536
21520		28.436	19.93	24.624	18.394	20.494	21.456
21600		22.398	20.248	28.954	9.032	26.497	16.067
21680		33.57	26.75	30.369	25.51	26.545	28.784
21800		34.033	29.006	24.303	19.356	24.228	37.584
21880		40.02	29.324	38.082	29.732	28.248	29.859
22000		33.672	28.681	36.432	26.321	23.056	31.418
22080		33.968	32.698	34.069	30.14	20.531	32.51
22160		31.981	26.688	37.45	19.152	17.571	30.575
22260		31.974	26.061	22.003	19.11	13.17	22.286
22380		25.27	21.83	26.952	24.001	21.212	27.918
22460		25.598	25.077	26.565	20.73	15.211	17.195
22540		27.965	27.279	17.716	19.182	4.442	27.236
22620		25.743	22.822	21.975	12.301	18.289	21.653
22700		30.742	24.889	23.27	20.731	22.226	20.831
22800		42.642	27.768	26.649	22.921	25.83	32.102
22880		34.387	24.35	32.141	24.494	20.736	29.881
23000		36.879	26.639	35.946	25.771	21.473	27.116
23080		35.795	20.032	37.284	21.456	26.75	27.933
23160		32.273	23.146	35.62	14.714	19.648	26.097
23240		25.596	20.724	27.841	18.801	18.155	24.613
23320		29.265	24.678	24.627	13.323	17.641	20.931
23400		27.136	27.481	29.747	18.197	24.038	12.732
23480		21.781	12.507	24.452	20.96	18.09	20.27
23600		24.792	18.45	23.203	14.196	15.961	18.88
23680		28.798	17.535	18.565	18.456	18.026	18.4
23780		50.185	34.811	38.878	26.582	32.841	39.574
23880		35.903	22.583	41.039	23.281	28.885	24.156
24000		38.558	27.374	38.369	31.767	25.535	31.461
24080		34.76	25.972	26.281	18.292	20.124	31.025
24160		33.238	22.23	29.621	26.811	22.471	30.111
24240		29.188	16.682	31.861	18.709	23.32	30.867
24320		24.55	32.413	26.272	18.592	22.902	21.111
24400		27.787	23.569	26.816	21.657	16.812	24.587
24500		24.402	19.128	16.127	11.647	21.304	24.605
24600		27.116	21.635	18.836	19.303	9.474	15.805
24680		28.984	22.237	23.09	14.945	25.45	20.024
24760		27.507	19.256	22.674	17.952	12.211	19.507
24840		34.424	23.703	30.339	19.723	19.883	22.599
25000		35.89	26.02	25.066	22.396	27.773	29.374
25080		34.165	26.378	40.294	23.299	21.332	36.844
25160		25.503	29.082	31.955	24.731	12.258	31.42
25240		33.271	11.141	23.741	22.036	18.037	22.442
25320		30.939	22.616	33.17	19.298	25.626	31.867
25400		27.59	27.566	24.227	17.147	20.672	28.41
25500		27.27	22.754	30.862	12.92	24.18	24.395
25620		19.361	24.705	20.708	16.933	15.502	23.138
25700		25.752	18.494	23.434	16.114	28.683	28.336
25780		26.601	17.516	18.955	12.91	24.754	18.371
25883		25.052	17.814	18.807	14.818	12.773	18.336
26000		34.571	33.185	33.745	18.898	23.961	32.769
26080		33.356	26.778	35.043	21.626	25.896	38.306
26180		35.177	27.353	35.883	18.525	24.467	34.601
26260		37.469	25.193	25.673	21.88	26.186	20.755
26340		37.789	26.131	29.528	22.669	25.886	27.133
26420		30.311	18.802	29.483	23.65	19.721	28.236
26500		31.875	22.424	26.232	17.729	20.184	25.571
26580		26.188	25.461	23.753	18.903	15.362	23.682
26660		30.858	14.365	28.953	21.328	17.844	23.872
26740		26.352	26.325	29.074	17.202	26.938	17.245
26860		29.515	18.659	25.457	18.188	12.878	19.434
27000		30.29	25.557	24.775	27.42	31.447	31.134
27080		29.741	28.639	32.677	25.676	29.282	29.553
27160		28.903	18.329	28.31	20.401	26.316	31.856
27240		36.97	30.91	37.685	22.264	27.632	35.1
27320		33.23	29.724	31.438	29.583	23.749	26.852
27400		36.793	29.005	27.054	27.311	23.307	24.437
27480		33.318	30.338	37.893	16.632	22.974	35.722
27600		30.635	30.288	38.71	16.825	19.116	23.223
27680		27.325	20.257	24.315	17.354	23.744	19.035
27760		24.333	27.934	28.195	20.097	17.492	26.554
27860		26.003	20.894	20.156	27.716	9.29	19.972
28000		26.937	26.786	26.582	20.005	14.824	22.147
28100		39.779	34.755	30.66	33.01	23.979	40.255
28180		35.477	25.556	42.469	25.163	26.514	35.163
28260		36.051	33.569	32.478	35.994	30.011	32.408
28360		36.81	27.926	26.263	27.35	19.956	33.56
28440		38.361	28.115	31.718	28.12	26.928	35.754
28520		35.389	25.748	25.596	29.283	28.913	31.56
28600		28.76	16.192	27.158	17.51	16.817	25.729
28680		26.36	22.511	31.393	12.807	18.098	28.877
28760		26.98	19.359	29.247	19.846	19.501	24.42
28880		28.326	19.616	21.464	15.639	8.674	19.096
29000		22.843	17.224	28.131	19.447	12.258	23.389
29080		25.509	19.765	32.582	18.178	19.867	19.856
29180		37.108	22.793	43.314	29.285	31.19	36.386
29280		37.267	28.399	29.176	25.694	32.566	30.59
29380		38.095	28.448	36.508	35.904	26.753	38.108
29460		40.147	29.752	31.747	27.918	21.172	40.03
29540		38.327	21.331	38.075	25.537	34.467	32.81
29620		35.817	28.426	32.499	22.316	21.799	31.619
29700		32.081	17.005	32.976	23.461	24.89	26.361
29780		30.245	20.575	28.662	18.85	18.595	24.269
29880		29.121	22.464	29.643	15.412	19.203	18.454
30000		28.718	16.58	25.464	24.614	18.203	19.47
30080		22.719	13.098	24.558	18.248	19.823	21.334
30200		29.068	14.912	25.11	18.064	22.684	25.62
30280		29.634	20.196	33.028	20.559	21.402	25.287
30360		33.602	31.788	40.797	37.165	24.484	33.018
30440		29.59	23.429	39.64	30.255	28.148	40.857
30520		29.599	26.486	44.231	25.429	31.26	36.685
30640		35.174	24.389	36.722	26.4	23.431	27.404
30720		31.308	24.096	24.748	26.949	22.68	34.728
30800		44.202	24.432	35.468	19.135	31.771	31.361
30880		32.904	26.034	35.205	16.328	30.854	24.973
31000		27.215	25.448	29.119	23.304	23.286	26.045
31100		29.088	33.309	27.485	22.843	24.876	27.699
31180		28.3	18.134	29.289	21.163	10.47	26.038
31300		34.228	23.096	30.076	22.067	25.929	25.115
31380		32.834	26.689	32.067	22.767	29.902	23.126
31480		34.63	26.837	38.258	29.053	23.809	29.699
31560		26.328	21.62	33.441	24.941	33.147	32.361
31640		35.381	29.052	43.981	24.999	24.837	26.957
31720		39.282	27.083	41.701	24.547	26.314	30.438
31800		38.635	29.824	33.963	21.861	22.472	41.433
31880		34.41	24.475	33.826	25.487	21.419	29.535
32000		35.706	38.838	35.178	33.138	22.541	41.524
32080		35.054	33.948	31.647	33.497	20.929	31.551
32160		34.606	30.644	35.924	27.744	36.055	34.588
32240		29.904	28.851	25.905	18.687	25.01	26.108
32320		24.287	38.199	32.964	28.301	14.008	32.282
32420		29.326	26.811	29.659	28.145	20.764	29.057
32520		39.909	39.47	42.203	27.884	24.737	29.96
32600		34.709	26.371	38.398	33.662	24.849	39.75
32680		44.936	44.73	41.75	40.661	38.468	46.896
32780		45.257	38.269	44.237	35.102	33.346	51.716
32860		64.628	39.833	45.982	36.592	37.029	53.522
33000		60.449	39.741	45.541	43.868	38.684	39.588
33080		66.012	48.746	31.363	51.501	25.716	47.561
33160		33.414	28.489	34.086	15.04	27.482	22.291
33260		49.04	32.828	57.708	25.389	37.697	25.444
33340		73.188	51.55	59.555	21.532	47.59	28.251
33440		119.352	96.628	73.051	33.356	53.667	31.77
33560		93.386	69.959	56.164	45.286	43.648	41.665
33640		57.909	54.554	52.792	35.584	36.126	32.275
33720		72.938	48.913	32.62	30.698	27.934	36.855
33800		50.996	35.215	54.291	26.779	36.864	27.343
33880		51.892	51.092	48.395	42.604	35.5	40.483
34000		50.524	45.133	47.945	50.664	31.91	55.392
34080		41.852	35.263	28.443	23.652	13.549	31.552
34160		36.507	26.672	31.851	26.749	12.42	23.313
34240		43.78	31.933	39.796	29.004	27.329	44.733
34340		33.628	41.44	39.299	29.392	34.183	52.174
34420		47.208	38.911	50.438	34.757	52.701	38.669
34520		42.029	29.903	41.928	32.386	27.201	32.363
34600		46.67	33.063	52.424	16.574	34.745	24.784
34700		29.877	43.418	38.921	31.503	31.924	30.325
34780		42.195	33.846	36.62	23.618	22.632	30.383
34880		32.416	33.081	32.526	19.546	20.654	22.856
35000		32.124	29.841	38.806	15.42	26.945	28.128
35080		33.19	24.305	30.822	18.423	19.07	17.717
35160		32.13	30.584	26.718	21.073	20.185	34.026
35240		22.5	29.93	22.34	21.112	14.143	20.543
35320		38.665	34.364	38.575	24.032	33.193	36.874
35422		35.667	27.429	36.99	28.846	26.678	25.979
35500		40.774	23.373	34.525	27.085	26.213	34.796
35580		35.824	33.779	38.365	26.859	28.97	36.384
35660		32.334	29.417	38.49	22.08	41.646	31.416
35760		29.13	32.137	34.563	14.514	28.422	36.681
35840		26.93	26.495	31.045	23.422	16.025	26.144
36000		33.078	24.91	21.19	15.568	16.539	26.278
36080		25.241	28.093	20.348	17.446	24.59	18.817
36160		21.487	29.629	22.964	16.222	24.045	27.674
36240		22.793	23.804	20.9	12.568	12.144	22.998
36340		22.568	18.559	18.016	18.839	15.306	21.034
36440		21.583	23.495	20.926	19.675	14.412	33.743
36540		37.087	24.616	41.354	27.775	32.157	35.816
36620		24.722	29.393	44.791	26.502	27.352	37.745
36700		38.674	29.887	34.505	23.78	28.181	39.043
36800		34.787	20.862	32.526	21.867	26.56	21.917
36880		32.114	35.688	29.034	24.719	19.134	32.572
37000		27.06	21.872	30.888	23.344	22.226	26.849
37080		31.47	22.963	28.514	14.43	17.292	22.206
37160		25.669	20.989	19.564	15.672	16.271	21.626
37240		31.33	23.492	19.899	22.996	15.345	18.399
37320		27.158	18.392	33.546	16.638	15.766	23.477
37400		24.964	19.57	22.051	15.824	8.584	26.18
37500		23.834	15.931	17.384	13.795	7.921	20.704
37580		24.922	16.556	19.892	12.889	14.108	13.048
37680		30.591	15.529	25.535	27.644	22.809	32.202
37760		30.646	27.169	40.044	26.051	22.436	30.718
37880		31.655	19.5	31.559	25.735	24.195	32.859
38000		30.519	21.044	30.918	24.724	20.3	23.119
38080		35.643	20.623	25.551	15.334	15.292	15.38				Peak detection							AUC							Time							a							PU(a)							Perfusion variability
38160		29.972	24.069	20.256	18.795	21.795	24.445
38240		27.258	22.589	21.228	18.75	11.353	23.947				Dig II dx	Dig II sin	Dig III dx	Dig III sin	Dig IV dx	Dig IV sin		Dig II dx	Dig II sin	Dig III dx	Dig III sin	Dig IV dx	Dig IV sin		Dig II dx	Dig II sin	Dig III dx	Dig III sin	Dig IV dx	Dig IV sin		Dig II dx	Dig II sin	Dig III dx	Dig III sin	Dig IV dx	Dig IV sin		Dig II dx	Dig II sin	Dig III dx	Dig III sin	Dig IV dx	Dig IV sin		Dig II dx	Dig II sin	Dig III dx	Dig III sin
38320		23.186	20.813	25.101	23.192	6.685	20.698
38400		31.748	22.619	28.051	21.344	11.35	18.686				0	0	0	0	0	0		0	0	0	0	0	0		0	0	0	0	0	0		1.11949	1.18543	1.12858	1.26676	1.11001	1.14639		32.8214	24.6156	31.7427	19.2795	24.0306	26.7043		9.69	8.4075	11.444	9.74
38500		27.886	29.511	28.382	16.385	18.542	20.33				0	0	0	0	0	0		0	0	0	0	0	0		0	0	0	0	0	0		1.11917	1.18304	1.12759	1.26524	1.10959	1.14589		32.8291	24.6664	31.7451	19.293	24.0384	26.7061		9.69	8.43425	11.444	9.74
38580		22.528	22.523	24.991	18.209	6.216	19.832				0	0	0	0	0	0		0	0	0	0	0	0		0	0	0	0	0	0		1.11775	1.17945	1.12591	1.26201	1.10979	1.14372		32.9945	24.7087	31.8463	19.3025	24.0448	26.7436		9.75775	8.43425	11.4708	9.76375
38660		23.829	19.729	21.787	21.319	9.131	22.096				0	0	0	0	0	0		0	0	0	0	0	0		0	0	0	0	0	0		1.11753	1.17738	1.125	1.25961	1.11019	1.14145		33.1194	24.7484	31.8482	19.3352	24.0436	26.7561		9.776	8.4695	11.4708	9.8035
38740		30.437	17.811	26.306	12.586	25.821	16.162				0	0	0	0	0	0		0	0	0	0	0	0		0	0	0	0	0	0		1.1165	1.17449	1.12257	1.25645	1.10988	1.13914		33.1924	24.8647	31.9052	19.4435	24.0757	26.8508		9.79775	8.49375	11.5497	9.77875
38880		33.321	29.195	37.809	22.035	33.554	21.905				0	0	0	0	0	0		0	0	0	0	0	0		0	0	0	0	0	0		1.11491	1.17205	1.12011	1.25435	1.10845	1.13892		33.2198	24.9067	32.0123	19.5501	33.554	26.9156		9.8505	8.585	11.5832	9.8435
39000		28.401	18.782	31.846	17.109	21.187	26.986				0	0	0	0	0	0		0	0	0	0	0	0		0	0	0	0	0	0		1.11394	1.16891	1.11878	1.25102	1.10814	1.1365		33.2313	25.0662	32.1171	19.6849	24.1904	26.9584		9.89725	8.63875	11.5968	9.9525
39080		30.85	27.669	30.825	18.845	22.489	28.188				0	0	0	0	0	0		0	0	0	0	0	0		0	0	0	0	0	0		1.11309	1.16722	1.1181	1.25062	1.10735	1.13624		33.2497	25.088	32.1682	19.7636	24.2314	26.9772		10.1045	8.62275	11.5725	10.0223
39160		30.863	17.88	23.306	20.483	24.311	29.844				0	0	0	0	0	0		0	0	0	0	0	0		0	0	0	0	0	0		1.11204	1.16588	1.11722	1.25042	1.1072	1.13572		33.2597	25.1091	32.1957	19.7711	24.2369	26.982		10.1045	8.668	11.655	10.114
39240		38.296	13.963	23.249	20.909	15.528	25.188				0	0	0	0	0	0		0	0	0	0	0	0		0	0	0	0	0	0		1.11139	1.16411	1.11595	1.24881	1.10691	1.13465		33.263	25.1755	32.2648	19.832	24.3112	26.9838		10.411	8.668	11.864	10.3155
39320		27.81	22.086	21.297	20.846	19.888	25.947				0	0	0	0	0	0		0	0	0	0	0	0		0	0	0	0	0	0		1.11088	1.16321	1.11413	1.24791	1.10494	1.13434		33.2654	25.2965	32.3941	19.8489	24.3775	26.9843		10.411	8.695	11.864	10.3155
39420		29.022	24.518	18.144	13.805	16.523	24.032				0	0	0	0	0	0		0	0	0	0	0	0		0	0	0	0	0	0		1.11095	1.16301	1.11371	1.24661	1.10456	1.13468		33.2651	25.339	32.4108	19.8758	24.3799	26.9837		10.4717	8.81075	11.9	10.3368
39540		24.008	25.735	26.779	15.373	22.388	23.431				0	0	0	0	0	0		0	0	0	0	0	0		0	0	0	0	0	0		1.11154	1.16245	1.11397	1.24631	1.10413	1.1344		33.2806	25.4539	32.4811	19.8916	24.4072	27.0564		10.5582	8.823	11.9385	10.386
39620		23.56	14.038	29.489	19.439	20.806	19.599				0	0	0	0	0	0		0	0	0	0	0	0		0	0	0	0	0	0		1.11156	1.16178	1.11427	1.24651	1.10446	1.13436		33.318	25.5286	32.4995	19.9605	24.4399	27.1255		10.6422	8.8245	11.9865	10.4252
39700		22.109	22.534	20.202	18.315	16.436	19.583				0	0	0	0	0	0		0	0	0	0	0	0		0	0	0	0	0	0		1.11186	1.16172	1.11436	1.24744	1.10543	1.13415		33.3182	25.5567	32.5255	20.0321	24.4625	27.127		10.6722	8.87525	12.055	10.495
39800		19.639	21.309	18.372	14.022	9.818	10.018				0	0	0	0	0	0		0	0	0	0	0	0		0	0	0	0	0	0		1.11191	1.16146	1.11385	1.24721	1.10531	1.13388		33.3225	25.567	32.5372	20.0945	24.4831	27.211		10.7467	8.94425	12.076	10.5322
39880		19.373	22.767	25.705	13.339	21.837	19.657				0	0	0	0	0	0		0	0	0	0	0	0		0	0	0	0	0	0		1.112	1.16092	1.11406	1.2472	1.10587	1.13355		33.3561	25.7355	32.5829	20.1727	24.507	27.3313		10.7693	8.96025	12.0845	10.6282
40000		19.683	24.868	25.732	12.513	18.288	26.158				0	0	0	0	0	0		0	0	0	0	0	0		0	0	0	0	0	0		1.11198	1.16142	1.11358	1.24786	1.10655	1.13443		33.3775	25.746	32.5995	20.3139	24.5457	27.3753		10.8622	8.999	12.1063	10.6587
40080		34.172	36.337	31.672	26.018	29.58	25.262				0	0	0	0	0	0		0	0	0	0	0	0		0	0	0	0	0	0		1.11245	1.16176	1.11385	1.24826	1.10741	1.13441		33.373	36.337	32.6315	26.018	29.58	27.5162		10.9178	9.03225	12.2025	10.6947
40160		29.112	18.8	33.607	13.252	26.025	22.336				0	0	0	0	0	0		0	0	0	0	0	0		0	0	0	0	0	0		1.11309	1.16164	1.11384	1.2492	1.10762	1.13408		33.3672	25.8261	32.6318	20.2487	24.7028	27.6537		10.9178	9.04075	12.2025	10.7533
40280		29.152	20.051	22.653	15.09	17.414	21.859				0	0	0	0	0	0		0	0	0	0	0	0		0	0	0	0	0	0		1.11335	1.162	1.11369	1.24954	1.10772	1.13449		33.3648	25.8118	32.6356	20.2279	24.6974	27.6836		11.0608	9.04075	12.2025	10.8547
40360		27.932	22.505	26.696	18.412	10.093	26.698				0	0	0	0	0	0		0	0	0	0	0	0		0	0	0	0	0	0		1.11292	1.16227	1.11233	1.25077	1.10757	1.1356		33.3995	25.8766	32.6691	20.3252	24.7356	27.6933		11.1588	9.08125	12.4462	10.9737
40460		24.456	15.562	24.274	14.824	19.065	22.708				0	0	0	0	0	0		0	0	0	0	0	0		0	0	0	0	0	0		1.11354	1.16317	1.11278	1.25258	1.10906	1.13769		33.3895	25.9035	32.8061	20.2419	24.7419	27.6942		11.2727	9.139	12.6052	11.0642
40540		28.982	23.03	26.3	21.244	16.785	22.819				0	0	0	0	0	0		0	0	0	0	0	0		0	0	0	0	0	0		1.11447	1.16277	1.11356	1.2545	1.11077	1.13932		33.4115	25.9341	32.9015	20.3108	24.7462	27.6962		11.389	9.17275	12.7167	11.1925
40620		28.124	26.736	29.925	12.204	24.312	24.766				0	0	0	0	0	0		0	0	0	0	0	0		0	0	0	0	0	0		1.11418	1.16107	1.11299	1.25612	1.11107	1.14031		33.4733	26.0191	32.9709	20.3648	24.7775	27.7091		11.6042	9.2525	12.7967	11.1685
40700		21.152	20.27	23.671	12.698	12.845	13.854				0	0	0	0	0	0		0	0	0	0	0	0		0	0	0	0	0	0		1.11447	1.16116	1.11293	1.25711	1.11163	1.14136		33.5203	26.0333	33.0066	20.4186	24.8125	27.7504		11.8022	9.28825	12.8918	11.2105
40780		26.399	13.305	18.374	17.226	10.15	16.526				0	0	0	0	0	0		0	0	0	0	0	0		0	0	0	0	0	0		1.11537	1.16127	1.11379	1.2581	1.11255	1.14185		33.549	26.0394	33.0272	20.4512	24.8179	27.8473		11.8612	9.3415	13.0898	11.346
40880		17.059	16.123	15.325	20.507	15.172	31.566				0	0	0	0	0	0		0	0	0	0	0	0		0	0	0	0	0	0		1.1154	1.16116	1.11402	1.25861	1.11307	1.14196		33.587	26.0599	33.0302	20.4673	24.8292	31.566		11.908	9.35975	13.2037	11.407
41000		24.619	15.153	25.302	23.918	16.162	23.019				0	0	0	0	0	0		0	0	0	0	0	0		0	0	0	0	0	0		1.11564	1.16106	1.11389	1.25896	1.11353	1.14205		33.608	26.1082	33.0457	23.918	24.8411	28.0182		11.9458	9.418	13.1122	11.4358
41100		20.62	24.462	22.676	13.035	14.043	17.426				0	0	0	0	0	0		0	0	0	0	0	0		0	0	0	0	0	0		1.11577	1.16147	1.11442	1.2597	1.11433	1.1428		33.6072	26.1007	33.0442	20.4771	24.8489	27.9596		11.9458	9.418	13.1887	11.4358
41180		33.26	21.459	36.097	31.549	23.696	25.791				0	0	0	0	0	0		0	0	0	0	0	0		0	0	0	0	0	0		1.11551	1.16159	1.11386	1.26094	1.11565	1.14347		33.6088	26.0985	33.0458	31.549	24.8421	28.1025		11.9775	9.44225	13.1887	11.4315
41260		27.511	25.066	33.049	24.317	19.262	24.943				0	0	0	0	0	0		0	0	0	0	0	0		0	0	0	0	0	0		1.11585	1.16157	1.11424	1.26092	1.11578	1.14423		33.6067	26.0989	33.0451	24.317	24.8414	28.0427		11.9775	9.48075	13.1887	11.4315
41340		31.287	28.507	24.549	10.873	22.868	24.787				0	0	0	0	0	0		0	0	0	0	0	0		0	0	0	0	0	0		1.11673	1.16191	1.11382	1.26234	1.11727	1.14455		33.6154	26.0928	33.0459	20.4878	24.8324	28.1541		12.0522	9.48075	13.1887	11.5217
41440		24.953	20.294	28.824	25.127	16.914	16.895				0	0	0	0	0	0		0	0	0	0	0	0		0	0	0	0	0	0		1.11773	1.16173	1.11389	1.26298	1.11801	1.1456		33.6224	26.1251	33.0544	25.127	24.827	28.1888		12.2192	9.4995	13.2612	11.5625
41540		27.02	18.135	23.644	16.28	11.754	23.885				0	0	0	0	0	0		0	0	0	0	0	0		0	0	0	0	0	0		1.11959	1.16313	1.1144	1.26497	1.11947	1.14764		33.6248	26.1353	33.0769	20.5078	24.8334	28.1979		12.2845	9.496	13.359	11.589
41620		23.794	15.159	27.114	19.265	14.196	22.149				0	0	0	0	0	0		0	0	0	0	0	0		0	0	0	0	0	0		1.12046	1.16273	1.11461	1.26567	1.12032	1.14876		33.6305	26.1663	33.0911	20.5489	24.8421	28.2247		12.3092	9.613	13.4083	11.6758
41700		30.738	21.849	23.415	14.377	9.528	15.131				0	0	0	0	0	0		0	0	0	0	0	0		0	0	0	0	0	0		1.12077	1.16165	1.11377	1.26759	1.12212	1.14907		33.6437	26.2926	33.1111	20.5875	24.8449	28.2456		12.3532	9.85275	13.567	11.6447
41780		22.889	14.706	19.707	12.776	14.295	9.316				0	0	0	0	0	0		0	0	0	0	0	0		0	0	0	0	0	0		1.12152	1.16153	1.11428	1.26846	1.1236	1.1487		33.6689	26.3621	33.1473	20.6754	24.8499	28.3179		12.5798	9.9195	13.5978	11.7025
41880		19.054	15.999	19.14	13.342	15.087	16.374				0	0	0	0	0	0		0	0	0	0	0	0		0	0	0	0	0	0		1.1211	1.16091	1.11323	1.26801	1.12331	1.14936		33.8727	26.3751	33.1861	20.7301	24.8782	28.375		13.0482	10.012	13.4655	11.8342
42000		20.417	12.007	16.275	15.921	16.599	20.245				0	0	0	0	0	0		0	0	0	0	0	0		0	0	0	0	0	0		1.12157	1.16023	1.11364	1.26755	1.12502	1.15014		33.9566	26.3783	33.2731	20.7603	24.8607	28.414		13.438	10.0475	13.5075	11.9808
42080		27.787	23.902	16.953	10.037	17.625	11.9				0	0	0	0	0	0		0	0	0	0	0	0		0	0	0	0	0	0		1.12129	1.15809	1.11237	1.26702	1.12512	1.14958		33.9945	26.392	33.5297	20.7782	24.8597	28.4179		13.5633	10.1077	13.571	12.3528
42180		23.311	20.388	23.766	15.247	17.725	17.397				0	0	0	0	0	0		0	0	0	0	0	0		0	0	0	0	0	0		1.12117	1.1571	1.11252	1.26689	1.1264	1.1498		33.9991	26.4309	33.5936	20.8741	24.8721	28.4164		13.6698	10.2047	13.529	12.4073
42260		30.9	29.292	30.035	32.333	25.428	25.138				0	0	0	0	0	0		0	0	0	0	0	0		0	0	0	0	0	0		1.12108	1.15714	1.11235	1.26753	1.12671	1.15027		34.0024	29.292	33.5979	32.333	24.8686	28.4131		13.748	10.3925	13.622	12.4073
42340		30.077	27.93	34.424	26.621	22.097	30.149				0	0	0	0	0	0		0	0	0	0	0	0		0	0	0	0	0	0		1.12106	1.15664	1.11073	1.26739	1.12588	1.15158		34.0857	26.4489	33.6843	26.621	24.8989	30.149		13.9303	10.5627	13.622	12.5155
42420		28.183	23.375	36.083	21.293	25.444	13.457				0	0	0	0	0	0		0	0	0	0	0	0		0	0	0	0	0	0		1.12112	1.15614	1.10972	1.26802	1.12605	1.15221		34.1656	26.4687	36.083	20.8532	25.0102	28.3662		14.4517	10.5627	13.7142	12.5155
42500		27.09	29.248	32.871	18.49	20.98	19.281				0	0	0	0	0	0		0	0	0	0	0	0		0	0	0	0	0	0		1.12076	1.1547	1.10752	1.26872	1.12571	1.15286		34.1853	29.248	33.8232	20.9034	25.1131	28.3474		14.777	10.7847	13.7518	12.6098
42620		25.759	24.815	28.379	21.204	15.025	22.657				0	0	0	0	0	0		0	0	0	0	0	0		0	0	0	0	0	0		1.12156	1.15406	1.10793	1.26923	1.12753	1.15463		34.2222	26.4922	33.9337	20.9477	25.1929	28.3703		15.3197	10.9365	13.7767	12.7828
42700		26.244	20.912	19.351	12.903	13.943	19.675				0	0	0	0	0	0		0	0	0	0	0	0		0	0	0	0	0	0		1.12262	1.15382	1.10676	1.26969	1.12885	1.15596		34.2334	26.5473	34.1888	20.9409	25.3453	28.4063		15.4027	11.2727	13.8415	12.811
42780		26.267	21.293	24.141	12.386	17.585	19.882				0	0	0	0	0	0		0	0	0	0	0	0		0	0	0	0	0	0		1.12278	1.15258	1.10736	1.26961	1.13062	1.15614		34.2408	26.6477	34.4267	20.9951	25.4036	28.4258		15.3457	11.4325	13.8788	12.8998
42880		20.572	18.568	15.556	14.721	16.598	10.485				0	0	0	0	0	0		0	0	0	0	0	0		0	0	0	0	0	0		1.12378	1.15228	1.10762	1.27133	1.13265	1.15751		34.2419	26.6516	34.4906	21.0182	25.408	28.5856		15.4952	11.6545	13.9383	12.9645
43000		18.707	23.732	25.455	11.19	12.604	19.606				0	0	0	0	0	0		0	0	0	0	0	0		0	0	0	0	0	0		1.12415	1.15172	1.10739	1.27122	1.13379	1.15779		34.3585	26.6822	34.5055	21.0484	25.4224	28.9205		15.3293	11.8875	14.1945	13.0937
43080		28.371	26.481	29.153	10.931	18.192	15.511				0	0	0	0	0	0		0	0	0	0	0	0		0	0	0	0	0	0		1.12432	1.15024	1.10795	1.26987	1.1358	1.157		34.4038	26.7437	34.5206	21.0919	25.4271	29.2301		15.5153	12.0125	14.1123	13.2705
43160		24.819	21.416	18.115	12.387	8.93	19.849				0	0	0	0	0	0		0	0	0	0	0	0		0	0	0	0	0	0		1.12522	1.14996	1.10774	1.27054	1.13681	1.1572		34.3951	26.7483	34.5581	21.0854	25.416	29.2054		15.6258	12.1842	14.1123	13.6282
43240		27.241	15.714	17.765	8.609	8.114	18.695				0	0	0	0	0	0		0	0	0	0	0	0		0	0	0	0	0	0		1.12575	1.14906	1.10676	1.27108	1.1375	1.15729		34.4118	26.7832	34.6226	21.0803	25.4324	29.1944		16.2943	12.304	14.1245	13.7195
43340		22.084	17.638	23.078	18.761	15.586	24.259				0	0	0	0	0	0		0	0	0	0	0	0		0	0	0	0	0	0		1.12605	1.14852	1.10596	1.27164	1.13873	1.15759		34.41	26.8075	34.6732	21.0749	25.4404	29.4255		16.3085	12.4178	14.1538	13.76
43464		26.855	26.04	28.259	15.055	22.719	23.972				0	0	0	0	0	0		0	0	0	0	0	0		0	0	0	0	0	0		1.12554	1.1467	1.10533	1.27084	1.13982	1.15675		34.413	26.9331	34.7134	21.0825	25.4334	29.5466		16.4892	12.4723	14.159	13.9037
43540		34.076	26.375	30	30.112	26.435	34.357				0	0	0	0	0	0		0	0	0	0	0	0		0	0	0	0	0	0		1.12459	1.14489	1.10329	1.27024	1.13865	1.15582		34.5148	27.0711	34.9927	30.112	26.435	34.357		16.96	12.4798	14.1878	14.2965
43640		25.107	24.4	36.589	21.211	19.642	31.095				0	0	0	0	0	0		0	0	0	0	0	0		0	0	0	0	0	0		1.12519	1.14471	1.103	1.27077	1.14112	1.15648		34.5837	27.1013	36.589	21.1279	25.4489	31.095		16.9185	12.5147	14.3103	14.7375
43720		22.531	18.545	26.773	17.402	11.174	12.476				0	0	0	0	0	0		0	0	0	0	0	0		0	0	0	0	0	0		1.12559	1.14457	1.10322	1.27106	1.14409	1.15768		34.6107	27.1478	35.1638	21.1722	25.4477	29.7858		16.9575	12.6238	14.4038	14.9062
43800		24.759	23.5	33.045	9.32	10.691	25.078				0	0	0	0	0	0		0	0	0	0	0	0		0	0	0	0	0	0		1.12598	1.143	1.10299	1.27134	1.14396	1.15787		34.6327	27.1692	35.2043	21.205	25.5071	29.8684		17.123	12.763	14.5827	14.974
43880		23.922	27.132	33.078	17.804	12.425	14.182				0	0	0	0	0	0		0	0	0	0	0	0		0	0	0	0	0	0		1.12553	1.14192	1.10183	1.27056	1.14379	1.15771		34.7204	27.2608	35.3725	21.2233	25.6024	30.001		17.2813	12.8855	14.765	15.063
44000		24.835	27.647	28.832	21.453	14.819	22.091				0	0	0	0	0	0		0	0	0	0	0	0		0	0	0	0	0	0		1.12372	1.13984	1.09907	1.26587	1.14288	1.15532		34.7865	27.3805	35.6765	21.3125	25.7172	30.1506		17.2795	12.8373	14.7463	15.2107
44100		20.452	28.397	20.699	15.124	17.326	16.921				0	0	0	0	0	0		0	0	0	0	0	0		0	0	0	0	0	0		1.12308	1.13913	1.09801	1.2653	1.14304	1.15513		35.0664	28.397	35.8916	21.3272	25.7317	30.1654		17.3165	12.8303	14.827	15.3217
44180		25.571	24.318	24.52	16.657	15.306	16.774				0	0	0	0	0	0		0	0	0	0	0	0		0	0	0	0	0	0		1.12209	1.13648	1.0956	1.26324	1.14157	1.15334		35.0869	27.4678	35.9249	21.3364	25.7867	30.1869		17.3165	12.8303	14.8935	15.617
44280		16.314	20.261	23.662	21.014	16.561	20.419				0	0	0	0	0	0		0	0	0	0	0	0		0	0	0	0	0	0		1.12235	1.1373	1.09619	1.26437	1.14234	1.15368		35.0815	27.5141	35.9241	21.3311	25.7577	30.2581		17.3653	13.0045	14.8935	15.7802
44360		20.293	18.074	19.153	15.719	12.248	24.145				0	0	0	0	0	0		0	0	0	0	0	0		0	0	0	0	0	0		1.12188	1.13565	1.09576	1.26335	1.14088	1.15264		35.0912	27.6477	35.8924	21.3359	25.88	30.2847		17.4785	13.0045	14.8935	15.976
44440		22.74	16.962	22.043	16.123	9.699	14.289				0	0	0	0	0	0		0	0	0	0	0	0		0	0	0	0	0	0		1.12086	1.13413	1.09406	1.26221	1.14074	1.15257		35.1746	27.7732	35.9272	21.3573	25.8957	30.2861		17.8072	13.0045	15.0735	16.476
44540		29.396	23.401	33.147	25.818	23.187	24.539				0	0	0	0	0	0		0	0	0	0	0	0		0	0	0	0	0	0		1.12016	1.13221	1.09199	1.26046	1.14022	1.15145		35.2776	27.9278	36.0772	25.818	25.9457	30.3659		18.106	13.0802	15.1373	16.6265
44640		23.975	27.974	35.68	15.947	22.952	21.995				0	0	0	0	0	0		0	0	0	0	0	0		0	0	0	0	0	0		1.11995	1.13117	1.09098	1.26027	1.1412	1.15155		35.3857	27.974	35.68	21.4194	26.0038	30.3636		18.3165	13.1373	15.2255	16.8252
44720		22.528	16.069	34.579	15.671	21.442	22.741				0	0	0	0	0	0		0	0	0	0	0	0		0	0	0	0	0	0		1.12014	1.13156	1.09127	1.25811	1.14307	1.15089		35.4331	27.9329	34.579	21.5376	26.0269	30.4339		18.3117	13.2073	15.2613	16.9722
44800		25.986	23.304	32.59	20.469	21.919	13.179				0	0	0	0	0	0		0	0	0	0	0	0		0	0	0	0	0	0		1.11905	1.13155	1.09138	1.25392	1.14451	1.14957		35.6167	27.9626	36.1933	21.702	26.0553	30.6471		18.3435	13.3567	15.3278	17.1952
44880		21.795	15.991	23.071	17.438	15.201	12.811				0	0	0	0	0	0		0	0	0	0	0	0		0	0	0	0	0	0		1.11871	1.13174	1.09184	1.25245	1.14694	1.14961		35.6456	28.0002	36.3987	21.8656	26.0575	30.8802		18.3742	13.5323	15.3358	17.4507
45000		31.386	20.458	22.406	11.742	18.381	15.69				0	0	0	0	0	0		0	0	0	0	0	0		0	0	0	0	0	0		1.11803	1.13129	1.09181	1.24964	1.14941	1.14839		35.6827	28.0792	36.4725	21.9708	26.0589	31.1305		18.398	13.6735	15.3745	17.5475
45080		20.774	18.053	18.275	13.993	13.653	18.331				0	0	0	0	0	0		0	0	0	0	0	0		0	0	0	0	0	0		1.11649	1.12905	1.08823	1.24492	1.14795	1.14566		35.7184	28.3269	36.5693	22.0351	26.1861	31.3848		18.421	13.9585	15.6007	17.8317
45160		19.294	15.407	21.188	8.893	9.506	15.688				0	0	0	0	0	0		0	0	0	0	0	0		0	0	0	0	0	0		1.11657	1.12877	1.08675	1.24439	1.14832	1.14639		35.8172	28.3987	36.638	22.0438	26.1869	31.4067		18.4883	14.155	15.7597	18.1423
45240		25.877	18.411	21.385	10.78	10.795	20.666				0	0	0	0	0	0		0	0	0	0	0	0		0	0	0	0	0	0		1.11571	1.12701	1.08448	1.24358	1.14686	1.14611		35.8503	28.422	36.6843	22.0735	26.2654	31.4193		18.6163	14.341	15.8313	18.272
45320		27.048	23.1	26.143	14.955	12.179	18.598				0	0	0	0	0	0		0	0	0	0	0	0		0	0	0	0	0	0		1.11443	1.1259	1.08379	1.23857	1.14731	1.14235		36.0402	28.4507	36.7137	22.1521	26.247	31.5545		18.6857	14.3835	15.8685	18.586
45420		16.469	14.471	19.868	9.274	9.638	10.042				0	0	0	0	0	0		0	0	0	0	0	0		0	0	0	0	0	0		1.11254	1.12263	1.07966	1.23032	1.14577	1.13761		36.4908	28.5654	37.1134	22.3002	26.3159	31.5782		18.8062	14.405	15.8685	19.0275
45520		18.543	12.12	23.307	7.734	14.997	12.307				0	0	0	0	0	0		0	0	0	0	0	0		0	0	0	0	0	0		1.1097	1.11793	1.07771	1.22684	1.14351	1.13454		36.8112	28.7923	37.5724	22.3389	26.5024	31.8117		19.0127	14.5088	15.8987	19.29
45600		15.849	17.775	26.211	13.227	14.585	16.267				0	0	0	0	0	0		0	0	0	0	0	0		0	0	0	0	0	0		1.10783	1.11696	1.07666	1.2252	1.14479	1.13418		37.067	28.8467	37.7268	22.7033	26.5297	31.863		19.0127	14.7863	15.8298	19.3617
45680		44.629	32.517	25.29	22.025	15.707	30.157				0	0	0	0	0	0		0	0	0	0	0	0		0	0	0	0	0	0		1.10702	1.11537	1.07608	1.22453	1.14534	1.13415		44.629	32.517	37.8454	22.025	26.5611	30.157		19.0328	14.8873	15.915	19.5058
45780		30.275	26.109	25.231	16.83	14.539	21.164				0	0	0	0	0	0		0	0	0	0	0	0		0	0	0	0	0	0		1.10741	1.11467	1.07431	1.22613	1.1451	1.13511		37.2685	29.1729	37.9835	22.8373	26.5928	32.2204		19.0793	15.1608	15.9175	19.9135
45860		35.103	22.274	26.678	22.219	15.336	21.791				0	0	0	0	0	0		0	0	0	0	0	0		0	0	0	0	0	0		1.10736	1.11299	1.07332	1.22567	1.14683	1.13501		35.103	29.2733	38.2143	22.219	26.6266	32.277		19.3017	15.2415	15.9425	19.9955
46000		41.778	28.77	33.027	11.737	23.347	21.173				0	0	0	0	0	0		0	0	0	0	0	0		0	0	0	0	0	0		1.10681	1.11308	1.07156	1.22098	1.14784	1.13312		41.778	28.77	38.3853	22.9802	26.6877	32.3611		19.647	15.32	15.988	20.1762
46100		23.561	16.52	28.114	17.597	14.557	23.646				0	0	0	0	0	0		0	0	0	0	0	0		0	0	0	0	0	0		1.107	1.11311	1.07048	1.21893	1.14761	1.13191		37.6399	29.3453	38.4805	23.2376	26.6944	32.3884		19.6238	15.4875	15.9418	20.187
46180		31.908	33.494	43.035	11.191	23.807	21.356				0	0	0	0	0	0		0	0	0	0	0	0		0	0	0	0	0	0		1.1076	1.11266	1.07049	1.2177	1.14907	1.13268		37.7767	33.494	43.035	23.3366	26.7262	32.4489		19.62	15.7773	16.016	20.4482
46260		27.255	16.587	29.858	9.527	22.546	12.75				0	0	0	0	0	0		0	0	0	0	0	0		0	0	0	0	0	0		1.10783	1.11245	1.06938	1.21826	1.1498	1.13252		38.0427	29.4931	38.6547	23.3932	26.8148	32.5855		19.7065	15.9722	15.9123	20.799
46340		26.056	11.016	21.71	17.237	11.308	18.548				0	0	0	0	0	150		0	0	0	0	0	15.2158		0	0	0	0	0	1		1.10794	1.11181	1.06686	1.21735	1.14867	1.13188		38.1575	29.5214	38.7982	23.4583	26.936	32.5968		20.016	16.2862	16.1165	21.1135
46420		19.786	25.304	30.848	12.889	24.427	14.554				0	0	0	0	0	150		0	0	0	0	0	15.0725		0	0	0	0	0	1		1.10841	1.1122	1.0654	1.21686	1.14805	1.13175		38.213	29.6194	38.9338	23.621	24.427	32.5993		20.1973	16.3947	16.174	21.5695
46500		21.773	21.113	25.888	16.515	16.556	15.674				0	0	0	0	0	150		0	0	0	0	0	15.1925		0	0	0	0	0	1		1.10788	1.1113	1.06466	1.21488	1.149	1.13086		38.2854	29.7327	38.9433	23.6515	26.9766	32.615		20.495	16.5635	16.3495	21.8972
46579		19.224	18.274	22.694	7.534	9.319	15.931				0	0	0	0	0	150		0	0	0	0	0	15.3597		0	0	0	0	0	1		1.10699	1.11009	1.06271	1.21462	1.14868	1.13167		38.3338	29.8125	39.3117	23.747	27.1585	32.7444		20.7958	16.8842	16.3235	21.9595
46680		15.683	17.382	19.9	6.795	8.447	10.312				0	0	0	0	0	150		0	0	0	0	0	16.3229		0	0	0	0	0	1		1.10552	1.10816	1.06323	1.21395	1.15032	1.13252		38.5936	29.8725	39.3149	23.78	27.2119	32.8255		21.027	16.9118	16.562	22.0323
46780		25.109	25.85	23.594	16.96	26.092	19.801				0	0	0	0	0	150		0	0	0	0	0	16.8404		0	0	0	0	0	1		1.10539	1.10749	1.06236	1.21253	1.1511	1.13288		38.6623	29.9027	39.3536	23.8547	26.092	32.8661		21.3115	16.8742	16.8447	22.1048
46880		28.15	24.321	36.13	21.106	24.097	18.608				0	0	0	0	0	150		0	0	0	0	0	17.25		0	0	0	0	0	1		1.10562	1.10754	1.06299	1.21148	1.15214	1.13256		38.6723	29.9288	36.13	24.0199	24.097	32.9367		21.6305	16.9557	16.8727	22.1933
47000		28.533	18.07	42.199	17.132	29.359	11.724				0	0	0	0	0	150		0	0	0	0	0	17.3286		0	0	0	0	0	1		1.1063	1.10747	1.06142	1.21134	1.15168	1.1329		38.7493	29.9845	42.199	24.2999	29.359	33.0712		21.9495	17.1862	16.9162	22.3787
47080		29.354	16.36	27.578	22.024	17.595	16.055				0	0	0	0	0	150		0	0	0	0	0	17.4009		0	0	0	0	0	1		1.10483	1.10508	1.0587	1.20812	1.15158	1.13239		39.3608	30.3433	39.6375	22.024	27.4372	33.3814		22.1872	17.1775	17.0755	22.6265
47180		32.19	18.04	28.867	14.358	19.531	16.258				0	0	0	0	0	150		0	0	0	0	0	17.6787		0	0	0	0	0	1		1.10499	1.10508	1.055	1.20596	1.14921	1.13067		39.7899	30.4606	40.0102	24.7228	27.7015	33.5748		22.4545	17.237	17.0755	23.3208
47280		22.569	19.96	21.627	10.373	12.99	15.074				0	0	0	0	0	150		0	0	0	0	0	17.6293		0	0	0	0	0	1		1.10567	1.1054	1.05438	1.2055	1.15034	1.13018		39.8807	30.5718	40.1518	24.9236	27.7763	33.8224		22.7002	17.2305	17.148	23.392
47360		24.782	21.849	18.864	7.935	10.257	15.569				0	0	0	0	0	150		0	0	0	0	0	16.9603		0	0	0	0	0	1		1.10585	1.10298	1.05396	1.20412	1.15103	1.12936		40.0528	30.7037	40.3739	24.9638	27.7346	34.0944		22.8388	17.3143	17.3725	23.625
47440		25.761	17.781	20.353	16.13	29.261	12.137				0	0	0	0	0	150		0	0	0	0	0	16.8462		0	0	0	0	0	1		1.10623	1.10247	1.05227	1.2045	1.15174	1.1305		40.1313	30.9379	40.5947	24.9562	29.261	34.1624		22.9158	17.5345	17.3923	23.7302
47520		28.214	25.295	36.397	7.06	32.501	15.153				0	0	0	0	0	150		0	0	0	0	0	16.8395		0	0	0	0	0	1		1.10629	1.10186	1.05166	1.20316	1.15363	1.13156		40.4657	31.079	36.397	25.0917	32.501	34.261		23.0085	17.5603	17.448	23.9548
47600		21.144	19.845	24.062	10.336	26.187	13.993				0	0	0	0	0	150		0	0	0	0	0	16.7666		0	0	0	0	0	1		1.10685	1.10189	1.05132	1.20222	1.1548	1.13213		40.8281	31.2105	40.7589	25.1735	26.187	34.2198		23.0245	17.6153	17.448	23.9548
47700		19.849	14.512	22.825	9.505	21.347	12.403				0	0	0	0	0	150		0	0	0	0	0	16.5531		0	0	0	0	0	1		1.10697	1.10227	1.05066	1.20395	1.15607	1.13246		41.1217	31.3396	40.7974	25.1432	27.9169	34.3273		23.1268	17.7115	17.495	24.3328
47800		20.374	15.384	24.956	11.185	7.627	15.259				0	0	0	0	0	150		0	0	0	0	0	16.3816		0	0	0	0	0	1		1.10785	1.10241	1.05181	1.20537	1.15842	1.13386		41.5427	31.4808	40.799	25.1224	27.9337	34.3464		23.3425	18.0412	17.5428	24.3702
47880		32.778	27.394	21.803	10.162	14.162	21.481				0	0	0	0	0	150		0	0	0	0	0	16.1097		0	0	0	0	0	1		1.10897	1.10206	1.0521	1.20792	1.15983	1.13529		41.7023	27.394	40.8381	25.1304	28.0134	34.32		23.422	18.1717	17.66	24.4957
48000		32.194	26.562	38.692	21.043	23.089	24.085				0	0	0	0	0	150		0	0	0	0	0	15.8851		0	0	0	0	0	1		1.1098	1.10281	1.05209	1.20953	1.16102	1.13637		41.7741	31.9345	38.692	25.1468	23.089	34.3451		23.5222	18.2055	17.6855	25.1325
48120		31.832	27.066	37.361	17.08	25.401	17.547				0	0	0	0	0	150		0	0	0	0	0	15.8608		0	0	0	0	0	1		1.10962	1.10371	1.05261	1.21095	1.1634	1.13693		41.8601	27.066	37.361	25.1795	25.401	34.474		23.659	18.2962	17.5535	25.5703
48200		41.665	25.094	36.683	19.864	21.695	15.766				0	0	0	0	0	150		0	0	0	0	0	15.6471		0	0	0	0	0	1		1.10963	1.10361	1.05211	1.21137	1.1633	1.13843		41.665	32.0839	36.683	25.3729	28.1497	34.5643		23.7307	18.3213	17.706	25.6737
48280		52.88	36.856	35.067	15.153	21.046	30.188				0	0	0	0	0	0		0	0	0	0	0	0		0	0	0	0	0	0		1.11055	1.10458	1.05288	1.21375	1.16566	1.14009		52.88	36.856	35.067	25.1925	28.1511	30.188		23.8483	18.3443	17.5838	25.8468
48360		33.635	21.383	30.023	22.344	25.728	18.991				0	0	0	0	0	0		0	0	0	0	0	0		0	0	0	0	0	0		1.11099	1.10543	1.05269	1.21569	1.16631	1.14223		33.635	32.4757	41.4514	22.344	25.728	34.6389		24.1778	18.4385	17.5925	26.1093
48440		26.91	20.726	18.86	13.138	13.565	17.79				0	0	0	0	0	0		0	0	0	0	0	0		0	0	0	0	0	0		1.11131	1.10489	1.05247	1.21642	1.16646	1.1431		42.4653	32.541	41.4524	25.217	28.1797	34.5904		24.259	18.5125	17.5925	26.8345
48540		26.864	25.901	24.383	16.426	24.82	19.232				0	0	0	0	0	0		0	0	0	0	0	0		0	0	0	0	0	0		1.11164	1.10538	1.05282	1.21862	1.16719	1.14393		43.0851	32.6885	41.4489	25.2611	24.82	34.5146		24.3525	18.5488	17.6947	26.9783
48619		28.58	12.398	26.671	13.156	11.539	16.717				0	0	0	0	0	0		0	0	0	0	0	0		0	0	0	0	0	0		1.11179	1.10706	1.05258	1.22043	1.16861	1.14243		43.0945	32.5493	41.4694	25.1158	28.2116	34.7473		24.3525	18.6478	17.7383	27.2848
48700		29.249	24.464	27.399	16.542	15.156	25.313				0	0	0	0	0	0		0	0	0	0	0	0		0	0	0	0	0	0		1.1122	1.10757	1.05283	1.22103	1.16883	1.14387		43.1241	32.6945	41.5514	25.0906	28.4312	34.7761		24.3525	18.7645	17.816	27.401
48780		26.378	22.845	27.041	22.937	14.442	26.096				0	0	0	0	0	0		0	0	0	0	0	0		0	0	0	0	0	0		1.11342	1.10911	1.05362	1.22355	1.1714	1.14586		43.2215	32.7379	41.5873	22.937	28.4389	34.7159		24.571	18.8065	17.896	27.6082
48860		22.894	17.946	15.831	11.593	12.837	18.119				0	0	0	0	0	0		0	0	0	0	0	0		0	0	0	0	0	0		1.11435	1.11063	1.05471	1.22665	1.17394	1.14741		43.3662	32.779	41.6131	24.9151	28.2154	34.7484		24.6485	18.9537	17.9337	27.8578
49000		22.524	16.186	20.059	16.5	14.61	18.492				0	0	0	0	0	0		0	0	0	0	0	0		0	0	0	0	0	0		1.11533	1.11269	1.05544	1.22933	1.17632	1.14607		43.5785	32.7916	41.6168	24.9418	28.2445	35.3092		24.6993	19.2758	18.1022	28.026
49100		31.824	29.293	27.129	19.885	28.624	22.971				0	0	0	0	0	0		0	0	0	0	0	0		0	0	0	0	0	0		1.11669	1.11542	1.05674	1.2312	1.17757	1.14415		43.7337	29.293	41.6189	24.9649	28.624	35.8002		24.704	19.3038	18.1975	28.257
49180		24.042	23.562	27.825	16.501	26.569	26.943				0	0	0	0	0	0		0	0	0	0	0	0		0	0	0	0	0	0		1.11808	1.11668	1.05716	1.23379	1.18045	1.14469		43.7565	32.8258	41.6819	24.9751	26.569	26.943		24.9542	19.398	18.2995	28.5362
49260		31.026	20.598	27.981	15.398	27.75	26.729				0	0	0	0	0	0		0	0	0	0	0	0		0	0	0	0	0	0		1.11977	1.11678	1.05719	1.23638	1.18278	1.14579		43.767	32.9311	41.7376	24.9852	27.75	26.729		25.026	19.7405	18.3437	28.7112
49340		34.242	20.417	32.214	16.536	23.391	19.399				0	0	0	0	0	0		0	0	0	0	0	0		0	0	0	0	0	0		1.12084	1.11733	1.05594	1.23751	1.18393	1.14737		34.242	33.0259	41.9188	25.0507	23.391	35.9736		24.9985	19.9755	18.3495	28.8437
49420		26.864	15.609	31.526	17.992	23.91	31.385				0	0	0	0	0	0		0	0	0	0	0	0		0	0	0	0	0	0		1.12056	1.11798	1.05498	1.23294	1.18531	1.15058		43.83	33.0655	42.1646	25.4232	23.91	31.385		24.9358	19.9595	18.3665	29.1297
49500		31.04	23.964	32.387	13.442	24.811	26.707				0	0	0	0	0	0		0	0	0	0	0	0		0	0	0	0	0	0		1.11929	1.11915	1.05481	1.22734	1.18627	1.15209		44.109	33.0685	42.188	25.5198	24.811	26.707		25.035	20.1003	18.4782	29.252
49580		20.062	17.616	30.781	15.805	20.186	17.325				0	0	0	0	0	0		0	0	0	0	0	0		0	0	0	0	0	0		1.12011	1.12015	1.05507	1.22807	1.18789	1.15334		44.154	33.0749	42.2023	25.5081	28.4362	35.8325		25.129	20.2248	18.7465	29.3268
49659		30.096	27.003	29.109	20.295	17.892	27.612				0	0	0	0	0	0		0	0	0	0	0	0		0	0	0	0	0	0		1.12021	1.1214	1.05537	1.22942	1.18968	1.15476		44.1851	27.003	42.2017	20.295	28.5095	27.612		25.3415	20.2897	18.7465	29.3268
49740		22.976	20.481	21.294	9.124	16.162	21.47				0	0	0	0	0	0		0	0	0	0	0	0		0	0	0	0	0	0		1.1213	1.12287	1.05493	1.22945	1.19158	1.1567		44.2024	33.1587	42.3988	25.4857	28.5756	35.8028		25.735	20.5145	18.8395	29.453
49860		18.367	16.393	24.596	12.905	14.404	18.86				0	0	0	0	0	0		0	0	0	0	0	0		0	0	0	0	0	0		1.12335	1.1241	1.05607	1.23019	1.19442	1.15934		44.2092	33.2689	42.4982	25.4718	28.3635	35.8021		25.7885	20.4412	19.0192	29.4942
50000		30.211	18.552	27.028	15.861	24.712	26.294				0	0	0	0	0	0		0	0	0	0	0	0		0	0	0	0	0	0		1.12481	1.12495	1.05717	1.2304	1.19777	1.16261		44.2293	33.3955	42.6047	25.6529	24.712	26.294		25.8858	20.4887	19.0557	29.6303
50080		36.436	22.85	28.953	19.567	23.242	24.555				0	0	0	0	0	0		0	0	0	0	0	0		0	0	0	0	0	0		1.12659	1.12625	1.05813	1.2314	1.20167	1.16315		36.436	33.4793	42.7644	25.7639	23.242	35.8192		25.9478	20.599	19.1357	29.762
50200		33.616	25.569	35.951	19.189	28.161	33.356				0	0	0	0	0	0		0	0	0	0	0	0		0	0	0	0	0	0		1.12826	1.12775	1.0592	1.23487	1.20414	1.16462		33.616	33.5036	35.951	25.7549	28.161	33.356		26.0737	20.7167	19.2533	29.8187
50280		35.712	21.491	43.36	19.895	26.992	30.272				0	0	0	0	0	0		0	0	0	0	0	0		0	0	0	0	0	0		1.12959	1.12936	1.06008	1.23721	1.20483	1.16494		35.712	33.5146	43.36	19.895	26.992	30.272		26.1303	20.9017	19.3647	29.855
50360		38.823	19.422	34.723	20.093	19.302	38.028				0	0	0	0	0	0		0	0	0	0	0	0		0	0	0	0	0	0		1.13035	1.13052	1.06164	1.23985	1.20404	1.16554		38.823	33.563	34.723	20.093	28.6316	38.028		26.2478	21.0095	19.4265	29.965
50460		37.362	20.948	24.453	20.677	22.618	25.815				0	0	0	0	0	0		0	0	0	0	0	0		0	0	0	0	0	0		1.13061	1.13209	1.0627	1.2431	1.20238	1.16771		37.362	33.6515	43.0497	20.677	22.618	25.815		26.5508	20.8708	19.4205	30.2428
50540		32.669	19.419	32.115	28.876	24.39	25.084				0	0	0	0	0	0		0	0	0	0	0	0		0	0	0	0	0	0		1.13121	1.13344	1.06377	1.2456	1.20456	1.16735		32.669	33.7626	43.0799	28.876	24.39	36.4708		26.675	20.822	19.7665	30.3012
50619		34.24	20.828	25.505	22.845	15.446	24.725				0	0	0	0	0	0		0	0	0	0	0	0		0	0	0	0	0	0		1.1327	1.13452	1.06447	1.24737	1.20569	1.16843		34.24	33.8121	43.1411	22.845	29.1633	36.5327		26.9928	20.931	20.0143	30.3745
50700		32.573	18.464	21.052	22.837	15.176	25.616				0	0	0	0	0	0		0	0	0	0	0	0		0	0	0	0	0	0		1.13381	1.13552	1.06516	1.24833	1.20789	1.16376		32.573	33.8546	43.3011	22.837	29.203	36.6848		27.091	20.9433	20.3305	30.514
50780		33.524	18.45	20.397	13.771	19.284	24.348				0	0	0	0	0	0		0	0	0	0	0	0		0	0	0	0	0	0		1.13509	1.13664	1.06612	1.25022	1.21008	1.16116		33.524	33.91	43.4496	25.7726	29.2196	36.7314		27.52	20.9818	20.4428	30.6875
50860		25.211	16.194	20.999	12.519	14.097	25.871				0	0	0	0	0	0		0	0	0	0	0	0		0	0	0	0	0	0		1.13658	1.139	1.0677	1.25131	1.21352	1.16021		45.223	33.9142	43.2396	25.8322	29.0171	25.871		28.0075	21.1175	20.4718	30.9185
51000		28.899	16.668	23.685	11.591	19.129	26.959				0	0	0	0	0	0		0	0	0	0	0	0		0	0	0	0	0	0		1.13869	1.13929	1.06953	1.2538	1.21543	1.16001		45.2259	33.9778	43.2642	25.765	29.0987	26.959		28.1893	21.3928	20.498	31.1517
51100		33.47	31.319	30.803	18.385	28.108	35.414				0	0	0	0	0	0		0	0	0	0	0	0		0	0	0	0	0	0		1.1401	1.13754	1.06961	1.25455	1.21788	1.16172		33.47	31.319	43.5384	25.7461	28.108	35.414		28.2852	21.713	20.526	31.6972
51220		43.781	23.123	41.613	30.223	36.197	42.437				0	0	0	0	0	0		0	0	0	0	0	0		0	0	0	0	0	0		1.14123	1.13843	1.07022	1.25183	1.22	1.16204		43.781	34.3391	41.613	30.223	36.197	42.437		28.3683	21.9063	20.5905	31.8475
51300		46.017	28.416	44.482	27.979	39.419	41.878				0	0	0	0	0	0		0	0	0	0	0	0		0	0	0	0	0	0		1.1414	1.14039	1.07068	1.24717	1.22342	1.16273		46.017	28.416	44.482	27.979	39.419	41.878		28.56	22.012	20.721	31.9783
51400		47.062	27.485	35.927	31.215	23.72	32.615				0	0	0	0	0	0		0	0	0	0	0	0		0	0	0	0	0	0		1.14087	1.14252	1.07162	1.24795	1.22548	1.16414		47.062	27.485	35.927	31.215	23.72	32.615		28.4978	22.2925	20.8952	32.1342
51480		45.387	26.379	37.947	21.396	29.196	36.734				0	0	0	0	0	0		0	0	0	0	0	0		0	0	0	0	0	0		1.14094	1.14322	1.07231	1.25023	1.22812	1.16474		45.387	26.379	37.947	21.396	29.196	36.734		28.5355	22.4773	21.0397	32.3932
51560		43.127	27.829	40.677	25.936	31.85	33.425				0	0	0	0	0	0		0	0	0	0	0	0		0	0	0	0	0	0		1.14124	1.1448	1.07011	1.25151	1.23047	1.16439		43.127	27.829	40.677	25.936	31.85	33.425		28.5355	22.6695	21.092	32.4845
51639		37.604	20.943	36.471	31.428	33.233	27.771				0	0	0	0	0	0		0	0	0	0	0	0		0	0	0	0	0	0		1.14146	1.14632	1.07059	1.25385	1.23165	1.16552		37.604	34.8395	36.471	31.428	33.233	27.771		28.5355	22.9018	21.092	32.6852
51720		29.177	26.153	28.839	23.78	36.196	35.833				0	0	0	0	0	0		0	0	0	0	0	0		0	0	0	0	0	0		1.14105	1.14603	1.06866	1.25584	1.23271	1.16713		45.5098	26.153	44.0238	23.78	36.196	35.833		28.5355	23.1038	21.1912	32.8042
51800		33.863	20.069	29.108	11.326	25.063	28.428				0	0	0	0	0	0		0	0	0	0	0	0		0	0	0	0	0	0		1.14192	1.1476	1.06838	1.25569	1.2348	1.16601		33.863	35.2258	44.2188	26.722	25.063	28.428		28.5355	23.2652	21.1957	32.893
51880		33.994	18.058	33.1	22.147	20.109	16.916				0	0	0	0	0	0		0	0	0	0	0	0		0	0	0	0	0	0		1.14314	1.14935	1.06818	1.25785	1.23686	1.16569		33.994	35.2406	33.1	22.147	28.842	38.8233		28.635	23.7515	21.225	33.0285
52040		35.622	22.713	43.738	23.765	34.313	29.763				0	0	0	0	0	0		0	0	0	0	0	0		0	0	0	0	0	0		1.14475	1.15028	1.06937	1.25912	1.23742	1.1672		35.622	35.2673	43.738	23.765	34.313	29.763		28.8463	23.8227	21.3008	33.379
52120		38.241	22.403	33.093	16.789	20.373	36.529				0	0	0	0	0	0		0	0	0	0	0	0		0	0	0	0	0	0		1.14426	1.15032	1.07014	1.26196	1.23713	1.1694		38.241	35.2902	33.093	26.7762	29.2301	36.529		28.9485	23.904	21.3878	33.3923
52200		44.17	25.915	39.316	37.562	34.766	42.02				0	0	0	0	0	0		0	0	0	0	0	0		0	0	0	0	0	0		1.14338	1.15189	1.06879	1.26152	1.23315	1.16872		44.17	25.915	39.316	37.562	34.766	42.02		29.2862	24.012	21.6567	33.433
52280		45.997	28.82	42.421	28.082	42.088	38.991				0	0	0	0	0	0		0	0	0	0	0	0		0	0	0	0	0	0		1.14479	1.15267	1.06727	1.26447	1.22777	1.17113		45.997	28.82	42.421	28.082	42.088	38.991		29.4568	24.2658	21.736	33.45
52360		45.303	34.983	35.279	37.825	45.749	47.685				0	0	0	0	0	0		0	0	0	0	0	0		0	0	0	0	0	0		1.14626	1.15475	1.06782	1.2643	1.23063	1.17077		45.303	34.983	35.279	37.825	45.749	47.685		29.4702	24.5565	21.8357	33.5192
52460		47.495	34.12	48.731	34.844	36.113	39.746				0	0	0	0	0	0		0	0	0	0	0	0		0	0	0	0	0	0		1.14736	1.155	1.06862	1.26682	1.23296	1.17243		47.495	34.12	48.731	34.844	36.113	39.746		29.4868	24.5855	22.0467	33.671
52560		43.742	27.172	41.913	34.059	39.584	36.281				0	0	0	0	0	0		0	0	0	0	0	0		0	0	0	0	0	0		1.1471	1.1568	1.06884	1.26841	1.23527	1.17284		43.742	27.172	41.913	34.059	39.584	36.281		29.5278	24.6495	22.0467	33.7053
52639		49.242	26.191	38.479	28.36	42.579	42.674				0	0	0	0	0	0		0	0	0	0	0	0		0	0	0	0	0	0		1.148	1.15886	1.06942	1.26991	1.23669	1.17488		49.242	26.191	38.479	28.36	42.579	42.674		29.625	24.818	22.1678	33.7738
52720		45.346	24.579	35.667	29.672	27.273	35.777				0	0	0	0	0	0		0	0	0	0	0	0		0	0	0	0	0	0		1.14886	1.16072	1.07001	1.27182	1.23666	1.17313		45.346	35.3428	35.667	29.672	27.273	35.777		29.5938	24.865	22.2278	33.9535
52800		42.096	21.297	28.686	29.426	29.86	41.726				0	0	0	0	0	0		0	0	0	0	0	0		0	0	0	0	0	0		1.14901	1.16138	1.06964	1.27371	1.23819	1.17506		42.096	35.6344	45.0482	29.426	29.86	41.726		29.5938	24.865	22.2278	34.1055
52880		38.175	32.938	45.117	27.153	22.321	36.548				0	0	0	0	0	0		0	0	0	0	0	0		0	0	0	0	0	0		1.14927	1.16238	1.0697	1.27486	1.23936	1.17571		38.175	32.938	45.117	27.153	22.321	36.548		29.5938	25.002	22.2278	34.1055
53020		40.113	28.015	39.312	21.36	28.642	32.902				0	0	0	0	0	0		0	0	0	0	0	0		0	0	0	0	0	0		1.15005	1.164	1.07036	1.27507	1.24124	1.17719		40.113	28.015	39.312	21.36	28.642	32.902		29.5938	25.0555	22.285	34.2795
53120		44.137	24.737	40.124	30.321	30.335	38.494				0	0	0	0	0	0		0	0	0	0	0	0		0	0	0	0	0	0		1.14923	1.16593	1.06835	1.27472	1.24362	1.17929		44.137	24.737	40.124	30.321	30.335	38.494		29.6697	25.203	22.3907	34.341
53200		43.084	33.527	41.291	34.372	37.194	34.136				0	0	0	0	0	0		0	0	0	0	0	0		0	0	0	0	0	0		1.14952	1.16774	1.06765	1.2779	1.24541	1.18139		43.084	33.527	41.291	34.372	37.194	34.136		29.7117	25.3745	22.46	34.4267
53280		50.601	40.706	54.021	44.406	40.602	57.626				0	0	0	0	0	0		0	0	0	0	0	0		0	0	0	0	0	0		1.15105	1.16941	1.06866	1.27712	1.2473	1.18095		50.601	40.706	54.021	44.406	40.602	57.626		29.7117	25.436	22.5478	34.5973
53360		57.971	37.438	49.38	31.806	48.505	49.402				0	0	0	0	0	0		0	0	0	0	0	0		0	0	0	0	0	0		1.15163	1.17132	1.06874	1.28028	1.24869	1.18177		57.971	37.438	49.38	31.806	48.505	49.402		29.7117	25.49	22.613	34.9832
53440		56.45	39.853	48.817	46.881	46.832	54.977				0	0	0	0	0	0		0	0	0	0	0	0		0	0	0	0	0	0		1.15268	1.17262	1.07049	1.2776	1.24603	1.18367		56.45	39.853	48.817	46.881	46.832	54.977		29.6697	25.49	22.7525	35.0678
53520		50.688	35.711	48.286	38.294	38.87	58.21				0	0	0	0	0	0		0	0	0	0	0	0		0	0	0	0	0	0		1.15192	1.17392	1.06975	1.27746	1.24414	1.18487		50.688	35.711	48.286	38.294	38.87	58.21		29.6697	25.5063	22.9935	35.066
53600		53.998	39.596	47.334	46.219	46.991	53.954				0	0	0	0	0	0		0	0	0	0	0	0		0	0	0	0	0	0		1.15256	1.17471	1.07016	1.27898	1.24532	1.18577		53.998	39.596	47.334	46.219	46.991	53.954		29.6697	25.669	22.7525	35.1843
53679		46.698	43.534	45.866	41.151	55.281	49.012				0	0	0	0	0	0		0	0	0	0	0	0		0	0	0	0	0	0		1.15308	1.17616	1.06989	1.28109	1.24619	1.18705		46.698	43.534	45.866	41.151	55.281	49.012		29.5938	25.669	22.613	35.2823
53760		46.143	30.705	42.663	38.771	42.176	38.334				0	0	0	0	0	0		0	0	0	0	0	0		0	0	0	0	0	0		1.15373	1.17653	1.07019	1.28298	1.24692	1.18676		46.143	30.705	42.663	38.771	42.176	38.334		29.4965	25.5063	22.5478	35.56
53860		49.587	32.705	44.584	36.869	36.097	48.66				0	0	0	0	0	0		0	0	0	0	0	0		0	0	0	0	0	0		1.15242	1.17793	1.07065	1.27688	1.24858	1.18318		49.587	32.705	44.584	36.869	36.097	48.66		29.4555	25.5063	22.5478	35.6685
54000		45.663	35.297	34.496	32.133	40.749	40.403				0	0	0	0	0	0		0	0	0	0	0	0		0	0	0	0	0	0		1.15185	1.17918	1.06657	1.26773	1.24856	1.18103		45.663	35.297	34.496	32.133	40.749	40.403		29.439	25.5063	22.46	35.7412
54100		40.979	33.069	43.05	36.536	42.597	45.281				0	0	0	0	0	0		0	0	0	0	0	0		0	0	0	0	0	0		1.15331	1.18024	1.06293	1.26499	1.25109	1.18316		40.979	33.069	43.05	36.536	42.597	45.281		29.439	25.5063	22.5478	35.7725
54200		43.091	36.191	37.161	36.815	32.126	49.544				0	0	0	0	0	0		0	0	0	0	0	0		0	0	0	0	0	0		1.15361	1.18099	1.06245	1.2643	1.25302	1.18414		43.091	36.191	37.161	36.815	32.126	49.544		29.4555	25.669	22.5478	35.829
54280		48.324	36.135	48.401	40.525	47.716	54.086				0	0	0	0	0	0		0	0	0	0	0	0		0	0	0	0	0	0		1.15319	1.18258	1.0631	1.26429	1.25377	1.1849		48.324	36.135	48.401	40.525	47.716	54.086		29.4965	25.669	22.613	35.9078
54400		63.425	37.352	54.462	40.43	40.044	51.446				0	0	0	0	0	0		0	0	0	0	0	0		0	0	0	0	0	0		1.15141	1.18331	1.06415	1.2648	1.25407	1.18521		63.425	37.352	54.462	40.43	40.044	51.446		29.5938	26.1783	22.7525	36.0665
54480		59.711	30.455	47.61	43.934	50.601	50.97				0	0	0	0	0	0		0	0	0	0	0	0		0	0	0	0	0	0		1.14961	1.18165	1.06418	1.2665	1.25421	1.18509		59.711	30.455	47.61	43.934	50.601	50.97		29.6697	26.5428	22.7525	36.361
54560		59.272	39.467	43.81	50.121	52.807	53.648				0	0	0	0	0	0		0	0	0	0	0	0		0	0	0	0	0	0		1.15043	1.18333	1.06407	1.26892	1.25443	1.18568		59.272	39.467	43.81	50.121	52.807	53.648		29.7273	26.7568	22.7525	36.5897
54640		57.747	36.68	46.104	45.006	55.068	50.951				0	0	0	0	0	0		0	0	0	0	0	0		0	0	0	0	0	0		1.15105	1.18501	1.06433	1.2708	1.25603	1.18603		57.747	36.68	46.104	45.006	55.068	50.951		29.7273	27.0012	22.7525	36.6527
54719		56.572	36.046	36.109	46.412	49.184	43.692				0	0	0	0	0	0		0	0	0	0	0	0		0	0	0	0	0	0		1.15145	1.18601	1.06246	1.27216	1.25599	1.187		56.572	36.046	36.109	46.412	49.184	43.692		29.7273	27.0012	22.7525	36.8208
54800		53.08	31.046	39.359	48.184	43.533	40.878				0	0	0	0	0	0		0	0	0	0	0	0		0	0	0	0	0	0		1.15214	1.18546	1.06203	1.27347	1.25734	1.18593		53.08	31.046	39.359	48.184	43.533	40.878		29.7273	27.0012	22.613	36.8208
54880		55.295	39.938	36.667	38.962	40.91	45.474				0	0	0	0	0	0		0	0	0	0	0	0		0	0	0	0	0	0		1.15161	1.18576	1.05809	1.2702	1.25561	1.18299		55.295	39.938	36.667	38.962	40.91	45.474		29.7273	27.0012	22.613	36.8208
55000		58.658	31.388	45.772	46.589	46.962	37.694				0	0	0	0	0	0		0	0	0	0	0	0		0	0	0	0	0	0		1.15187	1.18732	1.05456	1.27209	1.253	1.18161		58.658	31.388	45.772	46.589	46.962	37.694		29.7273	27.108	22.5478	36.8325
55080		46.655	37.887	39.353	39.224	33.176	40.991				0	0	0	0	0	0		0	0	0	0	0	0		0	0	0	0	0	0		1.15241	1.18732	1.053	1.27439	1.25086	1.18212		46.655	37.887	39.353	39.224	33.176	40.991		29.8035	27.3925	22.6123	36.9145
55180		45.607	38.286	47.657	42.042	34.217	42.183				0	0	0	0	0	0		0	0	0	0	0	0		0	0	0	0	0	0		1.1534	1.1867	1.05283	1.27047	1.2513	1.18235		45.607	38.286	47.657	42.042	34.217	42.183		29.8035	27.562	22.6715	36.9745
55280		45.977	37.855	40.697	38.924	41.68	45.01				0	0	0	0	0	0		0	0	0	0	0	0		0	0	0	0	0	0		1.15151	1.18854	1.05213	1.27306	1.25355	1.18153		45.977	37.855	40.697	38.924	41.68	45.01		29.8322	27.7873	22.7525	37.042
55359		57.833	41.817	49.276	54.93	36.157	56.083				0	0	0	0	0	0		0	0	0	0	0	0		0	0	0	0	0	0		1.14994	1.18691	1.05129	1.27135	1.25336	1.17706		57.833	41.817	49.276	54.93	36.157	56.083		29.8322	27.8175	22.9935	37.184
55440		59.723	51.252	57.888	44.875	53.053	61.19				0	0	0	0	0	0		0	0	0	0	0	0		0	0	0	0	0	0		1.14959	1.18634	1.05181	1.26943	1.25298	1.17617		59.723	51.252	57.888	44.875	53.053	61.19		29.8322	27.8175	22.9935	37.184
55520		57.374	40.159	54.696	58.323	50.99	49.875				0	0	0	0	0	0		0	0	0	0	0	0		0	0	0	0	0	0		1.15016	1.18807	1.0521	1.27031	1.25359	1.17752		57.374	40.159	54.696	58.323	50.99	49.875		29.8322	27.9023	22.7872	37.2505
55600		60.295	29.985	50.602	50.959	51.935	48.754				0	0	0	0	0	0		0	0	0	0	0	0		0	0	0	0	0	0		1.1509	1.18937	1.0524	1.26953	1.25428	1.17741		60.295	29.985	50.602	50.959	51.935	48.754		29.8008	28.1345	22.5855	37.2505
55679		58.028	43.09	50.605	50.706	52.868	45.302				0	0	0	0	0	0		0	0	0	0	0	0		0	0	0	0	0	0		1.1478	1.18942	1.05143	1.26844	1.25296	1.17829		58.028	43.09	50.605	50.706	52.868	45.302		29.8008	28.1345	22.5855	37.2505
55759		50.213	34.451	41.451	45.577	43.545	55.331				0	0	0	0	0	0		0	0	0	0	0	0		0	0	0	0	0	0		1.14617	1.19018	1.05145	1.26486	1.24982	1.17694		50.213	34.451	41.451	45.577	43.545	55.331		29.8008	28.6923	22.5855	37.2505
55879		53.997	43.408	41.074	42.669	47.71	43.859				0	0	0	0	0	0		0	0	0	0	0	0		0	0	0	0	0	0		1.14678	1.18937	1.05162	1.266	1.24921	1.17307		53.997	43.408	41.074	42.669	47.71	43.859		29.8008	28.6923	22.5855	37.2505
55999		46.663	47.125	40.566	48.1	46.385	50.518				0	0	0	0	0	0		0	0	0	0	0	0		0	0	0	0	0	0		1.14724	1.18995	1.05161	1.26616	1.24872	1.16945		46.663	47.125	40.566	48.1	46.385	50.518		29.8008	28.6923	22.5855	37.2505
56079		45.533	43.437	44.886	36.011	53.14	34.312				0	0	0	0	0	0		0	0	0	0	0	0		0	0	0	0	0	0		1.14805	1.18933	1.04874	1.26521	1.24973	1.16965		45.533	43.437	44.886	36.011	53.14	34.312		29.8008	28.868	22.61	37.2505
56160		52.777	35.289	40.28	49.286	36.678	37.717				0	0	0	0	0	0		0	0	0	0	0	0		0	0	0	0	0	0		1.14861	1.1854	1.04483	1.26712	1.25188	1.17115		52.777	35.289	40.28	49.286	36.678	37.717		29.8008	29.347	22.641	37.1595
56280		45.23	38.912	38.941	38.84	36.947	38.774				0	0	0	0	0	0		0	0	0	0	0	0		0	0	0	0	0	0		1.14935	1.18126	1.04552	1.26949	1.25322	1.17229		45.23	38.912	38.941	38.84	36.947	38.774		29.6752	29.4597	22.6965	37.2635
56359		50.955	42.414	39.362	41.217	43.768	48.657				0	0	0	0	0	0		0	0	0	0	0	0		0	0	0	0	0	0		1.15034	1.18275	1.04356	1.27153	1.25224	1.17436		50.955	42.414	39.362	41.217	43.768	48.657		29.8453	29.5065	22.6508	37.1817
56440		63.307	49.892	55.233	56.425	61.191	64.161				0	0	0	0	0	0		0	0	0	0	0	0		0	0	0	0	0	0		1.15051	1.18448	1.0439	1.27295	1.24984	1.17518		63.307	49.892	55.233	56.425	61.191	64.161		29.7835	29.6597	22.5358	37.0355
56524		62.409	38.473	48.29	54.696	49.417	56.733				0	0	0	0	0	0		0	0	0	0	0	0		0	0	0	0	0	0		1.15119	1.1851	1.04119	1.27102	1.25135	1.17412		62.409	38.473	48.29	54.696	49.417	56.733		30.1325	29.6597	22.4443	36.9338
56600		63.695	48.603	58.646	57.734	56.245	58.186				0	0	0	0	0	0		0	0	0	0	0	0		0	0	0	0	0	0		1.15022	1.1859	1.03852	1.26872	1.25168	1.1738		63.695	48.603	58.646	57.734	56.245	58.186		30.0643	29.6597	22.3795	36.8
56699		65.168	47.555	49.799	57.185	45.993	63.988				0	0	0	0	0	0		0	0	0	0	0	0		0	0	0	0	0	0		1.15074	1.18542	1.03846	1.27023	1.25271	1.17501		65.168	47.555	49.799	57.185	45.993	63.988		29.8133	29.6157	22.255	36.8
56780		65.653	46.49	57.166	51.286	55.943	54.34				0	0	0	0	0	0		0	0	0	0	0	0		0	0	0	0	0	0		1.1497	1.1865	1.03849	1.27081	1.24973	1.17625		65.653	46.49	57.166	51.286	55.943	54.34		29.6713	29.6157	22.1288	36.8
56880		59.436	49.209	40.801	50.933	44.575	49.155				0	0	0	0	0	0		0	0	0	0	0	0		0	0	0	0	0	0		1.14998	1.18694	1.03835	1.27074	1.2469	1.17647		59.436	49.209	40.801	50.933	44.575	49.155		29.6713	29.6157	22.1288	36.8
57000		51.411	43.121	36.686	44.311	40.634	44.182				0	0	0	0	0	0		0	0	0	0	0	0		0	0	0	0	0	0		1.14945	1.18619	1.03875	1.27082	1.24786	1.17418		51.411	43.121	36.686	44.311	40.634	44.182		29.6205	29.7	22.1288	36.8
57080		49.86	38.495	50.133	47.82	43.22	49.347				0	0	0	0	0	0		0	0	0	0	0	0		0	0	0	0	0	0		1.1487	1.18397	1.03886	1.26841	1.24814	1.17101		49.86	38.495	50.133	47.82	43.22	49.347		29.6205	29.7	22.1288	36.8
57160		43.934	37.901	40.78	47.05	46.614	47.04				0	0	0	0	0	0		0	0	0	0	0	0		0	0	0	0	0	0		1.14712	1.18302	1.03967	1.26644	1.24495	1.17157		43.934	37.901	40.78	47.05	46.614	47.04		29.6205	29.719	22.1682	36.8337
57259		45.21	41.514	41.619	34.096	38.534	47.409				0	0	0	0	0	0		0	0	0	0	0	0		0	0	0	0	0	0		1.13991	1.18287	1.04077	1.266	1.24089	1.16853		45.21	41.514	41.619	34.096	38.534	47.409		29.6205	29.756	22.2538	36.8337
57360		51.985	47.079	33.204	44.586	51.38	39.741				0	0	0	0	0	0		0	0	0	0	0	0		0	0	0	0	0	0		1.14047	1.18273	1.03976	1.26069	1.24157	1.16359		51.985	47.079	48.8001	44.586	51.38	39.741		29.543	29.829	22.3292	36.8337
57440		58.624	40.079	43.675	49.616	52.934	57.629				0	0	0	0	0	0		0	0	0	0	0	0		0	0	0	0	0	0		1.1343	1.18432	1.03827	1.25648	1.24125	1.16167		58.624	40.079	43.675	49.616	52.934	57.629		29.543	29.9648	22.3292	36.855
57520		72.877	55.159	53.416	59.84	53.574	63.783				0	0	0	0	0	0		0	0	0	0	0	0		0	0	0	0	0	0		1.13524	1.18242	1.03879	1.25796	1.24123	1.16257		72.877	55.159	53.416	59.84	53.574	63.783		29.5605	29.9008	22.297	36.8173
57600		61.714	45.622	53.498	50.613	51.323	58.626				0	0	0	0	0	0		0	0	0	0	0	0		0	0	0	0	0	0		1.13431	1.18082	1.03913	1.25884	1.24219	1.16195		61.714	45.622	53.498	50.613	51.323	58.626		29.5605	29.9008	22.0682	36.9945
57719		62.906	40.64	45.798	57.08	71.799	55.142				0	0	0	0	0	0		0	0	0	0	0	0		0	0	0	0	0	0		1.13113	1.18126	1.03924	1.25697	1.23993	1.16191		62.906	40.64	45.798	57.08	71.799	55.142		29.7018	29.8288	22.0682	36.9292
57800		62.581	52.661	52.648	54.426	60.685	51.871				0	0	0	0	0	0		0	0	0	0	0	0		0	0	0	0	0	0		1.12835	1.18151	1.0359	1.25505	1.23492	1.16164		62.581	52.661	52.648	54.426	60.685	51.871		29.6415	29.8055	21.8887	36.7147
57880		54.465	49.029	52.226	62.698	53.866	62.884				0	0	0	0	0	0		0	0	0	0	0	0		0	0	0	0	0	0		1.12788	1.18033	1.036	1.25402	1.23013	1.16198		54.465	49.029	52.226	62.698	53.866	62.884		29.5448	29.6693	21.8482	36.6415
58000		62.824	37.236	51.854	45.821	55.102	61.238				0	0	0	0	0	0		0	0	0	0	0	0		0	0	0	0	0	0		1.12632	1.17962	1.03293	1.25212	1.22778	1.16073		62.824	37.236	51.854	45.821	55.102	61.238		29.487	29.5718	21.841	36.6132
58080		50.086	43.786	40.518	51.155	51.536	40.885				0	0	0	0	0	0		0	0	0	0	0	0		0	0	0	0	0	0		1.12462	1.18093	1.03354	1.25166	1.2265	1.1592		50.086	43.786	40.518	51.155	51.536	40.885		29.487	29.5495	21.8182	36.8285
58159		44.293	46.703	56.012	50.011	53.804	46.582				0	0	0	0	0	0		0	0	0	0	0	0		0	0	0	0	0	0		1.12396	1.18127	1.03342	1.2533	1.22248	1.15982		44.293	46.703	56.012	50.011	53.804	46.582		29.487	29.5685	21.8182	36.9603
58260		44.254	46.266	44.392	41.193	37.013	41.646				0	0	0	0	0	0		0	0	0	0	0	0		0	0	0	0	0	0		1.12251	1.18248	1.03355	1.25367	1.2196	1.15812		44.254	46.266	44.392	41.193	37.013	41.646		29.613	29.4653	22.0883	37.031
58340		50.262	42.55	36.525	40.149	36.983	52.871				0	0	0	0	0	0		0	0	0	0	0	0		0	0	0	0	0	0		1.12343	1.18347	1.03431	1.25307	1.22037	1.15685		50.262	42.55	36.525	40.149	36.983	52.871		29.613	29.5265	22.3085	37.1453
58440		50.828	38.764	44.982	40.151	43.119	47.312				0	0	0	0	0	0		0	0	0	0	0	0		0	0	0	0	0	0		1.12081	1.18523	1.03436	1.25003	1.22161	1.15738		50.828	38.764	44.982	40.151	43.119	47.312		29.666	29.7178	22.237	37.231
58519		56.709	47.95	41.554	52.199	43.817	45.485				0	0	0	0	0	0		0	0	0	0	0	0		0	0	0	0	0	0		1.11883	1.18531	1.03439	1.24816	1.2216	1.15683		56.709	47.95	41.554	52.199	43.817	45.485		29.666	29.881	22.0992	37.0508
58600		67.581	46.333	64.007	52.56	63.107	75.683				0	0	0	0	0	0		0	0	0	0	0	0		0	0	0	0	0	0		1.11643	1.18547	1.03387	1.24481	1.21769	1.15599		67.581	46.333	64.007	52.56	63.107	75.683		29.1972	29.8805	22.0597	36.9078
58679		67.813	52.332	48.129	53.096	61.883	73.365				0	0	0	0	0	0		0	0	0	0	0	0		0	0	0	0	0	0		1.11288	1.18548	1.03344	1.24265	1.21091	1.14907		67.813	52.332	48.129	53.096	61.883	73.365		29.0127	29.8465	22.0265	36.9078
58759		60.081	45.353	62.4	62.794	55.088	68.476				0	0	0	0	0	0		0	0	0	0	0	0		0	0	0	0	0	0		1.10663	1.18286	1.03326	1.24201	1.20783	1.14343		60.081	45.353	62.4	62.794	55.088	68.476		29.0127	29.7035	21.7635	36.9078
58859		64.99	47.353	51.741	59.171	61.535	67.343				0	0	0	0	0	0		0	0	0	0	0	0		0	0	0	0	0	0		1.10194	1.18049	1.03366	1.23752	1.20752	1.14166		64.99	47.353	51.741	59.171	61.535	67.343		28.9217	29.7035	21.4027	36.7583
58999		56.998	42.682	47.509	53.354	53.108	60.512				0	0	0	0	0	0		0	0	0	0	0	0		0	0	0	0	0	0		1.10117	1.17989	1.03424	1.23275	1.20727	1.13794		56.998	42.682	47.509	53.354	53.108	60.512		28.845	29.5335	21.2602	36.6188
59079		54.912	42.232	51.906	51.645	56.078	47.026				0	0	0	0	0	0		0	0	0	0	0	0		0	0	0	0	0	0		1.10111	1.17952	1.03455	1.23378	1.2058	1.13359		54.912	42.232	51.906	51.645	56.078	47.026		28.844	29.4445	21.1872	36.676
59160		53.779	45.623	38.941	54.694	44.289	55.003				0	0	0	0	0	0		0	0	0	0	0	0		0	0	0	0	0	0		1.10151	1.18027	1.03171	1.23533	1.20498	1.12891		53.779	45.623	38.941	54.694	44.289	55.003		28.6605	29.228	21.375	36.5452
59260		54.917	43.026	43.683	59.087	49.969	51.062				0	0	0	0	0	0		0	0	0	0	0	0		0	0	0	0	0	0		1.10239	1.18212	1.02673	1.23757	1.20713	1.12609		54.917	43.026	43.683	59.087	49.969	51.062		28.723	29.3172	21.4225	36.6172
59359		48.604	48.019	39.468	42.888	42.939	53.161				0	0	0	0	0	0		0	0	0	0	0	0		0	0	0	0	0	0		1.10225	1.18266	1.02741	1.23694	1.20705	1.12443		48.604	48.019	39.468	42.888	42.939	53.161		28.5232	29.3805	21.4715	36.5815
59439		51.947	40.663	47.471	46.367	54.154	49.935				0	0	0	0	0	0		0	0	0	0	0	0		0	0	0	0	0	0		1.10288	1.18311	1.02808	1.23937	1.20832	1.12184		51.947	40.663	47.471	46.367	54.154	49.935		28.5135	29.4042	21.6195	36.7015
59520		47.825	37.915	45.106	46.576	36.621	45.215				0	0	0	0	0	0		0	0	0	0	0	0		0	0	0	0	0	0		1.10057	1.18427	1.02479	1.23837	1.20913	1.11959		47.825	37.915	45.106	46.576	36.621	45.215		28.4858	29.3442	21.6047	36.7862
59620		68.523	53.973	54.576	65.254	69.278	69.012				0	0	0	0	0	0		0	0	0	0	0	0		0	0	0	0	0	0		1.09758	1.1848	1.02311	1.23853	1.20399	1.11859		68.523	53.973	54.576	65.254	69.278	69.012		28.4858	29.278	21.4637	36.7862
59700		66.464	58.202	65.55	53.964	69.751	67.186				0	0	0	0	0	0		0	0	0	0	0	0		0	0	0	0	0	0		1.09702	1.1851	1.02172	1.23728	1.1998	1.11688		66.464	58.202	65.55	53.964	69.751	67.186		28.3508	29.2673	21.0388	36.7862
59779		72.225	47.682	64.987	59.021	44.993	59.903				0	0	0	0	0	0		0	0	0	0	0	0		0	0	0	0	0	0		1.09707	1.17924	1.01803	1.23624	1.19914	1.11228		72.225	47.682	64.987	59.021	44.993	59.903		28.3087	29.2673	20.903	36.6352
59880		65.576	41.811	50.114	55.341	60.13	62.008				0	0	0	0	0	0		0	0	0	0	0	0		0	0	0	0	0	0		1.0954	1.17384	1.01536	1.23654	1.19889	1.10739		65.576	41.811	50.114	55.341	60.13	62.008		28.12	29.2673	20.8637	36.4342
60000		56.987	53.376	56.41	56.666	57.614	57.203				0	0	0	0	0	0		0	0	0	0	0	0		0	0	0	0	0	0		1.08789	1.17174	1.01454	1.2348	1.19452	1.10345		56.987	53.376	56.41	56.666	57.614	57.203		27.984	29.1805	20.4152	36.3242
60080		56.196	47.348	43.959	45.887	49.963	61.992				0	0	0	0	0	0		0	0	0	0	0	0		0	0	0	0	0	0		1.07575	1.16906	1.01353	1.23274	1.18716	1.09639		56.196	47.348	43.959	45.887	49.963	61.992		27.6307	29.1045	20.267	36.3618
60160		56.579	41.105	44.017	50.896	43.637	52.669				0	0	0	0	0	0		0	0	0	0	0	0		0	0	0	0	0	0		1.06887	1.16812	1.01315	1.22393	1.18305	1.09332		56.579	41.105	44.017	50.896	43.637	52.669		27.6477	29.1832	20.2315	36.3053
60240		48.038	49.555	54.267	53.946	48.789	48.621				0	0	0	0	0	0		0	0	0	0	0	0		0	0	0	0	0	0		1.06657	1.16767	1.01213	1.21484	1.18178	1.0943		48.038	49.555	54.267	53.946	48.789	48.621		27.5887	29.1458	20.0353	36.1635
60320		56.081	31.96	32.015	57.324	45.554	53.91				0	0	0	0	0	0		0	0	0	0	0	0		0	0	0	0	0	0		1.06483	1.16444	1.01166	1.21373	1.1754	1.09547		56.081	31.96	51.4407	57.324	45.554	53.91		27.3582	29.0162	20.05	36.1023
60400		45.329	31.115	44.215	42.923	56.311	51.932				0	0	0	0	0	0		0	0	0	0	0	0		0	0	0	0	0	0		1.06393	1.15977	1.0122	1.21549	1.16031	1.09577		45.329	31.115	44.215	42.923	56.311	51.932		27.3582	29.1228	19.9507	36.1215
60500		50.024	34.002	49.501	50.677	42.824	52.234				0	0	0	0	0	0		0	0	0	0	0	0		0	0	0	0	0	0		1.06274	1.15775	1.01043	1.21365	1.14589	1.09643		50.024	34.002	49.501	50.677	42.824	52.234		27.2848	29.3123	19.9575	36.0835
60600		54.49	39.646	45.494	47.08	50.516	49.282				0	0	0	0	0	0		0	0	0	0	0	0		0	0	0	0	0	0		1.05523	1.15883	1.00708	1.2148	1.13974	1.09052		54.49	39.646	45.494	47.08	50.516	49.282		26.9995	29.1545	19.803	35.9942
60680		63.749	52.823	54.165	64.703	64.983	66.244				0	0	0	0	0	0		0	0	0	0	0	0		0	0	0	0	0	0		1.04664	1.15555	1.00584	1.21128	1.13679	1.0832		63.749	52.823	54.165	64.703	64.983	66.244		26.8328	29.1088	19.6075	35.9778
60759		66.534	55.539	49.658	58.81	53.21	72.684				0	0	0	0	0	0		0	0	0	0	0	0		0	0	0	0	0	0		1.03586	1.15178	1.0065	1.20804	1.1294	1.08341		66.534	55.539	49.658	58.81	53.21	72.684		26.727	28.9078	19.346	35.9513
60860		65.959	54.591	54.096	54.396	67.487	57.512				0	0	0	0	0	0		0	0	0	0	0	0		0	0	0	0	0	0		1.0269	1.14487	1.00564	1.20706	1.12326	1.08195		65.959	54.591	54.096	54.396	67.487	57.512		26.3383	28.6307	19.1587	35.9145
61000		67.512	47.114	54.755	46.91	72.203	65.186				0	0	0	0	0	0		0	0	0	0	0	0		0	0	0	0	0	0		1.02534	1.13612	1.00605	1.20557	1.12221	1.08087		67.512	47.114	54.755	46.91	72.203	65.186		26.0603	28.6307	19.1062	35.8438
61079		67.314	47.526	52.167	48.865	64.179	46.747				0	0	0	0	0	0		0	0	0	0	0	0		0	0	0	0	0	0		1.02355	1.13446	1.00597	1.20385	1.12325	1.08171		67.314	47.526	52.167	48.865	64.179	46.747		26.1195	28.5222	19.0987	35.835
61160		63.735	56.449	47.511	50.614	57.655	61.163				0	0	0	0	0	0		0	0	0	0	0	0		0	0	0	0	0	0		1.0218	1.1327	1.00695	1.20181	1.12085	1.08176		63.735	56.449	47.511	50.614	57.655	61.163		26.037	28.504	19.076	35.874
61260		58	42.059	41.46	52.389	50.214	49.684				0	0	0	0	0	0		0	0	0	0	0	0		0	0	0	0	0	0		1.02053	1.12656	1.00642	1.19296	1.11798	1.08191		58	42.059	41.46	52.389	50.214	49.684		25.9998	28.439	19.0575	35.4315
61340		57.646	53.745	46.958	52.54	44.213	45.845				0	0	0	0	0	0		0	0	0	0	0	0		0	0	0	0	0	0		1.02123	1.12161	1.00519	1.18381	1.11274	1.082		57.646	53.745	46.958	52.54	44.213	45.845		25.908	28.4527	19.0485	35.4315
61420		53.594	40.123	37.712	49.889	54.337	52.066				0	0	0	0	0	0		0	0	0	0	0	0		0	0	0	0	0	0		1.01397	1.11808	1.00439	1.18253	1.10667	1.08115		53.594	40.123	51.8873	49.889	54.337	52.066		25.7527	28.4025	19.0115	35.288
61500		51.544	39.294	43.796	53.24	45.372	47.197				0	0	0	0	0	0		0	0	0	0	0	0		0	0	0	0	0	0		1.00408	1.1138	1.0042	1.18239	1.10599	1.08032		51.544	39.294	43.796	53.24	45.372	47.197		25.6585	28.363	19.0115	35.3215
61600		43.37	47.891	39.357	47.542	50.35	51.086				0	0	0	0	0	0		0	0	0	0	0	0		0	0	0	0	0	0		1.00045	1.11106	1.00345	1.17524	1.10212	1.08075		43.37	47.891	39.357	47.542	50.35	51.086		25.515	28.2155	18.992	35.3215
61700		59.23	53.066	43.117	56.401	55.958	63.362				0	0	0	0	0	0		0	0	0	0	0	0		0	0	0	0	0	0		1.00059	1.10868	1.00146	1.15975	1.0944	1.06965		59.23	53.066	43.117	56.401	55.958	63.362		25.4725	28.2155	18.0628	35.2297
61779		67.635	58.517	57.807	67.567	66.296	56.711				0	0	0	0	0	0		0	0	0	0	0	0		0	0	0	0	0	0		0.998112	1.10795	1.00174	1.14791	1.09001	1.05835		67.635	58.517	57.807	67.567	66.296	56.711		24.8263	28.1665	17.7613	35.2297
61859		75.436	56.998	56.43	56.036	70.508	68.844				0	0	0	0	0	0		0	0	0	0	0	0		0	0	0	0	0	0		0.998512	1.10838	1.00234	1.14382	1.09052	1.05891		75.436	56.998	56.43	56.036	70.508	68.844		24.2218	28.089	17.7037	35.1452
61999		67.181	64.4	50.474	53.647	63.553	67.966				0	0	0	0	0	0		0	0	0	0	0	0		0	0	0	0	0	0		0.999006	1.10746	1.00267	1.14304	1.09028	1.05975		67.181	64.4	50.474	53.647	63.553	67.966		24.0245	28.0027	17.6235	35.0335
62079		62.481	57.041	56.585	62.166	50.285	61.393				0	0	0	0	0	0		0	0	0	0	0	0		0	0	0	0	0	0		0.993727	1.10545	1.00231	1.13959	1.09102	1.06075		62.481	57.041	56.585	62.166	50.285	61.393		23.459	27.6517	17.4948	34.6325
62159		66.617	51.994	51.687	47.43	57.843	67.52				0	0	0	0	0	0		0	0	0	0	0	0		0	0	0	0	0	0		0.990847	1.10191	1.00285	1.13627	1.09158	1.05778		66.617	51.994	51.687	47.43	57.843	67.52		22.5835	27.4943	17.3473	34.5032
62239		64.334	54.809	54.44	59.95	52.81	57.262				0	0	0	0	0	0		0	0	0	0	0	0		0	0	0	0	0	0		0.99124	1.09974	1.0039	1.13114	1.09128	1.05445		64.334	54.809	54.44	59.95	52.81	57.262		22.1705	27.429	17.2002	34.4322
62319		52.652	44.131	50.898	60.011	41.58	55.489				0	0	0	0	0	0		0	0	0	0	0	0		0	0	0	0	0	0		0.991499	1.10064	0.999451	1.12311	1.08668	1.05444		52.652	44.131	50.898	60.011	41.58	55.489		21.6818	27.3825	17.0108	33.7882
62399		60.05	64.451	49.344	38.711	49.707	47.73				0	0	0	0	0	0		0	0	0	0	0	0		0	0	0	0	0	0		0.991654	1.10082	0.999489	1.12019	1.08035	1.05183		60.05	64.451	49.344	38.711	49.707	47.73		21.4895	27.206	16.6668	33.57
62479		50.208	39.621	44.364	49.188	54.415	58.264				0	0	0	0	0	0		0	0	0	0	0	0		0	0	0	0	0	0		0.991485	1.09791	0.99498	1.10926	1.07163	1.0496		50.208	39.621	44.364	49.188	54.415	58.264		21.0365	27.0823	16.56	32.0377
62580		51.807	48.028	50.174	47.491	50.898	55.882				0	0	0	0	0	0		0	0	0	0	0	0		0	0	0	0	0	0		0.991437	1.0944	0.99544	1.09795	1.07229	1.0476		51.807	48.028	50.174	47.491	50.898	55.882		20.276	27.0823	16.3715	32.0377
62680		51.507	42.236	52.14	39.202	56.959	60.507				0	0	0	0	0	0		0	0	0	0	0	0		0	0	0	0	0	0		0.991704	1.09282	0.995836	1.09292	1.07279	1.04793		51.507	42.236	52.14	39.202	56.959	60.507		19.8347	27.0823	16.309	32.0377
62799		67.227	57.882	55.213	52.892	66.103	72.407				0	0	0	0	0	0		0	0	0	0	0	0		0	0	0	0	0	0		0.992218	1.09167	0.995919	1.08812	1.06711	1.04705		67.227	57.882	55.213	52.892	66.103	72.407		19.6397	26.938	16.3715	31.4397
62880		59.832	58.001	63.701	57.582	53.024	67.26				0	0	0	0	0	0		0	0	0	0	0	0		0	0	0	0	0	0		0.992806	1.09173	0.996259	1.08427	1.0673	1.04745		59.832	58.001	63.701	57.582	53.024	67.26		19.6298	26.938	16.3715	30.4975
62999		70.641	63.833	60.498	62.509	54.452	73.111				0	0	0	0	0	0		0	0	0	0	0	0		0	0	0	0	0	0		0.992066	1.09025	0.99686	1.07654	1.06702	1.04503		70.641	63.833	60.498	62.509	54.452	73.111		19.4945	26.761	16.309	29.5737
63080		65.435	56.944	44.598	57.578	59.747	74.775				0	0	0	0	0	0		0	0	0	0	0	0		0	0	0	0	0	0		0.989795	1.08605	0.997623	1.07184	1.06643	1.04232		65.435	56.944	44.598	57.578	59.747	74.775		19.456	26.6067	16.2915	29.29
63180		65.975	62.774	39.724	66.011	56.319	65.314				0	0	0	0	0	0		0	0	0	0	0	0		0	0	0	0	0	0		0.988721	1.0825	0.99842	1.06847	1.06754	1.04327		65.975	62.774	52.2973	66.011	56.319	65.314		18.915	26.5615	16.1672	29.0557
63279		59.048	60.171	55.671	58.841	58.603	58				0	0	0	0	0	0		0	0	0	0	0	0		0	0	0	0	0	0		0.988757	1.07793	0.999418	1.05979	1.06607	1.04083		59.048	60.171	55.671	58.841	58.603	58		18.2205	26.2647	16.112	28.5992
63360		53.626	44.377	48.296	51.552	51.131	50.233				0	0	0	0	0	0		0	0	0	0	0	0		0	0	0	0	0	0		0.988925	1.07103	1.00048	1.05401	1.06126	1.03893		53.626	44.377	48.296	51.552	51.131	50.233		17.9642	26.155	15.9065	28.0577
63460		52.733	46.417	45.152	52.273	60.134	57.853				0	0	0	0	0	0		0	0	0	0	0	0		0	0	0	0	0	0		0.988822	1.06502	0.999513	1.05028	1.05792	1.03508		52.733	46.417	45.152	52.273	60.134	57.853		17.6975	25.8847	15.8367	27.7357
63560		57.879	41.647	46.264	47.682	56.012	59.059				0	0	0	0	0	0		0	0	0	0	0	0		0	0	0	0	0	0		0.988809	1.06301	0.997136	1.04636	1.04693	1.03132		57.879	41.647	46.264	47.682	56.012	59.059		17.194	25.838	15.7833	27.3442
63640		53.744	44.412	40.908	40.24	53.091	51.463				0	0	0	0	0	0		0	0	0	0	0	0		0	0	0	0	0	0		0.988307	1.06375	0.999937	1.03996	1.03378	1.02877		53.744	44.412	52.2384	40.24	53.091	51.463		17.001	25.6455	15.7833	27.151
63720		58.982	53.693	53.81	55.791	67.351	47.785				0	0	0	0	0	0		0	0	0	0	0	0		0	0	0	0	0	0		0.988631	1.06376	0.997491	1.03074	1.03422	1.02459		58.982	53.693	53.81	55.791	67.351	47.785		16.7375	25.0083	15.7253	27.0497
63799		77.311	53.251	66.913	60.267	74.062	71.341				0	0	0	0	0	0		0	0	0	0	0	0		0	0	0	0	0	0		0.988823	1.06489	0.997751	1.0312	1.03489	1.02499		77.311	53.251	66.913	60.267	74.062	71.341		16.7375	24.4828	15.7253	26.3547
63879		77.023	52.474	52.912	66.329	62.529	63.064				0	0	0	0	0	0		0	0	0	0	0	0		0	0	0	0	0	0		0.989258	1.05973	0.997977	1.02668	1.03526	1.02518		77.023	52.474	52.912	66.329	62.529	63.064		16.7375	24.1778	15.6638	25.9715
64000		63.214	55.957	56.015	57.193	61.889	49.68				0	0	0	0	0	0		0	0	0	0	0	0		0	0	0	0	0	0		0.989627	1.05472	0.997102	1.02648	1.0281	1.02411		63.214	55.957	56.015	57.193	61.889	49.68		16.6493	23.8595	15.6732	25.6347
64080		60.49	57.539	56.173	56.313	68.106	54.573				0	0	0	0	0	0		0	0	0	0	0	0		0	0	0	0	0	0		0.990378	1.05126	0.997036	1.0208	1.02408	1.02506		60.49	57.539	56.173	56.313	68.106	54.573		16.6205	23.777	15.6257	25.5328
64159		61.574	49.525	56.1	54.162	43.733	63.287				0	0	0	0	0	0		0	0	0	0	0	0		0	0	0	0	0	0		0.99117	1.04621	0.997642	1.01426	1.02457	1.02238		61.574	49.525	56.1	54.162	43.733	63.287		16.4293	23.6067	15.6195	25.2925
64239		55.877	58.243	54.515	58.208	63.018	61.806				0	0	0	0	0	0		0	0	0	0	0	0		0	0	0	0	0	0		0.988992	1.04552	0.998185	1.01171	1.02478	1.01665		55.877	58.243	54.515	58.208	63.018	61.806		16.1938	23.504	15.2828	23.7687
64319		52.968	55.142	45.102	53.007	55.058	66.136				0	0	0	0	0	0		0	0	0	0	0	0		0	0	0	0	0	0		0.987081	1.04487	0.999042	1.00964	1.02493	1.01661		52.968	55.142	45.102	53.007	55.058	66.136		16.065	23.1232	15.1505	23.2595
64399		57.625	44.898	40.849	50.146	42.541	57.725				0	0	0	0	0	0		0	0	0	0	0	0		0	0	0	0	0	0		0.98779	1.03933	0.999187	1.00587	1.02572	1.01387		57.625	44.898	52.3744	50.146	42.541	57.725		16.0243	22.5625	14.9937	23.0433
64479		53.922	50.019	50.489	54.946	49.646	52.498				0	0	0	0	0	0		0	0	0	0	0	0		0	0	0	0	0	0		0.987376	1.03346	0.999371	1.00106	1.02611	1.01399		53.922	50.019	50.489	54.946	49.646	52.498		16.002	22.301	14.8388	22.6202
64579		49.242	56.727	46.753	54.326	52.285	48.315				0	0	0	0	0	0		0	0	0	0	0	0		0	0	0	0	0	0		0.986025	1.0273	0.999424	0.99703	1.02652	1.01397		60.3275	56.727	46.753	54.326	52.285	48.315		15.9673	22.1452	14.6455	22.2368
64679		50.065	50.417	47.774	49.662	44.299	55.879				0	0	0	0	0	0		0	0	0	0	0	0		0	0	0	0	0	0		0.984266	1.02201	0.999626	0.991041	1.02685	1.01139		60.3968	50.417	47.774	49.662	44.299	55.879		15.8428	22.11	14.536	21.5385
64759		63.972	60.301	57.625	60.08	68.692	63.468				0	0	0	0	0	0		0	0	0	0	0	0		0	0	0	0	0	0		0.98296	1.02151	0.998521	0.982767	1.02766	1.00704		63.972	60.301	57.625	60.08	68.692	63.468		15.7183	21.7745	14.3992	20.9415
64859		61.833	58.804	57.19	65.832	66.581	62.603				0	0	0	0	0	0		0	0	0	0	0	0		0	0	0	0	0	0		0.982166	1.01632	0.996314	0.973013	1.02856	1.0031		61.833	58.804	57.19	65.832	66.581	62.603		15.6753	21.6737	14.3103	20.601
64999		60.205	62.476	64.041	64.356	72.632	68.852				0	0	0	0	0	0		0	0	0	0	0	0		0	0	0	0	0	0		0.981063	1.01232	0.994334	0.968561	1.02376	1.00353		60.205	62.476	64.041	64.356	72.632	68.852		15.6405	21.7587	14.0493	20.4907
65099		63.632	71.548	59.352	53.173	66.064	67.751				0	0	0	0	0	0		0	0	0	0	0	0		0	0	0	0	0	0		0.980562	1.01298	0.994229	0.968995	1.01846	1.00312		63.632	71.548	59.352	53.173	66.064	67.751		15.657	21.411	13.9513	20.1608
65199		63.698	54.986	63.93	59.9	70.109	52.189				0	0	0	0	0	0		0	0	0	0	0	0		0	0	0	0	0	0		0.980883	1.01324	0.994492	0.969287	1.0168	0.99734		63.698	54.986	63.93	59.9	70.109	52.189		15.625	21.208	13.9415	19.852
65279		67.102	55.254	59.274	59.03	72.046	63.822				0	0	0	0	0	0		0	0	0	0	0	0		0	0	0	0	0	0		0.980655	1.01062	0.994246	0.969812	1.01748	0.993077		67.102	55.254	59.274	59.03	72.046	63.822		15.5538	20.9302	13.9117	19.587
65359		61.109	53.498	48.876	56.146	50.239	70.185				0	0	0	0	0	0		0	0	0	0	0	0		0	0	0	0	0	0		0.9807	1.00665	0.993463	0.970623	1.01758	0.994019		61.109	53.498	48.876	56.146	50.239	70.185		15.5125	20.4485	13.8115	19.1695
65459		52.22	56.795	55.501	61.631	54.043	74.832				0	0	0	0	0	0		0	0	0	0	0	0		0	0	0	0	0	0		0.981092	1.00652	0.993903	0.970085	1.0184	0.994749		52.22	56.795	55.501	61.631	54.043	74.832		15.5125	20.1857	13.8115	18.7492
65539		56.235	56.986	56.521	46.715	51.625	48.816				0	0	0	0	0	0		0	0	0	0	0	0		0	0	0	0	0	0		0.981641	1.00452	0.99447	0.96907	1.01837	0.99489		56.235	56.986	56.521	46.715	51.625	48.816		15.4967	20.0427	13.8115	18.6385
65619		57.597	54.54	46.184	49.004	52.25	57.651				0	0	0	0	0	0		0	0	0	0	0	0		0	0	0	0	0	0		0.981757	1.00226	0.994597	0.969404	1.01835	0.994884		57.597	54.54	46.184	49.004	52.25	57.651		15.4967	20.0035	13.8115	18.6385
65720		59.315	50.326	39.915	44.845	51.105	54.924				0	0	0	0	0	0		0	0	0	0	0	0		0	0	0	0	0	0		0.982132	1.00296	0.994956	0.970074	1.01823	0.994958		59.315	50.326	52.5414	58.7889	51.105	54.924		15.4967	20.0035	13.8115	18.6385
65799		67.184	54.558	52.617	59.549	55.961	64.042				0	0	0	0	0	0		0	0	0	0	0	0		0	0	0	0	0	0		0.982005	0.999864	0.994055	0.96758	1.01848	0.99462		67.184	54.558	52.617	59.549	55.961	64.042		15.466	19.691	13.7915	18.5902
65879		79.939	62.389	57.6	66.662	69.364	76.025				0	0	0	0	0	0		0	0	0	0	0	0		0	0	0	0	0	0		0.982043	0.996408	0.992096	0.965958	1.01541	0.993184		79.939	62.389	57.6	66.662	69.364	76.025		15.4537	19.3362	13.5925	18.6602
66000		68.401	59.842	66.18	58.693	77.319	85.171				0	0	0	0	0	0		0	0	0	0	0	0		0	0	0	0	0	0		0.9805	0.995383	0.992554	0.966628	1.01599	0.99222		68.401	59.842	66.18	58.693	77.319	85.171		15.4123	19.1857	13.5925	18.6445
66099		72.774	56.673	70.899	58.789	86.93	66.395				0	0	0	0	0	0		0	0	0	0	0	0		0	0	0	0	0	0		0.978801	0.995716	0.992451	0.95628	1.01659	0.991817		72.774	56.673	70.899	58.789	86.93	66.395		15.4123	19.1215	13.5925	18.605
66200		71.189	57.05	60.652	69.516	71.849	77.735				0	0	0	0	0	0		0	0	0	0	0	0		0	0	0	0	0	0		0.979269	0.995352	0.990469	0.946554	1.01707	0.992531		71.189	57.05	60.652	69.516	71.849	77.735		15.4123	18.7407	13.5302	18.5305
66280		63.021	51.841	48.155	54.787	67.458	58.927				0	0	0	0	0	0		0	0	0	0	0	0		0	0	0	0	0	0		0.978635	0.99294	0.991081	0.947248	1.01616	0.993428		63.021	51.841	48.155	54.787	67.458	58.927		15.1925	18.4865	13.507	18.5305
66360		67.467	51.214	59.976	59.435	72.074	59.047				0	0	0	0	0	0		0	0	0	0	0	0		0	0	0	0	0	0		0.979269	0.989305	0.991337	0.947403	1.01667	0.994		67.467	51.214	59.976	59.435	72.074	59.047		15.1925	18.3178	13.507	18.481
66440		66.966	60.886	54.324	62.811	50.987	62.418				0	0	0	0	0	0		0	0	0	0	0	0		0	0	0	0	0	0		0.979823	0.986915	0.991816	0.947122	1.01778	0.993365		66.966	60.886	54.324	62.811	50.987	62.418		15.1925	18.1358	13.507	18.2937
66520		63.856	55.616	51.445	61.17	67.23	65.259				0	0	0	0	0	0		0	0	0	0	0	0		0	0	0	0	0	0		0.980269	0.98528	0.991946	0.947582	1.01835	0.993752		63.856	55.616	51.445	61.17	67.23	65.259		15.1925	18.0423	13.5302	18.2937
66620		65.198	50.483	49.098	57.133	50.37	51.604				0	0	0	0	0	0		0	0	0	0	0	0		0	0	0	0	0	0		0.980102	0.985379	0.992069	0.9474	1.01833	0.99321		65.198	50.483	49.098	57.133	50.37	51.604		15.1925	18.0423	13.5302	18.2937
66720		57.61	51.99	49.718	60.804	58.757	52.586				0	0	0	0	0	0		0	0	0	0	0	0		0	0	0	0	0	0		0.980123	0.985653	0.99389	0.947635	1.01828	0.992881		57.61	51.99	49.718	60.804	58.757	52.586		15.1925	18.0423	13.5302	18.2937
66801		63.359	56.717	55.973	57.413	59.025	64.341				0	0	0	0	0	0		0	0	0	0	0	0		0	0	0	0	0	0		0.979993	0.985623	0.993964	0.94746	1.01823	0.992894		63.359	56.717	55.973	57.413	59.025	64.341		15.1925	18.0423	13.5302	18.2937
66879		66.452	67.554	71.529	66.764	78.238	64.112				0	0	0	0	0	0		0	0	0	0	0	0		0	0	0	0	0	0		0.980245	0.985494	0.992412	0.947693	1.01836	0.993184		66.452	67.554	71.529	66.764	78.238	64.112		15.1925	17.708	13.507	18.2322
67000		77.579	73.911	68.217	64.977	70.752	78.028				0	0	0	0	0	0		0	0	0	0	0	0		0	0	0	0	0	0		0.980451	0.985794	0.991928	0.946685	1.01838	0.991804		77.579	73.911	68.217	64.977	70.752	78.028		15.1925	17.708	13.3327	18.215
67099		71.252	61.645	51.438	51.709	74.782	61.678				0	0	0	0	0	0		0	0	0	0	0	0		0	0	0	0	0	0		0.980135	0.984978	0.990721	0.94534	1.01879	0.989757		71.252	61.645	51.438	51.709	74.782	61.678		15.0735	17.5798	13.1887	17.5157
67199		62.559	64.958	62.244	64.099	65.364	68.977				0	0	0	0	0	0		0	0	0	0	0	0		0	0	0	0	0	0		0.979895	0.985148	0.98982	0.944584	1.01985	0.990356		62.559	64.958	62.244	64.099	65.364	68.977		14.9712	17.5613	13.1562	17.283
67279		61.187	59.76	54.009	64.834	73.419	76.323				0	0	0	0	0	0		0	0	0	0	0	0		0	0	0	0	0	0		0.980598	0.985689	0.9902	0.943142	1.02062	0.988847		61.187	59.76	54.009	64.834	73.419	76.323		14.798	17.5613	13.1275	17.2382
67359		61.686	62.885	56.743	69.439	56.987	61.274				0	0	0	0	0	0		0	0	0	0	0	0		0	0	0	0	0	0		0.978212	0.986324	0.990495	0.943716	1.0211	0.989227		61.686	62.885	56.743	69.439	56.987	61.274		14.716	17.5613	13.1562	17.2382
67439		59.792	52.652	54.458	56.717	68.9	57.991				0	0	0	0	0	0		0	0	0	0	0	0		0	0	0	0	0	0		0.978583	0.987049	0.99126	0.944517	1.02198	0.989902		59.792	52.652	54.458	56.717	68.9	57.991		14.716	17.5613	13.1275	17.2382
67539		55.714	53.996	51.62	54.24	59.98	56.335				0	0	0	0	0	0		0	0	0	0	0	0		0	0	0	0	0	0		0.979131	0.987666	0.99134	0.94481	1.02254	0.990145		55.714	53.996	51.62	54.24	59.98	56.335		14.716	17.5613	13.1275	17.2382
67619		49.477	53.726	45.283	64.047	51.42	54.796				0	0	0	0	0	0		0	0	0	0	0	0		0	0	0	0	0	0		0.979521	0.988281	0.991364	0.945184	1.02276	0.99062		60.5918	53.726	52.649	64.047	51.42	54.796		14.716	17.5613	13.1275	17.2382
67699		43.697	48.066	53.063	53.12	50.408	59.149				0	0	0	0	0	0		0	0	0	0	0	0		0	0	0	0	0	0		0.979516	0.98885	0.991298	0.945236	1.02214	0.990243		60.592	48.066	53.063	53.12	50.408	59.149		14.716	17.5613	13.1275	17.2382
67799		54.377	53.349	52.693	58.726	58.148	52.982				0	0	0	0	0	0		0	0	0	0	0	0		0	0	0	0	0	0		0.97942	0.988715	0.991124	0.945321	1.02154	0.990318		60.5968	53.349	52.693	58.726	58.148	52.982		14.716	17.5613	13.1275	17.2382
67879		65.478	61.602	57.031	57.153	55.97	67.727				0	0	0	0	0	0		0	0	0	0	0	0		0	0	0	0	0	0		0.979559	0.989148	0.991214	0.942169	1.01994	0.990374		65.478	61.602	57.031	57.153	55.97	67.727		14.716	17.5472	13.1275	17.2107
67999		67.743	58.548	62.874	68.292	74.343	85.576				0	0	0	0	0	0		0	0	0	0	0	0		0	0	0	0	0	0		0.979688	0.989523	0.99119	0.942623	1.01856	0.990262		67.743	58.548	62.874	68.292	74.343	85.576		14.716	17.4005	13.1152	17.2107
68099		71.214	63.373	69.934	81.708	73.638	77.628				0	0	0	0	0	0		0	0	0	0	0	0		0	0	0	0	0	0		0.979622	0.990029	0.991169	0.943202	1.01209	0.990481		71.214	63.373	69.934	81.708	73.638	77.628		14.716	17.4005	13.1152	17.2107
68179		73.38	63.542	61.425	75.132	72.588	73.022				0	0	0	0	0	0		0	0	0	0	0	0		0	0	0	0	0	0		0.979934	0.990227	0.990992	0.943762	1.01245	0.990864		73.38	63.542	61.425	75.132	72.588	73.022		14.716	17.4005	13.1152	17.2107
68259		69.439	62.813	66.281	70.268	65.13	73.149				0	0	0	0	0	0		0	0	0	0	0	0		0	0	0	0	0	0		0.979999	0.990702	0.991186	0.944401	1.01261	0.99134		69.439	62.813	66.281	70.268	65.13	73.149		14.716	17.4005	13.1152	17.2107
68339		67.05	62.759	49.561	64.942	71.02	67.538				0	0	0	0	0	0		0	0	0	0	0	0		0	0	0	0	0	0		0.980204	0.990991	0.991414	0.945063	1.01295	0.991577		67.05	62.759	49.561	64.942	71.02	67.538		14.716	17.4005	13.1152	17.2107
68439		63.367	54.95	51.377	64.323	66.073	64.22				0	0	0	0	0	0		0	0	0	0	0	0		0	0	0	0	0	0		0.980449	0.991429	0.991115	0.945596	1.0133	0.992021		63.367	54.95	51.377	64.323	66.073	64.22		14.716	17.4005	13.1152	17.2107
68519		61.65	64.747	46.428	65.219	62.99	73.821				0	0	0	0	0	0		0	0	0	0	0	0		0	0	0	0	0	0		0.980638	0.991962	0.99111	0.945712	1.01357	0.992637		61.65	64.747	52.6493	65.219	62.99	73.821		14.716	17.4005	13.1152	17.2107
68599		61.358	68.232	58.887	63.779	53.45	66.561				0	0	0	0	0	0		0	0	0	0	0	0		0	0	0	0	0	0		0.980988	0.992569	0.991072	0.945885	1.01325	0.992824		61.358	68.232	58.887	63.779	53.45	66.561		14.798	17.4005	13.1152	17.2107
68679		55.394	58.281	52.65	63.736	61.109	69.614				0	0	0	0	0	0		0	0	0	0	0	0		0	0	0	0	0	0		0.980919	0.993056	0.99146	0.946126	1.01302	0.992638		60.5234	58.281	52.65	63.736	61.109	69.614		14.798	17.4005	13.1152	17.2107
68759		49.444	46.795	40.128	62.314	62.099	65.348				0	0	0	0	0	0		0	0	0	0	0	0		0	0	0	0	0	0		0.980894	0.993453	0.991209	0.946513	1.01301	0.992429		60.5246	46.795	52.6492	62.314	62.099	65.348		14.798	17.4005	13.1152	17.2107
68879		40.255	52.33	46.404	44.135	55.243	44.95				0	0	0	0	0	0		0	0	0	0	0	0		0	0	0	0	0	0		0.978788	0.993743	0.991342	0.946278	1.00537	0.990918		60.7837	52.33	52.649	60.116	55.243	61.1835		14.716	17.2178	13.1152	17.2107
69000		55.814	54.854	50.175	69.628	59.5	61.283				0	0	0	0	0	0		0	0	0	0	0	0		0	0	0	0	0	0		0.979284	0.993806	0.991336	0.946538	1.00535	0.990522		60.6227	54.854	50.175	69.628	59.5	61.283		14.716	17.0325	13.1127	17.2107
69081		64.365	70.379	58.595	66.053	65.028	71.353				0	0	0	0	0	0		0	0	0	0	0	0		0	0	0	0	0	0		0.979804	0.994145	0.992238	0.941665	1.00551	0.990418		64.365	70.379	58.595	66.053	65.028	71.353		14.716	17.0325	13.1127	17.1967
69159		63.94	60.347	62.618	68.698	59.265	68.39				0	0	0	0	0	0		0	0	0	0	0	0		0	0	0	0	0	0		0.979906	0.994538	0.992234	0.942199	1.00571	0.990735		63.94	60.347	62.618	68.698	59.265	68.39		14.716	17.0325	13.1127	17.1967
69280		70.987	58.036	57.951	61.708	56.769	73.065				0	0	0	0	0	0		0	0	0	0	0	0		0	0	0	0	0	0		0.980224	0.993798	0.992577	0.94257	1.00578	0.990668		70.987	58.036	57.951	61.708	56.769	73.065		14.716	16.9693	13.1127	17.1967
69360		64.472	68.145	60.731	69.463	69.814	73.773				0	0	0	0	0	0		0	0	0	0	0	0		0	0	0	0	0	0		0.980001	0.993741	0.99261	0.943315	1.00537	0.990393		64.472	68.145	60.731	69.463	69.814	73.773		14.716	16.9693	13.1127	17.1967
69440		56.505	56.385	69.83	60.892	46.364	64.748				0	0	0	0	0	0		0	0	0	0	0	0		0	0	0	0	0	0		0.980083	0.993961	0.992419	0.943884	1.00501	0.990437		60.5643	56.385	69.83	60.892	55.7344	64.748		14.716	16.9693	13.1127	17.1967
69520		53.509	58.263	52.14	62.961	61.801	62.314				0	0	0	0	0	0		0	0	0	0	0	0		0	0	0	0	0	0		0.98005	0.994405	0.992752	0.943827	1.0051	0.990401		60.5659	58.263	52.14	62.961	61.801	62.314		14.716	16.9693	13.1127	17.1967
69600		52.356	54.014	44.23	55.897	53.406	52.299				0	0	0	0	0	0		0	0	0	0	0	0		0	0	0	0	0	0		0.98011	0.993986	0.992978	0.944079	1.00486	0.990248		60.5629	54.014	52.6324	55.897	53.406	61.1983		14.716	16.9693	13.1127	17.1967
69679		50.265	54.417	43.548	56.177	47.191	52.944				0	0	0	0	0	0		0	0	0	0	0	0		0	0	0	0	0	0		0.980206	0.994234	0.992778	0.944143	1.00531	0.990252		60.5583	54.417	52.6362	56.177	55.683	61.1982		14.716	16.9693	13.1127	17.1967
69759		49.468	45.621	48.224	55.183	37.044	51.93				0	0	0	0	0	0		0	0	0	0	0	0		0	0	0	0	0	0		0.97985	0.994227	0.99276	0.94422	1.00496	0.990267		60.5757	55.7271	52.6366	55.183	55.7424	61.1978		14.716	16.9693	13.1127	17.1967
69839		52.187	52.257	50.394	56.57	54.183	44.096				0	0	0	0	0	0		0	0	0	0	0	0		0	0	0	0	0	0		0.979926	0.994501	0.99277	0.944937	1.00523	0.9908		60.572	52.257	50.394	56.57	54.183	61.1855		14.716	16.9693	13.1127	17.0967
69999		48.486	50.316	36.401	60.01	52.982	57.223				0	0	0	0	0	0		0	0	0	0	0	0		0	0	0	0	0	0		0.979948	0.994964	0.992531	0.945397	1.00552	0.991036		60.5709	50.316	52.6409	60.01	52.982	57.223		14.6162	16.9693	13.1127	17.0687
70082		65.313	54.036	52.461	62.205	67.246	79.135				0	0	0	0	0	0		0	0	0	0	0	0		0	0	0	0	0	0		0.980507	0.995264	0.992618	0.942189	1.00535	0.991276		65.313	54.036	52.461	62.205	67.246	79.135		14.6162	16.9693	13.1127	17.0367
70159		65.471	56.822	54.08	54.606	55.655	56.379				0	0	0	0	0	0		0	0	0	0	0	0		0	0	0	0	0	0		0.980731	0.99412	0.993835	0.942708	1.00547	0.991387		65.471	56.822	54.08	60.6675	55.655	56.379		14.6162	16.8265	13.1127	17.0367
70239		63.671	66.562	59.646	66.999	63.443	62.018				0	0	0	0	0	0		0	0	0	0	0	0		0	0	0	0	0	0		0.980925	0.994228	0.994391	0.943217	1.00585	0.991366		63.671	66.562	59.646	66.999	63.443	62.018		14.6162	16.8265	13.1127	17.0367
70320		63.237	59.548	57.06	58.22	62.041	55.377				0	0	0	0	0	0		0	0	0	0	0	0		0	0	0	0	0	0		0.980854	0.994378	0.99425	0.943521	1.00464	0.990784		63.237	59.548	57.06	58.22	62.041	55.377		14.6162	16.8265	13.1127	17.0367
70399		58.836	53.724	45.717	57.952	48.65	58.026				0	0	0	0	0	0		0	0	0	0	0	0		0	0	0	0	0	0		0.981025	0.994573	0.994182	0.943625	1.0048	0.990749		58.836	53.724	52.6125	57.952	55.7702	58.026		14.6162	16.8265	13.1127	17.0367
70479		63.735	59.241	45.267	61.712	52.556	67.987				0	0	0	0	0	0		0	0	0	0	0	0		0	0	0	0	0	0		0.981156	0.994161	0.994283	0.943506	1.005	0.989967		63.735	59.241	52.6113	61.712	52.556	67.987		14.6162	16.8265	13.1127	17.0367
70559		53.719	58.467	49.545	57.309	56.243	48.936				0	0	0	0	0	0		0	0	0	0	0	0		0	0	0	0	0	0		0.980929	0.993914	0.99393	0.943186	1.00474	0.989433		60.523	58.467	49.545	57.309	56.243	61.2224		14.6162	16.8265	13.1152	17.0367
70679		52.149	49.295	46.564	55.576	39.983	53.66				0	0	0	0	0	0		0	0	0	0	0	0		0	0	0	0	0	0		0.9805	0.993806	0.993695	0.943125	1.00419	0.988673		60.5439	49.295	52.6188	60.5182	55.8726	61.2433		14.6162	16.8265	13.1152	17.0367
70759		52.468	47.08	44.262	49.811	54.897	49.332				0	0	0	0	0	0		0	0	0	0	0	0		0	0	0	0	0	0		0.98063	0.993667	0.993816	0.943306	1.004	0.988438		60.5375	55.752	52.6167	60.4535	54.897	61.2485		14.6162	16.8265	13.1152	17.0367
70879		48.219	40.079	40.925	54.026	47.462	41.804				0	0	0	0	0	0		0	0	0	0	0	0		0	0	0	0	0	0		0.980733	0.993072	0.99329	0.943558	1.00431	0.988166		60.5325	55.8326	52.6265	60.3633	55.8526	61.2546		14.6162	16.8265	13.1152	17.0367
70999		44.663	54.396	39.748	55.084	43.909	50.034				0	0	0	0	0	0		0	0	0	0	0	0		0	0	0	0	0	0		0.981168	0.993501	0.993626	0.943869	1.00488	0.988623		60.518	54.396	52.6201	60.2985	55.7562	61.2444		14.6162	16.8265	13.1152	17.0367
71079		67.085	69.852	49.796	62.408	51.603	68.841				0	0	0	0	0	0		0	0	0	0	0	0		0	0	0	0	0	0		0.981031	0.992561	0.995587	0.944021	1.00495	0.988714		67.085	69.852	49.796	62.408	51.603	68.841		14.6162	16.7755	13.1152	17.0367
71159		56.511	71.619	53.293	64.858	66.459	69.638				0	0	0	0	0	0		0	0	0	0	0	0		0	0	0	0	0	0		0.981315	0.993085	0.995465	0.943728	1.00509	0.988372		60.5149	71.619	53.293	64.858	66.459	69.638		14.6162	16.7475	13.1152	17.0367
71239		62.843	59.594	52.412	69.134	66.71	75.226				0	0	0	0	0	0		0	0	0	0	0	0		0	0	0	0	0	0		0.981193	0.993785	0.997613	0.943346	1.0064	0.989664		62.843	59.594	52.412	69.134	66.71	75.226		14.6162	16.7475	13.1152	17.0095
71319		57	55.432	51.099	59.34	67.164	48.229				0	0	0	0	0	0		0	0	0	0	0	0		0	0	0	0	0	0		0.981	0.993589	0.998832	0.943258	1.00645	0.991346		60.5215	55.432	51.099	59.34	67.164	61.1764		14.6162	16.7475	13.1152	17.0095
71419		54.66	48.56	47.755	53.912	50.87	54.613				0	0	0	0	0	0		0	0	0	0	0	0		0	0	0	0	0	0		0.980277	0.994699	0.999576	0.94293	1.00596	0.992956		60.5548	48.56	52.4817	60.5881	55.5482	61.0289		14.6162	16.7475	13.1152	17.0095
71519		53.585	56.47	44.069	55.102	44.392	59.255				0	0	0	0	0	0		0	0	0	0	0	0		0	0	0	0	0	0		0.981799	0.995803	0.999836	0.942947	1.01389	0.99236		60.5048	56.47	52.4753	60.5822	55.0701	59.255		14.6162	16.7475	13.1275	17.0095
71599		51.95	63.688	49.715	53.559	39.157	55.567				0	0	0	0	0	0		0	0	0	0	0	0		0	0	0	0	0	0		0.983691	0.995221	0.999577	0.945895	1.01405	0.993413		60.4617	63.688	52.4816	60.1666	55.0683	60.9524		14.716	16.7475	13.1562	17.0095
71679		48.006	48.791	41.135	53.216	44.97	49.624				0	0	0	0	0	0		0	0	0	0	0	0		0	0	0	0	0	0		0.98355	0.995206	0.999503	0.946313	1.01389	0.993302		60.4651	55.7092	52.4835	60.1114	55.0701	60.971		14.798	16.7475	13.1562	17.0095
71759		57.059	52.691	40.172	54.517	33.812	36.57				0	0	0	0	0	0		0	0	0	0	0	0		0	0	0	0	0	0		0.983616	0.994819	0.998737	0.946388	1.02008	0.993367		60.4635	52.691	52.5021	60.1015	54.773	60.9601		14.9712	16.7475	13.1562	17.0095
71839		51.469	46.386	39.601	51.109	43.911	47.656				0	0	0	0	0	0		0	0	0	0	0	0		0	0	0	0	0	0		0.982146	0.99491	0.997504	0.946519	1.02127	0.993063		60.4975	55.7146	52.514	60.0842	54.588	61.0111		14.9712	16.7475	13.1887	17.0095
71999		46.908	45.34	34.945	52.177	32.61	47.128				0	0	0	0	0	0		0	0	0	0	0	0		0	0	0	0	0	0		0.979905	0.993959	0.996932	0.946762	1.02289	0.993209		60.573	55.732	52.5256	60.0697	54.4642	60.9867		14.9712	16.7475	13.1887	17.0095
72100		54.624	52.169	52.269	47.28	53.328	50.696				0	0	0	0	0	0		0	0	0	0	0	0		0	0	0	0	0	0		0.979178	0.99528	0.998775	0.953524	1.02259	0.992856		60.657	52.169	52.269	59.848	53.328	61.0457		14.9712	16.7475	13.1887	17.0095
72179		55.46	63.696	52.598	71.545	65.365	60.096				0	0	0	0	0	0		0	0	0	0	0	0		0	0	0	0	0	0		0.980584	0.997831	1.00129	0.953213	1.02251	0.993127		60.5398	63.696	52.598	71.545	65.365	60.096		14.9712	16.7475	13.1887	17.0095
72279		55.019	52.684	53.734	66.656	52.018	62.08				0	0	0	0	0	0		0	0	0	0	0	0		0	0	0	0	0	0		0.981428	1.002	1.0013	0.95308	1.0228	0.992949		60.5125	52.684	53.734	66.656	52.018	62.08		14.9712	16.7475	13.1887	17.0095
72359		59.785	55.705	55.458	58.523	53.182	62.103				0	0	0	0	0	0		0	0	0	0	0	0		0	0	0	0	0	0		0.981839	1.00176	1.00264	0.953449	1.02237	0.993356		59.785	55.705	55.458	58.523	53.182	62.103		14.798	16.7475	13.3327	17.0095
72439		55.82	58.947	53.786	57.17	53.599	56.122				0	0	0	0	0	0		0	0	0	0	0	0		0	0	0	0	0	0		0.981658	1.00438	1.0026	0.9575	1.02186	0.992957		60.5077	58.947	53.786	57.17	53.599	61.0288		14.798	16.7475	13.3327	17.0095
72519		63.994	46.901	43.38	55.732	58.364	55.392				0	0	0	0	0	0		0	0	0	0	0	0		0	0	0	0	0	0		0.982151	1.00413	1.00248	0.95814	1.02163	0.994102		63.994	55.1693	52.3794	59.4321	58.364	60.8395		14.798	16.7058	13.507	17.0095
72619		44.334	47.354	45.588	46.723	54.6	55.33				0	0	0	0	0	0		0	0	0	0	0	0		0	0	0	0	0	0		0.981685	1.00369	1.00254	0.958477	1.022	0.99389		60.5072	55.1766	52.3741	59.4103	54.6	60.8735		14.9712	16.7058	13.5302	17.0095
72699		52.432	40.937	38.484	53.979	44.562	55.432				0	0	0	0	0	0		0	0	0	0	0	0		0	0	0	0	0	0		0.981496	1.0037	1.00223	0.958782	1.02226	0.994035		60.5111	55.1761	52.4002	59.3906	54.5123	60.8503		15.0735	16.7058	13.5302	17.0095
72779		44.73	49.098	42.298	47.368	39.58	49.82				0	0	0	0	0	0		0	0	0	0	0	0		0	0	0	0	0	0		0.981086	1.00377	1.00265	0.958908	1.02184	0.996486		60.5197	49.098	52.3649	59.3825	54.5445	60.5539		15.1328	16.7058	13.591	17.0095
72879		44.33	51.866	38.051	48.23	48.902	52.456				0	0	0	0	0	0		0	0	0	0	0	0		0	0	0	0	0	0		0.98124	1.00351	1.00259	0.959056	1.02133	0.998164		60.5165	51.866	52.3703	59.3729	54.584	60.5088		15.1328	16.7058	13.7835	17.0095
72999		42.752	55.172	43.542	47.604	40.262	45.929				0	0	0	0	0	0		0	0	0	0	0	0		0	0	0	0	0	0		0.982028	1.00516	1.00277	0.959144	1.02088	0.997943		60.5	55.172	52.3549	59.3673	54.6396	60.5094		15.2127	16.7058	13.591	17.0095
73100		44.844	43.175	31.431	42.342	39.699	44.318				0	0	0	0	0	0		0	0	0	0	0	0		0	0	0	0	0	0		0.981414	1.0055	1.00341	0.959266	1.02111	0.995954		60.5128	55.1588	52.3007	59.3594	54.6013	60.5909		15.2127	16.7058	13.591	17.0095
73199		55.353	55.735	54.219	61.395	59.674	59.043				0	0	0	0	0	0		0	0	0	0	0	0		0	0	0	0	0	0		0.982354	1.00571	1.00296	0.95984	1.02113	0.996443		60.4932	55.735	54.219	61.395	59.674	59.043		15.1328	16.7058	13.5302	17.0095
73299		55.263	62.326	54.724	53.125	56.364	49.976				0	0	0	0	0	0		0	0	0	0	0	0		0	0	0	0	0	0		0.982901	1.0072	1.0021	0.960163	1.02129	0.996654		60.4806	62.326	54.724	59.3186	56.364	60.5422		15.0915	16.7058	13.5302	17.0095
73379		51.704	54.415	53.758	53.714	44.523	51.531				0	0	0	0	0	0		0	0	0	0	0	0		0	0	0	0	0	0		0.982833	1.00738	1.00214	0.960514	1.02177	0.996537		60.4822	54.415	53.758	59.3061	54.5498	60.5504		15.0915	16.7058	13.591	17.0095
73459		54.997	56.543	45.744	61.158	55.032	53.435				0	0	0	0	0	0		0	0	0	0	0	0		0	0	0	0	0	0		0.983123	1.00717	1.00242	0.96102	1.02214	0.996711		60.4753	56.543	52.3845	61.158	55.032	60.5382		15.0915	16.7058	13.591	17.0095
73539		59.062	49.14	48.081	54.789	52.602	52.585				0	0	0	0	0	0		0	0	0	0	0	0		0	0	0	0	0	0		0.983295	1.00698	1.00182	0.961516	1.02194	0.996211		60.4711	55.144	52.4201	59.2504	54.5371	60.573		15.0915	16.7058	13.591	17.0095
73619		49.012	48.094	48.611	61.823	48.214	44.875				0	0	0	0	0	0		0	0	0	0	0	0		0	0	0	0	0	0		0.983283	1.00729	1.002	0.961837	1.02226	0.99687		60.4714	55.1321	52.2774	61.823	54.5126	60.5272		15.1328	16.7475	13.7365	17.0367
73699		60.6	48.866	39.673	52.827	37.932	49.351				0	0	0	0	0	0		0	0	0	0	0	0		0	0	0	0	0	0		0.983291	1.00719	1.00231	0.962325	1.02237	0.996897		60.6	55.1408	52.2635	59.1872	54.504	60.5253		15.2127	16.7475	13.7708	17.0367
73779		51.621	51.368	42.488	52.616	37.019	42.081				0	0	0	0	0	0		0	0	0	0	0	0		0	0	0	0	0	0		0.983508	1.00669	1.00224	0.962535	1.02269	0.997296		60.4661	51.368	52.2653	59.1709	54.4789	60.5114		15.3785	16.7755	13.8115	17.0687
73859		50.949	51.278	30.304	46.9	37.841	52.185				0	0	0	0	0	0		0	0	0	0	0	0		0	0	0	0	0	0		0.983548	1.00627	1.00215	0.96309	1.02266	0.996987		60.4651	51.278	52.2677	59.1396	54.4814	60.5191		15.4123	16.7755	13.9117	17.0687
73999		46.791	47.191	41.009	47.205	33.229	43.266				0	0	0	0	0	0		0	0	0	0	0	0		0	0	0	0	0	0		0.983151	1.00666	1.00216	0.963219	1.02303	0.994587		60.4746	55.1471	52.2674	59.1324	54.4622	60.7622		15.4123	16.8265	13.9408	17.1095
74079		56.327	54.409	43.442	61.143	58.823	45.228				0	0	0	0	0	0		0	0	0	0	0	0		0	0	0	0	0	0		0.982415	1.0055	1.00168	0.963763	1.02308	0.994817		60.4919	54.409	52.3046	61.143	58.823	60.7257		15.4123	16.8265	13.9408	17.1597
74159		58.216	57.589	47.187	66.466	70.055	63.332				0	0	0	0	0	0		0	0	0	0	0	0		0	0	0	0	0	0		0.98264	1.00388	1.0015	0.96416	1.02337	0.994826		60.4868	57.589	52.3201	66.466	70.055	63.332		15.4537	16.7755	13.9408	17.1597
74259		62.04	63.177	58.355	62.301	54.463	62.003				0	0	0	0	0	0		0	0	0	0	0	0		0	0	0	0	0	0		0.98278	1.00421	1.00128	0.964763	1.02331	0.994883		62.04	63.177	58.355	62.301	54.463	62.003		15.4537	16.7755	13.949	17.1597
74339		58.608	53.444	58.598	64.449	56.775	69.405				0	0	0	0	0	0		0	0	0	0	0	0		0	0	0	0	0	0		0.98292	1.00432	1.00148	0.964478	1.02358	0.994925		60.4801	53.444	58.598	64.449	56.775	69.405		15.4537	16.7755	13.9408	17.0983
74439		60.523	61.008	45.953	56.893	57.831	63.608				0	0	0	0	0	0		0	0	0	0	0	0		0	0	0	0	0	0		0.981673	1.00091	1.00174	0.960662	1.02403	0.995051		60.523	61.008	52.2993	59.3008	57.831	63.608		15.4123	16.7475	13.949	17.0687
74519		55.6	57.653	50.069	64.146	53.539	44				0	0	0	0	0	0		0	0	0	0	0	0		0	0	0	0	0	0		0.982	1.00146	1.00228	0.961249	1.02435	0.995475		60.5006	57.653	52.2642	64.146	53.539	60.6243		15.4123	16.7475	13.949	17.0687
74607		62.436	58.195	44.766	50.361	45.906	57.966				0	0	0	0	0	0		0	0	0	0	0	0		0	0	0	0	0	0		0.982482	1.00166	1.00272	0.961768	1.02404	0.996008		62.436	58.195	52.253	59.2307	54.4285	57.966		15.4537	16.7475	14.0455	17.0983
74679		52.443	61.174	48.209	55.736	41.814	42.819				0	0	0	0	0	0		0	0	0	0	0	0		0	0	0	0	0	0		0.983012	1.00188	1.00307	0.962216	1.02446	0.995566		60.4367	61.174	52.1918	59.1957	54.4198	60.618		15.4178	16.7475	14.1585	17.1597
74759		51.935	48.832	45.11	45.638	42.526	49.388				0	0	0	0	0	0		0	0	0	0	0	0		0	0	0	0	0	0		0.983568	1.00202	1.00348	0.962825	1.02495	0.995493		60.42	55.2622	52.1776	59.1546	54.4039	60.6231		15.4485	16.7475	14.1908	17.1967
74879		45.753	48.45	48.878	50.947	39.752	51.825				0	0	0	0	0	0		0	0	0	0	0	0		0	0	0	0	0	0		0.984211	1.00237	1.00402	0.963347	1.02562	0.995938		60.3991	55.2407	52.1632	59.1252	54.3751	60.592		15.4643	16.7755	14.2982	17.2107
74999		55.588	47.22	39.675	46.626	41.017	57.25				0	0	0	0	0	0		0	0	0	0	0	0		0	0	0	0	0	0		0.983031	1.00287	1.00458	0.956916	1.02649	0.994436		60.4362	55.2161	52.1982	59.4824	54.1835	60.7863		15.4643	16.7475	14.4177	17.2107
75079		62.433	48.992	43.61	70.971	59.785	81.162				0	0	0	0	0	0		0	0	0	0	0	0		0	0	0	0	0	0		0.982275	0.999887	1.00489	0.953566	1.02667	0.994641		62.433	55.466	52.1872	70.971	59.785	81.162		15.4643	16.7058	14.3103	17.2107
75159		64.012	67.279	52.879	66.852	56.99	60.18				0	0	0	0	0	0		0	0	0	0	0	0		0	0	0	0	0	0		0.982513	0.999238	1.00504	0.954097	1.02494	0.993367		64.012	67.279	52.879	66.852	56.99	60.18		15.4643	16.6078	14.3103	17.2382
75239		59.603	65.173	58.551	66.279	72.853	69.648				0	0	0	0	0	0		0	0	0	0	0	0		0	0	0	0	0	0		0.982557	0.996669	1.00359	0.954794	1.02519	0.99106		60.4505	65.173	58.551	66.279	72.853	69.648		15.4643	16.6078	14.278	17.2107
75339		54.75	58.137	54.534	57.495	58.241	63.56				0	0	0	0	0	0		0	0	0	0	0	0		0	0	0	0	0	0		0.982344	0.994595	1.00389	0.955098	1.02549	0.991843		60.4559	58.137	54.534	59.5631	58.241	63.56		15.4643	16.5548	14.278	17.2107
75419		55.629	59.338	57.918	69.503	52.84	67.778				0	0	0	0	0	0		0	0	0	0	0	0		0	0	0	0	0	0		0.979802	0.994628	1.00424	0.955652	1.02587	0.991659		60.5136	59.338	57.918	69.503	54.2365	67.778		15.4643	16.5548	14.3103	17.2107
75499		53.07	53.687	51.196	56.848	43.413	60.627				0	0	0	0	0	0		0	0	0	0	0	0		0	0	0	0	0	0		0.977966	0.995044	1.00445	0.95624	1.02639	0.991872		60.5912	53.687	51.196	59.5086	54.1918	60.627		15.4643	16.5378	14.4177	17.2382
75579		50.563	45.758	52.518	54.493	41.64	53.938				0	0	0	0	0	0		0	0	0	0	0	0		0	0	0	0	0	0		0.978242	0.995309	1.00479	0.956826	1.02723	0.992417		60.5777	55.7073	52.518	59.486	54.1712	61.1194		15.521	16.336	14.5613	17.2382
75679		55.51	54.937	48.421	53.355	45.934	45.395				0	0	0	0	0	0		0	0	0	0	0	0		0	0	0	0	0	0		0.978726	0.995849	1.00537	0.957582	1.0279	0.992698		60.5538	54.937	52.1705	59.4556	54.1605	61.0722		15.6405	16.5378	14.599	17.283
75779		47.46	45.259	43.78	52.25	38.963	52.384				0	0	0	0	0	0		0	0	0	0	0	0		0	0	0	0	0	0		0.978834	0.996077	1.00594	0.957942	1.02833	0.99344		60.5485	55.6704	52.14	59.4411	54.1526	60.6834		15.5853	16.5548	14.5252	17.3987
75859		43.72	47.288	45.141	43.311	45.806	46.282				0	0	0	0	0	0		0	0	0	0	0	0		0	0	0	0	0	0		0.979148	0.996711	1.00582	0.958373	1.02856	0.993484		60.5331	55.6363	52.0931	59.417	54.1385	60.6763		15.6088	16.6078	14.5255	17.6745
76019		56.587	42.395	42.483	58.082	45.473	42.543				0	0	0	0	0	0		0	0	0	0	0	0		0	0	0	0	0	0		0.979569	0.996813	1.00652	0.959386	1.02966	0.992323		60.5185	55.6308	51.9969	58.082	54.0718	60.8623		15.438	16.5548	14.5255	17.6745
76099		52.38	57.278	56.776	63.024	68.632	55.84				0	0	0	0	0	0		0	0	0	0	0	0		0	0	0	0	0	0		0.979119	0.997335	1.00737	0.960068	1.03082	0.991569		60.5345	57.278	56.776	63.024	68.632	60.9878		15.438	16.6343	14.5255	17.6745
76179		60.404	69.374	62.241	59.494	67.582	62.011				0	0	0	0	0	0		0	0	0	0	0	0		0	0	0	0	0	0		0.978457	0.997893	1.00561	0.958745	1.02972	0.990373		60.404	69.374	62.241	59.494	67.582	62.011		15.438	16.6172	14.5255	17.6745
76259		55.527	60.831	55.009	57.593	57.277	67.768				0	0	0	0	0	0		0	0	0	0	0	0		0	0	0	0	0	0		0.9786	0.998743	1.00421	0.956213	1.02159	0.98918		60.56	60.831	55.009	59.5096	57.277	67.768		15.438	16.6343	14.5935	17.6745
76359		57.527	62.378	52.502	57.601	62.237	62.732				0	0	0	0	0	0		0	0	0	0	0	0		0	0	0	0	0	0		0.974191	0.997491	1.00321	0.956635	1.02211	0.987952		61.241	62.378	52.502	59.4937	62.237	62.732		15.438	16.6343	14.5935	17.7555
76439		58.945	61.748	50.38	60.302	48.451	56.814				0	0	0	0	0	0		0	0	0	0	0	0		0	0	0	0	0	0		0.969876	0.996193	1.00352	0.957064	1.02242	0.987898		61.6546	61.748	52.1759	60.302	54.4249	61.2606		15.438	16.6343	14.5935	17.7555
76519		50.403	62.246	58.813	58.741	52.397	63.889				0	0	0	0	0	0		0	0	0	0	0	0		0	0	0	0	0	0		0.970162	0.996641	1.00341	0.951202	1.02271	0.988032		61.6455	62.246	58.813	59.9371	54.4189	63.889		15.4853	16.6343	14.5935	17.7555
76619		51.137	52.923	44.886	50.18	44.751	57.633				0	0	0	0	0	0		0	0	0	0	0	0		0	0	0	0	0	0		0.970304	0.997284	1.00337	0.951795	1.02312	0.988763		61.6384	55.6069	52.1813	59.9165	54.4056	61.2413		15.5453	16.6872	14.5935	17.7555
76699		50.537	60.145	42.539	59.287	50.106	51.332				0	0	0	0	0	0		0	0	0	0	0	0		0	0	0	0	0	0		0.970655	0.997684	1.00416	0.952186	1.02336	0.989347		61.6209	60.145	52.161	59.287	54.3952	61.2177		15.6018	16.7852	14.5935	17.8615
76779		44.388	49.72	47.097	46.418	47.191	60.889				0	0	0	0	0	0		0	0	0	0	0	0		0	0	0	0	0	0		0.971189	0.998242	1.00367	0.947614	1.02417	0.987948		61.416	55.5625	52.1418	60.0283	54.2278	60.889		15.697	16.827	14.5255	17.8615
76859		49.448	53.022	40.481	46.272	40.594	43.175				0	0	0	0	0	0		0	0	0	0	0	0		0	0	0	0	0	0		0.97204	0.999056	1.00369	0.9481	1.0173	0.988729		61.1646	55.6018	52.1702	60.0109	54.4849	61.1714		15.697	16.8053	14.5935	17.8615
76999		44.108	44.979	35.928	45.575	42.041	46.057				0	0	0	0	0	0		0	0	0	0	0	0		0	0	0	0	0	0		0.972921	0.999932	1.00296	0.947467	1.01757	0.986996		61.1199	55.6419	52.1956	60.0355	54.452	61.2447		15.697	16.8852	14.5935	17.828
77119		59.918	53.954	41.735	57.728	49.188	59.061				0	0	0	0	0	0		0	0	0	0	0	0		0	0	0	0	0	0		0.973774	1.00107	1.00268	0.947111	1.01404	0.985109		60.8984	53.954	52.254	60.0527	54.6062	59.061		15.697	16.9595	14.713	17.828
77199		56.529	58.47	47.93	64.864	44.999	65.779				0	0	0	0	0	0		0	0	0	0	0	0		0	0	0	0	0	0		0.97437	1.00224	1.00296	0.947513	1.01078	0.984383		60.7017	58.47	52.2469	64.864	55.0184	65.779		15.697	17.0375	14.713	17.828
77279		49.575	59.951	38.643	52.743	45.132	61.411				0	0	0	0	0	0		0	0	0	0	0	0		0	0	0	0	0	0		0.975934	1.00463	1.00313	0.94685	1.01059	0.984547		60.6969	59.951	52.3242	60.0654	55.0584	61.411		15.7258	17.2545	14.76	17.828
77359		60.336	59.823	44.276	54.488	50.031	51.383				0	0	0	0	0	0		0	0	0	0	0	0		0	0	0	0	0	0		0.974122	1.00649	1.00351	0.94797	1.01079	0.985342		61.2487	59.823	52.4199	60.0111	55.0849	61.2459		15.8475	17.414	14.7482	17.828
77439		50.265	53.535	48.892	52.214	38.788	62.741				0	0	0	0	0	0		0	0	0	0	0	0		0	0	0	0	0	0		0.971039	1.00623	1.00409	0.947126	1.00961	0.982777		61.6632	53.535	52.4521	60.1911	55.0961	62.741		15.932	17.316	14.7802	17.8615
77519		52.796	46.755	51.603	57.825	44.424	48.107				0	0	0	0	0	0		0	0	0	0	0	0		0	0	0	0	0	0		0.971051	1.00767	1.00541	0.946544	1.00644	0.980464		61.696	55.6796	51.603	60.2672	55.4201	61.3983		16.0703	17.3265	14.845	17.8615
77599		44.068	43.885	54.393	47.835	41.919	47.118				0	0	0	0	0	0		0	0	0	0	0	0		0	0	0	0	0	0		0.969631	1.00917	1.00537	0.945569	1.00316	0.98032		61.8336	55.6902	54.393	60.2913	55.88	61.3999		16.0855	17.488	14.867	17.7555
77679		48.742	54.251	39.753	42.202	44.342	49.766				0	0	0	0	0	0		0	0	0	0	0	0		0	0	0	0	0	0		0.968363	1.01024	1.00755	0.946428	1.00369	0.979359		62.0005	54.251	52.4931	60.27	55.9582	61.4109		16.137	17.5413	14.8537	17.7555
77759		45.037	49.938	34.41	50.286	40.721	39.369				0	0	0	0	0	0		0	0	0	0	0	0		0	0	0	0	0	0		0.969018	1.0118	1.00971	0.945801	1.00441	0.980026		62.0261	55.7144	52.4825	60.2855	55.9599	61.4033		16.2345	17.5753	14.866	17.7555
77859		39.643	39.189	38.455	35.198	27.832	33.622				0	0	0	0	0	0		0	0	0	0	0	0		0	0	0	0	0	0		0.970712	1.01475	1.01251	0.946817	1.00486	0.981741		61.9278	55.6705	52.3979	60.2954	55.9642	61.3363		16.2345	17.6625	14.866	17.7555
77999		39.958	47.753	37.501	45.093	34.345	31.751				0	0	0	0	0	0		0	0	0	0	0	0		0	0	0	0	0	0		0.970288	1.0149	1.01335	0.946646	1.00236	0.982478		62.0336	55.7208	52.3287	60.7701	56.0053	61.3933		16.2345	17.771	14.866	17.8427
78079		54.719	48.017	50.668	45.914	50.231	59.196				0	0	0	0	0	0		0	0	0	0	0	0		0	0	0	0	0	0		0.97069	1.01286	1.01576	0.948905	1.002	0.984161		62.0218	56.0988	50.668	60.4749	56.0158	61.3886		16.2345	17.8065	14.9067	17.925
78159		53.598	50.013	54.767	38.698	40.115	50.358				0	0	0	0	0	150		0	0	0	0	0	15.004		0	0	0	0	0	1		0.972101	1.01141	1.01554	0.95074	0.999732	0.982514		61.9427	56.2954	54.767	60.3338	56.1457	61.6771		16.2345	17.831	14.9703	17.9883
78239		52.502	46.036	49.079	44.854	50.374	57.592				0	0	0	0	0	150		0	0	0	0	0	16.1592		0	0	0	0	0	1		0.974797	1.01283	1.01809	0.950133	1.001	0.980213		61.8348	56.3298	52.2396	60.5459	56.1856	61.8904		16.3413	17.8888	15.0925	17.9883
78319		43.603	52.829	42.282	50.15	45.649	39.37				0	0	0	0	0	150		0	0	0	0	0	15.6896		0	0	0	0	0	1		0.975828	1.01338	1.0177	0.94926	1.00129	0.980039		61.8335	56.4107	52.4023	60.8103	56.157	61.911		16.3413	17.7298	15.155	17.9883
78399		53.343	50.953	41.931	51.8	52.883	52.092				0	0	0	0	0	150		0	0	0	0	0	15.8363		0	0	0	0	0	1		0.977518	1.01654	1.01993	0.949843	1.00265	0.980462		61.8333	56.306	52.3649	60.8488	56.1883	61.9952		16.3955	17.8318	15.3257	17.994
78479		51.983	51.819	43.276	44.804	51.563	51.497				0	0	0	150	0	150		0	0	0	15.0629	0	15.8015		0	0	0	1	0	1		0.978706	1.01639	1.02237	0.949515	1.00438	0.981916		61.8338	56.4284	52.1976	60.8901	56.1845	61.9961		16.5213	17.8663	15.3257	18.0042
78579		45.082	46.1	37.134	44.155	33.494	44.238				0	0	0	0	0	150		0	0	0	0	0	16.0786		0	0	0	0	0	1		0.979794	1.01609	1.02271	0.950191	1.00213	0.983102		61.8344	56.4668	52.284	60.9847	56.3095	61.9989		16.6365	17.886	15.6085	18.042
78659		40.259	45.58	38.972	40.369	32.703	37.779				0	0	0	150	0	150		0	0	0	15.1551	0	16.3986		0	0	0	1	0	1		0.980824	1.01664	1.02442	0.948897	1.0002	0.984088		61.8455	56.5091	52.2908	61.1483	56.3813	62.003		16.6995	17.9205	15.9148	18.1615
78739		42.694	44.441	33.817	40.21	37.205	38.423				0	0	0	150	150	150		0	0	0	15.3438	15.8949	16.1052		0	0	0	1	1	1		0.98163	1.01221	1.02447	0.948491	1.00054	0.984767		61.9238	56.7321	52.4182	61.1656	56.3608	62.0059		16.745	17.9045	15.9398	18.266
78859		39.998	33.544	34.272	40.819	26.801	30.267				0	0	0	150	150	150		0	0	0	15.546	15.6956	16.2345		0	0	0	1	1	1		0.982606	1.00712	1.02444	0.949351	1.00166	0.983988		61.9852	56.9864	52.4669	61.1584	56.398	62.0082		16.7818	18.1407	15.9668	18.266
78999		54.18	49.627	46.085	47.396	52.619	45.981				0	0	0	150	150	150		0	0	0	15.3952	15.7549	16.0665		0	0	0	1	1	1		0.983232	1.00805	1.02756	0.949518	1.00197	0.98418		61.922	56.9919	52.3284	61.169	56.374	62.0077		16.7818	18.349	15.9668	18.3937
79079		49.848	51.16	46.395	55.693	50	49.476				0	0	0	150	150	150		0	0	0	15.4242	16.3079	16.4687		0	0	0	1	1	1		0.983621	1.00795	1.02793	0.948706	1.0014	0.984698		61.8828	57.0216	52.4223	61.2789	56.3377	61.9989		16.7818	18.4025	16.0345	18.3937
79159		50.38	56.191	49.927	50.804	32.505	37.749				0	0	0	0	150	150		0	0	0	0	15.7888	16.5175		0	0	0	0	1	1		0.984942	1.0081	1.02757	0.948743	1.00043	0.982021		61.9102	56.191	52.4319	61.1635	56.3636	62.0089		16.8258	18.5078	16.0345	18.3937
79239		50.404	54.372	48.458	46.812	44.433	63.984				0	0	0	0	150	150		0	0	0	0	16.088	17.0582		0	0	0	0	1	1		0.986365	1.00842	1.02659	0.949888	0.997996	0.977576		61.8342	54.372	52.5	61.1659	56.4233	63.984		16.8258	18.7092	16.0345	18.3937
79319		50.357	47.006	49.233	47.287	40.281	59.016				0	0	0	0	150	150		0	0	0	0	16.255	16.7835		0	0	0	0	1	1		0.987535	1.0077	1.02632	0.951368	0.998953	0.976662		61.8347	57.4592	52.5258	61.1655	56.3585	62.0966		17.0108	18.8072	16.0345	18.5228
79399		50.969	44.893	40.206	50.685	45.374	49.717				0	0	0	0	150	150		0	0	0	0	16.7986	17.3551		0	0	0	0	1	1		0.988296	1.00588	1.02717	0.952365	0.998061	0.976492		61.8338	57.6376	52.5682	61.1692	56.4182	62.2785		17.0108	18.8588	16.2015	18.6202
79479		60.452	73.1	40.334	51.123	35.727	42.291				0	0	0	150	150	150		0	0	0	15.0332	17.8343	17.7522		0	0	0	1	1	1		0.989191	1.00519	1.02591	0.951985	0.999637	0.975074		60.452	73.1	52.6278	61.2145	56.4252	62.3915		17.412	18.8588	16.2587	18.671
79559		44.281	65.649	35.042	38.794	42.172	43.981				0	0	0	150	150	150		0	0	0	15.2962	17.8869	18.1607		0	0	0	1	1	1		0.990027	1.00584	1.02656	0.953109	1.0007	0.975746		61.8336	65.649	52.6163	61.163	56.3564	62.3464		17.412	18.8588	16.2587	18.6202
79699		45.683	39.994	45.631	47.203	21.638	46.563				0	0	0	0	150	150		0	0	0	0	17.7815	18.1596		0	0	0	0	1	1		0.990383	1.0063	1.02432	0.952942	1.00016	0.974535		61.8332	57.6219	52.6732	61.1644	56.3839	62.4353		17.4235	18.8588	16.2755	18.6202
79799		38.36	35.156	29.921	31.816	32.403	31.997				0	0	0	0	150	150		0	0	0	0	18.0448	18.0067		0	0	0	0	1	1		0.991104	1.00601	1.02396	0.953423	1.0009	0.974605		61.781	57.633	52.7069	61.1604	56.351	62.4269		17.4235	18.8588	16.3023	18.7263
79879		42.511	40.187	38.522	48.647	33.428	36.276				0	0	0	0	150	150		0	0	0	0	16.6354	16.9491		0	0	0	0	1	1		0.991531	1.00577	1.02472	0.953783	1.00156	0.975098		61.7424	57.8426	52.7266	61.1573	56.3332	62.3899		17.4235	18.8792	16.3533	18.7263
79999		51.938	51.756	54.913	45.957	38.929	51.548				0	0	0	0	150	150		0	0	0	0	16.4566	16.746		0	0	0	0	1	1		0.992055	1.00638	1.02542	0.954268	1.00182	0.97561		61.6951	57.9377	54.913	61.1266	56.3264	62.1873		17.4235	18.9245	16.3533	18.7678
80079		59.406	61.745	50.842	56.104	51.147	49.723				0	0	0	0	150	150		0	0	0	0	16.6509	16.838		0	0	0	0	1	1		0.992048	1.00624	1.02579	0.953436	1.00295	0.976535		61.6958	61.745	50.842	61.1459	56.2766	62.0678		17.4235	18.9348	16.3533	18.7678
80159		57.669	48.987	45.602	51.485	44.119	46.388				0	0	0	0	150	150		0	0	0	0	15.7379	16.2717		0	0	0	0	1	1		0.992293	1.00536	1.02655	0.954328	1.004	0.977234		61.683	58.0033	52.6923	61.1249	56.2133	62.04		17.4235	18.9348	16.3533	18.6388
80239		55.315	48.965	51.628	44.723	42.101	45.244				0	0	0	0	150	150		0	0	0	0	15.317	17.0307		0	0	0	0	1	1		0.992019	1.0054	1.02735	0.953551	1.00303	0.978264		61.653	58.0403	51.628	61.1447	56.1154	62.0159		17.0222	18.9758	16.3533	18.6388
80339		56.993	66.781	39.364	51.19	41.424	40.104				0	0	0	0	150	150		0	0	0	0	15.6484	17.4198		0	0	0	0	1	1		0.990742	1.00381	1.02814	0.953645	1.00113	0.979409		61.6813	66.781	52.6703	61.1437	56.1449	62.0107		17.0222	18.9952	16.3533	18.6388
80439		44.049	49.822	44.146	37.291	29.975	43.167				0	0	0	0	150	150		0	0	0	0	16.4022	17.8055		0	0	0	0	1	1		0.990344	1.0017	1.02717	0.953448	0.996098	0.980341		61.7028	58.2672	52.6838	61.1458	56.346	62.006		17.0222	19.0553	16.3533	18.6388
80519		53.41	65.351	38.135	38.774	32.41	35.665				0	0	0	150	150	150		0	0	0	15.0567	16.5993	17.9762		0	0	0	1	1	1		0.991112	1.00147	1.02651	0.954301	0.996606	0.980853		61.6731	65.351	52.6929	61.1257	56.3321	62.0034		17.0265	19.1955	16.3533	18.682
80619		50.672	62.266	44.994	50.287	34.864	37.698				0	0	0	0	150	150		0	0	0	0	17.1187	18.3706		0	0	0	0	1	1		0.991506	1.00216	1.02662	0.955148	0.996777	0.981758		61.6644	62.266	52.6668	61.1006	56.3275	61.8994		17.039	19.1955	16.3023	18.7832
80699		48.713	61.813	55.104	42.801	31.632	41.432				0	0	0	150	150	150		0	0	0	15.6082	16.7369	19.1323		0	0	0	1	1	1		0.992334	1.00272	1.02703	0.956164	0.997299	0.982524		61.6417	61.813	55.104	60.9581	56.318	61.8048		17.039	19.1955	16.3023	18.7832
80799		59.224	76.037	47.832	50.55	65.152	52.247				0	0	0	150	150	150		0	0	0	15.3641	17.1129	18.9967		0	0	0	1	1	1		0.9929	1.00293	1.02706	0.956386	0.997321	0.982865		61.6154	76.037	52.6625	60.9265	65.152	61.7779		17.039	19.1955	16.3327	18.8155
80879		59.373	62.943	50.87	54.769	57.935	49.998				0	0	0	150	150	150		0	0	0	15.5484	17.0729	18.0875		0	0	0	1	1	1		0.993091	1.00295	1.02696	0.956385	0.997266	0.983098		61.6066	62.943	50.87	60.9266	57.935	61.7595		17.08	19.1955	16.3697	18.9222
80999		51.416	64.966	44.334	41.997	45.894	47.286				0	0	0	0	150	150		0	0	0	0	17.0743	17.8941		0	0	0	0	1	1		0.993336	1.00331	1.02647	0.956791	0.997237	0.983334		61.5952	64.966	52.6684	60.8894	56.3122	61.7409		17.168	19.2652	16.4162	19.022
81079		61.835	51.33	48.759	49.01	51.471	49.311				0	0	0	150	150	150		0	0	0	15.0528	17.7422	18.1982		0	0	0	1	1	1		0.994011	1.00378	1.02675	0.957751	0.997718	0.983616		61.835	58.263	52.6453	60.8192	56.1554	61.6789		16.983	19.2652	16.3895	18.964
81159		48.715	39.776	44.401	44.02	52.899	45.47				0	0	0	150	150	150		0	0	0	15.3206	18.0581	17.9944		0	0	0	1	1	1		0.994786	1.00373	1.02713	0.957793	0.998463	0.984349		61.1398	58.2636	52.6384	60.8173	56.0517	61.4081		16.939	19.2652	16.3895	18.8858
81239		46.161	45.218	46.305	40.227	32.933	50.149				0	0	0	150	150	150		0	0	0	15.0875	18.6008	18.1342		0	0	0	1	1	1		0.995122	1.0038	1.02782	0.958847	0.998887	0.984876		60.6971	58.2628	52.6031	60.6044	55.9693	61.4022		17.048	19.2652	16.4	18.8858
81319		48.749	42.611	42.379	55.308	29.087	40.645				0	0	0	150	150	150		0	0	0	15.8488	18.6016	17.998		0	0	0	1	1	1		0.995574	1.0016	1.02828	0.958891	0.999051	0.985366		60.5203	58.3363	52.5194	60.5928	55.9605	61.3055		17.0698	19.2652	16.4132	18.8858
81399		40.188	41.936	36.071	43.484	31.069	37.595				0	0	0	150	150	150		0	0	0	15.6099	18.5675	18.0217		0	0	0	1	1	1		0.996209	0.999646	1.02912	0.959874	0.999431	0.986248		60.4722	58.4684	52.5109	60.3907	55.9073	61.2799		17.1203	19.2652	16.4588	18.8858
81479		45.2	40.982	38.482	39.199	30.602	34.63				0	0	0	150	150	150		0	0	0	15.3733	18.4119	17.4636		0	0	0	1	1	1		0.996831	1.00031	1.02958	0.96084	1.00005	0.986452		60.4115	58.4672	52.5068	60.3176	55.6941	61.2787		17.2203	19.2652	16.4785	19.0393
81559		32.891	39.528	35.739	33.492	28.932	29.408				0	0	0	150	150	150		0	0	0	16.2286	18.6756	17.6219		0	0	0	1	1	1		0.997175	1.00067	1.02965	0.961764	1.00037	0.98692		60.4005	58.439	52.5062	60.2851	55.6601	61.2761		17.5002	19.345	16.5213	19.0592
81679		39.098	34.39	36.972	36.049	23.598	33.692				0	0	0	150	150	150		0	0	0	16.8352	18.9724	18.2025		0	0	0	1	1	1		0.997414	1.00138	1.03032	0.962528	1.00129	0.987152		60.3907	58.3606	52.4977	60.2671	55.4401	61.2748		17.576	19.345	16.534	19.09
81759		46.192	46.806	54.115	43.816	33.254	54.152				0	0	0	150	150	150		0	0	0	17.7035	20.3509	19.2878		0	0	0	1	1	1		0.997534	1.00212	1.02736	0.963088	1.00178	0.987724		60.3858	58.2807	54.115	60.1974	55.3211	61.1719		17.6863	19.5547	16.534	19.1405
81839		51.347	52.165	43.886	61.1	37.836	54.586				150	0	0	150	150	150		16.0491	0	0	18.7278	21.5625	19.9882		1	0	0	1	1	1		0.997922	1.00282	1.02753	0.963467	1.00202	0.987763		60.3698	58.2732	52.5522	61.1	55.2609	61.1626		17.807	19.6277	16.607	19.2272
82039		49.817	49.035	38.15	50.31	36.133	42.356				150	150	0	150	150	150		16.3183	15.2587	0	18.6789	21.6072	20.1761		1	1	0	1	1	1		0.997868	1.00286	1.02764	0.96376	1.0019	0.988072		60.3721	58.2728	52.5473	60.1133	55.2901	61.0888		18.0907	19.7565	16.752	19.482
82119		51.573	38.106	35.403	44.85	36.392	49.458				150	150	0	150	150	150		17.0573	16.0128	0	18.8439	22.1425	20.1972		1	1	0	1	1	1		0.997853	1.00301	1.02774	0.963758	1.00153	0.98766		60.3727	58.2712	52.5431	60.1136	55.12	60.8299		18.2362	19.7845	16.764	19.6127
82199		43.428	43.895	45.323	48.484	29.623	41.07				150	150	0	150	150	150		16.9642	15.8132	0	18.459	22.5334	20.1452		1	1	0	1	1	1		0.998211	1.00355	1.02449	0.964263	1.002	0.987991		60.2474	58.2457	52.6002	60.0108	55.0334	60.7761		18.143	19.6973	16.597	19.7375
82279		48.142	46.742	39.194	34.07	40.031	41.467				150	150	0	150	150	150		16.7834	15.6728	0	18.2469	21.7179	20.479		1	1	0	1	1	1		0.998882	1.00443	1.02473	0.964751	1.00283	0.988808		60.0395	58.2246	52.5177	60.0105	54.7681	60.5145		18.0053	19.6973	16.5765	19.8815
82379		41.699	56.159	34.406	41.159	28.812	40.877				150	150	0	150	150	150		16.874	15.9818	0	18.765	21.32	19.8731		1	1	0	1	1	1		0.999249	1.00513	1.02488	0.965849	1.00371	0.989124		59.8922	56.159	52.5164	59.9972	54.4686	60.2147		17.9692	19.6373	16.6273	19.8815
82459		41.174	46.925	31.797	42.53	33.806	45.513				150	150	0	150	150	150		16.4516	16.2873	0	19.1591	21.2582	19.9371		1	1	0	1	1	1		0.999528	1.00522	1.02504	0.966614	1.0043	0.989867		59.8133	58.1456	52.4942	59.9139	54.4597	60.1303		18.0603	19.7825	16.6085	19.762
82539		39.153	40.182	29.742	31.108	27.429	31.846				150	150	0	150	150	150		16.705	16.428	0	19.2859	21.2601	19.7558		1	1	0	1	1	1		0.999838	1.00541	1.02517	0.967111	1.00481	0.990304		59.7874	58.1394	52.4912	59.8823	54.4294	59.3713		18.1195	19.8792	16.6395	19.891
82619		35.198	37.1	33.656	28.622	23.507	26.67				150	150	0	150	150	150		16.3998	16.726	0	19.5434	21.3628	19.6243		1	1	0	1	1	1		1.00009	1.00562	1.02563	0.967911	1.00491	0.991035		59.6392	58.1285	52.4355	59.5172	54.4273	59.2366		18.0802	20.154	16.668	20.1025
82699		36.065	32.033	31.855	30.834	25.472	26.904				150	150	0	150	150	150		16.4693	16.6574	0	19.8881	21.2062	19.5862		1	1	0	1	1	1		1.00025	1.00614	1.02584	0.968283	1.00529	0.991362		59.6209	58.0975	52.4298	59.4454	54.4191	59.2248		18.1085	20.1893	16.801	20.182
82799		32.481	32.859	34.262	31.761	28.97	32.754				150	150	0	150	150	150		16.8404	17.0898	0	20.4492	21.8646	20.7621		1	1	0	1	1	1		1.00043	1.00639	1.02642	0.968641	1.00554	0.991363		59.5502	58.0172	52.414	59.4293	54.4145	59.2247		18.1138	20.276	16.801	20.3223
82879		43.706	42.913	43.431	41.52	43.014	40.821				150	150	150	150	150	150		17.5711	18.3057	15.7169	21.9235	22.6467	21.6916		1	1	1	1	1	1		1.00057	1.00691	1.02696	0.969339	1.00571	0.99144		59.5379	58.0065	52.3757	59.3856	54.3703	59.2219		18.2632	20.357	16.873	20.4195
82999		44.012	35.213	45.241	44.1	38.394	46.395				150	150	150	150	150	150		17.8802	18.7286	15.6412	22.2404	22.2833	21.7047		1	1	1	1	1	1		1.00063	1.00743	1.02712	0.969542	1.0061	0.991893		59.5326	57.9834	52.363	59.373	54.3207	59.2055		18.3698	20.4115	17.0165	20.4622
83079		49.068	43.653	43.487	50.64	42.771	44.316				150	150	150	150	150	150		18.1876	18.632	15.2554	22.4505	22.0231	22.172		1	1	1	1	1	1		1.00059	1.00794	1.02695	0.969852	1.0061	0.991677		59.5362	57.9477	52.376	59.3537	54.1312	59.1628		18.4565	20.4928	17.1472	20.537
83159		48.654	47.695	44.106	43.404	48.012	40.798				150	150	150	150	150	150		18.4505	19.0651	15.5697	22.802	21.2963	22.1817		1	1	1	1	1	1		1.00105	1.0082	1.02694	0.97043	1.00651	0.992399		59.3936	57.7922	52.2371	59.3275	53.9232	59.0607		18.6752	20.6965	17.2052	20.537
83239		45.656	35.369	40.659	43.137	35.341	51.117				150	150	150	150	150	150		18.5479	19.6455	16.0396	22.6323	21.6892	22.07		1	1	1	1	1	1		1.00165	1.00908	1.02679	0.971122	1.00707	0.992981		59.3304	57.5836	52.0581	59.3035	53.8579	59.0529		19.0382	20.6965	16.961	20.7398
83359		47.809	34.464	36.456	33.834	30.047	34.014				150	150	150	150	150	150		18.8256	21.0016	15.8177	22.6465	21.6267	22.0822		1	1	1	1	1	1		1.00211	1.00973	1.02715	0.971714	1.00748	0.993655		59.2225	57.4108	51.6251	59.0159	53.5885	59.0433		19.0012	20.6555	16.6782	20.835
83439		38.524	36.851	40.136	35.154	28.366	36.119				150	150	150	150	150	150		18.9738	21.8659	15.6387	22.9229	21.9014	22.7044		1	1	1	1	1	1		1.00271	1.01052	1.02787	0.97237	1.00797	0.994813		59.0569	57.2908	51.6219	58.9351	53.4977	58.9607		18.9622	21.053	16.6782	20.801
83519		37.924	31.87	30.092	26.586	24.543	29.53				150	150	150	150	150	150		19.0269	22.1467	15.9294	22.9677	21.8319	22.738		1	1	1	1	1	1		1.00285	1.01086	1.02786	0.973219	1.008	0.995546		59.0248	57.0408	51.622	58.7864	53.4289	58.6373		18.8445	21.0643	16.6782	20.7357
83599		36.235	34.386	33.173	27.276	24.798	31.827				150	150	150	150	150	150		18.9904	22.4537	16.26	22.956	21.701	22.2673		1	1	1	1	1	1		1.00328	1.01136	1.02847	0.973983	1.00837	0.99623		58.9862	56.9146	51.5888	58.7328	53.3515	58.6083		18.8642	21.0618	16.5555	20.6867
83699		36.988	36.309	30.397	30.559	17.425	26.879				150	150	150	150	150	150		19.0697	22.6013	16.5782	23.2812	22.2226	22.2334		1	1	1	1	1	1		1.00409	1.01189	1.0289	0.974725	1.00902	0.996607		58.9752	56.8642	51.5517	58.725	53.317	58.5924		18.8642	21.2293	16.5825	20.7497
83799		34.602	25.207	24.921	27.754	19.305	32.485				150	150	150	150	150	150		19.2291	22.8419	16.4896	23.5818	22.6732	22.7185		1	1	1	1	1	1		1.00436	1.01205	1.02913	0.975278	1.00941	0.996837		58.9693	56.8493	51.5321	58.7132	53.1543	58.5826		18.9327	21.31	16.6225	20.816
83879		41.927	38.72	38.698	42.243	41.552	39.508				150	150	150	150	150	150		19.8244	23.4099	17.2063	24.0584	23.6104	23.6152		1	1	1	1	1	1		1.00417	1.01217	1.02941	0.975874	1.01005	0.99711		58.9736	56.838	51.5077	58.7006	53.0788	58.5156		18.9947	21.3985	16.731	20.9
83999		43.702	38.678	42.465	39.012	39.724	37.209				150	150	150	150	150	150		19.5599	23.1787	17.7312	24.5899	23.2907	23.6671		1	1	1	1	1	1		1.00487	1.01268	1.02948	0.976277	1.0105	0.997514		58.9583	56.8167	51.5013	58.6879	52.9877	58.3947		19.0385	21.4838	16.9058	21.1505
84079		36.498	33.358	37.562	39.692	42.799	38.343				150	150	150	150	150	150		19.7241	23.2914	17.8496	25.1856	23.9246	24.2171		1	1	1	1	1	1		1.00544	1.01354	1.02963	0.97708	1.01087	0.997989		58.838	56.8033	51.4399	58.6002	52.9466	58.2529		19.1145	21.6263	16.933	21.1825
84159		44.415	33.119	28.185	36.011	29.904	41.289				150	150	150	150	150	150		19.8417	23.8543	18.305	25.0503	24.48	24.4511		1	1	1	1	1	1		1.00656	1.01424	1.03014	0.977768	1.0114	0.998855		58.3571	56.7887	51.3762	58.3888	52.8917	57.9894		19.0245	21.828	16.8107	21.2125
84239		33.871	28.311	37.709	39.079	28.495	38.361				150	150	150	150	150	150		20.096	23.874	18.4394	25.1428	24.7377	25.0933		1	1	1	1	1	1		1.00647	1.01419	1.03079	0.978277	1.01235	0.998988		57.8962	56.7904	51.161	58.2162	52.8388	57.9547		18.9698	22.063	16.7472	21.343
84319		35.88	27.433	34.231	35.022	26.189	30.241				150	150	150	150	150	150		20.3478	23.4433	18.5528	24.9663	24.9312	25.012		1	1	1	1	1	1		1.00691	1.01357	1.02882	0.97928	1.01313	0.999631		57.632	56.8028	51.1686	58.2086	52.6112	57.9242		18.8753	22.063	16.72	21.3238
84399		35.86	32.874	22.332	28.449	27.028	29.661				150	150	150	150	150	150		20.2501	24.0274	18.6784	24.7856	25.121	25.4366		1	1	1	1	1	1		1.00725	1.01403	1.02668	0.979898	1.01358	1.00029		57.6094	56.7287	51.1861	58.1644	52.569	57.8928		18.677	22.1007	16.7002	21.3238
84479		33.924	29.25	25.344	27.432	24.39	35.021				150	150	150	150	150	150		20.2623	23.9913	18.598	24.5404	25.1405	25.4666		1	1	1	1	1	1		1.00707	1.01445	1.0268	0.980932	1.0139	1.00091		57.5978	56.7248	51.065	58.0816	52.5606	57.7033		18.364	22.1007	16.671	21.3238
84559		32.359	27.524	23.627	22.494	12.545	26.034				150	150	150	150	150	150		20.6172	23.8542	18.3414	24.7243	25.0389	25.6488		1	1	1	1	1	1		1.00757	1.01518	1.02737	0.981694	1.01449	1.0013		57.581	56.6892	50.8839	57.9355	52.4466	57.6416		18.421	21.8328	16.6485	21.1388
84679		27.153	26.478	34.596	23.944	17.467	20.942				150	150	150	150	150	150		20.7932	24.4122	18.1484	24.7214	24.8539	25.6436		1	1	1	1	1	1		1.00788	1.01518	1.02703	0.982236	1.01444	1.00176		57.5682	56.6893	50.889	57.9239	52.3734	57.6002		18.421	21.839	16.6778	21.1633
84759		28.959	29.639	26.895	30.016	21.319	20.017				150	150	150	150	150	150		20.842	24.4073	18.1036	24.8857	24.7193	25.7941		1	1	1	1	1	1		1.00803	1.01599	1.02703	0.982968	1.0147	1.00218		57.293	56.6603	50.889	57.891	52.357	57.2486		18.5348	21.839	16.731	21.1953
84839		47.298	38.685	32.739	31.432	43.11	43.343				150	150	150	150	150	150		21.5494	25.0942	18.4606	25.6697	25.7679	26.3115		1	1	1	1	1	1		1.00814	1.01682	1.02738	0.9834	1.01523	1.00246		57.2642	56.5988	50.8839	57.8657	52.3229	57.2441		18.602	21.8808	16.9047	21.3188
84999		43.275	39.818	39.509	36.616	27.656	30.843				150	150	150	150	150	150		21.8419	25.2782	18.8622	25.5164	25.8723	26.1956		1	1	1	1	1	1		1.00841	1.01733	1.02728	0.983861	1.01488	1.0028		57.1907	56.4803	50.8854	57.8388	52.3292	57.2386		18.6728	21.8808	17.057	21.6365
85079		43.928	34.549	33.19	44.734	34.724	34.055				150	150	150	150	150	150		21.1984	24.985	19.0276	25.4008	26.3874	26.1652		1	1	1	1	1	1		1.0086	1.01765	1.02739	0.984213	1.01527	1.00313		57.1372	56.4666	50.8837	57.8179	52.2969	57.2334		18.6815	21.9858	17.1487	21.766
85159		37.989	33.733	36.631	39.53	28.094	35.427				150	150	150	150	150	150		21.204	25.1125	18.6004	25.031	26.3445	26.147		1	1	1	1	1	1		1.00878	1.0178	1.02756	0.985235	1.01578	1.00364		57.0038	56.3606	50.8535	57.6374	52.024	56.8492		18.187	21.9017	17.1058	21.7195
85239		40.086	42.269	33.108	36.079	24.181	33.035				150	150	150	150	150	150		20.7327	24.4481	18.8233	25.0131	26.3118	26.3964		1	1	1	1	1	1		1.00976	1.01859	1.02837	0.986317	1.01654	1.00466		56.7879	56.1727	50.6589	57.5548	51.7844	56.3562		18.006	21.6525	17.0738	21.61
85319		38.065	23.085	36.268	37.44	22.491	24.408				150	150	150	150	150	150		20.22	24.2527	18.9583	24.8154	25.8152	26.2512		1	1	1	1	1	1		1.01008	1.01912	1.02873	0.987045	1.01703	1.00512		56.5467	55.7895	50.3908	57.4258	51.6098	56.167		18.0365	21.4038	17.0805	21.467
85399		35.155	31.279	30.542	30.331	22.68	26.093				150	150	150	150	150	150		20.0847	24.1321	18.4905	24.6615	25.1793	26.2106		1	1	1	1	1	1		1.0105	1.01958	1.02788	0.987758	1.0112	1.00553		56.5122	55.6931	50.3833	57.3832	51.9756	55.8306		17.9808	21.2987	17.0335	21.467
85479		26.307	36.006	37.229	21.892	25.32	25.116				150	150	150	150	150	150		19.7372	24.029	18.0777	24.5197	25.0519	26.3264		1	1	1	1	1	1		1.00918	1.02034	1.02759	0.988446	1.01161	1.00621		56.51	55.655	50.2561	57.2099	51.7393	55.7221		17.6123	21.2987	16.967	21.1355
85559		30.758	23.34	32.994	29.046	19.599	23.85				150	150	150	150	150	150		19.3076	23.849	17.3259	24.0459	24.2592	26.3373		1	1	1	1	1	1		1.00951	1.02118	1.02785	0.989064	1.01214	1.00689		56.4409	55.6133	50.0958	57.1511	51.6056	55.4545		17.6028	21.2987	16.935	21.014
85659		30.929	24.045	24.415	22.73	20.581	26.131				150	150	150	150	150	150		19.1295	23.6659	17.7895	23.8611	24.2657	26.2751		1	1	1	1	1	1		1.0097	1.02183	1.02804	0.98994	1.01225	1.00739		56.3209	55.5849	50.085	57.1403	51.6041	55.3902		17.6393	21.4147	17.1002	20.9825
85779		24.416	22.93	29.639	23.965	17.998	25.488				150	150	150	150	150	150		19.3366	23.6329	17.5451	23.93	24.0482	26.3099		1	1	1	1	1	1		1.00993	1.02221	1.02808	0.990742	1.01268	1.00778		56.3191	55.4729	49.945	56.8871	51.5449	55.3604		17.672	21.5092	16.7383	20.8702
85859		34.917	33.216	32.319	40.406	35.995	36.594				150	150	150	150	150	150		19.9023	24.1546	17.636	24.2007	25.0085	27.2184		1	1	1	1	1	1		1.01028	1.02259	1.02845	0.991678	1.01301	1.00835		56.3164	55.2178	49.7901	56.8612	51.4514	55.3449		17.7308	21.549	16.6905	20.926
86019		46.999	37.855	32.427	40.352	30.38	35.686				150	150	150	150	150	150		20.5822	24.8051	18.4613	24.1717	25.1973	27.2731		1	1	1	1	1	1		1.01059	1.02313	1.02873	0.992341	1.01281	1.00875		55.8253	55.1438	49.778	56.8332	51.3459	54.958		17.5368	21.6803	16.7323	20.978
86099		41.756	28.775	35.575	42.166	29.343	38.421				150	150	150	150	150	150		20.6164	24.5832	18.1444	24.4661	25.094	26.7573		1	1	1	1	1	1		1.0106	1.02331	1.02833	0.993033	1.01204	1.00943		55.814	55.1211	49.7953	56.7778	51.4287	54.7384		17.3967	21.7393	16.8	21.1387
86179		41.572	40.565	31.586	37.819	27.553	29.767				150	150	150	150	150	150		20.6108	24.1875	18.1272	24.7052	25.0242	26.7216		1	1	1	1	1	1		1.0109	1.02355	1.0285	0.99366	1.01194	1.00976		55.6998	55.0921	49.7177	56.5819	51.2093	54.5993		17.3838	21.8283	16.9858	21.04
86259		44.627	29.672	29.877	37.1	35.004	29.909				150	150	150	150	150	150		20.4051	24.2471	17.9235	25.0263	24.6989	26.649		1	1	1	1	1	1		1.0116	1.02448	1.02907	0.994741	1.01221	1.01054		55.6124	54.9386	49.6507	56.1349	50.9986	54.5418		17.3748	21.6925	16.863	20.9967
86339		36.68	33.405	30.519	29.376	38.44	26.719				150	150	150	150	150	150		20.1524	23.4291	17.9669	24.617	24.4386	26.1685		1	1	1	1	1	1		1.01221	1.02521	1.02957	0.99583	1.01325	1.01103		55.5889	54.7283	49.55	55.8585	50.6264	54.0998		17.2802	21.7737	16.8183	20.9665
86419		39.148	29.107	32.18	28.06	24.881	28.65				150	150	150	150	150	150		19.8373	23.2365	17.6533	24.356	23.6916	25.646		1	1	1	1	1	1		1.01267	1.02583	1.03015	0.996859	1.01397	1.0117		55.5237	54.4157	49.2319	55.7326	50.376	53.7628		17.226	21.6763	16.7708	20.9522
86519		39.301	29.025	37.628	30.2	27.088	21.743				150	150	150	150	150	150		19.4284	23.5489	17.8371	23.9129	23.4899	25.2689		1	1	1	1	1	1		1.0128	1.02611	1.03027	0.997749	1.01441	1.01225		55.5015	54.4103	49.0966	55.6906	50.3432	53.5804		16.8792	21.6595	16.6198	20.8675
86599		28.796	28.043	23.073	25.588	15.169	18.068				150	150	150	150	150	150		19.3355	23.1336	17.8571	23.6176	22.9704	25.0809		1	1	1	1	1	1		1.0129	1.02621	1.03009	0.998526	1.01434	1.01284		55.4721	54.41	49.1014	55.6878	50.2119	53.4188		16.8933	21.7365	16.6918	20.8675
86679		22.762	28.08	30.217	26.241	23.603	15.372				150	150	150	150	150	150		19.22	23.2368	17.736	23.2264	22.3549	24.8075		1	1	1	1	1	1		1.01276	1.0266	1.03005	0.998832	1.01482	1.01341		55.4441	54.4083	49.0798	55.5626	50.0742	53.3345		17.1882	21.7365	16.5738	20.8023
86779		33.508	25.525	28.855	23.146	20.636	20.153				150	150	150	150	150	150		18.8682	22.898	17.5265	23.0216	21.8705	24.9378		1	1	1	1	1	1		1.01401	1.02666	1.02997	0.99934	1.01498	1.01327		55.3545	54.3938	48.9088	55.2637	50.015	53.1329		17.1202	21.6545	16.5385	20.665
86859		27.122	24.012	20.174	34.526	21.041	25.411				150	150	150	150	150	150		19.2546	23.2729	17.7485	23.498	22.2909	25.2281		1	1	1	1	1	1		1.014	1.02704	1.02985	0.999606	1.01476	1.01354		55.3167	54.3354	48.8801	55.1414	49.6797	52.9556		17.0832	21.704	16.4975	20.601
86999		41.334	37.049	37.833	35.82	33.647	40.602				150	150	150	150	150	150		20.2039	23.7561	17.9612	24.0784	22.3498	25.7916		1	1	1	1	1	1		1.01409	1.02748	1.03015	1.0003	1.01492	1.01381		55.2612	54.3061	48.8718	55.0853	49.0498	52.9499		17.0998	21.7713	16.5845	20.619
87079		36.121	39.974	34.891	31.654	26.418	32.275				150	150	150	150	150	150		20.1161	23.3302	17.9488	24.0437	21.8021	25.7822		1	1	1	1	1	1		1.01423	1.02771	1.03043	1.0009	1.01513	1.01398		55.017	54.2911	48.752	54.7832	48.8827	52.946		17.1575	21.8088	16.6073	20.526
87199		42.565	38.88	35.442	26.426	27.892	31.102				150	150	150	150	150	150		20.2217	23.6673	17.5709	24.1364	21.5693	25.4895		1	1	1	1	1	1		1.01443	1.02837	1.03044	1.0017	1.01572	1.01429		54.9468	54.0353	48.7153	54.6438	48.6635	52.8982		17.1717	21.6642	16.5947	20.4372
87279		41.557	38.479	33.668	43.119	24.76	31.153				150	150	150	150	150	150		20.7463	23.4771	17.0703	24.4227	21.3701	24.9049		1	1	1	1	1	1		1.01503	1.02908	1.03022	1.00262	1.01637	1.01465		54.733	54.0064	48.7025	54.5105	48.413	52.8229		17.1435	21.5917	16.4573	20.31
87359		39.926	33.603	35.354	32.924	34.633	33.781				150	150	150	150	150	150		20.4495	23.4336	16.8788	24.3705	21.3339	24.503		1	1	1	1	1	1		1.01562	1.02936	1.03013	1.00326	1.01717	1.0146		54.6668	53.9717	48.6109	54.4939	48.2411	52.546		17.122	21.3098	16.2082	20.2025
87439		32.915	27.516	31.56	28.479	25.82	29.711				150	150	150	150	150	150		20.0683	23.3223	16.5511	23.8568	21.0075	23.96		1	1	1	1	1	1		1.01648	1.03033	1.03067	1.0042	1.01762	1.01549		54.5309	53.7258	48.4471	54.4918	48.0035	52.3975		17.068	21.1812	16.1292	20.2025
87519		30.577	30.174	30.825	32.398	26.474	24.631				150	150	150	150	150	150		20.2034	23.2516	16.6993	23.7254	20.9374	23.426		1	1	1	1	1	1		1.01724	1.029	1.0315	1.00505	1.01813	1.01619		54.3076	53.7252	48.3467	54.3016	47.5721	52.2881		17.0207	21.0485	15.972	20.1645
87619		31.298	19.992	25.123	27.82	29.306	28.696				150	150	150	150	150	150		19.8013	22.6189	15.9923	23.2552	20.1775	22.4159		1	1	1	1	1	1		1.01773	1.0295	1.03149	1.00584	1.01823	1.01677		54.2651	53.6999	48.2491	54.016	47.4026	52.2137		16.982	20.9273	15.8413	20.157
87699		29.566	28.122	32.303	25.32	23.896	19.503				150	150	150	150	150	150		19.3709	22.666	15.9173	22.8274	20.0546	21.7668		1	1	1	1	1	1		1.01812	1.02994	1.03182	1.00643	1.01806	1.01723		54.0809	53.551	48.2101	53.9414	47.2702	52.1105		17.0422	20.7057	15.7082	20.244
87799		24.297	23.633	26.058	27.228	22.905	27.072				150	150	150	150	150	150		19.3503	22.4992	16.0423	22.1447	19.9591	21.3047		1	1	1	1	1	1		1.01815	1.03067	1.03224	1.00748	1.01856	1.01774		53.8113	53.5081	48.1906	53.6868	47.191	51.9204		17.034	20.7057	15.5745	20.0568
87879		24.943	25.948	26.291	24.768	24.83	20.629				150	150	150	150	150	150		18.9621	21.9382	15.5979	22.1029	19.9045	21.0188		1	1	1	1	1	1		1.01845	1.0313	1.03236	1.00819	1.01874	1.01816		53.7046	53.3833	48.1085	53.4382	47.032	51.7338		16.9565	20.7057	15.481	19.8963
87999		41.489	35.605	34.148	39.336	35.866	35.422				150	150	150	150	150	150		19.0007	22.3727	15.5157	22.0726	20.2502	21.3914		1	1	1	1	1	1		1.01851	1.03223	1.03237	1.00884	1.01909	1.01821		53.7038	53.0074	48.1083	53.22	46.4495	51.5419		17.0243	20.7057	15.5048	19.7455
88079		37.36	31.39	37.873	32.488	27.578	32.834				150	150	150	150	150	150		18.6382	22.5844	15.1999	21.6529	19.8287	21.2085		1	1	1	1	1	1		1.01842	1.03243	1.0321	1.00924	1.01908	1.01818		53.7051	52.9966	48.0693	53.1976	46.347	51.5195		17.062	20.7625	15.377	19.841
88159		31.621	31.603	38.657	27.995	34.228	39.067				150	150	150	150	150	150		18.0337	22.5375	15.1257	21.0628	19.4558	20.3201		1	1	1	1	1	1		1.01886	1.03292	1.03221	1.00944	1.01925	1.01871		53.6232	52.8738	47.9168	53.0417	46.0384	51.4242		17.1045	20.7915	15.3597	19.8062
88239		40.908	32.309	32.812	27.451	34.559	32.397				150	150	0	150	150	150		17.7711	22.4572	0	21.5032	18.7969	19.9021		1	1	0	1	1	1		1.01937	1.03343	1.03217	1.0102	1.01832	1.01913		53.5837	52.7193	47.8232	52.8362	45.9845	51.3381		16.9138	20.56	15.1217	19.641
88319		45.093	29.617	37.507	35.797	27.279	37.528				150	150	0	150	150	150		17.4379	22.5359	0	21.0364	18.5998	19.6868		1	1	0	1	1	1		1.02015	1.0343	1.03255	1.01142	1.01848	1.01983		53.4641	52.5881	47.6768	52.6834	45.9197	51.2371		16.8288	20.4948	14.9282	19.4752
88399		34.3	28.659	33.081	29.701	24.112	30.493				150	150	0	150	150	150		16.9841	21.9179	0	20.7023	18.0977	19.6708		1	1	0	1	1	1		1.02115	1.03261	1.03266	1.01218	1.01899	1.01985		53.3376	52.5601	47.661	52.4314	45.8964	51.1153		16.7767	20.4293	14.7495	19.2835
88479		34.775	39.207	36.347	32.007	26.724	36.972				150	150	0	150	150	150		16.4291	21.9012	0	20.5748	17.8401	19.4275		1	1	0	1	1	1		1.02165	1.03338	1.03181	1.01321	1.01931	1.0193		53.0051	52.2877	47.5288	52.232	45.8077	51.1112		16.735	20.0808	14.6923	19.1282
88559		29.185	24.951	29.958	31.836	21.774	26.23				150	150	0	150	150	150		16.0757	21.5297	0	20.4441	18.03	19.9288		1	1	0	1	1	1		1.0218	1.03279	1.03163	1.01408	1.01953	1.02005		52.8299	52.2669	47.246	52.1755	45.6651	50.5609		16.4763	19.97	14.685	19.0252
88639		31.366	26.902	24.507	34.14	18.254	26.953				150	150	0	150	150	150		15.8296	21.2666	0	20.2562	17.7874	19.1148		1	1	0	1	1	1		1.0221	1.03262	1.03163	1.01374	1.01967	1.02048		52.7794	52.2686	47.1854	51.9207	45.6283	50.2307		16.3795	19.965	14.5983	18.8083
88759		32.651	33.643	27.743	32.064	18.02	28.612				150	150	0	150	150	150		15.368	20.9389	0	19.8443	17.6665	18.6425		1	1	0	1	1	1		1.02224	1.03343	1.03153	1.01453	1.02006	1.02052		52.6931	52.1866	47.1175	51.8015	45.5105	50.1524		16.3053	19.9538	14.5615	18.7142
88859		37.82	25.763	37.802	32.97	22.796	29.921				150	150	0	150	150	150		15.1234	21.2064	0	19.6433	17.7058	18.0691		1	1	0	1	1	1		1.02222	1.03419	1.0316	1.0152	1.02026	1.0202		52.5583	52.1433	47.1142	51.5977	45.459	50.0935		16.039	19.9325	14.5615	18.6415
88999		41.201	33.194	39.398	36.891	31.782	33.182				150	150	0	150	150	150		15.1241	21.6466	0	19.6019	17.7683	18.2672		1	1	0	1	1	1		1.02208	1.03479	1.03197	1.01587	1.02058	1.02044		52.4837	51.9575	46.6269	51.2065	45.3958	50.0117		15.942	19.8358	14.5807	18.5252
89079		52.766	37.678	34.886	35.356	32.295	46.842				0	150	0	150	150	150		0	21.3023	0	19.4907	17.3232	17.6631		0	1	0	1	1	1		1.0221	1.03452	1.03189	1.01602	1.02037	1.02058		52.4542	51.8477	46.6002	51.1824	45.2344	49.9826		15.984	19.6443	14.5793	18.423
89159		44.79	37.995	41.798	30.48	35.217	36.974				0	150	0	150	150	150		0	20.5876	0	18.7746	17.0344	17.4947		0	1	0	1	1	1		1.02224	1.03497	1.03207	1.01624	1.02104	1.02061		52.4523	51.8363	46.597	51.1197	45.0347	49.8645		15.984	19.7007	14.5938	18.3675
89239		44.706	29.715	40.7	39.349	35.526	35.573				0	150	0	150	150	150		0	20.1015	0	18.2225	16.9067	17.198		0	1	0	1	1	1		1.02252	1.03574	1.03241	1.01678	1.02135	1.02118		52.4484	51.7376	46.5904	51.1154	44.9952	49.818		15.984	19.7007	14.6302	18.3675
89319		40.344	38.116	37.57	32.124	33.203	27.46				0	150	0	150	150	150		0	19.6351	0	18.0649	16.1859	17.3302		0	1	0	1	1	1		1.02298	1.03668	1.03278	1.01608	1.02216	1.02143		52.4297	51.3471	46.5834	51.121	44.8416	49.8106		15.9078	19.6305	14.6302	18.3337
89399		40.293	28.146	39.179	31.817	28.868	27.203				0	150	0	150	150	150		0	19.2344	0	17.3715	15.5972	16.8995		0	1	0	1	1	1		1.02366	1.03487	1.03346	1.01719	1.02314	1.0218		52.3698	51.346	46.4268	51.0444	44.5569	49.7495		15.875	19.58	14.5557	18.2997
89479		36.805	25.436	39.809	27.443	22.4	15.673				0	150	0	150	150	150		0	19.0956	0	16.755	15.5289	17.1649		0	1	0	1	1	1		1.02405	1.03322	1.03395	1.01824	1.02383	1.02224		52.3502	51.342	46.3197	50.8933	44.4838	49.7192		15.8148	19.3925	14.417	18.263
89559		32.86	31.446	35.082	26.209	26.158	34.139				0	150	0	150	150	150		0	18.3761	0	16.7561	15.3404	16.566		0	1	0	1	1	1		1.02448	1.03093	1.03437	1.01659	1.02395	1.02239		52.2061	51.3513	46.2973	50.8844	44.4388	49.6507		15.7215	19.3072	14.351	18.016
89639		32.333	28.366	34.203	32.909	22.681	34.693				0	150	0	150	150	150		0	17.9814	0	16.8656	15.2424	16.2591		0	1	0	1	1	1		1.02444	1.02872	1.03342	1.01709	1.02389	1.02239		52.1544	51.3594	46.3083	50.7182	44.4281	49.624		15.6465	19.2785	14.2675	17.8932
89719		28.397	18.249	20.631	26.198	21.389	30.488				0	150	0	150	0	150		0	17.8275	0	17.0222	0	16.7547		0	1	0	1	0	1		1.02427	1.02931	1.03433	1.01733	1.02334	1.02198		52.0225	51.3015	46.2244	50.6464	44.4162	49.5522		15.425	19.1775	14.1692	17.8772
89839		39.735	24.526	36.374	37.51	32.476	29.184				0	150	0	150	0	150		0	17.6479	0	17.2166	0	17.0799		0	1	0	1	0	1		1.0239	1.02993	1.03422	1.0178	1.02364	1.02229		51.9646	51.1729	46.0665	50.5259	44.3713	49.4642		15.4423	19.0778	14.2188	17.6405
89999		52.347	36.68	37.275	31.961	34.841	43.411				0	150	0	150	0	150		0	17.8452	0	17.4107	0	17.0186		0	1	0	1	0	1		1.02347	1.03044	1.03407	1.01845	1.02353	1.02233		51.9462	51.0552	46.0734	50.3357	44.2635	49.4103		15.5695	18.7385	14.3575	17.3532
90079		49.949	44.58	45.004	40.285	38.341	40.537				0	150	0	150	0	150		0	17.6725	0	17.0078	0	17.071		0	1	0	1	0	1		1.02334	1.03059	1.03355	1.0189	1.02319	1.02266		51.9471	50.8431	46.1116	50.2928	44.0851	49.356		15.5695	18.602	14.4252	17.271
90159		41.952	40.537	42.746	36.494	35.357	36.623				0	150	0	150	0	150		0	17.4764	0	16.361	0	16.7598		0	1	0	1	0	1		1.02305	1.03103	1.03327	1.0188	1.02304	1.02267		51.949	50.7387	46.0273	50.2863	44.1026	49.3345		15.6737	18.7925	14.514	17.3912
90239		48.808	37.172	33.286	36.695	40.407	32.85				0	150	0	150	0	150		0	16.5962	0	16.2676	0	15.8997		0	1	0	1	0	1		1.02344	1.03166	1.03353	1.01957	1.02308	1.0226		51.9371	50.3491	45.981	50.2715	43.9108	49.3352		15.6737	18.7925	14.4468	17.364
90319		50.044	34.646	39.462	42.031	34.469	37.73				0	150	0	150	0	0		0	16.0618	0	15.7498	0	0		0	1	0	1	0	0		1.02395	1.03217	1.03333	1.02068	1.02359	1.02292		51.9363	50.1316	46.0248	50.2002	43.8901	49.3082		15.6737	18.7925	14.514	17.2983
90399		48.046	39.913	37.175	42.864	25.871	29.279				0	150	0	150	0	0		0	15.3085	0	15.1899	0	0		0	1	0	1	0	0		1.02437	1.03288	1.03359	1.02125	1.02426	1.02354		51.7462	50.0801	45.9801	50.1408	43.5211	48.9906		15.5778	18.6972	14.4468	17.2183
90479		42.018	37.781	34.125	29.886	23.669	36.897				0	0	0	0	0	0		0	0	0	0	0	0		0	0	0	0	0	0		1.02459	1.03259	1.03396	1.01782	1.02394	1.02362		51.6258	49.9874	45.9355	50.2499	43.6002	48.6506		15.5415	18.5703	14.3985	17.2183
90559		38.393	32.774	30.874	30.112	17.797	32.141				0	0	0	0	0	0		0	0	0	0	0	0		0	0	0	0	0	0		1.02472	1.03333	1.03421	1.0173	1.02467	1.0203		51.5714	49.852	45.7409	50.1928	43.1145	48.9752		15.447	18.5305	14.2765	17.0913
90639		35.943	34.584	31.26	27.159	33.433	16.618				0	0	0	0	0	0		0	0	0	0	0	0		0	0	0	0	0	0		1.02471	1.03265	1.03436	1.01573	1.02461	1.02027		51.4686	49.8946	45.7261	50.1842	43.0184	48.5656		15.307	18.222	14.1653	16.9663
90719		37.946	27.142	30.617	27.417	22.983	21.167				0	0	0	0	0	0		0	0	0	0	0	0		0	0	0	0	0	0		1.02449	1.03323	1.03425	1.01614	1.02492	1.02021		51.4222	49.7516	45.7061	50.1275	42.7954	48.1692		15.2445	18.0402	14.1653	16.9028
90839		40.115	26.786	30.847	31.583	30.047	32.168				0	0	0	0	0	0		0	0	0	0	0	0		0	0	0	0	0	0		1.02418	1.03252	1.03404	1.01629	1.02512	1.02368		51.3667	49.6916	45.7176	49.9736	42.7541	47.7096		15.3262	18.0107	14.1915	16.824
90999		54.273	38.924	52.727	42.455	33.885	43.317				0	0	0	0	0	0		0	0	0	0	0	0		0	0	0	0	0	0		1.02376	1.03285	1.0345	1.01653	1.02505	1.02342		51.2463	49.4664	52.727	49.8212	42.6832	47.5586		15.368	17.9325	14.1438	16.6597
91079		52.65	39.53	48.873	42.659	45.667	40.962				0	0	0	0	0	0		0	0	0	0	0	0		0	0	0	0	0	0		1.02341	1.03337	1.03405	1.01631	1.02461	1.023		51.0889	49.2549	45.6001	49.7152	42.7033	47.3162		15.4925	17.9325	14.2272	16.9175
91199		47.756	45.605	48.322	39.611	42.7	51.111				0	0	0	0	0	0		0	0	0	0	0	0		0	0	0	0	0	0		1.02469	1.03379	1.03378	1.01648	1.02486	1.02241		50.949	49.1428	45.6023	49.4166	42.6067	47.2947		15.6193	17.9325	14.2572	17.0938
91279		47.843	47.12	48.707	40.985	33.674	45.352				0	0	0	0	0	0		0	0	0	0	0	0		0	0	0	0	0	0		1.02465	1.03433	1.03404	1.01705	1.02464	1.01908		50.9495	49.128	45.6002	49.1087	42.6178	47.6702		15.6193	17.9325	14.2572	17.0637
91359		55.478	41.668	39.619	41.417	33.348	41.613				0	0	0	0	0	0		0	0	0	0	0	0		0	0	0	0	0	0		1.02119	1.0352	1.03353	1.01763	1.02495	1.0191		51.3382	49.0504	45.6456	48.8854	42.5041	47.3638		15.661	17.7597	14.3395	17.0573
91439		48.791	36.477	37.468	38.39	27.59	41.925				0	0	0	0	0	0		0	0	0	0	0	0		0	0	0	0	0	0		1.01953	1.03355	1.03375	1.01754	1.02571	1.01941		51.4086	49.1039	45.6341	48.8892	42.3142	47.286		15.6193	17.7597	14.3395	17.0473
91519		48.123	39.493	35.963	37.888	33.901	32.209				0	0	0	0	0	0		0	0	0	0	0	0		0	0	0	0	0	0		1.01966	1.03128	1.03276	1.01822	1.02616	1.0156		51.338	49.3214	45.6873	48.8659	42.1906	47.6679		15.5815	17.7597	14.3395	17.035
91599		39.071	40.296	36.561	28.901	35.919	35.924				0	0	0	0	0	0		0	0	0	0	0	0		0	0	0	0	0	0		1.01958	1.03112	1.03278	1.01873	1.0265	1.01443		51.2759	49.3629	45.686	48.7105	42.101	47.6711		15.3422	17.6755	14.3395	16.9712
91685		39.044	33.803	33.49	34.357	31.205	28.714				0	0	0	0	0	0		0	0	0	0	0	0		0	0	0	0	0	0		1.0197	1.03062	1.03204	1.01866	1.02606	1.01484		51.1037	49.1287	45.726	48.5473	42.1183	47.5081		15.2233	17.6382	14.3395	16.9285
91779		34.302	28.897	33.526	31.87	24.955	37.078				0	0	0	0	0	0		0	0	0	0	0	0		0	0	0	0	0	0		1.01992	1.02919	1.03183	1.01851	1.02568	1.01562		50.9626	49.3921	45.731	48.3563	42.0683	47.2897		15.1845	17.6382	14.439	16.828
91879		35.826	33.426	30.496	27.297	20.895	24.593				0	0	0	0	0	0		0	0	0	0	0	0		0	0	0	0	0	0		1.01955	1.02682	1.03243	1.01895	1.02589	1.01949		50.9226	49.5391	45.7046	48.2325	41.9598	47.1244		15.1673	17.608	14.439	16.6485
91999		48.343	42.324	38.778	40.839	32.961	43.387				0	0	0	0	0	0		0	0	0	0	0	0		0	0	0	0	0	0		1.01966	1.02485	1.03231	1.01934	1.02616	1.02265		50.9084	49.7118	45.6577	47.8352	41.9421	46.658		15.1755	17.608	14.3395	16.3253
92079		54.291	55.538	37.773	47.354	33.847	50.159				0	0	0	0	0	0		0	0	0	0	0	0		0	0	0	0	0	0		1.02146	1.02501	1.03197	1.01916	1.02575	1.02229		50.7115	55.538	45.6639	47.7087	41.8574	46.5851		15.1755	17.608	14.387	16.1418
92159		48.878	44.797	48.717	44.604	39.254	45.213				0	0	0	0	0	0		0	0	0	0	0	0		0	0	0	0	0	0		1.02491	1.02486	1.03275	1.01952	1.0266	1.02204		50.5321	49.5836	45.6498	47.6482	41.8037	46.5945		15.162	17.3765	14.479	16.0945
92239		48.955	35.736	54.968	51.802	38.223	53.307				0	0	0	0	0	0		0	0	0	0	0	0		0	0	0	0	0	0		1.02136	1.02471	1.03303	1.0196	1.02744	1.02196		50.6575	49.6241	54.968	47.5744	41.6306	46.4836		15.1755	17.3765	14.5785	15.858
92339		52.851	43.78	41.313	36.549	34.132	42.811				0	0	0	0	0	0		0	0	0	0	0	0		0	0	0	0	0	0		1.02002	1.02406	1.03198	1.01983	1.02765	1.02231		50.8625	49.7559	45.7439	47.5473	41.7031	46.4503		15.2233	17.3765	14.6683	15.858
92419		48.509	39.989	42.69	36.403	31.217	31.489				0	0	0	0	0	0		0	0	0	0	0	0		0	0	0	0	0	0		1.02021	1.02353	1.03321	1.02006	1.02685	1.02251		50.8373	49.6876	45.6851	47.6331	41.7803	46.4323		15.2233	17.235	14.5785	16.0945
92499		38.532	31.736	41.382	44.387	26.791	26.51				0	0	0	0	0	0		0	0	0	0	0	0		0	0	0	0	0	0		1.02025	1.02388	1.03254	1.01868	1.0259	1.02253		50.6961	49.3617	45.7091	47.6685	41.8488	46.4302		15.1755	17.1842	14.5785	16.0945
92579		39.622	35.975	45.73	30.187	24.429	33.982				0	0	0	0	0	0		0	0	0	0	0	0		0	0	0	0	0	0		1.02032	1.02277	1.03239	1.01891	1.02611	1.02205		50.612	49.1765	45.7145	47.616	41.8367	46.3913		15.162	17.1357	14.5785	15.858
92679		39.794	33.632	39.147	28.594	27.13	39.303				0	0	0	0	0	0		0	0	0	0	0	0		0	0	0	0	0	0		1.0204	1.02095	1.03171	1.01663	1.02606	1.02232		50.6074	49.6358	45.7319	47.6751	41.8393	46.338		15.162	17.1357	14.479	15.858
92759		42.19	35.913	42.02	49.463	29.735	43.793				0	0	0	0	0	0		0	0	0	0	0	0		0	0	0	0	0	0		1.02033	1.02018	1.03167	1.0158	1.02586	1.02177		50.5485	49.676	45.7322	47.6536	41.8513	46.3023		14.988	17.1357	14.2213	15.775
92839		59.551	63.323	64.139	48.241	46.021	40.601				0	0	0	0	0	0		0	0	0	0	0	0		0	0	0	0	0	0		1.02007	1.02026	1.0313	1.01534	1.02567	1.02152		59.551	63.323	64.139	47.6644	41.8619	46.2664		14.868	17.1357	14.2213	15.775
92999		93.79	72.04	70.927	43.758	46.949	44.689				0	0	0	0	0	0		0	0	0	0	0	0		0	0	0	0	0	0		1.01983	1.02037	1.03187	1.01493	1.02574	1.02164		93.79	72.04	70.927	47.6739	41.713	46.1674		14.868	17.371	14.2213	15.8993
93119		113.15	82.248	76.929	52.866	54.4	51.283				0	0	0	0	0	0		0	0	0	0	0	0		0	0	0	0	0	0		1.02135	1.0202	1.0319	1.01496	1.02581	1.02249		113.15	82.248	76.929	47.6283	54.4	45.9987		14.8113	17.371	14.2213	15.9353
93199		100.107	68.857	57.346	50.261	55.834	44.021				0	0	0	0	0	0		0	0	0	0	0	0		0	0	0	0	0	0		1.02462	1.02033	1.03181	1.0145	1.02647	1.02236		100.107	68.857	57.346	47.6411	55.834	45.9447		14.8113	17.371	14.2213	15.955
93279		112.975	92.577	68.336	44.289	56.495	42.867				0	0	0	0	0	0		0	0	0	0	0	0		0	0	0	0	0	0		1.02667	1.02061	1.03197	1.01462	1.0262	1.02216		112.975	92.577	68.336	47.6377	56.495	45.8599		14.8113	17.2695	14.2213	16.0433
93359		66.666	68.392	68.923	41.004	60.469	36.588				0	0	0	0	0	0		0	0	0	0	0	0		0	0	0	0	0	0		1.02695	1.02119	1.03207	1.01497	1.02627	1.02198		66.666	68.392	68.923	47.673	60.469	45.8985		14.868	17.2695	14.2213	16.057
93439		61.995	50.147	63.46	60.869	48.87	58.572				0	0	0	0	0	0		0	0	0	0	0	0		0	0	0	0	0	0		1.02683	1.02152	1.03223	1.01454	1.02478	1.02204		61.995	49.3195	63.46	60.869	41.8125	58.572		14.988	17.2695	14.1292	16.057
93519		86.132	78.912	70.945	55.687	53.073	57.887				0	0	0	0	0	0		0	0	0	0	0	0		0	0	0	0	0	0		1.02672	1.02068	1.03228	1.01455	1.025	1.02121		86.132	78.912	70.945	47.6828	41.8086	46.053		14.988	17.177	14.0425	16.0433
93599		76.519	77.257	55.051	51.86	47.3	53.576				0	0	0	0	0	0		0	0	0	0	0	0		0	0	0	0	0	0		1.02446	1.01989	1.03169	1.01411	1.02519	1.02129		76.519	77.257	55.051	47.6933	41.743	45.9648		14.868	17.177	13.8137	16.0433
93679		85.845	67.697	107.011	42.431	79.19	46.628				0	0	0	0	0	0		0	0	0	0	0	0		0	0	0	0	0	0		1.02444	1.01713	1.0317	1.01084	1.02483	1.02115		85.845	67.697	107.011	47.8159	79.19	45.8066		14.8113	17.177	13.8137	15.955
93759		77.109	69.418	96.963	44.318	60.341	42.535				0	0	0	0	0	0		0	0	0	0	0	0		0	0	0	0	0	0		1.02454	1.01737	1.03168	1.00726	1.02557	1.02088		77.109	69.418	96.963	48.4687	60.341	45.5669		14.6815	17.066	13.8137	15.955
93839		86.334	101.864	122.435	87.191	99.267	93.152				0	0	0	0	0	0		0	0	0	0	0	0		0	0	0	0	0	0		1.02659	1.01393	1.03219	1.01084	1.02549	1.02149		86.334	101.864	122.435	87.191	99.267	93.152		14.5905	17.177	13.7227	15.8828
93999		69.522	62.905	61.857	64.804	45.446	63.83				0	0	0	0	0	0		0	0	0	0	0	0		0	0	0	0	0	0		1.027	1.01378	1.03288	1.01059	1.02507	1.02111		69.522	62.905	61.857	64.804	41.6072	63.83		14.5905	17.177	13.716	15.7317
94099		92.358	82.601	116.649	98.197	92.544	87.299				0	0	0	0	0	0		0	0	0	0	0	0		0	0	0	0	0	0		1.02683	1.01389	1.03337	1.01346	1.02602	1.02098		92.358	82.601	116.649	98.197	92.544	87.299		14.675	17.177	13.716	15.564
94179		75.893	60.526	69.474	83.454	65.103	66.603				0	0	0	0	0	0		0	0	0	0	0	0		0	0	0	0	0	0		1.02623	1.01421	1.03372	1.01399	1.02667	1.0215		75.893	60.526	69.474	83.454	65.103	66.603		14.5425	17.066	13.716	15.521
94259		124.658	88.514	121.476	68.556	96.054	71.798				0	0	0	0	0	0		0	0	0	0	0	0		0	0	0	0	0	0		1.02613	1.01415	1.03392	1.0143	1.02677	1.02166		124.658	88.514	121.476	68.556	96.054	71.798		14.675	17.066	13.6752	15.564
94339		77.515	64.411	75.08	52.413	52.462	54.54				0	0	0	0	0	0		0	0	0	0	0	0		0	0	0	0	0	0		1.02625	1.01385	1.03338	1.01343	1.02671	1.02168		77.515	64.411	75.08	47.4413	41.6379	45.4994		14.7297	17.177	13.7662	15.564
94439		96.33	119.946	135.259	83.139	96.347	86.103				0	0	0	0	0	0		0	0	0	0	0	0		0	0	0	0	0	0		1.02647	1.01245	1.03262	1.01028	1.0266	1.02173		96.33	119.946	135.259	83.139	96.347	86.103		14.7297	17.177	13.995	15.564
94519		107.446	104.727	114.092	80.078	75.396	106.004				0	0	0	0	0	0		0	0	0	0	0	0		0	0	0	0	0	0		1.0267	1.01283	1.03257	1.01038	1.0266	1.02158		107.446	104.727	114.092	80.078	75.396	106.004		14.7297	17.177	13.995	15.564
94639		102.134	113.156	82.664	92.898	53.846	68.346				0	0	0	0	0	0		0	0	0	0	0	0		0	0	0	0	0	0		1.02632	1.01232	1.03289	1.00699	1.02635	1.02109		102.134	113.156	82.664	92.898	41.6517	68.346		14.7297	17.066	13.995	15.564
94719		106.659	83.55	99.991	80.292	63.45	76.724				0	0	0	0	0	0		0	0	0	0	0	0		0	0	0	0	0	0		1.0268	1.01227	1.03298	1.01079	1.02642	1.02126		106.659	83.55	99.991	80.292	63.45	76.724		14.675	17.066	13.7662	15.521
94799		101.448	72.541	55.458	98.949	43.86	87.361				0	0	0	0	0	0		0	0	0	0	0	0		0	0	0	0	0	0		1.02671	1.01185	1.03301	1.00736	1.0262	1.02124		101.448	72.541	55.458	98.949	41.5636	87.361		14.5425	17.066	13.7662	15.521
94879		91.101	60.211	72.986	41.011	62.308	47.996				0	0	0	0	0	0		0	0	0	0	0	0		0	0	0	0	0	0		1.02661	1.01123	1.03314	1.00611	1.02631	1.02226		91.101	60.211	72.986	47.7821	62.308	45.3674		14.3765	17.0337	13.6737	15.521
94999		85.475	85.24	122.081	69.35	92.013	67.361				0	0	0	0	0	0		0	0	0	0	0	0		0	0	0	0	0	0		1.02658	1.01121	1.03386	1.00589	1.03087	1.02277		85.475	85.24	122.081	69.35	92.013	67.361		14.285	16.8568	13.6737	15.521
95079		72.506	70.061	73.177	57.918	52.955	60.22				0	0	0	0	0	0		0	0	0	0	0	0		0	0	0	0	0	0		1.02677	1.01102	1.03417	1.00707	1.03938	1.02228		72.506	70.061	73.177	57.918	40.1155	60.22		14.132	16.7537	13.602	15.443
95159		84.725	75.644	76.265	60.414	44.447	63.472				0	0	0	0	0	0		0	0	0	0	0	0		0	0	0	0	0	0		1.02685	1.01134	1.03481	1.01057	1.03887	1.02181		84.725	75.644	76.265	60.414	40.1611	63.472		14.0497	16.7537	13.602	15.443
95239		71.341	66.193	53.769	75.743	47.622	58.522				0	0	0	0	0	0		0	0	0	0	0	0		0	0	0	0	0	0		1.02663	1.01153	1.0348	1.01069	1.03948	1.02138		71.341	66.193	53.769	75.743	40.2728	58.522		14.132	16.8568	13.602	15.443
95339		70.663	68.285	52.668	72.111	33.388	68.43				0	0	0	0	0	0		0	0	0	0	0	0		0	0	0	0	0	0		1.02625	1.01187	1.03466	1.01082	1.03937	1.0222		70.663	68.285	52.668	72.111	40.282	68.43		14.132	17.0337	13.6737	15.521
95459		53.856	59.651	69.693	90.911	51.895	66.537				0	0	0	0	0	0		0	0	0	0	0	0		0	0	0	0	0	0		1.02627	1.01231	1.03358	1.01112	1.03989	1.02243		49.6061	59.651	69.693	90.911	40.2362	66.537		14.132	17.066	13.7662	15.521
95539		68.296	51.076	75.933	58.387	66.551	61.681				0	0	0	0	0	0		0	0	0	0	0	0		0	0	0	0	0	0		1.02658	1.01206	1.0338	1.00761	1.03177	1.02257		68.296	50.0342	75.933	58.387	66.551	61.681		14.132	17.066	13.6737	15.521
95619		45.123	40.809	39.239	51.207	39.936	35.623				0	0	0	0	0	0		0	0	0	0	0	0		0	0	0	0	0	0		1.02671	1.01204	1.03404	1.00841	1.03211	1.02261		49.5604	50.0361	45.2324	47.6644	40.7131	45.2594		14.132	17.066	13.6737	15.521
95703		43.662	44.394	59.944	48.829	46.344	52.941				0	0	0	0	0	0		0	0	0	0	0	0		0	0	0	0	0	0		1.02628	1.01106	1.03348	1.00882	1.03211	1.0227		49.6048	49.9936	59.944	47.6546	40.7131	45.255		14.132	17.0337	13.6737	15.521
95779		48.617	44.129	54.376	37.13	37.294	26.838				0	0	0	0	0	0		0	0	0	0	0	0		0	0	0	0	0	0		1.02582	1.01119	1.03234	1.00776	1.02682	1.02267		49.6652	49.899	54.376	47.68	41.5349	45.217		14.132	16.8568	13.602	15.521
95879		43.803	60.466	73.494	45.624	39.013	38.155				0	0	0	0	0	0		0	0	0	0	0	0		0	0	0	0	0	0		1.02647	1.01246	1.03144	1.00604	1.02665	1.02281		49.4501	60.466	73.494	47.7878	41.5439	45.1893		14.0497	16.7537	13.508	15.521
95999		66.199	63.005	84.488	38.057	57.643	30.793				0	0	0	0	0	0		0	0	0	0	0	0		0	0	0	0	0	0		1.02624	1.01265	1.03127	1.00594	1.02624	1.02247		66.199	63.005	84.488	47.6829	57.643	45.1941		14.132	16.7537	13.3167	15.443
96119		70.563	61.34	59.713	51.026	39.383	53.379				0	0	0	0	0	0		0	0	0	0	0	0		0	0	0	0	0	0		1.02626	1.0127	1.03187	1.00762	1.03115	1.02179		70.563	61.34	59.713	47.4862	40.6658	45.1835		14.0497	16.7537	13.1477	15.3145
96206		70.865	52.275	65.377	43.071	39.879	49.624				0	0	0	0	0	0		0	0	0	0	0	0		0	0	0	0	0	0		1.02637	1.01183	1.03323	1.00772	1.03937	1.0213		70.865	49.8558	65.377	47.4795	40.1168	45.1868		14.0497	16.8568	13.1477	15.3145
96279		56.314	62.689	50.897	50.273	42.615	58.642				0	0	0	0	0	0		0	0	0	0	0	0		0	0	0	0	0	0		1.02625	1.01188	1.03466	1.00871	1.04284	1.02128		49.1208	62.689	44.7844	47.409	39.9522	58.642		14.0497	16.8568	13.1477	15.3145
96359		53.69	64.854	57.185	54.496	48.33	40.406				0	0	0	0	0	0		0	0	0	0	0	0		0	0	0	0	0	0		1.02608	1.01211	1.03495	1.00882	1.04258	1.02121		49.1554	64.854	57.185	47.4012	39.9653	45.1874		14.0497	17.0337	13.3167	15.3145
96439		58.996	65.198	48.204	45.256	45.03	41.666				0	0	0	0	0	0		0	0	0	0	0	0		0	0	0	0	0	0		1.02646	1.01262	1.03526	1.00838	1.04306	1.0208		58.996	65.198	44.9089	47.4319	39.941	45.1925		14.0497	17.0337	13.3167	15.3145
96519		43.106	59.322	45.977	38.814	29.18	34.173				0	0	0	0	0	0		0	0	0	0	0	0		0	0	0	0	0	0		1.02639	1.01121	1.03542	1.0072	1.04293	1.02086		49.0912	59.322	44.8994	47.5165	39.9474	45.1916		14.0497	17.0337	13.3167	15.3145
96599		39.428	41.809	45.359	32.762	21.849	36.463				0	0	0	0	0	0		0	0	0	0	0	0		0	0	0	0	0	0		1.02652	1.01005	1.03432	1.00735	1.04253	1.02076		49.0665	50.0563	44.9638	47.5054	39.9677	45.193		14.0497	17.0337	13.3167	15.3145
96699		47.792	34.851	34.229	42.504	30.638	38.204				0	0	0	0	0	0		0	0	0	0	0	0		0	0	0	0	0	0		1.02656	1.01035	1.03406	1.0074	1.04234	1.02084		49.0644	50.0329	44.9789	47.5021	39.977	45.192		14.0497	17.0337	13.3167	15.3145
96779		47.617	34.721	30.747	38.295	25.954	34.394				0	0	0	0	0	0		0	0	0	0	0	0		0	0	0	0	0	0		1.02602	1.01031	1.03559	1.00548	1.03802	1.02101		49.1688	50.0362	44.6731	47.6523	40.1094	45.1895		14.0497	17.0337	13.1477	15.3145
96859		35.699	28.255	31.965	26.604	20.749	36.492				0	0	0	0	0	0		0	0	0	0	0	0		0	0	0	0	0	0		1.02598	1.01011	1.03434	1.00358	1.02936	1.02086		49.1195	49.9596	44.8222	47.7108	40.6638	45.1916		14.0497	16.8568	13.089	15.3145
97019		35.44	32.635	23.498	32.17	24.722	19.854				0	0	0	0	0	0		0	0	0	0	0	0		0	0	0	0	0	0		1.02673	1.01039	1.03586	1.0033	1.02936	1.02099		48.9547	49.8367	44.5023	47.734	40.6638	45.1769		13.9362	16.7537	13.089	15.3145
97099		47.033	41.527	40.201	44.264	32.873	26.932				0	0	0	0	0	0		0	0	0	0	0	0		0	0	0	0	0	0		1.02653	1.01067	1.03443	1.00367	1.03802	1.0211		48.955	49.7165	44.8826	47.6557	40.0771	45.0613		14.0497	16.6917	13.089	14.9758
97199		48.653	52.062	38.063	45.606	33.457	42.579				0	0	0	0	0	0		0	0	0	0	0	0		0	0	0	0	0	0		1.02641	1.01067	1.03376	1.00548	1.03728	1.02018		48.9606	49.6202	44.9942	47.5178	40.0967	45.1211		14.0497	16.6917	12.9372	14.9758
97279		36.177	48.307	36.923	41.217	24.417	33.98				0	0	0	0	0	0		0	0	0	0	0	0		0	0	0	0	0	0		1.02625	1.01054	1.0336	1.00657	1.04112	1.02034		48.9533	49.4521	44.9951	47.4394	39.8835	45.1111		14.0497	16.616	12.9372	14.9758
97359		39.609	50.516	35.916	45.497	21.651	33.183				0	0	0	0	0	0		0	0	0	0	0	0		0	0	0	0	0	0		1.02604	1.01023	1.03291	1.00642	1.04131	1.01992		48.9837	49.4851	44.9988	47.5783	39.8784	45.1383		14.132	16.616	12.9372	15.3145
97439		39.33	46.491	37.133	41.161	25.999	34.439				0	0	0	0	0	0		0	0	0	0	0	0		0	0	0	0	0	0		1.02611	1.01076	1.03325	1.00653	1.04108	1.0199		48.979	49.4387	45.0549	47.5691	39.8847	45.1397		14.132	16.616	13.089	15.3145
97539		37.093	41.113	37.274	37.177	27.976	25.153				0	0	0	0	0	0		0	0	0	0	0	0		0	0	0	0	0	0		1.02645	1.01037	1.0332	1.00634	1.04111	1.02033		48.958	49.3811	45.0596	47.584	39.8839	45.1113		14.132	16.3192	12.9372	15.2052
97619		38.524	35.772	31.005	35.768	26.054	28.225				0	0	0	0	0	0		0	0	0	0	0	0		0	0	0	0	0	0		1.02682	1.01087	1.03347	1.0067	1.04088	1.02052		48.9546	49.3557	45.186	47.5557	39.8908	45.0991		14.285	16.3192	13.089	15.2052
97699		31.877	39.833	35.289	32.933	31.714	26.136				0	0	0	0	0	0		0	0	0	0	0	0		0	0	0	0	0	0		1.02726	1.01031	1.03339	1.00676	1.04157	1.02055		48.9542	49.3839	45.1888	47.5507	39.8745	45.0972		14.285	16.3192	13.089	15.2052
97799		30.785	35.091	48.116	23.679	20.106	34.229				0	0	0	0	0	0		0	0	0	0	0	0		0	0	0	0	0	0		1.02752	1.00956	1.03267	1.0068	1.04163	1.02071		48.9539	49.4162	45.2151	47.5482	39.9252	45.0868		14.3495	16.3192	13.089	15.2052
97879		33.559	35.917	27.612	28.959	21.658	25.313				0	0	0	0	0	0		0	0	0	0	0	0		0	0	0	0	0	0		1.02747	1.00978	1.03122	1.00557	1.04224	1.02087		48.9539	49.5327	45.2742	47.6455	39.9066	45.0762		14.3495	16.616	13.089	15.2052
97999		25.248	27.081	31.092	22.939	19.776	32.364				0	0	0	0	0	0		0	0	0	0	0	0		0	0	0	0	0	0		1.02767	1.00928	1.03147	1.00393	1.04211	1.02289		48.9537	49.7777	45.2629	47.6903	39.9107	44.6911		14.3495	16.6917	13.089	15.3145
98079		33.65	30.209	32.487	30.052	17.255	23.179				150	0	0	0	150	0		15.6421	0	0	0	15.0719	0		1	0	0	0	1	0		1.0272	1.00905	1.03339	1.00361	1.03749	1.02394		49.0239	49.8035	45.189	48.1513	40.0943	44.2939		14.3495	16.6917	13.089	15.443
98199		35.687	38.487	46.321	34.789	31.301	40.075				150	0	0	0	150	0		16.661	0	0	0	15.5534	0		1	0	0	0	1	0		1.02694	1.00894	1.03559	1.00313	1.04127	1.0241		49.0405	49.8166	45.01	48.1795	39.879	44.3857		14.3495	16.7522	13.089	15.443
98279		42.351	41.462	33.067	30.513	31.506	34.683				150	0	0	0	150	0		16.6455	0	0	0	15.1651	0		1	0	0	0	1	0		1.02644	1.00858	1.03478	1.00463	1.04026	1.02595		49.2502	49.856	45.0842	47.9155	39.9868	44.2894		14.4615	16.7522	13.089	15.443
98359		35.612	41.737	36.782	38.857	32.62	33.654				150	0	0	150	0	0		16.657	0	0	15.1462	0	0		1	0	0	1	0	0		1.02597	1.00889	1.03429	1.00462	1.04042	1.02584		49.2589	50.0131	45.2234	48.1916	40.0593	44.3925		14.4615	16.7935	13.1477	15.521
98439		32.158	29.598	37.194	38.381	26.86	34.352				150	0	0	150	0	0		16.6858	0	0	15.4411	0	0		1	0	0	1	0	0		1.02596	1.00876	1.03482	1.00519	1.04036	1.02607		49.2591	50.1737	45.2041	48.2636	40.0615	44.3652		14.4615	16.8568	13.1477	15.564
98519		33.982	32.377	32.306	34.817	27.614	33.975				150	150	0	150	0	0		16.6278	15.1363	0	15.6078	0	0		1	1	0	1	0	0		1.02612	1.00941	1.03491	1.00543	1.04053	1.02636		49.2561	50.4038	45.2009	48.3805	40.0557	44.3323		14.4615	17.0337	13.1477	15.7018
98599		27.763	33.946	32.639	36.638	19.756	36.755				150	150	0	150	0	0		16.8193	15.5186	0	15.7334	0	0		1	1	0	1	0	0		1.02661	1.01037	1.03548	1.00437	1.04128	1.02622		49.2375	50.5269	45.1803	48.483	40.0306	44.3481		14.4615	17.066	13.1477	15.7783
98699		30.551	37.903	29.9	26.66	24.612	25.649				150	150	0	150	150	0		16.7924	15.9927	0	15.7254	15.0561	0		1	1	0	1	1	0		1.02673	1.00994	1.03603	1.00496	1.04185	1.02657		49.2786	50.5471	45.2275	48.4819	40.0019	44.5163		14.675	17.066	13.3167	15.7783
98779		21.424	26.772	38.697	30.64	22.71	20.467				150	150	0	150	0	0		16.2462	16.3318	0	15.5494	0	0		1	1	0	1	0	0		1.02685	1.01045	1.03626	1.00517	1.04192	1.02702		49.2764	50.5235	45.2963	48.4815	39.9983	44.465		14.675	17.177	13.53	15.7783
98879		24.499	31.56	32.918	34.507	16.484	26.239				150	150	0	150	0	0		16.2771	17.0298	0	15.7714	0	0		1	1	0	1	0	0		1.02679	1.01085	1.03445	1.00491	1.04228	1.02715		49.2774	50.465	45.5176	48.5378	39.98	44.4494		14.675	17.177	13.6737	15.8828
98999		24.564	30.575	26.195	21.572	19.309	26.581				150	150	0	150	0	0		16.5188	17.1165	0	15.4519	0	0		1	1	0	1	0	0		1.0265	1.01167	1.03444	1.00462	1.04219	1.02732		49.8168	50.5471	45.5183	48.6781	40.0634	44.6145		14.7297	17.2422	13.6737	15.955
99079		28.143	36.775	28.916	34.153	23.382	18.667				150	150	0	150	0	0		16.4137	17.2779	0	15.967	0	0		1	1	0	1	0	0		1.0266	1.01188	1.03458	1.00477	1.04278	1.02734		49.8463	50.6127	45.6043	48.7588	40.1316	44.8385		14.8207	17.2892	13.7662	16.0433
99199		37.498	34.762	35.458	44.905	32.976	41.598				150	150	0	150	0	0		16.4872	17.5154	0	16.2751	0	0		1	1	0	1	0	0		1.02647	1.0125	1.03479	1.00496	1.04305	1.02769		49.9504	50.6533	45.6176	48.8467	40.2882	44.9995		14.8207	17.4397	13.995	16.057
99299		40.34	38.798	30.5	34.276	35.415	38.562				150	150	0	150	0	0		16.2377	17.8322	0	16.2821	0	0		1	1	0	1	0	0		1.02637	1.0126	1.03451	1.00451	1.04358	1.03088		49.9559	50.7041	45.6515	48.9527	40.2392	44.6218		14.8207	17.2957	13.995	16.1352
99379		39.636	40.418	41.926	36.407	31.894	31.468				150	150	0	150	0	0		16.0099	18.3705	0	16.4852	0	0		1	1	0	1	0	0		1.02576	1.01243	1.03435	1.00433	1.04563	1.03049		49.8891	50.7177	45.6535	49.0074	40.0027	44.657		14.7297	17.2957	13.995	16.3145
99459		39.364	36.611	41.687	35.097	27.414	44.278				150	150	0	150	0	0		15.5543	17.5163	0	16.2815	0	0		1	1	0	1	0	0		1.0253	1.01274	1.03445	1.0047	1.0454	1.03046		50.0119	50.7166	45.6519	49.0057	40.0144	44.6595		14.8207	17.3765	14.0817	16.3145
99539		35.551	29.104	47.509	34.578	19.028	35.591				150	150	0	150	0	0		15.0832	17.4499	0	16.1385	0	0		1	1	0	1	0	0		1.02549	1.0133	1.03467	1.00543	1.04556	1.03086		50.0021	50.7147	45.648	49.0022	40.0777	44.8575		14.9792	17.3765	14.0817	16.3145
99619		33.488	31.197	34.053	34.557	22.937	36.907				0	150	0	150	0	0		0	17.1939	0	16.0401	0	0		0	1	0	1	0	0		1.0255	1.01432	1.03511	1.00589	1.04536	1.03142		50.0015	50.7045	45.6403	49.0081	40.0841	44.7723		15.1225	17.3765	14.0817	16.3627
99722		43.304	29.268	32.24	28.851	25.458	25.928				0	150	0	150	0	0		0	17.3271	0	15.5403	0	0		0	1	0	1	0	0		1.02548	1.01483	1.03555	1.0064	1.04572	1.03174		50.0027	50.7154	45.6328	49.0242	40.0724	44.7223		15.2015	17.608	14.0817	16.41
99799		33.96	22.506	27.237	25.668	20.523	26.912				0	150	0	150	0	0		0	17.0322	0	15.8155	0	0		0	1	0	1	0	0		1.02547	1.01529	1.0341	1.00686	1.04606	1.03236		50.0029	50.7778	45.6638	49.0158	40.0611	44.6535		15.263	17.699	14.3607	16.41
99879		21.226	26.22	33.408	30.974	27.968	26.011				0	150	0	150	0	0		0	16.7546	0	16.1104	0	0		0	1	0	1	0	0		1.02541	1.01565	1.03418	1.00683	1.04681	1.03257		50.0065	50.7377	45.7164	49.0162	40.1215	44.8753		15.263	17.699	14.5027	16.41
100019		37.133	27.74	21.759	20.122	20.787	21.01				0	150	0	150	0	0		0	16.6789	0	15.8095	0	0		0	1	0	1	0	0		1.02547	1.01576	1.03408	1.00737	1.04671	1.03254		50.3014	50.7256	45.9399	49.0375	40.137	45.0311		15.3257	17.699	14.5375	16.5488
100099		35.616	34.602	27.065	29.345	24.089	25.196				0	150	0	150	0	0		0	16.6161	0	16.2736	0	0		0	1	0	1	0	0		1.02557	1.01565	1.03314	1.00761	1.04725	1.03267		50.5114	50.9182	46.0228	49.2058	40.3624	45.0246		15.3955	17.9325	14.5375	16.7198
100224		48.951	35.9	39.473	31.737	27.63	39.806				0	150	0	150	0	0		0	16.8964	0	17.2132	0	0		0	1	0	1	0	0		1.02544	1.01621	1.03259	1.00809	1.05079	1.03251		50.6112	50.9467	46.138	49.2876	40.0324	45.1417		15.4815	18.0372	14.591	16.8077
100299		41.843	31.37	42.164	35.727	39.265	33.753				0	150	0	150	0	0		0	17.7094	0	17.2108	0	0		0	1	0	1	0	0		1.0252	1.01607	1.03146	1.00822	1.05192	1.03187		50.7072	50.9501	46.2073	49.3266	39.9778	45.1893		15.6585	18.0372	14.591	16.897
100379		43.184	48.278	44.107	43.825	33.91	38.637				0	150	0	150	0	0		0	17.8622	0	17.2663	0	0		0	1	0	1	0	0		1.02482	1.01574	1.03109	1.00763	1.05112	1.03175		50.7177	50.9161	46.2277	49.4303	40.0844	45.1909		15.7515	18.0372	14.5075	17.0678
100459		45.339	34.225	46.004	38.839	26.54	39.805				0	150	0	150	0	0		0	17.7531	0	17.226	0	0		0	1	0	1	0	0		1.02474	1.01633	1.03108	1.00806	1.05096	1.03176		50.7197	50.857	46.2284	49.3993	40.0896	45.1908		15.7515	18.0372	14.5075	17.0678
100539		36.328	39.73	36.162	39.566	31.235	37.827				0	150	0	150	0	0		0	17.4408	0	16.9863	0	0		0	1	0	1	0	0		1.02476	1.01668	1.03165	1.00882	1.0508	1.0317		50.7192	50.9356	46.2843	49.3449	40.0988	45.1916		15.7515	18.127	14.591	17.0678
100619		38.29	35.534	42.955	38.104	29.064	34.22				0	150	0	150	0	0		0	17.1767	0	16.9702	0	0		0	1	0	1	0	0		1.02499	1.01731	1.03177	1.00935	1.05142	1.03194		50.713	50.9742	46.2827	49.4303	40.0749	45.1883		15.7515	18.266	14.591	17.1397
100699		41.163	33.385	34.132	25.761	22.668	33.863				0	150	0	150	0	0		0	16.8068	0	16.5412	0	0		0	1	0	1	0	0		1.02522	1.01808	1.03222	1.01004	1.0514	1.03159		50.7067	50.9439	46.3015	49.3805	40.0755	45.2154		15.7515	18.266	14.6865	17.1397
100799		31.753	37.925	29.869	29.243	28.856	24.319				0	150	0	150	0	0		0	16.2797	0	15.996	0	0		0	1	0	1	0	0		1.02501	1.01868	1.03235	1.01058	1.05156	1.03277		50.7531	51.0009	46.3176	49.4659	40.2885	45.202		15.9052	18.643	14.7837	17.1618
100879		29.163	32.657	30.737	28.852	24.468	26.111				0	150	0	150	0	0		0	16.1712	0	15.9964	0	0		0	1	0	1	0	0		1.02499	1.01812	1.03282	1.0107	1.05159	1.03261		50.7536	51.0392	46.3664	49.6395	40.5378	45.2208		15.7515	18.643	14.8107	17.183
100999		27.741	38.522	28.224	25.304	15.78	23.813				0	150	0	150	0	0		0	16.0655	0	15.4258	0	0		0	1	0	1	0	0		1.0252	1.0181	1.03295	1.01052	1.05166	1.03304		50.8627	51.0404	46.4954	49.6557	41.0996	45.2722		15.9052	18.643	14.8452	17.183
101079		27.559	29.43	28.801	25.983	26.057	24.505				0	150	0	150	0	0		0	16.2833	0	15.2494	0	0		0	1	0	1	0	0		1.02533	1.0154	1.03321	1.0105	1.05112	1.03268		50.9846	51.2075	46.4678	49.657	41.4321	45.3469		16.0287	18.643	14.8452	17.183
101159		24.415	22.214	27.187	35.023	21.985	29.7				0	150	0	150	0	0		0	16.6536	0	15.5779	0	0		0	1	0	1	0	0		1.02523	1.01556	1.03306	1.01059	1.0509	1.03245		50.8602	51.1936	46.3553	49.6502	41.4502	45.3486		15.9052	18.2975	14.8452	17.1618
101239		44.598	37.942	40.891	35.917	27.338	38.102				150	150	0	150	0	0		15.2852	17.0282	0	16.0228	0	0		1	1	0	1	0	0		1.02523	1.01212	1.03383	1.01014	1.05079	1.03215		50.8603	51.45	46.3047	49.6831	41.4581	45.3506		15.7515	18.2832	14.8107	17.1618
101359		34.787	39.635	32.847	36.56	38.214	32.229				150	150	0	150	0	150		15.4508	17.6064	0	16.307	0	15.1362		1	1	0	1	0	1		1.02461	1.01207	1.03361	1.01086	1.04997	1.03121		50.7664	51.4502	46.3299	49.622	41.4986	45.4007		15.7515	18.2832	14.8452	17.1618
101439		40.291	36.459	46.28	40.267	42.272	29.928				150	150	0	150	0	150		15.8224	17.7401	0	16.2638	0	15.7226		1	1	0	1	0	1		1.02437	1.01206	1.03299	1.01049	1.04969	1.03061		50.7855	51.5104	46.3586	49.658	41.5125	45.4391		15.7515	18.575	14.8107	17.1618
101519		50.721	37.828	34.63	35.659	39.349	30.088				150	150	0	150	0	150		15.3974	17.7064	0	16.3851	0	15.6889		1	1	0	1	0	1		1.02407	1.01231	1.03289	1.01066	1.04947	1.03048		50.9468	51.7899	46.5021	49.7715	41.5233	45.4826		15.9052	18.643	14.8452	17.183
101599		39.143	38.323	34.299	38.659	30.799	34.628				150	150	0	150	0	150		15.5558	17.9418	0	15.9629	0	15.5024		1	1	0	1	0	1		1.0241	1.01271	1.03313	1.0108	1.04942	1.03009		51.1182	52.0031	46.6092	49.822	41.603	45.5134		16.0287	18.7257	14.9642	17.213
101679		37.785	34.93	33.699	37.922	22.332	29.616				150	150	0	150	0	150		15.9089	18.2773	0	15.4175	0	15.5605		1	1	0	1	0	1		1.02383	1.0129	1.03262	1.0108	1.04925	1.03014		51.3211	52.1318	46.6475	49.822	41.6425	45.529		16.0842	18.9365	15.0632	17.213
101759		29.487	29.997	22.757	31.941	23.741	25.82				150	150	0	150	0	150		15.701	18.5547	0	15.5071	0	15.2833		1	1	0	1	0	1		1.02402	1.01295	1.03237	1.01092	1.04939	1.03002		51.4038	52.2365	46.7518	49.9899	41.7475	45.8363		16.1427	19.5087	15.1625	17.2835
101839		35.291	31.62	28.411	33.145	18.379	30.923				150	150	0	150	0	150		15.7852	18.4303	0	15.5385	0	15.3287		1	1	0	1	0	1		1.02408	1.01042	1.03247	1.01108	1.04926	1.03027		51.5235	52.3867	46.8179	50.0785	41.8007	46.1827		16.1865	19.6547	15.1777	17.3018
101999		34.815	31.924	27.719	33.953	24.342	22.987				150	150	0	150	0	150		15.5763	18.9302	0	15.3706	0	15.261		1	1	0	1	0	1		1.02434	1.00821	1.03322	1.01117	1.04862	1.02999		51.5128	52.8131	46.8864	50.1095	41.9671	46.3154		16.0472	20.0695	15.2322	17.3875
102079		28.618	30.065	25.903	25.678	13.441	33.727				150	150	0	150	0	150		15.5278	18.9532	0	15.1398	0	15.298		1	1	0	1	0	1		1.02414	1.00802	1.03358	1.01133	1.04819	1.02967		51.6236	52.8882	47.0236	50.1273	42.2277	46.3478		16.0472	20.107	15.3345	17.586
102179		29.829	25.958	28.57	27.215	23.689	22.918				150	150	0	150	0	150		15.2667	18.6518	0	15.2972	0	15.6331		1	1	0	1	0	1		1.024	1.00775	1.03268	1.01083	1.04793	1.03191		51.636	53.405	47.1132	50.1578	42.3208	46.2162		16.0472	20.1965	15.3345	17.6833
102299		40.648	38.888	37.661	38.586	28.06	33.65				150	150	0	150	0	150		15.8064	19.1982	0	15.4011	0	16.3219		1	1	0	1	0	1		1.02375	1.00788	1.0324	1.01069	1.04692	1.03179		51.6591	53.6681	47.141	50.1598	42.5212	45.8481		16.0472	20.2517	15.3345	17.6833
102379		38.557	34.478	37.873	40.51	33.535	28.553				150	150	0	150	0	150		15.2851	19.1965	0	15.2431	0	15.4014		1	1	0	1	0	1		1.02279	1.00812	1.03173	1.01041	1.04761	1.0312		51.7412	53.9177	47.2193	50.1621	42.4702	46.2549		16.0472	20.4667	15.406	17.7843
102459		46.312	43.433	36.904	37.835	32.116	39.624				150	150	0	150	150	0		15.1762	19.6673	0	15.2975	15.4003	0		1	1	0	1	1	0		1.022	1.00809	1.03163	1.01056	1.04878	1.03074		51.7786	53.9299	47.3349	50.1613	42.3781	46.2803		16.0472	20.4667	15.554	17.7843
102539		36.043	33.842	41.796	47.694	33.986	38.988				150	150	0	150	150	0		15.3406	19.5721	0	15.3007	16.1993	0		1	1	0	1	1	0		1.02168	1.00817	1.03235	1.01101	1.04799	1.03275		51.7934	54.2273	47.2775	50.1551	42.5404	46.0403		16.0472	20.9895	15.554	17.7843
102619		34.89	29.646	32.686	37.998	23.663	33.671				150	150	0	0	150	0		15.1136	19.2647	0	0	16.4226	0		1	1	0	0	1	0		1.02209	1.00866	1.03281	1.01175	1.04751	1.03328		51.8491	54.2502	47.4111	50.1644	42.5731	46.2419		16.0992	21.2785	15.6157	17.8807
102699		37.265	35.331	35.813	28.095	33.49	31.259				0	150	0	0	150	0		0	19.0765	0	0	16.0722	0		0	1	0	0	1	0		1.02192	1.00925	1.0325	1.01181	1.04814	1.03292		51.8994	54.2328	47.5175	50.1986	42.5919	46.3226		16.292	21.2785	15.6157	17.9383
102779		28.581	38.552	32.869	28.817	25.013	26.312				0	150	0	0	150	0		0	18.99	0	0	16.1956	0		0	1	0	0	1	0		1.02213	1.00922	1.03272	1.01177	1.04786	1.03259		51.9388	54.3205	47.7591	50.265	42.661	46.3734		16.7188	21.4202	15.6765	18.074
102859		33.244	31.345	27.074	29.503	20.464	26.438				0	150	0	0	150	0		0	18.7555	0	0	15.2237	0		0	1	0	0	1	0		1.02277	1.00983	1.03373	1.01198	1.04777	1.03253		51.9779	54.3606	47.9306	50.3284	42.7241	46.4757		16.8727	21.5455	15.808	18.052
102999		29.618	32.16	26.58	31.719	17.419	24.982				0	150	0	0	150	0		0	18.6551	0	0	15.1086	0		0	1	0	0	1	0		1.0229	1.00991	1.03291	1.01228	1.04834	1.03238		52.027	54.4211	48.0243	50.545	42.7496	46.6019		16.8953	21.6302	15.8393	18.0038
103119		31.078	31.766	31.764	32.707	29.996	23.987				0	150	0	0	0	0		0	18.3133	0	0	0	0		0	1	0	0	0	0		1.02297	1.01	1.03291	1.01232	1.04825	1.03219		52.0385	54.4167	48.0533	50.6408	42.772	46.6717		16.85	21.4397	15.7185	17.6205
103199		34.441	29.715	26.855	34.777	26.197	24.951				0	150	0	0	0	0		0	18.2692	0	0	0	0		0	1	0	0	0	0		1.02298	1.00996	1.03315	1.01253	1.04798	1.03241		52.0385	54.6966	48.089	50.7243	42.7859	46.6657		16.7293	21.341	15.7543	17.5105
103299		47.003	42.911	43.506	41.081	31.537	52.987				0	150	0	150	0	0		0	18.7669	0	15.0879	0	0		0	1	0	1	0	0		1.02353	1.00997	1.0339	1.01277	1.04822	1.03213		52.0348	54.6916	48.0718	50.8245	42.7828	46.827		16.7293	21.341	15.7543	17.8932
103379		43.828	30.275	43.991	40.318	34.217	46.314				0	150	0	150	0	0		0	18.5841	0	15.1546	0	0		0	1	0	1	0	0		1.02355	1.00984	1.03358	1.01237	1.04783	1.03229		52.0347	55.2122	48.1268	50.8517	42.7879	46.813		16.7293	21.4872	15.7543	17.8932
103459		48.356	43.264	47.185	36.685	24.014	42.342				0	150	0	150	0	0		0	18.6663	0	15.0424	0	0		0	1	0	1	0	0		1.0234	1.00976	1.03422	1.0117	1.04686	1.03337		52.0357	55.2277	48.1065	50.8647	42.9682	46.7167		16.7293	21.4872	15.7543	17.8932
103539		44.825	48.082	41.807	47.141	27.333	37.457				0	150	0	150	0	0		0	18.0542	0	15.0662	0	0		0	1	0	1	0	0		1.0238	1.00936	1.03428	1.01107	1.04667	1.03474		52.033	55.306	48.1052	50.8752	42.8257	46.6527		16.7293	21.4872	15.7543	17.8932
103619		46.292	42.289	46.627	40.959	31.031	38.583				0	150	0	0	0	0		0	17.6887	0	0	0	0		0	1	0	0	0	0		1.02345	1.00886	1.03424	1.01126	1.04604	1.03435		52.203	55.5391	48.183	50.9725	42.9835	46.6632		16.7293	21.529	15.8503	17.9467
103699		35.56	35.126	36.451	32.434	22.473	39.529				0	150	0	0	0	0		0	17.1341	0	0	0	0		0	1	0	0	0	0		1.02295	1.00866	1.03387	1.01141	1.04564	1.03459		52.2682	55.548	48.3175	51.0872	43.0717	46.7719		16.7293	21.5185	16.075	17.8095
103779		32.077	39.776	38.903	43.629	40.094	40.661				0	150	0	0	0	0		0	16.486	0	0	0	0		0	1	0	0	0	0		1.02235	1.00878	1.03349	1.01145	1.04441	1.03495		52.2971	55.6186	48.3575	51.1744	43.1047	46.74		16.7293	21.5872	16.075	17.827
103879		43.04	36.836	35.211	35.73	27.904	30.778				0	150	0	0	0	0		0	16.001	0	0	0	0		0	1	0	0	0	0		1.0221	1.0088	1.03353	1.01137	1.0442	1.034		52.4166	55.6176	48.3793	51.2648	43.1132	46.8246		16.7615	21.511	16.038	17.8183
103999		28.478	40.044	31.8	35.473	32.568	32.76				0	150	0	0	0	0		0	15.7171	0	0	0	0		0	1	0	0	0	0		1.02221	1.00888	1.03324	1.01099	1.04396	1.03301		52.5603	55.6882	48.3995	51.2874	43.1904	47.042		16.7475	21.5137	15.8978	17.7228
104079		28.628	29.172	25.516	24.127	24.577	25.788				0	150	0	0	0	0		0	15.5479	0	0	0	0		0	1	0	0	0	0		1.02292	1.00872	1.03277	1.01111	1.0441	1.03327		52.5014	55.6929	48.4326	51.3107	43.4257	47.0368		16.6385	21.5137	15.8252	17.7132
104179		32.935	30.466	33.554	21.323	24.485	31.733				0	0	0	0	0	0		0	0	0	0	0	0		0	0	0	0	0	0		1.02335	1.00854	1.03294	1.01152	1.04382	1.03342		52.4641	55.6984	48.5308	51.542	43.7703	47.0337		16.5343	21.4915	15.9625	17.6923
104279		45.302	40.096	45.174	40.803	42.369	39.225				0	150	0	0	0	0		0	15.3317	0	0	0	0		0	1	0	0	0	0		1.02407	1.00856	1.03226	1.01072	1.0443	1.035		52.4015	55.6978	48.6861	51.8563	43.7052	46.907		16.5343	21.4915	16.0938	17.823
104399		45.797	43.471	44.045	41.878	41.622	40.546				0	0	0	0	0	0		0	0	0	0	0	0		0	0	0	0	0	0		1.02458	1.00868	1.033	1.01097	1.04495	1.03612		52.3572	55.6942	48.6339	51.8479	43.6174	46.8009		16.5343	21.4915	16.0938	17.823
104479		48.098	48.173	48.748	48.887	45.536	47.751				0	0	0	0	0	0		0	0	0	0	0	0		0	0	0	0	0	0		1.02367	1.00835	1.03295	1.01094	1.04458	1.03707		52.436	55.7039	48.6375	51.8488	43.6674	46.7174		16.407	21.454	16.0938	17.823
104559		44.758	38.783	44.122	43.451	32.645	47.285				0	150	0	0	0	0		0	15.0817	0	0	0	0		0	1	0	0	0	0		1.02303	1.00813	1.03234	1.01068	1.04314	1.03817		52.4915	55.7105	48.715	51.8575	43.864	46.6604		16.407	21.3867	16.0793	17.823
104639		40.995	48.558	46.599	43.23	28.634	45.176				0	0	0	0	0	0		0	0	0	0	0	0		0	0	0	0	0	0		1.02231	1.0082	1.03173	1.0106	1.04126	1.03764		52.5514	55.8139	48.7639	51.9	44.2021	46.8307		16.1573	21.454	16.261	17.8543
104719		42.568	53.661	35.989	49.828	31.702	44.968				0	0	0	0	0	0		0	0	0	0	0	0		0	0	0	0	0	0		1.02202	1.00814	1.03156	1.01026	1.0404	1.03657		52.676	55.8202	48.8805	51.9185	44.3138	47.0448		16.1313	21.377	16.5533	17.88
104799		39.687	42.98	40.919	41.224	36.79	31.355				0	0	0	0	0	0		0	0	0	0	0	0		0	0	0	0	0	0		1.02185	1.00823	1.03167	1.01034	1.03982	1.0361		52.7401	55.8106	48.9282	51.9603	44.583	47.054		16.1583	21.2955	16.5592	17.8905
104879		38.361	39.38	36.558	37.984	24.341	29.361				0	0	0	0	0	0		0	0	0	0	0	0		0	0	0	0	0	0		1.02132	1.01083	1.03149	1.01003	1.03905	1.03568		52.7587	55.6787	49.0545	51.9748	44.7852	47.124		16.0945	21.155	16.5832	17.8745
104999		33.063	36.64	34.088	38.83	30.57	32.356				0	0	0	0	0	0		0	0	0	0	0	0		0	0	0	0	0	0		1.02075	1.01066	1.03123	1.00975	1.03835	1.03569		52.7752	55.7376	49.0617	52.0719	44.8605	47.1239		16.0267	21.0885	16.55	17.912
105099		33.409	46.27	29.89	32.984	19.039	28.958				0	0	0	0	0	0		0	0	0	0	0	0		0	0	0	0	0	0		1.02039	1.01354	1.031	1.00975	1.03735	1.03556		52.8274	55.6367	49.0677	52.1965	44.9556	47.133		15.9073	20.926	16.55	18.034
105199		38.199	32.579	30.17	28.72	32.171	25.54				0	0	0	0	0	0		0	0	0	0	0	0		0	0	0	0	0	0		1.02092	1.01714	1.03089	1.00954	1.03781	1.03572		52.8155	55.4341	49.0707	52.2166	44.919	47.123		15.8055	20.8635	16.515	17.8795
105279		40.915	38.793	30.192	37.274	23.039	41.235				0	0	0	0	0	0		0	0	0	0	0	0		0	0	0	0	0	0		1.02063	1.02056	1.0311	1.01092	1.03824	1.03566		52.8219	55.1562	49.0651	52.1001	44.8727	47.1248		15.8055	20.8635	16.4815	17.8208
105359		47.196	43.039	49.532	52.278	39.57	55.168				0	0	0	0	0	0		0	0	0	0	0	0		0	0	0	0	0	0		1.02095	1.02118	1.03325	1.01252	1.03792	1.03516		52.8147	55.0405	49.532	52.0197	44.9076	55.168		15.9073	20.8635	16.4815	17.8208
105479		45.298	44.509	38.718	42.526	38.449	36.041				0	0	0	0	0	0		0	0	0	0	0	0		0	0	0	0	0	0		1.02044	1.02124	1.03482	1.01321	1.03796	1.03456		52.8262	55.0194	48.8883	51.9877	44.903	47.2192		16.0267	20.7188	16.2628	17.8795
105559		40.34	46.206	36.733	40.041	36.33	39.069				0	0	0	0	0	0		0	0	0	0	0	0		0	0	0	0	0	0		1.01944	1.02084	1.03467	1.01702	1.03829	1.03357		52.8488	55.107	48.8911	51.9035	44.8676	47.2892		15.9073	20.6185	16.2628	17.8795
105639		46.259	47.396	41.79	50.026	31.233	39.362				0	0	0	0	0	0		0	0	0	0	0	0		0	0	0	0	0	0		1.01911	1.02074	1.03459	1.01732	1.03719	1.03308		52.9878	55.3721	48.9849	51.9164	45.0077	47.4583		16.058	20.68	16.155	17.9253
105719		42.598	45.482	46.778	43.717	34.545	47.125				0	0	0	0	0	0		0	0	0	0	0	0		0	0	0	0	0	0		1.01883	1.02058	1.03449	1.01684	1.03633	1.03214		53.3419	55.441	49.0727	51.9266	45.0238	47.6397		16.0103	20.619	16.2912	17.9253
105799		40.907	44.094	38.213	34.5	25.753	30.696				0	0	0	0	0	0		0	0	0	0	0	0		0	0	0	0	0	0		1.01869	1.02061	1.03459	1.01652	1.03516	1.03116		53.4391	55.5597	49.1139	51.9964	45.1323	47.7112		15.9925	20.581	16.3552	18.0177
105879		36.152	44.117	33.147	44.067	31.307	40.954				0	0	0	0	0	0		0	0	0	0	0	0		0	0	0	0	0	0		1.01838	1.0203	1.03472	1.01588	1.03461	1.03085		53.441	55.5729	49.1601	52.0255	45.1338	47.8993		15.9612	20.581	16.5082	17.9937
105999		32.596	39.906	33.868	39.047	26.446	37.95				0	0	0	0	0	0		0	0	0	0	0	0		0	0	0	0	0	0		1.01799	1.02043	1.03444	1.0189	1.03358	1.03066		53.4434	55.6427	49.1691	51.9202	45.1506	48.0594		15.9305	20.476	16.3212	17.8322
106079		39.474	31.841	27.104	38.034	23.391	42.445				0	0	0	0	0	0		0	0	0	0	0	0		0	0	0	0	0	0		1.01803	1.02027	1.0344	1.01866	1.03528	1.03042		53.4432	55.6495	49.2357	51.9254	45.132	48.0711		15.9305	20.4343	16.256	17.7252
106179		29.066	32.583	29.179	28.613	29.469	27.872				0	0	0	0	0	0		0	0	0	0	0	0		0	0	0	0	0	0		1.01856	1.02041	1.03439	1.01803	1.03498	1.0302		53.4399	55.6434	49.236	51.9386	45.1328	48.3242		15.8242	20.428	16.161	17.5125
106259		40.506	42.962	35.498	44.735	37.053	34.101				0	0	0	0	0	0		0	0	0	0	0	0		0	0	0	0	0	0		1.01845	1.02053	1.03443	1.01863	1.03716	1.03043		53.4406	55.6386	49.2346	51.926	45.049	48.293		15.7855	20.3835	16.0802	17.5125
106359		48.895	44.605	54.013	41.295	37.932	49.021				0	0	0	0	0	0		0	0	0	0	0	0		0	0	0	0	0	0		1.0184	1.02041	1.03464	1.02155	1.0369	1.0303		53.4408	55.6436	54.013	51.8903	45.0633	48.3108		15.7855	20.3835	15.967	17.5125
106439		46.454	51.457	39.878	37.743	36.798	33.925				0	0	0	0	0	0		0	0	0	0	0	0		0	0	0	0	0	0		1.01849	1.02023	1.03487	1.02394	1.03714	1.02996		53.4403	55.651	49.2184	51.8305	45.0504	48.3394		15.7855	20.3835	15.967	17.7252
106519		42.23	45.043	36.384	54.126	44.201	45.529				0	0	0	0	0	0		0	0	0	0	0	0		0	0	0	0	0	0		1.01847	1.02081	1.03476	1.0233	1.0358	1.02909		53.4405	55.6266	49.2223	54.126	45.1233	48.3672		15.7855	20.3835	15.8762	17.7252
106619		42.163	42.027	39.807	45.396	38.494	47.318				0	0	0	0	0	0		0	0	0	0	0	0		0	0	0	0	0	0		1.0198	1.02037	1.03389	1.02213	1.03467	1.02806		53.4014	55.6451	49.2547	51.8774	45.1994	48.642		15.7855	20.135	15.808	17.7252
106699		43.732	50.956	43.12	49.34	33.367	41.296				0	0	0	0	0	0		0	0	0	0	0	0		0	0	0	0	0	0		1.01913	1.02014	1.03392	1.02131	1.03385	1.02733		53.4687	55.7161	49.3086	51.9098	45.4408	48.6805		15.7647	19.9742	15.7927	17.5125
106779		39.442	44.381	39.558	39.217	32.028	37.343				0	0	0	0	0	0		0	0	0	0	0	0		0	0	0	0	0	0		1.01874	1.01993	1.03353	1.02113	1.03352	1.02633		53.6518	55.8637	49.4654	51.9477	45.5242	48.6988		15.853	19.9498	15.7553	17.4835
106859		36.33	45.745	29.649	41.822	32.29	40.838				0	0	0	0	0	0		0	0	0	0	0	0		0	0	0	0	0	0		1.01825	1.02	1.03402	1.0206	1.03284	1.02592		53.668	55.942	49.521	51.9715	45.5653	48.8231		15.853	19.9483	15.805	17.3148
106999		35.031	42.92	28.298	41.387	34.288	32.525				0	0	0	0	0	0		0	0	0	0	0	0		0	0	0	0	0	0		1.0179	1.01979	1.03421	1.0204	1.03184	1.02624		53.6793	55.9452	49.5316	52.0634	45.5952	48.7959		15.822	19.9068	15.8822	17.428
107099		33.498	40.984	30.093	28.026	28.66	24.881				0	0	0	0	0	0		0	0	0	0	0	0		0	0	0	0	0	0		1.01947	1.02011	1.03446	1.01989	1.03098	1.02512		53.6218	55.9403	49.5519	52.0888	45.6172	48.8906		15.5273	19.881	16.0257	17.4088
107179		33.527	37.558	31.552	33.257	27.331	26.674				0	0	0	0	0	0		0	0	0	0	0	0		0	0	0	0	0	0		1.01907	1.01961	1.03414	1.01926	1.03048	1.02563		53.6409	55.948	49.6039	52.1241	45.6299	48.8475		15.3792	19.8438	16.0132	17.3795
107279		44.15	39.028	42.274	45.498	43.117	46.213				0	0	0	0	0	0		0	0	0	0	0	0		0	0	0	0	0	0		1.01933	1.01935	1.03419	1.01898	1.0298	1.02689		53.6324	55.9519	49.6024	52.149	45.6395	48.7559		15.3603	19.7625	16.0132	17.3483
107359		55.265	44.534	48.034	45.136	37.588	42.383				0	0	0	0	0	0		0	0	0	0	0	0		0	0	0	0	0	0		1.01954	1.01923	1.03375	1.01838	1.0301	1.02832		55.265	55.9545	48.034	52.204	45.639	48.6909		15.3603	19.7625	16.0132	17.3483
107439		52.039	55.925	50.731	49.002	41.456	45.06				0	0	0	0	0	0		0	0	0	0	0	0		0	0	0	0	0	0		1.0195	1.01985	1.03385	1.01821	1.03247	1.02839		53.6192	55.925	50.731	52.2197	45.5764	48.69		15.3395	19.7625	15.7757	17.251
107519		51.297	56.319	48.357	49.318	39.851	50.28				0	0	0	0	0	0		0	0	0	0	0	0		0	0	0	0	0	0		1.02089	1.02025	1.03422	1.01742	1.0334	1.02773		53.5059	56.319	48.357	52.2813	45.5483	50.28		15.3395	19.7625	15.646	16.9697
107599		50.497	51.785	50.044	44.181	38.76	47.675				0	0	0	0	0	0		0	0	0	0	0	0		0	0	0	0	0	0		1.0234	1.01958	1.03378	1.01674	1.03256	1.02674		53.4429	55.9484	50.044	52.2957	45.5738	48.7629		15.3395	19.7625	15.6028	16.9697
107699		46.568	46.682	49.613	46.827	44.624	45.339				0	0	0	0	0	0		0	0	0	0	0	0		0	0	0	0	0	0		1.02299	1.01914	1.03341	1.01599	1.03184	1.02581		53.4454	55.9565	49.613	52.3114	44.624	48.8325		15.3395	19.693	16.0138	16.7727
107779		48.248	46.714	48.489	40.236	31.104	37.718				0	0	0	0	0	0		0	0	0	0	0	0		0	0	0	0	0	0		1.02237	1.01917	1.03309	1.01584	1.03147	1.02495		53.4581	55.9955	48.489	52.3289	45.6398	49.0074		15.296	19.753	15.9825	16.9503
107879		39.762	47.246	37.482	43.896	35.454	33.507				0	0	0	0	0	0		0	0	0	0	0	0		0	0	0	0	0	0		1.02338	1.01867	1.03266	1.01505	1.03033	1.02635		53.4431	56.0089	49.8538	52.3559	45.6417	48.9347		15.2665	19.3795	15.8463	16.884
107999		59.734	52.902	45.664	43.34	31.826	39.874				0	0	0	0	0	0		0	0	0	0	0	0		0	0	0	0	0	0		1.02312	1.01847	1.03183	1.01456	1.03008	1.02818		59.734	52.902	49.8626	52.373	45.6427	48.7847		15.197	19.193	15.6643	16.8285
108139		41.049	40.019	29.931	47.653	28.812	34.956				0	0	0	0	0	0		0	0	0	0	0	0		0	0	0	0	0	0		1.02308	1.01907	1.03319	1.01458	1.0297	1.02736		53.4449	55.9983	49.8506	52.3724	45.648	48.8539		15.0993	19.0858	15.6015	16.8098
108219		40.562	35.346	32.966	41.664	30.064	34.941				0	0	0	0	0	0		0	0	0	0	0	0		0	0	0	0	0	0		1.0237	1.01991	1.03595	1.0149	1.02939	1.02658		53.4411	55.9784	49.6644	52.3611	45.6521	48.9197		15.0483	19.0247	15.6015	16.799
108299		56.974	39.474	53.065	43.269	36.725	42.369				0	0	0	0	0	0		0	0	0	0	0	0		0	0	0	0	0	0		1.02448	1.02104	1.03779	1.01457	1.02948	1.0272		56.974	55.9538	53.065	52.3728	45.6509	48.8678		15.0338	18.9567	15.5922	16.7378
108379		69.522	50.718	50.181	59.469	47.326	52.571				0	0	0	0	0	0		0	0	0	0	0	0		0	0	0	0	0	0		1.02519	1.02068	1.03745	1.01495	1.02908	1.02785		69.522	55.9615	50.181	59.469	47.326	52.571		15.0338	18.9567	15.5835	16.799
108459		55.399	46.995	41.954	53.111	55.566	53.899				0	0	0	0	0	0		0	0	0	0	0	0		0	0	0	0	0	0		1.02605	1.02078	1.03717	1.017	1.02933	1.02836		55.399	55.9594	49.6242	53.111	55.566	53.899		15.0338	18.9567	15.5835	16.7378
108539		46.66	44.863	51.912	54.386	55.273	52.975				0	0	0	0	0	0		0	0	0	0	0	0		0	0	0	0	0	0		1.0274	1.02088	1.03752	1.01934	1.02885	1.02786		53.3231	55.9573	51.912	54.386	55.273	52.975		14.9898	18.9215	15.5835	16.683
108619		50.525	46.443	48.36	43.009	47.77	45.811				0	0	0	0	0	0		0	0	0	0	0	0		0	0	0	0	0	0		1.02851	1.021	1.0373	1.01872	1.02928	1.02688		53.2642	55.9546	48.36	52.2911	47.77	49.0013		14.9898	18.9032	15.5308	16.6638
108699		54.207	56.191	47.001	50.136	52.565	43.44				0	0	0	0	0	0		0	0	0	0	0	0		0	0	0	0	0	0		1.02796	1.02084	1.03722	1.01845	1.02975	1.02693		54.207	56.191	47.001	52.2967	52.565	49.1887		14.9898	18.8593	15.5832	16.5143
108779		46.457	52.773	47.521	46.002	42.577	26.957				0	0	0	0	0	0		0	0	0	0	0	0		0	0	0	0	0	0		1.02745	1.02021	1.03663	1.01779	1.02901	1.02628		53.3221	52.773	47.521	52.3105	45.713	49.2454		14.9653	18.7553	15.4862	16.4278
108879		46.852	39.576	44.666	49.041	53.983	40.123				0	0	0	0	0	0		0	0	0	0	0	0		0	0	0	0	0	0		1.02705	1.02034	1.03618	1.01757	1.02812	1.02647		53.3304	55.9691	49.7981	52.3151	53.983	49.2424		14.9378	18.7553	15.4672	16.2735
108999		45.04	33.455	34.64	32.793	33.768	29.95				0	0	0	0	0	0		0	0	0	0	0	0		0	0	0	0	0	0		1.02772	1.02028	1.03637	1.01843	1.02963	1.02569		53.3164	55.9704	49.8537	52.2972	45.6876	49.2545		14.8285	18.5697	15.4573	16.191
109099		41.366	47.208	35.383	29.407	32.986	40.536				0	0	0	0	0	0		0	0	0	0	0	0		0	0	0	0	0	0		1.0277	1.02143	1.03797	1.0179	1.03137	1.02474		53.3167	55.9472	49.8048	52.3084	45.65	49.2692		14.785	18.395	15.4505	16.1065
109179		38.972	40.42	43.847	32.435	33.431	30.475				0	0	0	0	0	0		0	0	0	0	0	0		0	0	0	0	0	0		1.02747	1.02269	1.04021	1.01763	1.03148	1.02431		53.3217	55.9282	49.6471	52.3139	45.6486	49.3138		14.785	18.3278	15.33	16.1065
109266		46.343	43.523	40.219	49.775	42.52	38.203				0	0	0	0	0	0		0	0	0	0	0	0		0	0	0	0	0	0		1.02729	1.02309	1.04108	1.01928	1.03156	1.02443		53.3253	55.9057	49.619	49.775	42.52	49.2999		14.785	18.2965	15.33	16.1065
109379		61.049	52.304	41.873	57.773	45.255	53.151				0	0	0	0	0	0		0	0	0	0	0	0		0	0	0	0	0	0		1.0278	1.02356	1.04243	1.02141	1.0312	1.02591		61.049	52.304	49.5983	57.773	45.255	53.151		14.8285	18.2965	15.33	16.1065
109459		52.027	49.371	40.902	48.481	41.782	47.026				0	0	0	0	0	0		0	0	0	0	0	0		0	0	0	0	0	0		1.02796	1.02339	1.04246	1.0215	1.03102	1.02575		52.027	55.874	49.5979	52.1151	45.6548	49.2536		14.9378	18.2965	15.286	15.9053
109539		55.246	46.102	47.208	46.862	52.418	51.311				0	0	0	0	0	0		0	0	0	0	0	0		0	0	0	0	0	0		1.02791	1.02425	1.04103	1.02162	1.0309	1.02562		55.246	55.7854	47.208	52.2328	52.418	51.311		14.9378	18.235	15.286	16.0995
109619		50.903	57.561	44.433	53.768	37.972	43.067				0	0	0	0	0	0		0	0	0	0	0	0		0	0	0	0	0	0		1.02723	1.02347	1.04096	1.02147	1.03086	1.02644		50.903	57.561	49.6229	53.768	45.7122	49.2429		14.9378	18.145	15.286	16.0995
109699		45.104	51.449	48.015	47.518	46.742	38.326				0	0	0	0	0	0		0	0	0	0	0	0		0	0	0	0	0	0		1.02695	1.02258	1.04108	1.02102	1.02985	1.0258		53.3325	51.449	48.015	52.3158	46.742	49.2528		14.9378	18.0737	15.4013	16.0263
109779		48.953	44.302	40.153	50.161	38.621	37.74				0	0	0	0	0	0		0	0	0	0	0	0		0	0	0	0	0	0		1.02642	1.02233	1.04089	1.02141	1.02878	1.0245		53.3459	55.9336	49.7084	50.161	45.9484	49.292		14.9378	18.0505	15.4013	15.9672
109859		47.372	51.169	41.863	43.662	34.312	36.55				0	0	0	0	0	0		0	0	0	0	0	0		0	0	0	0	0	0		1.02611	1.0223	1.04102	1.02101	1.02783	1.02469		53.362	51.169	49.8485	52.3158	46.0671	49.476		14.8285	18.0442	15.5547	15.9095
109999		36.82	47.186	41.204	37.763	42.563	33.643				0	0	0	0	0	0		0	0	0	0	0	0		0	0	0	0	0	0		1.02634	1.02224	1.04083	1.02127	1.02765	1.02629		53.3499	55.9351	49.8495	52.3119	42.563	49.2933		14.785	17.9755	15.5165	15.8708
110119		34.452	43.188	35.016	42.203	36.43	31.052				0	0	0	0	0	0		0	0	0	0	0	0		0	0	0	0	0	0		1.02695	1.02205	1.04212	1.02103	1.02782	1.02928		53.3324	55.9379	49.7692	52.3157	46.0683	49.1243		14.785	17.926	15.5165	15.8158
110199		41.348	38.72	37.022	38.692	28.569	33.872				0	0	0	0	0	0		0	0	0	0	0	0		0	0	0	0	0	0		1.02799	1.02209	1.04302	1.02051	1.0284	1.03168		53.3106	55.9372	49.6866	52.3198	46.0077	48.9415		14.785	17.8683	15.5165	15.8158
110319		55.052	61.484	55.872	59.264	55.511	60.891				0	0	0	0	0	0		0	0	0	0	0	0		0	0	0	0	0	0		1.02896	1.02236	1.04298	1.02124	1.02979	1.03282		55.052	61.484	55.872	59.264	55.511	60.891		14.8285	17.8683	15.415	15.8158
110399		53.632	58.613	49.847	48.378	41.928	55.972				0	0	0	0	0	0		0	0	0	0	0	0		0	0	0	0	0	0		1.02947	1.02231	1.04288	1.023	1.02918	1.03247		53.632	58.613	49.847	48.378	41.928	55.972		14.9378	17.8683	15.415	15.8158
110479		60.636	54.384	53.86	51.311	45.003	45.188				0	0	0	0	0	0		0	0	0	0	0	0		0	0	0	0	0	0		1.02999	1.02244	1.0428	1.02462	1.03017	1.03271		60.636	54.384	53.86	51.311	45.003	48.8652		14.9653	17.926	15.415	15.8708
110559		54.448	57.671	39.188	50.854	46.471	46.512				0	0	0	0	0	0		0	0	0	0	0	0		0	0	0	0	0	0		1.03008	1.02237	1.04185	1.02573	1.03025	1.03269		54.448	57.671	49.7934	50.854	46.471	46.512		14.9653	17.926	15.415	15.8158
110639		52.703	48.578	53.338	52.39	46.844	53.889				0	0	0	0	0	0		0	0	0	0	0	0		0	0	0	0	0	0		1.02987	1.02263	1.04156	1.02564	1.03	1.03398		52.703	55.9291	53.338	52.39	46.844	53.889		14.9653	17.8683	15.383	15.7897
110719		48.562	54.476	42.563	44.285	38.43	42.54				0	0	0	0	0	0		0	0	0	0	0	0		0	0	0	0	0	0		1.0297	1.02212	1.04121	1.02476	1.02911	1.03326		53.0251	54.476	49.8474	52.1159	46.1196	48.8192		14.9653	17.8228	15.383	15.7897
110799		42.574	62.371	39.776	54.207	31.487	38.079				0	0	0	0	0	0		0	0	0	0	0	0		0	0	0	0	0	0		1.0309	1.0222	1.04087	1.02485	1.02846	1.03381		52.9226	62.371	49.8493	54.207	46.1825	48.7736		14.9653	17.8228	15.383	15.7897
110879		46.943	50.659	42.741	50.542	46.531	43.35				0	0	0	0	0	0		0	0	0	0	0	0		0	0	0	0	0	0		1.03057	1.02212	1.04068	1.02543	1.02788	1.03306		52.9296	50.659	49.8774	50.542	46.531	48.8355		14.9653	17.549	15.368	15.7593
110999		44.526	49.27	41.533	50.115	38.892	43.939				0	0	0	0	0	0		0	0	0	0	0	0		0	0	0	0	0	0		1.03134	1.0222	1.04035	1.02529	1.02726	1.03309		52.9131	55.9357	49.8883	50.115	46.2388	48.8333		14.9378	17.3905	15.289	15.733
111119		45.415	50.596	33.862	43.588	40.622	34.576				0	0	0	0	0	0		0	0	0	0	0	0		0	0	0	0	0	0		1.03106	1.02232	1.04161	1.02488	1.02892	1.03441		52.9193	50.596	49.856	52.1156	46.1379	48.7467		14.8285	17.3528	15.181	15.692
111219		39.372	39.977	35.881	44.402	43.603	40.791				0	0	0	0	0	0		0	0	0	0	0	0		0	0	0	0	0	0		1.03075	1.02398	1.04182	1.02483	1.03073	1.03514		52.9258	55.8132	49.8548	52.1157	43.603	48.7138		14.8285	17.3203	15.1075	15.692
111319		58.55	52.874	49.563	60.365	61.048	52.348				0	0	0	0	0	0		0	0	0	0	0	0		0	0	0	0	0	0		1.031	1.0224	1.04178	1.02516	1.03063	1.03432		58.55	52.874	49.563	60.365	61.048	52.348		14.9378	17.2765	15.0322	15.692
111399		54.542	56.055	53.391	54.932	53.291	76.496				0	0	0	0	0	0		0	0	0	0	0	0		0	0	0	0	0	0		1.03071	1.02396	1.04142	1.02579	1.03071	1.03389		54.542	56.055	53.391	54.932	53.291	76.496		14.9653	17.2208	14.954	15.692
111479		59.975	61.39	52.124	59.339	57.374	55.387				0	0	0	0	0	0		0	0	0	0	0	0		0	0	0	0	0	0		1.0302	1.02468	1.0412	1.02563	1.03082	1.03378		59.975	61.39	52.124	59.339	57.374	55.387		14.9898	17.2208	15.0275	15.733
111559		60.73	53.673	42.298	57.431	59.015	52.609				0	0	0	0	0	0		0	0	0	0	0	0		0	0	0	0	0	0		1.03013	1.02506	1.04161	1.02637	1.03193	1.0336		60.73	53.673	49.8158	57.431	59.015	52.609		14.9898	17.2208	15.0275	15.733
111639		53.446	60.269	56.5	70.054	51.613	50.568				0	0	0	0	0	0		0	0	0	0	0	0		0	0	0	0	0	0		1.02942	1.02452	1.04184	1.02553	1.0323	1.03397		53.446	60.269	56.5	70.054	51.613	50.568		14.9898	17.2208	15.181	15.733
111719		58.111	46.562	48.578	58.452	46.628	49.27				0	0	0	0	0	0		0	0	0	0	0	0		0	0	0	0	0	0		1.02989	1.02433	1.04171	1.02496	1.03164	1.03343		58.111	55.7764	48.578	58.452	46.628	49.27		14.9015	17.2208	15.181	15.733
111799		54.45	45.257	44.511	48.709	42.966	42.103				0	0	0	0	0	0		0	0	0	0	0	0		0	0	0	0	0	0		1.02971	1.02384	1.04152	1.02488	1.03103	1.03487		54.45	55.8279	49.9118	48.709	42.966	48.726		14.9015	17.1348	15.181	15.733
111879		48.392	46.362	44.425	59.875	47.157	43.557				0	0	0	0	0	0		0	0	0	0	0	0		0	0	0	0	0	0		1.02977	1.02367	1.04109	1.02515	1.03217	1.03627		52.9078	55.8448	49.9318	59.875	47.157	48.6833		14.9015	17.0765	15.1075	15.733
111999		51.884	45.444	39.109	46.632	42.774	48.392				0	0	0	0	0	0		0	0	0	0	0	0		0	0	0	0	0	0		1.02969	1.02338	1.04107	1.02455	1.03147	1.03766		51.884	55.8754	49.9328	52.129	42.774	48.392		14.877	17.0765	15.0322	15.692
112079		46.6	56.426	34.267	43.725	39.842	37.055				0	0	0	0	0	0		0	0	0	0	0	0		0	0	0	0	0	0		1.02986	1.0238	1.04095	1.02495	1.031	1.03813		52.9058	56.426	49.9409	52.1154	46.1129	48.6581		14.8495	17.0222	14.8772	15.5745
112179		38.334	57.661	36.569	53.219	35.291	45.225				0	0	0	0	0	0		0	0	0	0	0	0		0	0	0	0	0	0		1.03039	1.02514	1.04106	1.02516	1.03348	1.0387		52.9	57.661	49.9337	53.219	45.7902	45.225		14.7403	16.9533	14.8772	15.5018
112299		41.077	41.847	41.234	40.441	33.287	43.438				0	0	0	0	0	0		0	0	0	0	0	0		0	0	0	0	0	0		1.03007	1.02511	1.04082	1.02574	1.03591	1.03939		52.9012	55.7272	49.9495	52.1137	45.6416	48.638		14.7403	16.8818	14.8772	15.5018
112379		57.772	59.298	60.311	57.45	54.342	49.861				0	0	0	0	0	0		0	0	0	0	0	0		0	0	0	0	0	0		1.03019	1.02584	1.04075	1.02559	1.03537	1.03956		57.772	59.298	60.311	57.45	54.342	49.861		14.8495	16.9533	14.8772	15.5745
112479		65.513	63.141	60.365	50.735	65.707	51.845				0	0	0	0	0	0		0	0	0	0	0	0		0	0	0	0	0	0		1.03082	1.02565	1.04078	1.02564	1.03699	1.03924		65.513	63.141	60.365	50.735	65.707	51.845		14.814	17.0222	15.0322	15.692
112559		60.698	55.739	56.088	56.954	51.977	62.932				0	0	0	0	0	0		0	0	0	0	0	0		0	0	0	0	0	0		1.03095	1.02573	1.04049	1.02569	1.03694	1.03942		60.698	55.739	56.088	56.954	51.977	62.932		14.814	17.0222	15.0322	15.733
112639		54.028	54.221	53.563	55.477	41.647	49.476				0	0	0	0	0	0		0	0	0	0	0	0		0	0	0	0	0	0		1.03078	1.0256	1.04076	1.02579	1.03617	1.03951		54.028	54.221	53.563	55.477	41.647	49.476		14.814	16.9533	14.8787	15.733
112719		63.441	58.473	49.258	51.31	49.264	48.638				0	0	0	0	0	0		0	0	0	0	0	0		0	0	0	0	0	0		1.03139	1.02542	1.04097	1.02508	1.03766	1.039		63.441	58.473	49.258	51.31	49.264	48.638		14.814	16.9533	15	15.692
112799		55.324	63.265	42.567	50.883	54.515	54.71				0	0	0	0	0	0		0	0	0	0	0	0		0	0	0	0	0	0		1.03114	1.02662	1.04047	1.02522	1.03986	1.03833		55.324	63.265	50.1023	50.883	54.515	54.71		14.814	16.9533	15	15.5745
112879		49.249	49.445	45.606	49.649	41.805	48.691				0	0	0	0	0	0		0	0	0	0	0	0		0	0	0	0	0	0		1.03104	1.0281	1.03995	1.02518	1.04231	1.03713		52.9	49.445	45.606	49.649	41.805	48.691		14.9378	16.8818	15	15.5745
112999		45.853	46.526	42.878	49.261	43.102	42.431				0	0	0	0	0	0		0	0	0	0	0	0		0	0	0	0	0	0		1.03287	1.02774	1.0399	1.02563	1.04639	1.03653		52.856	55.637	50.1433	49.261	43.102	48.6539		14.9378	16.8325	15	15.5018
113079		51.029	43.474	46.056	45.57	39.005	37.235				0	0	0	0	0	0		0	0	0	0	0	0		0	0	0	0	0	0		1.03555	1.02724	1.04006	1.0249	1.04893	1.03658		51.029	55.6577	46.056	52.1155	45.2746	48.6531		14.9653	16.8325	15	15.5018
113179		45.721	46.307	46.406	40.428	44.951	50.862				0	0	0	0	0	0		0	0	0	0	0	0		0	0	0	0	0	0		1.03633	1.02832	1.04141	1.02503	1.04904	1.03692		52.731	55.6133	46.406	52.1153	44.951	50.862		14.9653	16.8033	15.0752	15.5745
113259		48.203	48.639	43.941	46.453	32.76	38.315				0	0	0	0	0	0		0	0	0	0	0	0		0	0	0	0	0	0		1.03628	1.02931	1.04227	1.02511	1.04927	1.03819		52.636	48.639	49.8872	52.1151	45.2319	48.5497		14.8385	16.5053	15.0275	15.692
113359		53.776	49.018	44.43	58.459	59.696	57.237				0	0	0	0	0	0		0	0	0	0	0	0		0	0	0	0	0	0		1.03603	1.03018	1.04203	1.02523	1.05365	1.03764		53.776	49.018	49.8536	58.459	59.696	57.237		14.7688	16.463	15.0202	15.733
113459		67.176	62.125	60.606	62.405	55.895	66.735				0	0	0	0	0	0		0	0	0	0	0	0		0	0	0	0	0	0		1.03579	1.03111	1.04228	1.02503	1.0576	1.03691		67.176	62.125	60.606	62.405	55.895	66.735		14.6945	16.5025	15.0112	15.7593
113539		66.839	48.006	46.18	48.141	53.76	72.266				0	0	0	0	0	0		0	0	0	0	0	0		0	0	0	0	0	0		1.03657	1.03107	1.04226	1.02499	1.05789	1.0362		66.839	54.5073	46.18	48.141	53.76	72.266		14.587	16.4563	14.5917	15.7593
113619		65.621	71.672	59.027	61.591	50.49	52.089				0	0	0	0	0	0		0	0	0	0	0	0		0	0	0	0	0	0		1.03599	1.03106	1.04312	1.02397	1.05794	1.03463		65.621	71.672	59.027	61.591	50.49	52.089		14.515	16.4345	14.418	15.7593
113699		66.639	61.995	36.901	56.452	61.184	55.778				0	0	0	0	0	0		0	0	0	0	0	0		0	0	0	0	0	0		1.03536	1.03042	1.04282	1.02315	1.0573	1.03432		66.639	61.995	49.5933	56.452	61.184	55.778		14.4728	16.4028	14.314	15.7593
113787		62.731	57.934	54.812	59.959	51.362	55.395				0	0	0	0	0	0		0	0	0	0	0	0		0	0	0	0	0	0		1.03507	1.0298	1.04224	1.0226	1.0593	1.03334		62.731	57.934	54.812	59.959	51.362	55.395		14.4313	16.4028	14.2643	15.3313
113859		62.207	54.236	58.923	56.39	58.027	57.539				0	0	0	0	0	0		0	0	0	0	0	0		0	0	0	0	0	0		1.03488	1.02975	1.04191	1.02318	1.05845	1.03317		62.207	54.236	58.923	56.39	58.027	57.539		14.356	16.37	14.2502	15.113
113999		42.649	55.06	54.098	52.783	50.783	40.77				0	0	0	0	0	0		0	0	0	0	0	0		0	0	0	0	0	0		1.03514	1.03135	1.04166	1.02304	1.0602	1.03191		51.9888	55.06	54.098	52.783	50.783	48.3987		14.291	16.318	14.2275	15.1435
114079		49.283	56.038	37.841	54.322	46.949	39.934				0	0	0	0	0	0		0	0	0	0	0	0		0	0	0	0	0	0		1.03529	1.03274	1.0422	1.02243	1.06008	1.03114		49.283	56.038	49.4924	54.322	46.949	48.5027		14.1678	16.2702	14.0805	15.1695
114199		45.626	50.712	40.165	51.948	38.532	44.525				0	0	0	0	0	0		0	0	0	0	0	0		0	0	0	0	0	0		1.03525	1.03282	1.0419	1.02243	1.05982	1.03079		51.8956	50.712	49.4162	51.948	43.9749	48.5499		14.1007	16.2235	14.0277	15.2377
114279		51.82	48.249	44.399	42.078	45.131	36.939				0	0	0	0	0	0		0	0	0	0	0	0		0	0	0	0	0	0		1.0366	1.03268	1.04247	1.02274	1.0602	1.03183		51.82	48.249	49.3226	51.9553	45.131	48.3381		14.0823	16.184	14.0055	15.048
114359		48.199	56.25	52.159	58.528	48.965	56.735				0	0	0	0	0	0		0	0	0	0	0	0		0	0	0	0	0	0		1.03854	1.03283	1.04329	1.02273	1.06117	1.03275		51.768	56.25	52.159	58.528	48.965	56.735		14.0608	16.1972	13.8693	14.953
114439		65.171	64.078	64.044	71.483	58.51	68.352				0	0	0	0	0	0		0	0	0	0	0	0		0	0	0	0	0	0		1.03822	1.03263	1.04382	1.02246	1.06144	1.03512		65.171	64.078	64.044	71.483	58.51	68.352		14.1068	16.206	13.827	14.942
114519		61.72	71.617	58.681	63.326	61.831	64.829				0	0	0	0	0	0		0	0	0	0	0	0		0	0	0	0	0	0		1.0388	1.03204	1.04351	1.02183	1.06244	1.03737		61.72	71.617	58.681	63.326	61.831	64.829		14.124	16.092	13.8317	15.1505
114599		70.563	74.546	58.878	70.203	68.205	58.319				0	0	0	0	0	0		0	0	0	0	0	0		0	0	0	0	0	0		1.03899	1.0335	1.04352	1.02181	1.06108	1.03708		70.563	74.546	58.878	70.203	68.205	58.319		14.124	16.0072	13.8317	15.0732
114679		60.038	61.53	58.349	67.426	57.529	62.144				0	0	0	0	0	0		0	0	0	0	0	0		0	0	0	0	0	0		1.03844	1.03281	1.04293	1.02139	1.05988	1.03642		60.038	61.53	58.349	67.426	57.529	62.144		13.8787	15.939	13.8197	15.0732
114779		61.976	63.92	60.282	59.726	50.524	60.558				0	0	0	0	0	0		0	0	0	0	0	0		0	0	0	0	0	0		1.03846	1.0325	1.04277	1.02097	1.05896	1.03561		61.976	63.92	60.282	59.726	50.524	60.558		13.8787	15.7593	13.8197	14.9622
114879		54.508	55.399	56.61	50.171	54.446	57.541				0	0	0	0	0	0		0	0	0	0	0	0		0	0	0	0	0	0		1.03805	1.03196	1.04268	1.02054	1.05787	1.03474		54.508	55.399	56.61	50.171	54.446	57.541		13.7725	15.68	13.8112	14.888
114999		51.736	76.107	44.069	61.642	53.973	56.447				0	0	0	0	0	0		0	0	0	0	0	0		0	0	0	0	0	0		1.0386	1.03348	1.04246	1.02081	1.0591	1.03444		51.736	76.107	49.0601	61.642	53.973	56.447		13.7995	15.4428	13.7652	14.8622
115079		52.939	61.597	53.078	54.775	57.282	52.698				0	0	0	0	0	0		0	0	0	0	0	0		0	0	0	0	0	0		1.03882	1.03308	1.04183	1.0215	1.05874	1.03402		52.939	61.597	53.078	54.775	57.282	52.698		13.7328	15.2728	13.6277	15.0375
115179		50.76	63.767	51.139	52.315	57.186	58.729				0	0	0	0	0	0		0	0	0	0	0	0		0	0	0	0	0	0		1.03952	1.03321	1.04212	1.0222	1.05959	1.03538		50.76	63.767	51.139	52.315	57.186	58.729		13.6625	15.0185	13.6223	14.9913
115279		45.633	55.688	46.659	52.028	38.212	43.763				0	0	0	0	0	0		0	0	0	0	0	0		0	0	0	0	0	0		1.03999	1.03374	1.04332	1.02195	1.05961	1.03512		50.7474	55.688	46.659	52.028	42.8975	47.1711		13.6895	14.8717	13.544	15.044
115359		48.875	50.914	45.663	53.94	35.61	62.173				0	0	0	0	0	0		0	0	0	0	0	0		0	0	0	0	0	0		1.03965	1.03439	1.04536	1.02273	1.06048	1.03661		48.875	50.914	45.663	53.94	42.7783	62.173		13.6182	14.789	13.478	15.0827
115439		52.503	63.188	56.568	64.628	61.794	56.774				0	0	0	0	0	0		0	0	0	0	0	0		0	0	0	0	0	0		1.03969	1.03427	1.04508	1.02387	1.06089	1.03683		52.503	63.188	56.568	64.628	61.794	56.774		13.54	14.8342	13.4597	15.172
115519		72.961	71.789	60.608	67.464	76.095	75.763				0	0	0	0	0	0		0	0	0	0	0	0		0	0	0	0	0	0		1.03945	1.03463	1.04524	1.02507	1.06062	1.03673		72.961	71.789	60.608	67.464	76.095	75.763		13.5913	14.9013	13.3795	15.2948
115619		67.63	76.555	63.763	61.617	59.489	61.724				0	0	0	0	0	0		0	0	0	0	0	0		0	0	0	0	0	0		1.0394	1.03467	1.04517	1.02528	1.06012	1.0365		67.63	76.555	63.763	61.617	59.489	61.724		13.6432	14.8872	13.2635	15.247
115699		63.066	70.976	59.008	64.915	66.23	69.954				0	0	0	0	0	0		0	0	0	0	0	0		0	0	0	0	0	0		1.0391	1.03423	1.04506	1.02473	1.05994	1.03576		63.066	70.976	59.008	64.915	66.23	69.954		13.522	14.8498	13.186	15.2295
115799		57.883	66.506	61.13	65.261	58.522	66.178				0	0	0	0	0	0		0	0	0	0	0	0		0	0	0	0	0	0		1.03953	1.03396	1.04278	1.02436	1.05982	1.0351		57.883	66.506	61.13	65.261	58.522	66.178		13.4602	14.813	13.1623	15.1585
115879		55.667	63.903	49.131	51.9	62.392	51.548				0	0	0	0	0	0		0	0	0	0	0	0		0	0	0	0	0	0		1.03915	1.03581	1.04505	1.02393	1.05953	1.03478		55.667	63.903	49.131	51.9	62.392	51.548		13.4425	14.813	13.119	14.8327
115999		55.549	63.901	55.798	64.943	52.028	51.159				0	0	0	0	0	0		0	0	0	0	0	0		0	0	0	0	0	0		1.03928	1.03753	1.04496	1.02431	1.0595	1.03368		55.549	63.901	55.798	64.943	52.028	51.159		13.4425	14.8933	13.119	14.8327
116079		54.389	69.196	46.833	59.829	58.414	50.723				0	0	0	0	0	0		0	0	0	0	0	0		0	0	0	0	0	0		1.03923	1.03761	1.04702	1.02481	1.06078	1.03334		54.389	69.196	46.833	59.829	58.414	50.723		13.4425	14.8933	13.0162	14.8875
116179		54.654	63.826	53.999	61.056	37.727	46.678				0	0	0	0	0	0		0	0	0	0	0	0		0	0	0	0	0	0		1.03911	1.03761	1.04741	1.02593	1.06236	1.03376		54.654	63.826	53.999	61.056	42.5651	46.678		13.4425	14.8933	13.062	14.9513
116259		52.275	49.005	46.018	60.039	37.515	46.332				0	0	0	0	0	0		0	0	0	0	0	0		0	0	0	0	0	0		1.03916	1.0378	1.04719	1.02531	1.06258	1.03454		52.275	49.005	46.018	60.039	42.5635	46.332		13.4558	14.8223	13.0448	15
116379		56.387	49.089	47.927	51.14	47.164	53.584				0	0	0	0	0	0		0	0	0	0	0	0		0	0	0	0	0	0		1.03874	1.03815	1.04718	1.02535	1.063	1.03411		56.387	49.089	47.927	51.14	47.164	53.584		13.4385	14.9445	13.057	15.134
116459		73.289	73.962	56.103	68.099	66.642	68.935				0	0	0	0	0	0		0	0	0	0	0	0		0	0	0	0	0	0		1.0384	1.03807	1.04687	1.02505	1.06319	1.03395		73.289	73.962	56.103	68.099	66.642	68.935		13.4142	14.974	13.0752	15.2428
116539		67.682	74.154	65.647	74.863	59.573	66.489				0	0	0	0	0	0		0	0	0	0	0	0		0	0	0	0	0	0		1.03814	1.03859	1.0466	1.02569	1.06272	1.03377		67.682	74.154	65.647	74.863	59.573	66.489		13.4405	14.974	13.0963	15.261
116619		69.108	75.074	59.681	76.875	65.201	67.754				0	0	0	0	0	0		0	0	0	0	0	0		0	0	0	0	0	0		1.03995	1.03873	1.04646	1.02644	1.06253	1.03414		69.108	75.074	59.681	76.875	65.201	67.754		13.5105	14.7883	13.0388	15.2933
116719		73.426	73.953	63.519	66.897	57.418	58.284				0	0	0	0	0	0		0	0	0	0	0	0		0	0	0	0	0	0		1.03975	1.03936	1.04633	1.02649	1.06374	1.03451		73.426	73.953	63.519	66.897	57.418	58.284		13.4607	14.7003	13.0388	15.1217
116801		58.21	71.773	57.922	75.099	56.796	44.546				0	0	0	0	0	0		0	0	0	0	0	0		0	0	0	0	0	0		1.0419	1.03939	1.04616	1.02647	1.06398	1.03485		58.21	71.773	57.922	75.099	56.796	44.546		13.435	14.62	13.0388	15.1217
116879		51.974	61.138	63.296	63.233	42.202	51.043				0	0	0	0	0	0		0	0	0	0	0	0		0	0	0	0	0	0		1.03961	1.03924	1.04663	1.02624	1.06398	1.03368		51.974	61.138	63.296	63.233	42.202	51.043		13.435	14.5147	13.0927	15.1217
117003		66.31	63.935	52.807	61.279	51.373	59.277				0	0	0	0	0	0		0	0	0	0	0	0		0	0	0	0	0	0		1.04177	1.03941	1.04693	1.02579	1.06382	1.03335		66.31	63.935	52.807	61.279	51.373	59.277		13.435	14.613	13.1355	15.1217
117079		53.914	66.829	51.323	48.695	41.294	48.774				0	0	0	0	0	0		0	0	0	0	0	0		0	0	0	0	0	0		1.04214	1.03951	1.04763	1.02613	1.06395	1.03378		53.914	66.829	51.323	48.695	41.294	48.774		13.435	14.613	13.0815	15.1672
117159		49.001	52.346	46.142	50.098	45.642	49.486				0	0	0	0	0	0		0	0	0	0	0	0		0	0	0	0	0	0		1.04284	1.04017	1.04739	1.02663	1.06387	1.03478		49.001	52.346	46.142	50.098	45.642	49.486		13.435	14.5147	13.0815	15.206
117239		51.498	52.716	39.753	55.984	54.264	52.743				0	0	0	0	0	0		0	0	0	0	0	0		0	0	0	0	0	0		1.04281	1.04026	1.04695	1.02625	1.06346	1.03369		51.498	52.716	47.8516	55.984	54.264	52.743		13.3545	14.5147	13.0815	15.206
117359		49.137	56.38	49.53	43.57	46.384	47.063				0	0	0	0	0	0		0	0	0	0	0	0		0	0	0	0	0	0		1.04249	1.04125	1.04672	1.02593	1.06645	1.03333		49.137	56.38	49.53	50.1823	46.384	47.063		13.3545	14.5147	13.0815	15.206
117439		52.811	57.579	47.296	47.122	46.269	51.312				0	0	0	0	0	0		0	0	0	0	0	0		0	0	0	0	0	0		1.0422	1.04149	1.04659	1.02552	1.06649	1.03307		52.811	57.579	47.296	50.1905	46.269	51.312		13.435	14.5147	13.1355	15.2667
117519		61.756	71.043	57.815	67.292	49.202	69.551				0	0	0	0	0	0		0	0	0	0	0	0		0	0	0	0	0	0		1.04222	1.04249	1.04679	1.02717	1.06842	1.0335		61.756	71.043	57.815	67.292	49.202	69.551		13.456	14.613	13.1923	15.4438
117619		66.199	68.37	51.166	61.675	58.468	64.393				0	0	0	0	0	0		0	0	0	0	0	0		0	0	0	0	0	0		1.04268	1.0424	1.04731	1.02899	1.07051	1.0347		66.199	68.37	51.166	61.675	58.468	64.393		13.435	14.613	13.1923	15.4438
117699		58.115	68.234	58.773	66.011	52.066	66.586				0	0	0	0	0	0		0	0	0	0	0	0		0	0	0	0	0	0		1.04272	1.04278	1.04711	1.029	1.06789	1.03318		58.115	68.234	58.773	66.011	52.066	66.586		13.435	14.613	13.1355	15.4438
117805		64.631	61.545	48.907	62.227	62.099	54.819				0	0	0	0	0	0		0	0	0	0	0	0		0	0	0	0	0	0		1.0426	1.04269	1.04727	1.02909	1.06779	1.03271		64.631	61.545	48.907	62.227	62.099	54.819		13.435	14.613	13.1502	15.4438
117879		55.527	66.319	50.944	55.846	47.938	56.984				0	0	0	0	0	0		0	0	0	0	0	0		0	0	0	0	0	0		1.04248	1.04282	1.04718	1.02925	1.06777	1.03201		55.527	66.319	50.944	55.846	47.938	56.984		13.3545	14.613	13.1502	15.473
117999		45.205	62.742	64.959	54.88	44.749	50.464				0	0	0	0	0	0		0	0	0	0	0	0		0	0	0	0	0	0		1.04229	1.04307	1.04683	1.02909	1.06779	1.03172		49.5843	62.742	64.959	54.88	44.749	50.464		13.3545	14.5147	13.1055	15.296
118079		51.912	54.341	55.745	52.116	45.592	50.531				0	0	0	0	0	0		0	0	0	0	0	0		0	0	0	0	0	0		1.04249	1.04223	1.04623	1.02916	1.06784	1.03329		51.912	54.341	55.745	52.116	45.592	50.531		13.2722	14.5147	13.0752	15.2353
118159		49.763	56.421	49.454	55.747	46.776	40.525				0	0	0	0	0	0		0	0	0	0	0	0		0	0	0	0	0	0		1.0416	1.04332	1.04643	1.0287	1.07058	1.03313		49.763	56.421	49.454	55.747	46.776	46.3979		13.236	14.482	13.0752	15.1965
118279		51.52	57.289	46.46	51.911	43.002	44.792				0	0	0	0	0	0		0	0	0	0	0	0		0	0	0	0	0	0		1.0424	1.04335	1.04691	1.02901	1.07116	1.03452		51.52	57.289	46.46	51.911	43.002	46.3251		13.2227	14.4577	13.0272	15.151
118359		49.366	60.321	49.091	52.329	38.468	55.593				0	0	0	0	0	0		0	0	0	0	0	0		0	0	0	0	0	0		1.04253	1.0435	1.04691	1.02926	1.07078	1.03466		49.366	60.321	49.091	52.329	42.3539	55.593		13.125	14.4228	13.0193	15.1187
118459		43.34	51.378	50.295	41.217	37.978	50.769				0	0	0	0	0	0		0	0	0	0	0	0		0	0	0	0	0	0		1.04237	1.04357	1.04695	1.03023	1.07085	1.03457		49.5789	51.378	50.295	50.1705	42.3532	50.769		13.125	14.388	13.0033	15.1187
118539		45.158	58.523	42.862	42.218	42.741	38.543				0	0	0	0	0	0		0	0	0	0	0	0		0	0	0	0	0	0		1.04213	1.04548	1.04706	1.03145	1.07223	1.03415		49.5953	58.523	47.9264	50.1638	42.741	46.3287		13.0565	14.1837	13.0033	15.1187
118619		72.447	71.466	68.272	77.036	56.755	68.512				0	0	0	0	0	0		0	0	0	0	0	0		0	0	0	0	0	0		1.04192	1.04499	1.04706	1.03104	1.07172	1.03458		72.447	71.466	68.272	77.036	56.755	68.512		13.0823	14.1837	12.9075	15.1005
118699		56.633	66.605	48.074	55.634	58.786	53.869				0	0	0	0	0	0		0	0	0	0	0	0		0	0	0	0	0	0		1.04189	1.04501	1.04696	1.03111	1.07152	1.03494		56.633	66.605	48.074	55.634	58.786	53.869		13.077	14.1837	12.9075	15.2428
118779		61.972	57.491	60.297	57.088	56.191	53.045				0	0	0	0	0	0		0	0	0	0	0	0		0	0	0	0	0	0		1.04185	1.04558	1.0471	1.03132	1.07184	1.03527		61.972	57.491	60.297	57.088	56.191	53.045		12.9615	14.2088	12.9408	15.2428
118859		71.715	72.502	71.625	59.005	52.896	64.515				0	0	0	0	0	0		0	0	0	0	0	0		0	0	0	0	0	0		1.04174	1.04513	1.04683	1.03104	1.07168	1.03577		71.715	72.502	71.625	59.005	52.896	64.515		12.903	14.2135	12.9723	15.134
118999		61.383	55.952	51.376	58.636	56.466	53.58				0	0	0	0	0	0		0	0	0	0	0	0		0	0	0	0	0	0		1.04149	1.04529	1.04714	1.03019	1.07057	1.03589		61.383	55.952	51.376	58.636	56.466	53.58		12.8867	14.1848	13.0045	15.4597
119079		56.055	52.401	50.68	56.037	47.461	47.68				0	0	0	0	0	0		0	0	0	0	0	0		0	0	0	0	0	0		1.04131	1.04463	1.04703	1.02884	1.06758	1.03523		56.055	52.401	50.68	56.037	47.461	47.68		12.85	14.115	13.0045	15.3257
119159		49.527	55.614	52.938	60.208	45.742	41.768				0	0	0	0	0	0		0	0	0	0	0	0		0	0	0	0	0	0		1.04118	1.04414	1.04711	1.02881	1.06746	1.03364		49.527	55.614	52.938	60.208	45.742	46.647		12.7805	14.0418	13.0045	15.277
119239		47.322	50.843	35.493	56.219	50.047	48.334				0	0	0	0	0	0		0	0	0	0	0	0		0	0	0	0	0	0		1.04168	1.04368	1.04734	1.03009	1.0672	1.03543		50.1691	50.843	48.0688	56.219	50.047	48.334		12.6572	14.0095	12.9245	15.277
119319		46.15	56.332	49.042	49	32.838	43.484				0	0	0	0	0	0		0	0	0	0	0	0		0	0	0	0	0	0		1.04214	1.04273	1.0477	1.0312	1.0685	1.03566		50.1342	56.332	49.042	49	42.5093	46.6346		12.6172	13.9708	12.9245	15.178
119399		45.933	48.06	41.614	47.076	43.244	34.868				0	0	0	0	0	0		0	0	0	0	0	0		0	0	0	0	0	0		1.04271	1.04231	1.04747	1.03074	1.06774	1.03559		50.0915	51.4526	48.0687	50.4299	43.244	46.6353		12.5717	13.8677	12.9032	15.089
119499		44.003	51.018	36.369	46.732	33.224	37.829				0	0	0	0	0	0		0	0	0	0	0	0		0	0	0	0	0	0		1.04343	1.0418	1.04748	1.02972	1.06922	1.03564		50.056	51.018	48.0687	50.5494	42.4976	46.6351		12.5482	13.8313	12.814	15.089
119599		53.435	57.223	58.413	58.284	51.087	57.445				0	0	0	0	0	0		0	0	0	0	0	0		0	0	0	0	0	0		1.04314	1.04206	1.04757	1.03043	1.06927	1.03546		53.435	57.223	58.413	58.284	51.087	57.445		12.591	14.0005	12.7805	15.0015
119699		49.269	49.232	54.191	64.197	60.408	58.653				0	0	0	0	0	0		0	0	0	0	0	0		0	0	0	0	0	0		1.04356	1.04171	1.04755	1.03273	1.06874	1.03571		49.269	49.232	54.191	64.197	60.408	58.653		12.6088	14.0005	12.7805	14.9278
119779		49.652	58.639	49.189	60.179	42.635	43.515				0	0	0	0	0	0		0	0	0	0	0	0		0	0	0	0	0	0		1.04371	1.04183	1.04768	1.03273	1.06671	1.03627		49.652	58.639	49.189	60.179	42.635	46.641		12.5818	13.9688	12.7805	14.8957
119859		53.819	54.177	49.858	53.833	45.136	44.994				0	0	0	0	0	0		0	0	0	0	0	0		0	0	0	0	0	0		1.04387	1.04052	1.04813	1.03243	1.06677	1.03706		53.819	54.177	49.858	53.833	45.136	46.6372		12.484	13.9838	12.8043	14.8015
119999		55.169	58.984	47.914	51.03	48.281	48.668				0	0	0	0	0	0		0	0	0	0	0	0		0	0	0	0	0	0		1.0434	1.03908	1.04834	1.03263	1.06392	1.03674		55.169	58.984	47.914	51.03	48.281	48.668		12.5465	13.988	12.61	14.6112
120079		43.938	52.441	44.076	52.609	54.889	43.242				0	0	0	0	0	0		0	0	0	0	0	0		0	0	0	0	0	0		1.04344	1.03888	1.04838	1.03253	1.0612	1.03663		50.4615	52.441	48.1812	52.609	54.889	46.6602		12.5465	13.9735	12.4725	14.6112
120159		46.714	49.235	50.694	60.519	45.639	42.775				0	0	0	0	0	0		0	0	0	0	0	0		0	0	0	0	0	0		1.04285	1.03901	1.04846	1.03275	1.06141	1.03703		50.4719	52.0426	50.694	60.519	45.639	46.6529		12.4875	13.94	12.4263	14.3755
120239		44.311	44.272	51.176	52.606	32.904	38.207				0	0	0	0	0	0		0	0	0	0	0	0		0	0	0	0	0	0		1.04304	1.03863	1.04865	1.03264	1.06177	1.03719		50.4689	52.0564	51.176	52.606	42.6731	46.6499		12.411	13.8248	12.3985	14.3755
120359		42.029	43.248	43.111	36.252	38.961	38.832				0	0	0	0	0	0		0	0	0	0	0	0		0	0	0	0	0	0		1.04407	1.03933	1.04806	1.03487	1.05868	1.03725		50.4493	52.0311	48.2197	50.1652	42.7409	46.6489		12.2343	13.7568	12.3985	14.1452
120439		38.59	36.595	43.846	36.539	33.854	27.481				0	0	0	0	0	0		0	0	0	0	0	0		0	0	0	0	0	0		1.04391	1.03941	1.04836	1.03434	1.05904	1.03697		50.4523	52.0286	48.3541	50.1681	42.7678	46.7283		12.0003	13.658	12.406	14.0738
120519		49.919	53.452	49.92	51.405	42.721	36.864				0	0	0	0	0	0		0	0	0	0	0	0		0	0	0	0	0	0		1.04437	1.03951	1.04893	1.03443	1.05964	1.03719		50.4779	53.452	49.92	51.405	42.721	46.8803		12.046	13.6115	12.522	14.0857
120619		51.891	58.598	54.939	56.586	42.021	52.617				0	0	0	0	0	0		0	0	0	0	0	0		0	0	0	0	0	0		1.04443	1.03953	1.04938	1.03448	1.0627	1.03709		51.891	58.598	54.939	56.586	42.021	52.617		12.106	13.515	12.6022	14.0025
120699		62.799	55.365	56.197	59.872	39.831	49.596				0	0	0	0	0	0		0	0	0	0	0	0		0	0	0	0	0	0		1.04376	1.03953	1.04958	1.03439	1.05999	1.03749		62.799	55.365	56.197	59.872	42.7897	49.596		12.3225	13.515	12.6427	14.0025
120779		57.959	54.387	51.202	57.168	53.545	46.85				0	0	0	0	0	0		0	0	0	0	0	0		0	0	0	0	0	0		1.04385	1.03979	1.04906	1.03255	1.06008	1.03788		57.959	54.387	51.202	57.168	53.545	46.85		12.3225	13.433	12.6427	14.0025
120879		52.216	45.968	55.2	50.691	53.638	48.085				0	0	0	0	0	0		0	0	0	0	0	0		0	0	0	0	0	0		1.04302	1.03945	1.04865	1.0323	1.06026	1.03804		52.216	52.0947	55.2	50.691	53.638	48.085		12.2252	13.3325	12.6082	14.0857
120999		50.43	55.991	47.289	54.912	28.068	39.795				0	0	0	0	0	0		0	0	0	0	0	0		0	0	0	0	0	0		1.04306	1.03935	1.04895	1.03233	1.05915	1.03932		50.606	55.991	47.289	54.912	42.8096	47.0648		12.1725	13.226	12.6082	14.0857
121079		53.304	43.95	45.495	61.256	43.264	38.685				0	0	0	0	0	0		0	0	0	0	0	0		0	0	0	0	0	0		1.04323	1.03918	1.04866	1.03274	1.0595	1.03933		53.304	52.3086	48.4997	61.256	43.264	47.0646		12.1725	13.2408	12.5977	14.0025
121159		47.424	44.466	46.131	51.181	33.381	41.313				0	0	0	0	0	0		0	0	0	0	0	0		0	0	0	0	0	0		1.04339	1.03909	1.04874	1.03306	1.05954	1.03915		50.5907	52.3108	48.4963	51.181	42.8004	47.0691		12.1725	13.2408	12.5977	14.0025
121239		49.368	45.224	34.58	45.127	35.648	42.13				0	0	0	0	0	0		0	0	0	0	0	0		0	0	0	0	0	0		1.04325	1.03933	1.04896	1.03302	1.05965	1.03947		50.5963	52.3054	48.4844	50.3494	42.7979	47.0614		12.1725	13.2408	12.5977	14.0025
121319		34.676	41.256	39.249	38.845	34.822	35.453				0	0	0	0	0	0		0	0	0	0	0	0		0	0	0	0	0	0		1.04368	1.0381	1.04873	1.03321	1.05975	1.03814		50.5793	52.3329	48.4969	50.3141	42.7955	47.095		12.0968	13.1558	12.5977	14.0025
121439		37.907	36.287	40.758	31.101	34.407	29.693				0	0	0	0	0	0		0	0	0	0	0	0		0	0	0	0	0	0		1.04311	1.03704	1.04899	1.03099	1.06015	1.03854		50.603	52.3513	48.5735	50.5595	42.8585	47.1173		12.0542	13.0423	12.544	13.9342
121519		42.395	41.811	43.116	43.903	38.378	38.495				0	0	0	0	0	0		0	0	0	0	0	0		0	0	0	0	0	0		1.04333	1.03747	1.04896	1.03117	1.06063	1.03856		50.7098	52.3679	48.5749	50.5562	42.9665	47.1172		12.166	13.0312	12.424	13.9082
121619		61.653	58.818	49.312	60.136	48.759	48.927				0	0	0	0	0	0		0	0	0	0	0	0		0	0	0	0	0	0		1.04367	1.03741	1.04943	1.03116	1.06161	1.03868		61.653	58.818	49.312	60.136	48.759	48.927		12.215	12.9532	12.466	13.8777
121719		54.596	60.324	59.813	50.68	45.013	44.667				0	0	0	0	0	0		0	0	0	0	0	0		0	0	0	0	0	0		1.04382	1.03766	1.05023	1.03354	1.06127	1.04011		54.596	60.324	59.813	50.68	45.013	47.1196		12.183	12.969	12.4842	13.7105
121799		57.01	60.617	56.643	55.881	45.522	50.632				0	0	0	0	0	0		0	0	0	0	0	0		0	0	0	0	0	0		1.04404	1.03719	1.05021	1.03579	1.06133	1.03974		57.01	60.617	56.643	55.881	45.522	50.632		12.1305	12.8577	12.4842	13.7105
121879		52.9	54.097	60.172	51.809	43.838	53.373				0	0	0	0	0	0		0	0	0	0	0	0		0	0	0	0	0	0		1.04407	1.03704	1.04945	1.03591	1.06152	1.03995		52.9	54.097	60.172	51.809	43.838	53.373		12.1305	12.8155	12.473	13.7105
121999		48.513	56.281	46.932	44.192	44.486	52.927				0	0	0	0	0	0		0	0	0	0	0	0		0	0	0	0	0	0		1.0441	1.0365	1.04942	1.03602	1.06161	1.0385		50.8699	56.281	48.8642	50.1999	44.486	52.927		12.1305	12.7193	12.4488	13.8777
122079		38.144	49.359	50.69	47.377	39.318	39.863				0	0	0	0	0	0		0	0	0	0	0	0		0	0	0	0	0	0		1.04413	1.03573	1.04911	1.0364	1.06187	1.03882		50.8689	52.4641	50.69	50.1926	42.8783	47.1456		12.1305	12.4823	12.419	13.8777
122159		41.627	46.263	45.077	46.74	44.132	49.242				0	0	0	0	0	0		0	0	0	0	0	0		0	0	0	0	0	0		1.04431	1.0361	1.04932	1.03656	1.06173	1.03828		50.8625	52.4593	48.9179	50.1894	44.132	49.242		12.0002	12.4123	12.3485	13.8777
122239		40.394	42.407	41.037	42.72	33.467	41.291				0	0	0	0	0	0		0	0	0	0	0	0		0	0	0	0	0	0		1.0442	1.03638	1.0495	1.03691	1.06232	1.03845		50.8663	52.4557	48.9166	50.1827	42.8456	47.159		12.0002	12.3862	12.3485	13.7105
122359		39.676	43.244	41.042	41.582	31.694	26.406				0	0	0	0	0	0		0	0	0	0	0	0		0	0	0	0	0	0		1.0442	1.03693	1.05005	1.03715	1.06263	1.03821		50.8664	52.4485	48.9126	50.1781	42.8234	47.1677		12.0002	12.3862	12.2392	13.7105
122439		44.345	34.871	43.087	33.615	35.475	30.754				0	0	0	0	0	0		0	0	0	0	0	0		0	0	0	0	0	0		1.04392	1.03693	1.04989	1.03759	1.06498	1.03876		50.8762	52.4485	48.9138	50.1706	42.769	47.1477		12.0002	12.3862	12.2392	13.7105
122519		39.042	42.594	42.705	41.052	22.809	39.781				0	0	0	0	0	0		0	0	0	0	0	0		0	0	0	0	0	0		1.0438	1.03637	1.05016	1.03753	1.06511	1.03862		50.8804	52.4558	48.9627	50.1709	42.7668	47.1528		11.8825	12.2428	12.1802	13.7105
122599		47.459	50.853	47.349	49.521	47.008	51.153				0	0	0	0	0	0		0	0	0	0	0	0		0	0	0	0	0	0		1.04408	1.0364	1.04775	1.03756	1.06777	1.03781		50.8707	52.4889	49.0712	50.2061	47.008	51.153		11.8545	12.191	12.1247	13.728
122719		54.116	57.033	62.104	52.687	53.435	53.899				0	0	0	0	0	0		0	0	0	0	0	0		0	0	0	0	0	0		1.04361	1.03638	1.04632	1.03564	1.06499	1.03863		54.116	57.033	62.104	52.687	53.435	53.899		11.899	12.1402	12.1575	13.728
122799		58.264	56.777	56.062	65.578	57.177	47.304				0	0	0	0	0	0		0	0	0	0	0	0		0	0	0	0	0	0		1.04316	1.03684	1.0454	1.03552	1.06498	1.03854		58.264	56.777	56.062	65.578	57.177	47.304		11.899	12.191	12.1515	13.728
122879		52.9	64.788	62.507	50.207	55.049	56.913				0	0	0	0	0	0		0	0	0	0	0	0		0	0	0	0	0	0		1.04341	1.03748	1.04479	1.0334	1.0651	1.03812		52.9	64.788	62.507	50.5493	55.049	56.913		11.8375	12.1402	12.1515	13.728
123019		53.487	48.988	56.369	59.063	42.508	39.288				0	0	0	0	0	0		0	0	0	0	0	0		0	0	0	0	0	0		1.04349	1.03767	1.04467	1.03362	1.06544	1.0378		53.487	52.463	56.369	59.063	42.7614	47.1825		11.8375	12.1402	12.0808	13.728
123099		46.377	38.989	52.884	51.227	42.821	44.953				0	0	0	0	0	0		0	0	0	0	0	0		0	0	0	0	0	0		1.04383	1.03809	1.04484	1.03409	1.06593	1.03739		50.9844	52.4576	52.884	51.227	42.821	47.1994		11.7905	12.1402	12.0808	13.6498
123179		50.044	54.002	50.458	46.35	41.749	43.048				0	0	0	0	0	0		0	0	0	0	0	0		0	0	0	0	0	0		1.0441	1.03837	1.04556	1.03452	1.06677	1.03728		50.9665	54.002	50.458	50.4633	42.7402	47.2047		11.7905	12.1402	11.8657	13.6498
123259		47.165	51.089	34.85	41.316	45.007	40.625				0	0	0	0	0	0		0	0	0	0	0	0		0	0	0	0	0	0		1.04443	1.03883	1.04573	1.03475	1.06699	1.0373		50.9451	52.4481	49.1686	50.4381	45.007	47.2037		11.7905	12.1402	11.7965	13.6498
123339		39.12	43.351	47.851	45.929	35.786	31.398				0	0	0	0	0	0		0	0	0	0	0	0		0	0	0	0	0	0		1.04464	1.03911	1.04598	1.03491	1.06714	1.03737		50.9309	52.4445	49.161	50.4209	42.7366	47.2001		11.7905	12.1402	11.7965	13.6498
123459		39.228	43.67	48.921	39.456	36.408	29.615				0	0	0	0	0	0		0	0	0	0	0	0		0	0	0	0	0	0		1.04489	1.03914	1.04598	1.03481	1.06978	1.03743		50.9142	52.4441	48.921	50.4312	42.6765	47.197		11.7905	12.1402	11.7965	13.6498
123539		41.957	41.537	40.609	36.941	34.07	30.645				0	0	0	0	0	0		0	0	0	0	0	0		0	0	0	0	0	0		1.04488	1.03892	1.04588	1.03451	1.06713	1.03696		50.915	52.447	49.164	50.4643	42.7367	47.2203		11.771	12.1402	11.7965	13.6498
123619		45.469	51.53	47.015	47.352	45.394	46.007				0	0	0	0	0	0		0	0	0	0	0	0		0	0	0	0	0	0		1.04489	1.03899	1.04488	1.03639	1.06685	1.03718		50.9142	52.446	49.1956	50.2866	45.394	47.1373		11.771	12.191	11.7965	13.728
123719		52.281	47.873	53.001	48.372	42.335	44.435				0	0	0	0	0	0		0	0	0	0	0	0		0	0	0	0	0	0		1.04507	1.03926	1.04504	1.03409	1.06712	1.03726		52.281	52.4426	53.001	50.5102	42.7368	47.1342		11.771	12.191	11.7965	13.728
123799		53.342	59.003	49.674	57.575	48.17	51.163				0	0	0	0	0	0		0	0	0	0	0	0		0	0	0	0	0	0		1.04483	1.03888	1.04431	1.03405	1.06756	1.03729		53.342	59.003	49.674	57.575	48.17	51.163		11.7905	12.2802	11.7965	13.728
123879		44.689	53.989	49.589	47.889	43.141	38.153				0	0	0	0	0	0		0	0	0	0	0	0		0	0	0	0	0	0		1.0449	1.03938	1.04304	1.03411	1.06796	1.03764		50.9139	53.989	49.589	50.5086	43.141	47.124		11.8375	12.4237	11.7965	13.728
123999		49.022	50.786	48.118	47.478	40.454	40.139				0	0	0	0	0	0		0	0	0	0	0	0		0	0	0	0	0	0		1.04514	1.03939	1.04337	1.03411	1.06833	1.03774		50.9002	52.4409	49.306	50.5086	42.7248	47.1234		11.8375	12.4497	11.7965	13.8987
124079		41.434	46.315	39.694	39.966	37.426	29.327				0	0	0	0	0	0		0	0	0	0	0	0		0	0	0	0	0	0		1.04526	1.03931	1.04346	1.03443	1.06832	1.03795		50.8961	52.442	49.3036	50.4732	42.725	47.1217		11.8375	12.4497	11.7362	13.8987
124159		43.227	41.404	35.028	42.54	32.782	29.982				0	0	0	0	0	0		0	0	0	0	0	0		0	0	0	0	0	0		1.04535	1.03967	1.04354	1.03448	1.06869	1.03795		50.8928	52.4349	49.3013	50.4679	42.7213	47.1217		11.8375	12.4497	11.7965	13.9495
124259		41.045	41.255	41.438	47.028	38.798	39.331				0	0	0	0	0	0		0	0	0	0	0	0		0	0	0	0	0	0		1.04522	1.03975	1.04366	1.03453	1.06833	1.03786		50.8974	52.4332	49.2977	50.4625	42.7248	47.1224		11.899	12.4497	11.7965	13.9495
124339		46.896	35.724	36.727	34.547	27.705	36.415				0	0	0	0	0	0		0	0	0	0	0	0		0	0	0	0	0	0		1.04527	1.03985	1.04363	1.03466	1.06852	1.0378		50.8958	52.4311	49.2987	50.4476	42.723	47.1229		11.899	12.4497	11.7965	13.9495
124439		37.757	35.399	43.192	39.083	38.544	38.051				0	0	0	0	0	0		0	0	0	0	0	0		0	0	0	0	0	0		1.0451	1.03973	1.0435	1.03427	1.07144	1.03731		50.9015	52.4338	49.3024	50.4908	42.6226	47.1323		11.899	12.4497	11.7965	13.9495
124519		45.791	52.943	48.069	43.95	41.862	44.53				0	0	0	0	0	0		0	0	0	0	0	0		0	0	0	0	0	0		1.04553	1.03972	1.0437	1.03375	1.06843	1.03694		50.8867	52.4339	49.2965	50.5429	42.7239	47.1459		11.8375	12.4497	11.7965	13.9495
124639		46.411	44.901	46.871	45.46	36.834	54.051				0	0	0	0	0	0		0	0	0	0	0	0		0	0	0	0	0	0		1.04532	1.03998	1.04268	1.03594	1.06816	1.0365		50.8937	52.4285	49.3163	50.3184	42.7266	54.051		11.899	12.4497	11.7965	14.0313
124719		50.058	52.367	51.982	47.262	34.521	57.844				0	0	0	0	0	0		0	0	0	0	0	0		0	0	0	0	0	0		1.04523	1.03975	1.043	1.03587	1.06539	1.03674		50.897	52.4333	51.982	50.3237	42.7623	57.844		11.904	12.5197	11.7965	14.1623
124799		49.102	48.918	41.471	49.218	46.197	45.4				0	0	0	0	0	0		0	0	0	0	0	0		0	0	0	0	0	0		1.04494	1.03994	1.04335	1.0358	1.06513	1.03663		50.9113	52.4293	49.3066	50.329	46.197	47.1176		11.932	12.7567	11.7965	14.1905
124879		52.074	44.828	36.527	52.112	29.634	41.122				0	0	0	0	0	0		0	0	0	0	0	0		0	0	0	0	0	0		1.04474	1.04001	1.04354	1.03595	1.06759	1.03713		52.074	52.4277	49.301	52.112	42.6829	47.0728		12.0652	12.7567	11.8657	14.2735
124999		47.066	51.993	50.73	41.768	32.122	29.933				0	0	0	0	0	0		0	0	0	0	0	0		0	0	0	0	0	0		1.04454	1.04009	1.04377	1.03606	1.06768	1.0371		50.9375	52.4261	50.73	50.3105	42.6794	47.0737		12.2325	12.853	12.0808	14.464
125099		43.93	45.003	37.996	47.352	26.164	43.875				0	0	0	0	0	0		0	0	0	0	0	0		0	0	0	0	0	0		1.04444	1.04027	1.04337	1.03578	1.06776	1.03702		50.9438	52.385	49.306	50.3302	42.6757	47.0757		12.2645	12.8952	12.0808	14.6998
125179		36.569	45.757	42.219	37.06	31.176	29.689				0	0	0	0	0	0		0	0	0	0	0	0		0	0	0	0	0	0		1.04456	1.04032	1.04363	1.03586	1.06828	1.03724		50.936	52.384	49.2987	50.3247	42.6539	47.07		12.2645	13.0065	12.1515	14.89
125279		28.781	38.624	39.891	32.171	26.473	36.754				0	0	0	0	0	0		0	0	0	0	0	0		0	0	0	0	0	0		1.04475	1.04041	1.04373	1.03605	1.06834	1.03774		50.9235	52.3825	49.2959	50.311	42.6512	47.0586		12.2645	13.0065	12.1515	14.9843
125379		38.717	34.88	37.566	34.147	26.787	21.614				0	0	0	0	0	0		0	0	0	0	0	0		0	0	0	0	0	0		1.04449	1.04055	1.04391	1.03604	1.06861	1.03792		50.9405	52.3799	49.2905	50.3117	42.6398	47.055		12.2645	13.0065	12.1515	15.0163
125459		38.103	35.325	41.773	39.574	29.383	37.703				0	0	0	0	0	0		0	0	0	0	0	0		0	0	0	0	0	0		1.04466	1.04057	1.04437	1.03559	1.06873	1.03784		50.9293	52.3796	49.2776	50.3466	42.635	47.0567		12.2645	13.0275	12.1515	15.0163
125559		43.348	45.931	44.217	58.263	41.129	46.644				0	0	0	0	0	0		0	0	0	0	0	0		0	0	0	0	0	0		1.04432	1.04036	1.04419	1.03517	1.06827	1.03814		50.9519	52.3834	49.2828	58.263	42.6542	47.0506		12.2645	13.0275	12.1515	15.0163
125639		47.931	48.263	48.068	43.314	50.532	31.814				0	0	0	0	0	0		0	0	0	0	0	0		0	0	0	0	0	0		1.04409	1.03862	1.04354	1.03528	1.06557	1.03839		50.9676	52.4508	49.3256	50.3797	50.532	47.0457		12.2645	13.0883	12.145	15.07
125719		48.684	46.863	56.375	52.504	34.66	38.483				0	0	0	0	0	0		0	0	0	0	0	0		0	0	0	0	0	0		1.04412	1.03866	1.04217	1.0358	1.0659	1.03785		50.9655	52.4503	56.375	52.504	42.7288	46.9978		12.2645	13.1092	12.145	15.0525
125799		47.997	52.628	47.548	44.51	36.138	42.376				0	0	0	0	0	0		0	0	0	0	0	0		0	0	0	0	0	0		1.04404	1.03876	1.0424	1.03765	1.06502	1.03798		50.9705	52.449	49.3188	50.1703	42.7375	46.9868		12.3137	13.1092	12.145	15.0807
125879		48.2	54.54	54.277	48.7	45.275	52.89				0	0	0	0	0	0		0	0	0	0	0	0		0	0	0	0	0	0		1.04418	1.0389	1.04259	1.03783	1.06489	1.0381		50.9613	54.54	54.277	50.1693	45.275	52.89		12.2645	13.1872	11.93	15.0807
125999		43.99	46.769	43.051	39.292	32.349	40.352				0	0	0	0	0	0		0	0	0	0	0	0		0	0	0	0	0	0		1.04415	1.0393	1.04264	1.03799	1.06492	1.03808		50.9633	52.4422	49.3167	50.1685	42.7385	46.9788		12.3137	13.2693	12.145	15.1672
126079		38.38	51.273	35.829	48.795	32.425	37.852				0	0	0	0	0	0		0	0	0	0	0	0		0	0	0	0	0	0		1.04438	1.03916	1.04304	1.03801	1.06525	1.03822		50.9477	52.4439	49.3131	50.1683	42.7353	46.8619		12.3563	13.3815	12.145	15.2467
126199		38.58	40.055	35.076	35.812	36.025	35.686				0	0	0	0	0	0		0	0	0	0	0	0		0	0	0	0	0	0		1.04443	1.03984	1.04354	1.03814	1.06515	1.03827		50.9444	52.4314	49.3011	50.1676	42.7362	46.8614		12.5048	13.4472	12.145	15.2467
126279		34.729	34.583	40.156	33.079	29.239	30.091				0	0	0	0	0	0		0	0	0	0	0	0		0	0	0	0	0	0		1.04455	1.03981	1.04373	1.03825	1.06514	1.03879		50.9368	52.432	49.2957	50.1671	42.7363	46.856		12.5048	13.4678	12.145	15.259
126359		36.174	34.336	37.592	36.224	19.819	27.874				0	0	0	0	0	0		0	0	0	0	0	0		0	0	0	0	0	0		1.04491	1.03994	1.04418	1.03814	1.06507	1.03864		50.9133	52.4292	49.2829	50.1677	42.7371	46.8576		12.5048	13.4678	12.145	15.3127
126439		37.539	36.189	37.584	32.41	27.266	32.472				0	0	0	0	0	0		0	0	0	0	0	0		0	0	0	0	0	0		1.0454	1.04004	1.04431	1.0382	1.06497	1.03911		50.8912	52.4272	49.2794	50.1673	42.7381	46.8528		12.5048	13.4678	12.145	15.373
126519		49.478	43.373	48.353	43.939	34.469	46.635				0	0	0	0	0	0		0	0	0	0	0	0		0	0	0	0	0	0		1.04487	1.03963	1.04424	1.03771	1.06532	1.03892		50.9157	52.4358	49.2812	50.17	42.7345	46.8547		12.5048	13.4678	12.145	15.373
126619		48.595	45.929	44.768	44.748	47.533	37.608				0	0	0	0	0	0		0	0	0	0	0	0		0	0	0	0	0	0		1.04499	1.03971	1.04381	1.036	1.06562	1.03829		50.9075	52.434	49.2935	50.2002	47.533	46.8612		12.5048	13.5442	11.93	15.373
126699		50.836	49.433	43.534	48.167	45.029	42.22				0	0	0	0	0	0		0	0	0	0	0	0		0	0	0	0	0	0		1.04529	1.04007	1.04362	1.0342	1.06565	1.03774		50.8948	52.4265	49.2413	50.3107	45.029	46.8295		12.808	13.5442	11.8657	15.373
126779		44.283	54.935	44.946	43.355	33.722	41.487				0	0	0	0	0	0		0	0	0	0	0	0		0	0	0	0	0	0		1.04538	1.04009	1.04418	1.03469	1.0652	1.03732		50.8919	54.935	49.221	50.2756	42.7654	46.852		12.808	13.6298	11.8657	15.373
126879		50.6	53.558	50.622	43.603	39.934	43.423				0	0	0	0	0	0		0	0	0	0	0	0		0	0	0	0	0	0		1.04593	1.0406	1.04429	1.03397	1.06542	1.03724		50.8724	52.4151	50.622	50.2037	42.7336	46.8528		12.808	13.6298	11.7965	15.302
126999		42.17	41.411	45.351	43.473	39.236	39.725				0	0	0	0	0	0		0	0	0	0	0	0		0	0	0	0	0	0		1.04575	1.04096	1.04426	1.03305	1.06559	1.03688		50.8787	52.4076	49.218	50.2608	42.7319	46.737		12.808	13.671	11.7965	15.302
127079		41.739	50.446	37.84	44.822	23.689	40.501				0	0	0	0	0	0		0	0	0	0	0	0		0	0	0	0	0	0		1.04604	1.04086	1.04433	1.03318	1.06572	1.03697		50.8688	52.4096	49.2155	50.2516	42.7306	46.7281		12.808	13.7513	11.8657	15.3885
127159		35.796	43.784	38.285	37.517	21.824	31.28				0	0	0	0	0	0		0	0	0	0	0	0		0	0	0	0	0	0		1.04638	1.04131	1.04469	1.03233	1.06538	1.03716		50.8569	52.4003	49.2023	50.3124	42.734	46.7112		12.808	13.8318	11.8657	15.3885
127239		35.62	46.598	37.454	34.175	27.983	28.295				0	0	0	0	0	0		0	0	0	0	0	0		0	0	0	0	0	0		1.04656	1.04142	1.04527	1.03199	1.06582	1.03713		50.8506	52.3983	49.1826	50.3369	42.7296	46.7138		12.808	13.9195	11.7965	15.5685
127339		36.743	42.792	32.947	38.717	29.044	36.978				0	0	0	0	0	0		0	0	0	0	0	0		0	0	0	0	0	0		1.04649	1.04114	1.04543	1.03198	1.06606	1.03702		50.853	52.4036	49.1778	50.3375	42.7273	46.7235		12.808	13.9297	11.7965	15.5867
127459		29.97	39.36	32.574	32.577	23.321	32.38				0	0	0	0	0	0		0	0	0	0	0	0		0	0	0	0	0	0		1.04629	1.04111	1.04526	1.03155	1.06629	1.03666		50.8601	52.4044	49.183	50.3847	42.725	46.7569		12.808	13.9763	11.7965	15.5867
127539		40.801	45.449	38.049	42.226	35.777	41.3				0	0	0	0	0	0		0	0	0	0	0	0		0	0	0	0	0	0		1.04602	1.04128	1.04532	1.03121	1.06596	1.03667		50.8693	52.4007	49.1812	50.4227	42.7282	46.7564		12.808	13.9763	11.6148	15.5867
127619		48.917	48.444	53.216	44.943	48.007	53.572				0	0	0	0	0	0		0	0	0	0	0	0		0	0	0	0	0	0		1.04631	1.04123	1.04557	1.03124	1.06584	1.03679		50.8593	52.4017	53.216	50.4193	48.007	53.572		12.808	13.9763	11.6148	15.619
127699		44.505	50.597	50.952	46.308	44.824	45.637				0	0	0	0	0	0		0	0	0	0	0	0		0	0	0	0	0	0		1.04644	1.04137	1.04519	1.03143	1.06558	1.03656		50.7813	52.3991	50.952	50.3983	44.824	46.7666		12.7585	13.9763	11.6148	15.6645
127779		50.467	48.598	49.793	50.93	42.354	33.861				0	0	0	0	0	0		0	0	0	0	0	0		0	0	0	0	0	0		1.04651	1.04158	1.0447	1.03126	1.06591	1.03651		50.6387	52.3635	49.793	50.4166	42.6681	46.7707		12.7585	13.9932	11.6148	15.6645
127859		53.247	49.911	42.759	36.118	35.075	34.851				0	0	0	0	0	0		0	0	0	0	0	0		0	0	0	0	0	0		1.0464	1.04168	1.04398	1.03139	1.06591	1.03657		53.247	52.3369	49.2283	50.4021	42.6682	46.6613		12.9	13.9558	11.6148	15.7002
127999		52.747	48.369	45.376	45.245	39.323	37.746				0	0	0	0	0	0		0	0	0	0	0	0		0	0	0	0	0	0		1.04591	1.04221	1.04394	1.03152	1.06593	1.03689		52.747	52.3251	49.1651	50.3877	42.6672	46.638		12.9	13.9558	11.7965	15.7047
128079		42.823	40.397	44.905	38.245	41.984	28.181				0	0	0	0	0	0		0	0	0	0	0	0		0	0	0	0	0	0		1.04613	1.04258	1.04367	1.03183	1.06628	1.03734		50.558	52.3169	49.1203	50.3541	42.6048	46.6358		12.9	14.0225	11.8657	15.7475
128159		43.609	44.587	35.49	42.925	27.539	32.374				0	0	0	0	0	0		0	0	0	0	0	0		0	0	0	0	0	0		1.04626	1.04049	1.04357	1.032	1.06622	1.03704		50.5528	52.3547	49.1224	50.3363	42.6058	46.6373		12.9432	14.0225	12.0705	15.85
128239		36.148	48.165	33.514	31.991	26.931	29.956				0	0	0	0	0	0		0	0	0	0	0	0		0	0	0	0	0	0		1.04632	1.04094	1.04371	1.03183	1.06652	1.03676		50.5506	52.3496	49.1195	50.3535	42.6002	46.6387		12.9515	14.0225	12.0705	15.8592
128339		38.481	39.099	40.709	23.683	24.678	28.893				0	0	0	0	0	0		0	0	0	0	0	0		0	0	0	0	0	0		1.0467	1.04114	1.04433	1.03191	1.0668	1.03682		50.4752	52.3069	49.1064	50.3444	42.5959	46.6384		12.9982	14.1352	12.119	15.9057
128439		37.477	34.066	31.15	33.857	23.937	44.299				0	0	0	0	0	0		0	0	0	0	0	0		0	0	0	0	0	0		1.04639	1.04155	1.04407	1.03118	1.06659	1.03637		50.4848	52.2803	49.1119	50.4254	42.599	46.6405		13.0535	14.1352	12.119	16.0018
128519		50.301	49.487	49.341	35.284	32.097	47.694				0	0	0	0	0	0		0	0	0	0	0	0		0	0	0	0	0	0		1.04664	1.04153	1.04396	1.03114	1.06615	1.0368		50.4771	52.2825	49.1141	50.4304	42.6071	46.6384		13.111	14.1352	12.119	16.1135
128639		51.725	50.856	50.37	39.872	41.664	47.435				0	0	0	0	0	0		0	0	0	0	0	0		0	0	0	0	0	0		1.04647	1.04084	1.04481	1.03108	1.06625	1.03681		50.4397	52.3136	50.37	50.4367	42.6053	46.6384		13.0445	14.0225	12.0685	16.1135
128719		44.864	52.657	52.539	47.719	34.809	50.845				0	0	0	0	0	0		0	0	0	0	0	0		0	0	0	0	0	0		1.04578	1.04065	1.0438	1.03124	1.06634	1.03628		50.4183	52.3178	52.539	50.2587	42.5805	50.845		12.9315	14.1352	12.0685	15.7878
128799		42.134	42.805	45.574	41.436	34.735	45.609				0	0	0	0	0	0		0	0	0	0	0	0		0	0	0	0	0	0		1.04579	1.04081	1.04399	1.03089	1.0662	1.03611		50.3616	52.3142	48.9911	50.192	42.5664	46.605		12.7335	14.1352	12.0685	15.6455
128879		55.787	41.105	45.282	42.839	36.112	27.457				0	0	0	0	0	0		0	0	0	0	0	0		0	0	0	0	0	0		1.04638	1.04083	1.0444	1.03065	1.0662	1.03416		55.787	52.3137	48.966	50.1682	42.5304	46.611		12.7335	14.1893	12.0685	15.6025
128999		40.586	51.28	44.823	40.695	32.384	39.668				0	0	0	0	0	0		0	0	0	0	0	0		0	0	0	0	0	0		1.04628	1.0406	1.04404	1.03105	1.0657	1.03271		50.2364	52.3188	49.0682	50.166	42.5139	46.6403		12.7335	14.2548	12.119	15.6025
129079		37.365	39.713	38.278	32.26	29.62	36.392				0	0	0	0	0	0		0	0	0	0	0	0		0	0	0	0	0	0		1.04626	1.04046	1.04428	1.03118	1.06494	1.03237		50.1686	52.215	49.0621	50.1653	42.5023	46.642		12.6735	14.2518	12.119	15.9038
129159		41.598	40.893	36.014	34.314	34.488	25.965				0	0	0	0	0	0		0	0	0	0	0	0		0	0	0	0	0	0		1.04633	1.04018	1.04458	1.03107	1.06464	1.03238		50.1669	52.1265	49.0545	50.1659	42.4657	46.642		12.6735	14.2518	12.119	15.9038
129239		31.706	37.515	30.526	30.855	23.846	34.826				0	0	0	0	0	0		0	0	0	0	0	0		0	0	0	0	0	0		1.04612	1.04011	1.04474	1.03163	1.06413	1.03299		50.245	52.1283	49.0502	50.1628	42.3837	46.639		12.6735	14.218	12.1515	15.9038
129359		31.43	34.457	30.315	30.715	25.333	24.815				0	0	0	0	0	0		0	0	0	0	0	0		0	0	0	0	0	0		1.04542	1.04155	1.04496	1.03176	1.06428	1.03367		50.3805	52.1405	49.0446	50.1621	42.3752	46.6357		12.7335	14.1893	12.1515	15.6025
129439		29.131	33.571	30.308	32.979	25.74	20.76				0	0	0	0	0	0		0	0	0	0	0	0		0	0	0	0	0	0		1.0455	1.04117	1.04514	1.03153	1.0645	1.03356		50.3765	52.1559	49.0371	50.1634	42.3634	46.6362		12.7335	14.1893	12.1515	15.4908
129519		43.609	45.945	39.056	45.592	35.311	32.302				0	0	0	0	0	0		0	0	0	0	0	0		0	0	0	0	0	0		1.04623	1.04096	1.04511	1.03221	1.06231	1.03504		50.3389	52.1731	49.0896	50.1548	42.4725	46.553		12.7335	14.2548	12.2157	15.4443
129619		46.327	48.685	42.454	44.37	36.102	43.136				0	0	0	0	0	0		0	0	0	0	0	0		0	0	0	0	0	0		1.04663	1.04056	1.04491	1.03231	1.06412	1.03512		50.3185	52.207	49.0943	50.1523	42.3402	46.5474		12.7335	14.2885	12.2157	15.4443
129699		46.845	50.015	45.276	45.395	43.162	35.173				0	0	0	0	0	0		0	0	0	0	0	0		0	0	0	0	0	0		1.04723	1.0407	1.04532	1.0323	1.06445	1.03679		50.2877	52.1123	49.1256	50.1119	42.3371	46.2971		12.7335	14.2885	12.3498	15.4338
129779		51.807	48.045	43.663	41.842	35.651	45.847				0	0	0	0	0	0		0	0	0	0	0	0		0	0	0	0	0	0		1.0481	1.04143	1.04588	1.03181	1.0626	1.03659		50.242	52.1436	49.164	50.1187	42.4663	46.205		12.9315	14.326	12.3863	15.4338
129879		49.398	45.2	46.27	40.585	39.832	39.6				0	0	0	0	0	0		0	0	0	0	0	0		0	0	0	0	0	0		1.04861	1.04184	1.04518	1.03129	1.06037	1.0381		50.2148	52.2863	49.2538	50.1646	42.4712	46.0959		12.9315	14.4078	12.3863	15.4443
129999		42.455	44.19	42.35	36.179	28.348	33.994				0	0	0	0	0	0		0	0	0	0	0	0		0	0	0	0	0	0		1.05071	1.04552	1.04545	1.0303	1.06145	1.03897		50.1531	52.0807	49.3009	50.1701	42.491	46.1671		13.0445	14.4078	12.3993	15.4443
130079		41.83	33.501	38.177	30.748	32.502	38.065				0	0	0	0	0	0		0	0	0	0	0	0		0	0	0	0	0	0		1.05322	1.04929	1.04595	1.02987	1.06318	1.03827		50.1287	52.0217	49.3211	50.2256	42.436	46.3089		13.111	14.4245	12.4078	15.4873
130159		40.049	48.089	44.807	33.311	26.07	34.556				0	0	0	0	0	0		0	0	0	0	0	0		0	0	0	0	0	0		1.05413	1.05242	1.04647	1.0318	1.0642	1.03832		50.1652	51.9995	49.3321	50.2184	42.4751	46.4343		13.16	14.4485	12.4198	15.6295
130239		41.398	40.236	30.29	32.011	26.409	34.009				0	0	0	0	0	0		0	0	0	0	0	0		0	0	0	0	0	0		1.05446	1.0567	1.04643	1.03502	1.06306	1.04201		50.2141	51.741	49.3324	50.1833	42.552	46.3097		13.2095	14.473	12.4198	15.9552
130319		34.888	37.305	39.474	32.378	25.892	28.432				0	0	0	0	0	0		0	0	0	0	0	0		0	0	0	0	0	0		1.05504	1.05771	1.04666	1.03863	1.05999	1.04366		50.2851	51.8634	49.3309	50.1376	42.6098	46.3168		13.1773	14.5557	12.4198	16.0262
130419		34.959	34.321	37.323	36.267	17.927	20.829				0	0	0	0	0	0		0	0	0	0	0	0		0	0	0	0	0	0		1.05449	1.05757	1.04951	1.03901	1.05871	1.04398		50.4028	52.013	49.3236	50.1782	42.7194	46.4344		13.1842	14.7025	12.4425	16.0438
130519		32.022	26.271	27.115	29.025	25.941	25.559				0	0	0	0	0	0		0	0	0	0	0	0		0	0	0	0	0	0		1.05824	1.05972	1.05337	1.03823	1.06484	1.04453		50.3222	52.0099	49.2956	50.2888	42.5894	46.5462		13.194	14.9935	12.504	16.0915
130619		57.529	42.773	56.915	40.908	39.339	48.803				0	0	0	0	0	0		0	0	0	0	0	0		0	0	0	0	0	0		1.06331	1.06164	1.05706	1.03941	1.0706	1.04495		57.529	51.8699	56.915	50.2065	42.3631	48.803		13.194	14.9935	12.504	16.0915
130699		45.419	50.622	47.22	48.66	41.884	46.275				0	0	0	0	0	0		0	0	0	0	0	0		0	0	0	0	0	0		1.06676	1.06273	1.06084	1.0399	1.07303	1.04487		50.0395	51.7338	49.0865	50.3029	42.3522	46.35		13.194	14.9935	12.5803	16.1725
130779		55.849	52.505	51.021	46.576	37.335	48.249				0	0	0	0	0	0		0	0	0	0	0	0		0	0	0	0	0	0		1.06925	1.0644	1.06466	1.04191	1.0767	1.04681		55.849	51.5585	51.021	50.1948	42.3255	48.249		13.194	15.0817	12.5803	16.2365
130879		46.459	47.684	50.136	46.529	38.903	41.791				0	0	0	0	0	0		0	0	0	0	0	0		0	0	0	0	0	0		1.07101	1.06864	1.06503	1.04634	1.07832	1.05157		49.75	51.3946	50.136	50.1036	42.2459	46.0866		13.194	15.0817	12.5832	16.2893
130999		38.823	41.813	44.876	41.434	32.51	38.664				0	0	0	0	0	0		0	0	0	0	0	0		0	0	0	0	0	0		1.07247	1.07214	1.06602	1.04923	1.08094	1.05378		49.6713	51.3833	48.9646	49.9446	42.0414	45.9247		13.282	15.1663	12.5832	16.2893
131079		43.577	51.394	42.783	36.132	44.744	38.91				0	0	0	0	0	0		0	0	0	0	0	0		0	0	0	0	0	0		1.07161	1.07374	1.06726	1.0508	1.0814	1.05399		49.8552	51.3347	49.0094	49.9985	44.744	46.0556		13.4765	15.4035	12.605	16.442
131159		39.839	36.561	32.537	34.285	34.683	37.654				0	0	0	0	0	0		0	0	0	0	0	0		0	0	0	0	0	0		1.07238	1.07672	1.0688	1.05174	1.08257	1.05396		49.9461	51.2739	49.038	49.853	42.2434	46.1903		13.5455	15.4035	12.6863	16.442
131239		32.812	42.968	38.64	32.595	31.817	44.992				0	0	0	0	0	0		0	0	0	0	0	0		0	0	0	0	0	0		1.0732	1.07873	1.069	1.05325	1.08328	1.05379		50.0217	51.2741	49.0845	49.68	42.2027	46.3022		13.5978	15.4828	12.7815	16.4962
131339		35.067	40.61	36.187	32.861	25.723	34.033				0	0	0	0	0	0		0	0	0	0	0	0		0	0	0	0	0	0		1.07445	1.07965	1.06811	1.05619	1.08255	1.05644		50.0471	51.2781	49.103	49.5535	42.3278	46.2825		13.6495	15.6625	12.7815	16.653
131419		35.958	37.803	33.401	30.972	24.297	26.421				0	0	0	0	0	0		0	0	0	0	0	0		0	0	0	0	0	0		1.07554	1.08294	1.06737	1.06007	1.08212	1.06086		50.0537	51.2742	49.1176	49.3383	42.3301	46.1232		13.722	15.7308	12.6382	16.7303
131519		37.526	34.538	40.052	31.821	23.092	22.48				0	0	0	0	0	0		0	0	0	0	0	0		0	0	0	0	0	0		1.07418	1.08414	1.06666	1.06169	1.08197	1.06254		50.1674	51.2772	49.1902	49.3871	42.3309	46.1442		13.6448	15.7115	12.556	16.752
131599		34.449	34.557	40.027	36.853	38.692	35.603				0	0	0	0	0	0		0	0	0	0	0	0		0	0	0	0	0	0		1.0726	1.08453	1.06631	1.06314	1.08171	1.06337		50.2111	51.276	49.1418	49.2507	42.3322	46.0906		13.6448	15.7377	12.556	16.752
131699		48.629	46.809	45.112	50.575	41.115	48.039				0	0	0	0	0	0		0	0	0	0	0	0		0	0	0	0	0	0		1.07163	1.08553	1.06578	1.06448	1.08097	1.06508		50.2586	51.2639	49.1089	49.222	42.3251	48.039		13.6448	15.7377	12.5332	16.752
131799		44.252	52.465	43.367	43.232	42.465	45.811				0	0	0	0	0	0		0	0	0	0	0	0		0	0	0	0	0	0		1.07082	1.08561	1.06579	1.06606	1.08164	1.06735		50.2988	52.465	49.1088	49.0684	42.2974	45.8353		13.6448	15.7377	12.5332	16.752
131879		50.2	40.28	39.391	43.383	43.972	43.623				0	0	0	0	0	0		0	0	0	0	0	0		0	0	0	0	0	0		1.07042	1.08562	1.06528	1.06424	1.08097	1.06814		50.3178	51.2564	49.1715	49.0467	43.972	45.8214		13.6448	15.8365	12.556	16.7303
131999		44.4	34.401	46.627	42.64	38.021	33.002				0	0	0	0	0	0		0	0	0	0	0	0		0	0	0	0	0	0		1.06987	1.08551	1.06486	1.06364	1.08168	1.0679		50.2444	51.0861	49.1836	48.8999	42.1591	45.8256		13.6365	15.7377	12.556	16.653
132080		44.475	41.174	37.427	34.215	33.053	32.566				0	0	0	0	0	0		0	0	0	0	0	0		0	0	0	0	0	0		1.06839	1.08608	1.06407	1.06506	1.08146	1.06755		50.2166	51.0672	49.2742	48.7073	42.0184	45.8318		13.5538	15.7377	12.556	16.4962
132159		40.909	43.795	36.469	32.891	32.521	35.601				0	0	0	0	0	0		0	0	0	0	0	0		0	0	0	0	0	0		1.0674	1.08538	1.06443	1.06529	1.08111	1.06706		50.1826	51.0926	49.2643	48.6985	42.0017	45.8405		13.502	15.7377	12.661	16.4962
132239		33.609	42.747	34.081	26.178	26.129	33.087				0	0	0	0	0	0		0	0	0	0	0	0		0	0	0	0	0	0		1.06607	1.08464	1.06216	1.06472	1.08057	1.06679		50.2312	51.1568	49.3162	48.6944	41.9889	45.8452		13.502	15.7377	12.661	16.442
132319		33.662	37.3	34.315	26.713	30.592	29.181				0	0	0	0	0	0		0	0	0	0	0	0		0	0	0	0	0	0		1.06493	1.08379	1.06047	1.06533	1.08139	1.06678		50.1937	51.2301	49.3301	48.6865	41.8818	45.8039		13.502	15.7377	12.8042	16.442
132399		30.428	37.055	30.598	27.459	31.683	29.939				0	0	0	0	0	0		0	0	0	0	0	0		0	0	0	0	0	0		1.0635	1.08179	1.05831	1.06508	1.07892	1.06464		50.2588	51.2194	49.3505	48.6897	41.9852	45.8493		13.5978	15.7115	12.8042	16.442
132499		32.98	40.541	30.624	24.862	24.393	27.447				0	0	0	0	0	0		0	0	0	0	0	0		0	0	0	0	0	0		1.06319	1.08317	1.05948	1.06494	1.07902	1.06441		50.2743	51.0221	49.3361	48.6678	41.9844	45.8677		13.502	15.6722	12.8042	16.3358
132579		35.409	30.509	38.275	31.274	46.287	36.736				0	0	0	0	0	0		0	0	0	0	0	0		0	0	0	0	0	0		1.06146	1.08359	1.05666	1.06331	1.07636	1.06363		50.3599	51.0035	49.394	48.6866	46.287	45.9293		13.502	15.7645	12.8042	16.4475
132699		48.414	44.321	51.491	40.043	34.87	37.866				0	0	0	0	0	0		0	0	0	0	0	0		0	0	0	0	0	0		1.06236	1.08594	1.05728	1.06355	1.07547	1.06343		50.2153	50.8727	51.491	48.665	41.9963	45.8332		13.5455	15.7582	12.83	16.696
132799		43.248	46.859	44.839	40.058	31.862	36.167				0	0	0	0	0	0		0	0	0	0	0	0		0	0	0	0	0	0		1.06159	1.08726	1.05491	1.06459	1.07468	1.06258		50.1766	50.8534	49.3399	48.5027	41.9858	45.8125		13.5318	15.6723	12.7673	16.7722
132879		49.036	48.85	36.028	44.295	30.981	41.17				0	0	0	0	0	0		0	0	0	0	0	0		0	0	0	0	0	0		1.06118	1.08666	1.05349	1.06619	1.07729	1.06227		50.1261	50.8472	49.3366	48.3989	41.8585	45.6709		13.3948	15.7035	12.692	16.7082
132999		44.49	36.737	49.511	32.318	33.459	44.209				0	0	0	0	0	0		0	0	0	0	0	0		0	0	0	0	0	0		1.05968	1.08499	1.05012	1.06496	1.07637	1.06091		50.1747	50.8536	49.511	48.4656	41.8685	45.7889		13.3948	15.7828	12.6703	16.6273
133079		38.766	31.617	40.866	31.46	24.347	32.263				0	0	0	0	0	0		0	0	0	0	0	0		0	0	0	0	0	0		1.05856	1.08298	1.04738	1.06486	1.07641	1.05818		50.1527	50.8534	49.441	48.3651	41.8453	45.8199		13.3068	15.7035	12.6703	16.6273
133159		42.771	38.999	31.143	34.507	31.872	39.398				0	0	0	0	0	0		0	0	0	0	0	0		0	0	0	0	0	0		1.05653	1.08263	1.04604	1.06307	1.07713	1.05718		50.1541	50.8461	49.4819	48.357	41.8217	45.768		13.297	15.4663	12.6703	16.6273
133239		39.43	32.717	28.087	30.66	24.046	40.601				0	0	0	0	0	0		0	0	0	0	0	0		0	0	0	0	0	0		1.05499	1.08144	1.04417	1.06191	1.07602	1.05565		50.1934	50.8556	49.5199	48.4129	41.8304	45.7292		13.297	15.4663	12.6703	16.6273
133319		34.073	35.752	27.941	32.142	31.229	29.681				0	0	0	0	0	0		0	0	0	0	0	0		0	0	0	0	0	0		1.05304	1.08057	1.04397	1.06173	1.07785	1.05387		50.2875	50.8623	49.5219	48.3324	41.7782	45.8268		13.297	15.4663	12.6938	16.678
133419		32.229	39.949	31.061	30.342	27.647	24.155				0	0	0	0	0	0		0	0	0	0	0	0		0	0	0	0	0	0		1.05212	1.08246	1.04306	1.06123	1.07873	1.05341		50.2341	50.8542	49.5331	48.3507	41.7572	45.8353		13.3387	15.4663	12.7608	16.6878
133539		28.634	31.55	30.201	23.958	25.167	27.68				0	0	0	0	0	0		0	0	0	0	0	0		0	0	0	0	0	0		1.0522	1.08149	1.04088	1.06247	1.07652	1.05213		50.2298	50.8556	49.5987	48.3051	41.7601	45.8228		13.3912	15.4663	12.789	16.7133
133619		40.477	48.66	39.082	38.74	27.905	37.266				0	0	0	0	0	0		0	0	0	0	0	0		0	0	0	0	0	0		1.05163	1.08191	1.04047	1.062	1.07583	1.05243		50.2592	50.855	49.6089	48.3223	41.7765	45.8173		13.5205	15.6405	12.8467	16.7745
133699		51.449	43.414	44.984	51.136	43.412	42.438				0	0	0	0	0	0		0	0	0	0	0	0		0	0	0	0	0	0		1.04989	1.08206	1.03992	1.06161	1.07657	1.05275		51.449	50.8547	49.6226	51.136	43.412	45.6394		13.632	15.8415	12.8555	16.7845
133779		47.157	52.097	52.345	41.352	42.324	52.818				0	0	0	0	0	0		0	0	0	0	0	0		0	0	0	0	0	0		1.04896	1.08156	1.03996	1.0603	1.07613	1.05214		50.1982	52.097	52.345	48.2179	41.4636	52.818		13.6782	15.9612	12.8678	16.798
133879		47.201	50.299	47.023	51.35	39.895	42.345				0	0	0	0	0	0		0	0	0	0	0	0		0	0	0	0	0	0		1.04848	1.08095	1.03909	1.05925	1.07574	1.0515		50.1607	50.8533	49.5964	51.35	41.3246	45.5669		13.6565	16.0033	12.9088	16.798
133999		45.942	40.721	51.9	39.416	45.656	42.867				0	0	0	0	0	0		0	0	0	0	0	0		0	0	0	0	0	0		1.04819	1.08129	1.0382	1.05834	1.075	1.0507		50.0916	50.8412	51.9	48.2166	45.656	45.4949		13.552	15.967	12.8325	16.8218
134079		41.031	50.878	45.987	36.921	36.735	38.869				0	0	0	0	0	0		0	0	0	0	0	0		0	0	0	0	0	0		1.04736	1.08151	1.03697	1.05902	1.07424	1.04985		50.0552	50.878	49.6029	48.1446	41.3026	45.4442		13.428	15.967	12.7915	16.5883
134179		45.073	42.086	40.102	43.263	34.121	40.213				0	0	0	0	0	0		0	0	0	0	0	0		0	0	0	0	0	0		1.04924	1.08292	1.03699	1.06163	1.07731	1.04958		50.0219	50.8141	49.5466	47.8075	41.0883	45.2557		13.428	15.967	12.6815	16.4258
134259		42.462	40.826	36.825	38.827	33.697	34.114				0	0	0	0	0	0		0	0	0	0	0	0		0	0	0	0	0	0		1.04905	1.08336	1.03637	1.06395	1.07984	1.04927		50.0343	50.8073	49.5227	47.6926	40.8045	44.9936		13.428	16.0553	12.6263	16.4285
134359		41.821	39.065	50.666	38.279	24.551	35.366				0	0	0	0	0	0		0	0	0	0	0	0		0	0	0	0	0	0		1.04917	1.08317	1.03667	1.0637	1.08143	1.04923		50.056	50.8101	50.666	47.6474	40.4527	44.9937		13.428	16.1315	12.6553	16.3888
134439		38.38	42.134	39.597	34.397	34.847	34.056				0	0	0	0	0	0		0	0	0	0	0	0		0	0	0	0	0	0		1.04911	1.08303	1.03583	1.06357	1.08191	1.04855		50.0565	50.7888	49.5057	47.5548	40.411	45.0671		13.428	16.0265	12.6553	16.494
134519		44.687	39.898	37.085	35.032	22.729	41.637				0	0	0	0	0	0		0	0	0	0	0	0		0	0	0	0	0	0		1.04925	1.08225	1.03459	1.06312	1.08178	1.04817		50.0555	50.7968	49.5219	47.4655	40.4166	45.1464		13.428	16.1978	12.6553	16.6133
134599		54.031	48.646	50.843	45.982	40.443	39.218				0	0	0	0	0	0		0	0	0	0	0	0		0	0	0	0	0	0		1.04945	1.0824	1.03391	1.06232	1.08205	1.04729		54.031	50.7953	50.843	47.5021	40.2918	45.3321		13.4745	16.2675	12.734	16.6448
134719		56.741	49.59	42.884	53.053	39.965	54.777				0	0	0	0	0	0		0	0	0	0	0	0		0	0	0	0	0	0		1.04931	1.0823	1.0327	1.06283	1.08204	1.04688		56.741	50.6991	49.5223	53.053	40.1563	54.777		13.51	15.9428	12.8435	16.662
134799		54.305	63.894	55.111	49.997	48.744	53.133				0	0	0	0	0	0		0	0	0	0	0	0		0	0	0	0	0	0		1.04944	1.08218	1.03227	1.06255	1.08167	1.04681		54.305	63.894	55.111	49.997	48.744	53.133		13.312	15.9428	12.843	16.5815
134883		53.862	55.049	53.405	44.15	38.135	51.832				0	0	0	0	0	0		0	0	0	0	0	0		0	0	0	0	0	0		1.04981	1.08314	1.03178	1.06389	1.08229	1.04756		53.862	55.049	53.405	47.352	39.9487	51.832		13.312	15.9428	12.8065	16.48
135019		56.734	53.922	51.868	57.741	51.812	46.136				0	0	0	0	0	0		0	0	0	0	0	0		0	0	0	0	0	0		1.04963	1.08282	1.03167	1.06569	1.08252	1.04743		56.734	53.922	51.868	57.741	51.812	46.136		13.312	15.9428	12.6725	16.4465
135119		48.688	47.93	35.404	43.06	35.322	40.779				0	0	0	0	0	0		0	0	0	0	0	0		0	0	0	0	0	0		1.049	1.08324	1.03183	1.06559	1.08196	1.04719		49.7573	50.6264	49.3973	47.1011	39.9196	44.7781		13.252	15.9428	12.6083	16.3388
135199		47.164	49.511	47.18	49.69	32.272	45.487				0	0	0	0	0	0		0	0	0	0	0	0		0	0	0	0	0	0		1.04836	1.08269	1.03318	1.06367	1.0821	1.0471		49.8062	50.6686	49.333	49.69	39.8675	44.6606		13.2062	15.9428	12.5577	16.3065
135279		42.722	49.741	39.957	36.502	26.34	38.48				0	0	0	0	0	0		0	0	0	0	0	0		0	0	0	0	0	0		1.04914	1.08268	1.03316	1.06572	1.08199	1.04711		49.6464	49.741	49.3179	46.8785	39.8316	44.5707		13.085	15.7293	12.5195	16.3095
135359		43.858	43.928	36.526	36.762	26.712	36.787				0	0	0	0	0	0		0	0	0	0	0	0		0	0	0	0	0	0		1.04929	1.08251	1.03343	1.06535	1.08235	1.04685		49.5914	50.6062	49.3155	46.7373	39.7928	44.5552		13.1747	15.6655	12.5437	16.2945
135439		43.019	52.029	45.037	43.29	42.001	29.994				0	0	0	0	0	0		0	0	0	0	0	0		0	0	0	0	0	0		1.04931	1.08297	1.03334	1.06549	1.08238	1.0464		49.5165	52.029	49.2202	46.669	42.001	44.5484		13.2465	15.648	12.5958	16.1305
135519		41.425	51.408	41.169	42.115	26.556	35.194				0	0	0	0	0	0		0	0	0	0	0	0		0	0	0	0	0	0		1.04947	1.08191	1.03367	1.06359	1.08202	1.04682		49.4544	51.408	49.1352	46.6597	39.6531	44.5312		13.2465	15.648	12.6995	15.9725
135619		54.135	58.32	50.946	41.064	52.563	44.882				0	0	0	0	0	0		0	0	0	0	0	0		0	0	0	0	0	0		1.04964	1.08197	1.03325	1.06546	1.08119	1.04732		54.135	58.32	50.946	46.4867	52.563	44.5129		13.3015	15.522	12.7092	15.9108
135699		60.072	47.671	41.444	40.075	41.799	51.548				0	0	0	0	0	0		0	0	0	0	0	0		0	0	0	0	0	0		1.04929	1.08328	1.03301	1.06755	1.08032	1.04706		60.072	50.0171	49.1561	46.3322	39.7078	51.548		13.3415	15.6048	12.7212	15.8188
135799		50.15	48.327	49.636	40.275	40.686	39.103				0	0	0	0	0	0		0	0	0	0	0	0		0	0	0	0	0	0		1.04912	1.08368	1.03304	1.06744	1.08001	1.0466		50.15	49.9964	49.636	46.3073	39.6509	44.3256		13.308	15.6048	12.7035	15.5633
135879		52.817	60.033	53.524	47.722	30.245	37.304				0	0	0	0	0	0		0	0	0	0	0	0		0	0	0	0	0	0		1.04876	1.08366	1.03316	1.06904	1.08063	1.04675		52.817	60.033	53.524	46.2533	39.5934	44.2194		13.2427	15.5038	12.6542	15.3597
135999		56.844	55.743	41.415	48.496	36.827	51.923				0	0	0	0	0	0		0	0	0	0	0	0		0	0	0	0	0	0		1.04871	1.08436	1.03327	1.06899	1.08072	1.04682		56.844	55.743	48.9596	46.0168	39.3919	51.923		13.2427	15.4125	12.5985	15.0903
136099		46.33	46.686	39.451	36.656	41.321	32.02				0	0	0	0	0	0		0	0	0	0	0	0		0	0	0	0	0	0		1.04857	1.08374	1.03215	1.06763	1.08075	1.04724		49.3731	49.7184	48.9255	46.169	39.3263	43.8405		13.2427	15.379	12.572	14.851
136179		48.635	43.065	37.798	38.968	33.337	38.761				0	0	0	0	0	0		0	0	0	0	0	0		0	0	0	0	0	0		1.04868	1.08391	1.03236	1.06517	1.08097	1.04737		49.3662	49.6243	48.918	46.227	39.3185	43.6213		13.2115	15.3255	12.4057	14.6427
136279		44.18	47.091	44.166	33.328	31.164	37.579				0	0	0	0	0	0		0	0	0	0	0	0		0	0	0	0	0	0		1.04829	1.08407	1.0326	1.06495	1.08092	1.04707		49.3666	49.5995	48.8639	46.0165	39.2459	43.6123		13.1433	15.0928	12.4057	14.5558
136359		42.027	42.481	36.96	41.327	36.687	33.742				0	0	0	0	0	0		0	0	0	0	0	0		0	0	0	0	0	0		1.04749	1.08424	1.03274	1.06554	1.08107	1.0472		49.3675	49.5549	48.854	45.9593	38.9745	43.5565		13.114	14.9637	12.4057	14.5282
136459		47.319	43.385	51.419	47.678	45.505	48.018				0	0	0	0	0	0		0	0	0	0	0	0		0	0	0	0	0	0		1.04718	1.08455	1.03319	1.06579	1.08104	1.04746		49.3678	49.4968	51.419	45.7416	45.505	48.018		13.114	14.8652	12.4057	14.5075
136539		61.985	51.741	54.761	52.752	48.74	47.632				0	0	0	0	0	0		0	0	0	0	0	0		0	0	0	0	0	0		1.04797	1.08516	1.0334	1.06615	1.08134	1.04705		61.985	51.741	54.761	52.752	48.74	47.632		13.114	14.592	12.3122	14.5573
136619		53.174	49.437	50.208	46.022	32.162	47.111				0	0	0	0	0	0		0	0	0	0	0	0		0	0	0	0	0	0		1.0482	1.08431	1.03359	1.06632	1.08142	1.04703		53.174	49.4996	50.208	45.4071	38.8907	47.111		13.058	14.8652	12.3288	14.432
136699		57.186	43.94	50.427	46.295	41.327	50.375				0	0	0	0	0	0		0	0	0	0	0	0		0	0	0	0	0	0		1.0484	1.0845	1.03356	1.06618	1.08106	1.0477		57.186	49.4974	50.427	45.3808	38.8037	50.375		12.8865	14.8652	12.3565	14.511
136779		50.399	53.634	46.471	46.306	41.839	50.714				0	0	0	0	0	0		0	0	0	0	0	0		0	0	0	0	0	0		1.04816	1.08443	1.03348	1.06603	1.08054	1.0472		50.399	53.634	48.4197	45.3598	38.7238	50.714		12.8858	14.592	12.362	14.4665
136879		47.491	47.193	44.884	34.749	32.654	44.554				0	0	0	0	0	0		0	0	0	0	0	0		0	0	0	0	0	0		1.04835	1.08429	1.03352	1.06585	1.08014	1.04716		49.1034	49.4351	48.3445	45.2892	38.617	43.1277		12.863	14.4145	12.2565	14.3838
136999		42.327	44.293	39.396	43.456	40.207	37.507				0	0	0	0	0	0		0	0	0	0	0	0		0	0	0	0	0	0		1.04855	1.08484	1.03347	1.06365	1.07931	1.04722		49.0479	49.3793	48.1582	45.299	38.5372	43.0376		12.8377	14.1992	12.1983	14.2918
137079		43.611	58.469	42.418	41.45	34.739	32.104				0	0	0	0	0	0		0	0	0	0	0	0		0	0	0	0	0	0		1.04894	1.08378	1.03375	1.06377	1.07963	1.04737		49.0215	58.469	48.0781	45.2223	38.4805	42.9462		12.3715	14.0982	12.1535	14.2425
137159		39.57	34.533	35.498	36.607	24.48	22.509				0	0	0	0	0	0		0	0	0	0	0	0		0	0	0	0	0	0		1.04936	1.08362	1.0341	1.06375	1.08021	1.04671		48.9807	49.2345	48.0732	45.1872	38.4193	42.9781		12.0412	14.0617	12.0975	14.1375
137259		32.283	38.407	37.569	29.798	27.736	34.371				0	0	0	0	0	0		0	0	0	0	0	0		0	0	0	0	0	0		1.04892	1.08379	1.03437	1.06414	1.08025	1.04726		48.916	49.2238	48.0725	45.139	38.2418	42.8531		11.968	13.9622	12.0685	13.9935
137359		44.008	44.925	28.262	36.656	31.083	39.546				0	0	0	0	0	0		0	0	0	0	0	0		0	0	0	0	0	0		1.0495	1.082	1.03408	1.06437	1.08061	1.04754		48.8122	49.2338	48.0689	44.9702	38.1065	42.7575		11.908	13.9015	12.0572	13.831
137439		47.821	46.886	50.153	47.424	51.406	50.302				0	0	0	0	0	0		0	0	0	0	0	0		0	0	0	0	0	0		1.05	1.08226	1.03401	1.0644	1.0808	1.04772		48.7132	49.2141	50.153	44.8383	51.406	50.302		11.87	13.8735	12.0553	13.787
137519		55.896	55.836	44.476	48.669	48.664	46.869				0	0	0	0	0	0		0	0	0	0	0	0		0	0	0	0	0	0		1.05046	1.08233	1.03413	1.06483	1.08116	1.04758		55.896	55.836	48.0546	44.7402	48.664	46.869		11.9163	13.932	12.1173	13.868
137599		58.17	50.808	55.223	50.339	33.516	47.193				0	0	0	0	0	0		0	0	0	0	0	0		0	0	0	0	0	0		1.05071	1.08233	1.03414	1.06469	1.08103	1.04782		58.17	50.808	55.223	50.339	37.8583	47.193		11.951	14.055	12.2142	13.9475
137719		52.629	54.353	64.27	41.444	40.872	36.202				0	0	0	0	0	0		0	0	0	0	0	0		0	0	0	0	0	0		1.0504	1.08232	1.03424	1.06657	1.08031	1.04809		52.629	54.353	64.27	44.5185	37.599	42.3914		12.0267	14.1812	12.16	14.059
137799		51.475	47.511	40.063	41.106	36.612	42.413				0	0	0	0	0	0		0	0	0	0	0	0		0	0	0	0	0	0		1.05039	1.08215	1.03447	1.0668	1.08116	1.04791		51.475	48.9256	47.9647	44.3662	37.4181	42.3608		11.9545	14.0355	12.1895	14.059
137879		42.785	53.123	42.88	36.842	34.145	39.078				0	0	0	0	0	0		0	0	0	0	0	0		0	0	0	0	0	0		1.04885	1.08214	1.0343	1.06662	1.08034	1.04745		48.6292	53.123	47.9718	44.2975	37.4212	42.3683		11.924	13.9425	12.1675	14.0877
137999		39.139	48.932	39.3	37.931	30.27	39.93				0	0	0	0	0	0		0	0	0	0	0	0		0	0	0	0	0	0		1.049	1.08024	1.03343	1.06686	1.08052	1.04792		48.5933	48.8802	47.93	44.1897	37.3608	42.2838		11.8453	13.8788	12.1517	14.045
138079		38.704	46.996	52.03	35.983	29.942	37.112				0	0	0	0	0	0		0	0	0	0	0	0		0	0	0	0	0	0		1.04839	1.08072	1.0342	1.06697	1.08078	1.04795		48.5721	48.8647	52.03	44.163	37.2887	42.2205		11.7825	13.8348	12.1025	14.0007
138159		41.105	44.28	38.377	31.404	21.961	40.91				0	0	0	0	0	0		0	0	0	0	0	0		0	0	0	0	0	0		1.04878	1.08138	1.03368	1.06701	1.08106	1.04797		48.5161	48.8468	47.8052	44.141	37.179	42.2039		11.701	13.8348	12.1025	13.952
138259		34.079	43.746	35.085	39.3	29.805	30.937				0	0	0	0	0	0		0	0	0	0	0	0		0	0	0	0	0	0		1.04862	1.08178	1.03325	1.06703	1.08129	1.04834		48.4281	48.7792	47.7691	44.0691	36.9457	42.1471		11.6675	13.6368	12.0403	13.9875
138359		34.574	40.101	38.633	33.71	25.815	26.866				0	0	0	0	0	0		0	0	0	0	0	0		0	0	0	0	0	0		1.0488	1.08208	1.03366	1.06722	1.0814	1.04791		48.4191	48.6743	47.7072	43.9471	36.8333	42.112		11.6675	13.5307	11.951	14.0282
138439		34.429	38.581	34.681	35.836	22.229	30.65				0	0	0	0	0	0		0	0	0	0	0	0		0	0	0	0	0	0		1.04935	1.08225	1.03381	1.06734	1.08121	1.04826		48.1911	48.6529	47.5473	43.9275	36.8262	41.9611		11.6017	13.4593	11.8897	13.9607
138519		46.51	44.911	49.329	37.69	42.597	33.889				0	0	0	0	0	0		0	0	0	0	0	0		0	0	0	0	0	0		1.0493	1.08237	1.03432	1.06786	1.0812	1.04881		48.1367	48.6189	49.329	43.8104	42.597	41.9047		11.7177	13.448	11.879	13.815
138599		43.859	56.322	42.743	57.87	30.577	41.067				0	0	0	0	0	0		0	0	0	0	0	0		0	0	0	0	0	0		1.04908	1.08254	1.03457	1.06783	1.0812	1.04884		48.036	56.322	47.3241	57.87	36.7344	41.794		11.5508	13.407	11.9282	13.7482
138679		53.516	48.964	54.635	46.421	39.582	38.708				0	0	0	0	0	0		0	0	0	0	0	0		0	0	0	0	0	0		1.04867	1.08245	1.03438	1.06779	1.08068	1.04907		53.516	48.3988	54.635	43.6648	36.6984	41.7559		11.5568	13.5317	11.996	13.5745
138799		48.162	40.694	48.926	35.978	28.28	36.28				0	0	0	0	0	0		0	0	0	0	0	0		0	0	0	0	0	0		1.04849	1.08285	1.03436	1.06784	1.08086	1.04829		48.0062	48.3357	47.2079	43.6641	36.6943	41.6782		11.5568	13.4582	11.9258	13.5745
138879		42.439	52.148	43.422	43.651	28.611	42.093				0	0	0	0	0	0		0	0	0	0	0	0		0	0	0	0	0	0		1.04781	1.08277	1.03446	1.07038	1.07988	1.0475		48.0212	52.148	47.2057	43.6122	36.7165	41.7324		11.5568	13.4245	11.9258	13.5745
138999		38.168	38.13	43.072	34.213	34.326	22.305				0	0	0	0	0	0		0	0	0	0	0	0		0	0	0	0	0	0		1.04793	1.08309	1.03468	1.06821	1.07907	1.0479		48.0187	48.1747	47.201	43.6587	36.7351	41.7051		11.457	13.3695	11.9258	13.5745
139079		43.024	40.426	29.842	39.159	34.638	25.179				0	0	0	0	0	0		0	0	0	0	0	0		0	0	0	0	0	0		1.04805	1.08308	1.03497	1.06796	1.07884	1.04726		47.9599	48.0968	47.1947	43.621	36.6924	41.7484		11.4078	13.267	11.996	13.4965
139159		39.614	35.048	41.766	33.385	30.335	23.519				0	0	0	0	0	0		0	0	0	0	0	0		0	0	0	0	0	0		1.04826	1.08308	1.03518	1.06793	1.07847	1.04725		47.8721	48.063	47.0633	43.5236	36.6337	41.6212		11.3725	13.2585	11.9258	13.3775
139259		35.861	38.72	39.058	29.723	22.059	21.405				0	0	0	0	0	0		0	0	0	0	0	0		0	0	0	0	0	0		1.04822	1.08327	1.03533	1.06844	1.07862	1.04694		47.8288	48.0452	47.0164	43.4584	36.586	41.5308		11.3283	13.1358	11.8675	13.3032
139359		34.716	37.23	33.204	33.979	24.425	21.75				0	0	0	0	0	0		0	0	0	0	0	0		0	0	0	0	0	0		1.04855	1.08321	1.03599	1.06871	1.07883	1.04746		47.6782	48.0019	47.0039	43.3836	36.4872	41.4812		11.256	13.2077	11.8635	13.2105
139439		27.754	39.541	32.735	29.054	30.562	23.017				0	0	0	0	0	0		0	0	0	0	0	0		0	0	0	0	0	0		1.0488	1.08353	1.03616	1.06868	1.07844	1.04763		47.4988	47.9584	46.948	43.3556	36.4282	41.4123		11.2418	13.2	11.944	13.2548
139539		42.953	33.853	37.049	29.02	40.083	41.529				0	0	0	0	0	0		0	0	0	0	0	0		0	0	0	0	0	0		1.04901	1.08341	1.03629	1.06889	1.07933	1.04763		47.457	47.9268	46.911	43.3121	36.3032	41.3085		11.2392	13.383	11.7343	13.2343
139639		44.23	36.499	45.256	30.023	28.883	39.156				0	0	0	0	0	0		0	0	0	0	0	0		0	0	0	0	0	0		1.04909	1.08328	1.03643	1.06848	1.07965	1.04776		47.4555	47.8734	46.9065	43.2928	36.2603	41.3		11.3853	13.5155	11.7343	13.2525
139719		44.712	40.898	40.843	43.681	33.692	37.43				0	0	0	0	0	0		0	0	0	0	0	0		0	0	0	0	0	0		1.04944	1.08404	1.03656	1.06812	1.07963	1.04808		47.4491	47.7514	46.8695	43.2711	36.2614	41.2948		11.4243	13.4877	11.6875	13.3407
139799		33.558	31.906	46.954	34.909	33.413	33.579				0	0	0	0	0	0		0	0	0	0	0	0		0	0	0	0	0	0		1.04896	1.08398	1.03606	1.06817	1.07977	1.04757		47.4579	47.6798	46.8703	43.2405	36.168	41.3		11.5443	13.4997	11.754	13.1332
139879		39.871	36.7	49.393	38.972	30.982	32.787				0	0	0	0	0	0		0	0	0	0	0	0		0	0	0	0	0	0		1.04803	1.08391	1.03545	1.06825	1.07967	1.0473		47.4733	47.6246	49.393	43.1997	36.1702	41.3		11.5443	13.3712	11.6875	13.035
139999		41.749	31.502	38.908	30.336	30.576	28.268				0	0	0	0	0	0		0	0	0	0	0	0		0	0	0	0	0	0		1.04741	1.08273	1.03535	1.06593	1.07937	1.04746		47.4511	47.6745	46.8809	43.2057	36.1363	41.2977		11.398	13.3115	11.5162	12.9853
140079		29.453	33.69	39.445	30.03	25.074	30.291				0	0	0	0	0	0		0	0	0	0	0	0		0	0	0	0	0	0		1.04802	1.083	1.03369	1.0658	1.07927	1.04707		47.3667	47.5334	46.8747	43.117	36.1368	41.2851		11.3537	13.3115	11.4292	12.7927
140159		33.293	33.213	35.07	30.273	27.423	23.752				0	0	0	0	0	0		0	0	0	0	0	0		0	0	0	0	0	0		1.04742	1.08019	1.03397	1.06401	1.07944	1.04676		47.2918	47.5858	46.8652	43.2037	36.1235	41.292		11.303	13.192	11.413	12.6095
140239		27.358	26.107	27.582	23.973	12.993	23.916				0	0	0	0	0	0		0	0	0	0	0	0		0	0	0	0	0	0		1.04725	1.08044	1.03322	1.06403	1.07994	1.04696		47.1957	47.5006	46.8462	43.1013	36.1079	41.1707		11.276	13.044	11.4102	12.5278
140359		25.631	25.573	28.765	27.378	21.988	24.202				0	0	0	0	0	0		0	0	0	0	0	0		0	0	0	0	0	0		1.04753	1.08077	1.03392	1.0642	1.07987	1.0474		47.1647	47.2947	46.7055	42.9848	36.0975	41.1352		11.33	12.8865	11.4102	12.4973
140439		30.552	29.863	28.951	30.475	29.065	25.112				0	0	0	0	0	0		0	0	0	0	0	0		0	0	0	0	0	0		1.04743	1.08093	1.03432	1.06427	1.08016	1.04747		47.1648	47.2346	46.6873	42.9324	36.0797	41.1077		11.4742	12.7825	11.4102	12.4745
140519		42.054	37.7	37.731	27.272	35.376	26.903				0	0	0	0	0	0		0	0	0	0	0	0		0	0	0	0	0	0		1.04737	1.08109	1.03475	1.06415	1.08001	1.04815		47.1648	47.1947	46.5469	42.9228	36.0499	40.9708		11.4962	12.7993	11.3537	12.428
140639		36.354	35.623	44.892	35.357	23.602	28.049				0	0	0	0	0	0		0	0	0	0	0	0		0	0	0	0	0	0		1.0475	1.08117	1.03515	1.06433	1.08044	1.04806		47.1647	47.1931	46.3246	42.853	36.0408	40.9784		11.5382	12.8595	11.295	12.4715
140719		39.066	34.487	39.595	35.956	38.096	35.33				0	0	0	0	0	0		0	0	0	0	0	0		0	0	0	0	0	0		1.04764	1.08125	1.03548	1.06423	1.08039	1.04828		47.1647	47.1894	46.4859	42.8571	36.0019	40.9599		11.5555	13.0517	11.4203	12.6238
140799		36.703	34.71	38.88	35.212	29.7	27.461				0	0	0	0	0	0		0	0	0	0	0	0		0	0	0	0	0	0		1.04743	1.08066	1.03528	1.06374	1.0805	1.04796		47.1648	47.2028	46.5024	42.8774	36	40.986		11.5812	13.0517	11.485	12.6643
140879		31.504	35.34	35.532	33.276	21.231	38.493				0	0	0	0	0	0		0	0	0	0	0	0		0	0	0	0	0	0		1.04532	1.08072	1.03523	1.06371	1.08024	1.04824		47.1649	47.1131	46.507	42.8113	35.9512	40.9632		11.5105	13.1325	11.485	12.6308
140999		33.676	31.148	37.836	30.7	26.637	27.844				0	0	0	0	0	0		0	0	0	0	0	0		0	0	0	0	0	0		1.04744	1.07905	1.03539	1.06361	1.08005	1.04864		47.1531	47.092	46.299	42.7548	35.859	40.8806		11.432	12.979	11.3597	12.5885
141079		36.761	33.97	27.507	23.234	28.919	19.97				0	0	0	0	0	0		0	0	0	0	0	0		0	0	0	0	0	0		1.04546	1.07934	1.03539	1.0634	1.07994	1.04779		47.1625	46.9822	46.2986	42.6905	35.7823	40.8347		11.342	12.8675	11.3597	12.439
141159		31.961	29.512	29.65	27.539	26.037	23.241				0	0	0	0	0	0		0	0	0	0	0	0		0	0	0	0	0	0		1.04573	1.0796	1.03609	1.06339	1.08017	1.0476		47.1514	46.8802	46.2376	42.6035	35.7113	40.7559		11.274	12.8317	11.3597	12.3023
141239		27.814	30.356	32.753	31.087	24.983	26.961				0	0	0	0	0	0		0	0	0	0	0	0		0	0	0	0	0	0		1.04597	1.07953	1.03626	1.06354	1.08003	1.04739		47.1052	46.8809	46.0843	42.5076	35.6496	40.6938		11.2563	12.8633	11.2875	12.3053
141319		26.618	29.299	33.644	22.911	26.318	24.436				0	0	0	0	0	0		0	0	0	0	0	0		0	0	0	0	0	0		1.04648	1.07915	1.03613	1.06354	1.07997	1.04767		47.0186	46.8629	45.9628	42.4063	35.6497	40.6845		11.2185	12.884	11.2897	12.242
141439		31.673	24.503	31.81	23.101	23.438	23.472				0	0	0	0	0	0		0	0	0	0	0	0		0	0	0	0	0	0		1.04658	1.07921	1.03615	1.06347	1.07984	1.04765		46.9669	46.8629	45.9615	42.3105	35.5849	40.6852		11.3192	12.9213	11.307	12.1405
141519		32.177	31.454	33.124	25.365	24.034	25.992				0	0	0	0	0	0		0	0	0	0	0	0		0	0	0	0	0	0		1.04681	1.07934	1.03645	1.06327	1.07984	1.04772		46.9012	46.8627	45.7971	42.2775	35.5845	40.6422		11.5155	12.975	11.3967	12.021
141599		46.047	58.922	58.246	34.501	38.485	38.11				0	0	0	0	0	0		0	0	0	0	0	0		0	0	0	0	0	0		1.04672	1.07915	1.03636	1.06265	1.07921	1.04781		46.8517	58.922	58.246	42.2671	35.4686	40.6341		11.6088	13.0643	11.3967	11.9507
141719		43.43	39.803	43.404	39.488	34.922	40.245				0	0	0	0	0	0		0	0	0	0	0	0		0	0	0	0	0	0		1.04655	1.07908	1.03633	1.06254	1.07828	1.04765		46.8563	46.863	45.8107	42.2679	35.5413	40.6354		11.6088	13.1068	11.5633	11.996
141799		39.535	41.322	39.702	30.726	36.183	34.235				0	0	0	0	0	0		0	0	0	0	0	0		0	0	0	0	0	0		1.04838	1.07865	1.03608	1.06225	1.07787	1.0475		46.7981	46.8676	45.8414	42.2701	35.5762	40.6366		11.6707	13.1068	11.604	11.9507
141879		43.617	37.252	40.013	37.444	31.956	36.512				0	0	0	0	0	0		0	0	0	0	0	0		0	0	0	0	0	0		1.04618	1.07899	1.03614	1.0619	1.07759	1.04732		46.9217	46.8639	45.8588	42.2415	35.4459	40.6426		11.6977	13.1068	11.604	11.996
141999		32.137	38.165	32.981	32.469	36.29	29.237				0	0	0	0	0	0		0	0	0	0	0	0		0	0	0	0	0	0		1.04831	1.07882	1.03619	1.06135	1.07789	1.04781		46.8005	46.8612	45.8557	42.2528	35.3525	40.634		11.6707	13.0888	11.604	11.9158
142079		36.866	26.462	40.947	33.122	33.453	27.929				0	0	0	0	0	0		0	0	0	0	0	0		0	0	0	0	0	0		1.04804	1.08018	1.03616	1.06171	1.07767	1.04761		46.7206	46.8326	45.7394	42.1676	35.3183	40.617		11.639	13.0835	11.5565	11.8795
142159		32.643	38.203	38.103	31.03	27.187	29.87				0	0	0	0	0	0		0	0	0	0	0	0		0	0	0	0	0	0		1.04915	1.08009	1.03608	1.06127	1.0771	1.04753		46.508	46.7897	45.6472	42.0321	35.3069	40.5961		11.593	13.0253	11.5057	11.869
142259		32.669	27.326	37.195	27.906	23.746	31.903				0	0	0	0	0	0		0	0	0	0	0	0		0	0	0	0	0	0		1.0492	1.07998	1.0365	1.06109	1.07702	1.04766		46.4893	46.7331	45.626	41.8409	35.2344	40.5542		11.5735	13.0292	11.5057	11.916
142339		33.827	27.229	37.538	24.59	21.259	23.364				0	0	0	0	0	0		0	0	0	0	0	0		0	0	0	0	0	0		1.04936	1.07965	1.03627	1.06248	1.07748	1.04782		46.4549	46.6617	45.508	41.8306	35.0569	40.5474		11.5637	13.141	11.5223	11.9435
142439		38.168	28.479	29.519	26.369	22.718	31.686				0	0	0	0	0	0		0	0	0	0	0	0		0	0	0	0	0	0		1.04907	1.07961	1.03614	1.06231	1.07666	1.04754		46.4575	46.5975	45.3694	41.7788	35.0113	40.5594		11.612	13.241	11.4025	11.8463
142519		27.302	24.701	32.46	26.804	33.535	31.005				0	0	0	0	0	0		0	0	0	0	0	0		0	0	0	0	0	0		1.04909	1.07931	1.03617	1.06171	1.07597	1.04704		46.4573	46.5978	45.3691	41.6699	34.9773	40.498		11.6623	13.2615	11.4195	11.8323
142599		40.658	33.68	42.795	48.481	43.742	42.221				0	0	0	0	0	0		0	0	0	0	0	0		0	0	0	0	0	0		1.04894	1.0795	1.03641	1.06156	1.0758	1.04703		46.4586	46.5976	45.3658	41.5222	43.742	40.4198		11.6857	13.2747	11.474	11.9075
142679		39.729	41.104	45.669	44.648	34.956	39.56				0	0	0	0	0	0		0	0	0	0	0	0		0	0	0	0	0	0		1.04862	1.07938	1.03654	1.06174	1.07576	1.04671		46.4641	46.5977	45.3641	41.4468	34.9817	40.4311		11.7287	13.2903	11.474	11.9357
142759		43.164	32.753	48.732	39.85	39.626	40.876				0	0	0	0	0	0		0	0	0	0	0	0		0	0	0	0	0	0		1.04956	1.0793	1.0362	1.06121	1.07603	1.04715		46.4532	46.5978	45.3687	41.4484	34.9375	40.4194		11.7882	13.2747	11.5622	11.9612
142879		43.683	43.535	45.303	43.742	31.966	35.675				0	0	0	0	0	0		0	0	0	0	0	0		0	0	0	0	0	0		1.05031	1.0791	1.03647	1.0633	1.07614	1.04792		46.4466	46.598	45.4875	41.4414	34.9357	40.417		11.7882	13.2747	11.6915	11.9612
142999		45.797	38.168	44.01	45.173	27.808	42.716				0	0	0	0	0	0		0	0	0	0	0	0		0	0	0	0	0	0		1.05016	1.07911	1.03643	1.06552	1.07573	1.04786		46.4217	46.598	45.3655	41.4201	34.9423	40.4172		11.8738	13.2502	11.6915	11.8107
143079		42.364	36.662	38.094	35.269	29.336	39.263				0	0	0	0	0	0		0	0	0	0	0	0		0	0	0	0	0	0		1.05203	1.07917	1.03645	1.06703	1.07568	1.0476		46.348	46.583	45.3467	41.3479	34.9023	40.418		11.7085	13.2412	11.5622	11.7157
143159		38.254	36.811	39.286	42.282	14.536	30.558				0	0	0	0	0	0		0	0	0	0	0	0		0	0	0	0	0	0		1.05214	1.07908	1.03652	1.06692	1.07539	1.04744		46.328	46.3145	45.3233	41.3258	34.8646	40.4186		11.6265	13.0632	11.2775	11.678
143279		36.207	29.83	39.339	25.514	27.631	26.279				0	0	0	0	0	0		0	0	0	0	0	0		0	0	0	0	0	0		1.05214	1.08162	1.03665	1.066	1.0752	1.04745		46.2482	46.1909	45.3019	41.3198	34.8415	40.3988		11.5255	12.8475	11.1655	11.6833
143399		30.838	26.366	31.812	31.851	23.112	26.132				0	0	0	0	0	0		0	0	0	0	0	0		0	0	0	0	0	0		1.05182	1.08124	1.03643	1.06547	1.07517	1.04734		46.1836	46.0702	45.2931	41.2614	34.7999	40.4022		11.5358	12.845	11.0945	11.6267
143479		32.382	24.827	33.428	21.965	27.651	21.365				0	0	0	0	0	0		0	0	0	0	0	0		0	0	0	0	0	0		1.05191	1.08141	1.03636	1.06506	1.0751	1.04761		46.1324	46.0683	45.2797	41.1641	34.7386	40.352		11.5358	12.845	11.21	11.5913
143559		34.122	37.866	40.865	28.199	24.842	33.319				0	0	0	0	0	0		0	0	0	0	0	0		0	0	0	0	0	0		1.05185	1.08126	1.03632	1.06444	1.07488	1.04763		46.0879	46.0432	45.2688	41.1144	34.735	40.3404		11.5072	12.8292	11.2803	11.5578
143639		44.104	36.358	41.48	36.13	29.868	29.008				0	0	0	0	0	0		0	0	0	0	0	0		0	0	0	0	0	0		1.05159	1.08232	1.03628	1.06451	1.07464	1.04757		46.0585	45.9374	45.2692	41.0959	34.6895	40.2952		11.599	12.9143	11.2803	11.5578
143719		41.05	41.696	43.302	35.292	29.568	31.36				0	0	0	0	0	0		0	0	0	0	0	0		0	0	0	0	0	0		1.05139	1.08214	1.03633	1.06462	1.07411	1.0475		46.0605	45.9386	45.2037	41.0648	34.6687	40.2981		11.6392	12.9455	11.264	11.5607
143799		48.564	35.279	52.756	42.267	27.907	34.539				0	0	0	0	0	0		0	0	0	0	0	0		0	0	0	0	0	0		1.05093	1.08198	1.03624	1.06413	1.07414	1.04774		46.0651	45.9397	52.756	41.0724	34.646	40.289		11.718	12.9525	11.3545	11.6387
143879		37.45	40.766	45.018	35.437	33.125	28.809				0	0	0	0	0	0		0	0	0	0	0	0		0	0	0	0	0	0		1.05273	1.08129	1.03601	1.06361	1.07509	1.04776		46.0474	45.9443	45.1045	41.0803	34.6377	40.2882		11.718	12.9778	11.3603	11.698
143999		48.842	42.376	38.326	35.129	29.385	34.768				0	0	0	0	0	0		0	0	0	0	0	0		0	0	0	0	0	0		1.05312	1.08096	1.03579	1.0641	1.07503	1.04762		46.0285	45.9325	45.0776	40.9875	34.6378	40.2342		11.718	13.0213	11.3373	11.6602
144079		42.609	35.276	32.697	35.138	29.661	26.428				0	0	0	0	0	0		0	0	0	0	0	0		0	0	0	0	0	0		1.05296	1.08093	1.0358	1.06379	1.07586	1.04744		46.037	45.9292	45.0776	41.0038	34.6262	40.201		11.6355	13.1193	11.3125	11.6602
144159		36.469	45.084	32.516	30.613	25.031	27.038				0	0	0	0	0	0		0	0	0	0	0	0		0	0	0	0	0	0		1.05315	1.08112	1.03558	1.06398	1.07603	1.04769		45.9138	45.9241	45.0732	40.9247	34.6178	40.1947		11.597	13.0775	11.2108	11.632
144239		33.84	40.507	37.783	28.632	29.029	27.873				0	0	0	0	0	0		0	0	0	0	0	0		0	0	0	0	0	0		1.05307	1.08305	1.03568	1.06393	1.07566	1.04872		45.9201	45.6241	45.0367	40.9259	34.5845	40.1684		11.597	12.9703	11.1165	11.6058
144359		38.627	23.576	36.613	28.285	27.299	31.905				0	0	0	0	0	0		0	0	0	0	0	0		0	0	0	0	0	0		1.05309	1.08273	1.03586	1.06389	1.07572	1.04854		45.796	45.5041	45.0349	40.7774	34.5264	40.1731		11.461	12.934	11.1165	11.5757
144439		31.288	35.699	29.723	18.962	27.954	18.726				0	0	0	0	0	0		0	0	0	0	0	0		0	0	0	0	0	0		1.05321	1.08238	1.03611	1.0639	1.07563	1.05051		45.7957	45.4567	45.0323	40.7769	34.5094	39.969		11.461	12.9485	11.1165	11.5987
144559		37.456	35.966	34.513	30.837	25.642	35.216				0	0	0	0	0	0		0	0	0	0	0	0		0	0	0	0	0	0		1.05309	1.08218	1.0363	1.06338	1.07581	1.05015		45.796	45.4584	45.0304	40.6737	34.5064	40.0126		11.4917	12.9862	11.1108	11.6702
144639		45.367	46.596	40.736	38.836	40.351	40.643				0	0	0	0	0	0		0	0	0	0	0	0		0	0	0	0	0	0		1.05279	1.08224	1.03644	1.06309	1.07524	1.05088		45.797	45.458	45.029	40.625	34.4849	39.9291		11.523	13.064	11.1165	11.7247
144719		45.114	35.499	42.976	40.636	37.278	42.557				0	0	0	0	0	0		0	0	0	0	0	0		0	0	0	0	0	0		1.05289	1.08214	1.03689	1.06311	1.07486	1.05039		45.786	45.4588	45.0244	40.6246	34.4886	39.9835		11.544	13.1365	11.1165	11.7507
144799		49.107	41.516	43.785	42.922	37.418	49.577				0	0	0	0	0	0		0	0	0	0	0	0		0	0	0	0	0	0		1.05258	1.08157	1.0368	1.06322	1.07486	1.05004		45.7916	45.4636	45.0253	40.6216	34.4693	49.577		11.5643	13.1365	11.121	11.7852
144879		44.131	35.25	51.934	35.89	34.53	43.615				0	0	0	0	0	0		0	0	0	0	0	0		0	0	0	0	0	0		1.05254	1.08142	1.03642	1.06292	1.07566	1.05048		45.8147	45.42	51.934	40.5465	34.3842	39.9021		11.7002	13.1198	10.9957	11.6773
144999		45.529	33.766	51.324	37.791	36.09	40.708				0	0	0	0	0	0		0	0	0	0	0	0		0	0	0	0	0	0		1.05281	1.08329	1.03653	1.0629	1.07581	1.05034		45.7035	45.2006	51.324	40.2908	34.3367	39.9046		11.7002	13.1553	10.806	11.5713
145099		41.421	33.875	40.215	33.297	37.173	28.719				0	0	0	0	0	0		0	0	0	0	0	0		0	0	0	0	0	0		1.05263	1.08202	1.03676	1.06259	1.07541	1.05099		45.7108	45.2787	44.9216	40.2756	34.3404	39.7203		11.5643	13.1157	10.6702	11.519
145199		40.167	48	38.551	42.33	36.305	32.492				0	0	0	0	0	0		0	0	0	0	0	0		0	0	0	0	0	0		1.05271	1.08214	1.03657	1.06254	1.07546	1.0519		45.6779	45.1991	44.9259	40.2761	34.3255	39.6304		11.4847	12.998	10.6702	11.519
145279		52.049	47.788	35.503	41.401	41.823	31.061				0	0	0	0	0	0		0	0	0	0	0	0		0	0	0	0	0	0		1.0524	1.08307	1.0369	1.0633	1.07475	1.05272		52.049	45.1982	44.9186	40.1249	34.3274	39.6		11.4188	12.998	10.6702	11.5075
145359		54.626	73.24	36.263	48.038	26.253	37.272				0	0	0	0	0	0		0	0	0	0	0	0		0	0	0	0	0	0		1.05229	1.0827	1.03652	1.063	1.07463	1.05193		54.626	73.24	44.8989	40.0721	34.3285	39.6294		11.4188	12.971	10.5275	11.5075
145439		42.195	45.467	35.518	45.352	34.635	29.636				0	0	0	0	0	0		0	0	0	0	0	0		0	0	0	0	0	0		1.05223	1.08272	1.03697	1.06438	1.07452	1.05218		45.6059	45.1985	44.8958	40.0452	34.3295	39.6		11.47	12.971	10.5275	11.4445
145519		38.537	33.323	52.014	40.148	36.952	32.352				0	0	0	0	0	0		0	0	0	0	0	0		0	0	0	0	0	0		1.05217	1.08247	1.0372	1.06547	1.07402	1.0521		45.6089	45.1833	52.014	40.0378	34.3341	39.6		11.5083	12.971	10.5333	11.4445
145599		41.675	28.485	43.49	45.204	34.407	42.967				0	0	0	0	0	0		0	0	0	0	0	0		0	0	0	0	0	0		1.05224	1.08202	1.03722	1.06538	1.07414	1.05203		45.6053	45.1884	44.8941	40.0384	34.3329	39.6		11.5083	12.9967	10.5607	11.4665
145679		63.716	49.605	58.978	39.362	49.827	38.762				0	0	0	0	0	0		0	0	0	0	0	0		0	0	0	0	0	0		1.05226	1.08178	1.03754	1.06535	1.0742	1.05187		63.716	45.1912	58.978	40.0386	49.827	39.6		11.6113	12.9967	10.5607	11.4665
145759		71.138	66.72	63.231	48.2	43.968	40.584				0	0	0	0	0	0		0	0	0	0	0	0		0	0	0	0	0	0		1.05193	1.08191	1.03746	1.06588	1.07388	1.05208		71.138	66.72	63.231	40.0352	43.968	39.6		11.6918	12.971	10.5607	11.4665
145839		69.385	89.54	50.291	74.313	40.944	77.192				0	0	0	0	0	0		0	0	0	0	0	0		0	0	0	0	0	0		1.05159	1.08083	1.0377	1.0659	1.07387	1.05214		69.385	89.54	50.291	74.313	34.3354	77.192		11.6918	13.016	10.716	11.4665
145999		105.03	161.318	74.707	66.961	63.662	62.498				0	0	0	0	0	0		0	0	0	0	0	0		0	0	0	0	0	0		1.05163	1.08077	1.0377	1.06593	1.07425	1.05211		105.03	161.318	74.707	66.961	63.662	62.498		11.6918	13.1337	10.5607	11.4665
146079		115.559	190.869	78.824	56.296	112.153	67.824				0	0	0	0	0	0		0	0	0	0	0	0		0	0	0	0	0	0		1.05141	1.08054	1.03769	1.06607	1.07413	1.05169		115.559	190.869	78.824	56.296	112.153	67.824		11.6468	13.1733	10.5607	11.406
146159		85.245	169.393	61.396	89.266	57.61	83.175				0	0	0	0	0	0		0	0	0	0	0	0		0	0	0	0	0	0		1.05166	1.08103	1.03781	1.06623	1.07411	1.05225		85.245	169.393	61.396	89.266	57.61	83.175		11.6468	13.1595	10.5607	11.2833
146239		83.475	167.76	44.576	151.921	49.942	125.855				0	0	0	0	0	0		0	0	0	0	0	0		0	0	0	0	0	0		1.05232	1.08132	1.03851	1.06602	1.07438	1.05201		83.475	167.76	44.8877	151.921	49.942	125.855		11.6468	13.1595	10.5607	11.183
146319		83.48	126.261	48.782	180.168	37.849	93.3				0	0	0	0	0	0		0	0	0	0	0	0		0	0	0	0	0	0		1.05299	1.08145	1.03855	1.06563	1.07431	1.05121		83.48	126.261	44.8978	180.168	34.3246	93.3		11.6918	13.199	10.716	11.2833
146439		89.033	90.629	106.977	99.042	89.876	52.085				0	0	0	0	0	0		0	0	0	0	0	0		0	0	0	0	0	0		1.0512	1.08245	1.03878	1.0665	1.07562	1.05207		89.033	90.629	106.977	99.042	89.876	52.085		11.7578	13.199	10.8517	11.2833
146519		149.636	108.248	162.504	83.621	190.259	56.521				0	0	0	0	0	0		0	0	0	0	0	0		0	0	0	0	0	0		1.05113	1.08318	1.03961	1.06703	1.07484	1.0528		149.636	108.248	162.504	83.621	190.259	56.521		11.8373	13.2157	11.014	11.406
146599		191.023	107.686	191.238	77.907	165.684	60.179				0	0	0	0	0	0		0	0	0	0	0	0		0	0	0	0	0	0		1.05134	1.08398	1.04262	1.0673	1.07781	1.05226		191.023	107.686	191.238	77.907	165.684	60.179		11.8927	13.2418	11.152	11.4665
146679		141.988	85.105	146.818	57.096	91.765	43.254				0	0	0	0	0	0		0	0	0	0	0	0		0	0	0	0	0	0		1.05219	1.08271	1.04225	1.06842	1.07836	1.05149		141.988	85.105	146.818	57.096	91.765	39.9399		11.9103	13.331	11.2463	11.5295
146759		116.104	170.076	154.021	103.468	117.773	99.407				0	0	0	0	0	0		0	0	0	0	0	0		0	0	0	0	0	0		1.05201	1.08231	1.04249	1.069	1.07861	1.05134		116.104	170.076	154.021	103.468	117.773	99.407		11.9615	13.3762	11.348	11.541
146839		100.226	248.177	106.754	177.522	80.838	156.033				0	0	0	0	0	0		0	0	0	0	0	0		0	0	0	0	0	0		1.05248	1.0837	1.04364	1.0693	1.07969	1.0523		100.226	248.177	106.754	177.522	80.838	156.033		11.9615	13.4457	11.348	11.541
147019		87.849	195.123	101.048	138.16	111.069	105.372				0	0	0	0	0	0		0	0	0	0	0	0		0	0	0	0	0	0		1.05269	1.08451	1.04249	1.0697	1.07965	1.05282		87.849	195.123	101.048	138.16	111.069	105.372		11.9615	13.528	11.3935	11.541
147119		82.582	131.858	91.377	84.991	86.006	63.54				0	0	0	0	0	0		0	0	0	0	0	0		0	0	0	0	0	0		1.05473	1.08585	1.04477	1.07162	1.08043	1.05477		82.582	131.858	91.377	84.991	86.006	63.54		11.9615	13.528	11.4585	11.541
147199		81.014	123.289	85.712	97.019	89.687	69.031				0	0	0	0	0	0		0	0	0	0	0	0		0	0	0	0	0	0		1.05616	1.0876	1.04628	1.07342	1.08068	1.05644		81.014	123.289	85.712	97.019	89.687	69.031		12.1367	13.528	11.4768	11.541
147279		75.07	101.043	71.957	87.181	55.563	57.394				0	0	0	0	0	0		0	0	0	0	0	0		0	0	0	0	0	0		1.05709	1.08942	1.04766	1.07442	1.08078	1.05797		75.07	101.043	71.957	87.181	55.563	57.394		12.1367	13.528	11.4768	11.541
147359		82.104	112.004	45.892	125.512	47.271	106.847				0	0	0	0	0	0		0	0	0	0	0	0		0	0	0	0	0	0		1.05845	1.09048	1.04835	1.07523	1.08096	1.05905		82.104	112.004	44.9937	125.512	47.271	106.847		12.2913	13.7628	11.5663	11.541
147441		89.108	154.245	44.741	148.334	36.475	146.18				0	0	0	0	0	0		0	0	0	0	0	0		0	0	0	0	0	0		1.0594	1.09021	1.04879	1.07535	1.08068	1.0594		89.108	154.245	45.0191	148.334	34.3596	146.18		12.485	13.7628	11.694	11.541
147519		56.988	105.201	52.282	85.636	43.834	84.873				0	0	0	0	0	0		0	0	0	0	0	0		0	0	0	0	0	0		1.06004	1.08815	1.0496	1.07578	1.08229	1.0598		56.988	105.201	52.282	85.636	43.834	84.873		12.429	13.9487	11.8448	11.5933
147599		70.459	92.849	41.128	90.395	48.653	70.976				0	0	0	0	0	0		0	0	0	0	0	0		0	0	0	0	0	0		1.0596	1.08895	1.05013	1.07612	1.08259	1.06078		70.459	92.849	45.05	90.395	48.653	70.976		12.5052	13.9733	12.22	11.6992
147679		73.907	96.646	43.537	84.957	39.762	84.822				0	0	0	0	0	0		0	0	0	0	0	0		0	0	0	0	0	0		1.05861	1.08627	1.0509	1.07537	1.08178	1.0607		73.907	96.646	45.0718	84.957	34.5181	84.822		12.5555	13.9988	12.265	11.8072
147759		90.863	94.821	68.548	84.941	71.003	97.242				0	0	0	0	0	0		0	0	0	0	0	0		0	0	0	0	0	0		1.05937	1.08608	1.05103	1.07676	1.08199	1.06008		90.863	94.821	68.548	84.941	71.003	97.242		12.522	14.036	12.3355	11.8465
147839		55.951	68.532	55.557	48.298	45.859	63.048				0	0	0	0	0	0		0	0	0	0	0	0		0	0	0	0	0	0		1.05921	1.08669	1.05145	1.07633	1.08183	1.06014		55.951	68.532	55.557	48.298	45.859	63.048		12.5765	14.0943	12.4997	11.8765
147999		47.141	47.247	52.461	45.376	30.953	52.879				0	0	0	0	0	0		0	0	0	0	0	0		0	0	0	0	0	0		1.06004	1.08758	1.05261	1.0767	1.08272	1.06056		46.2466	45.9231	52.461	40.0602	34.5531	52.879		12.5765	14.0995	12.4997	11.8765
148099		46.066	43.509	50.289	38.013	35.238	49.452				0	0	0	0	0	0		0	0	0	0	0	0		0	0	0	0	0	0		1.0605	1.08761	1.05306	1.07714	1.08219	1.06031		46.3272	45.9177	50.289	40.0568	34.5749	49.452		12.6445	14.0943	12.4997	11.8765
148179		49.608	45.924	37.191	37.993	39.671	41.896				0	0	0	0	0	0		0	0	0	0	0	0		0	0	0	0	0	0		1.0608	1.0878	1.05367	1.07686	1.08263	1.0604		46.3185	45.8893	45.0757	40.059	34.5571	40.2171		12.6445	14.0995	12.4997	11.8765
148259		43.744	41.955	47.755	47.619	27.983	40.318				0	0	0	0	0	0		0	0	0	0	0	0		0	0	0	0	0	0		1.0612	1.08812	1.05387	1.07684	1.0832	1.05859		46.2952	45.8421	45.093	40.0797	34.4899	40.3193		12.6445	14.0995	12.5855	11.92
148339		46.21	46.047	35.53	40.293	28.786	34.414				0	0	0	0	0	0		0	0	0	0	0	0		0	0	0	0	0	0		1.06195	1.09011	1.05424	1.07771	1.08366	1.05956		46.2516	45.582	45.0865	40.0691	34.4739	40.3351		12.6445	14.1175	12.654	11.92
148419		34.607	44.527	33.789	37.551	22.808	42.189				0	0	0	0	0	0		0	0	0	0	0	0		0	0	0	0	0	0		1.0622	1.09071	1.05438	1.07798	1.08347	1.05958		46.3277	45.7794	45.1376	40.1129	34.402	40.3506		12.7567	14.142	12.6982	12.008
148499		40.806	45.018	36.673	33.454	35.922	35.964				0	0	0	0	0	0		0	0	0	0	0	0		0	0	0	0	0	0		1.06059	1.09236	1.05383	1.07669	1.08311	1.06007		46.4426	45.8567	45.2506	40.1654	34.4916	40.3704		12.8873	14.1777	12.6855	12.1115
148579		45.46	35.978	43.476	28.637	27.846	32.74				0	0	0	0	0	0		0	0	0	0	0	0		0	0	0	0	0	0		1.05852	1.09249	1.0541	1.07689	1.08344	1.06021		46.4961	45.8365	45.2492	40.2758	34.5272	40.4154		12.9275	14.3152	12.681	12.2653
148679		33.621	35.465	27.737	25.327	20.876	29.429				0	0	0	0	0	0		0	0	0	0	0	0		0	0	0	0	0	0		1.05799	1.09251	1.0545	1.07685	1.0831	1.05989		46.5656	45.939	45.2584	40.2761	34.6164	40.4163		13.039	14.5255	12.816	12.2433
148779		35.617	33.892	36.141	31.599	24.758	29.903				0	0	0	0	0	0		0	0	0	0	0	0		0	0	0	0	0	0		1.058	1.09366	1.05471	1.07758	1.08252	1.06042		46.7089	45.9646	45.276	40.2878	34.6255	40.4147		13.2283	14.5125	12.8772	12.281
148859		32.61	37.267	35.539	35.936	31.745	39.6				0	0	0	0	0	0		0	0	0	0	0	0		0	0	0	0	0	0		1.05847	1.09344	1.05461	1.0775	1.08226	1.06003		46.5266	45.9747	45.2764	40.5116	34.6365	40.4159		13.039	14.554	12.8103	12.4145
149019		55.98	74.258	47.993	51.528	29.59	53.874				0	0	0	0	0	0		0	0	0	0	0	0		0	0	0	0	0	0		1.05821	1.09327	1.05478	1.07721	1.08216	1.05984		55.98	74.258	45.2755	51.528	34.6366	53.874		13.039	14.5125	12.8103	12.5892
149119		41.617	42.645	43.311	41.178	32.722	41.139				0	0	0	0	0	0		0	0	0	0	0	0		0	0	0	0	0	0		1.05845	1.09348	1.0549	1.07712	1.0823	1.06014		46.6839	45.9727	45.2742	40.6326	34.6364	40.4156		13.2283	14.5125	12.8103	12.5892
149199		47.647	41.247	47.802	35.661	27.495	44.572				0	0	0	0	0	0		0	0	0	0	0	0		0	0	0	0	0	0		1.05837	1.09361	1.05504	1.07708	1.08178	1.06006		46.7908	46.0521	45.2728	40.6336	34.6371	40.4158		13.3065	14.554	12.8772	12.692
149279		43.394	51.202	42.613	50.787	26.518	40.352				0	0	0	0	0	0		0	0	0	0	0	0		0	0	0	0	0	0		1.05867	1.09405	1.05474	1.07707	1.08239	1.06056		46.7811	51.202	45.2759	50.787	34.6264	40.4285		13.3065	14.6052	13.0653	12.713
149359		41.124	48.817	38.19	31.949	27.004	32.372				0	0	0	0	0	0		0	0	0	0	0	0		0	0	0	0	0	0		1.05787	1.09413	1.05415	1.07657	1.08138	1.05935		46.8629	46.0704	45.3016	40.689	34.6377	40.5276		13.3065	14.6052	13.1595	12.713
149439		37.727	40.136	38.086	28.387	30.634	19.962				0	0	0	0	0	0		0	0	0	0	0	0		0	0	0	0	0	0		1.05871	1.09433	1.05412	1.07771	1.08093	1.0592		46.8437	46.2053	45.3016	40.6182	34.6895	40.5405		13.3065	14.6485	13.1595	12.713
149519		36.884	40.468	35.741	30.003	25.593	27.361				0	0	0	0	0	0		0	0	0	0	0	0		0	0	0	0	0	0		1.05862	1.09459	1.05285	1.0785	1.08151	1.05999		46.8463	46.1876	45.3029	40.5988	34.6759	40.4754		13.3065	14.6485	13.1595	12.713
149599		28.063	35.97	32.671	25.992	13.179	20.572				0	0	0	0	0	0		0	0	0	0	0	0		0	0	0	0	0	0		1.06116	1.09409	1.05189	1.07889	1.08158	1.05946		46.7539	46.2217	45.4907	40.5895	34.6744	40.519		13.3065	14.684	13.0063	12.713
149679		26.842	28.764	33.455	32.792	30.128	18.163				0	0	0	0	0	0		0	0	0	0	0	0		0	0	0	0	0	0		1.06098	1.09403	1.0519	1.07886	1.08092	1.06001		46.7637	46.2231	45.4889	40.5902	34.6898	40.4736		13.3065	14.6485	12.8327	12.713
149779		37.15	31.269	31.342	26.741	17.364	22.982				0	0	0	0	0	0		0	0	0	0	0	0		0	0	0	0	0	0		1.06313	1.09357	1.05277	1.07847	1.07976	1.05948		46.6338	46.2237	45.342	40.5997	34.7699	40.5171		13.242	14.576	12.8327	12.713
149859		29.499	38.781	28.483	38.4	25.012	30.007				0	0	0	0	0	0		0	0	0	0	0	0		0	0	0	0	0	0		1.06288	1.09333	1.05308	1.07797	1.07931	1.0583		46.7691	46.224	45.6175	40.6118	34.7798	40.6085		13.242	14.576	12.8775	12.6848
149999		46.112	38.551	46.836	34.944	26.291	26.352				0	0	0	0	0	0		0	0	0	0	0	0		0	0	0	0	0	0		1.06258	1.09348	1.0529	1.07723	1.07843	1.05767		46.8467	46.1122	45.7598	40.6298	34.8039	40.5926		13.3513	14.576	12.8775	12.5892
150099		46.158	57.104	44.076	35.9	26.869	41.464				0	0	0	0	0	0		0	0	0	0	0	0		0	0	0	0	0	0		1.06224	1.09491	1.0518	1.07703	1.07753	1.05737		46.9035	57.104	45.9394	40.6347	34.7728	40.6274		13.379	14.576	12.909	12.5892
150179		95.13	109.177	39.857	41.837	35	29.412				0	0	0	0	0	0		0	0	0	0	0	0		0	0	0	0	0	0		1.0635	1.0973	1.05153	1.07722	1.07677	1.05695		95.13	109.177	46.0953	40.552	34.7911	40.6359		13.3513	14.576	12.9257	12.5892
150299		66.894	69.327	38.384	31.88	22.618	25.625				0	0	0	0	0	0		0	0	0	0	0	0		0	0	0	0	0	0		1.06463	1.10051	1.05162	1.07834	1.07634	1.05657		66.894	69.327	46.0872	40.2813	34.7531	40.6411		13.3513	14.576	12.953	12.5892
150379		51.796	60.287	36.215	30.851	32.165	25.942				0	0	0	0	0	0		0	0	0	0	0	0		0	0	0	0	0	0		1.06444	1.10047	1.05174	1.08143	1.07711	1.05689		51.796	60.287	46.3231	40.1391	34.7355	40.637		13.3513	14.576	12.953	12.5892
150459		42.302	35.184	27.383	29.325	23.883	22.206				0	0	0	0	0	0		0	0	0	0	0	0		0	0	0	0	0	0		1.06645	1.10066	1.05182	1.08421	1.07662	1.05697		46.4968	45.865	46.4369	40.0677	34.7956	40.6354		13.3513	14.6998	12.953	12.5547
150539		41.541	29.118	41.517	26.729	27.034	21.931				0	0	0	0	0	0		0	0	0	0	0	0		0	0	0	0	0	0		1.06847	1.09725	1.05171	1.08518	1.07749	1.05711		46.4635	45.9213	46.4406	40.0599	34.7738	40.6325		13.3513	14.6998	12.953	12.5547
150639		35.115	35.012	29.839	24.436	20.539	18.544				0	0	0	0	0	0		0	0	0	0	0	0		0	0	0	0	0	0		1.06873	1.10024	1.052	1.08729	1.07743	1.05714		46.459	45.8752	46.4306	40.0449	34.8337	40.632		13.3513	14.6998	12.8197	12.5592
150719		38.972	49.632	28.908	33.958	24.191	18.298				0	0	0	0	0	0		0	0	0	0	0	0		0	0	0	0	0	0		1.06895	1.10029	1.05161	1.08735	1.07778	1.05736		46.4911	45.9191	46.5646	40.0597	34.8231	40.6423		13.3402	14.9885	12.856	12.6547
150799		40.306	59.578	28.049	43.19	22.522	20.888				0	0	0	0	0	0		0	0	0	0	0	0		0	0	0	0	0	0		1.06707	1.09771	1.05162	1.08516	1.07752	1.05746		46.642	59.578	46.6766	40.1637	34.8641	40.6827		13.4525	15.0995	13.0093	12.683
150879		63.583	90.71	44.556	37.687	34.244	33.333				0	0	0	0	0	0		0	0	0	0	0	0		0	0	0	0	0	0		1.06671	1.09771	1.05178	1.08722	1.07696	1.05856		63.583	90.71	46.7748	40.0868	34.9223	40.6468		13.4172	15.2112	13.1362	12.6698
150999		54.231	56.411	45.301	30.872	25.763	27.988				0	0	0	0	0	0		0	0	0	0	0	0		0	0	0	0	0	0		1.06594	1.10048	1.05169	1.08704	1.07559	1.05839		54.231	56.411	46.7803	40.093	34.9446	40.6521		13.2435	15.2112	13.1362	12.6953
151119		45.704	70.711	50.266	36.303	41.572	39.168				0	0	0	0	0	0		0	0	0	0	0	0		0	0	0	0	0	0		1.06619	1.10169	1.05128	1.08643	1.07464	1.05782		46.8079	70.711	50.266	40.1136	34.9263	40.671		13.4172	15.4837	13.1362	12.6698
151199		50.581	57.29	40.294	44.093	24.812	34.485				0	0	0	0	0	0		0	0	0	0	0	0		0	0	0	0	0	0		1.0661	1.10276	1.05113	1.08972	1.07463	1.0575		50.581	57.29	46.603	40.043	34.8768	40.6814		13.4172	15.4837	13.0093	12.6415
151279		40.538	47.495	33.642	34.393	28.452	38.305				0	0	0	0	0	0		0	0	0	0	0	0		0	0	0	0	0	0		1.06749	1.1026	1.05151	1.08928	1.07417	1.05901		46.738	45.9425	46.4476	40.0461	34.855	40.6341		13.4172	15.5907	12.9892	12.546
151359		32.063	51.669	37.547	29.211	33.373	28.342				0	0	0	0	0	0		0	0	0	0	0	0		0	0	0	0	0	0		1.0673	1.10412	1.0513	1.09068	1.07417	1.05935		46.8565	51.669	46.4546	40.0163	34.855	40.6272		13.8362	15.6497	12.9892	12.546
151439		36.237	40.656	29.657	29.881	21.424	26.063				0	0	0	0	0	0		0	0	0	0	0	0		0	0	0	0	0	0		1.06765	1.10518	1.0513	1.0903	1.07435	1.05942		46.9254	45.924	46.4549	40.0396	34.8531	40.6259		13.8825	15.6855	12.9892	12.546
151519		39.567	54.744	32.039	44.165	17.095	29.701				0	0	0	0	0	0		0	0	0	0	0	0		0	0	0	0	0	0		1.06812	1.10554	1.0507	1.09024	1.074	1.05984		46.9696	54.744	46.6326	40.0545	34.8926	40.6175		13.9282	15.8012	13.0093	12.6415
151599		33.19	43.286	29.491	31.655	15.698	38.541				0	0	0	0	0	0		0	0	0	0	0	0		0	0	0	0	0	0		1.06866	1.10361	1.05101	1.09161	1.07467	1.05945		46.9972	46.1774	46.7032	40.0449	34.8757	40.6254		13.986	15.9392	13.2517	12.6545
151719		22.482	36.507	31.756	29.338	15.318	25.875				0	0	0	0	0	0		0	0	0	0	0	0		0	0	0	0	0	0		1.06958	1.10549	1.0511	1.09214	1.07443	1.05965		46.9999	46.2024	46.8186	40.0563	34.9297	40.642		13.959	16.0652	13.2517	12.6827
151799		31.728	59.02	37.908	38.444	17.894	23.125				0	0	0	0	0	0		0	0	0	0	0	0		0	0	0	0	0	0		1.07008	1.10658	1.05132	1.09249	1.07393	1.05967		47.0486	59.02	46.8599	40.0703	34.9765	40.6754		13.9733	16.2983	13.154	12.6953
151879		46.672	50.138	38.84	40.957	34.616	36.753				0	0	0	0	0	0		0	0	0	0	0	0		0	0	0	0	0	0		1.07011	1.10724	1.05134	1.09196	1.07325	1.05895		47.1462	50.138	46.8597	40.1456	34.991	40.699		14.326	16.3182	13.154	12.7087
151999		56.561	43.997	40	40.03	27.783	35.937				0	0	0	0	0	0		0	0	0	0	0	0		0	0	0	0	0	0		1.06952	1.10697	1.05146	1.09109	1.07246	1.05806		56.561	46.4544	46.8576	40.2816	35.0252	40.7209		14.1915	16.2657	13.154	12.7087
152079		52.93	45.607	48.343	47.493	28.542	45.701				0	0	0	0	0	0		0	0	0	0	0	0		0	0	0	0	0	0		1.06876	1.11008	1.05282	1.09325	1.07225	1.05714		52.93	46.1991	46.8332	47.493	34.9683	45.701		14.1915	16.2657	13.154	12.6953
152159		41.344	40.36	48.077	42.962	30.805	31.475				0	0	0	0	0	0		0	0	0	0	0	0		0	0	0	0	0	0		1.06879	1.11095	1.05314	1.09353	1.07215	1.05732		47.1365	46.0581	46.8123	40.0622	34.9331	40.6424		14.1915	16.245	13.2695	12.6953
152239		49.557	44.313	41.336	27.256	30.638	43.562				0	0	0	0	0	0		0	0	0	0	0	0		0	0	0	0	0	0		1.06884	1.11068	1.05315	1.09303	1.07113	1.05751		49.557	46.159	46.8121	40.0661	34.9129	40.6246		14.1915	16.2657	13.2695	12.7087
152319		50.313	39.66	51.847	38.397	23.277	37.145				0	0	0	0	0	0		0	0	0	0	0	0		0	0	0	0	0	0		1.06846	1.11094	1.05309	1.09261	1.07037	1.05746		50.313	46.2244	51.847	40.053	34.9287	40.6254		14.849	16.2313	13.3182	12.7087
152399		53.608	44.372	39.055	35.404	21.053	31.459				0	0	0	0	0	0		0	0	0	0	0	0		0	0	0	0	0	0		1.06809	1.11216	1.05338	1.09226	1.06882	1.05671		53.608	46.213	46.858	40.0555	34.9544	40.6408		14.9835	16.2313	13.3182	12.7087
152479		55.721	43.464	36.52	31.875	25.905	22.868				0	0	0	0	0	0		0	0	0	0	0	0		0	0	0	0	0	0		1.06787	1.11192	1.053	1.09203	1.06802	1.05756		55.721	46.2339	46.8642	40.0739	34.9712	40.6234		15.021	16.2313	13.3182	12.7253
152579		39.862	58.285	37.363	34.172	19.057	22.538				0	0	0	0	0	0		0	0	0	0	0	0		0	0	0	0	0	0		1.06825	1.11385	1.05321	1.09145	1.06798	1.05768		47.1586	58.285	46.8609	40.1737	34.9722	40.642		14.8865	16.319	13.2028	12.708
152719		41.012	43.691	33.699	31.419	23.757	31.46				0	0	0	0	0	0		0	0	0	0	0	0		0	0	0	0	0	0		1.0683	1.11518	1.05302	1.09117	1.06849	1.05787		47.1585	46.166	46.9432	40.281	35.0161	40.6418		14.803	16.319	13.1875	12.664
152799		36.079	39.457	31.057	26.755	20.672	22.787				0	0	0	0	0	0		0	0	0	0	0	0		0	0	0	0	0	0		1.06878	1.11531	1.05385	1.09151	1.06969	1.05763		47.1566	46.1577	46.9067	40.2782	34.9792	40.6421		14.7465	16.319	13.1722	12.5925
152879		40.64	38.032	37.937	34.471	24.127	32.661				0	0	0	0	0	0		0	0	0	0	0	0		0	0	0	0	0	0		1.06919	1.11455	1.05353	1.09093	1.07036	1.05736		47.1534	46.2073	46.9207	40.283	34.9648	40.6423		14.6863	16.3923	13.154	12.5695
152999		48.747	44.545	47.703	42.786	36.579	35.897				0	0	0	0	0	0		0	0	0	0	0	0		0	0	0	0	0	0		1.06856	1.11467	1.05324	1.08885	1.06953	1.05733		47.1576	46.1998	46.9336	40.3203	34.9426	40.6424		14.638	16.3923	13.154	12.5695
153119		44.378	49.197	45.073	37.727	34.186	37.534				0	0	0	0	0	0		0	0	0	0	0	0		0	0	0	0	0	0		1.068	1.11456	1.05284	1.08804	1.06886	1.05682		47.1467	46.2071	46.8669	40.4093	34.9538	40.6429		14.6863	16.3923	13.1427	12.5695
153199		39.073	47.962	41.378	36.13	31.874	45.722				0	0	0	0	0	0		0	0	0	0	0	0		0	0	0	0	0	0		1.0675	1.11366	1.05243	1.08662	1.06729	1.05579		47.1506	46.1141	46.9544	40.4468	35.099	45.722		14.6863	16.4273	13.1427	12.5925
153279		48.04	42.758	49.252	36.49	25.478	38.608				0	0	0	0	0	0		0	0	0	0	0	0		0	0	0	0	0	0		1.06645	1.11333	1.05217	1.08686	1.06956	1.05431		47.1429	46.0573	49.252	40.3808	34.9821	40.6568		14.7465	16.449	13.1245	12.5428
153359		36.949	49.461	31.27	36.363	30.166	27.024				0	0	0	0	0	0		0	0	0	0	0	0		0	0	0	0	0	0		1.06564	1.11307	1.05193	1.08707	1.07374	1.05268		47.1493	49.461	46.9052	40.3747	34.8888	40.6462		14.803	16.495	13.094	12.6143
153459		37.909	38.691	31.245	35.169	20.535	30.371				0	0	0	0	0	0		0	0	0	0	0	0		0	0	0	0	0	0		1.06553	1.11341	1.05179	1.08714	1.07513	1.05201		47.161	46.0564	46.9116	40.3725	34.8399	40.7244		14.8405	16.495	13.094	12.5428
153539		36.651	32.444	29.35	32.317	26.733	23.438				0	0	0	0	0	0		0	0	0	0	0	0		0	0	0	0	0	0		1.06542	1.11222	1.05215	1.08682	1.07392	1.05101		47.1614	46.0689	46.8954	40.3821	34.8824	40.7461		14.9107	16.495	13.0757	12.5428
153619		34.998	36.785	29.166	30.638	20.633	24.276				0	0	0	0	0	0		0	0	0	0	0	0		0	0	0	0	0	0		1.06521	1.1121	1.0523	1.08644	1.07378	1.05203		47.1621	46.0701	46.8888	40.3931	34.8876	40.7239		14.9107	16.495	13.0565	12.5428
153719		29.127	34.477	38.029	32.438	18.131	23.407				0	0	0	0	0	0		0	0	0	0	0	0		0	0	0	0	0	0		1.06528	1.11467	1.05253	1.0865	1.07481	1.05463		47.1619	46.0281	46.8788	40.3915	34.8502	40.6464		14.8405	16.5728	13.0158	12.6143
153799		40.149	34.187	36.176	39.993	26.155	34.368				0	0	0	0	0	0		0	0	0	0	0	0		0	0	0	0	0	0		1.06578	1.1171	1.05332	1.08745	1.0759	1.056		47.1601	45.9228	46.8591	40.3634	34.8171	40.6417		14.784	16.6453	12.979	12.6143
153879		49.006	40.093	48.829	32.132	41.706	45.05				0	0	0	0	0	0		0	0	0	0	0	0		0	0	0	0	0	0		1.06689	1.11681	1.05351	1.08823	1.07632	1.05567		47.1554	45.9235	48.829	40.3396	41.706	45.05		14.7237	16.6453	12.979	12.6143
153999		43.435	47.233	43.858	41.095	31.161	30.875				0	0	0	0	0	0		0	0	0	0	0	0		0	0	0	0	0	0		1.06731	1.11643	1.05368	1.08772	1.07518	1.05596		47.1521	45.9185	46.8532	40.3554	34.8387	40.6417		14.784	16.6808	13.0158	12.7095
154079		47.843	49.588	42.765	37.149	36.782	36.18				0	0	0	0	0	0		0	0	0	0	0	0		0	0	0	0	0	0		1.06578	1.11645	1.05376	1.08644	1.0725	1.05444		47.1482	49.588	46.8518	40.3284	34.859	40.6413		14.8405	16.6988	13.0565	12.7217
154159		43.914	59.955	45.341	35.713	28.71	37.421				0	0	0	0	0	0		0	0	0	0	0	0		0	0	0	0	0	0		1.06492	1.1163	1.05361	1.08555	1.07094	1.05313		47.14	59.955	46.7822	40.292	34.842	40.6306		14.9107	16.7245	13.058	12.7475
154239		46.958	40.211	46.868	29.292	30.336	34.616				0	0	0	0	0	0		0	0	0	0	0	0		0	0	0	0	0	0		1.06435	1.11528	1.05364	1.0847	1.06895	1.05251		47.1343	45.7574	46.6045	40.2811	34.8401	40.5918		15.0177	16.7848	13.0762	12.7385
154319		38.667	30.689	37.618	30.457	22.81	41.3				0	0	0	0	0	0		0	0	0	0	0	0		0	0	0	0	0	0		1.06399	1.11445	1.05281	1.08384	1.06791	1.05337		47.1357	45.8492	46.4698	40.2884	34.877	40.4182		15.0177	16.7848	12.8338	12.7385
154399		36.063	30.732	37.391	33.93	24.065	34.301				0	0	0	0	0	0		0	0	0	0	0	0		0	0	0	0	0	0		1.06366	1.11358	1.05293	1.08357	1.0665	1.05413		47.137	45.6891	46.6922	40.2906	34.8541	40.4158		15.0177	16.8503	13.0762	12.7385
154499		35.693	31.122	34.805	33.086	36.126	33.963				0	0	0	0	0	0		0	0	0	0	0	0		0	0	0	0	0	0		1.06351	1.1131	1.05265	1.08324	1.06605	1.05373		47.1376	45.7423	46.7187	40.2754	34.8708	40.4171		15.0585	16.8503	13.0762	12.7605
154599		29.712	39.126	33.559	28.446	24.138	25.907				0	0	0	0	0	0		0	0	0	0	0	0		0	0	0	0	0	0		1.0635	1.11178	1.05258	1.08253	1.0651	1.05294		47.1376	45.8695	46.7235	40.2815	34.9062	40.4195		15.0902	16.8968	13.0762	12.8525
154699		30.096	33.535	34.456	30.919	16.629	20.703				0	0	0	0	0	0		0	0	0	0	0	0		0	0	0	0	0	0		1.06289	1.11174	1.05229	1.08225	1.06458	1.05341		47.1401	45.8704	46.5305	40.2839	34.9235	40.4181		15.182	16.9042	12.849	12.8525
154799		44.833	42.346	41.812	36.883	43.02	39.896				0	0	0	0	0	0		0	0	0	0	0	0		0	0	0	0	0	0		1.06258	1.1124	1.05223	1.08192	1.06432	1.05362		47.1419	45.8205	46.5386	40.2867	43.02	40.4174		15.2027	16.9213	12.9245	13.0405
154879		46.781	46.071	46.711	38.574	37.776	40.414				0	0	0	0	0	0		0	0	0	0	0	0		0	0	0	0	0	0		1.06224	1.11301	1.05288	1.08174	1.065	1.05299		47.1458	45.7521	46.4673	40.2882	34.8998	40.4133		15.217	16.9415	13.112	13.0405
154999		48.433	42.763	51.602	53.24	37.323	49.187				0	0	0	0	0	0		0	0	0	0	0	0		0	0	0	0	0	0		1.06156	1.11272	1.05368	1.08156	1.06578	1.05214		47.1374	45.5638	51.602	53.24	34.7598	49.187		15.1965	17.025	13.0208	13.0555
155079		39.756	39.537	49.311	33.45	26.447	42.403				0	0	0	0	0	0		0	0	0	0	0	0		0	0	0	0	0	0		1.06143	1.11188	1.05345	1.08192	1.06574	1.05139		47.0826	45.4749	49.311	40.1224	34.6857	40.4123		14.575	17.136	13.1358	13.0978
155179		43.801	35.48	42.629	37.446	21.259	34.07				0	0	0	0	0	0		0	0	0	0	0	0		0	0	0	0	0	0		1.061	1.11106	1.05233	1.08231	1.06484	1.04986		47.0011	45.3875	46.2131	40.0509	34.6377	40.411		14.2545	17.1725	13.197	13.0972
155259		39.99	38.67	43.599	38.485	26.001	26.509				0	0	0	0	0	0		0	0	0	0	0	0		0	0	0	0	0	0		1.0604	1.11041	1.05201	1.08231	1.06549	1.04918		46.9976	45.2912	45.9957	40.0134	34.6289	40.4041		14.2085	17.1008	13.2653	13.057
155339		40.761	36.142	48.813	35.862	33.098	36.5				0	0	0	0	0	0		0	0	0	0	0	0		0	0	0	0	0	0		1.05993	1.10915	1.05217	1.08091	1.06648	1.04921		46.9722	45.2311	48.813	40.0029	34.6164	40.3771		14.2083	17.0648	13.249	12.9152
155419		35.83	41.612	34.964	28.235	16.345	30.144				0	0	0	0	0	0		0	0	0	0	0	0		0	0	0	0	0	0		1.05958	1.10991	1.05163	1.08111	1.06651	1.04873		46.9264	45.1666	45.8402	39.9932	34.5377	40.3546		14.2083	17.1367	13.1662	12.9275
155519		33.273	35.255	31.716	30.345	34.345	23.881				0	0	0	0	0	0		0	0	0	0	0	0		0	0	0	0	0	0		1.0584	1.11074	1.05159	1.08119	1.06645	1.04832		46.8983	45.0836	45.7281	39.9922	34.5401	40.3499		14.2595	17.1367	13.1662	12.8487
155619		29.853	25.803	32.357	15.975	32.969	27.469				0	0	0	0	0	0		0	0	0	0	0	0		0	0	0	0	0	0		1.05795	1.11011	1.05131	1.08087	1.06793	1.04818		46.9143	45.0718	45.7421	39.993	34.5142	40.3501		14.322	17.2485	13.1662	12.8487
155699		33.882	43.036	30.398	25.808	21.538	37.256				0	0	0	0	0	0		0	0	0	0	0	0		0	0	0	0	0	0		1.05936	1.11076	1.05123	1.08148	1.06777	1.04781		46.8515	45.0535	45.746	39.9723	34.5163	40.3507		14.4813	17.2485	13.1662	12.8487
155779		31.515	36.232	28.219	37.178	30.28	43.953				0	0	0	0	0	0		0	0	0	0	0	0		0	0	0	0	0	0		1.06033	1.11104	1.0513	1.08137	1.06729	1.04777		46.7989	44.9643	45.7427	39.8486	34.4756	43.953		14.5145	17.1225	13.1662	12.8612
155879		45.578	37.756	46.956	38.743	35.988	40.164				0	0	0	0	0	0		0	0	0	0	0	0		0	0	0	0	0	0		1.05978	1.11171	1.05128	1.08103	1.06807	1.04816		46.8285	44.9128	45.7437	39.8351	34.4381	40.3501		14.5528	17.1593	13.249	12.8612
155999		47.002	49.649	43.712	41.83	36.07	33.572				0	0	0	0	0	0		0	0	0	0	0	0		0	0	0	0	0	0		1.05891	1.11297	1.0521	1.08048	1.06794	1.0486		46.7776	49.649	45.4847	39.7991	34.369	40.3228		14.5135	17.0213	13.2415	12.893
156099		43.645	45.198	43.586	32.386	37.305	40.641				0	0	0	0	0	0		0	0	0	0	0	0		0	0	0	0	0	0		1.05817	1.11218	1.05219	1.08055	1.06846	1.04841		46.7594	44.5252	45.4723	39.7813	34.3284	40.2633		14.4973	17.038	13.246	12.9767
156179		46.442	46.861	41.411	44.213	34.324	48.846				0	0	0	0	0	0		0	0	0	0	0	0		0	0	0	0	0	0		1.05764	1.11168	1.05176	1.08212	1.06899	1.04715		46.7139	44.5065	45.3654	44.213	34.3219	48.846		14.2097	17.0462	13.2272	13.0117
156279		45.677	41.828	44.144	38.424	32.766	34.275				0	0	0	0	0	0		0	0	0	0	0	0		0	0	0	0	0	0		1.05694	1.11132	1.05262	1.08226	1.0674	1.04578		46.6517	44.4117	45.306	39.5921	34.3253	40.3374		14.2413	16.8828	13.195	13.0268
156359		37.01	38.987	41.015	36.218	22.243	36.086				0	0	0	0	0	0		0	0	0	0	0	0		0	0	0	0	0	0		1.05694	1.11093	1.05453	1.08196	1.06693	1.04491		46.5082	44.3409	45.3012	39.5403	34.3222	40.3204		14.3377	16.747	13.195	12.873
156439		32.394	36.017	38.752	34.747	24.453	32.71				0	0	0	0	0	0		0	0	0	0	0	0		0	0	0	0	0	0		1.0575	1.11006	1.05542	1.08179	1.06734	1.04417		46.5039	44.31	45.2852	39.5426	34.3077	40.3325		14.349	16.7645	13.195	12.873
156539		33.375	36.21	38.781	31.122	21.207	38.96				0	0	0	0	0	0		0	0	0	0	0	0		0	0	0	0	0	0		1.05842	1.11023	1.05461	1.08142	1.0679	1.04406		46.4487	44.3085	45.3011	39.5477	34.3074	40.3506		14.349	16.7645	13.195	12.873
156619		32.142	32.371	36.196	30.116	22.458	31.527				0	0	0	0	0	0		0	0	0	0	0	0		0	0	0	0	0	0		1.0595	1.11048	1.05488	1.08205	1.06845	1.04358		46.3454	44.2887	45.2976	39.539	34.3071	40.3513		14.349	16.802	13.2605	12.9263
156719		33.382	28.128	48.168	24.746	22.562	28.277				0	0	0	0	0	0		0	0	0	0	0	0		0	0	0	0	0	0		1.06083	1.10967	1.05474	1.08305	1.07028	1.04441		46.2057	44.2934	48.168	39.4919	34.1998	40.35		14.349	16.8795	13.4763	13.0343
156799		35.207	22.609	32.594	26.241	30.374	26.119				0	0	0	0	0	0		0	0	0	0	0	0		0	0	0	0	0	0		1.06079	1.10889	1.05527	1.0857	1.07057	1.04513		46.155	44.3003	45.256	39.3655	34.149	40.3155		14.371	17.068	13.4845	12.8275
156879		46.495	36.194	48.575	39.782	28.251	35.116				0	0	0	0	0	0		0	0	0	0	0	0		0	0	0	0	0	0		1.06067	1.11012	1.05525	1.08801	1.06952	1.04578		46.1119	44.2588	48.575	39.2919	34.1294	40.2146		14.2615	16.8442	13.3332	12.6763
156999		38.632	46.226	41.058	35.296	27.967	27.532				0	0	0	0	0	0		0	0	0	0	0	0		0	0	0	0	0	0		1.06128	1.11196	1.05609	1.08824	1.06894	1.04811		46.0825	44.0917	45.1292	39.2294	34.1408	39.9677		14.0795	16.956	13.304	12.6118
157099		47.599	41.68	50.9	42.466	31.776	40.42				0	0	0	0	0	0		0	0	0	0	0	0		0	0	0	0	0	0		1.06118	1.11141	1.05791	1.08988	1.06861	1.05003		47.599	44.1082	50.9	38.9696	34.1074	39.9362		14.062	17.015	13.2702	12.5708
157179		42.063	36.825	53.508	37.821	28.444	29.136				0	0	0	0	0	0		0	0	0	0	0	0		0	0	0	0	0	0		1.06024	1.11051	1.05741	1.08995	1.0692	1.04963		46.051	44.1358	53.508	38.9281	33.678	39.9224		14.0132	16.414	13.2702	12.4655
157259		43.914	33.573	40.192	31.742	30.575	26.425				0	0	0	0	0	0		0	0	0	0	0	0		0	0	0	0	0	0		1.06066	1.10956	1.05733	1.09019	1.06991	1.04906		45.7975	44.095	45.0552	38.9167	33.6573	39.9088		14.0132	16.4192	13.2702	12.4655
157339		42.203	28.134	29.535	28.895	23.866	32.789				0	0	0	0	0	0		0	0	0	0	0	0		0	0	0	0	0	0		1.06037	1.10959	1.05836	1.09034	1.06887	1.04806		45.8339	44.0381	45.0266	38.8096	33.625	39.9187		14.08	16.4192	13.3467	12.4187
157419		36.142	32.805	27.726	27.806	17.616	25.912				0	0	0	0	0	0		0	0	0	0	0	0		0	0	0	0	0	0		1.05965	1.11057	1.05974	1.08957	1.06871	1.04675		45.9238	43.9033	44.9499	38.7496	33.5358	39.9317		14.08	16.2655	13.3467	12.4498
157503		35.79	35.877	34.151	26.523	17.509	26.822				0	0	0	0	0	0		0	0	0	0	0	0		0	0	0	0	0	0		1.05948	1.11188	1.06043	1.08849	1.06832	1.04618		45.9452	43.7604	44.9063	38.7962	33.5545	39.9362		14.08	16.3038	13.3467	12.4498
157619		28.659	26.544	29.522	17.311	16.688	25.91				0	0	0	0	0	0		0	0	0	0	0	0		0	0	0	0	0	0		1.06023	1.11129	1.0604	1.0879	1.06672	1.04724		45.8515	43.8252	44.9087	38.8217	33.6307	39.9272		14.08	16.388	13.3467	12.4498
157699		29.736	27.757	26.144	32.042	6.784	21.172				0	0	0	0	0	0		0	0	0	0	0	0		0	0	0	0	0	0		1.06116	1.11057	1.05966	1.08787	1.06627	1.04808		45.7736	43.7255	44.9555	38.8229	33.6446	39.9185		14.08	16.4475	13.3467	12.4945
157779		31.307	31.076	34.098	33.666	22.835	28.158				0	0	0	0	0	0		0	0	0	0	0	0		0	0	0	0	0	0		1.06246	1.1097	1.05939	1.08758	1.06575	1.04806		45.6797	43.6916	44.8909	38.743	33.5801	39.9021		14.1625	16.475	13.343	12.5012
157879		49.537	39.552	45.766	31.667	28.459	42.049				0	0	0	0	0	0		0	0	0	0	0	0		0	0	0	0	0	0		1.06353	1.1084	1.06016	1.08726	1.0662	1.04761		49.537	43.6254	45.766	38.731	33.5207	42.049		14.082	16.4905	13.3942	12.4618
157999		40.705	38.776	48.361	42.555	30.217	34.135				0	0	0	0	0	0		0	0	0	0	0	0		0	0	0	0	0	0		1.06289	1.10722	1.06088	1.08739	1.06575	1.04698		45.521	43.5506	48.361	38.5872	33.4928	39.6978		14.011	16.4787	13.4447	12.367
158099		37.546	36.759	41.125	36.468	22.855	32.79				0	0	0	0	0	0		0	0	0	0	0	0		0	0	0	0	0	0		1.06236	1.10769	1.06074	1.08767	1.06589	1.04792		45.4702	43.5041	44.734	38.483	33.4542	39.6499		13.8965	16.2478	13.4793	12.4095
158179		42.92	39.693	44.464	29.792	18.91	36.672				0	0	0	0	0	0		0	0	0	0	0	0		0	0	0	0	0	0		1.06164	1.10814	1.06339	1.09037	1.06563	1.04706		45.4306	43.4095	44.5687	38.4169	33.434	39.5982		13.7107	16.3277	13.5415	12.4095
158259		36.822	32.176	50.02	27.903	20.968	28.514				0	0	0	0	0	0		0	0	0	0	0	0		0	0	0	0	0	0		1.06181	1.10802	1.06322	1.09303	1.0648	1.04718		45.4256	43.281	50.02	38.3984	33.4105	39.5958		13.7542	16.3457	13.5415	12.5005
158339		36.473	30.805	33.131	28.258	21.903	44.346				0	0	0	0	0	0		0	0	0	0	0	0		0	0	0	0	0	0		1.06155	1.10757	1.06288	1.09245	1.06739	1.04847		45.4333	43.2535	44.5738	38.3992	33.3668	44.346		13.7542	16.3967	13.612	12.5005
158419		35.196	35.735	31.795	31.481	10.74	24.236				0	0	0	0	0	0		0	0	0	0	0	0		0	0	0	0	0	0		1.06189	1.10858	1.06248	1.09173	1.07164	1.0505		45.4232	43.034	44.5578	38.4018	33.1136	39.1839		13.7542	16.3967	13.6568	12.5005
158519		29.062	31.692	32.436	20.528	18.101	21.049				0	0	0	0	0	0		0	0	0	0	0	0		0	0	0	0	0	0		1.06168	1.10976	1.06221	1.09204	1.07265	1.05109		45.4295	42.9965	44.5605	38.3998	33.1003	39.1532		13.8332	16.5312	13.6568	12.5577
158599		24.46	34.437	31.891	20.406	20.977	25.457				0	0	0	0	0	0		0	0	0	0	0	0		0	0	0	0	0	0		1.06197	1.10989	1.06219	1.09396	1.0718	1.05071		45.4205	42.7741	44.5607	38.034	33.1115	39.1568		13.8332	16.8077	13.6568	12.5892
158699		24.41	27.296	36.814	25.686	23.672	24.219				0	0	0	0	0	0		0	0	0	0	0	0		0	0	0	0	0	0		1.06269	1.10963	1.06188	1.09389	1.07151	1.05049		45.3995	42.7836	44.5638	38.0452	33.1153	39.1581		13.8645	16.8535	13.6568	12.6517
158779		32.334	37.647	33.491	27.504	23.78	31.655				0	0	0	0	0	0		0	0	0	0	0	0		0	0	0	0	0	0		1.06358	1.11	1.06149	1.09315	1.07184	1.05117		45.3848	42.7735	44.5677	38.1758	33.1109	39.1524		13.9425	16.8535	13.6838	12.697
158879		44.184	38.041	51.06	34.977	28.456	39.135				0	0	0	0	0	0		0	0	0	0	0	0		0	0	0	0	0	0		1.06316	1.11166	1.0618	1.09235	1.07166	1.05222		45.3042	42.7588	51.06	38.317	33.0425	39.1409		13.9667	16.86	13.6342	12.7632
158999		36.332	48.457	38.837	35.794	36.992	46.383				0	0	0	0	0	0		0	0	0	0	0	0		0	0	0	0	0	0		1.06262	1.11114	1.06393	1.09164	1.07126	1.05166		45.3676	48.457	44.493	38.0583	36.992	46.383		14.0022	16.8548	13.712	12.791
159079		43.431	40.467	44.543	36.903	31.634	41.188				0	0	0	0	0	0		0	0	0	0	0	0		0	0	0	0	0	0		1.06225	1.11301	1.06535	1.09078	1.07169	1.05272		45.1654	42.612	44.329	38.0033	32.9413	41.188		14.0012	16.9272	13.7127	12.8373
159159		43.842	46.223	36.296	35.984	22.39	41.29				0	0	0	0	0	0		0	0	0	0	0	0		0	0	0	0	0	0		1.06247	1.11326	1.06499	1.09042	1.07118	1.05321		44.8598	46.223	44.3626	38.0066	32.9568	41.29		13.9098	17.071	13.662	12.8373
159239		42.641	37.944	39.439	23.865	27.763	34.813				0	0	0	0	0	0		0	0	0	0	0	0		0	0	0	0	0	0		1.06269	1.11473	1.06473	1.08961	1.07315	1.05285		44.8321	42.4039	44.3867	37.9941	32.8847	38.957		13.9098	17.0517	13.662	12.8953
159319		31.043	32.577	35.129	28	23.95	28.879				0	0	0	0	0	0		0	0	0	0	0	0		0	0	0	0	0	0		1.06276	1.11739	1.06462	1.08956	1.07361	1.05289		44.8297	42.3663	44.3938	37.9945	32.7494	38.9553		13.9098	17.0517	13.662	12.8953
159399		40.938	44.035	34.832	27.826	22.838	35.734				0	0	0	0	0	0		0	0	0	0	0	0		0	0	0	0	0	0		1.06276	1.11884	1.06486	1.08957	1.07248	1.05508		44.8297	42.3476	44.3741	37.9652	32.7295	38.8598		13.9098	17.0517	13.5782	12.9185
159479		31.266	32.316	33.023	23.283	26.041	32.746				0	0	0	0	0	0		0	0	0	0	0	0		0	0	0	0	0	0		1.06363	1.11817	1.06542	1.09021	1.07212	1.0549		44.8016	42.3562	44.3219	37.9314	32.7371	38.8706		13.9098	17.0517	13.5782	12.9185
159559		26.615	29.889	28.966	34.893	14.017	27.646				0	0	0	0	0	0		0	0	0	0	0	0		0	0	0	0	0	0		1.06399	1.11931	1.06507	1.09057	1.07117	1.05781		44.7899	42.3228	44.3545	37.9077	32.7574	38.749		14.0108	17.0517	13.662	12.9185
159679		32.867	27.631	43.456	31.361	21.164	23.803				0	0	0	0	0	0		0	0	0	0	0	0		0	0	0	0	0	0		1.06447	1.12065	1.06488	1.09058	1.07102	1.05769		44.7744	42.2317	44.3728	37.9068	32.7608	38.7504		14.0108	17.0517	13.662	12.9185
159759		28.455	34.508	27.974	25.021	23.617	30.179				0	0	0	0	0	0		0	0	0	0	0	0		0	0	0	0	0	0		1.06486	1.12141	1.06445	1.09213	1.07054	1.05842		44.7628	42.1765	44.4	37.8177	32.7819	38.742		14.0108	17.0517	13.662	12.9185
159839		38.084	24.109	31.365	28.272	32.646	37.755				0	0	0	0	0	0		0	0	0	0	0	0		0	0	0	0	0	0		1.06446	1.12141	1.06422	1.0936	1.07156	1.05791		44.7746	42.1767	44.4082	37.7976	32.6927	38.6586		14.1753	17.0517	13.8065	12.8953
159999		44.16	35.54	45.078	39.635	37.122	32.817				0	0	0	0	0	0		0	0	0	0	0	0		0	0	0	0	0	0		1.06415	1.12133	1.06374	1.09347	1.07352	1.05773		44.7846	42.1847	45.078	37.7994	37.122	38.5729		14.209	17.0517	13.861	12.9185
160079		47.527	34.761	46.156	47.39	29.911	34.945				0	0	0	0	0	0		0	0	0	0	0	0		0	0	0	0	0	0		1.06402	1.12254	1.06352	1.09296	1.07612	1.05793		47.527	42.0666	46.156	47.39	32.2573	38.566		14.2422	17.086	13.9157	12.6655
160159		40.056	45.083	35.905	39.834	34.62	45.112				0	0	0	0	0	0		0	0	0	0	0	0		0	0	0	0	0	0		1.06345	1.12294	1.06385	1.09369	1.07518	1.05731		45.0038	42.0274	44.1684	37.7383	32.1639	45.112		14.209	17.0517	13.9157	12.6655
160239		40.31	35.793	40.492	42.521	26.89	26.353				0	0	0	0	0	0		0	0	0	0	0	0		0	0	0	0	0	0		1.06371	1.12307	1.06326	1.09534	1.07456	1.05986		44.9673	42.0146	44.1861	42.521	32.4243	38.5122		14.209	17.086	13.8975	12.6655
160339		41.493	35.407	51.83	33.437	27.067	26.369				0	0	0	0	0	0		0	0	0	0	0	0		0	0	0	0	0	0		1.06395	1.12231	1.06413	1.09456	1.0767	1.06244		44.9329	42.0884	51.83	37.7206	32.1951	38.3259		14.209	17.0517	13.8975	12.6655
160419		39.349	34.575	39.68	28.54	29.301	34.115				0	0	0	0	0	0		0	0	0	0	0	0		0	0	0	0	0	0		1.06343	1.12308	1.06389	1.09511	1.07609	1.0619		45.0055	42.0132	44.1672	37.7133	32.2605	38.3766		14.209	17.0517	13.9312	12.6655
160501		29.514	34.512	38.644	26.318	30.378	29.524				0	0	0	0	0	0		0	0	0	0	0	0		0	0	0	0	0	0		1.06379	1.12284	1.06342	1.0959	1.07604	1.06136		44.9552	42.0373	44.1813	37.7029	32.2661	38.5243		14.1753	17.0517	13.9312	12.6655
160599		31.294	33.276	30.813	30.858	11.421	30.898				0	0	0	0	0	0		0	0	0	0	0	0		0	0	0	0	0	0		1.06386	1.12359	1.06291	1.0956	1.07586	1.06321		44.9462	41.9641	44.1964	37.7068	32.2856	38.4414		14.0108	17.0365	13.9312	12.6655
160699		31.685	29.902	40.865	28.942	21.507	16.367				0	0	0	0	0	0		0	0	0	0	0	0		0	0	0	0	0	0		1.06331	1.12495	1.06373	1.09534	1.07451	1.06404		45.0229	41.8871	44.1721	37.7103	32.4298	38.3639		14.0108	17.0365	13.9312	12.6655
160779		32.213	27.564	33.06	28.521	19.121	26.088				0	0	0	0	0	0		0	0	0	0	0	0		0	0	0	0	0	0		1.06284	1.12502	1.06487	1.09578	1.0737	1.06295		45.089	41.8834	44.1372	37.7045	32.5122	38.4662		14.0108	17.0365	13.8975	12.6835
160859		47.847	40.551	35.251	33.827	30.322	34.642				0	0	0	0	0	0		0	0	0	0	0	0		0	0	0	0	0	0		1.06229	1.12492	1.06477	1.09597	1.07295	1.06289		47.847	41.8887	44.1406	37.702	32.3766	38.4716		14.1753	17.0517	13.9312	12.6655
161004		44.227	30.753	42.815	37.141	25.34	55.168				0	0	0	0	0	0		0	0	0	0	0	0		0	0	0	0	0	0		1.06232	1.12448	1.06596	1.09556	1.07557	1.0624		45.1573	41.9121	44.0339	37.7073	32.1624	55.168		14.209	17.086	14.0125	12.6835
161079		46.997	45.331	42.293	35.014	35.822	36.154				0	0	0	0	0	0		0	0	0	0	0	0		0	0	0	0	0	0		1.0617	1.12476	1.06788	1.09478	1.0727	1.06198		46.997	45.331	43.9657	37.7176	35.822	38.5093		14.2422	17.1058	14.0125	12.7285
161159		44.284	45.174	43.794	44.174	31.635	34.818				0	0	0	0	0	0		0	0	0	0	0	0		0	0	0	0	0	0		1.06193	1.12455	1.06903	1.09434	1.07489	1.06124		45.2066	45.174	43.9227	44.174	32.1662	38.5271		14.2422	17.137	14.0125	12.7285
161239		46.889	41.443	42.606	32.932	18.525	37.831				0	0	0	0	0	0		0	0	0	0	0	0		0	0	0	0	0	0		1.06176	1.12479	1.07125	1.09363	1.07369	1.06102		46.889	41.8955	43.8465	37.7401	32.2959	38.4988		14.2422	17.178	14.0125	12.7285
161319		36.309	34.407	29.929	31.877	29.521	41.527				0	0	0	0	0	0		0	0	0	0	0	0		0	0	0	0	0	0		1.06085	1.12458	1.07306	1.09437	1.07546	1.06087		45.3431	41.9067	43.8073	37.7231	32.1628	41.527		14.2422	17.178	14.0542	12.7285
161419		34.722	46.417	41.165	31.905	30.002	24.206				0	0	0	0	0	0		0	0	0	0	0	0		0	0	0	0	0	0		1.06069	1.12578	1.07294	1.09533	1.07418	1.06189		45.3637	46.417	43.8082	37.7105	32.2434	38.3954		14.249	17.2168	14.0125	12.7285
161519		33.447	36.012	34.345	32.999	23.874	30.536				0	0	0	0	0	0		0	0	0	0	0	0		0	0	0	0	0	0		1.06085	1.12761	1.07324	1.09379	1.07377	1.06407		45.3431	41.8105	43.806	37.7354	32.2873	38.1685		14.249	17.2168	13.9312	12.7285
161599		35.369	28.833	30.56	25.704	31.294	23.263				0	0	0	0	0	0		0	0	0	0	0	0		0	0	0	0	0	0		1.0615	1.1272	1.07298	1.09312	1.07338	1.0643		45.26	41.8151	43.8079	37.7551	32.3301	38.1462		14.249	17.2168	13.9312	12.8565
161679		34.281	30.854	39.83	32.429	28.466	22.987				0	0	0	0	0	0		0	0	0	0	0	0		0	0	0	0	0	0		1.06139	1.12695	1.07314	1.09212	1.07162	1.06447		45.2743	41.8179	43.8068	37.7842	32.5137	38.1293		14.249	17.2168	13.9312	12.8565
161759		35.184	42.635	40.06	32.161	30.602	34.189				0	0	0	0	0	0		0	0	0	0	0	0		0	0	0	0	0	0		1.0606	1.1278	1.07284	1.0915	1.07108	1.06415		45.368	41.8084	43.8089	37.7964	32.5694	38.1608		14.249	17.2168	13.9312	12.8565
161879		46.09	50.067	54.36	45.672	37.536	43.804				0	0	0	0	0	0		0	0	0	0	0	0		0	0	0	0	0	0		1.05982	1.12842	1.07305	1.09118	1.07156	1.06363		46.09	50.067	54.36	45.672	37.536	43.804		14.249	17.2168	13.9312	12.8565
161999		53.215	54.291	38.494	49.638	49.247	44.342				0	0	0	0	0	0		0	0	0	0	0	0		0	0	0	0	0	0		1.0591	1.12857	1.07272	1.09104	1.07088	1.06341		53.215	54.291	43.7948	49.638	49.247	44.342		14.305	17.235	13.7645	13.07
162079		45.4	50.034	48.169	39.261	37.364	40.349				0	0	0	0	0	0		0	0	0	0	0	0		0	0	0	0	0	0		1.05928	1.12879	1.07262	1.09114	1.07081	1.06333		45.2898	50.034	48.169	37.7492	37.364	40.349		14.305	17.235	13.7645	13.07
162159		57.138	30.421	53.046	34.346	32.157	36.712				0	0	0	0	0	0		0	0	0	0	0	0		0	0	0	0	0	0		1.0596	1.12922	1.0727	1.09064	1.07037	1.06316		57.138	41.7674	53.046	37.764	32.2091	38.2471		14.305	17.235	13.7645	13.07
162279		64.262	54.561	67.837	41.656	50.419	39.945				0	0	0	0	0	0		0	0	0	0	0	0		0	0	0	0	0	0		1.05954	1.12985	1.07266	1.09023	1.06979	1.06265		64.262	54.561	67.837	41.656	50.419	39.945		14.4753	17.235	13.7645	13.07
162359		66.05	50.134	49.423	44.52	29.461	43.018				0	0	0	0	0	0		0	0	0	0	0	0		0	0	0	0	0	0		1.06044	1.12912	1.07237	1.08995	1.06883	1.06245		66.05	50.134	49.423	44.52	32.1646	43.018		14.305	17.235	13.6827	13.07
162439		49.34	74.433	55.702	65.359	33.632	70.581				0	0	0	0	0	0		0	0	0	0	0	0		0	0	0	0	0	0		1.06298	1.12967	1.07227	1.09011	1.06901	1.06462		49.34	74.433	55.702	65.359	32.1342	70.581		14.305	17.235	13.6827	13.07
162519		57.932	72.665	67.216	56.318	44.747	56.684				0	0	0	0	0	0		0	0	0	0	0	0		0	0	0	0	0	0		1.06423	1.12987	1.07244	1.08975	1.06936	1.06639		57.932	72.665	67.216	56.318	44.747	56.684		14.249	17.2833	13.6827	13.1292
162599		98.128	96.491	116.825	54.344	96.559	44.993				0	0	0	0	0	0		0	0	0	0	0	0		0	0	0	0	0	0		1.0648	1.12955	1.07197	1.09069	1.07032	1.066		98.128	96.491	116.825	54.344	96.559	44.993		14.249	17.2833	13.7645	13.1292
162719		71.127	61.523	48.685	69.173	47.397	50.716				0	0	0	0	0	0		0	0	0	0	0	0		0	0	0	0	0	0		1.06492	1.13008	1.07176	1.09196	1.07157	1.06563		71.127	61.523	48.685	69.173	47.397	50.716		14.3005	17.2833	13.8175	13.1292
162799		52.148	67.043	59.201	57.708	41.856	38.881				0	0	0	0	0	0		0	0	0	0	0	0		0	0	0	0	0	0		1.06467	1.13044	1.07271	1.09452	1.07129	1.06619		52.148	67.043	59.201	57.708	41.856	37.9815		14.4753	17.235	13.8175	13.1292
162879		82.229	88.72	79.871	66.784	69.873	74.973				0	0	0	0	0	0		0	0	0	0	0	0		0	0	0	0	0	0		1.0645	1.13017	1.07276	1.09408	1.07049	1.06634		82.229	88.72	79.871	66.784	69.873	74.973		14.4753	17.235	13.7645	13.1292
162999		60.904	69.036	70.327	62.992	54.615	65.888				0	0	0	0	0	0		0	0	0	0	0	0		0	0	0	0	0	0		1.06415	1.12985	1.07373	1.09689	1.07032	1.06592		60.904	69.036	70.327	62.992	54.615	65.888		14.523	17.2833	13.7645	13.0868
163079		101.545	88.813	111.076	101.696	71.505	98.42				0	0	0	0	0	0		0	0	0	0	0	0		0	0	0	0	0	0		1.06415	1.12967	1.07382	1.09667	1.06949	1.06549		101.545	88.813	111.076	101.696	71.505	98.42		14.5517	17.2833	13.8175	13.0617
163159		88.755	94.272	87.653	87.384	52.932	84.709				0	0	0	0	0	0		0	0	0	0	0	0		0	0	0	0	0	0		1.06401	1.13006	1.07367	1.09628	1.06944	1.06456		88.755	94.272	87.653	87.384	52.932	84.709		14.5517	17.3265	13.5207	13.0617
163279		79.276	105.688	82.716	74.712	54.762	79.334				0	0	0	0	0	0		0	0	0	0	0	0		0	0	0	0	0	0		1.06452	1.13009	1.07345	1.09589	1.06921	1.06347		79.276	105.688	82.716	74.712	54.762	79.334		14.5517	17.399	13.5207	13.028
163359		82.77	81.825	65.476	66.06	46.39	67.647				0	0	0	0	0	0		0	0	0	0	0	0		0	0	0	0	0	0		1.06425	1.12982	1.07352	1.09548	1.06832	1.06307		82.77	81.825	65.476	66.06	46.39	67.647		14.5517	17.399	13.5207	12.7933
163439		72.54	83.913	56.108	51.885	48.118	48.236				0	0	0	0	0	0		0	0	0	0	0	0		0	0	0	0	0	0		1.06454	1.13121	1.07352	1.09515	1.06795	1.06334		72.54	83.913	56.108	51.885	48.118	48.236		14.5517	17.399	13.5207	12.7933
163519		62.058	71.619	93.184	57.049	75.304	52.281				0	0	0	0	0	0		0	0	0	0	0	0		0	0	0	0	0	0		1.0653	1.13215	1.07307	1.09546	1.06883	1.06319		62.058	71.619	93.184	57.049	75.304	52.281		14.5517	17.399	13.5207	12.7287
163599		75.521	69.316	69.598	64.536	53.818	63.328				0	0	0	0	0	0		0	0	0	0	0	0		0	0	0	0	0	0		1.06642	1.13241	1.07296	1.09615	1.06826	1.06424		75.521	69.316	69.598	64.536	53.818	63.328		14.5517	17.3265	13.5207	12.7287
163679		60.46	70.134	63.776	49.758	40.841	53.922				0	0	0	0	0	0		0	0	0	0	0	0		0	0	0	0	0	0		1.06617	1.13171	1.07479	1.09668	1.06887	1.06404		60.46	70.134	63.776	49.758	40.841	53.922		14.5517	17.3265	13.4678	12.7645
163759		66.964	94.434	73.114	84.271	46.986	77.073				0	0	0	0	0	0		0	0	0	0	0	0		0	0	0	0	0	0		1.0661	1.1316	1.07622	1.09615	1.06843	1.0651		66.964	94.434	73.114	84.271	46.986	77.073		14.5517	17.2833	13.4678	12.7645
163839		56.542	68.951	69.963	47.056	41.914	54.609				0	0	0	0	0	0		0	0	0	0	0	0		0	0	0	0	0	0		1.06564	1.13146	1.07588	1.09618	1.06739	1.06505		56.542	68.951	69.963	47.056	41.914	54.609		14.641	17.3265	13.5207	12.7287
163999		74.386	73.885	87.51	57.707	60.43	56.775				0	0	0	0	0	0		0	0	0	0	0	0		0	0	0	0	0	0		1.06529	1.13159	1.07566	1.09604	1.06661	1.06504		74.386	73.885	87.51	57.707	60.43	56.775		14.6722	17.3265	13.562	12.7287
164099		67.798	47.095	59.155	57.703	41.249	45.564				0	0	0	0	0	0		0	0	0	0	0	0		0	0	0	0	0	0		1.06547	1.13203	1.07655	1.09515	1.06652	1.0645		67.798	47.095	59.155	57.703	41.249	45.564		14.6722	17.346	13.562	12.7287
164179		58.987	62.883	60.337	46.698	47.101	45.214				0	0	0	0	0	0		0	0	0	0	0	0		0	0	0	0	0	0		1.06525	1.13223	1.07696	1.0944	1.06604	1.0645		58.987	62.883	60.337	46.698	47.101	45.214		14.517	17.3705	13.4783	12.5977
164259		55.813	60.275	53.028	47.21	34.307	41.248				0	0	0	0	0	0		0	0	0	0	0	0		0	0	0	0	0	0		1.0651	1.1325	1.07659	1.09329	1.0662	1.06519		55.813	60.275	53.028	47.21	31.7999	41.248		14.517	17.3912	13.6105	12.6155
164339		68.998	101.326	67.024	71.505	48.289	78.655				0	0	0	0	0	0		0	0	0	0	0	0		0	0	0	0	0	0		1.06494	1.13227	1.07611	1.09299	1.06631	1.06587		68.998	101.326	67.024	71.505	48.289	78.655		14.4487	17.3912	13.6105	12.6155
164419		54.05	67.733	56.243	50.482	30.213	53.928				0	0	0	0	0	0		0	0	0	0	0	0		0	0	0	0	0	0		1.06501	1.13196	1.0767	1.09193	1.067	1.06554		54.05	67.733	56.243	50.482	31.7714	53.928		14.4487	17.4637	13.6105	12.6665
164499		69.978	92.473	45.246	50.446	35.14	55.509				0	0	0	0	0	0		0	0	0	0	0	0		0	0	0	0	0	0		1.06509	1.13227	1.07787	1.09192	1.0683	1.06541		69.978	92.473	45.246	50.446	35.14	55.509		14.4768	17.5402	13.6105	12.6983
164579		58.032	52.256	42.036	47.048	43.183	54.009				0	0	0	0	0	0		0	0	0	0	0	0		0	0	0	0	0	0		1.06467	1.13213	1.07719	1.09243	1.06826	1.06555		58.032	52.256	43.4886	47.048	43.183	54.009		14.5075	17.72	13.6705	12.717
164659		54.025	51.32	62.177	37.628	45.864	26.46				0	0	0	0	0	0		0	0	0	0	0	0		0	0	0	0	0	0		1.06404	1.13134	1.07686	1.09304	1.06815	1.06653		54.025	51.32	62.177	37.561	45.864	37.5665		14.5957	17.72	13.7163	12.717
164739		55.269	93.029	61.566	77.36	43.61	73.365				0	0	0	0	0	0		0	0	0	0	0	0		0	0	0	0	0	0		1.06358	1.13086	1.07641	1.09251	1.06738	1.06617		55.269	93.029	61.566	77.36	43.61	73.365		14.5957	17.75	13.7163	12.717
164839		39.304	52.613	47.081	46.563	36.497	46.647				0	0	0	0	0	0		0	0	0	0	0	0		0	0	0	0	0	0		1.06314	1.13034	1.07594	1.09205	1.06702	1.06609		44.6746	52.613	47.081	46.563	36.497	46.647		14.64	17.8287	13.7818	12.732
164999		53.709	49.681	58.241	43.975	42.85	40.75				0	0	0	0	0	0		0	0	0	0	0	0		0	0	0	0	0	0		1.06295	1.12944	1.07567	1.09184	1.06633	1.06582		53.709	49.681	58.241	43.975	42.85	40.75		14.7235	17.8287	13.7818	12.7492
165079		61.009	63.565	58.928	48.664	49.449	53.671				0	0	0	0	0	0		0	0	0	0	0	0		0	0	0	0	0	0		1.06343	1.12978	1.07554	1.09278	1.06618	1.06627		61.009	63.565	58.928	48.664	49.449	53.671		14.7235	17.8527	13.7818	12.7492
165159		50.4	52.113	57.042	51.312	35.919	51.895				0	0	0	0	0	0		0	0	0	0	0	0		0	0	0	0	0	0		1.06364	1.12958	1.07563	1.0936	1.06572	1.06644		50.4	52.113	57.042	51.312	35.919	51.895		14.7105	17.8892	13.7818	12.7145
165239		56.694	66.664	54.24	44.121	26.842	54.322				0	0	0	0	0	0		0	0	0	0	0	0		0	0	0	0	0	0		1.064	1.13063	1.07551	1.09305	1.06527	1.06637		56.694	66.664	54.24	44.121	31.6347	54.322		14.7105	17.9862	13.6495	12.7875
165359		47.829	64.575	48.77	41.916	34.785	39.979				0	0	0	0	0	0		0	0	0	0	0	0		0	0	0	0	0	0		1.06449	1.13176	1.07527	1.09274	1.06499	1.06617		47.829	64.575	48.77	41.916	34.785	39.979		14.7105	17.9862	13.5962	12.7875
165439		42.853	56.131	42.02	34.043	37.201	39.698				0	0	0	0	0	0		0	0	0	0	0	0		0	0	0	0	0	0		1.06456	1.13162	1.07517	1.09239	1.06401	1.06591		44.1613	56.131	43.4734	37.1714	37.201	39.698		14.9005	18.0575	13.677	12.8773
165525		41.884	44.16	43.934	33.88	26.636	32.284				0	0	0	0	0	0		0	0	0	0	0	0		0	0	0	0	0	0		1.06525	1.13283	1.07527	1.09222	1.06402	1.06622		44.1528	44.16	43.4724	37.149	31.5938	37.4416		14.9658	18.0955	13.8528	12.849
165619		34.555	31.808	47	26.156	27.496	22.147				0	0	0	0	0	0		0	0	0	0	0	0		0	0	0	0	0	0		1.06609	1.13467	1.07479	1.09239	1.0641	1.06627		43.9801	41.405	47	37.1472	31.4802	37.4392		14.9808	18.1532	13.904	12.7453
165699		34.531	38.086	36.163	30.147	21.738	34.021				0	0	0	0	0	0		0	0	0	0	0	0		0	0	0	0	0	0		1.066	1.13528	1.07428	1.09243	1.06391	1.06578		43.914	41.3098	43.4802	37.0824	31.4941	37.4608		14.8865	18.1695	13.9162	12.4207
165799		40.165	37.995	33.922	36.775	36.947	39.96				0	0	0	0	0	0		0	0	0	0	0	0		0	0	0	0	0	0		1.06549	1.13502	1.07377	1.09175	1.06351	1.06542		43.914	41.2609	43.4836	36.9191	36.947	39.96		14.949	18.1822	13.9455	12.4443
165879		47.708	45.918	61.57	42.691	43.889	48.798				0	0	0	0	0	0		0	0	0	0	0	0		0	0	0	0	0	0		1.0651	1.13646	1.0733	1.09067	1.06304	1.06518		47.708	45.918	61.57	42.691	43.889	48.798		15.0315	18.193	13.8897	12.4723
165999		51.959	45.864	47.367	41.135	39.14	40.408				0	0	0	0	0	0		0	0	0	0	0	0		0	0	0	0	0	0		1.06525	1.13612	1.07305	1.09047	1.06292	1.06505		51.959	45.864	47.367	41.135	39.14	40.408		15.0315	18.193	14.0097	12.4115
166079		51.547	40.226	52.069	52.521	34.504	45.56				0	0	0	0	0	0		0	0	0	0	0	0		0	0	0	0	0	0		1.06533	1.13754	1.07258	1.09028	1.06268	1.06512		51.547	41.2012	52.069	52.521	31.2939	45.56		14.9555	18.193	13.9637	12.4115
166159		38.926	41.196	49.248	39.993	35.859	40.76				0	0	0	0	0	0		0	0	0	0	0	0		0	0	0	0	0	0		1.06566	1.13746	1.07201	1.08996	1.06322	1.0644		43.8371	41.2018	49.248	39.993	35.859	40.76		15.038	18.1558	13.9115	12.3455
166239		42.464	38.893	51.028	39.551	31.437	29.822				0	0	0	0	0	0		0	0	0	0	0	0		0	0	0	0	0	0		1.06739	1.13713	1.07209	1.0895	1.06443	1.06399		43.7813	40.8876	51.028	36.7864	31.1683	37.3377		14.972	18.0495	13.8472	12.1315
166319		41.249	44.09	47.696	39.71	29.923	32.931				0	0	0	0	0	0		0	0	0	0	0	0		0	0	0	0	0	0		1.06699	1.13785	1.07175	1.08875	1.06559	1.06379		43.7292	44.09	47.696	36.7503	30.959	37.2753		14.696	17.8198	13.6005	12.0425
166399		43.444	51.509	46.404	39.366	37.048	27.348				0	0	0	0	0	0		0	0	0	0	0	0		0	0	0	0	0	0		1.06816	1.14291	1.07219	1.08886	1.06588	1.06368		43.4997	51.509	46.404	36.748	37.048	37.258		14.7065	17.4827	13.418	12.0303
166479		42.903	47.824	36.342	34.55	29.99	39.063				0	0	0	0	0	0		0	0	0	0	0	0		0	0	0	0	0	0		1.06776	1.14723	1.07213	1.08889	1.06548	1.06387		43.4393	47.824	43.1163	36.6477	30.9506	37.241		14.69	17.1562	13.3025	12.0288
166559		43.832	42.582	41.871	31.454	38.563	37.628				0	0	0	0	0	0		0	0	0	0	0	0		0	0	0	0	0	0		1.06923	1.14761	1.07288	1.0896	1.06476	1.0637		43.4218	40.1456	42.8149	36.5885	38.563	37.1863		14.5898	17.0418	13.3025	11.9095
166699		53.819	59.012	52.081	54.678	34.308	50.507				0	0	0	0	0	0		0	0	0	0	0	0		0	0	0	0	0	0		1.07073	1.14823	1.07269	1.09061	1.06433	1.0633		53.819	59.012	52.081	54.678	30.8615	50.507		14.5532	16.8737	13.3977	11.8308
166779		53.943	66.938	60.961	50.732	36.169	45.762				0	0	0	0	0	0		0	0	0	0	0	0		0	0	0	0	0	0		1.07043	1.14853	1.07176	1.09005	1.06435	1.0626		53.943	66.938	60.961	50.732	36.169	45.762		14.5887	16.7085	13.2587	11.8413
166879		48.202	59.227	64.417	39.781	42.845	38.073				0	0	0	0	0	0		0	0	0	0	0	0		0	0	0	0	0	0		1.06993	1.14972	1.07241	1.09019	1.06424	1.06232		48.202	59.227	64.417	36.35	42.845	36.8194		14.5817	16.6262	13.1495	11.8195
167019		44.768	43.266	58.087	46.299	37.325	48.012				0	0	0	0	0	0		0	0	0	0	0	0		0	0	0	0	0	0		1.06961	1.14963	1.07163	1.08995	1.06433	1.06329		43.0901	39.5975	58.087	46.299	37.325	48.012		14.5188	16.345	12.8345	11.7455
167099		67.433	89.032	45.256	42.253	23.797	49.494				0	0	0	0	0	0		0	0	0	0	0	0		0	0	0	0	0	0		1.06907	1.1492	1.07137	1.08993	1.06442	1.06275		67.433	89.032	45.256	42.253	30.6527	49.494		14.47	16.0767	12.7048	11.6638
167219		51.696	83.367	30.262	39.999	30.844	42.061				0	0	0	0	0	0		0	0	0	0	0	0		0	0	0	0	0	0		1.06855	1.15114	1.07206	1.09076	1.06709	1.06544		51.696	83.367	42.6086	36.0601	30.5967	42.061		14.4028	16.0042	12.663	11.621
167319		37.661	53.963	33.38	40.477	28.586	35.387				0	0	0	0	0	0		0	0	0	0	0	0		0	0	0	0	0	0		1.06969	1.15191	1.07222	1.09086	1.07049	1.06905		42.8795	53.963	42.4044	40.477	30.3816	36.1759		14.25	15.8972	12.6478	11.5667
167399		50.235	104.909	37.198	34.848	28.389	37.565				0	0	0	0	0	0		0	0	0	0	0	0		0	0	0	0	0	0		1.07065	1.15208	1.07349	1.09304	1.07189	1.07086		50.235	104.909	42.2798	35.917	30.3532	36.0834		14.166	15.757	12.6175	11.5158
167479		58.58	78.475	45.388	40.36	45.476	37.26				0	0	0	0	0	0		0	0	0	0	0	0		0	0	0	0	0	0		1.07039	1.15234	1.07339	1.09386	1.07207	1.07102		58.58	78.475	45.388	40.36	45.476	36.0184		14.013	15.7635	12.6005	11.4995
167559		58.385	56.231	53.148	47.737	35.79	36.573				0	0	0	0	0	0		0	0	0	0	0	0		0	0	0	0	0	0		1.07256	1.1525	1.07496	1.09325	1.07338	1.07112		58.385	56.231	53.148	47.737	35.79	35.9618		13.916	15.6432	12.6332	11.4485
167639		65.417	86.733	54.136	31.42	32.907	43.631				0	0	0	0	0	0		0	0	0	0	0	0		0	0	0	0	0	0		1.07221	1.15232	1.07473	1.09252	1.07514	1.07415		65.417	86.733	54.136	35.8426	30.2165	43.631		13.9282	15.4365	12.5338	11.3777
167719		70.272	97.862	48.799	53.122	40.019	55.692				0	0	0	0	0	0		0	0	0	0	0	0		0	0	0	0	0	0		1.07348	1.15229	1.07439	1.0917	1.07466	1.07369		70.272	97.862	48.799	53.122	40.019	55.692		13.9733	15.3178	12.58	11.237
167799		61.634	78.651	49.781	54.97	42.435	51.695				0	0	0	0	0	0		0	0	0	0	0	0		0	0	0	0	0	0		1.0734	1.1518	1.07447	1.09141	1.07466	1.07662		61.634	78.651	49.781	54.97	42.435	51.695		14.0395	15.3742	12.58	11.2392
167879		54.473	67.027	44.76	45.7	25.72	40.382				0	0	0	0	0	0		0	0	0	0	0	0		0	0	0	0	0	0		1.07329	1.15114	1.07431	1.09075	1.07422	1.07363		54.473	67.027	41.9598	45.7	30.1403	40.382		13.8805	15.2807	12.4907	11.2645
167999		41.71	54.755	38.062	41.4	39.471	33.154				0	0	0	0	0	0		0	0	0	0	0	0		0	0	0	0	0	0		1.07213	1.15115	1.07243	1.09067	1.07397	1.07418		42.2365	54.755	42.0231	41.4	39.471	35.5965		13.7698	15.2248	12.4907	11.239
168079		46.752	36.65	43.227	34.492	29.594	35.207				0	0	0	0	0	0		0	0	0	0	0	0		0	0	0	0	0	0		1.07354	1.15169	1.07237	1.09093	1.07396	1.07379		46.752	38.6125	41.9549	35.455	30.1452	35.5521		13.6888	15.1547	12.4907	11.1192
168159		37.506	42.775	31.885	38.939	22.381	22.39				0	0	0	0	0	0		0	0	0	0	0	0		0	0	0	0	0	0		1.0736	1.15236	1.07235	1.091	1.07412	1.07331		41.9167	38.5555	41.9554	35.4246	30.0753	35.5125		13.5755	15.1195	12.348	11.0137
168239		36.899	54.745	37.009	44.37	33.355	37.509				0	0	0	0	0	0		0	0	0	0	0	0		0	0	0	0	0	0		1.07449	1.15189	1.07424	1.09034	1.07341	1.07641		41.7444	54.745	41.8307	44.37	30.1042	35.2565		13.501	15.0775	12.1627	10.998
168359		52.49	64.918	53.332	39.447	35.621	37.295				0	0	0	0	0	0		0	0	0	0	0	0		0	0	0	0	0	0		1.07502	1.15135	1.0753	1.09009	1.07336	1.07768		52.49	64.918	53.332	35.395	35.621	35.1877		13.165	14.8942	12.102	11.0358
168439		34.83	42.186	42.222	38.729	20.502	39.91				0	0	0	0	0	0		0	0	0	0	0	0		0	0	0	0	0	0		1.07457	1.15263	1.07522	1.09045	1.0727	1.07971		41.6227	38.3615	41.7219	35.3325	30.0431	35.1126		13.0418	14.9235	12.0675	11.1928
168539		54.443	48.373	44.204	47.293	28.842	36.54				0	0	0	0	0	0		0	0	0	0	0	0		0	0	0	0	0	0		1.07561	1.15398	1.07491	1.09121	1.07178	1.08115		54.443	48.373	41.758	47.293	30.0228	34.9474		12.991	14.6785	12.17	11.2838
168619		41.591	33.6	43.116	40.423	25.524	42.659				0	0	0	0	0	0		0	0	0	0	0	0		0	0	0	0	0	0		1.07674	1.15357	1.07431	1.09051	1.07203	1.08274		41.4985	38.1456	41.586	40.423	30.0179	42.659		13.0338	14.7103	12.2313	11.3745
168699		47.133	43.032	59.603	45.135	49.081	34.921				0	0	0	0	0	0		0	0	0	0	0	0		0	0	0	0	0	0		1.07692	1.15338	1.07493	1.08959	1.0712	1.08447		47.133	38.0839	59.603	45.135	49.081	34.8152		12.7582	14.5465	12.278	11.4248
168779		43.089	43	41.767	35.887	30.947	31.412				0	0	0	0	0	0		0	0	0	0	0	0		0	0	0	0	0	0		1.07674	1.15562	1.07492	1.08885	1.07081	1.08722		41.3834	38.0327	41.5163	35.0768	30.0423	34.6686		12.8017	14.622	12.3828	11.436
168879		39.472	27.032	43.809	32.396	30.964	26				0	0	0	0	0	0		0	0	0	0	0	0		0	0	0	0	0	0		1.07643	1.15494	1.07647	1.08836	1.07067	1.08694		41.4016	38.0077	41.4723	35.1118	30.0041	34.6237		12.8407	14.866	12.4313	11.448
168999		39.471	29.088	36.82	19.566	20.593	29.321				0	0	0	0	0	0		0	0	0	0	0	0		0	0	0	0	0	0		1.07644	1.15473	1.07463	1.08844	1.07009	1.0851		41.3504	38.0108	41.53	35.2296	30.0433	34.8088		12.6727	15.0745	12.4313	11.448
169079		36.526	38.178	31.939	43.909	23.993	31.743				0	0	0	0	0	0		0	0	0	0	0	0		0	0	0	0	0	0		1.0767	1.15236	1.07414	1.08844	1.07001	1.08528		41.3473	38.0567	41.669	43.909	30.0434	34.8083		12.6727	15.0745	12.4565	11.436
169159		40.461	28.2	48.028	27.439	36.119	19.425				0	0	0	0	0	0		0	0	0	0	0	0		0	0	0	0	0	0		1.07636	1.15501	1.07344	1.08822	1.0708	1.08742		41.3514	38.0349	48.028	35.2884	36.119	34.6533		12.6727	15.0745	12.4565	11.436
169259		24.051	25.837	36.706	33.667	18.309	12.78				0	0	0	0	0	0		0	0	0	0	0	0		0	0	0	0	0	0		1.07649	1.15677	1.07429	1.08756	1.07245	1.08685		41.3499	38.0184	41.6585	35.2711	29.9922	34.6979		12.6727	15.0745	12.4565	11.436
169339		25.783	25.785	35.863	26.934	23.731	19.017				0	0	0	0	0	0		0	0	0	0	0	0		0	0	0	0	0	0		1.07638	1.15625	1.0757	1.08703	1.07497	1.08793		41.2763	37.9935	41.4943	35.1948	29.982	34.6034		12.6065	15.153	12.3828	11.418
169459		51.525	33.89	42.084	39.522	31.995	42.194				0	0	0	0	0	0		0	0	0	0	0	0		0	0	0	0	0	0		1.07679	1.15556	1.07603	1.08671	1.07591	1.08756		51.525	37.9869	41.439	35.0797	29.9172	42.194		12.6065	15.1977	12.4313	11.3487
169543		33.913	35.981	36.579	31.716	19.718	29.133				0	0	0	0	0	0		0	0	0	0	0	0		0	0	0	0	0	0		1.07643	1.15503	1.0761	1.08681	1.07644	1.08731		41.0415	37.957	41.416	35.0161	29.9141	34.492		12.5835	15.2812	12.324	11.3487
169619		39.635	30.672	40.54	28.497	33.456	20.193				0	0	0	0	0	0		0	0	0	0	0	0		0	0	0	0	0	0		1.07648	1.15492	1.07612	1.08712	1.07723	1.08689		40.9946	37.9135	41.3915	35.0029	29.9025	34.4047		12.625	15.207	12.3615	11.2725
169699		37.035	28.093	39.679	30.178	27.419	32.091				0	0	0	0	0	0		0	0	0	0	0	0		0	0	0	0	0	0		1.07749	1.15432	1.07611	1.08752	1.07821	1.08668		40.9159	37.8399	41.3917	35.0003	29.8691	34.4163		12.7317	14.8053	12.3615	11.3065
169779		40.989	25.972	37.825	27.177	22.783	27.183				0	0	0	0	0	0		0	0	0	0	0	0		0	0	0	0	0	0		1.07739	1.15467	1.0756	1.08696	1.07784	1.08622		40.9202	37.7573	41.3998	35.0039	29.7899	34.4418		12.891	14.9143	12.3885	11.394
169879		38.908	23.076	30.155	27.969	22.023	23.884				0	0	0	0	0	0		0	0	0	0	0	0		0	0	0	0	0	0		1.07701	1.1554	1.07542	1.08675	1.07789	1.08714		40.9364	37.7268	41.4027	35.0053	29.7866	34.3914		12.9078	15.1113	12.3885	11.394
169999		31.207	26.517	34.345	25.153	20.476	37.951				0	0	0	0	0	0		0	0	0	0	0	0		0	0	0	0	0	0		1.07679	1.15535	1.07528	1.08666	1.07772	1.08733		40.9426	37.7275	41.4208	35.0059	29.7967	34.3813		12.9078	15.1113	12.3885	11.3065
170079		26.888	20.467	27.984	20.081	18.792	26.838				0	0	0	0	0	0		0	0	0	0	0	0		0	0	0	0	0	0		1.07679	1.15541	1.07579	1.08647	1.07801	1.08691		40.9425	37.7267	41.4178	35.0072	29.7796	34.5026		12.891	14.9143	12.3885	11.3065
170159		23.969	24.103	24.872	20.004	26.199	24.883				0	0	0	0	0	0		0	0	0	0	0	0		0	0	0	0	0	0		1.07699	1.15542	1.07606	1.08762	1.07746	1.08688		40.9376	37.7265	41.4385	34.9995	29.8117	34.5658		12.891	14.9143	12.5205	11.2725
170259		28.945	23.888	35.647	23.35	12.669	19.694				0	0	0	0	0	0		0	0	0	0	0	0		0	0	0	0	0	0		1.07679	1.15574	1.07601	1.08662	1.07717	1.08738		40.9911	37.7191	41.4854	34.9872	29.9045	34.5486		12.7317	14.9143	12.483	11.1475
170339		40.847	44.503	38.074	31.477	37.57	27.315				0	0	0	0	0	0		0	0	0	0	0	0		0	0	0	0	0	0		1.07824	1.15525	1.07619	1.08598	1.07615	1.08766		40.8832	44.503	41.4363	34.994	37.57	34.5396		12.703	15.1113	12.3615	11.1475
170419		41.653	31.403	52.15	32.715	34.105	37.583				0	0	0	0	0	0		0	0	0	0	0	0		0	0	0	0	0	0		1.08059	1.15545	1.07652	1.08554	1.0751	1.0876		40.7654	37.5011	52.15	34.9729	29.9218	34.4833		12.6782	14.9657	12.3885	11.235
170499		34.187	40.18	39.597	30.829	19.982	31.018				0	0	0	0	0	0		0	0	0	0	0	0		0	0	0	0	0	0		1.08305	1.15495	1.07647	1.08762	1.07418	1.08849		40.7079	37.4515	41.4139	34.8929	29.9152	34.4351		12.6977	14.9207	12.3885	11.139
170599		36.315	26.986	44.889	25.316	26.5	25.604				0	0	0	0	0	0		0	0	0	0	0	0		0	0	0	0	0	0		1.08346	1.15519	1.07603	1.09013	1.07373	1.08948		40.6319	37.2145	41.4165	34.8813	29.9178	34.3814		12.6378	14.9592	12.4658	11.1627
170679		33.226	32.799	34.237	33.101	19.151	33.181				0	0	0	0	0	0		0	0	0	0	0	0		0	0	0	0	0	0		1.08312	1.15615	1.07549	1.08946	1.07428	1.09242		40.5463	37.0505	41.4196	34.8895	29.8613	34.2947		12.6538	14.9113	12.505	11.2087
170759		35.757	29.221	32.95	29.455	20.712	24.914				0	0	0	0	0	0		0	0	0	0	0	0		0	0	0	0	0	0		1.0827	1.15653	1.07529	1.08908	1.07358	1.09408		40.4827	37.0419	41.4207	34.8902	29.8851	34.2749		12.68	15.0215	12.505	11.3132
170879		34.324	31.931	34.577	34.314	18.9	22.986				0	0	0	0	0	0		0	0	0	0	0	0		0	0	0	0	0	0		1.08234	1.15627	1.07495	1.08866	1.07615	1.09403		40.3777	37.048	41.4102	34.891	29.7663	34.2755		12.7338	14.9113	12.5465	11.4072
170999		27.395	24.502	23.953	20.683	14.444	20.503				0	0	0	0	0	0		0	0	0	0	0	0		0	0	0	0	0	0		1.0825	1.15523	1.07543	1.08856	1.07786	1.09402		40.3663	37.21	41.4199	34.8912	29.6846	34.2756		12.7338	14.9113	12.664	11.4072
171099		26.634	20.93	29.417	25.578	18.482	25.861				0	0	0	0	0	0		0	0	0	0	0	0		0	0	0	0	0	0		1.08247	1.15607	1.07541	1.08892	1.07791	1.09411		40.3691	37.0524	41.4201	34.8905	29.6829	34.2746		12.7338	14.7818	12.664	11.4072
171199		26.399	25.015	23.71	25.272	24.379	18.823				0	0	0	0	0	0		0	0	0	0	0	0		0	0	0	0	0	0		1.08257	1.15527	1.07524	1.08892	1.07733	1.09389		40.3615	37.0761	41.421	34.8634	29.7048	34.2771		12.7338	14.691	12.6248	11.3353
171278		36.752	37.721	34.877	29.68	29.003	28.856				0	0	0	0	0	0		0	0	0	0	0	0		0	0	0	0	0	0		1.08231	1.15593	1.0748	1.08863	1.07885	1.09394		40.236	36.9981	41.4116	34.8362	29.5987	34.305		12.6797	14.6322	12.4658	11.3353
171399		35.132	31.438	40.997	31.656	29.84	36.026				0	0	0	0	0	0		0	0	0	0	0	0		0	0	0	0	0	0		1.08228	1.15746	1.07477	1.08935	1.0817	1.09387		40.1684	36.8797	41.38	34.8281	29.5063	34.3788		12.6542	14.59	12.3737	11.3353
171479		40.172	32.791	39.182	27.843	21.965	34.542				0	0	0	0	0	0		0	0	0	0	0	0		0	0	0	0	0	0		1.08193	1.15819	1.07454	1.08904	1.08463	1.09429		40.1593	36.7967	41.3432	34.824	29.317	34.2984		12.7138	14.4612	12.3267	11.3978
171559		34.883	37.759	42.319	29.811	28.151	35.929				0	0	0	0	0	0		0	0	0	0	0	0		0	0	0	0	0	0		1.08234	1.15732	1.07584	1.08834	1.08578	1.09466		40.0981	36.7888	41.2708	34.7966	29.2997	34.2681		12.6133	14.2712	12.3267	11.3522
171639		31.805	34.093	36.556	35.411	31.288	27.946				0	0	0	0	0	0		0	0	0	0	0	0		0	0	0	0	0	0		1.08194	1.15704	1.07704	1.08777	1.08549	1.09719		40.0321	36.7756	41.1912	34.8168	29.3008	34.1665		12.7073	14.1328	12.3682	11.4517
171719		33.556	38.342	37.217	34.22	19.387	32.604				0	0	0	0	0	0		0	0	0	0	0	0		0	0	0	0	0	0		1.08269	1.15694	1.07694	1.08825	1.08515	1.09951		40.0088	36.7624	41.1946	34.7996	29.294	34.1257		12.912	14.1468	12.4375	11.5135
171799		31.64	34.781	41.458	25.087	25.636	26.97				0	0	0	0	0	0		0	0	0	0	0	0		0	0	0	0	0	0		1.08302	1.15664	1.0771	1.08775	1.08447	1.09829		39.9986	36.7245	41.1904	34.8177	29.2966	34.1395		12.9408	14.1595	12.3682	11.5347
171879		30.754	21.815	31.992	31.165	25.948	29				0	0	0	0	0	0		0	0	0	0	0	0		0	0	0	0	0	0		1.08274	1.15631	1.07717	1.08728	1.0842	1.09822		40.0074	36.6378	41.1896	34.7572	29.2976	34.1414		12.9843	13.988	12.4375	11.5237
171999		28.34	36.765	32.51	26.976	19.288	21.416				0	0	0	0	0	0		0	0	0	0	0	0		0	0	0	0	0	0		1.08222	1.15618	1.07746	1.08732	1.08384	1.09859		40.1031	36.5771	41.1858	34.7561	29.333	34.1128		12.9843	13.9353	12.3682	11.5237
172079		30.778	26.799	30.983	18.491	16.853	25.749				0	0	0	0	0	0		0	0	0	0	0	0		0	0	0	0	0	0		1.0814	1.15599	1.07776	1.0876	1.08369	1.09867		40.1633	36.6459	41.1819	34.746	29.4393	34.1112		12.9408	13.9353	12.3682	11.5237
172159		26.308	23.511	33.017	22.879	25.134	26				0	0	0	0	0	0		0	0	0	0	0	0		0	0	0	0	0	0		1.08256	1.15588	1.07846	1.08881	1.08327	1.09847		40.1545	36.5829	41.1728	34.6167	29.4617	34.115		12.9408	13.9102	12.3682	11.464
172239		22.968	32.53	30.425	26.955	15.054	26.85				0	0	0	0	0	0		0	0	0	0	0	0		0	0	0	0	0	0		1.08286	1.15554	1.07906	1.08847	1.08254	1.09817		40.0749	36.5396	41.1651	34.5701	29.3856	34.0762		12.751	13.7792	12.3682	11.4255
172319		32.739	37.719	38.081	35.469	25.545	31.791				0	0	0	0	0	0		0	0	0	0	0	0		0	0	0	0	0	0		1.08249	1.15573	1.07851	1.08972	1.0821	1.09778		40.0152	36.4764	41.1723	34.5501	29.41	34.0364		12.7375	13.714	12.3682	11.317
172419		34.297	32.485	40.741	37.698	18.231	37.231				0	0	0	0	0	0		0	0	0	0	0	0		0	0	0	0	0	0		1.08215	1.15807	1.07816	1.09051	1.08162	1.09815		39.931	36.213	41.1423	34.4844	29.4364	33.9715		12.7323	13.8235	12.2957	11.152
172499		42.459	38.154	44.392	37.572	31.222	48.036				0	0	0	0	0	0		0	0	0	0	0	0		0	0	0	0	0	0		1.08419	1.16045	1.07858	1.09056	1.08071	1.09784		39.7522	36.1847	41.0736	34.4274	29.3698	48.036		12.772	13.8637	12.242	11.043
172599		35.987	32.513	31.176	27.462	20.394	30.652				0	0	0	0	0	0		0	0	0	0	0	0		0	0	0	0	0	0		1.0869	1.16263	1.07944	1.09332	1.08102	1.0976		39.5681	36.0652	41.0136	34.3501	29.3042	33.9861		12.579	13.8208	12.242	11.0485
172679		39.538	22.856	28.072	29.369	23.298	24.298				0	0	0	0	0	0		0	0	0	0	0	0		0	0	0	0	0	0		1.08721	1.16473	1.08002	1.09582	1.08176	1.0983		39.4832	35.9993	41.0025	34.2591	29.2988	33.6662		12.5533	13.8328	12.2455	11.0305
172759		28.331	29.511	29.19	26.162	13.211	23.459				0	0	0	0	0	0		0	0	0	0	0	0		0	0	0	0	0	0		1.08717	1.16463	1.07961	1.09499	1.08173	1.09854		39.4712	35.942	41.0044	34.2408	29.2989	33.6382		12.6738	13.77	12.361	11.0772
172839		23.64	31.515	25.071	22.913	15.643	17.715				0	0	0	0	0	0		0	0	0	0	0	0		0	0	0	0	0	0		1.0878	1.16613	1.07948	1.09534	1.0815	1.09818		39.4203	35.8375	41.0051	34.2392	29.2998	33.6837		12.6635	13.7215	12.425	11.158
172999		27.588	29.448	27.974	19.496	13.983	24.66				0	0	0	0	0	0		0	0	0	0	0	0		0	0	0	0	0	0		1.08666	1.16836	1.07992	1.09531	1.08129	1.09821		39.4468	35.7477	41.0118	34.2394	29.3417	33.9701		12.6635	13.616	12.4907	11.158
173099		26.563	33.481	30.679	23.541	17.011	20.824				0	0	0	0	0	0		0	0	0	0	0	0		0	0	0	0	0	0		1.08641	1.1702	1.07991	1.09536	1.08067	1.09804		39.3923	35.5118	41.0118	34.2734	29.3724	33.9746		12.6635	13.5367	12.4907	11.158
173179		26.977	48.159	35.25	32.837	27.549	25.142				0	0	0	0	0	0		0	0	0	0	0	0		0	0	0	0	0	0		1.08589	1.16984	1.07931	1.09485	1.0804	1.09932		39.4619	48.159	41.0141	34.3347	29.4831	33.8409		12.6635	13.5367	12.4268	11.158
173299		41.936	30.033	46.263	30.302	30.241	30.628				0	0	0	0	0	0		0	0	0	0	0	0		0	0	0	0	0	0		1.08633	1.17054	1.07933	1.09537	1.08015	1.09851		39.3953	35.5042	46.263	34.2731	29.5567	34.0202		12.6635	13.5367	12.4268	11.158
173379		32.882	37.058	33.872	29.979	23.858	25.228				0	0	0	0	0	0		0	0	0	0	0	0		0	0	0	0	0	0		1.08569	1.17195	1.0793	1.09595	1.07975	1.09993		39.4192	35.4554	41.0141	34.2364	29.5015	33.7518		12.649	13.5118	12.361	11.1507
173459		36.81	32.864	40.28	29.519	20.267	22.815				0	0	0	0	0	0		0	0	0	0	0	0		0	0	0	0	0	0		1.08607	1.17115	1.0807	1.09596	1.07999	1.10062		39.3354	35.4652	40.9993	34.2221	29.4099	33.5745		12.5755	13.3978	12.3395	11.1447
173539		36.999	30.836	37.496	30.626	22.031	20.882				0	0	0	0	0	0		0	0	0	0	0	0		0	0	0	0	0	0		1.08597	1.17259	1.0818	1.09721	1.07911	1.10134		39.3376	35.3528	40.8287	33.995	29.3431	33.5387		12.6338	13.1998	12.3395	11.2195
173619		33.833	27.175	35.414	22.428	13.056	27.403				0	0	0	0	0	0		0	0	0	0	0	0		0	0	0	0	0	0		1.08802	1.17249	1.08153	1.09953	1.0787	1.10323		39.1707	35.142	40.7265	33.8549	29.3648	33.1775		12.6813	13.09	12.3655	11.2195
173699		37.521	30.99	32.184	22.054	19.533	18.662				0	0	0	0	0	0		0	0	0	0	0	0		0	0	0	0	0	0		1.09001	1.17186	1.0825	1.09892	1.07889	1.1045		39.0614	34.9024	40.6858	33.8234	29.3047	33.1621		12.7243	13.2475	12.3655	11.317
173779		24.161	24.285	28.759	24.412	12.653	28.749				0	0	0	0	0	0		0	0	0	0	0	0		0	0	0	0	0	0		1.09148	1.17116	1.08358	1.09993	1.07839	1.1045		39.0533	34.8972	40.638	33.769	29.3149	33.1622		12.7663	13.2778	12.3015	11.3575
173859		26.562	18.136	19.802	23.904	18.316	20.942				0	0	0	0	0	0		0	0	0	0	0	0		0	0	0	0	0	0		1.09186	1.1709	1.08297	1.10176	1.07799	1.1043		39.0512	34.8979	40.6665	33.7097	29.3232	33.1645		12.803	13.2778	12.3015	11.4285
173999		27.992	12.379	28.59	15.712	8.531	21.105				0	0	0	0	0	0		0	0	0	0	0	0		0	0	0	0	0	0		1.09166	1.17095	1.08295	1.10131	1.0777	1.10427		39.0523	34.8765	40.7615	33.7924	29.4206	33.3256		12.803	13.2778	12.224	11.4285
174079		28.326	25.667	33.064	29.338	16.094	27.903				0	0	0	0	0	0		0	0	0	0	0	0		0	0	0	0	0	0		1.09186	1.1713	1.08263	1.10346	1.07755	1.10449		39.0512	34.8731	40.7799	33.7289	29.4288	33.2902		12.7663	13.357	12.3395	11.4285
174159		28.592	31.445	33.343	31.212	27.278	38.739				0	0	0	0	0	0		0	0	0	0	0	0		0	0	0	0	0	0		1.09183	1.17093	1.08216	1.10504	1.07778	1.10384		39.0306	34.8767	40.8076	33.6661	29.4163	38.739		12.7663	13.357	12.3395	11.2533
174279		34.419	29.128	35.236	27.05	28.865	27.251				0	0	0	0	0	0		0	0	0	0	0	0		0	0	0	0	0	0		1.0914	1.17151	1.08209	1.10645	1.07702	1.10289		38.9495	34.8575	40.703	33.5445	29.3432	33.1875		12.7482	13.357	12.3015	11.2533
174359		43.091	29.56	33.804	35	28.456	29.376				0	0	0	0	0	0		0	0	0	0	0	0		0	0	0	0	0	0		1.09332	1.17202	1.08156	1.10832	1.07798	1.10311		38.9034	34.8339	40.6324	33.3074	29.2972	33.5104		12.7065	13.3038	12.3327	11.1863
174439		38.527	42.41	31.164	37.963	16.319	29.399				0	0	0	0	0	0		0	0	0	0	0	0		0	0	0	0	0	0		1.09501	1.17175	1.08097	1.10857	1.07819	1.10351		38.758	34.7801	40.551	33.0936	29.2427	33.174		12.6378	13.1953	12.3327	11.186
174519		28.2	31.793	34.777	28.683	19.383	29.832				0	0	0	0	0	0		0	0	0	0	0	0		0	0	0	0	0	0		1.09406	1.17113	1.08117	1.10968	1.07887	1.10409		38.6684	34.7647	40.4922	33.0005	29.2143	33.039		12.553	13.1028	12.3398	11.2265
174599		31.758	31.117	34.4	29.628	17.929	23.904				0	0	0	0	0	0		0	0	0	0	0	0		0	0	0	0	0	0		1.09482	1.17096	1.08147	1.11187	1.07972	1.10501		38.5962	34.7076	40.4563	32.936	29.0949	32.826		12.4227	13.1028	12.2807	11.2265
174679		25.365	31.457	34.435	13.492	19.002	29.824				0	0	0	0	0	0		0	0	0	0	0	0		0	0	0	0	0	0		1.09597	1.17253	1.08081	1.11192	1.08001	1.10467		38.4622	34.6513	40.4862	32.9347	29.0765	32.7962		12.456	13.2093	12.34	11.3272
174759		32.806	33.348	29.644	23.684	22.099	27.378				0	0	0	0	0	0		0	0	0	0	0	0		0	0	0	0	0	0		1.09642	1.17528	1.08156	1.11177	1.08074	1.10448		38.4464	34.5528	40.4481	32.8469	29.0306	32.7893		12.5237	13.2602	12.34	11.4323
174859		31.243	21.971	26.841	18.488	16.8	21.355				0	0	0	0	0	0		0	0	0	0	0	0		0	0	0	0	0	0		1.09655	1.17694	1.08121	1.11151	1.08093	1.10455		38.4419	34.5141	40.4818	32.7414	28.8997	32.7581		12.5972	13.2735	12.3762	11.573
174999		25.041	23.562	30.139	20.816	21.65	15.211				0	0	0	0	0	0		0	0	0	0	0	0		0	0	0	0	0	0		1.09635	1.17667	1.08179	1.11134	1.08013	1.10538		38.4489	34.5205	40.4254	32.7508	28.9439	32.7429		12.5237	13.2735	12.3762	11.573
175119		30.035	30.009	30.287	19.896	24.724	21.292				0	0	0	0	0	0		0	0	0	0	0	0		0	0	0	0	0	0		1.09569	1.17607	1.08123	1.11066	1.07906	1.10478		38.4716	34.5344	40.4918	32.787	29.1365	32.7892		12.5237	13.3062	12.3762	11.591
175239		37.903	31.607	46.038	32.353	32.39	35.188				0	0	0	0	0	0		0	0	0	0	0	0		0	0	0	0	0	0		1.096	1.1754	1.08123	1.11101	1.08004	1.10813		38.3811	34.5104	46.038	32.6767	28.9492	32.6872		12.4815	13.2727	12.3762	11.51
175319		34.219	32.57	36.711	28.576	19.171	30.7				0	0	0	0	0	0		0	0	0	0	0	0		0	0	0	0	0	0		1.09603	1.17585	1.08075	1.11079	1.0812	1.1104		38.3185	34.5098	40.3214	32.6372	28.8648	32.5765		12.458	13.1933	12.3383	11.4467
175399		34.345	34.903	35.805	30.606	29.136	35.105				0	0	0	0	0	0		0	0	0	0	0	0		0	0	0	0	0	0		1.09604	1.17741	1.08043	1.11166	1.08149	1.11011		38.1543	34.4413	40.2233	32.5244	28.8398	32.4727		12.4473	13.1585	12.2375	11.335
175479		40.73	34.87	38.788	24.67	32.601	33.538				0	0	0	0	0	0		0	0	0	0	0	0		0	0	0	0	0	0		1.09561	1.17858	1.08027	1.11398	1.08309	1.10979		38.1157	34.42	40.1166	32.4008	28.8284	32.2791		12.4473	13.2505	12.1983	11.335
175559		41.369	33.484	34.575	30.054	21.481	35.951				0	0	0	0	0	0		0	0	0	0	0	0		0	0	0	0	0	0		1.09565	1.17835	1.08037	1.11483	1.08641	1.1103		38.0905	34.3318	40.0465	32.3787	28.531	32.11		12.4895	13.3405	12.2763	11.2955
175639		33.417	33.131	30.164	34.566	19.855	34.249				0	0	0	0	0	0		0	0	0	0	0	0		0	0	0	0	0	0		1.09576	1.17751	1.08061	1.11587	1.08834	1.11155		37.9625	34.2425	40.0118	32.3269	28.4635	32.1078		12.528	13.3405	12.1968	11.2393
175719		36.195	33.903	32.666	35.444	21.433	20.057				0	0	0	0	0	0		0	0	0	0	0	0		0	0	0	0	0	0		1.09582	1.17678	1.07992	1.1168	1.08794	1.11197		37.9077	34.2066	39.9323	32.2122	28.4585	32.0913		12.5798	13.4727	12.2745	11.2955
175799		25.194	36.182	23.997	28.799	21.37	31.307				0	0	0	0	0	0		0	0	0	0	0	0		0	0	0	0	0	0		1.09562	1.17606	1.07942	1.11617	1.08825	1.11203		37.9098	34.1323	39.9731	32.2355	28.4581	32.0903		12.6165	13.073	12.3357	11.3615
175879		24.787	41.216	33.601	32.506	18.762	24.557				0	0	0	0	0	0		0	0	0	0	0	0		0	0	0	0	0	0		1.09546	1.17476	1.07946	1.11698	1.08819	1.11171		37.9115	34.0656	39.9699	32.2078	28.456	32.0931		12.6165	13.094	12.4967	11.4275
175999		30.123	34.251	28.954	28.25	24.871	25.917				0	0	0	0	0	0		0	0	0	0	0	0		0	0	0	0	0	0		1.09544	1.17569	1.07938	1.11622	1.0869	1.11093		37.9116	34.0678	39.9766	32.321	28.4569	32.1089		12.6165	13.073	12.4967	11.3615
176079		18.989	23.796	25.112	21.711	20.123	19.348				0	0	0	0	0	0		0	0	0	0	0	0		0	0	0	0	0	0		1.09528	1.17661	1.07922	1.11715	1.08605	1.11007		37.9134	33.9426	40.0355	32.2925	28.464	32.1045		12.6165	12.9058	12.3357	11.3615
176159		47.183	36.474	35.688	34.358	31.412	35.641				0	0	0	0	0	0		0	0	0	0	0	0		0	0	0	0	0	0		1.09454	1.17654	1.0785	1.11738	1.08588	1.1096		47.183	33.9458	40.044	32.1985	28.4645	32.1072		12.6165	12.9058	12.2745	11.2363
176279		35.303	31.939	45.193	32.647	33.54	30.499				0	0	0	0	0	0		0	0	0	0	0	0		0	0	0	0	0	0		1.09389	1.17603	1.07756	1.11704	1.08517	1.11111		37.9223	33.9108	45.193	32.2064	33.54	32.0467		12.4445	12.9175	12.2372	11.1123
176359		37.01	41.801	36.166	38.803	29.718	30.527				0	0	0	0	0	0		0	0	0	0	0	0		0	0	0	0	0	0		1.09327	1.17709	1.07787	1.11691	1.08466	1.11255		37.91	41.801	40.0506	38.803	28.4615	31.957		12.2855	12.8585	12.2372	11.0545
176439		27.448	37.897	28.244	32.314	21.08	23.747				0	0	0	0	0	0		0	0	0	0	0	0		0	0	0	0	0	0		1.09444	1.1777	1.0777	1.11676	1.08437	1.11358		37.798	33.8953	40.0256	32.1545	28.4625	31.9292		12.2475	12.8215	12.1427	11.0545
176519		37.098	36.999	35.048	35.271	29.984	41.455				0	0	0	0	0	0		0	0	0	0	0	0		0	0	0	0	0	0		1.09698	1.1783	1.07769	1.11649	1.08539	1.11331		37.7084	33.8594	39.9433	32.0492	28.4561	41.455		12.1542	12.6725	12.1427	10.897
176599		39.747	37.986	31.291	24.911	27.939	31.351				0	0	0	0	0	0		0	0	0	0	0	0		0	0	0	0	0	0		1.09967	1.18038	1.0771	1.11636	1.08631	1.11479		37.6753	33.7795	39.827	32.0559	28.451	31.7812		12.0845	12.5837	12.1758	10.8243
176679		27.909	29.83	25.388	26.156	14.097	27.512				0	0	0	0	0	0		0	0	0	0	0	0		0	0	0	0	0	0		1.10151	1.1816	1.07817	1.11613	1.08518	1.11453		37.653	33.6074	39.7224	32.0224	28.456	31.7347		12.0845	12.6155	12.1758	10.767
176779		28.574	18.795	34.927	24.088	17.988	11.192				0	0	0	0	0	0		0	0	0	0	0	0		0	0	0	0	0	0		1.10105	1.18191	1.07724	1.11562	1.08618	1.11404		37.6575	33.579	39.8237	31.954	28.4518	31.6654		12.1657	12.6155	12.204	10.767
176859		26.073	27.642	28.328	29.512	13.494	25.172				0	0	0	0	0	0		0	0	0	0	0	0		0	0	0	0	0	0		1.10073	1.18206	1.07807	1.11566	1.08548	1.11408		37.6607	33.499	39.8033	31.9523	28.4557	31.5401		12.2177	12.6155	12.365	10.767
176999		26.749	24.029	31.531	24.861	19.922	20.385				0	0	0	0	0	0		0	0	0	0	0	0		0	0	0	0	0	0		1.1005	1.18191	1.07799	1.11729	1.08526	1.11438		37.6638	33.504	39.8054	31.8971	28.456	31.4898		12.344	12.6155	12.365	10.833
177079		23.513	32.199	35.331	23.493	33.775	24.909				0	0	0	0	0	0		0	0	0	0	0	0		0	0	0	0	0	0		1.10159	1.18175	1.07765	1.1171	1.0855	1.11507		37.6523	33.5806	39.8136	31.9945	33.775	31.4659		12.344	12.7042	12.3368	10.767
177199		34.756	31.47	37.895	35.953	23.558	28.814				0	0	0	0	0	0		0	0	0	0	0	0		0	0	0	0	0	0		1.10201	1.18162	1.07804	1.11803	1.08594	1.1155		37.6481	33.5818	39.8041	31.95	28.4308	31.4511		12.344	12.6725	12.3368	10.767
177279		32.462	32.403	37.115	37.262	31.604	26.324				0	0	0	0	0	0		0	0	0	0	0	0		0	0	0	0	0	0		1.10136	1.18127	1.07759	1.11765	1.08605	1.11596		37.6545	33.5853	39.75	31.968	28.4281	31.3688		12.2005	12.8412	12.1542	10.767
177359		27.211	27.969	31.67	33.809	28.886	22.632				0	0	0	0	0	0		0	0	0	0	0	0		0	0	0	0	0	0		1.1013	1.1826	1.07742	1.11794	1.08636	1.11546		37.6273	33.5707	39.7582	31.8893	28.4508	31.3818		12.2005	12.6725	12.3368	10.767
177439		30.711	24.43	34.192	26.447	31.589	23.91				0	0	0	0	0	0		0	0	0	0	0	0		0	0	0	0	0	0		1.1013	1.18241	1.07731	1.11783	1.08889	1.11475		37.5936	33.4878	39.7631	31.8739	28.3582	31.3499		12.1142	12.6155	12.1542	10.7358
177519		26.337	22.495	35.137	23.878	21.629	26.212				0	0	0	0	0	0		0	0	0	0	0	0		0	0	0	0	0	0		1.1009	1.18336	1.07776	1.11787	1.09138	1.11497		37.5859	33.4597	39.6796	31.8025	28.1801	31.3493		12.0947	12.628	12.0688	10.6597
177599		28.653	29.107	27.761	27.91	23.085	19.778				0	0	0	0	0	0		0	0	0	0	0	0		0	0	0	0	0	0		1.10145	1.18383	1.078	1.11746	1.09182	1.11518		37.5652	33.3807	39.639	31.816	28.0631	31.3488		12.0057	12.628	12.0688	10.6597
177679		25.579	23.5	25.185	16.71	5.28	16.355				0	0	0	0	0	0		0	0	0	0	0	0		0	0	0	0	0	0		1.10263	1.18316	1.07825	1.11719	1.09253	1.11513		37.5244	33.3958	39.629	31.8343	28.0492	31.332		11.8882	12.6337	12.0688	10.708
177759		23.288	28.833	27.646	21.423	17.46	23.293				0	0	0	0	0	0		0	0	0	0	0	0		0	0	0	0	0	0		1.10226	1.18281	1.07921	1.11663	1.092	1.115		37.5286	33.4036	39.5944	31.871	28.0582	31.334		11.9315	12.68	12.0688	10.766
177839		19.869	23.094	22.992	21.477	27.766	20.584				0	0	0	0	0	0		0	0	0	0	0	0		0	0	0	0	0	0		1.10199	1.18249	1.07908	1.11608	1.09147	1.11474		37.5315	33.3487	39.5969	31.8724	28.0776	31.3382		12.0827	12.8092	12.1725	10.8095
177999		21.242	22.973	27.508	21.475	12.789	25.087				0	0	0	0	0	0		0	0	0	0	0	0		0	0	0	0	0	0		1.10205	1.18286	1.07898	1.11622	1.09151	1.11513		37.5309	33.3393	39.6005	31.8721	28.1728	31.332		12.0827	12.8092	12.1725	10.766
178081		37.806	46.954	34.558	34.824	32.893	39.462				0	0	0	0	0	0		0	0	0	0	0	0		0	0	0	0	0	0		1.10183	1.18265	1.07787	1.11668	1.09105	1.1148		37.5603	46.954	39.6796	31.8677	32.893	39.462		12.0827	12.8092	12.1542	10.8695
178198		37.047	39.967	38.448	36.596	28.06	31.964				0	0	0	0	0	0		0	0	0	0	0	0		0	0	0	0	0	0		1.10154	1.18536	1.07894	1.11662	1.0913	1.11471		37.5825	33.2744	39.6791	31.717	28.3526	31.4015		12.0827	12.8092	12.1542	10.8695
178279		33.558	34.69	39.445	30.412	22.765	29.709				0	0	0	0	0	0		0	0	0	0	0	0		0	0	0	0	0	0		1.10196	1.18543	1.07885	1.11628	1.09097	1.11488		37.5586	33.2728	39.6058	31.74	28.3184	31.3971		11.9618	12.898	12.0688	10.8695
178359		37.504	41.295	42.812	34.9	21.917	30.978				0	0	0	0	0	0		0	0	0	0	0	0		0	0	0	0	0	0		1.10122	1.1827	1.07938	1.11673	1.09144	1.11505		37.5682	41.295	39.5472	31.7025	28.2801	31.3491		11.9618	12.898	12.0418	10.766
178439		37.347	31.835	38.382	34.889	30.044	28.775				0	0	0	0	0	0		0	0	0	0	0	0		0	0	0	0	0	0		1.10201	1.1854	1.07934	1.11666	1.09158	1.11507		37.5433	33.2071	39.4896	31.6659	28.2782	31.349		11.9618	12.898	12.0418	10.5757
178519		34.03	32.288	34.23	25.954	19.415	28.473				0	0	0	0	0	0		0	0	0	0	0	0		0	0	0	0	0	0		1.1018	1.18535	1.07989	1.11632	1.09325	1.11513		37.5136	33.1298	39.4427	31.6711	28.1974	31.3489		11.863	12.898	12.0332	10.6192
178599		31.941	23.442	28.283	27.887	15.586	21.144				0	0	0	0	0	0		0	0	0	0	0	0		0	0	0	0	0	0		1.10183	1.18513	1.08074	1.11603	1.09321	1.11507		37.5134	33.1359	39.2349	31.6759	28.1995	31.349		11.863	12.898	11.9817	10.6452
178719		26.929	29.571	30.203	26.188	14.869	22.208				0	0	0	0	0	0		0	0	0	0	0	0		0	0	0	0	0	0		1.10174	1.18485	1.08064	1.11565	1.09533	1.11504		37.514	33.1438	39.2469	31.6821	28.0988	31.3334		11.863	12.946	11.9817	10.7102
178799		30.374	36.534	29.137	21.658	16.376	23.46				0	0	0	0	0	0		0	0	0	0	0	0		0	0	0	0	0	0		1.10175	1.18481	1.08054	1.11571	1.09582	1.11489		37.5139	33.0824	39.2596	31.6811	28.0788	31.3358		11.8828	12.9975	12.011	10.7102
178879		30.642	29.101	37.702	25.302	30.758	15.965				0	0	0	0	0	0		0	0	0	0	0	0		0	0	0	0	0	0		1.10168	1.18473	1.08039	1.11563	1.09499	1.11479		37.5144	33.084	39.2783	31.6825	28.1129	31.3374		11.8828	13.0542	12.0707	10.6452
178999		29.121	27.545	34.39	27.629	18.179	23.942				0	0	0	0	0	0		0	0	0	0	0	0		0	0	0	0	0	0		1.10186	1.18418	1.08007	1.11551	1.09573	1.11424		37.5132	33.0576	39.3164	31.6844	28.0821	31.3452		11.863	13.115	12.0802	10.6192
179099		32.296	34.442	30.523	39.178	21.119	35.573				0	0	0	0	0	0		0	0	0	0	0	0		0	0	0	0	0	0		1.10217	1.18422	1.0802	1.11555	1.09543	1.11428		37.5395	33.0949	39.4418	39.178	28.1979	31.3521		11.9618	13.115	12.0802	10.8095
179179		43.144	30.69	43.275	37.149	20.559	34.808				0	0	0	0	0	0		0	0	0	0	0	0		0	0	0	0	0	0		1.10183	1.18424	1.08077	1.11566	1.0942	1.1142		37.5809	33.0944	39.4402	37.149	28.2672	31.3453		11.9618	13.115	12.1067	10.8095
179259		38.901	30.785	46.777	28.503	30.404	35.187				0	0	0	0	0	0		0	0	0	0	0	0		0	0	0	0	0	0		1.10182	1.18385	1.08114	1.11562	1.09356	1.11453		37.581	33.0605	46.777	31.7092	28.1797	31.3416		11.7368	13.1502	11.84	10.8095
179339		42.502	42.334	43.117	29.68	30.043	37.143				0	0	0	0	0	0		0	0	0	0	0	0		0	0	0	0	0	0		1.10087	1.18124	1.08121	1.11546	1.09371	1.11427		37.5861	42.334	39.4356	31.7101	28.1713	37.143		11.7368	13.1502	11.84	10.6192
179419		33.643	38.803	36.494	34.235	23.114	28.527				0	0	0	0	0	0		0	0	0	0	0	0		0	0	0	0	0	0		1.09978	1.18393	1.08089	1.1153	1.09254	1.11422		37.5907	33.0318	39.4398	31.6879	28.2373	31.3096		11.6507	13.0615	11.84	10.546
179499		36.657	32.543	40.002	30.559	28.274	26.795				0	0	0	0	0	0		0	0	0	0	0	0		0	0	0	0	0	0		1.09979	1.18376	1.0809	1.11533	1.09451	1.11419		37.5799	33.0017	39.4398	31.6616	28.1328	31.3071		11.6265	12.9022	11.84	10.515
179579		38.312	32.934	35.455	26.425	35.53	25.749				0	0	0	0	0	0		0	0	0	0	0	0		0	0	0	0	0	0		1.09953	1.1837	1.08116	1.1155	1.09453	1.1143		37.5494	32.9628	39.1841	31.6609	35.53	31.2056		11.5525	12.9022	11.84	10.4715
179659		30.45	20.326	35.987	26.896	22.544	25.541				0	0	0	0	0	0		0	0	0	0	0	0		0	0	0	0	0	0		1.09968	1.18376	1.08128	1.11562	1.09367	1.11451		37.5458	32.9618	39.1815	31.6604	28.2794	31.1897		11.5525	12.9022	11.84	10.4715
179759		27.176	44.387	25.523	21.106	18.638	22.343				0	0	0	0	0	0		0	0	0	0	0	0		0	0	0	0	0	0		1.09994	1.1838	1.08136	1.11538	1.0916	1.11429		37.5111	44.387	39.1811	31.6614	28.3457	31.2061		11.4772	12.841	11.84	10.4715
179879		27.389	31.577	29.399	34.676	7.99	20.478				0	0	0	0	0	0		0	0	0	0	0	0		0	0	0	0	0	0		1.10022	1.18376	1.08031	1.11576	1.08935	1.11398		37.5092	32.9028	39.29	31.6598	28.4577	31.2198		11.4772	12.841	11.84	10.4135
179999		29.505	38.564	29.083	36.73	15.437	22.829				0	0	0	0	0	0		0	0	0	0	0	0		0	0	0	0	0	0		1.1001	1.1838	1.08054	1.11562	1.0883	1.11406		37.51	32.9019	39.2609	31.6436	28.4626	31.2163		11.4772	12.875	11.8135	10.4715
180119		47.887	56.434	38.586	39.404	29.639	35.462				0	0	0	0	0	0		0	0	0	0	0	0		0	0	0	0	0	0		1.09996	1.18098	1.08069	1.11526	1.08828	1.11403		47.887	56.434	39.1735	39.404	28.4627	31.2177		11.6035	12.875	11.7223	10.515
180199		42.419	53.08	31.486	23.421	24.372	31.927				0	0	0	0	0	0		0	0	0	0	0	0		0	0	0	0	0	0		1.09973	1.17991	1.08015	1.11521	1.08779	1.11394		37.5445	53.08	39.31	31.6621	28.5736	31.3072		11.5315	12.875	11.804	10.515
180279		44.972	53.508	47.44	22.088	14.72	30.262				0	0	0	0	0	0		0	0	0	0	0	0		0	0	0	0	0	0		1.09962	1.17986	1.08001	1.11488	1.0874	1.11348		44.972	53.508	47.44	31.6947	28.5957	31.3074		11.5635	12.841	11.804	10.515
180359		44.135	38.643	35.557	38.14	18.017	26.613				0	0	0	0	0	0		0	0	0	0	0	0		0	0	0	0	0	0		1.09978	1.17987	1.08008	1.11523	1.08747	1.11368		44.135	33.0469	39.4715	38.14	28.5918	31.3073		11.5635	12.9022	11.7127	10.515
180438		35.278	31.314	28.632	21.383	18.463	29.536				0	0	0	0	0	0		0	0	0	0	0	0		0	0	0	0	0	0		1.0996	1.17979	1.08102	1.11496	1.08722	1.11357		37.5477	33.0478	39.2021	31.6934	28.4854	31.3073		11.5315	12.9022	11.6755	10.4617
180519		31.619	28.802	24.209	19.744	21.984	24.791				0	0	0	0	0	0		0	0	0	0	0	0		0	0	0	0	0	0		1.09921	1.17988	1.08014	1.11499	1.08763	1.11264		37.5573	33.0468	39.47	31.6631	28.4539	31.3077		11.5635	12.8433	11.6755	10.3867
180619		27.94	21.105	19.732	26.887	13.415	21.692				0	0	0	0	0	0		0	0	0	0	0	0		0	0	0	0	0	0		1.09911	1.18023	1.0811	1.11494	1.08897	1.11262		37.5167	33.0426	39.1922	31.6633	28.4124	31.3077		11.5635	12.8433	11.6755	10.3292
180699		23.116	21.03	27.148	24.295	14.62	23.659				0	0	0	0	0	0		0	0	0	0	0	0		0	0	0	0	0	0		1.09907	1.18293	1.08157	1.11457	1.0891	1.11217		37.5055	32.9767	39.1604	31.6536	28.4589	31.3079		11.5315	12.8433	11.6427	10.3552
180799		23.585	22.95	20.26	21.963	15.448	22.79				0	0	0	0	0	0		0	0	0	0	0	0		0	0	0	0	0	0		1.09915	1.18315	1.0809	1.1146	1.08892	1.11323		37.4842	32.9182	39.1724	31.6648	28.414	31.253		11.5315	12.8433	11.6427	10.3552
180879		25.421	21.734	26.384	13.487	13.371	26.189				0	0	0	0	0	0		0	0	0	0	0	0		0	0	0	0	0	0		1.09897	1.18314	1.08126	1.11453	1.0891	1.11312		37.4896	32.8496	39.1686	31.7006	28.3534	31.2579		11.5315	12.8773	11.6523	10.3552
180999		32.964	41.376	40.653	27.95	15.084	27.024				0	0	0	0	0	0		0	0	0	0	0	0		0	0	0	0	0	0		1.09938	1.18296	1.08133	1.11438	1.08913	1.11375		37.4776	41.376	39.1668	31.7029	28.3528	31.23		11.6578	12.9293	11.6523	10.4202
181119		38.452	24.796	45.294	29.003	31.79	32.107				0	0	0	0	0	0		0	0	0	0	0	0		0	0	0	0	0	0		1.09955	1.18275	1.08089	1.11423	1.08873	1.11416		37.4727	32.8587	45.294	31.7219	31.79	31.2119		11.6578	12.9293	11.6523	10.4777
181199		35.906	26.502	37.328	24.253	26.247	41.099				0	0	0	0	0	0		0	0	0	0	0	0		0	0	0	0	0	0		1.09979	1.18264	1.08116	1.11343	1.08775	1.11379		37.5048	32.8613	39.1838	31.8733	28.3849	41.099		11.6898	12.9293	11.685	10.4777
181279		36.687	29.259	38.968	26.156	22.648	40.82				0	0	0	0	0	0		0	0	0	0	0	0		0	0	0	0	0	0		1.09969	1.1841	1.08084	1.11291	1.08938	1.11372		37.5049	32.7944	39.2239	31.8747	28.3087	40.82		11.6578	12.9237	11.685	10.4777
181359		35.546	33.21	37.283	36.893	19.059	30.591				0	0	0	0	0	0		0	0	0	0	0	0		0	0	0	0	0	0		1.10076	1.18234	1.08061	1.11321	1.08995	1.1133		37.4363	32.8687	39.2533	31.8739	28.3	31.2498		11.6035	12.9237	11.685	10.4777
181438		29.192	26.842	32.447	24.03	14.261	23.762				0	0	0	0	0	0		0	0	0	0	0	0		0	0	0	0	0	0		1.10066	1.18223	1.08034	1.11291	1.09372	1.11334		37.4401	32.8716	39.2427	31.8746	28.0747	31.0967		11.6035	12.9237	11.6523	10.5527
181519		26.515	20.778	32.163	21.517	17.47	27.505				0	0	0	0	0	0		0	0	0	0	0	0		0	0	0	0	0	0		1.10113	1.18396	1.08046	1.11228	1.09371	1.11266		37.3364	32.8302	39.234	31.8763	28.0525	31.0071		11.5507	12.5473	11.6523	10.4777
181616		27.121	31.347	26.452	26.134	25.041	29.782				0	0	0	0	0	0		0	0	0	0	0	0		0	0	0	0	0	0		1.10101	1.18514	1.0808	1.11253	1.09357	1.11218		37.3394	32.7915	39.2096	31.8362	28.0531	30.9789		11.3373	12.243	11.6523	10.4777
[truncated: 11,694 more rows]
[truncated: 2 more columns]
