# Supplementary material for: Data on microcirculatory perfusion dips in the resting nail bed
Source: Data Brief. 2018 Oct 27;21:1232–5. doi: 10.1016/j.dib.2018.10.077 (PMC6231364; doi:10.1016/j.dib.2018.10.077)
Supplement: Supplementary file 21 — Supplementary material [file mmc21.xlsx]

## Sheet: Del1
Time lapsed (ms)		Dig II dx	Dig II sin	Dig III dx	Dig III sin	Dig IV dx	Dig IV sin
0		229.028	224.847	191.102	189.647	140.056	167.107		Session_2 for testsubject_9
80		213.245	228.618	174.744	182.115	144.23	182.065
160		176.646	200.673	149.583	184.817	126.827	158.388
240		196.753	193.81	162.322	180.254	134.467	144.794
320		181.346	209.13	141.55	177.507	126.773	149.307
400		212.141	178.106	147.491	166.189	114.282	153.033
500		206.6	186.928	149.82	181.514	128.093	194.757
580		207.458	205.311	158.892	166.145	142.428	151.451
660		191.425	184.393	138.323	162.125	118.422	155.1
740		163.374	171.484	136.219	159.585	128.51	141.781
820		169.213	188.142	145.81	156.769	135.063	140.202
1000		178.05	171.848	150.841	165.503	132.774	134.721
1100		207.742	180.959	152.615	168.298	146.983	165.838
1180		168.646	194.512	137.66	166.028	124.186	149.029
1260		174.253	189.556	142.829	144.567	123.047	148.237
1340		176.104	168.11	133.927	149.399	122.064	137.935
1420		184.963	158.445	124.124	128.696	110.844	120.595
1500		198.413	178.501	146.141	158.118	127.486	155.821
1580		200.246	199.886	178.85	162.106	141.925	170.975
1660		163.805	180.18	145.814	155.815	133.748	164.48
1760		208.474	156.581	153.378	165.053	119.766	160.351
1860		189.675	179.458	137.784	145.113	124.935	148.358
2000		196.377	168.461	146.487	155.007	118.284	151.223
2100		185.803	193.854	156.408	171.4	141.238	156.396
2180		180.226	168.776	140.966	153.643	118.683	157.288
2260		195.775	181.15	153.547	156.123	132.896	145.432
2340		200.409	176.665	150.71	153.518	143.223	146.804
2420		188.138	172.249	139.309	146.387	127.762	139.458
2500		198.733	220.593	156.75	171.729	130.104	150.278
2620		219.436	197.137	159.815	162.677	153.447	157.44
2700		206.07	186.935	150.229	156.553	130.468	146.356
2800		188.782	203.688	153.63	161.313	128.858	149.021
2880		190.009	175.05	147.206	162.733	121.136	151.816
3020		207.208	195.245	166.301	170.008	133.485	160.125
3100		242.933	233.648	163.285	203.527	148.173	185.323
3180		192.808	209.65	148.908	168.327	140.185	186.091
3280		202.043	211.605	155.101	174.46	151.614	180.387
3360		220.881	208.713	158.813	165.127	131.172	169.725
3440		206.019	189.057	148.957	167.216	124.655	166.047
3520		252.739	226.269	174.664	204.861	142.52	202.029
3640		234.093	228.619	160.044	176.98	144.539	182.245
3720		212.774	213.454	174.469	180.075	159.959	185.874
3800		229.076	232.277	164.005	176.048	155.864	185.936
3880		219.518	214.238	170.695	191.511	133.162	161.49
4000		259.766	230.951	175.979	207.74	153.597	183.289
4080		273.06	237.535	192.502	204.54	153.487	181.035
4160		237.928	236.628	167.548	196.674	135.171	192.061
4240		247.296	245.379	174.396	209.216	142.291	196.377
4320		242.706	218.982	172.918	179.04	158.637	186.229
4400		240.848	216.314	176.33	188.149	154.491	181.665
4500		262.557	250.576	202.358	216.623	161.022	212.96
4600		257.617	234.584	204.996	195.644	156.755	199.652
4680		244.202	241.08	191.242	187.289	162.457	200.53
4780		261.502	235.01	191.839	189.866	153.817	200.337
4860		235.757	241.689	179.033	201.77	142.642	188.019
5000		287.158	248.115	213.936	216.392	160.939	222.333
5080		273.463	243.655	194.776	213.604	168.221	205.877
5160		278.261	254.002	194.667	202.394	178.048	193.035
5260		264.642	249.183	197.54	222.829	168.115	195.471
5342		273.886	254.578	191.727	203.257	199.134	217.184
5460		291.25	257.987	230.228	226.971	181.667	209.461
5540		292.653	271.506	236.567	214.059	194.806	238.987
5620		261.788	257.865	207.342	205.408	164.59	226.7
5700		238.447	275.937	209.391	214.911	160.283	219.876
5780		258.994	258.756	195.977	219.675	177.348	196.973
5880		256.663	254.632	197.848	184.95	164.634	217.456
6000		317.128	279.146	240.237	245.83	231.146	237.826
6120		279.899	249.647	216.262	233.908	186.039	224.126
6200		262.583	241.268	215.528	220.074	163.009	201.098
6300		257.533	232.794	187.646	228.71	178.72	227.269
6380		256.105	238.946	199.454	221.777	172.895	223.109
6460		259.424	211.844	206.043	218.177	183.165	185.075
6540		319.99	275.762	228.703	218.183	202.57	226.071
6620		303.728	273.264	247.016	243.729	187.544	233.729
6700		274.22	270.06	202.969	224.81	166.904	225.239
6780		297.992	264.216	224.939	210.545	174.074	215.754
6880		256.555	261.632	217.905	220.898	176.901	224.219
7000		257.537	256.222	203.684	218.522	175.89	220.725
7080		287.904	265.802	238.398	247.11	190.31	252.287
7159		279.67	264.874	217.058	248.872	169.764	249.709
7280		287.208	304.378	215.729	234.216	177.102	219.692
7360		259.278	256.111	213.247	215.034	170.737	226.747
7440		254.435	239.445	179.102	203.228	166.467	193.539
7540		255.325	239.099	189.073	198.734	151.576	216.084
7620		290.957	269.06	228.66	243.498	212.23	229.317
7700		271.858	266.945	248.212	237.145	191.695	260.452
7780		268.5	242.187	215.62	228.983	183.091	213.483
7879		258.342	266.144	203.261	223.708	170.634	212.268
8000		282.643	291.671	205.144	215.121	172.08	239.162
8079		254.872	252.364	214.877	216.413	175.29	236.019
8179		276.462	251.784	246.819	231.433	197.119	225.037
8260		278.275	314.039	245.961	244.439	193.873	243.948
8380		280.126	258.055	225.042	227.644	191.51	247.185
8460		275.669	262.426	214.007	219.211	198.7	206.234
8540		248.995	262.122	212.704	202.368	175.892	207.3
8640		270.506	236.341	189.104	206.855	157.112	200.49
8720		272.274	279.101	213.652	223.423	173.181	213.155
8800		293.557	285.855	221.411	224.922	200.324	240.887
8880		276.709	242.262	209.767	223.747	179.651	233.854
9000		286.904	252.785	195.85	232.411	195.177	223.418
9099		259.386	232.243	203.144	198.4	169.702	220.277
9180		277.929	242.136	189.589	205.781	166.636	224.212
9259		273.542	239.283	204.152	202.497	166.263	207.87
9340		294.189	253.339	232.971	237.851	189.21	230.867
9440		264.61	238.609	226.25	223.68	180.411	253.496
9540		259.281	244.958	208.286	216.579	187.228	219.904
9620		283.53	227.765	204.833	187.381	171.8	229.721
9720		244.26	225.029	187.298	199.131	168.583	213.625
9800		262.922	249.411	203.272	211.14	176.557	211.638
9879		269.732	245.065	220.039	225.592	186.27	232.661
10000		271.381	237.277	226.648	222.838	183.615	233.187
10099		274.316	254.64	213.124	208.853	173.7	213.031
10179		260.389	253.445	225.494	215.438	177.162	213.037
10259		288.153	257.159	219.957	223.212	192.641	214.358
10339		257.039	224.688	200.465	202.617	182.675	193.244
10419		257.596	249.851	205.305	193.742	178.234	216.697
10499		290.724	279.185	215.595	221.159	193.851	256.184
10599		286.644	234.821	211.313	198.97	190.021	214.286
10680		262.737	237.906	206.968	191.405	203.931	211.331
10759		252.292	236.908	204.205	185.868	206.392	209.426
10840		245.931	234.78	170.817	183.13	175.544	206.199
11000		312.483	257.112	242.577	221.337	232.445	223.763
11079		275.538	265.333	222.128	204.53	196.316	208.857
11160		257.922	237.529	197.364	212.504	196.101	208.591
11260		269.212	250.667	204.077	215.586	157.545	221.785
11340		244.342	216.067	203.349	180.586	191.004	205.828
11420		276.466	225.311	201.933	205.198	175.296	198.495
11540		303.582	279.128	227.391	213.731	213.093	217.88
11640		247.84	263.027	219.415	236.408	199.216	212.56
11720		274.963	219.943	191.342	193.62	194.374	184.83
11800		297.429	239.126	209.948	192.738	188.492	204.2
11879		249.28	237.494	194.432	201.812	180.347	204.582
11999		316.325	254.006	227.601	210.705	258.93	212.371
12099		301.566	250.393	218.451	233.271	209.751	218.437
12199		281.298	219.244	200.083	195.292	183.514	221.147
12319		256.013	228.457	199.109	219.735	175.497	198.034
12399		264.945	221.108	212.912	194.076	164.969	195.363
12479		274.639	219.407	230.719	204.725	192.53	226.786
12559		286.542	270.921	241.236	239.857	209.009	248.614
12639		275.484	254.058	221.18	221.018	229.243	227.31
12719		277.275	242.448	200.991	215.849	188.387	203.489
12799		255.056	258.883	219.968	220.353	187.355	221.38
12879		283.56	251.557	203.317	197.35	197.703	208.638
12999		289.423	251.376	231.531	196.926	195.076	236.83
13119		285.39	267.355	230.649	217.565	200.447	209.618
13199		258.959	223.01	228.564	206.286	197.717	205.14
13279		269.735	252.687	214.432	200.464	182.864	216.16
13360		263.429	235.995	214.283	194.904	179.961	199.121
13439		280.4	215.027	223.049	193.548	183.404	201.438
13519		298.948	253.557	241.052	222.094	190.452	214.161
13599		301.196	263.475	234.173	204.331	222.27	219.35
13679		274.052	230.693	204.905	224.015	194.734	197.546
13779		263.197	249.369	209.645	203.423	197.348	221.815
13881		264.758	219.363	188.831	210.043	201.834	220.055
13999		320.545	249.341	248.331	227.826	207.038	220.189
14079		367.719	265.699	258.566	226.397	224.13	246.369
14179		297.031	263.675	221.572	216.835	224.279	213.136
14259		266.554	259.107	243.081	207.928	218.139	215.918
14339		279.846	236.486	230.745	210.108	195.478	235.725
14439		274.031	266.791	230.662	236.853	202.334	205.01
14519		304.137	300.785	242.418	259.428	210.465	251.426
14619		321.912	313.51	261.842	227.883	194.126	207.062
14699		289.781	279.614	232.475	228.538	200.596	229.106
14799		276.03	247.436	217.722	222.584	191.38	218.798
14879		266.442	244.309	223.982	203.766	193.956	214.494
14999		300.325	272.156	254.491	232.772	237.398	238.039
15099		297.457	253.457	243.648	209.236	208.42	211.816
15179		312.095	248.769	236.874	212.356	216.292	220.173
15259		309.405	267.003	237.419	218.958	211.01	211.074
15339		305.509	240.996	219.993	210.354	199.133	209.061
15439		296.052	265.002	243.617	250.049	204.111	220.907
15539		312.374	263.151	242.784	229.106	238.978	231.449
15619		285.64	227.864	228.563	208.913	225.614	211.084
15699		282.615	249.165	235.865	222.502	198.527	226.516
15799		272.503	232.717	213.987	206.883	209.348	203.291
15879		286.853	244.679	205.596	199.116	197.316	219.95
15999		313.365	268.059	257.395	244.174	209.389	254.367
16099		288.391	283.08	229.856	232.783	211.65	229.629
16179		278.558	246.52	239.171	237.601	210.162	223.055
16259		314.966	277.569	213.635	223.833	208.338	222.643
16359		277.661	247.95	224.576	222.773	204.364	199.252
16459		328.722	256.755	235.152	225.045	196.545	228.908
16539		317.889	272.036	254.952	241.003	217.504	232.092
16619		289.925	269.381	226.318	234.073	217.657	222.99
16699		277.679	257.521	210.074	204.449	208.818	228.193
16799		293.18	268.438	240.009	215.57	200.749	209.113
16879		304.584	269.435	239.815	204.269	202.316	218.587
16999		285.236	254.18	208.536	188.239	202.459	197.861
17079		311.647	282.848	270.386	220.766	238.114	234.18
17199		289.912	238.224	244.175	230.105	196.388	228.536
17279		273.19	261.777	223.405	214.385	215.811	230.321
17359		293.124	261.372	245.724	194.393	205.079	229.06
17439		271.415	228.126	223.279	205.326	229.307	200.31
17519		272.401	223.46	211.282	185.265	213.839	188.667
17619		280.565	231.969	213.865	193.95	190.863	198.79
17719		308.296	261.58	252.661	216.491	214.591	223.727
17799		291.529	255.967	257.043	227.658	202.695	237.229
17879		285.312	266.133	232.159	201.963	201.322	224.53
17999		293.552	258.143	234.416	220.174	189.862	224.53
18119		330.411	211.183	207.973	197.623	203.627	207.981
18219		285.462	215.79	222.643	190.546	220.018	191.499
18299		285.133	211.024	225.435	180.789	199.228	190.04
18379		349.034	243.441	228.172	205.601	232.22	213.218
18459		321.554	235.245	241.842	232.078	223.808	215.747
18539		282.323	236.115	220.166	195.676	219.648	217.334
18619		267.754	239.105	207.612	202.051	208.806	214.223
18699		290.712	261.401	220.101	184.182	195.108	229.003
18779		273.295	219.774	215.261	199.5	192.079	209.09
18859		270.283	218.668	204.193	182.93	169.704	208.01
18999		288.854	232.964	210.297	200.957	189.735	207.696
19079		297.778	279.516	236.009	230.48	220.091	226.015
19179		279.707	249.22	215.755	214.649	201.806	214.502
19259		278.936	242.996	212.198	191.688	222.019	205.161
19359		254.82	252.786	230.111	206.665	192.281	203.482
19439		276.415	230.236	198.817	185.977	198.225	189.453
19519		231.107	210.652	197.427	188.838	193.405	199.434
19619		269.335	241.601	242.341	225.46	189.456	216.673
19719		264.404	256.706	228.974	221.132	204.689	221.361
19799		267.326	234.899	223.705	191.087	215.345	197.288
19879		298.728	233.243	217.097	185.334	209.987	202.98
19999		262.321	241.159	203.158	173.229	184.176	189.818
20079		271.482	214.761	195.781	184.278	181.796	191.167
20159		264.943	269.77	244.025	223.199	198.588	244.394
20259		281.497	235.944	224.968	204.895	224.406	227.743
20339		304.896	247.113	240.684	205.29	193.367	226.546
20439		273.773	247.938	213.169	216.574	189.022	194.01
20519		263.807	225	213.346	190.525	219.775	192.006
20639		261.133	221.173	210.5	185.44	223.683	192.76
20719		261.136	242.606	240.766	213.715	209.226	228.705
20799		305.151	256.171	242.181	233.724	211.503	246.282
20879		302.928	262.694	216.282	240.408	184.598	207.778
20999		293.22	257.485	216.173	218.934	194.964	211.673
21079		257.784	223.802	226.444	204.175	209.869	191.116
21179		262.197	217.213	185.557	201.381	172.793	205.32
21259		271.003	244.974	221.062	218.482	190.744	217.368
21339		279.339	265.349	226.254	224.775	203.721	240.747
21439		289.482	243.308	201.09	236.438	218.76	211.777
21519		284.74	232.696	202.962	207.381	235.435	209.848
21599		282.992	228.216	198.238	205.497	214.496	209.282
21679		262.108	206.396	204.538	188.747	194.26	195.821
21779		307.702	278.947	198.808	219.384	189.676	202.828
21859		308.696	245.867	230.929	214.919	196.083	218.209
21999		265.772	256.363	205.402	199.435	205.534	222.606
22079		278.661	254.047	236.133	206.517	215.98	224.208
22159		286.697	250.374	213.557	205.88	195.73	199.027
22239		247.622	301.854	194.09	204.499	173.683	214.793
22319		296.842	264.056	228.812	228.412	227.703	220.519
22419		280.727	287.677	220.249	229.371	208.597	232.366
22499		267.753	233.747	209.734	210.244	199.702	206.014
22579		280.811	240.957	228.07	208.058	192.3	225.28
22679		248.151	257.419	213.614	202.725	221.53	202.899
22759		277.465	236.471	213.702	194.229	187.875	198.754
22859		332.609	269.476	244.186	222.32	217.749	228.38
22999		263.322	263.2	203.858	216.451	242.258	229.097
23079		262.309	237.647	227.939	200.322	221.617	207.519
23159		269.562	290.133	202.711	203.724	184.439	216.388
23239		290.443	247.982	192.539	182.659	204.524	190.854
23359		307.011	266.355	224.662	241.384	206.892	223.189
23439		293.751	274.462	224.136	238.741	189.225	259.694
23539		264.824	252.722	215.239	232.402	216.75	219.932
23619		274.766	242.728	231.714	223.905	219.131	210.707
23699		274.43	242.967	211.284	214.932	195.16	206.938
23779		349.294	258.328	205.668	196.917	193.815	204.745
23859		309.859	242.593	213.477	236.692	208.366	227.905
23999		261.046	264.229	225.382	198.998	210.436	206.363
24099		271.31	235.624	212.77	203.906	201.533	227.17
24179		272.429	227.724	210.503	205.592	196.046	221.415
24279		253.621	252.139	214.201	189.195	197.47	218.957
24359		311.143	253.12	231.956	242.854	242.46	241.122
24439		276.093	255.785	228.587	224.116	227.85	225.336
24559		262.956	267.744	226.394	205.963	202.408	235.868
24639		277.26	255.076	222.921	218.814	193.704	237.748
24719		253.763	252.363	223.465	203.949	221.22	230.87
24799		324.373	241.956	224.435	223.669	196.256	210.484
24879		327.318	290.82	233.64	228.445	233.057	243.49
24999		262.826	259.608	222.035	220.474	209.682	220.693
25079		245.555	259.475	222.066	220.783	228.814	238.882
25159		300.897	242.922	216.968	216.489	211.37	215.788
25239		282.64	226.523	224.216	210.746	199.756	217.118
25319		280.641	247.54	218.746	222.553	224.285	230.807
25399		293.747	250.051	233.775	241.407	229.913	228.076
25499		290.176	253.553	225.655	220.444	239.138	222.996
25579		284.56	273.939	230.244	225.487	222.318	217.643
25659		288.492	259.565	217.847	231.575	221.286	215.964
25759		290.388	236.842	240.474	223.716	215.15	223.817
25859		308.236	295.036	245.97	245.582	224.277	248.762
25999		301.976	301.111	214.814	226.497	213.818	216.393
26079		296.465	272.974	229.456	232.441	203.802	220.077
26159		274.127	262.749	226.923	223.032	209.883	237.666
26239		275.709	220.266	230.342	222.594	209.411	220.246
26339		309.19	278.646	242.688	252.558	222.511	250.089
26419		294.59	271.446	233.172	241.322	212.157	255.584
26539		306.334	253.563	195.005	229.036	194.049	240.303
26619		305.807	271.608	241.143	215.992	210.05	232.578
26699		301.3	274.7	227.944	231.158	190.957	237.534
26799		319.1	261.765	252.426	257.619	233.806	226.792
26879		313.348	261.627	254.702	253.615	234.569	267.822
26999		306.388	250.303	244.725	243.763	210.334	236.992
27079		345.202	259.183	234.375	241.975	230.604	245.998
27159		287.567	262.255	233.5	230.697	210.747	220.14
27239		294.554	247.67	235.235	239.017	206.84	247.444
27339		314.299	296.721	251.881	247.025	251.519	265.152
27419		315.252	277.433	227.937	248.055	223.787	237.559
27539		302.594	277.745	221.868	226.076	241.665	232.811
27619		291.687	268.538	237.276	224.213	201.782	248.545
27699		280.763	251.61	208.736	235.434	194.764	231.797
27799		321.427	280.296	240.789	271.958	231.226	252.353
27879		324.323	269.88	254.146	269.937	234.282	271.056
27999		281.254	274.963	247.702	241.133	208.461	261.45
28079		315.955	283.065	251.153	243.75	218.363	253.202
28159		292.306	257.135	242.323	248.299	225.564	242.007
28239		295.232	261.013	221.395	244.274	208.745	258.538
28319		314.503	297.746	258.57	256.815	245.13	241.233
28399		328.808	272.215	222.157	264.724	229.142	254.922
28479		339.505	282.027	224.974	234.322	205.852	259.637
28559		304.515	291.314	240.758	228.206	211.173	243.813
28679		269.327	265.013	238.165	235.868	200.308	267.576
28759		293.054	285.249	223.742	232.811	204.701	248.565
28879		321.008	297.962	278.753	253.312	240.151	250.967
28999		285.66	287.363	234.621	236.721	229.294	241.816
29079		314.103	262.496	209.843	225.312	212.664	249.637
29179		322.387	280.727	239.537	237.653	194.861	244.703
29279		300.62	263.264	219.661	228.945	210.481	221.268
29359		317.031	270.407	244.806	244.048	231.908	236.666
29459		311.537	299.443	257.441	256.242	230.928	253.778
29559		277.391	283.393	242.835	251.094	214.557	251.772
29644		302.929	269.84	243.799	233.342	224.671	251.132
29719		308.299	269.874	214.114	231.7	201.854	235.163
29799		310.214	274.725	227.46	232.178	223.087	228.714
29879		289.706	280.424	241.701	231.475	221.741	243.322
29999		331.306	296.646	258.593	258.085	226.914	271.404
30099		317.064	257.273	256.687	256.019	196.725	290.112
30179		314.399	271.353	206.693	240.391	221.859	249.723
30279		299.311	273.871	212.154	233.472	229.118	242.957
30359		274.094	262.299	213.832	228.274	205.441	208.323
30439		289.44	260.17	220.17	239.374	196.187	229.416
30539		343.512	297.337	276.339	268.283	230.319	261.228
30639		300.001	268.149	246.961	247.641	221.734	269.318
30719		301.294	265.28	228.007	246.426	218.374	236.815
30799		316.518	273.853	231.468	245.058	228.365	258.33
30879		348.384	275.535	237.503	207.973	207.561	259.769
31039		305.56	273.198	255.037	253.745	208.076	249.623
31119		337.349	290.171	216.897	249.096	212.106	269.835
31199		307.087	274.162	216.427	248.941	214.359	251.623
31279		300.808	275.118	239.342	231.272	202.864	252.419
31359		281.619	271.841	230.019	224.78	229.117	246.839
31461		286.347	282.525	222.017	246.731	203.139	231.68
31539		314.996	275.286	237.87	250.537	205.675	235.114
31619		331.547	285.946	254.092	272.36	221.369	255.596
31699		304.165	291.254	201.07	257.003	205.705	222.454
31779		314.444	254.771	225.616	235.501	212.659	234.011
31859		260.405	280.69	236.968	261.545	207.989	234.394
31999		307.373	277.017	242.421	239.43	189.594	235.509
32079		323.497	274.404	250.936	251.98	245.096	256.095
32179		350.089	297.404	239.873	256.961	225.06	254.31
32279		289.528	280.226	241.206	250.697	215.882	237.15
32359		309.096	317.039	254.56	244.554	231.175	252.338
32439		329.525	286.182	308.207	237.676	211.11	227.47
32519		281.21	285.706	240.442	232.87	196.446	209.366
32599		299.009	283.491	243.727	248.128	222.654	243.262
32679		325.71	295.022	234.944	238.433	214.749	240.752
32759		273.441	279.813	237.133	255.474	214.972	248.841
32879		282.953	299.576	234.898	221.345	233.349	242.869
32999		283.469	251.49	202.863	242.262	225.024	222.423
33079		296.443	269.221	231.097	244.381	229.058	230.103
33179		317.323	278.844	276.142	264.338	227.834	280.362
33259		340.489	285.604	230.81	234.68	200.585	247.174
33339		335.823	251.176	186.95	245.642	186.802	231.313
33419		322.349	266.418	222.243	235.446	211.789	232.64
33519		304.308	286.491	216.728	243.01	191.82	239.497
33599		322.183	277.851	246.701	269.331	211.968	246.086
33719		325.739	309.063	238.622	259.964	235.087	257.127
33799		332.652	257.008	234.085	238.159	215.561	249.942
33879		306.336	286.178	238.151	234.676	224.089	234.523
33999		295.42	275.855	244.969	246.635	215.377	262.749
34079		322.352	269.566	229.867	264.472	211.823	242.822
34159		353.565	283.539	268.973	255.72	235.045	272.11
34239		336.684	296.639	223.785	256.926	217.451	261.729
34319		317.994	284.171	232.561	243.809	235.051	235.564
34399		280.486	284.597	229.41	252.737	212.862	250.455
34479		306.649	272.518	224.527	243.746	222.346	235.963
34599		305.07	290.968	241.212	249.763	226.032	253.438
34679		311.603	269.45	240.774	240.382	235.903	235.266
34799		297.526	252.196	241.681	240.014	213.055	241.731
34879		274.941	291.939	216.684	254.042	208.168	254.825
34999		315.994	305.742	227.109	250.748	222.984	251.526
35079		335.375	290.47	229.156	266.137	263.796	252.495
35159		350.194	283.309	251.847	252.075	246.053	257.768
35239		293.921	278.435	231.572	255.402	209.818	261.584
35319		314.473	304.609	247.786	265.569	243.989	270.157
35419		307.372	283.017	246.342	246.218	222.725	243.841
35539		294.933	293.23	273.826	247.542	226.308	257.21
35619		321.089	297.447	271.811	249.461	242.198	267.218
35699		314.392	306.16	231.922	242.732	226.326	289.947
35799		349.783	305.222	243.274	249.809	249.742	264.007
35879		298.925	266.796	256.1	259.412	219.893	261.236
35999		308.53	276.459	231.491	257.239	215.267	249.47
36079		354.275	293.987	262.273	264.43	221.605	244.88
36159		313.179	297.563	252.063	271.161	217.131	263.141
36259		332.391	291.983	249.9	236.91	239.364	245.419
36339		311.409	300.81	242.334	240.87	225.928	248.205
36419		296.908	291.815	250.411	231.084	211.394	247.019
36499		312.611	320.943	255.35	282.065	226.703	257.514
36599		323.122	285.733	260.361	256.837	233.784	272.418
36679		288.091	258.622	261.974	257.899	212.862	255.061
36779		304.56	290.001	232.446	251.626	230.167	250.447
36859		303.282	285.462	246.852	250.481	211.935	234.217
36999		356.048	308.227	287.539	276.874	239.559	272.487
37099		299.377	306.2	255.828	254.56	236.734	264.471
37179		295.22	284.251	236.897	257.498	221.817	247.189
37279		310.527	260.29	238.227	255.642	220.193	267.286
37359		291.532	298.087	248.228	237.47	261.49	261.404
37459		270.946	259.43	238.444	235.759	216.292	243.824
37539		345.389	288.867	270.237	257.77	221.351	265.028
37619		363.879	306.551	279.624	260.817	221.538	266.486
37699		320.152	320.218	256.234	273.394	251.847	258.126
37799		327.67	302.099	232.215	249.913	249.061	262.881
37879		301.545	281.288	219.529	235.486	217.825	239.632
37999		276.145	282.107	215.342	237.902	225.995	241.846
38079		287.246	263.35	252.334	246.497	197.384	246.85				Peak detection							AUC							Time							a							PU(a)							Perfusion variability
38199		316.608	289.093	259.959	271.021	219.565	285.977
38279		312.368	291.424	242.864	261.438	229.596	272.079				Dig II dx	Dig II sin	Dig III dx	Dig III sin	Dig IV dx	Dig IV sin		Dig II dx	Dig II sin	Dig III dx	Dig III sin	Dig IV dx	Dig IV sin		Dig II dx	Dig II sin	Dig III dx	Dig III sin	Dig IV dx	Dig IV sin		Dig II dx	Dig II sin	Dig III dx	Dig III sin	Dig IV dx	Dig IV sin		Dig II dx	Dig II sin	Dig III dx	Dig III sin	Dig IV dx	Dig IV sin		Dig II dx	Dig II sin	Dig III dx	Dig III sin
38399		302.856	298.151	245.222	234.804	216.039	264.889
38479		297.049	279.623	243.206	266.089	205.478	239.943				0	0	0	0	0	0		0	0	0	0	0	0		0	0	0	0	0	0		0.98639	0.991192	0.979149	0.985761	0.970732	0.986147		315.977	279.623	243.206	266.089	229.091	263.503		30.4172	33.9055	23.7505	29.3295
38559		281.795	308.33	238.535	253.292	206.433	253.051				0	0	0	0	0	0		0	0	0	0	0	0		0	0	0	0	0	0		0.986383	0.991055	0.979474	0.985937	0.971268	0.986992		316.292	308.33	251.136	253.292	229.117	253.051		30.5302	33.7508	23.6877	29.0852
38639		268.91	267.787	228.556	248.842	222.678	245.457				0	0	0	0	0	0		0	0	0	0	0	0		0	0	0	0	0	0		0.986575	0.991003	0.979837	0.98585	0.971828	0.98756		316.558	297.522	251.301	248.842	222.678	245.457		30.8242	33.596	23.777	29.1633
38719		283.587	284.752	212.872	235.448	194.609	247.341				0	0	0	0	0	0		0	0	0	0	0	0		0	0	0	0	0	0		0.987151	0.990723	0.980342	0.985913	0.972436	0.988044		316.042	284.752	251.377	262.176	229.117	247.341		30.7605	33.5917	23.9785	29.0813
38799		300.739	286.991	235.512	280.669	212.965	249.762				0	0	0	0	0	0		0	0	0	0	0	0		0	0	0	0	0	0		0.987547	0.990393	0.980792	0.986161	0.97303	0.987836		315.988	286.991	251.401	280.669	229.117	249.762		30.7605	33.5112	24.258	29.2
38879		322.076	317.364	253.414	284.989	230.793	262.585				0	0	0	0	0	0		0	0	0	0	0	0		0	0	0	0	0	0		0.988132	0.990693	0.981044	0.986531	0.973689	0.988444		322.076	317.364	253.414	284.989	230.793	262.585		30.8242	33.1965	24.6005	29.2933
38999		296.686	301.437	215.287	226.423	206.879	243.152				0	0	0	0	0	0		0	0	0	0	0	0		0	0	0	0	0	0		0.988517	0.991374	0.981179	0.986598	0.974329	0.987968		316.54	301.437	251.458	262.507	229.071	243.152		30.701	33.168	24.4913	29.298
39079		295.974	281.022	225.945	241.371	214.801	245.401				0	0	0	0	0	0		0	0	0	0	0	0		0	0	0	0	0	0		0.98834	0.991789	0.981934	0.986579	0.974782	0.988362		316.611	281.022	251.478	241.371	229.042	245.401		30.7957	33.1453	24.7215	29.2973
39159		318.774	279.607	242.551	253.654	207.443	241.835				0	0	0	0	0	0		0	0	0	0	0	0		0	0	0	0	0	0		0.988033	0.992119	0.982354	0.9871	0.975291	0.988798		318.774	279.607	242.551	253.654	228.962	264.479		30.5632	32.9423	24.5973	29.3942
39239		283.797	277.522	232.516	227.221	224.205	236.112				0	0	0	0	0	0		0	0	0	0	0	0		0	0	0	0	0	0		0.98852	0.992901	0.982887	0.987605	0.975953	0.988903		316.61	277.522	251.452	262.85	224.205	264.591		30.5632	32.6423	24.4368	29.606
39319		261.832	269.422	215.328	227.672	233.837	253.247				0	0	0	0	0	0		0	0	0	0	0	0		0	0	0	0	0	0		0.989118	0.993604	0.983548	0.987299	0.976266	0.989158		316.596	297.976	251.478	262.901	233.837	253.247		30.7957	32.5125	24.862	29.3455
39399		286.527	284.021	234.44	241.874	205.42	233.339				0	0	0	0	0	0		0	0	0	0	0	0		0	0	0	0	0	0		0.989824	0.99432	0.984029	0.987383	0.976803	0.989736		316.557	284.021	251.505	241.874	228.968	264.529		30.7957	32.5412	24.9723	29.1577
39499		315.648	298.239	234.964	263.558	245.943	275.009				0	0	0	0	0	0		0	0	0	0	0	0		0	0	0	0	0	0		0.990454	0.994977	0.984448	0.987476	0.977262	0.990187		315.648	298.239	251.488	263.558	245.943	275.009		30.5632	32.4493	24.9335	29.0958
39599		299.5	265.412	219.248	264.066	236.065	295.782				0	0	0	0	0	0		0	0	0	0	0	0		0	0	0	0	0	0		0.99082	0.995164	0.984914	0.987695	0.977745	0.990438		316.424	298.166	251.629	264.066	236.065	295.782		30.365	32.4682	24.6485	29.0095
39679		301.573	283.934	215.594	251.971	199.593	256.133				0	0	0	0	0	0		0	0	0	0	0	0		0	0	0	0	0	0		0.991505	0.99533	0.984629	0.988364	0.978409	0.990912		316.203	283.934	251.679	251.971	229.118	256.133		29.9292	32.597	24.6485	29.469
39759		282.36	285.194	218.054	238.95	216.363	256.188				0	0	0	0	0	0		0	0	0	0	0	0		0	0	0	0	0	0		0.992135	0.995807	0.984614	0.989092	0.97904	0.991415		316.001	285.194	251.681	263.032	229.117	256.188		29.9205	32.1537	24.3907	29.1565
39839		280.29	269.987	233.693	234.6	220.477	246.866				0	0	0	0	0	0		0	0	0	0	0	0		0	0	0	0	0	0		0.992372	0.996634	0.98523	0.989795	0.979622	0.991808		315.989	298.419	251.574	262.983	229.107	246.866		29.4998	32.1082	24.303	29.001
40000		332.086	304.386	243.657	270.125	216.505	256.726				0	0	0	0	0	0		0	0	0	0	0	0		0	0	0	0	0	0		0.992981	0.99716	0.985988	0.990624	0.980348	0.992128		332.086	304.386	243.657	270.125	229.08	256.726		29.397	32.0913	24.303	28.8847
40099		336.142	284.53	259.262	249.341	231.731	262.282				0	0	0	0	0	0		0	0	0	0	0	0		0	0	0	0	0	0		0.993049	0.99774	0.986598	0.990776	0.981161	0.992372		336.142	284.53	259.262	249.341	231.731	262.282		28.8838	31.9298	24.42	28.6843
40199		302.846	294.215	226.581	265.153	202.067	280.227				0	0	0	0	0	0		0	0	0	0	0	0		0	0	0	0	0	0		0.992987	0.997781	0.986763	0.99067	0.98123	0.992688		315.974	294.215	251.797	265.153	229.118	280.227		28.578	32.057	24.5002	28.6073
40299		311.718	274.099	218.663	261.498	217.571	255.986				0	0	0	0	0	0		0	0	0	0	0	0		0	0	0	0	0	0		0.993163	0.997284	0.986813	0.990803	0.98172	0.991649		311.718	299.111	251.795	261.498	229.117	255.986		28.578	32.5308	24.249	28.3607
40379		286.943	295.216	244.507	244.097	235.27	253.999				0	0	0	0	0	0		0	0	0	0	0	0		0	0	0	0	0	0		0.993635	0.997467	0.987073	0.991253	0.981954	0.990685		315.959	295.216	244.507	244.097	235.27	253.999		28.4055	32.5768	24.3235	28.3607
40459		292.157	291.047	244.903	231.474	211.764	250.682				0	0	0	0	0	0		0	0	0	0	0	0		0	0	0	0	0	0		0.994189	0.998118	0.987813	0.990907	0.982519	0.990951		315.881	291.047	244.903	262.931	229.139	250.682		28.3428	32.4507	24.5925	28.1823
40539		307.633	278.64	213.91	224.57	205.144	231.017				0	0	0	0	0	0		0	0	0	0	0	0		0	0	0	0	0	0		0.994377	0.998442	0.988337	0.990881	0.982858	0.991531		307.633	278.64	251.799	263.021	229.134	265.087		28.1718	32.643	24.5925	28.0493
40639		322.086	290.123	243.23	254.251	227.691	265.193				0	0	0	0	0	0		0	0	0	0	0	0		0	0	0	0	0	0		0.994813	0.998909	0.988862	0.990829	0.983176	0.992047		322.086	290.123	243.23	254.251	227.691	265.193		28.1718	32.188	24.523	27.9228
40719		341.838	308.427	245.306	258.927	217.683	260.405				0	0	0	0	0	0		0	0	0	0	0	0		0	0	0	0	0	0		0.99539	0.999011	0.989382	0.991003	0.98392	0.992135		341.838	308.427	245.306	258.927	229.139	260.405		28.432	32.1533	24.523	27.9007
40799		272.165	269.131	244.059	250.698	211.836	247.251				0	0	0	0	0	0		0	0	0	0	0	0		0	0	0	0	0	0		0.995874	0.999457	0.990007	0.991374	0.984257	0.992646		315.874	299.571	244.059	250.698	229.137	247.251		28.3428	31.928	24.499	27.8067
40879		268.767	279.112	223.228	233.267	225.575	231.22				0	0	0	0	0	0		0	0	0	0	0	0		0	0	0	0	0	0		0.996303	1.0001	0.990568	0.991736	0.984672	0.993514		315.794	279.112	251.765	262.961	225.575	265.243		28.3428	31.887	24.23	27.5447
40999		298.903	300.115	233.793	228.725	197.207	238.206				0	0	0	0	0	0		0	0	0	0	0	0		0	0	0	0	0	0		0.996856	1.00089	0.991254	0.991969	0.98549	0.994125		315.691	300.115	251.814	263.046	229.139	265.185		28.3428	31.914	24.2908	27.488
41079		292.19	262.969	227.79	220.317	187.192	267.994				0	0	0	0	0	0		0	0	0	0	0	0		0	0	0	0	0	0		0.997252	1.00061	0.991526	0.99152	0.985753	0.99426		315.636	299.885	251.801	263.056	229.138	267.994		28.3428	31.5318	24.2908	27.3368
41179		296.715	291.725	232.039	247.551	199.273	238.101				0	0	0	0	0	0		0	0	0	0	0	0		0	0	0	0	0	0		0.997625	1.00055	0.991637	0.991404	0.985993	0.994034		315.608	291.725	251.796	247.551	229.135	265.187		28.432	31.3628	24.2908	27.465
41259		307.131	320.709	263.236	260.299	223.782	262.945				0	0	0	0	0	0		0	0	0	0	0	0		0	0	0	0	0	0		0.99755	1.00102	0.992167	0.991882	0.986633	0.993783		315.614	320.709	263.236	260.299	223.782	262.945		28.432	31.5472	24.3113	27.4868
41339		321.318	296.79	249.924	254.805	218.42	290.162				0	0	0	0	0	0		0	0	0	0	0	0		0	0	0	0	0	0		0.997636	1.00149	0.992739	0.99255	0.987251	0.993254		321.318	296.79	249.924	254.805	229.119	290.162		28.432	31.6338	24.2433	27.5128
41419		277.727	267.324	233.844	231.896	209.117	239.349				0	0	0	0	0	0		0	0	0	0	0	0		0	0	0	0	0	0		0.998187	1.00198	0.993283	0.993066	0.988083	0.993175		315.752	300.816	251.921	263.192	229.129	265.668		28.5783	31.5802	24.1298	27.5713
41499		281.737	321.136	236.995	259.997	207.07	289.262				0	0	0	0	0	0		0	0	0	0	0	0		0	0	0	0	0	0		0.998449	1.00163	0.993686	0.993501	0.98846	0.993561		315.703	321.136	251.889	259.997	229.124	289.262		28.5255	31.7385	24.0312	27.568
41579		320.537	260.619	232.949	241.397	193.198	255.964				0	0	0	0	0	0		0	0	0	0	0	0		0	0	0	0	0	0		0.998726	1.00115	0.99415	0.993819	0.988379	0.99391		320.537	301.269	251.983	263.265	229.125	255.964		28.6118	31.9345	23.9677	27.5582
41679		256.038	281.678	219.496	227.185	207.661	246.227				0	0	0	0	0	0		0	0	0	0	0	0		0	0	0	0	0	0		0.999576	1.00141	0.994059	0.994355	0.988853	0.993743		315.975	281.678	252.055	263.221	229.119	265.708		28.8047	31.916	24.0383	27.3617
41759		303.032	321.216	245.226	262.636	215.254	264.59				0	0	0	0	0	0		0	0	0	0	0	0		0	0	0	0	0	0		0.999987	1.00185	0.994022	0.994504	0.988934	0.993535		316.129	321.216	245.226	262.636	229.118	264.59		28.965	31.7963	23.9553	27.3682
41879		282.926	319.607	226.266	250.749	200.005	258.931				0	0	0	0	0	0		0	0	0	0	0	0		0	0	0	0	0	0		0.999896	1.00138	0.994596	0.994474	0.989482	0.993332		316.158	319.607	252.201	250.749	229.096	258.931		28.8985	31.8655	23.917	27.2522
41999		319.228	266.512	237.487	303.325	229.193	244.863				0	0	0	0	0	0		0	0	0	0	0	0		0	0	0	0	0	0		1.00015	1.00132	0.995088	0.994705	0.989918	0.993093		319.228	301.766	252.12	303.325	229.193	265.898		29.0537	32.0345	23.9128	27.1575
42099		273.417	257.691	217.125	251.349	205.122	235.167				0	0	0	0	0	0		0	0	0	0	0	0		0	0	0	0	0	0		1.00035	1.00171	0.995349	0.99481	0.99035	0.992988		316.521	301.909	252.077	251.349	229.064	265.901		28.705	32.21	23.8642	26.633
42179		288.989	278.272	218.391	263.057	199.763	233.94				0	0	0	0	0	0		0	0	0	0	0	0		0	0	0	0	0	0		1.00059	1.00186	0.99572	0.995226	0.990779	0.993225		316.465	301.886	252.054	263.057	229.02	265.893		28.705	32.21	23.8013	26.452
42259		281.837	304.37	240.674	274.09	202.03	258.395				0	0	0	0	0	0		0	0	0	0	0	0		0	0	0	0	0	0		1.00063	1.00199	0.99535	0.995193	0.991106	0.993627		316.451	304.37	252.077	274.09	228.971	258.395		28.705	32.1947	23.8013	26.303
42359		312.575	306.181	256.386	278.258	235.874	260.705				0	0	0	0	0	0		0	0	0	0	0	0		0	0	0	0	0	0		1.00045	1.00208	0.995186	0.99535	0.991671	0.993942		312.575	306.181	256.386	278.258	235.874	260.705		28.5547	32.0308	23.68	26.0097
42439		272.006	286.59	246.23	255.924	223.359	232.159				0	0	0	0	0	0		0	0	0	0	0	0		0	0	0	0	0	0		1.00079	1.00218	0.995532	0.995535	0.99232	0.994459		316.588	286.59	246.23	255.924	223.359	265.906		28.5405	31.697	23.7905	25.9952
42519		284.307	295.199	234.828	226.416	210.816	248.406				0	0	0	0	0	0		0	0	0	0	0	0		0	0	0	0	0	0		1.00092	1.00211	0.995907	0.995765	0.992739	0.994236		316.581	295.199	252.416	264.06	228.971	248.406		28.5405	31.5322	23.6417	26.127
42599		296.058	282.693	233.836	237.829	209.576	246.42				0	0	0	0	0	0		0	0	0	0	0	0		0	0	0	0	0	0		1.00099	1.00223	0.99613	0.995279	0.993123	0.993184		316.577	282.693	252.568	264.087	228.914	266.046		28.448	31.5322	23.769	26.0065
42699		269.911	283.373	218.884	217.89	212.947	244.312				0	0	0	0	0	0		0	0	0	0	0	0		0	0	0	0	0	0		1.00112	1.00205	0.996582	0.994733	0.993494	0.992219		316.57	283.373	252.501	264.159	228.858	266.062		28.5405	31.2462	23.769	25.9352
42779		284.136	308.886	208.083	244.448	211.763	272.848				0	0	0	0	0	0		0	0	0	0	0	0		0	0	0	0	0	0		1.00134	1.00211	0.99685	0.994257	0.993792	0.992535		316.559	308.886	252.461	244.448	228.814	272.848		28.5405	31.3635	23.5925	26.1005
42879		309.088	299.047	241.922	267.498	224.541	274.35				0	0	0	0	0	0		0	0	0	0	0	0		0	0	0	0	0	0		1.00115	1.00254	0.997356	0.994047	0.99395	0.992795		309.088	299.047	241.922	267.498	224.541	274.35		28.448	31.3558	23.4542	25.9503
42999		294.606	258.583	215.912	262.277	214.835	235.814				0	0	0	0	0	0		0	0	0	0	0	0		0	0	0	0	0	0		1.00133	1.00256	0.99782	0.994139	0.993969	0.993019		316.559	302.412	252.766	262.277	229.032	266.297		28.448	31.2513	23.3727	25.7705
43078		285.261	265.982	221.532	248.066	211.783	266.036				0	0	0	0	0	0		0	0	0	0	0	0		0	0	0	0	0	0		1.00091	1.00224	0.99761	0.993302	0.99429	0.993102		316.581	302.64	252.788	248.066	228.984	266.036		28.1947	31.1343	23.1407	25.642
43158		299.591	265.053	243.146	235.112	252.722	246.761				0	0	0	0	0	0		0	0	0	0	0	0		0	0	0	0	0	0		1.00071	1.00218	0.997148	0.992982	0.994581	0.993208		316.593	302.695	243.146	264.451	252.722	266.747		28.0575	31.0357	23.0427	25.5978
43238		264.565	279.644	241.623	246.054	193.834	235.794				0	0	0	0	0	0		0	0	0	0	0	0		0	0	0	0	0	0		1.00095	1.00202	0.99692	0.993432	0.994938	0.993359		316.351	302.734	241.623	246.054	228.888	266.68		28.125	31.0195	23.0427	25.5788
43319		289.54	271.214	219.215	241.46	195.514	243.137				0	0	0	0	0	0		0	0	0	0	0	0		0	0	0	0	0	0		1.00085	1.00216	0.997072	0.993732	0.995182	0.993613		316.585	303.11	252.997	264.481	228.803	266.566		28.0575	30.763	23.25	25.447
43399		338.52	285.149	260.707	263.08	226.533	258.778				0	0	0	0	0	0		0	0	0	0	0	0		0	0	0	0	0	0		1.00106	1.002	0.997496	0.993172	0.994609	0.993703		338.52	285.149	260.707	263.08	226.533	258.778		27.9518	30.4845	23.113	25.285
43499		303.886	291.26	251.47	254.368	232.423	248.453				0	0	0	0	0	0		0	0	0	0	0	0		0	0	0	0	0	0		1.00109	1.00168	0.997579	0.992397	0.994904	0.993332		316.613	291.26	251.47	254.368	232.423	266.911		27.7703	30.4845	22.8988	25.1912
43579		286.989	274.392	235.766	221.523	231.576	227.915				0	0	0	0	0	0		0	0	0	0	0	0		0	0	0	0	0	0		1.00054	1.00182	0.997571	0.992196	0.995195	0.993317		316.616	303.317	253.197	264.705	231.576	266.915		27.7703	30.5537	22.8218	25.1202
43659		319.217	303.589	249.942	265.105	202.779	236.215				0	0	0	0	0	0		0	0	0	0	0	0		0	0	0	0	0	0		1.00063	1.00159	0.997846	0.99182	0.99535	0.993659		319.217	303.589	249.942	265.105	228.802	266.826		27.7703	30.7585	22.692	25.1202
43739		265.302	265.999	233.08	236.055	199.039	242.995				0	0	0	0	0	0		0	0	0	0	0	0		0	0	0	0	0	0		1.00079	1.00121	0.997568	0.991602	0.995665	0.994013		316.615	303.697	253.197	264.715	228.749	267.161		27.7703	30.7585	22.663	24.8357
43819		274.133	286.725	234.701	244.912	202.894	247.663				0	0	0	0	0	0		0	0	0	0	0	0		0	0	0	0	0	0		1.00054	1.00136	0.997469	0.992076	0.994868	0.994175		316.616	286.725	253.209	264.735	228.805	267.226		27.6243	30.7118	22.4808	24.8815
44019		310.029	264.614	245.151	247.806	211.358	235.114				0	0	0	0	0	0		0	0	0	0	0	0		0	0	0	0	0	0		1.00008	1.00036	0.997414	0.992274	0.994731	0.994725		310.029	304.393	245.151	247.806	228.807	267.254		27.3628	30.5978	22.663	24.53
44099		306.507	292.52	232.058	230.373	225.453	231.052				0	0	0	0	0	0		0	0	0	0	0	0		0	0	0	0	0	0		0.99955	0.998916	0.997802	0.992567	0.994791	0.99484		316.832	292.52	253.168	264.721	225.453	267.291		27.2823	30.7865	22.663	24.317
44179		298.958	291.688	236.173	233.696	211.394	263.504				0	0	0	0	0	0		0	0	0	0	0	0		0	0	0	0	0	0		0.999639	0.998436	0.997575	0.9928	0.99507	0.995007		316.612	291.688	253.196	264.719	228.804	263.504		27.2525	30.731	22.4808	24.0075
44259		301.2	282.057	223.132	243.986	214.884	242.174				0	0	0	0	0	0		0	0	0	0	0	0		0	0	0	0	0	0		0.999838	0.998458	0.997672	0.992523	0.99545	0.994503		316.611	282.057	253.184	264.721	228.798	267.55		27.514	30.594	22.4808	23.9088
44339		288.573	301.527	231.418	234.264	203.25	232.005				0	0	0	0	0	0		0	0	0	0	0	0		0	0	0	0	0	0		0.999967	0.998767	0.997559	0.992039	0.995387	0.994337		316.61	301.527	253.198	264.953	228.801	267.66		27.2525	30.6667	22.2548	23.8695
44439		320.322	293.78	273.238	248.8	230.849	263.041				0	0	0	0	0	0		0	0	0	0	0	0		0	0	0	0	0	0		1.00016	0.998878	0.997791	0.992021	0.995758	0.994379		320.322	293.78	273.238	248.8	230.849	263.041		27.172	30.5915	22.2415	23.6567
44520		313.293	248.284	261.908	248.979	213.883	243.653				0	0	0	0	0	0		0	0	0	0	0	0		0	0	0	0	0	0		1.00021	0.998907	0.997798	0.992175	0.995987	0.994397		313.293	305.002	261.908	248.979	228.683	267.656		27.2145	30.525	22.2007	23.4645
44619		288.006	292.603	232.361	240.525	222.606	277.103				0	0	0	0	0	0		0	0	0	0	0	0		0	0	0	0	0	0		0.999743	0.998832	0.997894	0.991566	0.995776	0.994126		316.784	292.603	253.338	265.118	222.606	277.103		27.1835	30.3	22.2007	23.257
44719		294.986	267.308	243.094	252.531	216.563	258.076				0	0	0	0	0	0		0	0	0	0	0	0		0	0	0	0	0	0		0.999367	0.999046	0.9979	0.990334	0.995979	0.993904		316.877	304.992	243.094	252.531	228.441	258.076		27.1835	30.2072	22.2007	23.4395
44799		266.626	268.98	246.725	247.781	203.885	258.824				0	0	0	0	0	0		0	0	0	0	0	0		0	0	0	0	0	0		0.999528	0.998953	0.998097	0.989338	0.996161	0.993598		316.837	304.999	246.725	247.781	228.439	258.824		27.056	30.1658	22.2007	23.3555
44879		310.845	292.527	224.035	262.932	203.277	259.922				0	0	0	0	0	0		0	0	0	0	0	0		0	0	0	0	0	0		0.999507	0.998343	0.998216	0.989413	0.996324	0.993531		310.845	292.527	253.443	262.932	228.437	259.922		26.9808	30.0107	22.2462	23.3905
45039		301.318	292.172	237.975	243.622	225.044	261.747				0	0	0	0	0	0		0	0	0	0	0	0		0	0	0	0	0	0		0.999369	0.997964	0.99815	0.98957	0.996318	0.992919		317.052	292.172	253.55	265.438	225.044	261.747		26.8003	29.986	22.099	23.3765
45118		292.516	259.147	236.267	238.452	234.528	252.312				0	0	0	0	0	0		0	0	0	0	0	0		0	0	0	0	0	0		0.999603	0.997843	0.99804	0.989735	0.996187	0.992105		317.047	305.752	253.558	265.405	234.528	252.312		26.8003	30.108	21.9812	23.3342
45198		314.955	299.12	215.521	249.364	221.487	257.527				0	0	0	0	0	0		0	0	0	0	0	0		0	0	0	0	0	0		0.999765	0.997761	0.998014	0.989845	0.996364	0.992082		314.955	299.12	253.56	249.364	228.437	257.527		26.8003	29.9707	21.9515	23.1695
45279		287.136	276.181	243.238	246.537	211.712	254.083				0	0	0	0	0	0		0	0	0	0	0	0		0	0	0	0	0	0		0.999512	0.997505	0.998089	0.989733	0.99651	0.991249		316.841	305.755	243.238	265.405	228.41	254.083		26.4815	29.9707	21.9812	22.96
45359		269.723	359.206	236.605	252.35	203.64	263.86				0	0	0	0	0	0		0	0	0	0	0	0		0	0	0	0	0	0		0.999552	0.997653	0.99787	0.989369	0.996294	0.990324		316.832	359.206	253.633	252.35	228.414	263.86		26.3645	30.242	22.0507	22.8313
45439		327.075	337.564	267.906	303.843	228.801	281.762				0	0	0	0	0	0		0	0	0	0	0	0		0	0	0	0	0	0		0.999626	0.997739	0.997685	0.988893	0.995987	0.990561		327.075	337.564	267.906	303.843	228.801	281.762		26.3115	29.986	22.0793	22.611
45519		302.961	299.925	267.775	272.807	222.641	256.273				0	0	0	0	0	0		0	0	0	0	0	0		0	0	0	0	0	0		0.999672	0.997761	0.997906	0.988613	0.995788	0.9906		316.802	299.925	267.775	272.807	222.641	256.273		26.3115	29.7635	21.8115	22.5258
45599		299.207	282.548	255.59	258.275	205.311	255.124				0	0	0	0	0	0		0	0	0	0	0	0		0	0	0	0	0	0		0.999726	0.997725	0.997931	0.988629	0.995512	0.990597		317.045	306.193	255.59	258.275	228.427	255.124		26.2895	29.8943	21.714	22.1665
45678		311.216	285.011	253.629	238.471	213.34	254.719				0	0	0	0	0	0		0	0	0	0	0	0		0	0	0	0	0	0		0.999787	0.997371	0.997909	0.988725	0.995362	0.99091		311.216	285.011	253.629	265.605	228.429	254.719		26.2235	29.7458	21.6498	21.9282
45758		298.704	289.875	237.009	246.19	207.574	260.238				0	0	0	0	0	0		0	0	0	0	0	0		0	0	0	0	0	0		0.999819	0.997319	0.997559	0.988647	0.995546	0.990813		317.043	289.875	254.021	265.916	228.399	260.238		26.2235	29.3253	21.707	22.0337
45859		279.463	284.143	252.391	246.948	195.873	239.384				0	0	0	0	0	0		0	0	0	0	0	0		0	0	0	0	0	0		0.999835	0.997436	0.997224	0.988813	0.995655	0.990904		317.154	284.143	252.391	266.089	228.34	268.626		25.907	29.1812	21.875	22.0058
45998		336.911	286.62	251.493	252.923	245.868	273.802				0	0	0	0	0	0		0	0	0	0	0	0		0	0	0	0	0	0		1.00002	0.997783	0.99755	0.989046	0.995922	0.991263		336.911	286.62	251.493	252.923	245.868	273.802		25.9025	28.8822	22.045	21.912
46078		337.979	276.301	256.192	243.579	213.841	265.707				0	0	0	0	0	0		0	0	0	0	0	0		0	0	0	0	0	0		0.999674	0.99792	0.99787	0.989172	0.996373	0.990733		337.979	306.205	256.192	266.093	228.258	265.707		25.842	28.7613	21.9225	21.758
46158		318.004	311.982	251.394	238.313	211.229	278.287				0	0	0	0	0	0		0	0	0	0	0	0		0	0	0	0	0	0		0.999119	0.997602	0.997696	0.989271	0.996371	0.990103		318.004	311.982	251.394	266.093	228.258	278.287		25.7462	28.7527	21.9225	21.5833
46258		303.336	270.866	253.05	238.867	217.517	262.305				0	0	0	0	0	0		0	0	0	0	0	0		0	0	0	0	0	0		0.999175	0.997424	0.997777	0.989453	0.996525	0.990244		317.455	306.482	253.05	266.123	228.24	262.305		25.7462	28.7697	21.9485	21.6132
46338		302.395	291.289	241.11	264.284	208.878	260.441				0	0	0	0	0	0		0	0	0	0	0	0		0	0	0	0	0	0		0.998871	0.997411	0.997644	0.9895	0.99688	0.990487		317.488	291.289	254.29	264.284	228.37	260.441		25.7462	28.863	21.7997	21.5655
46438		319.841	296.989	248.043	288.936	242.583	272.501				0	0	0	0	0	0		0	0	0	0	0	0		0	0	0	0	0	0		0.998582	0.997439	0.997918	0.989355	0.997326	0.990938		319.841	296.989	248.043	288.936	242.583	272.501		26.003	28.7962	21.8345	21.6133
46519		311.751	314.789	268.197	267.586	234.817	273.5				0	0	0	0	0	0		0	0	0	0	0	0		0	0	0	0	0	0		0.998321	0.997449	0.998179	0.989445	0.997592	0.990815		311.751	314.789	268.197	267.586	234.817	273.5		26.3185	28.6067	21.9853	21.5793
46619		315.525	274.772	255.536	265.883	222.141	267.702				0	0	0	0	0	0		0	0	0	0	0	0		0	0	0	0	0	0		0.997611	0.997874	0.998055	0.989661	0.997812	0.990623		315.525	307.063	255.536	265.883	228.385	267.702		26.2015	28.7757	21.913	21.8878
46699		296.411	279.375	267.731	268.272	230.97	266.128				0	0	0	0	0	0		0	0	0	0	0	0		0	0	0	0	0	0		0.997021	0.998257	0.998004	0.989607	0.99792	0.990543		318.042	307.607	267.731	268.272	230.97	266.128		26.2015	29.0732	21.913	22.1747
46779		298.57	286.347	228.288	247.892	210.892	254.503				0	0	0	0	0	0		0	0	0	0	0	0		0	0	0	0	0	0		0.996826	0.998178	0.998189	0.989721	0.997993	0.990627		318.052	286.347	254.583	267.595	228.381	254.503		26.2015	28.731	21.9853	22.137
46859		311.392	283.573	252.011	264.038	226.695	272.627				0	0	0	0	0	0		0	0	0	0	0	0		0	0	0	0	0	0		0.99684	0.998083	0.998172	0.989706	0.997341	0.99077		311.392	307.7	252.011	264.038	226.695	272.627		26.2177	28.5035	22.0783	22.1485
46999		332.574	320.025	260.333	298.99	243.067	263.68				0	0	0	0	0	0		0	0	0	0	0	0		0	0	0	0	0	0		0.996693	0.997805	0.997968	0.989869	0.99656	0.991482		332.574	320.025	260.333	298.99	243.067	263.68		26.2177	29.1125	22.1473	22.0722
47078		314.865	319.599	238.976	283.64	229.139	265.623				0	0	0	0	0	0		0	0	0	0	0	0		0	0	0	0	0	0		0.996742	0.997413	0.9976	0.990247	0.996632	0.99184		314.865	319.599	254.716	283.64	229.139	265.623		26.2177	29.7452	22.096	22.1172
47158		322.362	290.342	246.777	269.277	223.809	255.314				0	0	0	0	0	0		0	0	0	0	0	0		0	0	0	0	0	0		0.996853	0.997615	0.997912	0.990448	0.99701	0.992091		322.362	290.342	246.777	269.277	223.809	255.314		26.3185	29.7435	22.096	22.5875
47238		307.44	266.016	242.152	265.248	220.905	248.794				0	0	0	0	0	0		0	0	0	0	0	0		0	0	0	0	0	0		0.996983	0.997675	0.997567	0.990321	0.997325	0.992077		318.044	308.568	254.695	265.248	228.396	270.787		26.3185	29.6918	22.027	22.5875
47319		287.168	297.648	253.842	270.327	221.383	268.783				0	0	0	0	0	0		0	0	0	0	0	0		0	0	0	0	0	0		0.996994	0.997961	0.997582	0.989837	0.997069	0.9917		318.044	297.648	253.842	270.327	228.401	268.783		26.3185	29.6823	22.0783	22.4425
47399		299.18	289.938	246.789	257.178	197.453	265.928				0	0	0	0	0	0		0	0	0	0	0	0		0	0	0	0	0	0		0.997175	0.998059	0.997452	0.989347	0.997391	0.991739		318.037	289.938	246.789	257.178	228.394	265.928		26.3185	29.623	22.1523	23.1657
47498		293.766	256.309	221.756	250.767	222.377	261.372				0	0	0	0	0	0		0	0	0	0	0	0		0	0	0	0	0	0		0.996988	0.998047	0.997849	0.98839	0.997407	0.991324		318.159	308.905	254.897	250.767	228.394	261.372		26.2177	29.5235	22.243	23.1895
47599		320.931	322.007	274.561	287.276	238.04	289.272				0	0	0	0	0	0		0	0	0	0	0	0		0	0	0	0	0	0		0.997057	0.998122	0.998006	0.987721	0.997707	0.990697		320.931	322.007	274.561	287.276	238.04	289.272		26.264	29.348	22.3103	23.2382
47719		287.925	302.326	260.422	247.421	209.765	277.567				0	0	0	0	0	0		0	0	0	0	0	0		0	0	0	0	0	0		0.997044	0.998086	0.998456	0.988093	0.997889	0.990298		318.775	302.326	260.422	269.304	228.384	277.567		26.264	29.4142	22.3725	23.5335
47798		306.574	310.253	248.813	271.14	227.169	247.224				0	0	0	0	0	0		0	0	0	0	0	0		0	0	0	0	0	0		0.99717	0.998099	0.998471	0.987783	0.998206	0.990276		318.742	310.253	248.813	271.14	227.169	271.278		26.264	29.5182	22.3212	23.7783
47878		295.708	292.959	260.006	252.671	209.922	256.306				0	0	0	0	0	0		0	0	0	0	0	0		0	0	0	0	0	0		0.996953	0.997972	0.998044	0.987034	0.998295	0.990307		318.777	292.959	260.006	252.671	228.228	256.306		26.264	29.846	22.019	23.6887
47998		339.951	278.523	255.582	260.703	218.068	265.49				0	0	0	0	0	0		0	0	0	0	0	0		0	0	0	0	0	0		0.996869	0.997556	0.997994	0.98727	0.998307	0.990363		339.951	310.552	255.582	260.703	228.375	265.49		26.0068	30.1867	22.1415	23.6175
48098		358.86	324.066	270.229	286.503	240.096	275.099				0	0	0	0	0	0		0	0	0	0	0	0		0	0	0	0	0	0		0.996848	0.996661	0.998224	0.987199	0.998435	0.990432		358.86	324.066	270.229	286.503	240.096	275.099		26.1335	30.2342	22.0878	23.4325
48218		289.433	296.216	260.262	261.521	224.477	269.776				0	0	0	0	0	0		0	0	0	0	0	0		0	0	0	0	0	0		0.996155	0.996571	0.998271	0.987324	0.998727	0.990385		318.794	296.216	260.262	261.521	224.477	269.776		25.9097	30.7532	22.0878	23.3885
48298		333.311	299.343	264.504	267.605	217.279	268.887				0	0	0	0	0	0		0	0	0	0	0	0		0	0	0	0	0	0		0.995581	0.996835	0.998609	0.987631	0.999077	0.990772		333.311	299.343	264.504	267.605	228.141	268.887		25.8635	30.5015	22.0878	23.3885
48378		320.859	292.649	260.434	269.559	233.661	262.198				0	0	0	0	0	0		0	0	0	0	0	0		0	0	0	0	0	0		0.995417	0.996474	0.998585	0.987827	0.999326	0.991151		320.859	292.649	260.434	269.559	233.661	262.198		25.831	31.1567	22.0878	23.2532
48458		334.728	320.417	253.257	256.518	241.702	280.732				0	0	0	0	0	0		0	0	0	0	0	0		0	0	0	0	0	0		0.995362	0.996178	0.998667	0.98786	0.999365	0.991133		334.728	320.417	253.257	256.518	241.702	280.732		25.831	31.5623	22.2043	22.822
48539		296.822	266.319	264.14	225.686	231.04	256.633				0	0	0	0	0	0		0	0	0	0	0	0		0	0	0	0	0	0		0.99551	0.996391	0.998713	0.988	0.999506	0.990871		318.745	312.307	264.14	270.203	231.04	256.633		25.831	31.3878	22.2043	23.2965
48618		304.491	288.364	238.51	263.045	216.139	273.906				0	0	0	0	0	0		0	0	0	0	0	0		0	0	0	0	0	0		0.995169	0.996579	0.998812	0.988122	0.99998	0.990827		318.841	288.364	255.347	263.045	228.153	273.906		25.8773	31.4338	22.2432	23.0275
48718		326.225	301.393	269.741	288.676	232.004	286.658				0	0	0	0	0	0		0	0	0	0	0	0		0	0	0	0	0	0		0.994829	0.996363	0.998355	0.988394	1.0003	0.991004		326.225	301.393	269.741	288.676	232.004	286.658		25.8773	31.4338	22.2432	23.442
48798		310.416	327.033	241.645	279.85	220.333	291.926				0	0	0	0	0	0		0	0	0	0	0	0		0	0	0	0	0	0		0.994766	0.996218	0.998444	0.98821	1.00038	0.991288		318.789	327.033	255.384	279.85	228.123	291.926		25.831	31.3698	22.2432	23.442
48878		300.163	277.399	227.398	258.333	251.736	267.896				0	0	0	0	0	0		0	0	0	0	0	0		0	0	0	0	0	0		0.994956	0.996275	0.998229	0.988089	1.0006	0.990663		318.31	312.681	255.55	258.333	251.736	267.896		25.8473	31.3698	22.3	23.5892
48998		309.158	302.09	246.769	270.784	228.176	272.436				0	0	0	0	0	0		0	0	0	0	0	0		0	0	0	0	0	0		0.995037	0.996461	0.998365	0.987703	1.0008	0.989345		318.278	302.09	246.769	270.784	228.176	272.436		25.8473	31.3698	22.34	23.3655
49098		308.108	318.894	251.367	252.88	210.23	252.681				0	0	0	0	0	0		0	0	0	0	0	0		0	0	0	0	0	0		0.994932	0.996467	0.998426	0.986939	1.00078	0.990815		318.785	318.894	251.367	252.88	228.14	272.026		25.831	31.2485	22.491	23.1803
49178		309.782	305.76	247.605	258.001	211.186	235.874				0	0	0	0	0	0		0	0	0	0	0	0		0	0	0	0	0	0		0.994706	0.996724	0.99847	0.987129	1.00079	0.989557		318.869	305.76	247.605	258.001	228.169	272.098		25.8773	31.5405	22.451	23.1253
49258		340.019	341.004	278.812	281.481	231.26	254.036				0	0	0	0	0	0		0	0	0	0	0	0		0	0	0	0	0	0		0.994657	0.996689	0.998367	0.987616	1.00059	0.989664		340.019	341.004	278.812	281.481	231.26	272.155		25.8773	31.6553	22.3	23.1928
49359		292.126	283.041	240.094	284.726	206.701	264.87				0	0	0	0	0	0		0	0	0	0	0	0		0	0	0	0	0	0		0.994945	0.997077	0.998588	0.98769	1.00054	0.989807		318.961	312.968	255.54	284.726	228.102	264.87		26.065	31.7853	22.3	23.0395
49438		293.665	308.619	234.358	271.561	215.248	252.013				0	0	0	0	0	0		0	0	0	0	0	0		0	0	0	0	0	0		0.995481	0.997393	0.998996	0.988032	1.00077	0.989862		319	308.619	255.575	271.561	228.062	272.145		26.5653	31.775	22.225	23.0395
49518		300.692	316.376	227.64	280.212	221.626	252.589				0	0	0	0	0	0		0	0	0	0	0	0		0	0	0	0	0	0		0.995432	0.997409	0.999016	0.988145	1.00081	0.989721		318.944	316.376	255.575	280.212	228.14	272.152		26.101	31.6635	22.225	23.0395
49598		257.645	291.948	237.536	244.633	205.237	255.044				0	0	0	0	0	0		0	0	0	0	0	0		0	0	0	0	0	0		0.995414	0.997496	0.998989	0.988391	1.00094	0.989945		318.945	291.948	255.575	271.164	228.138	272.141		26.101	31.6635	22.003	23.2778
49698		268.207	291.758	230.589	251.368	215.267	243.27				0	0	0	0	0	0		0	0	0	0	0	0		0	0	0	0	0	0		0.995678	0.997749	0.998807	0.98878	1.00106	0.990201		318.993	291.758	255.58	271.188	228.012	272.127		26.6013	31.3485	22.003	23.6802
49778		312.248	305.013	246.01	262.901	232.564	237.278				0	0	0	0	0	0		0	0	0	0	0	0		0	0	0	0	0	0		0.995903	0.997564	0.998691	0.989141	1.00137	0.990208		318.986	305.013	246.01	262.901	232.564	272.217		26.6013	31.3485	22.003	23.7997
49878		306.256	314.609	246.784	286.13	214.878	277.558				0	0	0	0	0	0		0	0	0	0	0	0		0	0	0	0	0	0		0.995924	0.997519	0.998921	0.989379	1.00142	0.990259		318.985	314.609	246.784	286.13	227.748	277.558		26.5653	31.3485	22.003	23.962
49998		323.271	294.58	251.772	259.012	238.332	258.541				0	0	0	0	0	0		0	0	0	0	0	0		0	0	0	0	0	0		0.995772	0.997818	0.999166	0.989363	1.00171	0.989761		323.271	294.58	251.772	259.012	238.332	258.541		26.5653	31.3485	22.003	23.9142
50098		300.241	273.124	217.275	263.267	234.739	248.03				0	0	0	0	0	0		0	0	0	0	0	0		0	0	0	0	0	0		0.996117	0.997818	0.999178	0.989469	1.00179	0.989299		318.978	313.175	255.57	263.267	234.739	272.279		26.5653	31.3485	21.8793	23.8307
50178		292.227	260.329	219.267	237.873	195.394	244.426				0	0	0	0	0	0		0	0	0	0	0	0		0	0	0	0	0	0		0.99622	0.997839	0.999344	0.989522	1.00182	0.98947		319.115	313.17	255.587	271.469	227.874	272.267		26.6258	30.9667	21.816	23.8307
50258		286.724	296.356	235.169	258.877	219.951	244.601				0	0	0	0	0	0		0	0	0	0	0	0		0	0	0	0	0	0		0.996663	0.998188	0.99958	0.989679	1.00181	0.989873		319.22	296.356	255.707	258.877	227.876	272.24		26.6573	30.8345	21.8805	23.735
50338		314.081	333.226	231.902	286.687	228.401	267.229				0	0	0	0	0	0		0	0	0	0	0	0		0	0	0	0	0	0		0.996763	0.998543	0.999167	0.989861	1.00204	0.990135		314.081	333.226	255.765	286.687	228.401	267.229		26.6573	30.964	21.8805	23.9503
50418		302.318	301.69	256.144	249.933	217.199	260.387				0	0	0	0	0	0		0	0	0	0	0	0		0	0	0	0	0	0		0.996788	0.998713	0.998768	0.989866	1.00231	0.990013		319.219	301.69	256.144	271.533	228.046	260.387		26.6573	31.0453	21.8805	24.137
50498		298.507	294.679	232.001	274.891	206.88	251.895				0	0	0	0	0	0		0	0	0	0	0	0		0	0	0	0	0	0		0.997003	0.998896	0.998744	0.989922	1.00206	0.99019		319.218	294.679	255.824	274.891	228.078	272.128		26.6573	31.2783	21.8805	24.32
50598		277.686	270.766	233.594	239.88	226.458	248.538				0	0	0	0	0	0		0	0	0	0	0	0		0	0	0	0	0	0		0.99678	0.999096	0.998868	0.98949	1.00202	0.99036		319.265	313.922	255.807	271.684	226.458	272.119		26.7545	31.364	21.8233	24.157
50698		278.949	313.339	233.102	248.524	201.057	260.881				0	0	0	0	0	0		0	0	0	0	0	0		0	0	0	0	0	0		0.996855	0.999471	0.99883	0.989244	1.00225	0.990422		319.256	313.339	255.813	271.713	227.821	260.881		26.5872	31.2495	21.8065	23.748
50798		270.758	285.125	227.19	235.489	207.416	256.839				0	0	0	0	0	0		0	0	0	0	0	0		0	0	0	0	0	0		0.996475	0.999204	0.999106	0.989184	1.00235	0.990683		319.301	313.92	255.774	271.72	227.812	272.107		26.3372	30.9703	21.6238	23.539
50878		308.86	365.9	258.64	273.009	228.123	282.95				0	0	0	0	0	0		0	0	0	0	0	0		0	0	0	0	0	0		0.996416	0.999198	0.999147	0.98945	1.00245	0.990133		319.308	365.9	258.64	273.009	228.123	282.95		26.3372	31.1623	21.6238	23.6335
50998		336.743	303.126	249.761	263.056	216.534	278.517				0	0	0	0	0	0		0	0	0	0	0	0		0	0	0	0	0	0		0.996213	0.999194	0.998882	0.98952	1.00255	0.989625		336.743	303.126	249.761	263.056	227.605	278.517		26.3372	31.0633	21.6238	23.6335
51078		288.186	294.378	204.604	243.386	226.465	239.37				0	0	0	0	0	0		0	0	0	0	0	0		0	0	0	0	0	0		0.996223	0.999179	0.999185	0.989191	1.00249	0.989565		319.331	294.378	255.763	272.11	226.465	272.261		26.5872	31.0633	21.6238	23.5965
51158		294.162	293.051	246.71	249.71	243.728	274.13				0	0	0	0	0	0		0	0	0	0	0	0		0	0	0	0	0	0		0.996333	0.998992	0.999235	0.989356	1.00268	0.989705		319.317	293.051	246.71	272.066	243.728	274.13		26.5872	31.4362	21.6238	23.5965
51238		305.92	299.564	242.708	264.952	221.533	277.3				0	0	0	0	0	0		0	0	0	0	0	0		0	0	0	0	0	0		0.996359	0.999092	0.999413	0.989524	1.00272	0.989955		319.222	299.564	255.731	264.952	227.294	277.3		26.6573	31.4467	21.8065	23.5965
51318		290.861	291.906	240.353	259.179	214.593	256.29				0	0	0	0	0	0		0	0	0	0	0	0		0	0	0	0	0	0		0.996243	0.999199	0.999327	0.989467	1.00263	0.990017		319.328	291.906	255.827	259.179	227.305	272.23		26.7545	31.436	21.983	23.6145
51458		305.371	326.598	247.642	270.263	235.765	287.712				0	0	0	0	0	0		0	0	0	0	0	0		0	0	0	0	0	0		0.996197	0.999403	0.999447	0.989603	1.00242	0.989802		319.334	326.598	247.642	270.263	235.765	287.712		26.7545	31.436	21.8515	23.6783
51558		318.039	292.361	259.359	281.448	215.88	243.905				0	0	0	0	0	0		0	0	0	0	0	0		0	0	0	0	0	0		0.996266	0.999555	0.999107	0.989898	1.00247	0.989231		318.039	292.361	259.359	281.448	227.618	272.284		26.7545	31.3315	21.627	23.7153
51638		304.83	333.128	230.348	242.929	228.428	263.501				0	0	0	0	0	0		0	0	0	0	0	0		0	0	0	0	0	0		0.996308	0.999323	0.998704	0.989958	1.00213	0.98946		319.321	333.128	256.022	272.331	228.428	263.501		26.7545	31.266	21.627	23.6783
51718		285.664	297.553	239.176	264.959	214.832	260.28				0	0	0	0	0	0		0	0	0	0	0	0		0	0	0	0	0	0		0.996428	0.999343	0.998364	0.990181	1.00218	0.989722		319.306	297.553	256.028	264.959	227.359	260.28		26.5872	31.2285	21.5317	23.5035
51798		311.212	264.283	228.99	235.16	207.261	257.357				0	0	0	0	0	0		0	0	0	0	0	0		0	0	0	0	0	0		0.996486	0.999206	0.998479	0.990319	1.00233	0.989736		319.299	314.801	256.026	272.322	227.341	272.249		26.5872	31.0227	21.5317	23.4385
51878		303.263	273.817	245.811	257.717	215.119	270.785				0	0	0	0	0	0		0	0	0	0	0	0		0	0	0	0	0	0		0.996796	0.99927	0.998347	0.990767	1.00254	0.989908		319.457	314.8	245.811	257.717	227.316	270.785		26.7512	30.9352	21.5317	23.6383
51998		330.31	302.353	277.665	272.316	210.418	260.593				0	0	0	0	0	0		0	0	0	0	0	0		0	0	0	0	0	0		0.997028	0.999665	0.998334	0.99084	1.00239	0.989988		330.31	302.353	277.665	272.316	227.334	260.593		26.7512	31.0227	21.6842	23.4385
52078		291.651	337.401	232.367	256.879	204.268	254.461				0	0	0	0	0	0		0	0	0	0	0	0		0	0	0	0	0	0		0.99686	0.999854	0.998356	0.990899	1.00251	0.990007		319.45	337.401	256.063	256.879	227.32	272.231		26.7512	31.059	21.6093	23.6383
52158		294.12	295.85	235.443	253.272	220.62	309.067				0	0	0	0	0	0		0	0	0	0	0	0		0	0	0	0	0	0		0.996862	0.999983	0.998142	0.991046	1.00282	0.990195		319.449	295.85	256.116	272.55	227.283	309.067		26.7512	30.9715	21.4283	23.6245
52238		312.291	281.198	226.894	258.101	221.006	258.608				0	0	0	0	0	0		0	0	0	0	0	0		0	0	0	0	0	0		0.996862	1.00001	0.997963	0.99102	1.00296	0.990302		319.61	314.828	256.121	258.101	227.266	258.608		26.5585	30.9125	21.4283	23.6245
52318		319.002	262.328	262.065	263.981	206.395	285.541				0	0	0	0	0	0		0	0	0	0	0	0		0	0	0	0	0	0		0.997076	1.00001	0.997482	0.991216	1.00306	0.990166		319.002	314.829	262.065	263.981	227.254	285.541		26.5585	30.878	21.4283	23.5563
52438		321.895	324.955	243.683	276.433	223.431	266.063				0	0	0	0	0	0		0	0	0	0	0	0		0	0	0	0	0	0		0.997262	1.00003	0.997289	0.991433	1.00281	0.989942		321.895	324.955	256.186	276.433	227.091	266.063		26.5585	30.8243	21.4752	23.5563
52558		321.776	304.897	264.648	282.814	230.272	267.3				0	0	0	0	0	0		0	0	0	0	0	0		0	0	0	0	0	0		0.997274	0.999951	0.997279	0.991551	1.00271	0.989737		321.776	304.897	264.648	282.814	230.272	267.3		26.5585	30.8243	21.4752	23.6545
52638		298.095	292.598	230.909	262.561	210.38	265.645				0	0	0	0	0	0		0	0	0	0	0	0		0	0	0	0	0	0		0.997075	1.00004	0.997223	0.991088	1.0027	0.989763		319.61	292.598	256.188	262.561	227.103	265.645		26.5585	30.8243	21.4752	23.6545
52718		297.908	285.67	259.648	260.357	213.845	275.505				0	0	0	0	0	0		0	0	0	0	0	0		0	0	0	0	0	0		0.996843	1.00014	0.997244	0.991289	1.00267	0.990063		319.61	314.792	259.648	260.357	226.901	275.505		26.5585	30.8417	21.6915	23.6545
52798		283.845	288.539	245.353	268.825	206.729	274.011				0	0	0	0	0	0		0	0	0	0	0	0		0	0	0	0	0	0		0.996978	1.00004	0.99794	0.991512	1.00305	0.9903		319.436	314.793	256.121	268.825	226.842	274.011		26.7512	30.8417	21.6445	23.6545
52878		306.782	278.461	252.671	255.278	213.499	285.117				0	0	0	0	0	0		0	0	0	0	0	0		0	0	0	0	0	0		0.996995	0.999959	0.997972	0.991719	1.00281	0.990357		319.435	314.832	252.671	272.699	226.88	285.117		26.7512	30.878	21.6445	23.6545
52998		335.803	306.748	274.436	300.722	254.213	270.4				0	0	0	0	0	0		0	0	0	0	0	0		0	0	0	0	0	0		0.997094	0.999902	0.997332	0.991118	1.00285	0.99073		335.803	306.748	274.436	300.722	254.213	270.4		26.9185	30.9207	21.6445	23.7385
53118		319.61	314.997	248.791	276.918	223.528	296.015				0	0	0	0	0	0		0	0	0	0	0	0		0	0	0	0	0	0		0.997372	0.999927	0.997428	0.991302	1.00278	0.990658		319.61	314.997	248.791	276.918	226.883	296.015		26.7545	30.9207	21.6915	23.8385
53218		326.832	304.785	249.967	260.314	246.372	282.717				0	0	0	0	0	0		0	0	0	0	0	0		0	0	0	0	0	0		0.997464	1.00007	0.997467	0.991185	1.00281	0.990681		326.832	304.785	249.967	260.314	246.372	282.717		26.7545	31.0288	21.7365	23.8385
53298		329.193	302.66	254.362	249.177	224.405	294.542				0	0	0	0	0	0		0	0	0	0	0	0		0	0	0	0	0	0		0.997333	0.999957	0.997375	0.991304	1.00289	0.990634		329.193	302.66	254.362	272.958	226.719	294.542		26.5872	31.0288	21.7365	23.8385
53378		290.416	302.716	224.831	268.423	236.287	256.99				0	0	0	0	0	0		0	0	0	0	0	0		0	0	0	0	0	0		0.997241	1.00015	0.99751	0.991088	1.00287	0.990836		319.227	302.716	256.223	268.423	236.287	272.572		26.3372	31.4813	21.5203	23.7125
53458		346.492	307.347	240.591	290.458	217.121	249.975				0	0	0	0	0	0		0	0	0	0	0	0		0	0	0	0	0	0		0.997264	1.0001	0.997523	0.991282	1.00281	0.990863		346.492	307.347	256.269	290.458	226.72	272.616		26.3372	31.671	21.4167	23.8085
53538		301.086	336.523	262.896	268.216	233.953	280.061				0	0	0	0	0	0		0	0	0	0	0	0		0	0	0	0	0	0		0.997096	0.999269	0.997497	0.991437	1.00269	0.990649		319.228	336.523	262.896	268.216	233.953	280.061		26.3372	31.5773	21.3702	23.8085
53618		304.414	314.902	247.836	260.758	209.545	267.82				0	0	0	0	0	0		0	0	0	0	0	0		0	0	0	0	0	0		0.997089	0.998853	0.997583	0.991756	1.00261	0.990716		319.217	314.902	247.836	260.758	226.701	267.82		26.24	31.6268	21.3315	23.8037
53698		301.768	283.865	235.915	258.586	214.527	268.101				0	0	0	0	0	0		0	0	0	0	0	0		0	0	0	0	0	0		0.997178	0.997746	0.997275	0.992145	1.00266	0.990514		318.999	316.37	256.229	258.586	226.7	268.101		26.375	31.6425	21.226	23.6783
53778		305.73	306.211	253.505	277.283	218.004	274.875				0	0	0	0	0	0		0	0	0	0	0	0		0	0	0	0	0	0		0.997215	0.99674	0.997257	0.992381	1.00237	0.990629		318.934	306.211	253.505	277.283	226.702	274.875		26.3145	31.6508	21.0847	23.5778
53858		291.342	300.584	277.83	295.724	202.796	272.195				0	0	0	0	0	0		0	0	0	0	0	0		0	0	0	0	0	0		0.99738	0.996537	0.997314	0.992056	1.00238	0.990893		318.992	300.584	277.83	295.724	226.702	272.195		26.375	31.6508	21.0847	23.4645
53998		345.731	308.93	257.31	276.303	225.747	298.975				0	0	0	0	0	0		0	0	0	0	0	0		0	0	0	0	0	0		0.997238	0.996314	0.997522	0.991577	1.00212	0.990995		345.731	308.93	257.31	276.303	226.733	298.975		26.3145	31.4557	21.128	23.7513
54078		331.034	309.859	263.889	262.929	224.669	296.555				0	0	0	0	0	0		0	0	0	0	0	0		0	0	0	0	0	0		0.997364	0.995935	0.997668	0.991804	1.00247	0.990872		331.034	309.859	263.889	262.929	226.701	296.555		26.4158	31.5915	21.1895	23.8995
54178		280.538	316.177	241.651	275.656	226.41	258.808				0	0	0	0	0	0		0	0	0	0	0	0		0	0	0	0	0	0		0.997244	0.995022	0.997747	0.991703	1.00274	0.990639		318.767	316.177	256.471	275.656	226.41	272.907		25.9625	31.4413	21.0805	23.7167
54258		304.659	300.899	263.271	262.466	245.698	269.469				0	0	0	0	0	0		0	0	0	0	0	0		0	0	0	0	0	0		0.997212	0.994135	0.997758	0.99169	1.00251	0.990018		318.768	300.899	263.271	262.466	245.698	269.469		26.046	31.4413	21.0805	23.5442
54358		270.274	326.66	232.986	263.736	215.081	287.999				0	0	0	0	0	0		0	0	0	0	0	0		0	0	0	0	0	0		0.997356	0.994461	0.997821	0.991468	1.00256	0.990341		318.762	326.66	256.465	263.736	226.701	287.999		26.046	31.616	21.0805	23.486
54458		311.264	312.51	252.996	267.89	218.631	263.498				0	0	0	0	0	0		0	0	0	0	0	0		0	0	0	0	0	0		0.997349	0.994596	0.998017	0.990707	1.00229	0.990488		318.762	312.51	252.996	267.89	226.73	263.498		26.046	31.5763	21.0805	23.486
54538		341.842	315.574	297.351	277.032	231.625	329.62				0	0	0	0	0	0		0	0	0	0	0	0		0	0	0	0	0	0		0.997574	0.994745	0.998085	0.990431	1.00205	0.990693		341.842	315.574	297.351	277.032	231.625	329.62		26.046	31.6683	21.0805	23.5985
54638		329.339	335.855	264.022	273.175	234.279	306.553				0	0	0	0	0	0		0	0	0	0	0	0		0	0	0	0	0	0		0.997613	0.994828	0.998105	0.99065	1.00208	0.990891		329.339	335.855	264.022	273.175	234.279	306.553		26.046	31.789	21.0447	23.6132
54718		277.299	316.711	252.841	284.769	233.761	285.099				0	0	0	0	0	0		0	0	0	0	0	0		0	0	0	0	0	0		0.997668	0.995133	0.99831	0.990195	1.00212	0.99099		318.747	316.711	252.841	284.769	233.761	285.099		26.046	31.692	21.112	23.6318
54798		322.32	295.566	255.147	271.513	228.145	279.44				0	0	0	0	0	0		0	0	0	0	0	0		0	0	0	0	0	0		0.997759	0.995344	0.998609	0.989697	1.00208	0.991179		322.32	295.566	255.147	271.513	228.145	279.44		26.4158	32.033	21.1675	23.7298
54878		319.904	302.434	249.047	260.938	225.326	235.615				0	0	0	0	0	0		0	0	0	0	0	0		0	0	0	0	0	0		0.997925	0.995551	0.99869	0.989532	1.00216	0.991335		319.904	302.434	249.047	260.938	226.703	273.441		26.4158	31.9337	21.2175	23.685
54998		325.347	335.982	254.722	275.101	225.203	263.315				0	0	0	0	0	0		0	0	0	0	0	0		0	0	0	0	0	0		0.997871	0.995721	0.998652	0.989582	1.00231	0.991434		325.347	335.982	254.722	275.101	226.702	263.315		26.4818	31.9337	21.33	23.685
55078		316.617	328.327	275.784	283.577	222.637	299.375				0	0	0	0	0	0		0	0	0	0	0	0		0	0	0	0	0	0		0.997861	0.995617	0.99882	0.989662	1.00232	0.99138		316.617	328.327	275.784	283.577	226.688	299.375		26.4818	31.8032	21.4215	23.666
55198		292.906	318.512	237.656	263.132	206.499	265.875				0	0	0	0	0	0		0	0	0	0	0	0		0	0	0	0	0	0		0.997813	0.995731	0.998737	0.98971	1.0023	0.991275		318.885	318.512	257.303	263.132	226.689	265.875		26.4818	31.4297	21.6868	23.6248
55278		276.826	326.917	236.581	271.17	253.087	265.047				0	0	0	0	0	0		0	0	0	0	0	0		0	0	0	0	0	0		0.997521	0.996149	0.998792	0.989645	1.00231	0.99106		318.909	326.917	257.31	271.17	253.087	265.047		26.3145	32.3155	21.6248	23.6248
55358		268.21	293.439	254.627	244.408	220.742	248.338				0	0	0	0	0	0		0	0	0	0	0	0		0	0	0	0	0	0		0.997651	0.996255	0.998713	0.989654	1.00244	0.991049		318.982	318.866	254.627	274.275	226.685	273.76		26.375	32.3155	21.597	23.6248
55438		311.996	316.057	260.805	274.078	202.815	260.403				0	0	0	0	0	0		0	0	0	0	0	0		0	0	0	0	0	0		0.997794	0.996455	0.998858	0.990188	1.00253	0.991179		318.977	316.057	260.805	274.078	226.616	273.75		26.375	32.4492	21.6833	23.6825
55558		309.21	312.739	244.044	274.027	241.064	289.52				0	0	0	0	0	0		0	0	0	0	0	0		0	0	0	0	0	0		0.997925	0.99645	0.999197	0.990062	1.00249	0.991752		318.973	312.739	257.981	274.027	241.064	289.52		26.375	32.327	21.9633	23.857
55638		306.347	298.895	272.707	283.919	251.965	285.104				0	0	0	0	0	0		0	0	0	0	0	0		0	0	0	0	0	0		0.998083	0.996302	0.999005	0.98959	1.00242	0.991747		319.01	298.895	272.707	283.919	251.965	285.104		26.49	32.1413	21.7873	23.857
55718		288.834	303.263	242.61	264.711	232.604	255.854				0	0	0	0	0	0		0	0	0	0	0	0		0	0	0	0	0	0		0.997462	0.996528	0.999125	0.989831	1.00248	0.991564		319.018	303.263	258.065	264.711	232.604	274.048		26.49	32.1413	22.0078	24.0357
55798		284.775	297.917	250.36	259.292	219.128	276.171				0	0	0	0	0	0		0	0	0	0	0	0		0	0	0	0	0	0		0.996962	0.996795	0.999302	0.989606	1.00242	0.991578		319.038	297.917	250.36	275.011	226.52	276.171		26.49	32.245	22.0078	24.3682
55878		303.726	313.899	241.015	260.847	195.518	241.569				0	0	0	0	0	0		0	0	0	0	0	0		0	0	0	0	0	0		0.996913	0.996975	0.999244	0.989405	1.00232	0.991866		319.044	313.899	257.973	260.847	226.524	274.116		26.49	32.2732	21.9633	24.2555
55998		291.831	277.433	248.029	250.378	216.336	252.893				0	0	0	0	0	0		0	0	0	0	0	0		0	0	0	0	0	0		0.996966	0.997165	0.999399	0.989815	1.0023	0.992053		319.004	319.171	248.029	275.114	226.465	274.144		26.375	32.2902	21.6833	24.194
56118		313.649	326.326	254.8	259.883	243.482	272.57				0	0	0	0	0	0		0	0	0	0	0	0		0	0	0	0	0	0		0.996721	0.996912	0.99961	0.989715	1.00224	0.992517		319.066	326.326	254.8	275.313	243.482	272.57		26.49	32.2902	21.5073	24.2095
56198		305.573	332.308	256.052	256.101	233.59	265.742				0	0	0	0	0	0		0	0	0	0	0	0		0	0	0	0	0	0		0.996414	0.997029	0.999883	0.98933	1.0024	0.992802		319.102	332.308	256.052	275.614	233.59	265.742		26.49	32.38	21.7873	24.3285
56278		314.078	310.669	250.47	262.636	195.681	248.383				0	0	0	0	0	0		0	0	0	0	0	0		0	0	0	0	0	0		0.99647	0.997476	0.999961	0.989123	1.00236	0.992667		319.096	310.669	250.47	262.636	226.465	274.281		26.49	32.499	22.0078	24.458
56358		291.506	323.711	251.01	228.817	247.98	254.566				0	0	0	0	0	0		0	0	0	0	0	0		0	0	0	0	0	0		0.99649	0.997537	0.999938	0.989145	1.00237	0.992569		319.093	323.711	251.01	276.019	247.98	274.38		26.49	32.396	21.9188	24.458
56438		287.044	331.699	256.827	256.579	239.15	269.679				0	0	0	0	0	0		0	0	0	0	0	0		0	0	0	0	0	0		0.996477	0.997586	0.999965	0.989442	1.00245	0.992759		319.01	331.699	256.827	275.941	239.15	269.679		26.375	32.6422	21.7493	24.52
56518		294.434	325.285	242.774	265.141	210.985	234.423				0	0	0	0	0	0		0	0	0	0	0	0		0	0	0	0	0	0		0.996766	0.998057	0.999715	0.990018	1.00244	0.992813		319.061	325.285	258.063	265.141	226.465	274.629		26.49	32.6765	21.9698	24.6623
56598		262.465	269.883	229.466	248.487	216.268	230.419				0	0	0	0	0	0		0	0	0	0	0	0		0	0	0	0	0	0		0.996862	0.998683	0.999636	0.990252	1.00216	0.992856		319.05	319.782	258.129	276.111	226.464	274.839		26.49	32.726	22.0077	24.9535
56678		319.424	314.805	238.057	262.475	249.785	277.724				0	0	0	0	0	0		0	0	0	0	0	0		0	0	0	0	0	0		0.996957	0.999228	0.99965	0.989966	1.00215	0.993066		319.424	314.805	258.128	262.475	249.785	277.724		26.5387	32.8625	22.0077	24.6578
56758		309.49	323.308	257.492	256.722	223.69	280.615				0	0	0	0	0	0		0	0	0	0	0	0		0	0	0	0	0	0		0.996919	0.999253	0.999527	0.98945	1.0019	0.993429		319.239	323.308	257.492	276.126	226.473	280.615		26.603	32.8835	22.0077	24.4883
56878		275.992	327.298	228.812	261.148	218.261	281.992				0	0	0	0	0	0		0	0	0	0	0	0		0	0	0	0	0	0		0.996684	0.999119	0.999531	0.988917	1.00206	0.993506		319.253	327.298	258.137	276.106	226.464	281.992		26.603	32.8625	22.0705	24.135
56998		285.384	349.837	270.527	266.397	248.032	265.024				0	0	0	0	0	0		0	0	0	0	0	0		0	0	0	0	0	0		0.996614	0.999522	0.999797	0.988818	1.00213	0.993537		319.22	349.837	270.527	266.397	248.032	265.024		26.5387	31.7663	22.0705	24.4883
57078		268.432	275.413	241.235	274.434	214.24	243.692				0	0	0	0	0	0		0	0	0	0	0	0		0	0	0	0	0	0		0.99651	0.999805	1.00014	0.989101	1.00253	0.99379		319.221	319.79	258.089	274.434	226.462	275.323		26.2887	31.2918	22.0705	24.6533
57178		285.064	316.36	235.42	281.861	225.631	257.931				0	0	0	0	0	0		0	0	0	0	0	0		0	0	0	0	0	0		0.996665	1.00003	1.0004	0.989155	1.00255	0.994042		319.22	316.36	258.067	281.861	226.449	275.289		26.2887	31.7663	22.0077	24.7665
57258		304.203	358.09	269.41	279.039	222.208	310.353				0	0	0	0	0	0		0	0	0	0	0	0		0	0	0	0	0	0		0.996636	1.00014	1.00052	0.989293	1.00241	0.994093		319.22	358.09	269.41	279.039	226.463	310.353		26.2887	31.2918	22.0077	24.9165
57358		304.714	333.56	258.602	278.903	207.253	312.378				0	0	0	0	0	0		0	0	0	0	0	0		0	0	0	0	0	0		0.996728	1.00052	1.00069	0.989413	1.00258	0.994336		319.065	333.56	258.602	278.903	226.449	312.378		26.49	31.7663	21.9698	24.6037
57458		320.854	363.351	255.283	288.74	233.76	274.113				0	0	0	0	0	0		0	0	0	0	0	0		0	0	0	0	0	0		0.996929	1.00089	1.00071	0.989685	1.00248	0.99458		320.854	363.351	255.283	288.74	233.76	274.113		26.5387	31.7873	22.0077	24.6037
57538		310.257	367.314	243.356	284.25	213.712	257.616				0	0	0	0	0	0		0	0	0	0	0	0		0	0	0	0	0	0		0.996929	1.00126	1.0006	0.989981	1.00284	0.994856		319.238	367.314	258.186	284.25	226.444	275.345		26.603	31.3738	22.2088	24.9165
57618		317.501	337.254	253.637	261.999	213.78	235.735				0	0	0	0	0	0		0	0	0	0	0	0		0	0	0	0	0	0		0.996886	1.00139	1.00074	0.990059	1.0029	0.995133		317.501	337.254	253.637	276.534	226.461	275.407		26.7512	31.2453	22.5197	25.1442
57698		348.436	318.929	265.381	260.148	200.309	272.306				0	0	0	0	0	0		0	0	0	0	0	0		0	0	0	0	0	0		0.996974	1.00154	1.00061	0.990047	1.00283	0.9954		348.436	318.929	265.381	276.536	226.444	272.306		26.5012	31.3738	22.5197	25.026
57798		325.465	325.117	272.244	281.017	223.904	253.384				0	0	0	0	0	0		0	0	0	0	0	0		0	0	0	0	0	0		0.996891	1.00195	1.00082	0.990429	1.00292	0.995606		325.465	325.117	272.244	281.017	226.442	275.379		26.3625	31.4495	22.5197	25.026
57878		310.959	318.849	250.053	283.39	200.85	273.672				0	0	0	0	0	0		0	0	0	0	0	0		0	0	0	0	0	0		0.996942	1.00218	1.00087	0.990727	1.00299	0.995971		319.237	318.849	250.053	283.39	226.441	273.672		26.2143	31.4495	22.2088	25.026
57998		322.853	355.517	250.209	282.031	213.558	279.705				0	0	0	0	0	0		0	0	0	0	0	0		0	0	0	0	0	0		0.996824	1.00241	1.00087	0.99096	1.00293	0.996541		322.853	355.517	250.209	282.031	226.442	279.705		26.2143	31.6038	22.2088	25.351
58078		289.132	305.764	245.899	261.447	197.445	260.424				0	0	0	0	0	0		0	0	0	0	0	0		0	0	0	0	0	0		0.997033	1.00278	1.00103	0.990671	1.0027	0.996329		319.231	305.764	258.455	276.75	226.447	275.44		26.2143	31.6725	22.5197	25.351
58158		295.665	280.474	239.377	247.791	199	247.569				0	0	0	0	0	0		0	0	0	0	0	0		0	0	0	0	0	0		0.997167	1.00281	1.00123	0.990375	1.0026	0.995986		319.208	319.937	258.622	276.885	226.448	275.708		26.15	31.6725	22.5198	25.3517
58238		302.418	303.186	241.519	261.56	216.938	253.197				0	0	0	0	0	0		0	0	0	0	0	0		0	0	0	0	0	0		0.997366	1.00298	1.00106	0.990534	1.00268	0.995874		319.185	303.186	258.625	276.881	226.447	275.728		26.15	31.4472	22.4935	25.3517
58318		307.2	312.965	267.101	316.799	233.552	282.977				0	0	0	0	0	0		0	0	0	0	0	0		0	0	0	0	0	0		0.997354	1.00337	1.00106	0.990949	1.00258	0.996146		319.226	312.965	267.101	316.799	233.552	282.977		26.1718	31.3767	22.4655	25.3467
58418		325.494	319.242	260.979	280.506	223.18	236.412				0	0	0	0	0	0		0	0	0	0	0	0		0	0	0	0	0	0		0.997103	1.00367	1.00088	0.991339	1.00239	0.996451		325.494	319.242	260.979	280.506	226.463	275.819		26.1093	31.1672	22.4655	25.3467
58518		282.48	292.38	258.066	285.504	218.734	248.843				0	0	0	0	0	0		0	0	0	0	0	0		0	0	0	0	0	0		0.997077	1.00384	1.0011	0.991667	1.00226	0.996809		319.229	320.411	258.066	285.504	226.465	275.556		26.1093	30.9622	22.4655	25.3467
58598		302.023	278.783	264.188	261.383	216.314	271.059				0	0	0	0	0	0		0	0	0	0	0	0		0	0	0	0	0	0		0.997126	1.00442	1.00145	0.992068	1.00208	0.997029		319.329	320.449	264.188	276.883	226.466	271.059		26.2575	30.994	22.4655	25.3905
58678		261.447	295.506	230.877	241.662	215.62	258.479				0	0	0	0	0	0		0	0	0	0	0	0		0	0	0	0	0	0		0.997136	1.00449	1.00143	0.992081	1.00215	0.996747		319.328	320.447	258.617	276.883	226.465	275.815		26.2575	30.994	22.4655	25.115
58798		285.168	333.572	241.953	284.889	219.568	282.684				0	0	0	0	0	0		0	0	0	0	0	0		0	0	0	0	0	0		0.996995	1.0048	1.00167	0.992358	1.00214	0.996811		319.375	333.572	258.663	284.889	226.465	282.684		26.2915	30.915	22.5613	25.1992
58878		312.314	312.917	262.118	282.998	229.765	261.588				0	0	0	0	0	0		0	0	0	0	0	0		0	0	0	0	0	0		0.99676	1.00457	1.00159	0.992578	1.00213	0.997016		319.382	312.917	262.118	282.998	229.765	275.946		25.8903	30.915	22.5613	25.1992
58998		272.945	290.206	256.684	248.176	213.172	268.006				0	0	0	0	0	0		0	0	0	0	0	0		0	0	0	0	0	0		0.996677	1.00481	1.00178	0.992776	1.00226	0.997332		319.385	320.437	256.684	276.904	226.526	268.006		25.6322	30.8737	22.5068	25.1992
59078		302.687	302.697	247.401	245.721	201.869	271.779				0	0	0	0	0	0		0	0	0	0	0	0		0	0	0	0	0	0		0.996723	1.00469	1.00195	0.99309	1.0024	0.997683		319.465	302.697	258.74	276.897	226.624	271.779		25.6005	30.9465	22.4655	25.0617
59178		306.901	320.99	238.49	261.816	193.822	252.409				0	0	0	0	0	0		0	0	0	0	0	0		0	0	0	0	0	0		0.996659	1.00465	1.00205	0.99347	1.00244	0.997831		319.472	320.99	258.733	276.801	226.684	276.066		25.6005	30.9285	22.3735	24.9775
59278		287.626	303.794	240.869	259.968	207.944	257.634				0	0	0	0	0	0		0	0	0	0	0	0		0	0	0	0	0	0		0.996846	1.0045	1.00204	0.993738	1.00217	0.997994		319.38	303.794	258.856	276.784	226.639	276.199		25.513	30.9285	22.712	24.9775
59358		318.119	332.754	273.673	273.124	221.834	255.339				0	0	0	0	0	0		0	0	0	0	0	0		0	0	0	0	0	0		0.996839	1.00453	1.00195	0.993589	1.00194	0.997899		318.119	332.754	273.673	273.124	226.699	276.202		25.6005	31.0325	22.8317	24.8468
59458		331.989	320.836	256.021	258.672	219.507	266.712				0	0	0	0	0	0		0	0	0	0	0	0		0	0	0	0	0	0		0.996775	1.00441	1.00202	0.993303	1.00206	0.998215		331.989	320.836	256.021	276.811	226.696	266.712		25.6442	31.0532	22.5332	24.794
59538		292.326	290.049	245.052	246.73	198.556	266.791				0	0	0	0	0	0		0	0	0	0	0	0		0	0	0	0	0	0		0.996885	1.00443	1.00168	0.99352	1.0021	0.998368		319.629	320.787	259.286	276.798	226.695	266.791		25.7297	30.9938	22.5332	24.794
59618		306.909	319.805	254.979	262.896	205.358	263.938				0	0	0	0	0	0		0	0	0	0	0	0		0	0	0	0	0	0		0.997152	1.0045	1.00133	0.993451	1.00236	0.998786		319.748	319.805	254.979	276.889	226.727	276.166		25.579	30.922	22.641	24.4212
59718		293.491	313.762	233.396	242.893	197.788	242.971				0	0	0	0	0	0		0	0	0	0	0	0		0	0	0	0	0	0		0.997376	1.00458	1.00169	0.993406	1.00254	0.999174		319.729	313.762	259.646	276.89	226.682	276.216		25.459	30.9708	22.6443	23.9862
59798		292.786	296.759	236.554	262.008	208.261	294.963				0	0	0	0	0	0		0	0	0	0	0	0		0	0	0	0	0	0		0.997627	1.00426	1.00173	0.993606	1.00233	0.999368		319.812	320.93	259.646	276.885	226.688	294.963		25.2812	30.8825	22.634	23.9862
59878		316.071	361.557	239.744	290.328	226.987	280.252				0	0	0	0	0	0		0	0	0	0	0	0		0	0	0	0	0	0		0.997662	1.00441	1.00192	0.993783	1.00236	0.999441		319.811	361.557	259.66	290.328	226.626	280.252		25.4957	30.8825	22.6042	24.2292
59998		302.198	308.475	222.465	263.431	224.786	298.313				0	0	0	0	0	0		0	0	0	0	0	0		0	0	0	0	0	0		0.997739	1.00422	1.00221	0.993941	1.00275	0.999594		319.807	308.475	259.648	276.915	226.507	298.313		25.4957	31.0833	22.5265	24.3233
60098		302.51	312.625	229.287	263.399	202.527	279.913				0	0	0	0	0	0		0	0	0	0	0	0		0	0	0	0	0	0		0.997877	1.00418	1.00247	0.99413	1.00265	1.00009		319.874	312.625	259.648	276.91	226.511	279.913		25.6235	31.6202	22.515	24.0665
60178		277.538	302.672	237.305	257.846	200.194	283.115				0	0	0	0	0	0		0	0	0	0	0	0		0	0	0	0	0	0		0.997973	1.0043	1.00275	0.994234	1.00227	1.00025		319.946	302.672	259.719	276.908	226.526	283.115		25.4908	31.5403	22.743	23.963
60278		273.763	289.843	223.007	250.766	208.826	267.516				0	0	0	0	0	0		0	0	0	0	0	0		0	0	0	0	0	0		0.998106	1.00464	1.00287	0.994506	1.00239	1.00059		319.939	321.062	259.711	276.902	226.521	267.516		25.4908	31.464	22.6803	23.9225
60358		307.2	336.831	239.048	272.659	228.448	305.772				0	0	0	0	0	0		0	0	0	0	0	0		0	0	0	0	0	0		0.998175	1.00456	1.00276	0.994814	1.00237	1.00099		319.935	336.831	259.91	272.659	228.448	305.772		25.4908	31.464	22.89	24.107
60438		290.26	313.928	265.265	275.494	211.976	257.583				0	0	0	0	0	0		0	0	0	0	0	0		0	0	0	0	0	0		0.99825	1.00434	1.00285	0.994947	1.00226	1.00121		319.931	313.928	265.265	275.494	226.526	276.203		25.4908	31.1495	22.89	24.0157
60538		326.521	283.957	241.195	268.217	201.206	240.516				0	0	0	0	0	0		0	0	0	0	0	0		0	0	0	0	0	0		0.998451	1.00408	1.00251	0.995112	1.00224	1.00137		326.521	321.11	259.946	268.217	226.634	276.037		25.5605	31.1495	22.8123	24.0157
60618		304.688	303.905	229.846	260.902	218.235	246.078				0	0	0	0	0	0		0	0	0	0	0	0		0	0	0	0	0	0		0.998518	1.00438	1.0026	0.995183	1.00225	1.00164		320.335	303.905	260.184	276.936	226.69	276.188		25.71	31.0085	22.8253	24.0157
60698		311.311	276.967	236.1	266.094	214.356	251.093				0	0	0	0	0	0		0	0	0	0	0	0		0	0	0	0	0	0		0.998428	1.0046	1.00297	0.995175	1.00226	1.00185		320.34	321.177	260.296	266.094	226.69	276.18		25.513	31.168	22.8795	23.8907
60798		302.395	301.808	215.395	259.52	201.958	260.514				0	0	0	0	0	0		0	0	0	0	0	0		0	0	0	0	0	0		0.99873	1.00466	1.00335	0.995432	1.00241	1.00203		320.323	321.174	260.349	276.918	226.685	276.232		25.3058	31.168	22.9013	23.8512
60878		325.071	295.076	278.515	280.367	224.457	265.941				0	0	0	0	0	0		0	0	0	0	0	0		0	0	0	0	0	0		0.998488	1.00469	1.00305	0.995364	1.00249	1.00194		325.071	321.173	278.515	280.367	226.724	265.941		25.3058	30.992	22.799	23.6923
60998		309.915	323.454	258.2	263.316	214.752	255.473				0	0	0	0	0	0		0	0	0	0	0	0		0	0	0	0	0	0		0.998626	1.00469	1.00281	0.995529	1.00237	1.00174		320.018	323.454	258.2	276.916	226.687	276.235		25.1563	30.992	22.799	23.6923
61078		286.641	312.159	237.946	242.235	224.009	266.704				0	0	0	0	0	0		0	0	0	0	0	0		0	0	0	0	0	0		0.998488	1.0049	1.00294	0.995482	1.00242	1.00193		319.918	312.159	260.409	276.917	226.685	266.704		25.0865	30.992	22.8762	23.6923
61158		332.523	285.886	243.343	259.806	210.25	247.096				0	0	0	0	0	0		0	0	0	0	0	0		0	0	0	0	0	0		0.998452	1.00496	1.00291	0.995827	1.00258	1.00191		332.523	321.456	260.428	277.005	226.722	276.666		24.977	30.8843	23.1055	23.8975
61238		304.253	280.927	213.617	243.266	220.506	274.79				0	0	0	0	0	0		0	0	0	0	0	0		0	0	0	0	0	0		0.998758	1.00463	1.00292	0.995791	1.00256	1.00211		319.904	321.61	260.428	277.007	226.723	274.79		24.8928	30.8148	22.858	23.8842
61358		305.13	325.659	269.126	257.478	220.285	263.881				0	0	0	0	0	0		0	0	0	0	0	0		0	0	0	0	0	0		0.998783	1.00487	1.00314	0.996197	1.00279	1.00242		319.903	325.659	269.126	276.979	226.717	276.89		24.8928	30.8843	22.7637	23.6212
61478		310.447	318.883	254.117	263.059	235.357	285.297				0	0	0	0	0	0		0	0	0	0	0	0		0	0	0	0	0	0		0.998799	1.00478	1.00312	0.995989	1.00273	1.00257		319.902	318.883	254.117	276.994	235.357	285.297		24.7418	30.8148	22.695	22.712
61558		303.81	319.183	234.814	246.413	215.507	270.826				0	0	0	0	0	0		0	0	0	0	0	0		0	0	0	0	0	0		0.999029	1.00486	1.00339	0.996185	1.00255	1.00272		319.893	319.183	260.425	276.98	226.723	270.826		24.7418	30.8148	22.3497	22.712
61638		323.273	308.815	241.957	249.42	218.57	251.747				0	0	0	0	0	0		0	0	0	0	0	0		0	0	0	0	0	0		0.999197	1.00531	1.00299	0.996625	1.00254	1.00292		323.273	308.815	260.428	277.102	226.723	277.003		24.8115	30.8598	22.3497	22.7962
61718		290.68	282.497	241.523	262.851	216.837	296.016				0	0	0	0	0	0		0	0	0	0	0	0		0	0	0	0	0	0		0.999287	1.00518	1.00218	0.996606	1.00268	1.00294		319.884	322.008	260.433	277.396	226.72	296.016		24.7418	30.8598	22.3497	22.8525
61798		292.881	295.704	262.921	280.055	200.739	263.574				0	0	0	0	0	0		0	0	0	0	0	0		0	0	0	0	0	0		0.999298	1.00525	1.00248	0.99707	1.00274	1.00336		319.883	322.008	262.921	280.055	226.719	276.71		24.5367	30.5908	22.3497	22.5785
61878		318.81	325.082	271.461	276.106	216.346	282.336				0	0	0	0	0	0		0	0	0	0	0	0		0	0	0	0	0	0		0.999289	1.00525	1.00208	0.9971	1.00277	1.00356		318.81	325.082	271.461	276.106	226.718	282.336		24.4235	30.5908	22.2265	22.8525
61998		328.781	305.646	269.862	286.879	218.284	287.714				0	0	0	0	0	0		0	0	0	0	0	0		0	0	0	0	0	0		0.999317	1.00526	1.00186	0.997201	1.00292	1.00357		328.781	305.646	269.862	286.879	226.714	287.714		24.3417	30.466	22.0685	22.5785
62078		313.953	283.836	234.304	255.126	209.442	254.188				0	0	0	0	0	0		0	0	0	0	0	0		0	0	0	0	0	0		0.999531	1.00535	1.00196	0.996982	1.0029	1.00371		319.874	322.02	260.715	277.308	226.865	276.259		24.2448	30.5605	21.9027	22.5658
62178		314.272	289.774	247.164	263.002	212.056	260.577				0	0	0	0	0	0		0	0	0	0	0	0		0	0	0	0	0	0		0.99965	1.0052	1.00182	0.997201	1.00294	1.0041		319.87	322.026	260.723	277.644	226.86	276.557		24.2448	30.5605	21.9027	22.714
62278		310.909	336.22	259.646	281.279	211.428	281.388				0	0	0	0	0	0		0	0	0	0	0	0		0	0	0	0	0	0		0.999735	1.00523	1.00192	0.997176	1.00293	1.00442		319.867	336.22	259.646	281.279	226.861	281.388		24.2448	30.7568	21.8353	22.6767
62378		310.304	309.36	252.129	302.086	235.546	275.809				0	0	0	0	0	0		0	0	0	0	0	0		0	0	0	0	0	0		0.999498	1.00506	1.00213	0.997419	1.00302	1.00472		319.876	309.36	260.702	302.086	235.546	275.809		24.4235	31.036	21.8353	22.6767
62458		321.226	300.154	279.18	273.435	229.64	287.118				0	0	0	0	0	0		0	0	0	0	0	0		0	0	0	0	0	0		0.999578	1.00532	1.00233	0.997192	1.00313	1.00455		321.226	322.124	279.18	273.435	229.64	287.118		24.3145	31.036	21.7802	22.4827
62558		330.954	293.312	264.103	261.258	206.11	271.255				0	0	0	0	0	0		0	0	0	0	0	0		0	0	0	0	0	0		0.999785	1.00507	1.00232	0.997232	1.00294	1.00453		330.954	322.14	264.103	277.637	227.268	271.255		24.2292	30.917	21.6662	22.4827
62638		307.203	328.485	237.332	285.407	203.524	275.836				0	0	0	0	0	0		0	0	0	0	0	0		0	0	0	0	0	0		0.999892	1.00538	1.00227	0.99736	1.00304	1.00482		320.097	328.485	260.679	285.407	227.38	275.836		24.1648	30.917	21.6662	22.7678
62718		312.882	325.136	239.641	276.081	210.998	259.352				0	0	0	0	0	0		0	0	0	0	0	0		0	0	0	0	0	0		1.00009	1.00592	1.00257	0.997536	1.00318	1.005		320.34	325.136	260.778	276.081	227.24	276.981		24.4343	31.4755	21.7203	22.7678
62798		302.366	300.761	232.114	261.15	215.797	282.867				0	0	0	0	0	0		0	0	0	0	0	0		0	0	0	0	0	0		1.00027	1.0063	1.00273	0.997777	1.0033	1.00433		320.33	322.33	260.768	277.881	227.226	282.867		24.4343	31.5677	21.7203	23.075
62878		329.742	298.915	262.721	286.867	226.024	269.564				0	0	0	0	0	0		0	0	0	0	0	0		0	0	0	0	0	0		1.00037	1.00641	1.00267	0.997554	1.00315	1.0037		329.742	322.511	262.721	286.867	227.244	269.564		24.4453	31.733	21.608	22.8175
62998		308.94	390.009	299.161	282.878	239.809	326.689				0	0	0	0	0	0		0	0	0	0	0	0		0	0	0	0	0	0		1.00052	1.00644	1.00272	0.997685	1.0031	1.00376		320.41	390.009	299.161	282.878	239.809	326.689		24.4453	31.709	21.608	22.8175
63118		316.582	340.772	254.398	277.738	220.84	278.746				0	0	0	0	0	0		0	0	0	0	0	0		0	0	0	0	0	0		1.00077	1.0067	1.0027	0.997916	1.00318	1.00345		320.396	340.772	254.398	277.738	227.24	278.746		24.3303	31.616	21.5108	22.7893
63198		290.558	329.57	248.736	279.756	247.547	272.572				0	0	0	0	0	0		0	0	0	0	0	0		0	0	0	0	0	0		1.00086	1.00653	1.0028	0.998199	1.00336	1.0028		320.391	329.57	260.764	279.756	247.547	272.572		24.3303	31.6245	21.2893	22.889
63278		308.963	342.542	252.303	259.753	213.652	268.592				0	0	0	0	0	0		0	0	0	0	0	0		0	0	0	0	0	0		1.00114	1.00645	1.00283	0.998631	1.00343	1.00257		320.375	342.542	260.762	278.333	227.41	268.592		24.3303	31.6245	21.5108	22.9905
63358		305.371	333.882	223.519	260.116	217.746	252.741				0	0	0	0	0	0		0	0	0	0	0	0		0	0	0	0	0	0		1.0011	1.0067	1.00275	0.998777	1.00335	1.00241		320.378	333.882	260.767	278.31	227.414	277.114		24.115	31.6245	21.2893	22.9905
63458		327.553	338.449	278.78	278.02	239.308	304.823				0	0	0	0	0	0		0	0	0	0	0	0		0	0	0	0	0	0		1.001	1.00673	1.00252	0.998976	1.00326	1.0024		327.553	338.449	278.78	278.02	239.308	304.823		23.7463	31.553	21.146	22.8537
63538		319.753	326.553	280.348	290.413	216.421	298.844				0	0	0	0	0	0		0	0	0	0	0	0		0	0	0	0	0	0		1.00124	1.00715	1.00225	0.999142	1.0032	1.00265		319.753	326.553	280.348	290.413	227.378	298.844		23.7463	31.498	21.146	22.8537
63618		330.846	315.859	254.835	272.959	219.097	288.117				0	0	0	0	0	0		0	0	0	0	0	0		0	0	0	0	0	0		1.0015	1.00737	1.00218	0.999572	1.00326	1.00247		330.846	315.859	254.835	272.959	227.418	288.117		23.0375	31.7765	21.388	22.6933
63698		314.935	324.409	265.88	301.83	237.262	256.262				0	0	0	0	0	0		0	0	0	0	0	0		0	0	0	0	0	0		1.00133	1.00768	1.00237	0.999996	1.0033	1.00242		320.723	324.409	265.88	301.83	237.262	277.114		22.807	31.9462	21.5355	22.7925
63778		296.034	322.612	247.528	278.855	207.221	257.481				0	0	0	0	0	0		0	0	0	0	0	0		0	0	0	0	0	0		1.00133	1.00816	1.00229	1.0003	1.00325	1.00266		320.506	322.612	260.961	278.855	227.418	277.112		23.0375	32.087	21.5355	22.7925
63858		306.172	311.497	252.279	266.293	200.654	255.707				0	0	0	0	0	0		0	0	0	0	0	0		0	0	0	0	0	0		1.00138	1.00832	1.0024	1.00052	1.00322	1.00267		320.5	311.497	260.951	266.293	227.377	277.112		23.9547	32.4065	21.772	22.793
63998		305.967	312.149	270.584	306.992	229.497	261.784				0	0	0	0	0	0		0	0	0	0	0	0		0	0	0	0	0	0		1.00139	1.00821	1.00216	1.00051	1.00333	1.00282		320.5	312.149	270.584	306.992	229.497	277.111		23.0375	32.385	21.5355	22.4533
64078		319.612	314.727	257.768	272.185	219.356	251.065				0	0	0	0	0	0		0	0	0	0	0	0		0	0	0	0	0	0		1.00125	1.00852	1.00233	1.0007	1.00325	1.00306		319.612	314.727	257.768	272.185	227.377	277.109		23.2187	32.489	21.5625	22.5233
64158		308.651	325.839	245.711	267.517	209.433	261.956				0	0	0	0	0	0		0	0	0	0	0	0		0	0	0	0	0	0		1.00097	1.00844	1.00235	1.00091	1.00342	1.00319		320.775	325.839	261.41	267.517	227.374	277.108		22.807	32.4533	21.4405	22.3732
64258		311.824	293.633	235.473	269.352	213.664	298.604				0	0	0	0	0	0		0	0	0	0	0	0		0	0	0	0	0	0		1.00059	1.00835	1.00213	1.00107	1.0035	1.00341		320.83	323.833	261.477	269.352	227.373	298.604		22.758	32.2092	21.229	22.3732
64338		305.145	319.817	246.261	272.956	208.684	276.244				0	0	0	0	0	0		0	0	0	0	0	0		0	0	0	0	0	0		1.00021	1.00876	1.00209	1.00106	1.00349	1.00361		320.868	319.817	261.488	272.956	227.373	276.244		22.7797	32.0938	21.4405	22.2837
64418		308.041	319.781	256.848	271.398	215.181	250.428				0	0	0	0	0	0		0	0	0	0	0	0		0	0	0	0	0	0		1.00065	1.0087	1.00208	1.00106	1.00345	1.00353		320.858	319.781	256.848	271.398	227.374	277.105		22.8287	31.875	21.229	22.2837
64498		298.177	288.652	247.853	243.516	201.828	252.699				0	0	0	0	0	0		0	0	0	0	0	0		0	0	0	0	0	0		1.00015	1.00885	1.00197	1.0012	1.00338	1.0038		320.871	324.411	261.489	278.881	227.375	277.102		22.8287	31.766	20.9857	22.2837
64598		325.988	336.697	273.108	284.157	244.968	260.039				0	0	0	0	0	0		0	0	0	0	0	0		0	0	0	0	0	0		1.00001	1.00887	1.0021	1.00139	1.0035	1.00396		325.988	336.697	273.108	284.157	244.968	277.097		22.8287	31.8578	20.861	22.226
64698		308.691	306.546	260.397	284.244	231.778	262.825				0	0	0	0	0	0		0	0	0	0	0	0		0	0	0	0	0	0		0.999897	1.00815	1.00191	1.00168	1.00345	1.00409		320.881	306.546	260.397	284.244	231.778	277.093		22.7797	32.165	20.7592	22.344
64778		312.209	329.391	232.714	260.611	218.683	271.421				0	0	0	0	0	0		0	0	0	0	0	0		0	0	0	0	0	0		0.999823	1.00783	1.00195	1.00146	1.00347	1.00441		320.885	329.391	261.489	278.955	227.488	271.421		22.7797	32.2635	20.7177	22.088
64878		291.25	292.132	256.527	271.753	238.829	286.875				0	0	0	0	0	0		0	0	0	0	0	0		0	0	0	0	0	0		1.00009	1.00787	1.00138	1.00099	1.00385	1.00447		320.96	325.128	256.527	271.753	238.829	286.875		22.8717	32.24	20.7177	22.477
64998		306.997	295.779	224.757	276.781	203.719	251.166				0	0	0	0	0	0		0	0	0	0	0	0		0	0	0	0	0	0		1.00016	1.00802	1.00146	1.00095	1.00385	1.00438		320.955	325.127	261.491	276.781	227.555	277.016		22.8117	31.66	20.616	22.2495
65078		318.944	291.726	255.824	260.83	191.902	244.347				0	0	0	0	0	0		0	0	0	0	0	0		0	0	0	0	0	0		1.00012	1.00798	1.00152	1.00107	1.00376	1.00455		318.944	325.127	255.824	279.393	227.918	277.007		22.5445	31.3222	20.7985	22.1212
65178		328.678	351.58	250.766	265.768	249.973	257.871				0	0	0	0	0	0		0	0	0	0	0	0		0	0	0	0	0	0		0.999728	1.00795	1.00161	1.00118	1.00351	1.00481		328.678	351.58	261.521	279.356	249.973	277.077		22.4147	31.307	20.7985	21.979
65258		343.188	319.556	245.035	293.016	222.707	276.953				0	0	0	0	0	0		0	0	0	0	0	0		0	0	0	0	0	0		0.999262	1.00791	1.00179	1.00131	1.00384	1.00483		343.188	319.556	261.666	293.016	228.121	276.953		22.4147	31.347	21.1318	21.979
65338		338.317	328.013	235.736	264.98	220.31	260.41				0	0	0	0	0	0		0	0	0	0	0	0		0	0	0	0	0	0		0.999238	1.00793	1.0019	1.00156	1.00418	1.00494		338.317	328.013	262.071	279.662	228.14	277.072		22.4147	31.299	21.2618	22.063
65418		372.013	323.705	261.488	233.975	223.624	251.679				0	0	0	0	0	0		0	0	0	0	0	0		0	0	0	0	0	0		0.999238	1.00812	1.00191	1.00157	1.00438	1.00501		372.013	323.705	261.488	279.661	228.137	277.069		22.3015	31.0192	21.1762	22.063
65498		274.387	303.625	245.484	238.158	237.701	267.619				0	0	0	0	0	0		0	0	0	0	0	0		0	0	0	0	0	0		0.999076	1.00827	1.00182	1.00164	1.00417	1.00502		321.12	325.697	262.074	279.655	237.701	277.069		22.427	31.284	21.0888	22.063
65578		301.504	280.066	240.958	285.571	212.636	242.442				0	0	0	0	0	0		0	0	0	0	0	0		0	0	0	0	0	0		0.998926	1.00845	1.00194	1.00172	1.00425	1.00487		321.124	325.785	262.171	285.571	228.167	277.075		22.3915	30.9842	21.5285	21.9657
65658		335.622	305.129	254.919	277.67	212.283	246.9				0	0	0	0	0	0		0	0	0	0	0	0		0	0	0	0	0	0		0.999	1.00821	1.00207	1.00188	1.00412	1.00511		335.622	325.795	254.919	277.67	228.17	277.157		22.2887	30.9842	21.4773	21.919
65778		317.053	308.131	266.406	299.32	227.369	286.116				0	0	0	0	0	0		0	0	0	0	0	0		0	0	0	0	0	0		0.999052	1.00773	1.0023	1.00177	1.00415	1.00501		321.121	325.731	266.406	299.32	228.14	286.116		22.23	30.8712	21.4773	21.8173
65858		309.007	295.643	236.157	289.929	218.962	257.263				0	0	0	0	0	0		0	0	0	0	0	0		0	0	0	0	0	0		0.999206	1.00743	1.00238	1.0015	1.00399	1.0051		321.116	325.75	262.109	289.929	228.142	277.066		22.23	30.8712	21.4773	21.8173
65998		316.848	276.306	237.041	254.368	217.723	258.219				0	0	0	0	0	0		0	0	0	0	0	0		0	0	0	0	0	0		0.999335	1.00688	1.00247	1.00146	1.00397	1.0052		321.113	325.779	262.106	279.671	228.143	277.062		22.3915	30.7188	21.524	21.8173
66078		298.098	279.045	248.93	251.195	228.077	254.826				0	0	0	0	0	0		0	0	0	0	0	0		0	0	0	0	0	0		0.999235	1.00651	1.00256	1.00152	1.00384	1.00516		321.198	325.859	262.103	279.665	228.077	277.063		22.4503	30.759	21.524	21.7035
66158		334.293	296.091	256.616	244.355	202.389	238.221				0	0	0	0	0	0		0	0	0	0	0	0		0	0	0	0	0	0		0.999219	1.00688	1.00252	1.00137	1.0039	1.005		334.293	325.896	256.616	279.678	228.143	277.168		22.461	30.9093	21.5132	21.5045
66238		373.761	306.804	258.73	249.556	216.629	245.386				0	0	0	0	0	0		0	0	0	0	0	0		0	0	0	0	0	0		0.999115	1.0072	1.00268	1.0015	1.00368	1.00514		373.761	325.889	258.73	279.667	228.183	277.153		22.21	30.8715	21.5662	21.5045
66318		323.924	325.766	283.025	270.614	252.231	251.543				0	0	0	0	0	0		0	0	0	0	0	0		0	0	0	0	0	0		0.999089	1.00749	1.00286	1.00181	1.00364	1.00519		323.924	325.766	283.025	270.614	252.231	277.148		22.0387	30.8533	21.5952	21.5045
66398		314.112	322.091	264.923	295	214.628	256.012				0	0	0	0	0	0		0	0	0	0	0	0		0	0	0	0	0	0		0.999168	1.00758	1.00295	1.0019	1.00394	1.00532		321.117	322.091	264.923	295	228.143	277.134		22.231	30.892	21.6772	21.5317
66518		294.898	330.177	224.176	285.852	193.134	239.05				0	0	0	0	0	0		0	0	0	0	0	0		0	0	0	0	0	0		0.999194	1.00764	1.00306	1.00201	1.00394	1.00544		321.117	330.177	262.792	285.852	228.143	277.052		22.427	30.892	21.6772	21.353
66598		321.62	316.903	236.205	261.765	204.776	244.009				0	0	0	0	0	0		0	0	0	0	0	0		0	0	0	0	0	0		0.999347	1.0076	1.00318	1.00206	1.0035	1.00529		321.62	316.903	262.792	279.758	228.195	277.058		22.427	30.892	21.724	21.353
66678		294.825	283.256	252.96	252.918	214.025	230.502				0	0	0	0	0	0		0	0	0	0	0	0		0	0	0	0	0	0		0.999417	1.00767	1.00314	1.00179	1.00353	1.00529		321.111	326.156	262.833	279.773	228.306	277.058		22.427	30.8375	21.75	21.353
66798		307.703	290.563	238.714	252.662	221.449	237.268				0	0	0	0	0	0		0	0	0	0	0	0		0	0	0	0	0	0		0.999342	1.00785	1.0034	1.00166	1.0031	1.00519		321.191	326.122	262.902	279.654	228.222	277.148		22.4857	30.892	21.9455	21.2512
66878		330.421	323.659	257.151	274.49	226.644	264.72				0	0	0	0	0	0		0	0	0	0	0	0		0	0	0	0	0	0		0.999454	1.00709	1.00359	1.00166	1.00299	1.00527		330.421	323.659	257.151	274.49	228.229	277.139		22.657	30.892	21.9455	21.43
66998		304.265	285.402	243.933	261.08	204.597	264.005				0	0	0	0	0	0		0	0	0	0	0	0		0	0	0	0	0	0		0.999354	1.00647	1.00349	1.00194	1.0034	1.0053		321.477	326.282	262.9	279.631	228.201	277.136		22.657	30.8375	21.9455	21.5045
67078		288.409	268.233	233.479	249.521	201.434	277.051				0	0	0	0	0	0		0	0	0	0	0	0		0	0	0	0	0	0		0.999353	1.00648	1.00362	1.00183	1.00341	1.0053		321.477	326.282	262.805	279.64	228.152	277.051		22.657	30.8375	21.75	21.5045
67158		295.453	346.182	228.483	245.649	205.222	248.317				0	0	0	0	0	0		0	0	0	0	0	0		0	0	0	0	0	0		0.999459	1.00629	1.00357	1.00193	1.00345	1.00519		321.71	346.182	262.807	279.632	228.151	277.148		22.7955	30.8042	21.75	21.5045
67238		281.934	371.401	226.476	240.96	194.274	261.021				0	0	0	0	0	0		0	0	0	0	0	0		0	0	0	0	0	0		0.999403	1.0063	1.00328	1.0019	1.00352	1.00527		321.715	371.401	262.825	279.634	228.15	277.139		22.7955	30.8042	21.75	21.7035
67358		322.225	318.611	258.843	284.6	224.292	252.48				0	0	0	0	0	0		0	0	0	0	0	0		0	0	0	0	0	0		0.999387	1.00629	1.00337	1.00207	1.0032	1.00513		322.225	318.611	258.843	284.6	228.156	277.154		22.7955	30.8042	21.75	21.5765
67438		325.419	307.067	280.792	273.171	225.443	263.54				0	0	0	0	0	0		0	0	0	0	0	0		0	0	0	0	0	0		0.999566	1.00592	1.00338	1.00206	1.00349	1.00499		325.419	326.307	280.792	273.171	228.127	277.17		22.7955	30.8042	21.9047	21.4083
67558		301.865	307.403	241.276	241.131	236.086	257.556				0	0	0	0	0	0		0	0	0	0	0	0		0	0	0	0	0	0		0.999612	1.00588	1.00318	1.00213	1.00397	1.00495		321.416	326.308	262.998	279.036	236.086	277.173		22.6728	30.8042	22.0362	21.5567
67638		292.981	289.941	251.764	250.009	226.464	244.148				0	0	0	0	0	0		0	0	0	0	0	0		0	0	0	0	0	0		0.999596	1.00569	1.00334	1.00238	1.00353	1.00487		321.42	326.317	262.978	279.246	228.15	277.182		22.6728	30.6742	22.077	21.8387
67718		303.782	290.404	241.696	268.398	204.648	244.766				0	0	0	0	0	0		0	0	0	0	0	0		0	0	0	0	0	0		0.999653	1.00561	1.00306	1.00251	1.00364	1.00495		321.406	326.32	263.014	279.227	228.148	277.174		22.6728	30.6742	22.077	21.8387
67798		280.209	289.665	231.035	251.134	201.931	252.922				0	0	0	0	0	0		0	0	0	0	0	0		0	0	0	0	0	0		0.999664	1.00555	1.00312	1.00269	1.00356	1.00508		321.404	326.542	263.006	279.199	228.149	277.159		22.6728	30.7612	22.1238	21.769
67878		328.435	309.35	247.402	290.189	207.115	253.922				0	0	0	0	0	0		0	0	0	0	0	0		0	0	0	0	0	0		0.999804	1.00563	1.00303	1.00277	1.00401	1.00508		328.435	326.532	263.017	290.189	228.142	277.16		22.461	30.7612	22.1238	21.769
67998		329.427	282.777	259.765	260.7	221.968	253.889				0	0	0	0	0	0		0	0	0	0	0	0		0	0	0	0	0	0		0.999894	1.00524	1.00301	1.00296	1.00406	1.00508		329.427	326.559	259.765	279.16	228.141	277.066		22.7955	30.7612	21.9923	21.769
68078		302.725	316.48	244.185	292.453	205.341	253.856				0	0	0	0	0	0		0	0	0	0	0	0		0	0	0	0	0	0		0.999946	1.00534	1.00286	1.00299	1.00408	1.00486		321.794	316.48	262.91	292.453	228.141	276.989		22.3303	30.7612	21.9923	21.6778
68178		301.674	304.521	261.497	255.821	205.531	275.323				0	0	0	0	0	0		0	0	0	0	0	0		0	0	0	0	0	0		0.9998	1.00544	1.00252	1.0032	1.00408	1.00479		321.8	326.554	261.497	279.125	228.141	275.323		22.9285	30.896	21.9923	21.6778
68258		326.633	289.984	245.378	264.763	213.088	257.746				0	0	0	0	0	0		0	0	0	0	0	0		0	0	0	0	0	0		0.999785	1.00533	1.00273	1.00325	1.00414	1.00487		326.633	326.557	263.056	279.117	228.14	276.988		22.3303	30.7612	22.1238	21.5765
68338		302.039	312	243.266	269.6	210.337	272.911				0	0	0	0	0	0		0	0	0	0	0	0		0	0	0	0	0	0		0.999932	1.00536	1.00279	1.00333	1.00427	1.00492		321.665	326.556	263.048	279.105	228.139	272.911		22.7955	30.7612	22.1238	21.6778
68438		351.382	311.832	265.077	271.206	226.733	309.898				0	0	0	0	0	0		0	0	0	0	0	0		0	0	0	0	0	0		0.999902	1.00535	1.0027	1.00343	1.00452	1.00483		351.382	326.556	265.077	271.206	228.103	309.898		22.6728	30.896	22.0708	21.487
68538		322.837	305.73	246.986	280.036	218.531	285.719				0	0	0	0	0	0		0	0	0	0	0	0		0	0	0	0	0	0		0.999948	1.00507	1.00265	1.00316	1.00447	1.00501		322.837	326.564	262.913	280.036	228.104	285.719		22.7955	30.896	22.0708	21.487
68618		278.548	280.347	250.369	266.61	198.447	262.481				0	0	0	0	0	0		0	0	0	0	0	0		0	0	0	0	0	0		0.999966	1.00525	1.00266	1.00289	1.00444	1.00486		321.333	326.559	262.862	278.975	228.136	276.989		22.461	30.896	21.8753	21.487
68698		307.947	282.317	224.717	246.951	219.609	279.711				0	0	0	0	0	0		0	0	0	0	0	0		0	0	0	0	0	0		0.999959	1.0054	1.00291	1.00288	1.00468	1.00493		321.334	326.555	262.847	278.975	228.098	279.711		22.461	30.6562	21.8753	21.5567
68798		290.946	291.069	239.283	241.398	210.882	271.328				0	0	0	0	0	0		0	0	0	0	0	0		0	0	0	0	0	0		0.999851	1.00543	1.00308	1.00288	1.00482	1.00487		321.162	326.554	262.837	278.976	227.978	271.328		22.5015	30.6562	21.8753	21.5567
68878		282.941	316.031	235.246	241.227	220.717	265.508				0	0	0	0	0	0		0	0	0	0	0	0		0	0	0	0	0	0		0.999917	1.00519	1.00299	1.00303	1.00465	1.00507		321.158	316.031	262.792	278.964	227.732	276.707		22.5015	30.377	21.8025	21.5567
68998		292.018	329.92	242.544	275.131	208.416	284.035				0	0	0	0	0	0		0	0	0	0	0	0		0	0	0	0	0	0		0.999798	1.00522	1.00316	1.00295	1.00473	1.00503		321.165	329.92	262.792	275.131	227.714	284.035		22.712	30.377	21.724	21.654
69078		301.768	305.105	256.281	287.027	226.426	272.931				0	0	0	0	0	0		0	0	0	0	0	0		0	0	0	0	0	0		0.99969	1.00516	1.00329	1.00305	1.00469	1.00511		321.103	326.561	256.281	287.027	227.512	272.931		22.8673	30.6562	21.7205	21.4218
69158		285.872	337.616	267.42	257.549	219.635	265.883				0	0	0	0	0	0		0	0	0	0	0	0		0	0	0	0	0	0		0.999646	1.00511	1.00297	1.00311	1.00482	1.00508		321.104	337.616	267.42	278.835	227.697	276.31		22.9373	30.7225	21.7205	21.2643
69238		318.698	299.264	255.412	246.387	210.723	254.572				0	0	0	0	0	0		0	0	0	0	0	0		0	0	0	0	0	0		0.99956	1.00539	1.00281	1.00316	1.00475	1.00518		321.107	326.555	262.793	278.834	227.509	276.293		22.9973	30.4433	21.724	21.37
69358		312.201	322.014	237.28	254.385	217.933	267.389				0	0	0	0	0	0		0	0	0	0	0	0		0	0	0	0	0	0		0.999509	1.0055	1.00272	1.00304	1.00479	1.00505		321.108	322.014	262.793	278.837	227.507	276.314		23.0462	30.4433	21.8025	21.4058
69458		309.949	345.866	270.479	280.763	234.21	276.232				0	0	0	0	0	0		0	0	0	0	0	0		0	0	0	0	0	0		0.999754	1.00558	1.00267	1.00334	1.00478	1.00496		321.101	345.866	270.479	280.763	234.21	276.232		23.59	30.4433	21.9015	21.4058
69538		317.331	320.709	250.749	271.396	221.516	259.358				0	0	0	0	0	0		0	0	0	0	0	0		0	0	0	0	0	0		0.99961	1.00567	1.00298	1.00327	1.00481	1.00481		321.105	320.709	262.792	271.396	227.506	276.353		24.8318	30.7225	21.9015	21.5365
69618		296.169	387.276	256.036	272.326	197.919	268.888				0	0	0	0	0	0		0	0	0	0	0	0		0	0	0	0	0	0		0.999993	1.00561	1.003	1.00328	1.0046	1.00486		320.912	387.276	256.036	272.326	227.434	276.346		24.776	30.6742	21.8737	21.7713
69718		280.676	357.537	252.166	276.221	223.184	271.217				0	0	0	0	0	0		0	0	0	0	0	0		0	0	0	0	0	0		0.999364	1.00574	1.00316	1.00311	1.00463	1.00482		320.998	357.537	262.746	276.221	227.433	271.217		24.6485	30.4345	21.8737	21.7345
69798		316.121	350.815	262.696	259.897	221.633	273.381				0	0	0	0	0	0		0	0	0	0	0	0		0	0	0	0	0	0		0.999391	1.00587	1.00291	1.00324	1.00472	1.00476		320.995	350.815	262.696	278.396	227.429	273.381		23.4067	30.4345	21.8195	21.9905
69878		335.499	291.966	228.298	259.096	200.438	264.179				0	0	0	0	0	0		0	0	0	0	0	0		0	0	0	0	0	0		0.999506	1.00601	1.00297	1.00334	1.00489	1.00472		335.499	326.481	262.754	278.097	227.421	276.369		23.4067	30.7225	21.8195	21.9212
69998		317.815	324.498	273.528	287.06	238.904	290.441				0	0	0	0	0	0		0	0	0	0	0	0		0	0	0	0	0	0		0.999438	1.00598	1.00305	1.00332	1.00487	1.00467		320.988	324.498	273.528	287.06	238.904	290.441		23.4067	30.7225	21.8195	21.9212
70078		287.633	329.286	263.881	293.274	214.813	269.49				0	0	0	0	0	0		0	0	0	0	0	0		0	0	0	0	0	0		0.999888	1.00613	1.00296	1.00324	1.00496	1.00477		320.927	329.286	263.881	293.274	227.418	276.36		23.4067	30.4433	21.8195	21.9212
70158		311.493	307.62	240.025	257.715	213.704	292.848				0	0	0	0	0	0		0	0	0	0	0	0		0	0	0	0	0	0		0.9999	1.00608	1.00316	1.00341	1.0053	1.00458		320.925	326.473	262.746	278.085	227.372	292.848		24.6485	30.7225	21.8737	21.979
70238		276.839	298.366	237.409	271.935	216.472	256.094				0	0	0	0	0	0		0	0	0	0	0	0		0	0	0	0	0	0		0.999636	1.00586	1.00318	1.00322	1.00497	1.00469		320.961	326.502	262.746	271.935	227.376	276.374		24.6485	30.7225	21.8737	21.979
70318		298.7	342.528	248.28	255.846	215.613	252.489				0	0	0	0	0	0		0	0	0	0	0	0		0	0	0	0	0	0		0.999819	1.00607	1.00332	1.00327	1.005	1.00482		320.936	342.528	262.74	278.109	227.093	276.353		24.6485	30.7225	21.8737	22.116
70438		324.761	298.17	233.904	263.562	231.161	275.385				0	0	0	0	0	0		0	0	0	0	0	0		0	0	0	0	0	0		0.99993	1.00583	1.00327	1.00312	1.00483	1.00477		324.761	326.506	262.742	278.135	231.161	275.385		24.776	30.4433	21.8737	22.361
70518		354.229	322.427	267.141	307.687	224.001	252.616				0	0	0	0	0	0		0	0	0	0	0	0		0	0	0	0	0	0		0.999304	1.0057	1.00323	1.00324	1.0048	1.00488		354.229	322.427	267.141	307.687	226.835	276.342		24.6485	30.3453	21.8195	22.116
70618		319.994	317.064	257.303	296.673	215.613	292.739				0	0	0	0	0	0		0	0	0	0	0	0		0	0	0	0	0	0		0.999281	1.00573	1.00307	1.00324	1.00476	1.0048		319.994	317.064	257.303	296.673	226.841	292.739		23.4067	30.3453	21.8195	22.361
70698		310.365	313.356	273.62	278.822	228.745	257.797				0	0	0	0	0	0		0	0	0	0	0	0		0	0	0	0	0	0		0.999128	1.00568	1.00297	1.00309	1.00492	1.00466		321.119	326.317	273.62	278.822	228.745	276.378		23.59	30.2215	21.8195	22.289
70778		331.601	332.205	263.688	283.739	216.86	284.119				0	0	0	0	0	0		0	0	0	0	0	0		0	0	0	0	0	0		0.999221	1.00562	1.00299	1.0028	1.00488	1.00455		331.601	332.205	263.688	283.739	226.675	284.119		23.59	30.2215	21.8195	22.1073
70858		317.6	303.374	264.843	259.62	214.096	256.872				0	0	0	0	0	0		0	0	0	0	0	0		0	0	0	0	0	0		0.999237	1.00569	1.00298	1.00279	1.00499	1.00429		321.116	326.316	264.843	278.005	226.805	276.441		23.59	30.2215	21.7205	22.289
71018		319.023	286.333	280.168	271.541	225.995	269.016				0	0	0	0	0	0		0	0	0	0	0	0		0	0	0	0	0	0		0.99921	1.00562	1.00262	1.00288	1.00489	1.00416		321.199	326.319	280.168	271.541	226.82	276.462		23.105	30.0573	21.7205	22.289
71098		316.019	290.49	279.349	286.604	218.767	269.106				0	0	0	0	0	0		0	0	0	0	0	0		0	0	0	0	0	0		0.999203	1.00557	1.00266	1.00289	1.00505	1.00436		321.2	326.322	279.349	286.604	226.796	276.428		23.105	30.2215	21.642	22.289
71178		312.085	289.172	258.06	263.598	205.911	274.39				0	0	0	0	0	0		0	0	0	0	0	0		0	0	0	0	0	0		0.998742	1.00553	1.00265	1.00282	1.00531	1.00427		321.228	326.324	258.06	278.004	226.758	274.39		23.056	30.2215	21.5952	22.289
71258		314.826	355.387	263.472	256.678	216.336	276.63				0	0	0	0	0	0		0	0	0	0	0	0		0	0	0	0	0	0		0.999059	1.00547	1.00268	1.00281	1.00525	1.0043		321.208	355.387	263.472	278.004	226.656	276.63		23.105	30.5635	21.642	22.363
71358		391.65	301.289	267.045	270.756	220.44	264.771				0	0	0	0	0	0		0	0	0	0	0	0		0	0	0	0	0	0		0.99888	1.00548	1.00259	1.00276	1.00526	1.00428		391.65	326.25	267.045	278.005	226.655	276.214		23.105	30.5635	21.7205	22.4943
71458		330.629	325.923	286.156	298.007	221.919	269.657				0	0	0	0	0	0		0	0	0	0	0	0		0	0	0	0	0	0		0.998848	1.00549	1.00263	1.00302	1.00521	1.00421		330.629	325.923	286.156	298.007	226.773	276.216		23.056	30.1108	21.7205	22.363
71538		330.889	304.57	276.593	274.28	220.685	305.878				0	0	0	0	0	0		0	0	0	0	0	0		0	0	0	0	0	0		0.998826	1.0058	1.00289	1.00312	1.00545	1.00435		330.889	326.311	276.593	274.28	226.645	305.878		22.996	30.0573	21.7205	22.289
71618		340.431	316.172	242.555	258.613	206.315	278.941				0	0	0	0	0	0		0	0	0	0	0	0		0	0	0	0	0	0		0.998866	1.00591	1.003	1.00323	1.00568	1.00453		340.431	316.172	262.753	277.995	226.722	278.941		22.996	30.2215	21.7205	22.289
71698		309.74	315.95	261.578	278.569	226.415	275.936				0	0	0	0	0	0		0	0	0	0	0	0		0	0	0	0	0	0		0.998834	1.00591	1.00303	1.00362	1.00568	1.00454		321.221	315.95	261.578	278.569	226.957	275.936		22.996	30.0573	21.7205	22.363
71798		315.596	333.986	254.054	276.136	240.594	264.227				0	0	0	0	0	0		0	0	0	0	0	0		0	0	0	0	0	0		0.998787	1.00597	1.00314	1.00379	1.00554	1.00455		321.224	333.986	262.747	276.136	240.594	275.965		23.056	30.3453	21.7205	22.363
71878		309.272	320.469	232.259	265.384	218.086	301.968				0	0	0	0	0	0		0	0	0	0	0	0		0	0	0	0	0	0		0.998823	1.0062	1.00325	1.00356	1.00549	1.00439		321.603	320.469	262.743	277.988	227.07	301.968		23.2272	30.3453	21.7205	22.363
71998		312.29	359.946	250.822	306.244	226.087	293.767				0	0	0	0	0	0		0	0	0	0	0	0		0	0	0	0	0	0		0.999132	1.00623	1.00337	1.00354	1.00552	1.00436		321.53	359.946	262.738	306.244	226.981	293.767		23.2762	30.2215	21.7205	22.363
72078		333.763	300.562	250.462	285.265	206.906	301.045				0	0	0	0	0	0		0	0	0	0	0	0		0	0	0	0	0	0		0.99906	1.00629	1.00347	1.00356	1.0056	1.00429		333.763	326.095	262.734	285.265	226.968	301.045		23.2762	30.658	21.7205	22.4943
72158		319.372	320.256	272.589	285.427	230.159	266.161				0	0	0	0	0	0		0	0	0	0	0	0		0	0	0	0	0	0		0.999432	1.00631	1.00332	1.0038	1.00544	1.00425		319.372	320.256	272.589	285.427	230.159	275.974		23.82	30.658	21.7205	22.4943
72238		318.6	369.889	263.962	281.729	226.062	278.53				0	0	0	0	0	0		0	0	0	0	0	0		0	0	0	0	0	0		0.999502	1.00638	1.00324	1.00338	1.00536	1.00411		321.442	369.889	263.962	281.729	226.993	278.53		25.0618	30.658	21.8195	22.4943
72318		295.158	328.487	253.667	265.692	203.721	286.212				0	0	0	0	0	0		0	0	0	0	0	0		0	0	0	0	0	0		0.999412	1.00661	1.00325	1.00317	1.00529	1.00414		321.187	328.487	262.704	277.996	226.996	286.212		24.8905	30.658	21.7905	22.4943
72398		309.146	331.895	236.067	247.35	211.942	253.672				0	0	0	0	0	0		0	0	0	0	0	0		0	0	0	0	0	0		0.999344	1.00659	1.00331	1.00298	1.00545	1.00415		321.191	331.895	262.703	278	226.988	275.977		24.8905	30.5135	21.6915	22.4943
72478		364.813	350.849	283.455	313.105	218.154	280.033				0	0	0	0	0	0		0	0	0	0	0	0		0	0	0	0	0	0		0.999185	1.00655	1.00326	1.00293	1.00547	1.00443		364.813	350.849	283.455	313.105	226.987	280.033		24.8905	30.077	21.613	22.4943
72558		348.002	336.867	270.577	290.315	223.304	287.664				0	0	0	0	0	0		0	0	0	0	0	0		0	0	0	0	0	0		0.999117	1.00663	1.00303	1.00312	1.00532	1.00454		348.002	336.867	270.577	290.315	226.995	287.664		25.018	30.077	21.5662	22.5388
72658		319.331	351.416	255.884	271.725	218.206	260.349				0	0	0	0	0	0		0	0	0	0	0	0		0	0	0	0	0	0		0.999276	1.00669	1.00321	1.00304	1.00544	1.00463		319.331	351.416	262.704	277.999	226.989	275.822		25.133	30.077	21.613	22.5685
72778		322.68	327.596	244.178	269.886	229.572	282.384				0	0	0	0	0	0		0	0	0	0	0	0		0	0	0	0	0	0		0.999541	1.00639	1.00333	1.003	1.00531	1.00492		322.68	327.596	262.703	278	229.572	282.384		25.194	30.077	21.613	22.6483
72878		306.135	310.242	228.791	264.328	190.569	301.845				0	0	0	0	0	0		0	0	0	0	0	0		0	0	0	0	0	0		0.999564	1.00636	1.00308	1.00273	1.00526	1.005		321.107	325.906	262.48	277.924	226.998	301.845		25.194	30.077	21.56	22.3635
73038		308.788	317.097	280.444	298.875	233.104	297.105				0	0	0	0	0	0		0	0	0	0	0	0		0	0	0	0	0	0		0.999596	1.00639	1.00313	1.00274	1.00512	1.0049		321.106	317.097	280.444	298.875	233.104	297.105		25.461	30.077	21.56	22.5817
73118		318.087	295.659	277.676	297.196	214.455	295.506				0	0	0	0	0	0		0	0	0	0	0	0		0	0	0	0	0	0		0.99957	1.00654	1.00322	1.00261	1.00514	1.00504		321.106	325.902	277.676	297.196	227.004	295.506		25.461	29.9128	21.6385	22.8537
73198		295.979	278.382	257.134	281.55	211.879	267.31				0	0	0	0	0	0		0	0	0	0	0	0		0	0	0	0	0	0		0.99941	1.00631	1.00324	1.0026	1.00507	1.00477		321.111	325.907	257.134	281.55	227.007	275.82		25.461	29.9015	21.6385	22.9905
73278		315.561	307.873	251.059	278.315	233.022	269.008				0	0	0	0	0	0		0	0	0	0	0	0		0	0	0	0	0	0		0.999703	1.00648	1.0031	1.00269	1.00494	1.00485		321.103	325.904	262.475	278.315	233.022	275.542		25.577	29.8407	21.7375	22.9905
73358		290.119	285.063	246.052	270.985	214.295	271.157				0	0	0	0	0	0		0	0	0	0	0	0		0	0	0	0	0	0		0.99946	1.00645	1.00279	1.00273	1.00488	1.00468		321.109	326.064	262.241	277.816	226.822	275.583		25.577	29.9852	21.7015	22.9823
73438		327.783	329.338	275.003	262.21	219.008	257.18				0	0	0	0	0	0		0	0	0	0	0	0		0	0	0	0	0	0		0.9995	1.00557	1.00261	1.00274	1.00493	1.00467		327.783	329.338	275.003	277.816	226.815	275.353		25.6555	29.9852	21.7015	22.9823
73538		331.778	333.476	268.777	276.881	269.915	277.93				0	0	0	0	0	0		0	0	0	0	0	0		0	0	0	0	0	0		0.999764	1.0056	1.00257	1.00271	1.00487	1.0047		331.778	333.476	268.777	276.881	269.915	277.93		25.52	29.9852	21.7558	23.0735
73618		328.309	315.999	266.646	293.889	227.916	307.026				0	0	0	0	0	0		0	0	0	0	0	0		0	0	0	0	0	0		0.99995	1.00558	1.00267	1.00301	1.00466	1.00457		328.309	326.231	266.646	293.889	227.916	307.026		25.354	30.046	21.7558	23.0735
73698		312.147	275.757	257.985	265.415	223.135	255.599				0	0	0	0	0	0		0	0	0	0	0	0		0	0	0	0	0	0		1.00003	1.00553	1.00266	1.00305	1.00458	1.0045		320.669	326.241	257.985	277.81	226.691	274.839		25.354	30.0573	21.7015	23.0735
73798		306.271	322.113	241.808	250.325	203.092	262.102				0	0	0	0	0	0		0	0	0	0	0	0		0	0	0	0	0	0		1.00005	1.0055	1.00276	1.00295	1.00444	1.00477		320.567	322.113	262.244	277.767	226.698	274.825		25.249	30.2215	21.6025	23.046
73885		318.56	303.476	237.312	252.424	201.963	268.07				0	0	0	0	0	0		0	0	0	0	0	0		0	0	0	0	0	0		1.00009	1.00561	1.00229	1.00328	1.00429	1.00502		320.661	325.92	262.055	277.755	226.589	274.569		25.354	30.077	21.3195	23.046
73998		326.664	320.967	266.772	288.151	219.942	286.933				0	0	0	0	0	0		0	0	0	0	0	0		0	0	0	0	0	0		1.00029	1.00566	1.00223	1.00328	1.00448	1.00479		326.664	320.967	266.772	288.151	226.569	286.933		25.581	30.5135	21.4185	23.2547
74078		339.314	332.132	271.412	268.364	242.117	269.412				0	0	0	0	0	0		0	0	0	0	0	0		0	0	0	0	0	0		1.00025	1.00566	1.00252	1.0032	1.00449	1.00479		339.314	332.132	271.412	277.758	242.117	274.611		25.7942	30.5135	21.3195	23.4415
74158		316.298	315.976	271.221	279.975	234.987	289.272				0	0	0	0	0	0		0	0	0	0	0	0		0	0	0	0	0	0		1.00006	1.00542	1.00271	1.00295	1.00434	1.00501		320.665	325.933	271.221	279.975	234.987	289.272		25.885	30.604	21.4185	23.4415
74238		307.064	348.208	250.98	245.578	214.288	265.774				0	0	0	0	0	0		0	0	0	0	0	0		0	0	0	0	0	0		1.00004	1.00627	1.00269	1.00304	1.00456	1.00495		320.668	348.208	261.549	277.7	226.561	274.42		25.885	30.6597	21.2237	23.3795
74338		332.767	352.248	252.283	255.035	226.357	282.694				0	0	0	0	0	0		0	0	0	0	0	0		0	0	0	0	0	0		0.999875	1.0063	1.00272	1.00277	1.00446	1.00497		332.767	352.248	261.548	277.711	226.697	282.694		25.78	30.6597	21.2237	23.3795
74418		318.555	329.898	254.608	245.288	230.225	250.072				0	0	0	0	0	0		0	0	0	0	0	0		0	0	0	0	0	0		0.999913	1.00558	1.0027	1.00275	1.00447	1.00497		320.572	329.898	261.494	277.712	230.225	274.168		25.78	30.6597	20.7665	23.3795
74518		314.093	294.715	273.399	271.345	243.163	244.931				0	0	0	0	0	0		0	0	0	0	0	0		0	0	0	0	0	0		0.999965	1.00499	1.0027	1.00261	1.00447	1.00488		320.57	326.016	273.399	277.717	243.163	274.178		25.6892	30.6597	20.801	23.398
74618		340.968	338.792	250.761	288.683	228.646	270.304				0	0	0	0	0	0		0	0	0	0	0	0		0	0	0	0	0	0		0.999915	1.00512	1.00289	1.00278	1.00452	1.00483		340.968	338.792	261.386	288.683	228.646	274.184		25.6892	30.8042	20.616	23.421
74698		317.61	297.169	237.044	265.986	207.895	277.117				0	0	0	0	0	0		0	0	0	0	0	0		0	0	0	0	0	0		0.999975	1.00509	1.00318	1.00301	1.0045	1.00494		320.57	325.997	261.35	277.701	226.695	277.117		25.6892	30.775	20.616	23.4278
74778		325.708	290.296	264.312	281.692	223.934	294.408				0	0	0	0	0	0		0	0	0	0	0	0		0	0	0	0	0	0		1.00004	1.00502	1.00323	1.00283	1.00439	1.00478		325.708	326.012	264.312	281.692	226.701	294.408		25.6892	30.775	20.7342	23.4278
74878		318.541	314.015	246.913	258.355	227.558	283.112				0	0	0	0	0	0		0	0	0	0	0	0		0	0	0	0	0	0		1.00003	1.00483	1.00322	1.00258	1.00442	1.00471		320.448	326.048	261.077	277.718	227.558	283.112		25.5707	30.775	20.7072	23.4278
74998		306.437	291.638	240.912	247.043	206.633	267.56				0	0	0	0	0	0		0	0	0	0	0	0		0	0	0	0	0	0		0.999843	1.00483	1.00314	1.00269	1.00435	1.00469		320.413	325.902	260.884	277.714	226.583	273.772		25.5333	30.6225	20.8115	23.4445
75078		336.395	323.727	277.318	265.356	238.221	290.236				0	0	0	0	0	0		0	0	0	0	0	0		0	0	0	0	0	0		0.99995	1.00482	1.00323	1.00276	1.00477	1.00456		336.395	323.727	277.318	277.52	238.221	290.236		25.5333	30.6225	20.8925	23.528
75168		310.754	295.899	254.322	268.491	228.721	257.403				0	0	0	0	0	0		0	0	0	0	0	0		0	0	0	0	0	0		0.999897	1.00484	1.00338	1.00263	1.00492	1.00456		320.371	325.902	260.863	277.549	228.721	273.505		25.578	30.5137	21.1113	24.1072
75238		295.374	294.595	265.623	277.983	222.936	291.103				0	0	0	0	0	0		0	0	0	0	0	0		0	0	0	0	0	0		0.999854	1.00503	1.0033	1.00258	1.0049	1.00453		320.372	325.899	265.623	277.983	226.419	291.103		25.7477	30.6225	21.3572	24.8987
75318		340.225	325.89	266.786	275.439	227.472	264.846				0	0	0	0	0	0		0	0	0	0	0	0		0	0	0	0	0	0		0.999927	1.00505	1.00338	1.00236	1.00487	1.00462		340.225	325.89	266.786	275.439	227.472	273.641		25.7477	30.577	21.3572	24.9507
75398		320.614	337.483	253.926	266.634	219.367	256.547				0	0	0	0	0	0		0	0	0	0	0	0		0	0	0	0	0	0		0.999815	1.00512	1.00326	1.00198	1.00457	1.00477		320.614	337.483	260.873	277.675	226.421	273.476		25.7938	30.3123	21.3572	24.8987
75478		336.769	293.548	243.624	252.38	199.905	235.258				0	0	0	0	0	0		0	0	0	0	0	0		0	0	0	0	0	0		0.999559	1.00509	1.00302	1.00237	1.00442	1.00473		336.769	325.783	260.895	277.608	226.422	273.481		25.624	30.35	21.1113	24.8987
75578		326.315	306.257	260.826	282.976	251.981	269.489				0	0	0	0	0	0		0	0	0	0	0	0		0	0	0	0	0	0		0.999574	1.00521	1.00325	1.00239	1.00431	1.00475		326.315	325.676	260.826	282.976	251.981	273.479		25.5333	30.2895	21.1113	24.8987
75678		303.329	339.087	272.176	271.635	219.467	277.877				0	0	0	0	0	0		0	0	0	0	0	0		0	0	0	0	0	0		0.999448	1.00522	1.00328	1.00227	1.00456	1.00465		320.414	339.087	272.176	277.631	226.388	277.877		25.32	30.2895	21.1113	24.8987
75778		321.129	318.951	251.633	249.408	218.889	264.132				0	0	0	0	0	0		0	0	0	0	0	0		0	0	0	0	0	0		0.999522	1.00536	1.00314	1.00191	1.0046	1.00462		321.129	325.771	261.09	277.745	226.387	273.496		25.3575	30.3963	21.2748	24.9507
75878		285.682	290.958	263.395	252.026	208.179	270.083				0	0	0	0	0	0		0	0	0	0	0	0		0	0	0	0	0	0		0.999602	1.00547	1.00339	1.00188	1.00442	1.00466		320.483	325.839	263.395	277.746	226.393	273.148		25.3575	30.661	21.3017	24.9507
76018		303.651	328.856	254.247	282.088	213.901	235.413				0	0	0	0	0	0		0	0	0	0	0	0		0	0	0	0	0	0		0.999624	1.00568	1.00318	1.00183	1.00442	1.00462		320.482	328.856	261.084	282.088	226.256	272.921		25.3575	30.661	21.2748	24.9507
76098		325.691	335.358	251.694	272.719	222.305	301.48				0	0	0	0	0	0		0	0	0	0	0	0		0	0	0	0	0	0		0.999509	1.00566	1.00328	1.00183	1.00449	1.00474		325.691	335.358	261.067	277.747	226.245	301.48		25.249	30.8712	21.5207	24.9507
76198		327.608	313.612	263.137	271.013	220.606	273.89				0	0	0	0	0	0		0	0	0	0	0	0		0	0	0	0	0	0		0.999316	1.00571	1.00341	1.00181	1.00484	1.00477		327.608	325.829	263.137	277.748	226.379	272.919		25.249	30.8712	21.5207	24.9507
76278		286.54	296.977	245.56	259.965	210.264	248.439				0	0	0	0	0	0		0	0	0	0	0	0		0	0	0	0	0	0		0.999429	1.00586	1.00346	1.00206	1.00465	1.00469		320.59	325.822	261.314	277.739	226.42	272.92		25.249	30.8712	21.5477	24.9507
76358		320.416	300.599	268.456	283.469	240.383	304.199				0	0	0	0	0	0		0	0	0	0	0	0		0	0	0	0	0	0		0.999508	1.00568	1.00326	1.00196	1.0045	1.00468		320.416	325.83	268.456	283.469	240.383	304.199		25.2827	30.661	21.5477	24.2212
76458		322.461	311.375	243.335	274.059	222.265	251.713				0	0	0	0	0	0		0	0	0	0	0	0		0	0	0	0	0	0		0.999434	1.00573	1.00328	1.00197	1.00444	1.00479		322.461	325.75	261.491	277.84	226.422	272.919		25.52	30.3963	21.7435	24.3468
76538		338.471	306.874	247.12	263.376	228.289	248.472				0	0	0	0	0	0		0	0	0	0	0	0		0	0	0	0	0	0		0.999477	1.0058	1.0036	1.00207	1.00445	1.00478		338.471	325.618	261.506	277.83	228.289	272.919		25.7033	30.3987	22.2007	24.7503
76618		331.94	322.227	267.072	263.763	243.126	280.288				0	0	0	0	0	0		0	0	0	0	0	0		0	0	0	0	0	0		0.999482	1.00602	1.00358	1.00213	1.00454	1.00484		331.94	322.227	267.072	277.827	243.126	280.288		25.7033	30.3987	22.2007	24.7503
76698		312.697	290.587	288.238	260.306	232.05	262.849				0	0	0	0	0	0		0	0	0	0	0	0		0	0	0	0	0	0		0.999433	1.00602	1.00355	1.00221	1.00456	1.00491		321.11	325.59	288.238	277.826	232.05	272.918		25.6555	30.5192	22.2007	24.7503
76778		303.116	312.213	284.277	274.133	218.569	283.716				0	0	0	0	0	0		0	0	0	0	0	0		0	0	0	0	0	0		0.999404	1.00601	1.00355	1.00209	1.00455	1.00497		321.111	325.44	284.277	277.829	226.235	283.716		25.6555	30.84	22.2007	25.1382
76878		314.669	318.936	247.204	274.498	238.321	267.31				0	0	0	0	0	0		0	0	0	0	0	0		0	0	0	0	0	0		0.999382	1.00581	1.00367	1.00205	1.00464	1.00498		321.112	325.617	261.612	277.832	238.321	272.917		25.577	30.8865	22.4498	25.1382
76998		306.113	287.38	258.435	254.935	192.47	260.318				0	0	0	0	0	0		0	0	0	0	0	0		0	0	0	0	0	0		0.999404	1.00551	1.00361	1.00208	1.00464	1.00495		321.151	325.654	261.634	277.829	226.386	272.917		25.5045	30.5192	22.4498	24.7503
77078		317.887	313.647	267.558	272.345	223.12	279.017				0	0	0	0	0	0		0	0	0	0	0	0		0	0	0	0	0	0		0.999792	1.00568	1.00336	1.00205	1.00446	1.00499		321.188	325.753	267.558	277.832	226.392	279.017		25.5467	30.626	22.2038	25.1382
77178		312.252	343.312	262.79	285.471	227.394	282.378				0	0	0	0	0	0		0	0	0	0	0	0		0	0	0	0	0	0		0.999966	1.00582	1.00322	1.00208	1.00477	1.005		321.181	343.312	262.79	285.471	227.394	282.378		25.5467	30.9932	22.4868	25.1382
77258		304.421	304.411	253.856	272.675	204.216	287.444				0	0	0	0	0	0		0	0	0	0	0	0		0	0	0	0	0	0		1.00007	1.00586	1.00343	1.00212	1.00477	1.00487		321.178	325.611	262.161	277.828	226.381	287.444		25.2798	31.1052	22.4105	25.3558
77338		310.884	278.526	248.57	257.168	217.848	247.134				0	0	0	0	0	0		0	0	0	0	0	0		0	0	0	0	0	0		1.00001	1.00565	1.0031	1.00216	1.00455	1.00498		321.18	325.445	261.797	277.977	226.389	272.601		25.2798	31.0587	22.1275	25.4572
77418		306.824	295.927	238.972	267.146	209.651	250.516				0	0	0	0	0	0		0	0	0	0	0	0		0	0	0	0	0	0		1.00009	1.00564	1.00315	1.00212	1.0046	1.00502		321.304	325.445	261.781	277.983	226.421	272.599		25.3043	30.84	22.1275	25.4572
77498		305.688	305.021	243.331	246.927	202.761	252.61				0	0	0	0	0	0		0	0	0	0	0	0		0	0	0	0	0	0		0.99981	1.00565	1.0028	1.00225	1.00417	1.00506		321.369	325.445	262.239	277.941	226.423	272.597		25.1893	30.84	22.2638	25.4663
77598		321.905	335.453	268.208	294.327	220.467	284.356				0	0	0	0	0	0		0	0	0	0	0	0		0	0	0	0	0	0		0.999223	1.00573	1.00237	1.00221	1.00392	1.00506		321.905	335.453	268.208	294.327	226.461	284.356		25.1893	30.84	21.9808	25.4345
77678		316.82	302.643	245.744	279.618	219.09	262.327				0	0	0	0	0	0		0	0	0	0	0	0		0	0	0	0	0	0		0.999199	1.00578	1.00241	1.00221	1.00393	1.00503		321.514	325.374	262.016	279.618	226.461	272.446		25.1893	30.9913	21.9808	25.3332
77778		312.569	304.575	236.651	254.673	211.872	255.503				0	0	0	0	0	0		0	0	0	0	0	0		0	0	0	0	0	0		0.999298	1.00583	1.0019	1.00218	1.00413	1.00518		321.49	325.132	262.143	277.735	226.456	272.322		25.1893	30.9892	21.9808	25.2788
77858		301.102	303.043	255.864	246.138	211.487	254.241				0	0	0	0	0	0		0	0	0	0	0	0		0	0	0	0	0	0		0.99948	1.00592	1.00176	1.0023	1.00406	1.00507		321.447	325.108	262.16	277.623	226.458	272.329		25.3043	30.8035	21.9808	25.2267
77998		298.918	300.522	245.261	254.429	209.297	260.968				0	0	0	0	0	0		0	0	0	0	0	0		0	0	0	0	0	0		0.999395	1.00607	1.00184	1.00223	1.00418	1.00508		321.7	325.105	262.383	277.733	226.601	272.328		25.6325	30.8035	22.2638	25.2788
78118		331.304	326.251	278.436	274.578	228.617	261.308				0	0	0	0	0	0		0	0	0	0	0	0		0	0	0	0	0	0		0.999355	1.00587	1.00192	1.00227	1.00403	1.00499		331.304	326.251	278.436	277.731	228.617	272.261		25.3043	30.8035	22.2638	25.2788
78218		316.72	303.214	251.765	298.349	223.515	291.569				0	0	0	0	0	0		0	0	0	0	0	0		0	0	0	0	0	0		0.999369	1.00594	1.00203	1.00264	1.00394	1.00479		321.473	324.921	262.127	298.349	226.627	291.569		25.3043	30.8705	22.1275	25.2267
78298		290.044	328.355	250.128	261.638	224.876	257.291				0	0	0	0	0	0		0	0	0	0	0	0		0	0	0	0	0	0		0.999373	1.00526	1.00198	1.00269	1.00402	1.00466		321.472	328.355	262.132	277.147	226.618	272.12		25.3043	30.8705	22.1275	25.161
78378		285.605	354.512	236.315	284.663	232.247	251.232				0	0	0	0	0	0		0	0	0	0	0	0		0	0	0	0	0	0		0.999146	1.00484	1.0021	1.00283	1.00393	1.00468		321.526	354.512	262.115	284.663	232.247	271.979		25.3043	30.801	22.2038	24.8605
78458		324.499	289.027	243.157	259.922	240.771	272.401				0	0	0	0	0	0		0	0	0	0	0	0		0	0	0	0	0	0		0.999229	1.00492	1.00175	1.00295	1.00399	1.00473		324.499	324.69	262.161	276.83	240.771	271.976		25.3043	30.801	22.2038	24.8605
78538		319.385	308.354	259.066	274.933	232.85	264.14				0	0	0	0	0	0		0	0	0	0	0	0		0	0	0	0	0	0		0.999254	1.00487	1.00181	1.00311	1.00396	1.00458		321.711	324.707	262.39	277.043	232.85	271.986		25.5175	30.734	22.4105	25.0505
78618		324.831	313.862	255.986	292.08	258.978	286.006				0	0	0	0	0	0		0	0	0	0	0	0		0	0	0	0	0	0		0.999198	1.0049	1.00195	1.00284	1.004	1.00468		324.831	324.696	262.698	292.08	258.978	286.006		25.626	30.734	22.4465	25.0505
78698		330.514	358.927	277.14	295.307	214.711	285.424				0	0	0	0	0	0		0	0	0	0	0	0		0	0	0	0	0	0		0.998776	1.00494	1.00161	1.00285	1.00417	1.00476		330.514	358.927	277.14	295.307	226.855	285.424		25.6687	30.734	22.4105	24.75
78798		285.739	339.745	250.72	296.426	224.318	274.488				0	0	0	0	0	0		0	0	0	0	0	0		0	0	0	0	0	0		0.998793	1.00509	1.00174	1.00236	1.00416	1.00464		321.791	339.745	262.405	296.426	226.966	271.851		25.626	30.734	22.4868	24.3472
78877		328.952	338.854	246.694	263.766	222.834	271.925				0	0	0	0	0	0		0	0	0	0	0	0		0	0	0	0	0	0		0.998851	1.00505	1.00124	1.00242	1.00414	1.00448		328.952	338.854	262.514	276.699	227	271.864		25.4985	30.734	22.4868	24.1935
78998		305.443	321.542	235.41	244.583	210.005	233.842				0	0	0	0	0	0		0	0	0	0	0	0		0	0	0	0	0	0		0.998881	1.00509	1.00125	1.00245	1.00409	1.0045		321.789	321.542	262.514	276.694	227.001	271.863		25.4985	30.6375	22.4868	24.28
79077		308.239	372.805	251.107	280.843	225.026	273.609				0	0	0	0	0	0		0	0	0	0	0	0		0	0	0	0	0	0		0.998916	1.00532	1.00091	1.00263	1.00419	1.00469		321.835	372.805	262.588	280.843	227	271.979		24.8065	30.6375	22.4105	24.1935
79158		295.397	328.717	259.851	290.193	235.731	260.135				0	0	0	0	0	0		0	0	0	0	0	0		0	0	0	0	0	0		0.999074	1.00533	1.00029	1.00269	1.00429	1.00481		321.892	328.717	262.726	290.193	235.731	271.836		24.406	30.5118	22.4465	24.1497
79258		304.922	308.921	227.972	283	230.039	280.686				0	0	0	0	0	0		0	0	0	0	0	0		0	0	0	0	0	0		0.999005	1.00517	0.999805	1.0027	1.00427	1.00474		321.895	324.448	262.746	283	230.039	280.686		24.406	30.5788	22.4465	23.9223
79338		316.227	287.607	251.803	266.45	219.354	267.817				0	0	0	0	0	0		0	0	0	0	0	0		0	0	0	0	0	0		0.999045	1.00532	0.99952	1.00277	1.00432	1.00473		321.893	324.443	262.758	276.187	226.999	271.843		24.2537	30.5118	22.4465	23.8808
79418		309.831	296.64	254.126	259.478	221.988	241.408				0	0	0	0	0	0		0	0	0	0	0	0		0	0	0	0	0	0		0.999233	1.00547	0.999753	1.00289	1.00456	1.00488		321.886	324.437	262.792	276.181	227.04	271.759		24.2537	30.5118	22.4995	23.6808
79518		305.939	366.441	250.883	246.475	201.94	259.371				0	0	0	0	0	0		0	0	0	0	0	0		0	0	0	0	0	0		0.999267	1.00514	0.999649	1.0031	1.00462	1.00499		321.885	366.441	262.792	276.17	227.038	271.741		24.2537	30.734	22.3528	23.6808
79597		345.488	344.105	267.139	300.763	236.865	274.299				0	0	0	0	0	0		0	0	0	0	0	0		0	0	0	0	0	0		0.999276	1.00489	0.999601	1.00335	1.00481	1.00496		345.488	344.105	267.139	300.763	236.865	271.746		24.2537	30.8035	22.3528	23.6808
79698		321.84	333.582	274.896	283.768	216.084	268.723				0	0	0	0	0	0		0	0	0	0	0	0		0	0	0	0	0	0		0.999294	1.00513	0.999865	1.00344	1.00493	1.00499		321.84	333.582	274.896	283.768	227.025	271.958		24.2537	30.8035	22.3528	23.9082
79778		281.99	340.447	259.381	267.497	224.393	253.776				0	0	0	0	0	0		0	0	0	0	0	0		0	0	0	0	0	0		0.999195	1.00533	0.999765	1.00348	1.00488	1.00503		321.888	340.447	262.792	276.513	227.027	271.956		24.2537	30.9892	22.3528	23.952
79878		289.367	331.993	235.24	300.882	220.164	276.525				0	0	0	0	0	0		0	0	0	0	0	0		0	0	0	0	0	0		0.99924	1.00528	0.999647	1.00346	1.00479	1.00484		321.886	331.993	262.792	300.882	227.031	276.525		24.2537	30.8927	22.4995	23.952
80037		315.524	310.905	246.439	285.325	213.519	252.338				0	0	0	0	0	0		0	0	0	0	0	0		0	0	0	0	0	0		0.999364	1.00541	0.999749	1.00362	1.00456	1.00495		321.881	325.148	262.792	285.325	227.04	271.961		24.2537	30.8927	22.4995	23.952
80118		342.767	374.106	283.289	304.781	228.922	259.563				0	0	0	0	0	0		0	0	0	0	0	0		0	0	0	0	0	0		0.999345	1.00526	0.999746	1.0035	1.00456	1.00481		342.767	374.106	283.289	304.781	228.922	271.97		24.1972	30.9892	22.3528	23.952
80198		311.851	311.079	258.315	259.2	209.927	262.578				0	0	0	0	0	0		0	0	0	0	0	0		0	0	0	0	0	0		0.99938	1.00549	0.999801	1.00362	1.00473	1.00481		321.88	325.138	262.792	276.488	227.141	271.769		24.1972	30.9892	22.276	23.952
80278		312.793	302.267	251.401	256.328	212.9	270.247				0	0	0	0	0	0		0	0	0	0	0	0		0	0	0	0	0	0		0.999448	1.00526	0.999848	1.00394	1.0048	1.00479		321.878	325.174	262.836	276.438	227.254	271.772		24.1972	30.9892	22.0098	23.952
80358		321.083	334.913	234.631	269.111	213.807	275.989				0	0	0	0	0	0		0	0	0	0	0	0		0	0	0	0	0	0		0.99937	1.00554	0.999822	1.004	1.00472	1.00493		321.083	334.913	262.917	276.429	227.257	271.75		24.2537	31.0562	22.0045	23.952
80438		288.745	311.245	244.15	245.738	219.35	236.218				0	0	0	0	0	0		0	0	0	0	0	0		0	0	0	0	0	0		0.999463	1.00546	0.999965	1.00397	1.00479	1.00491		321.877	325.14	262.917	276.434	227.254	271.753		24.2537	31.1722	22.0038	24.152
80518		310.777	328.075	261.273	248.523	222.922	259.524				0	0	0	0	0	0		0	0	0	0	0	0		0	0	0	0	0	0		0.999537	1.00563	1.00002	1.00369	1.00475	1.00486		321.874	328.075	261.273	276.476	227.256	271.51		24.2537	31.1722	21.9698	24.152
80598		318.599	335.409	281.869	267.289	254.041	260.774				0	0	0	0	0	0		0	0	0	0	0	0		0	0	0	0	0	0		0.999657	1.00584	1.00013	1.00355	1.00483	1.00491		321.87	335.409	281.869	276.501	254.041	271.504		24.2537	31.0562	21.9698	24.152
80698		313.339	331.728	252.933	283.516	234.244	263.347				0	0	0	0	0	0		0	0	0	0	0	0		0	0	0	0	0	0		0.999697	1.00597	1.00017	1.00357	1.00488	1.005		321.868	331.728	262.953	283.516	234.244	271.354		24.406	30.8705	21.8895	24.152
80778		319.395	329.298	235.841	276.756	238.01	272.673				0	0	0	0	0	0		0	0	0	0	0	0		0	0	0	0	0	0		0.999758	1.00552	1.00001	1.00355	1.00492	1.00497		322.017	329.298	262.916	276.502	238.01	271.356		24.3732	30.8705	21.831	24.152
80858		359.177	332.514	264.641	281.825	271.755	258.546				0	0	0	0	0	0		0	0	0	0	0	0		0	0	0	0	0	0		0.999865	1.00547	1.0002	1.00358	1.00476	1.00486		359.177	332.514	264.641	281.825	271.755	271.362		24.406	30.8035	21.831	24.3297
80998		306.432	296.676	245.149	263.702	211.869	242.178				0	0	0	0	0	0		0	0	0	0	0	0		0	0	0	0	0	0		0.999909	1.00517	1.00021	1.0035	1.0048	1.005		321.86	325.136	262.916	276.76	227.134	271.354		24.8587	30.8035	21.7548	24.3712
81077		299.643	309.628	281.804	264.822	229.854	272.205				0	0	0	0	0	0		0	0	0	0	0	0		0	0	0	0	0	0		1	1.00519	1.0002	1.0037	1.00481	1.00503		321.856	325.136	281.804	276.757	229.854	271.352		24.8587	30.707	21.7548	24.3712
81157		320.352	330.85	259.316	266.757	235.541	282.496				0	0	0	0	0	0		0	0	0	0	0	0		0	0	0	0	0	0		0.999873	1.00503	1.00024	1.00371	1.00477	1.00501		321.861	330.85	262.916	276.757	235.541	282.496		25.5795	30.8035	21.7548	24.4577
81237		320.554	334.717	262.795	274.42	269.792	267.87				0	0	0	0	0	0		0	0	0	0	0	0		0	0	0	0	0	0		0.999889	1.00492	1.00036	1.00397	1.00472	1.00491		320.554	334.717	262.795	276.434	269.792	271.359		25.5272	30.8035	21.7395	24.28
81338		314.587	319.384	268.942	305.343	278.39	244.395				0	0	0	0	0	0		0	0	0	0	0	0		0	0	0	0	0	0		0.999923	1.00512	1.00042	1.00406	1.00475	1.00488		321.859	325.197	268.942	305.343	278.39	271.36		25.5795	30.9892	21.7395	24.28
81417		313.354	296.679	255.793	254.414	261.386	251.379				0	0	0	0	0	0		0	0	0	0	0	0		0	0	0	0	0	0		1.00008	1.00508	1.00029	1.00403	1.00508	1.00503		321.853	325.204	262.804	276.425	261.386	271.486		24.8587	31.0562	21.6633	24.1935
81518		324.651	344.712	249.351	255.897	221.57	266.154				0	0	0	0	0	0		0	0	0	0	0	0		0	0	0	0	0	0		0.999944	1.00533	1.00044	1.00395	1.00494	1.00517		324.651	344.712	262.795	276.437	227.121	271.465		25.5272	30.9892	21.7395	24.28
81638		317.54	330.276	267.649	275.731	240.793	263.304				0	0	0	0	0	0		0	0	0	0	0	0		0	0	0	0	0	0		0.999933	1.0052	1.00062	1.00391	1.00488	1.00521		321.806	330.276	267.649	276.443	240.793	271.342		25.593	30.8927	21.6633	24.28
81717		342.337	329.357	256.371	282.612	220.423	281.077				0	0	0	0	0	0		0	0	0	0	0	0		0	0	0	0	0	0		0.999892	1.0053	1.00055	1.00387	1.00495	1.00527		342.337	329.357	262.785	282.612	227.121	281.077		25.6687	30.8302	21.7057	24.393
81798		304.203	324.437	273.269	275.795	222.209	271.047				0	0	0	0	0	0		0	0	0	0	0	0		0	0	0	0	0	0		1.00008	1.00538	1.00045	1.00393	1.00495	1.00527		321.802	324.437	273.269	276.44	227.025	271.264		25.6687	30.8302	21.8445	24.393
81878		301.579	311.85	264.046	267.52	218.722	239.594				0	0	0	0	0	0		0	0	0	0	0	0		0	0	0	0	0	0		1.00009	1.00568	1.00062	1.00404	1.00479	1.00538		321.853	325.138	264.046	276.425	227.031	271.333		25.721	31.0878	21.7057	24.28
81998		290.954	300.68	241.128	262.315	221.052	253.498				0	0	0	0	0	0		0	0	0	0	0	0		0	0	0	0	0	0		0.999971	1.00573	1.00071	1.00395	1.00497	1.00537		321.805	325.138	262.778	276.437	227.024	271.436		25.6687	31.1548	21.7057	24.28
82098		332.28	335.109	256.352	269.632	224.76	265.759				0	0	0	0	0	0		0	0	0	0	0	0		0	0	0	0	0	0		0.99992	1.00565	1.00094	1.00395	1.0049	1.00538		332.28	335.109	262.768	276.437	227.027	271.333		25.6687	31.0878	21.7057	24.28
82178		329.941	353.948	268.314	270.271	221.557	278.63				0	0	0	0	0	0		0	0	0	0	0	0		0	0	0	0	0	0		0.999935	1.00558	1.00099	1.00419	1.00483	1.00548		329.941	353.948	268.314	276.2	227.029	278.63		25.6687	31.0878	21.6527	24.2362
82297		312.019	319.616	264.905	256.055	242.045	253.679				0	0	0	0	0	0		0	0	0	0	0	0		0	0	0	0	0	0		0.999952	1.00537	1.0008	1.00395	1.00486	1.00505		321.805	325.156	264.905	276.213	242.045	271.273		25.7837	31.1548	21.7555	24.3492
82377		316.61	361.912	288.695	249.776	225.408	259.257				0	0	0	0	0	0		0	0	0	0	0	0		0	0	0	0	0	0		1.00011	1.00545	1.00069	1.00411	1.00497	1.00514		321.758	361.912	288.695	276.125	227.024	271.225		25.8727	31.2708	21.4725	24.1218
82458		288.312	334.87	268.698	284.169	198.225	236.522				0	0	0	0	0	0		0	0	0	0	0	0		0	0	0	0	0	0		1.00019	1.00505	1.00064	1.00424	1.00496	1.00465		321.799	334.87	268.698	284.169	227.024	271.291		25.9155	31.2222	21.4725	24.1218
82538		286.053	325.425	241.48	258.629	208.085	242.057				0	0	0	0	0	0		0	0	0	0	0	0		0	0	0	0	0	0		1.00028	1.00523	1.00052	1.00423	1.00499	1.00465		321.845	325.425	262.279	276.121	227.023	271.291		25.9677	31.1552	21.5065	24.1758
82618		303.29	275.52	235.887	252.296	236.612	229.654				0	0	0	0	0	0		0	0	0	0	0	0		0	0	0	0	0	0		1.00024	1.00526	1.00046	1.00432	1.00494	1.00466		321.847	325.175	262.306	275.989	236.612	271.235		25.9677	31.0878	21.5073	24.0525
82698		305.287	312.074	269.987	275.284	229.711	242.396				0	0	0	0	0	0		0	0	0	0	0	0		0	0	0	0	0	0		1.00028	1.00492	1.00036	1.00442	1.00495	1.00516		321.845	325.231	269.987	275.784	229.711	271.168		25.9677	31.0878	21.5073	24.178
82778		322.442	293.324	281.819	277.797	220.143	280.6				0	0	0	0	0	0		0	0	0	0	0	0		0	0	0	0	0	0		0.999757	1.00506	1.0005	1.00447	1.00496	1.00526		322.442	325.208	281.819	275.783	226.781	280.6		26.0872	31.0878	20.8532	24.178
82857		335.268	305.302	285.706	257.573	230.685	254.018				0	0	0	0	0	0		0	0	0	0	0	0		0	0	0	0	0	0		0.999268	1.00508	1.00058	1.00435	1.00479	1.00486		335.268	325.43	285.706	275.985	230.685	271.087		25.9677	31.0587	20.6052	24.3017
82997		310.23	309.53	255.104	253.888	215.523	260.248				0	0	0	0	0	0		0	0	0	0	0	0		0	0	0	0	0	0		0.999822	1.00512	1.00046	1.00442	1.00501	1.00551		321.863	325.199	261.497	275.784	226.923	270.9		25.9677	30.9913	20.6045	24.178
83078		298.244	283.092	245.043	270.65	206.939	259.676				0	0	0	0	0	0		0	0	0	0	0	0		0	0	0	0	0	0		0.999818	1.00534	1.00041	1.00449	1.0048	1.0056		321.863	325.161	261.497	275.751	227.031	270.89		25.9677	31.0878	20.6045	24.178
83157		365.249	301.788	233.79	244.067	215.46	226.634				0	0	0	0	0	0		0	0	0	0	0	0		0	0	0	0	0	0		0.999287	1.00528	1.00039	1.00455	1.00503	1.00606		365.249	325.17	261.499	275.75	227.021	270.566		25.9677	31.1548	20.6045	24.434
83258		309.513	267.23	247.592	231.257	209.858	241.5				0	0	0	0	0	0		0	0	0	0	0	0		0	0	0	0	0	0		0.999217	1.0051	1.00019	1.00445	1.0047	1.00598		321.827	325.201	261.489	275.615	227.035	270.587		26.1882	31.1548	20.5782	24.5148
83338		335.694	323.232	262.327	279.288	230.298	264.529				0	0	0	0	0	0		0	0	0	0	0	0		0	0	0	0	0	0		0.999378	1.00482	1.00016	1.00429	1.00467	1.00544		335.694	324.747	262.327	279.288	230.298	270.709		26.1882	30.8972	20.4147	24.4078
83458		308.574	307.306	280.947	251.334	210.944	228.801				0	0	0	0	0	0		0	0	0	0	0	0		0	0	0	0	0	0		0.999416	1.00462	1.00028	1.00428	1.00436	1.00479		321.821	324.821	280.947	275.324	226.966	270.465		26.1882	30.8972	20.5782	24.3743
83538		294.277	280.778	276.064	247.851	216.647	236.506				0	0	0	0	0	0		0	0	0	0	0	0		0	0	0	0	0	0		0.99927	1.00458	1.00017	1.0044	1.0047	1.00487		321.825	324.469	276.064	275.228	226.806	270.448		25.9155	30.917	20.5782	24.1465
83617		311.143	306.558	233.065	282.318	230.73	236.773				0	0	0	0	0	0		0	0	0	0	0	0		0	0	0	0	0	0		0.999208	1.00475	1.00023	1.00453	1.00476	1.00483		321.827	324.421	261.489	282.318	230.73	270.456		26.1882	31.084	20.5782	24.1465
83700		282.316	302.803	257.693	257.896	208.68	256.817				0	0	0	0	0	0		0	0	0	0	0	0		0	0	0	0	0	0		0.999312	1.00468	1.00045	1.0046	1.00481	1.00463		321.824	324.259	261.484	275.21	226.796	270.503		26.1882	30.9778	20.5775	24.1465
83777		302.515	343.591	228.724	258.402	200.13	242.25				0	0	0	0	0	0		0	0	0	0	0	0		0	0	0	0	0	0		0.99939	1.00465	1.00038	1.00468	1.00472	1.00443		321.776	343.591	261.278	275.026	226.683	270.282		26.1455	30.8405	20.4147	24
83857		301.908	284.113	232.286	255.59	214.873	236.165				0	0	0	0	0	0		0	0	0	0	0	0		0	0	0	0	0	0		0.999695	1.00445	1.00043	1.00468	1.00481	1.00505		321.813	323.718	261.074	274.93	226.795	270.124		26.1882	30.8043	20.2133	23.9327
83997		328.304	316.6	253.354	308.378	237.826	253.887				0	0	0	0	0	0		0	0	0	0	0	0		0	0	0	0	0	0		0.999735	1.00459	1.00041	1.0045	1.00476	1.00499		328.304	323.716	261.273	308.378	237.826	270.13		26.1455	30.924	20.4147	23.9327
84097		328.087	301.064	259.466	269.857	217.443	272.041				0	0	0	0	0	0		0	0	0	0	0	0		0	0	0	0	0	0		0.999712	1.00437	1.00035	1.00468	1.0048	1.00498		328.087	323.719	261.084	274.742	226.796	270.131		26.1455	30.9602	20.2133	23.8037
84197		275.848	288.407	250.076	277.828	213.443	241.106				0	0	0	0	0	0		0	0	0	0	0	0		0	0	0	0	0	0		0.999646	1.00442	1.00041	1.00465	1.00506	1.00476		321.814	323.719	261.275	274.537	226.919	270.152		26.1882	31.1658	20.4147	23.617
84277		305.495	303.305	268.822	267.984	208.792	246.771				0	0	0	0	0	0		0	0	0	0	0	0		0	0	0	0	0	0		0.999789	1.00452	1.00049	1.00477	1.00479	1.00476		321.81	323.717	268.822	274.531	227.031	270.152		26.1882	31.1658	20.5115	23.617
84357		296.294	279.863	250.835	244.885	214.249	236.771				0	0	0	0	0	0		0	0	0	0	0	0		0	0	0	0	0	0		1.00007	1.00455	1.00041	1.00462	1.00483	1.00469		321.854	323.717	261.077	274.494	226.935	270.159		26.2405	31.1658	20.31	23.563
84457		284.201	279.223	229.624	247.46	215.693	229.736				0	0	0	0	0	0		0	0	0	0	0	0		0	0	0	0	0	0		1.00021	1.00463	1.00055	1.00469	1.00497	1.00418		321.848	323.716	261.257	274.494	227.024	270.208		26.2405	31.1658	20.5115	23.563
84557		339.834	314.141	250.223	277.292	220.582	244.509				0	0	0	0	0	0		0	0	0	0	0	0		0	0	0	0	0	0		1.00019	1.00466	1.0007	1.00473	1.00494	1.0047		339.834	323.681	261.239	274.494	227.025	270.158		26.2405	31.205	20.5115	23.563
84638		320.412	316.023	242.962	267.16	231.622	266.565				0	0	0	0	0	0		0	0	0	0	0	0		0	0	0	0	0	0		1.00016	1.00469	1.00086	1.00472	1.00482	1.00514		321.915	323.68	261.221	274.494	231.622	269.93		26.3047	31.7448	20.4147	23.563
84717		313.055	298.815	244.521	239.002	214.528	260.038				0	0	0	0	0	0		0	0	0	0	0	0		0	0	0	0	0	0		1.00071	1.00492	1.00096	1.00479	1.00482	1.00503		321.894	323.674	261.21	274.493	227.03	269.718		26.3047	31.8388	20.5115	23.6292
84797		279.324	312.068	252.111	233.294	211.006	234.949				0	0	0	0	0	0		0	0	0	0	0	0		0	0	0	0	0	0		1.00073	1.00501	1.00105	1.00491	1.00477	1.0051		321.893	323.672	261.199	274.525	227.032	269.709		26.3047	32.0008	20.8115	23.6832
84878		286.442	305.666	255.359	251.128	219.379	239.244				0	0	0	0	0	0		0	0	0	0	0	0		0	0	0	0	0	0		1.00072	1.00502	1.00087	1.00509	1.00481	1.00515		321.893	323.671	261.22	274.657	227.134	269.928		26.3047	31.8388	20.8115	23.8037
84998		267.351	266.113	245.562	227.962	207.222	222.114				0	0	0	0	0	0		0	0	0	0	0	0		0	0	0	0	0	0		1.00072	1.00477	1.00065	1.00495	1.00472	1.00515		321.831	323.678	261.041	274.523	227.034	269.929		26.2405	31.8388	20.61	23.617
85077		288.379	286.257	240.912	229.617	224.567	236.135				0	0	0	0	0	0		0	0	0	0	0	0		0	0	0	0	0	0		1.00111	1.00489	1.00074	1.005	1.00464	1.0051		321.82	323.713	261.027	274.521	226.947	269.934		26.2625	32.0872	20.61	23.617
85157		291.827	327.508	252.977	257.706	238.294	264.09				0	0	0	0	0	0		0	0	0	0	0	0		0	0	0	0	0	0		1.00128	1.00497	1.00076	1.00516	1.00498	1.00515		321.815	327.508	261.025	274.642	238.294	269.702		26.2625	32.0008	20.31	23.8037
85238		285.39	324.126	263.719	254.337	210.128	252.503				0	0	0	0	0	0		0	0	0	0	0	0		0	0	0	0	0	0		1.00118	1.00483	1.00081	1.00522	1.00506	1.0052		321.818	323.676	263.719	274.631	226.92	269.517		26.2405	31.8388	20.61	23.8037
85357		270.787	305.76	217.537	225.396	232.461	238.804				0	0	0	0	0	0		0	0	0	0	0	0		0	0	0	0	0	0		1.00119	1.00471	1.00078	1.00527	1.00507	1.00517		321.818	323.715	261.23	274.62	232.461	269.52		26.2405	32.0872	20.5115	23.8037
85457		293.285	302.919	230.375	254.87	206.581	245.801				0	0	0	0	0	0		0	0	0	0	0	0		0	0	0	0	0	0		1.00129	1.00471	1.0009	1.00537	1.00505	1.00524		321.871	323.907	261.426	274.927	226.92	269.69		26.3047	32.199	20.675	23.9327
85537		278.986	288.616	242.49	243.628	212.513	226.064				0	0	0	0	0	0		0	0	0	0	0	0		0	0	0	0	0	0		1.00134	1.00491	1.00093	1.00522	1.00516	1.00539		321.814	323.712	261.494	274.928	226.762	269.668		26.2405	31.9932	20.702	23.999
85637		281.621	278.956	219.189	250.926	184.919	253.297				0	0	0	0	0	0		0	0	0	0	0	0		0	0	0	0	0	0		1.00143	1.00486	1.00093	1.00521	1.00525	1.0055		321.767	323.713	261.553	274.632	226.907	269.655		26.2102	31.9932	20.95	23.87
85717		317.311	298.911	240.525	275.766	217.065	245.428				0	0	0	0	0	0		0	0	0	0	0	0		0	0	0	0	0	0		1.00136	1.00487	1.00095	1.00519	1.00529	1.00519		321.677	323.675	261.552	274.636	227.011	269.696		26.1675	31.7448	20.8532	23.87
85797		305.738	299.135	247.793	251.376	215.376	242.104				0	0	0	0	0	0		0	0	0	0	0	0		0	0	0	0	0	0		1.00118	1.00486	1.00092	1.00523	1.00533	1.00524		321.557	323.684	261.554	274.629	227.01	269.689		26.059	31.7448	20.95	23.8037
85877		302.794	328.72	239.803	240.582	214.912	264.977				0	0	0	0	0	0		0	0	0	0	0	0		0	0	0	0	0	0		1.00129	1.00477	1.00107	1.00541	1.00537	1.00529		321.683	328.72	262.035	274.927	226.899	269.913		26.1455	31.9932	21.604	23.6132
85997		273.86	277.683	232.712	243.337	201.042	224.807				0	0	0	0	0	0		0	0	0	0	0	0		0	0	0	0	0	0		1.00081	1.00455	1.00111	1.00538	1.00546	1.00557		321.782	323.781	262.543	274.598	226.893	269.879		26.1882	31.6357	21.9043	23.722
86077		271.66	302.56	224.861	237.218	217.571	250.275				0	0	0	0	0	0		0	0	0	0	0	0		0	0	0	0	0	0		1.00077	1.00466	1.00125	1.00541	1.00545	1.00561		321.724	323.775	262.513	274.501	226.894	269.874		26.1675	31.6357	21.9043	23.5352
86157		274.399	275.186	239.094	245.884	207.115	225.28				0	0	0	0	0	0		0	0	0	0	0	0		0	0	0	0	0	0		1.00126	1.0046	1.00114	1.0053	1.0055	1.00546		321.685	323.778	262.003	274.491	226.732	269.66		26.24	31.6357	21.604	23.4812
86277		314.674	313.116	249.055	281.202	221.612	278.323				0	0	0	0	0	0		0	0	0	0	0	0		0	0	0	0	0	0		1.00135	1.00444	1.00128	1.00534	1.00553	1.00556		321.678	323.787	261.943	281.202	226.887	278.323		26.24	31.9932	21.5073	23.218
86357		348.263	293.696	245.898	243.628	216.811	254.333				0	0	0	0	0	0		0	0	0	0	0	0		0	0	0	0	0	0		1.00076	1.0046	1.00118	1.0054	1.0055	1.00543		348.263	323.982	262.528	274.49	226.889	269.897		26.24	31.8415	21.8068	23.4812
86437		280.932	308.608	229.406	237.546	220.833	226.823				0	0	0	0	0	0		0	0	0	0	0	0		0	0	0	0	0	0		1.00022	1.00427	1.00128	1.00546	1.00555	1.00545		321.756	324.038	262.742	274.498	226.729	269.895		26.24	31.5448	21.8785	23.2737
86517		318.186	315.51	251.464	258.639	223.771	253.455				0	0	0	0	0	0		0	0	0	0	0	0		0	0	0	0	0	0		1.00068	1.00441	1.00136	1.00529	1.00555	1.00554		321.599	324.015	262.792	274.507	226.885	270.076		26.1315	31.5448	21.9123	23.2737
86617		319.309	279.973	212.733	251.119	201.4	243.1				0	0	0	0	0	0		0	0	0	0	0	0		0	0	0	0	0	0		1.00102	1.00467	1.00128	1.00522	1.0054	1.00555		321.368	323.969	262.792	274.584	226.897	270.24		25.9945	31.5448	21.9123	23.1562
86697		321.751	288.453	224.561	234.636	210.148	232.798				0	0	0	0	0	0		0	0	0	0	0	0		0	0	0	0	0	0		1.00055	1.0047	1.0014	1.00522	1.00547	1.00564		321.751	323.772	262.735	274.584	226.733	270.299		25.7228	31.339	21.8785	23.1562
86777		306.801	312.309	258.974	274.927	211.045	274.014				0	0	0	0	0	0		0	0	0	0	0	0		0	0	0	0	0	0		1.00099	1.00467	1.00146	1.0052	1.00534	1.00564		321.153	323.774	262.467	274.511	226.745	270.298		25.7228	31.339	21.8075	23.2197
86857		311.985	288.013	254.018	242.82	246.064	264.335				0	0	0	0	0	0		0	0	0	0	0	0		0	0	0	0	0	0		1.00122	1.00438	1.00155	1.00525	1.00544	1.00575		321.33	323.703	262.727	274.508	246.064	270.639		25.922	31.0905	21.8785	23.2197
86997		324.537	316.504	239.762	252.56	197.866	265.6				0	0	0	0	0	0		0	0	0	0	0	0		0	0	0	0	0	0		1.00117	1.00471	1.00162	1.00527	1.0054	1.00567		324.537	323.69	262.791	274.508	226.74	270.658		25.9547	31.0905	21.7673	23.2197
87077		279.881	276.379	246.241	233.585	217.732	241.144				0	0	0	0	0	0		0	0	0	0	0	0		0	0	0	0	0	0		1.00112	1.0049	1.00176	1.00551	1.00531	1.00538		321.349	323.682	262.791	274.577	226.748	270.716		25.9547	30.9173	21.7673	23.2737
87157		314.024	275.284	242.563	237.364	196.923	229.458				0	0	0	0	0	0		0	0	0	0	0	0		0	0	0	0	0	0		1.00103	1.00501	1.00175	1.0054	1.00529	1.00563		321.365	323.678	262.791	274.58	226.751	270.668		26.0272	30.7117	21.7673	23.5352
87237		284.065	284.427	239.396	237.031	207.783	244.264				0	0	0	0	0	0		0	0	0	0	0	0		0	0	0	0	0	0		1.00113	1.00493	1.00184	1.00532	1.00527	1.00568		321.15	323.425	262.813	274.644	226.753	270.88		25.7228	30.9173	21.9128	23.722
87357		340.761	308.345	223.636	247.27	215.565	246.486				0	0	0	0	0	0		0	0	0	0	0	0		0	0	0	0	0	0		1.00132	1.00493	1.00187	1.00532	1.00527	1.00576		340.761	323.425	262.811	274.928	226.752	270.872		25.7228	30.9173	21.9128	23.851
87437		313.149	300.941	240.279	261.504	227.071	232.43				0	0	0	0	0	0		0	0	0	0	0	0		0	0	0	0	0	0		1.00124	1.005	1.00197	1.00533	1.00507	1.00591		321.325	323.408	262.932	274.95	226.771	270.854		25.9547	30.9173	22.0713	23.6567
87517		314.49	332.53	242.064	259.488	210.184	243.878				0	0	0	0	0	0		0	0	0	0	0	0		0	0	0	0	0	0		1.00128	1.00486	1.00187	1.00539	1.00505	1.00598		321.318	332.53	263.167	275.139	226.773	271.005		25.9327	30.6145	22.21	23.6207
87597		303.954	287.813	246.89	260.89	258.912	257.361				0	0	0	0	0	0		0	0	0	0	0	0		0	0	0	0	0	0		1.00138	1.00491	1.00189	1.00542	1.00504	1.00592		321.299	322.884	263.165	275.136	258.912	271.128		25.66	30.6385	22.1215	23.4677
87677		276.29	306.111	234.621	255.777	227.289	223.929				0	0	0	0	0	0		0	0	0	0	0	0		0	0	0	0	0	0		1.00152	1.00487	1.00178	1.00538	1.00501	1.00575		321.273	322.895	263.179	274.944	226.777	271.139		25.66	30.6385	22.21	23.3862
87757		295.539	331.352	247.614	260.773	228.961	249.298				0	0	0	0	0	0		0	0	0	0	0	0		0	0	0	0	0	0		1.00153	1.00478	1.00173	1.00528	1.00554	1.00575		321.141	331.352	262.963	274.956	228.961	271.207		25.3555	30.7878	22.0713	23.3862
87877		342.381	291.672	248.398	280.774	239.523	263.847				0	0	0	0	0	0		0	0	0	0	0	0		0	0	0	0	0	0		1.00148	1.00477	1.00162	1.0052	1.00552	1.00579		342.381	323.253	262.978	280.774	239.523	271.274		25.6282	31.0845	22.136	23.137
87997		279.162	273.243	240.486	231.661	215.572	228.112				0	0	0	0	0	0		0	0	0	0	0	0		0	0	0	0	0	0		1.00152	1.00502	1.00154	1.0052	1.00498	1.00577		321.141	323.401	262.989	274.965	226.779	271.321		25.3555	31.03	22.136	23.0065
88117		291.073	295.992	231.822	245.258	203.224	229.537				0	0	0	0	0	0		0	0	0	0	0	0		0	0	0	0	0	0		1.00137	1.00534	1.00169	1.00513	1.00503	1.00583		321.145	323.319	262.969	274.974	226.921	271.32		25.3555	30.8567	22.136	23.0065
88197		264.506	281.523	224.454	237.178	190.335	238.59				0	0	0	0	0	0		0	0	0	0	0	0		0	0	0	0	0	0		1.00142	1.00541	1.00174	1.00516	1.0051	1.00581		321.293	323.299	262.962	274.969	226.917	271.601		25.427	30.6512	22.0713	23.0065
88277		279.227	289.867	227.321	264.056	224.947	235.755				0	0	0	0	0	0		0	0	0	0	0	0		0	0	0	0	0	0		1.00155	1.00516	1.00184	1.00514	1.00511	1.00585		321.141	323.365	262.948	274.928	226.916	271.592		25.3555	30.6512	22.0713	22.9393
88357		315.977	297.764	250.068	264.221	205.51	254.688				0	0	0	0	0	0		0	0	0	0	0	0		0	0	0	0	0	0		1.00167	1.00506	1.00168	1.00505	1.0056	1.00595		321.095	323.392	262.97	274.929	226.88	271.572		25.5222	30.6512	22.0713	23.0697
88437		293.871	316.128	246.863	268.022	187.01	236.072				0	0	0	0	0	0		0	0	0	0	0	0		0	0	0	0	0	0		1.00163	1.00534	1.00169	1.00502	1.00552	1.00586		321.096	323.317	262.968	274.929	226.888	271.591		25.5222	30.6512	22.0713	23.0697
88557		265.918	320.197	255.589	238.956	218.156	248.796				0	0	0	0	0	0		0	0	0	0	0	0		0	0	0	0	0	0		1.00166	1.00519	1.00176	1.00493	1.00597	1.00588		321.138	323.743	262.959	274.929	226.846	271.586		25.6282	30.7635	22.0713	23.0697
88637		261.685	284.027	254.122	229.949	191.845	259.314				0	0	0	0	0	0		0	0	0	0	0	0		0	0	0	0	0	0		1.00147	1.00523	1.00207	1.00471	1.00592	1.00544		321.142	323.741	263.141	274.93	226.851	271.927		25.6282	30.5965	22.2492	23.0697
88717		281.477	294.641	236.912	243.925	203.496	232.917				0	0	0	0	0	0		0	0	0	0	0	0		0	0	0	0	0	0		1.00145	1.00516	1.00236	1.00468	1.00599	1.00548		321.143	323.746	263.328	274.93	226.844	271.666		25.6503	30.5965	22.2917	23.0697
88797		291.572	307.932	241.466	249.611	200.952	252.513				0	0	0	0	0	0		0	0	0	0	0	0		0	0	0	0	0	0		1.00095	1.00502	1.00232	1.00452	1.00605	1.00552		321.114	323.906	263.334	274.93	226.966	271.327		25.5443	30.7933	22.2917	23.0697
88877		322.188	322.37	254.114	265.974	227.943	248.857				0	0	0	0	0	0		0	0	0	0	0	0		0	0	0	0	0	0		1.00099	1.00507	1.00232	1.00463	1.00596	1.00613		322.188	324.143	263.334	274.87	227.943	271.26		25.5443	30.999	22.3565	22.9407
88997		286.462	290.1	236.15	254.38	195.119	233.957				0	0	0	0	0	0		0	0	0	0	0	0		0	0	0	0	0	0		1.00047	1.00493	1.00248	1.00446	1.00588	1.0055		321.164	324.273	263.312	274.882	226.977	271.286		25.6282	31.3053	22.4975	22.9407
89077		301.849	300.285	238.529	222.21	224.491	257.716				0	0	0	0	0	0		0	0	0	0	0	0		0	0	0	0	0	0		1.00043	1.00481	1.00248	1.00464	1.006	1.0046		321.479	324.461	263.388	274.87	227.05	271.308		25.9035	31.2353	22.4322	22.8102
89157		275.498	311.656	244.695	248.05	203.73	266.178				0	0	0	0	0	0		0	0	0	0	0	0		0	0	0	0	0	0		1.00047	1.00493	1.00248	1.00454	1.006	1.00464		321.471	324.702	263.388	274.876	227.05	271.251		25.9035	31.0442	22.4322	22.7562
89237		286.876	299.547	220.108	255.339	203.555	247.453				0	0	0	0	0	0		0	0	0	0	0	0		0	0	0	0	0	0		1.00041	1.005	1.00228	1.00457	1.00607	1.00417		321.482	324.677	263.464	274.93	227.047	271.271		25.6307	31.3625	22.4613	22.7722
89357		331.394	330.821	252.264	245.77	219.97	268.824				0	0	0	0	0	0		0	0	0	0	0	0		0	0	0	0	0	0		1.0005	1.00495	1.00228	1.00472	1.00613	1.00395		331.394	330.821	263.54	274.864	227.045	271.211		25.5418	31.2353	22.5732	22.7722
89457		282.314	306.809	249.66	255.787	214.551	252.621				0	0	0	0	0	0		0	0	0	0	0	0		0	0	0	0	0	0		1.00054	1.00469	1.00224	1.0048	1.00603	1.00397		321.623	324.465	263.542	274.695	227.049	271.156		25.7747	31.526	22.6367	22.6078
89537		285.866	311.206	221.5	245.746	200.484	256.812				0	0	0	0	0	0		0	0	0	0	0	0		0	0	0	0	0	0		1.00054	1.00463	1.00224	1.00458	1.00604	1.00432		321.623	324.468	263.465	274.72	227.049	271.153		25.7747	31.526	22.5248	22.6078
89617		291.392	286.048	243.643	250.597	235.726	231.728				0	0	0	0	0	0		0	0	0	0	0	0		0	0	0	0	0	0		1.00061	1.00414	1.00242	1.00474	1.0061	1.00446		321.738	325.003	263.534	274.863	235.726	271.153		25.8727	31.6533	22.6367	22.7722
89697		294.681	273.407	250.243	258.689	208.318	247.147				0	0	0	0	0	0		0	0	0	0	0	0		0	0	0	0	0	0		1.00062	1.00357	1.00242	1.00479	1.00593	1.00448		321.737	325.174	263.534	274.86	227.053	271.192		25.8727	31.6533	22.5732	22.7722
89777		297.232	273.351	246.647	238.999	191.903	250.159				0	0	0	0	0	0		0	0	0	0	0	0		0	0	0	0	0	0		1.00054	1.00337	1.00243	1.00482	1.00593	1.00538		321.742	324.653	263.456	274.692	226.974	271.147		26.1455	31.526	22.4613	22.6078
89857		321.165	325.447	249.315	259.625	224.499	255.151				0	0	0	0	0	0		0	0	0	0	0	0		0	0	0	0	0	0		1.00052	1.00329	1.00239	1.00478	1.00591	1.00529		321.165	324.682	263.459	274.697	226.975	271.147		26.1675	31.7715	22.5248	22.6618
89997		292.547	292.417	237.458	245.956	213.136	261.816				0	0	0	0	0	0		0	0	0	0	0	0		0	0	0	0	0	0		1.00048	1.00346	1.00249	1.00478	1.00579	1.00517		321.747	324.449	263.531	274.696	226.983	271.148		26.1675	31.5507	22.6367	22.6618
90097		287.223	291.818	245.611	235.744	208.532	257.309				0	0	0	0	0	0		0	0	0	0	0	0		0	0	0	0	0	0		1.00064	1.00346	1.00248	1.00479	1.00587	1.0044		321.787	324.449	263.531	274.695	227.055	271.153		26.1882	31.5507	22.6367	22.6618
90177		286.144	254.734	239.442	268.152	210.655	248.115				0	0	0	0	0	0		0	0	0	0	0	0		0	0	0	0	0	0		1.00059	1.00347	1.00259	1.00484	1.00582	1.00443		321.788	324.448	263.526	274.69	227.057	271.108		26.1882	31.5507	22.6367	22.6618
90257		290.209	286.204	229.761	256.076	211.123	241.165				0	0	0	0	0	0		0	0	0	0	0	0		0	0	0	0	0	0		1.00054	1.00351	1.00265	1.0049	1.00578	1.00391		321.743	324.447	263.524	274.852	227.059	271.138		26.1455	31.3053	22.5732	22.85
90337		318.91	311.489	247.791	270.199	236.647	267.747				0	0	0	0	0	0		0	0	0	0	0	0		0	0	0	0	0	0		1.00064	1.00341	1.00275	1.0051	1.00577	1.00367		321.736	324.248	263.442	274.839	236.647	271.054		26.1675	31.3053	22.4613	22.7808
90437		326.619	308.69	252.915	256.429	220.919	237.021				0	0	0	0	0	0		0	0	0	0	0	0		0	0	0	0	0	0		1.00049	1.00348	1.0028	1.00506	1.00559	1.00381		326.619	324.138	263.44	274.663	226.997	271.045		26.1455	30.7078	22.4613	22.7525
90517		297.523	315.26	231.328	236.486	215.125	235.598				0	0	0	0	0	0		0	0	0	0	0	0		0	0	0	0	0	0		1.00051	1.00345	1.00256	1.00503	1.00557	1.00366		321.79	324.139	263.451	274.668	226.998	270.915		26.1882	30.7078	22.4613	22.7525
90597		304.2	330.064	234.043	227.549	228.258	236.676				0	0	0	0	0	0		0	0	0	0	0	0		0	0	0	0	0	0		1.00056	1.00335	1.0027	1.00471	1.00562	1.00356		321.789	330.064	263.521	274.705	228.258	271.06		26.1487	30.7078	22.534	22.7525
90677		284.085	291.378	236.105	248.922	213.803	240.433				0	0	0	0	0	0		0	0	0	0	0	0		0	0	0	0	0	0		1.00058	1.00338	1.00278	1.00429	1.00556	1.00353		321.788	323.897	263.517	274.754	226.998	271.062		26.1487	30.351	22.534	22.7525
90757		297.917	319.095	239.462	265.885	225.643	260.857				0	0	0	0	0	0		0	0	0	0	0	0		0	0	0	0	0	0		1.0006	1.00348	1.00287	1.00427	1.00551	1.00331		321.738	323.879	263.514	274.757	226.885	270.945		26.106	30.351	22.534	22.7525
90877		310.337	314.775	240.913	265.481	229.875	260.673				0	0	0	0	0	0		0	0	0	0	0	0		0	0	0	0	0	0		1.00067	1.00343	1.00288	1.00458	1.00559	1.00328		321.734	323.888	263.436	274.598	229.875	271.076		26.106	30.351	22.422	22.907
90997		308.045	292.185	224.769	248.283	202.062	244.879				0	0	0	0	0	0		0	0	0	0	0	0		0	0	0	0	0	0		1.00059	1.0037	1.00278	1.00459	1.00559	1.00342		321.739	323.841	263.441	274.597	226.869	270.935		26.1455	30.351	22.4613	22.907
91077		285.857	318.471	223.779	230.494	206.799	235.888				0	0	0	0	0	0		0	0	0	0	0	0		0	0	0	0	0	0		1.00054	1.00337	1.00276	1.00452	1.00548	1.00339		321.742	323.899	263.383	274.543	226.551	270.938		26.1455	30.351	22.3687	22.8208
91157		284.518	306.288	228.689	236.067	205.435	248.395				0	0	0	0	0	0		0	0	0	0	0	0		0	0	0	0	0	0		1.00055	1.00296	1.0029	1.00407	1.00552	1.00346		321.622	323.775	263.38	274.565	226.547	270.932		26.0475	30.2387	22.3687	22.8208
91237		280.215	292.473	239.152	249.436	211.137	250.353				0	0	0	0	0	0		0	0	0	0	0	0		0	0	0	0	0	0		1.00056	1.00311	1.00291	1.00395	1.00548	1.00388		321.621	323.945	263.254	274.611	226.551	270.893		26.0475	30.351	22.2917	22.907
91317		346.801	294.819	255.493	279.955	225.726	288.775				0	0	0	0	0	0		0	0	0	0	0	0		0	0	0	0	0	0		1.00049	1.00323	1.00289	1.00417	1.00554	1.00486		346.801	323.924	263.032	279.955	226.546	288.775		26.0695	30.0602	22.2492	22.907
91417		329.216	298.368	283.028	272.745	221.066	257.4				0	0	0	0	0	0		0	0	0	0	0	0		0	0	0	0	0	0		1.00041	1.00335	1.00293	1.00393	1.00542	1.00526		329.216	323.903	283.028	274.571	226.563	270.73		26.142	29.742	22.0713	22.8208
91497		308.811	285.236	250.812	257.391	219.856	243.463				0	0	0	0	0	0		0	0	0	0	0	0		0	0	0	0	0	0		1.00018	1.00329	1.00275	1.00395	1.00509	1.00522		321.651	323.914	262.868	274.57	226.629	270.364		26.2075	29.626	22.0713	22.8208
91577		302.226	280.135	238.108	257.838	222.278	266.968				0	0	0	0	0	0		0	0	0	0	0	0		0	0	0	0	0	0		1.00029	1.00338	1.00291	1.00401	1.00506	1.00506		321.754	323.898	262.857	274.61	226.635	270.402		26.3055	29.626	22.0713	22.907
91657		312.037	287.39	240.296	237.668	206.292	232.206				0	0	0	0	0	0		0	0	0	0	0	0		0	0	0	0	0	0		1.00038	1.0034	1.00291	1.00402	1.00486	1.00508		321.637	323.893	262.793	274.61	226.675	270.397		26.2075	29.626	21.848	22.907
91777		324.286	332.405	271.491	279.686	211.425	262.003				0	0	0	0	0	0		0	0	0	0	0	0		0	0	0	0	0	0		1.00038	1.00342	1.00299	1.00411	1.00476	1.00497		324.286	332.405	271.491	279.686	226.694	270.422		26.1058	29.5137	21.848	22.8208
91877		306.161	334.202	285.623	264.44	237.556	267.508				0	0	0	0	0	0		0	0	0	0	0	0		0	0	0	0	0	0		1.00028	1.00345	1.0031	1.00464	1.00458	1.00494		321.192	334.202	285.623	274.538	237.556	270.265		25.8305	29.5137	21.7025	22.8208
91997		315.829	298.788	251.688	285.321	215.445	238.141				0	0	0	0	0	0		0	0	0	0	0	0		0	0	0	0	0	0		1.00024	1.00342	1.00309	1.0045	1.00456	1.00483		321.133	323.748	262.516	285.321	226.736	270.154		25.7245	29.5137	21.766	22.8208
92078		324.259	285.293	239.433	256.893	230.511	282.774				0	0	0	0	0	0		0	0	0	0	0	0		0	0	0	0	0	0		1.00028	1.0033	1.00319	1.005	1.00446	1.00488		324.259	323.755	262.792	274.442	230.511	282.774		25.7245	29.5137	21.9115	22.6433
92157		287.562	299.518	246.142	258.309	268.367	271.668				0	0	0	0	0	0		0	0	0	0	0	0		0	0	0	0	0	0		1.0002	1.00335	1.00331	1.00454	1.00459	1.00501		321.134	323.752	262.828	274.463	268.367	270.138		25.7468	29.5137	22.1348	22.6433
92238		300.673	299.295	264.051	255.973	227.004	245.39				0	0	0	0	0	0		0	0	0	0	0	0		0	0	0	0	0	0		1.00007	1.00346	1.00329	1.00405	1.00451	1.00505		321.137	323.746	264.051	274.486	227.004	270.086		25.7468	29.5137	22.1348	22.6433
92317		342.323	316.918	256.146	291.557	229.268	261.574				0	0	0	0	0	0		0	0	0	0	0	0		0	0	0	0	0	0		0.999996	1.00344	1.00322	1.00402	1.00447	1.00521		342.323	323.747	262.835	291.557	229.268	269.922		25.818	29.5137	22.277	22.5657
92417		328.044	306.928	267.08	284.646	209.288	257.377				0	0	0	0	0	0		0	0	0	0	0	0		0	0	0	0	0	0		1.00009	1.00324	1.00309	1.00425	1.00453	1.00516		328.044	323.922	267.08	284.646	226.742	269.563		25.7745	29.626	22.277	22.5307
92497		324.751	295.48	277.009	253.35	210.721	239.485				0	0	0	0	0	0		0	0	0	0	0	0		0	0	0	0	0	0		1.00001	1.00244	1.00292	1.00463	1.00453	1.00504		324.751	324.064	277.009	274.063	226.466	269.592		26.0053	29.626	22.0577	22.532
92577		308.861	302.921	248.754	255.586	209.789	256.59				0	0	0	0	0	0		0	0	0	0	0	0		0	0	0	0	0	0		1.00006	1.00176	1.0029	1.00459	1.0045	1.00498		321.137	323.885	262.568	274.051	226.469	269.605		26.0488	29.5137	21.9123	22.2972
92657		307.632	289.951	242.256	236.257	222.566	255.341				0	0	0	0	0	0		0	0	0	0	0	0		0	0	0	0	0	0		1.00008	1.00176	1.00294	1.00456	1.0045	1.00499		321.228	323.747	262.557	274.051	226.746	269.434		25.9928	29.2715	21.9123	22.2972
92757		286.348	289.304	256.657	241.994	227.231	255.187				0	0	0	0	0	0		0	0	0	0	0	0		0	0	0	0	0	0		0.999912	1.0013	1.00291	1.00445	1.00432	1.00502		321.261	323.494	262.566	274.052	227.231	269.597		25.9928	29.1223	21.9083	22.2972
92857		298.8	326.252	281.362	276.461	245.389	265.686				0	0	0	0	0	0		0	0	0	0	0	0		0	0	0	0	0	0		1.00009	1.00122	1.00299	1.00391	1.00431	1.00492		321.136	323.259	281.362	274.018	245.389	269.437		25.8868	28.7645	21.8745	22.176
92997		321.792	322.349	233.074	271.811	219.613	262.913				0	0	0	0	0	0		0	0	0	0	0	0		0	0	0	0	0	0		1.00012	1.00167	1.00301	1.00442	1.00444	1.00515		321.792	322.859	261.752	273.662	226.758	269.297		25.8433	28.7312	21.526	22.1535
93097		354.26	338.491	260.23	248.478	231.451	259.982				0	0	0	0	0	0		0	0	0	0	0	0		0	0	0	0	0	0		0.999985	1.00168	1.00274	1.00431	1.00474	1.00472		354.26	338.491	261.791	273.675	231.451	269.333		25.8433	28.3442	21.526	22.203
93197		301.006	294.269	264.952	253.752	215.413	246.225				0	0	0	0	0	0		0	0	0	0	0	0		0	0	0	0	0	0		0.999937	1.00162	1.00273	1.00436	1.00464	1.00445		321.025	322.716	264.952	273.669	226.452	269.26		25.7702	28.3442	21.8745	22.203
93297		302.124	292.056	244.333	240.78	194.318	267.42				0	0	0	0	0	0		0	0	0	0	0	0		0	0	0	0	0	0		1.00007	1.00159	1.00272	1.00437	1.00489	1.00436		321.018	322.716	262.162	273.667	226.424	269.219		25.7702	28.3442	21.8745	22.21
93377		291.061	317.436	261.076	287.718	231.975	291.717				0	0	0	0	0	0		0	0	0	0	0	0		0	0	0	0	0	0		1.00018	1.00162	1.00269	1.00454	1.0049	1.00439		321.013	322.716	261.076	287.718	231.975	291.717		25.7702	28.3442	21.526	22.1952
93457		335.363	314.59	260.717	277.953	236.93	268.359				0	0	0	0	0	0		0	0	0	0	0	0		0	0	0	0	0	0		1.00015	1.00157	1.00262	1.00452	1.00485	1.00447		335.363	322.716	261.529	277.953	236.93	269.072		25.7702	28.6625	21.075	21.9638
93537		317.689	304.306	270.799	247.652	225.268	249.686				0	0	0	0	0	0		0	0	0	0	0	0		0	0	0	0	0	0		1.00027	1.00207	1.0026	1.00461	1.00493	1.00454		321.008	322.709	270.799	273.186	226.419	269.067		25.7702	28.3442	21.079	21.7342
93617		316.289	332.634	249.385	264.059	226.892	273.681				0	0	0	0	0	0		0	0	0	0	0	0		0	0	0	0	0	0		1.0004	1.00216	1.00271	1.00461	1.00496	1.00431		321.002	332.634	261.794	273.186	226.892	273.681		25.7702	28.7312	21.53	21.7342
93697		314.348	287.713	248.302	253.421	220.051	237.365				0	0	0	0	0	0		0	0	0	0	0	0		0	0	0	0	0	0		1.00031	1.00222	1.00289	1.00447	1.00496	1.00425		321.006	323.196	262.115	273.304	226.415	268.96		25.6302	28.7645	21.8785	21.7342
93777		302.076	287.418	257.06	270.324	251.179	260.536				0	0	0	0	0	0		0	0	0	0	0	0		0	0	0	0	0	0		1.00047	1.00217	1.00297	1.00455	1.00486	1.00415		320.612	322.732	261.759	273.303	251.179	268.971		25.3195	28.6153	21.53	21.759
93877		295.468	313.498	250.602	269.672	212.72	235.483				0	0	0	0	0	0		0	0	0	0	0	0		0	0	0	0	0	0		1.00067	1.00159	1.00299	1.00462	1.00486	1.00416		320.549	322.716	261.447	273.184	226.35	268.801		25.1777	28.2283	21.079	21.6425
93997		328.761	343.416	262.915	294.554	233.32	269.112				0	0	0	0	0	0		0	0	0	0	0	0		0	0	0	0	0	0		1.00081	1.00174	1.00305	1.00479	1.00485	1.00401		328.761	343.416	262.915	294.554	233.32	268.673		25.1357	28.6153	21.079	21.515
94097		308.18	322.705	264.702	270.746	213.897	260.962				0	0	0	0	0	0		0	0	0	0	0	0		0	0	0	0	0	0		1.00101	1.00182	1.00323	1.0048	1.00474	1.00397		320.541	323.24	264.702	273.16	226.351	268.813		25.1777	28.6975	21.53	21.6425
94197		323.463	278.149	234.731	257.511	224.719	263.349				0	0	0	0	0	0		0	0	0	0	0	0		0	0	0	0	0	0		1.00092	1.00136	1.00323	1.00477	1.00458	1.00387		323.463	323.254	262.025	273.302	226.46	269.002		25.3195	28.6975	21.8785	21.7342
94297		302.249	314.92	250.715	259.548	221.909	236.672				0	0	0	0	0	0		0	0	0	0	0	0		0	0	0	0	0	0		1.00085	1.00135	1.0032	1.0049	1.00459	1.00382		320.598	323.255	262.033	273.302	226.458	269.007		25.3195	28.6975	21.8745	21.7342
94377		334.516	316.857	236.345	261.052	222.735	259.586				0	0	0	0	0	0		0	0	0	0	0	0		0	0	0	0	0	0		1.0008	1.00098	1.00319	1.00473	1.00462	1.00381		334.516	323.579	261.727	273.169	226.455	269.009		25.1777	29.0553	21.526	21.6425
94457		295.617	309.944	251.598	253.699	209.955	254.953				0	0	0	0	0	0		0	0	0	0	0	0		0	0	0	0	0	0		1.00086	1.00099	1.00324	1.00456	1.00473	1.00386		320.545	323.265	261.392	273.193	226.351	268.819		25.1777	28.6975	21.075	21.76
94557		336.847	295.649	289.393	295.761	230.664	263.352				0	0	0	0	0	0		0	0	0	0	0	0		0	0	0	0	0	0		1.0009	1.00111	1.00323	1.00459	1.0046	1.00388		336.847	323.262	289.393	295.761	230.664	268.702		25.1777	28.6975	20.7877	21.6325
94637		325.792	318.417	280.659	270.131	237.071	247.845				0	0	0	0	0	0		0	0	0	0	0	0		0	0	0	0	0	0		1.00099	1.00162	1.00353	1.00449	1.00447	1.00385		325.792	322.875	280.659	272.933	237.071	268.708		25.3195	28.5482	21.075	21.515
94717		326.065	309.984	256.609	267.207	259.202	258.35				0	0	0	0	0	0		0	0	0	0	0	0		0	0	0	0	0	0		1.00094	1.00171	1.00365	1.00452	1.00444	1.00377		326.065	322.848	261.664	272.927	259.202	268.361		25.3195	28.5482	21.526	21.515
94797		314.968	302.632	237.691	263.283	242.422	236.908				0	0	0	0	0	0		0	0	0	0	0	0		0	0	0	0	0	0		1.00107	1.00115	1.00377	1.00432	1.0046	1.0038		320.591	322.723	261.882	272.964	242.422	268.358		25.3195	28.1612	21.8745	21.515
94877		297.629	287.83	259.513	252.63	232.89	263.364				0	0	0	0	0	0		0	0	0	0	0	0		0	0	0	0	0	0		1.00114	1.00113	1.00374	1.00434	1.00447	1.00379		320.588	322.723	261.651	272.961	232.89	268.359		25.3195	28.0833	21.526	21.6325
94997		297.669	299.188	266.1	236.333	220.952	253.333				0	0	0	0	0	0		0	0	0	0	0	0		0	0	0	0	0	0		1.00124	1.00108	1.00356	1.00426	1.00455	1.00361		320.584	322.707	266.1	272.738	225.973	268.302		25.3195	27.9405	21.53	21.8448
95097		343.514	320.946	255.814	268.272	218.123	291.417				0	0	0	0	0	0		0	0	0	0	0	0		0	0	0	0	0	0		1.00126	1.00103	1.00355	1.00432	1.00456	1.00369		343.514	322.708	261.678	272.964	225.971	291.417		25.6302	27.9405	21.526	21.8845
95197		351.158	291.667	263.364	273.534	240.558	253.398				0	0	0	0	0	0		0	0	0	0	0	0		0	0	0	0	0	0		1.00146	1.00109	1.00389	1.00428	1.00432	1.00387		351.158	322.723	263.364	272.972	240.558	268.111		25.3195	27.6293	21.526	21.8845
95297		299.722	278.91	252.299	260.993	215.476	249.107				0	0	0	0	0	0		0	0	0	0	0	0		0	0	0	0	0	0		1.00155	1.00112	1.00397	1.00415	1.00419	1.00404		320.741	322.723	261.603	272.997	226.173	268.108		25.6302	27.6293	21.526	21.9368
95377		309.006	295.379	255.592	270.959	218.117	245.879				0	0	0	0	0	0		0	0	0	0	0	0		0	0	0	0	0	0		1.00163	1.00117	1.00378	1.00414	1.00448	1.00417		321.024	323.009	261.645	273	226.168	268.254		25.7033	27.8693	21.526	21.8845
95457		303.546	308.124	271.141	273.306	256.675	254.311				0	0	0	0	0	0		0	0	0	0	0	0		0	0	0	0	0	0		1.00189	1.00126	1.00389	1.00413	1.00453	1.00418		321.011	322.982	271.141	273.001	256.675	268.252		25.7033	27.8693	21.075	21.8845
95537		305.142	346.172	251.488	262.877	218.973	256.149				0	0	0	0	0	0		0	0	0	0	0	0		0	0	0	0	0	0		1.00199	1.0012	1.00382	1.00414	1.00461	1.00437		321.086	346.172	261.268	272.999	225.744	268.337		25.7468	28.0433	21.075	21.8845
95617		293.882	342.121	250.811	259.306	212.056	262.792				0	0	0	0	0	0		0	0	0	0	0	0		0	0	0	0	0	0		1.00214	1.00126	1.0038	1.00429	1.00454	1.00446		321.081	342.121	261.073	272.737	225.746	268.334		25.7245	28.4493	20.7917	21.8448
95717		320.091	366.095	278.508	296.004	216.004	273.846				0	0	0	0	0	0		0	0	0	0	0	0		0	0	0	0	0	0		1.00224	1.00124	1.00399	1.00432	1.00451	1.00431		320.967	366.095	278.508	296.004	225.69	273.846		25.681	27.967	20.7917	21.6692
95797		329.29	357.873	241.334	282.718	203.378	268.112				0	0	0	0	0	0		0	0	0	0	0	0		0	0	0	0	0	0		1.00224	1.00109	1.00393	1.00435	1.0045	1.00403		329.29	357.873	261.054	282.718	225.691	268.35		25.7245	27.967	20.7917	21.8448
95877		289.225	309.591	232.255	251.839	219.446	261.834				0	0	0	0	0	0		0	0	0	0	0	0		0	0	0	0	0	0		1.00222	1.00117	1.00413	1.00448	1.00427	1.00403		320.968	323.26	261.232	272.935	225.702	268.642		25.681	27.9398	21.079	21.8845
95997		300.658	314.603	255.992	256.804	226.551	255.49				0	0	0	0	0	0		0	0	0	0	0	0		0	0	0	0	0	0		1.00227	1.00112	1.00405	1.00432	1.00433	1.00411		320.955	323.262	261.242	272.737	226.551	268.626		25.681	27.9398	21.1765	21.8448
96077		318.643	271.669	254.657	241.243	265.132	267.854				0	0	0	0	0	0		0	0	0	0	0	0		0	0	0	0	0	0		1.00229	1.00159	1.00404	1.00427	1.0041	1.00397		320.95	322.883	261.021	272.737	265.132	268.352		25.681	27.7657	20.8893	21.8448
96157		286.585	325.138	241.173	260.824	216	255.99				0	0	0	0	0	0		0	0	0	0	0	0		0	0	0	0	0	0		1.00244	1.00248	1.00409	1.00419	1.00412	1.00394		320.547	322.727	261.056	272.739	225.755	268.353		25.608	27.7657	20.8893	21.8448
96263		309.107	326.612	266.408	281.061	241.439	288.906				0	0	0	0	0	0		0	0	0	0	0	0		0	0	0	0	0	0		1.00234	1.00324	1.00402	1.00408	1.00412	1.00383		320.935	326.612	266.408	281.061	241.439	288.906		25.6478	27.638	20.551	21.897
96357		288.488	286.094	269.89	273.3	204.66	286.645				0	0	0	0	0	0		0	0	0	0	0	0		0	0	0	0	0	0		1.00229	1.00346	1.00377	1.00406	1.0043	1.00376		320.949	322.706	269.89	272.713	225.751	286.645		25.6478	27.3787	20.851	21.7215
96437		300.262	282.096	247.688	245.403	209.695	287.996				0	0	0	0	0	0		0	0	0	0	0	0		0	0	0	0	0	0		1.0024	1.00354	1.00359	1.00408	1.00441	1.00367		320.547	322.679	260.979	272.683	225.749	287.996		25.5657	27.236	20.9278	21.7215
96537		292.421	320.776	255.622	258.603	223.958	269.244				0	0	0	0	0	0		0	0	0	0	0	0		0	0	0	0	0	0		1.00231	1.00336	1.0034	1.00427	1.00436	1.00357		320.505	322.683	260.773	272.682	225.75	268.088		25.2523	27.236	20.8335	21.7605
96617		295.612	295.853	234.597	228.762	215.152	241.523				0	0	0	0	0	0		0	0	0	0	0	0		0	0	0	0	0	0		1.00232	1.00326	1.00331	1.00402	1.0044	1.0036		320.504	322.684	260.787	272.684	225.749	268.087		25.2523	27.2633	20.9	21.8397
96697		296.225	302.603	265.049	267.601	206.723	248.056				0	0	0	0	0	0		0	0	0	0	0	0		0	0	0	0	0	0		1.00227	1.00336	1.00338	1.00389	1.0044	1.00355		320.507	322.683	265.049	272.655	225.696	267.9		25.3972	27.2633	20.7683	21.6865
96797		333.713	307.736	254.972	269.574	221.903	253.719				0	0	0	0	0	0		0	0	0	0	0	0		0	0	0	0	0	0		1.00224	1.00355	1.00345	1.00343	1.00436	1.00356		333.713	322.706	260.766	272.413	225.698	267.898		25.2585	27.406	20.9	21.5607
96877		291.88	296.609	246.417	282.972	200.128	270.705				0	0	0	0	0	0		0	0	0	0	0	0		0	0	0	0	0	0		1.00224	1.00354	1.00356	1.00358	1.00455	1.00371		320.329	322.706	260.98	282.972	225.558	267.878		25.17	27.406	21.141	21.5607
96997		280.15	314.57	247.26	243.787	204.081	270.905				0	0	0	0	0	0		0	0	0	0	0	0		0	0	0	0	0	0		1.00218	1.00342	1.00351	1.00386	1.0046	1.00355		320.085	322.706	260.756	272.338	225.434	267.856		25.0985	27.4823	20.9	21.5743
97077		301.128	298.013	234.195	258.259	210.934	253.5				0	0	0	0	0	0		0	0	0	0	0	0		0	0	0	0	0	0		1.00219	1.00346	1.0035	1.00391	1.00464	1.00352		320.084	322.706	260.559	272.334	225.337	267.856		25.0985	27.406	20.7683	21.6292
97157		272.581	254.16	240.064	238.829	205.081	243.53				0	0	0	0	0	0		0	0	0	0	0	0		0	0	0	0	0	0		1.00215	1.00351	1.00338	1.00379	1.00453	1.00373		320.087	322.706	260.507	272.205	225.346	267.818		25.503	27.4823	20.554	21.8185
97257		313.224	322.709	236.465	259.132	206.685	227.932				0	0	0	0	0	0		0	0	0	0	0	0		0	0	0	0	0	0		1.0024	1.00355	1.00346	1.00381	1.00436	1.00365		320.069	322.706	260.505	271.81	225.185	267.82		25.503	27.4823	20.554	21.7848
97337		329.815	347.037	254.064	258.959	214.822	251.686				0	0	0	0	0	0		0	0	0	0	0	0		0	0	0	0	0	0		1.00246	1.00328	1.00347	1.00386	1.00442	1.00357		329.815	347.037	260.505	271.809	225.176	267.856		25.503	27.4823	20.554	21.7848
97417		298.695	291.327	253.548	263.49	209.57	296.89				0	0	0	0	0	0		0	0	0	0	0	0		0	0	0	0	0	0		1.00244	1.00356	1.00331	1.00366	1.00444	1.00386		320.065	322.706	260.305	271.771	225.173	296.89		25.5915	27.6293	20.5752	21.79
97497		269.496	303.133	239.06	248.746	197.023	258.881				0	0	0	0	0	0		0	0	0	0	0	0		0	0	0	0	0	0		1.00255	1.00334	1.00342	1.00379	1.00446	1.00397		320.281	322.683	260.288	271.764	224.994	267.72		25.663	27.4865	20.5752	21.79
97597		283.233	317.117	248.169	242.004	203.279	245.596				0	0	0	0	0	0		0	0	0	0	0	0		0	0	0	0	0	0		1.00237	1.0033	1.0034	1.00382	1.00451	1.00393		320.309	322.683	260.29	271.228	225.164	267.507		25.663	27.4865	20.5752	21.6817
97677		292.115	284.311	232.284	228.252	214.595	255.814				0	0	0	0	0	0		0	0	0	0	0	0		0	0	0	0	0	0		1.00227	1.00326	1.00332	1.00374	1.00457	1.00402		320.325	322.684	260.303	271.246	225.155	267.713		25.663	27.3395	20.7685	22.0502
97757		299.237	311.237	227.443	255.829	194.777	236.502				0	0	0	0	0	0		0	0	0	0	0	0		0	0	0	0	0	0		1.00224	1.00325	1.00338	1.00374	1.00459	1.00391		320.346	322.684	260.294	271.246	225.153	267.812		25.663	27.3395	20.5752	22.0502
97857		329.988	348.997	243.546	265.784	220.511	285.413				0	0	0	0	0	0		0	0	0	0	0	0		0	0	0	0	0	0		1.00223	1.00315	1.00322	1.00375	1.0046	1.00371		329.988	348.997	260.32	271.242	225.151	285.413		25.663	27.3395	20.5752	21.6817
97997		317.178	293.174	243.672	242.029	204.049	275.48				0	0	0	0	0	0		0	0	0	0	0	0		0	0	0	0	0	0		1.0022	1.00337	1.00324	1.00364	1.00531	1.00371		320.271	322.547	259.972	271.033	225.049	275.48		25.699	27.4775	20.507	21.9192
98077		294.476	313.252	249.29	253.886	222.686	250.226				0	0	0	0	0	0		0	0	0	0	0	0		0	0	0	0	0	0		1.0021	1.00345	1.00321	1.00358	1.00543	1.00395		320.282	322.538	259.979	271.008	225.033	267.81		25.7762	27.4775	20.552	21.5878
98157		289.858	319.564	242.564	260.524	209.491	244.185				0	0	0	0	0	0		0	0	0	0	0	0		0	0	0	0	0	0		1.00196	1.00382	1.00332	1.00357	1.00477	1.004		320.289	322.502	260.304	271.008	225.326	267.808		25.7762	27.4775	20.5263	21.5878
98237		283.067	264.419	221.862	222.107	206.681	269.892				0	0	0	0	0	0		0	0	0	0	0	0		0	0	0	0	0	0		1.00199	1.00379	1.00333	1.00365	1.0048	1.00409		320.287	322.504	260.303	271.008	225.324	267.804		25.7762	27.9315	20.6202	21.5073
98317		294.883	281.839	253.948	261.557	226.346	257.631				0	0	0	0	0	0		0	0	0	0	0	0		0	0	0	0	0	0		1.00196	1.00378	1.00323	1.00361	1.00469	1.00388		320.289	322.505	260.318	271.008	225.333	267.813		25.9407	27.9315	20.7685	21.5073
98437		327.199	326.9	227.446	269.419	202.114	276.556				0	0	0	0	0	0		0	0	0	0	0	0		0	0	0	0	0	0		1.00197	1.00341	1.00327	1.00336	1.00464	1.00423		327.199	326.9	259.966	270.971	225.145	276.556		26.0708	28.1345	20.7003	21.2905
98517		327.877	297.547	227.717	246.509	214.887	234.875				0	0	0	0	0	0		0	0	0	0	0	0		0	0	0	0	0	0		1.00187	1.00325	1.00345	1.00394	1.00465	1.00454		327.877	322.413	260.283	270.869	225.144	267.64		26.2645	28.4873	20.7685	21.2742
98597		299.331	296.861	222.911	245.089	219.029	233.24				0	0	0	0	0	0		0	0	0	0	0	0		0	0	0	0	0	0		1.00175	1.00314	1.00337	1.0047	1.00457	1.00459		320.13	322.357	260.296	270.808	225.154	267.633		26.2645	28.643	20.7825	21.4405
98697		305.914	315.058	251.708	249.092	212.214	235.691				0	0	0	0	0	0		0	0	0	0	0	0		0	0	0	0	0	0		1.00173	1.00306	1.00331	1.00386	1.00464	1.00453		320.133	322.251	260.306	270.741	224.986	267.642		26.0708	28.8007	20.7825	21.4025
98797		322.38	306.636	243.448	275.341	216.473	258.336				0	0	0	0	0	0		0	0	0	0	0	0		0	0	0	0	0	0		1.00179	1.0032	1.00349	1.00322	1.00466	1.00449		322.38	322.356	260.277	270.791	224.933	267.505		25.9095	28.643	20.7825	21.4025
98877		321.481	334.636	243.177	277.258	227.531	274.387				0	0	0	0	0	0		0	0	0	0	0	0		0	0	0	0	0	0		1.00143	1.00304	1.00357	1.0032	1.00464	1.0042		320.017	334.636	260.504	277.258	227.531	274.387		25.9095	28.8777	20.9865	21.3328
98997		299.331	300.602	255.683	259.752	213.225	260.335				0	0	0	0	0	0		0	0	0	0	0	0		0	0	0	0	0	0		1.00136	1.00304	1.00333	1.00382	1.00454	1.00402		319.922	322.358	260.507	270.548	224.842	267.49		25.963	29.0233	21.0337	21.2115
99077		312.498	289.673	224.274	260.692	233.741	257.701				0	0	0	0	0	0		0	0	0	0	0	0		0	0	0	0	0	0		1.00161	1.00309	1.00329	1.00457	1.00461	1.00402		319.537	322.358	260.309	270.331	233.741	267.355		25.8708	28.977	20.9377	21.2342
99157		313.274	282.231	228.328	249.441	206.079	246.688				0	0	0	0	0	0		0	0	0	0	0	0		0	0	0	0	0	0		1.00156	1.00293	1.00333	1.00432	1.00532	1.00402		319.552	322.265	260.302	270.307	224.777	266.958		25.677	29.105	20.9377	21.1665
99237		282.063	316.192	213.965	237.148	219.668	244.133				0	0	0	0	0	0		0	0	0	0	0	0		0	0	0	0	0	0		1.00169	1.00297	1.00335	1.00447	1.00516	1.00387		319.33	322.173	260.299	270.302	224.79	266.895		25.2883	29.1472	20.9377	21.303
99337		296.467	316.367	241.106	268.087	200.319	277.041				0	0	0	0	0	0		0	0	0	0	0	0		0	0	0	0	0	0		1.00168	1.00297	1.0037	1.00418	1.00524	1.00394		319.516	322.173	260.501	270.334	224.784	277.041		25.677	29.1472	21.0337	21.2632
99417		317.868	332.354	274.027	261.522	220.278	264.921				0	0	0	0	0	0		0	0	0	0	0	0		0	0	0	0	0	0		1.00164	1.00302	1.00354	1.00421	1.0052	1.00401		319.527	332.354	274.027	270.334	224.761	266.959		25.677	29.0145	21.0337	21.2632
99517		309.302	285.281	250.507	261.358	211.068	273.313				0	0	0	0	0	0		0	0	0	0	0	0		0	0	0	0	0	0		1.00178	1.00288	1.00331	1.00425	1.00516	1.00401		319.487	321.02	260.508	270.309	224.747	273.313		25.677	29.0505	21.1418	21.1665
99597		281.036	289.828	245.679	260.258	196.365	246.998				0	0	0	0	0	0		0	0	0	0	0	0		0	0	0	0	0	0		1.0018	1.00281	1.00327	1.00436	1.00604	1.00397		319.48	321.026	260.508	270.263	224.696	266.888		25.8708	29.2202	21.1418	20.9802
99677		299.292	286.032	248.709	260.473	213.762	225.873				0	0	0	0	0	0		0	0	0	0	0	0		0	0	0	0	0	0		1.00179	1.00272	1.00316	1.00429	1.00607	1.00399		319.901	321.033	260.51	270.264	224.695	266.758		25.963	29.2202	21.3222	21.1167
99777		301.536	270.378	232.939	257.951	200.72	222.781				0	0	0	0	0	0		0	0	0	0	0	0		0	0	0	0	0	0		1.00172	1.00267	1.00343	1.00427	1.00637	1.00386		319.904	321.038	260.506	270.264	224.683	266.776		26.1195	29.3535	21.3222	21.3005
99857		361.297	323.283	257.323	267.253	228.715	254.809				0	0	0	0	0	0		0	0	0	0	0	0		0	0	0	0	0	0		1.00166	1.00267	1.00326	1.00417	1.0065	1.00391		361.297	321.037	260.509	270.265	228.715	266.892		26.1195	29.3535	21.3222	21.3005
99997		299.283	287.116	265.68	260.523	222.005	272.546				0	0	0	0	0	0		0	0	0	0	0	0		0	0	0	0	0	0		1.00176	1.00298	1.00326	1.0042	1.00647	1.00385		319.493	320.857	265.68	270.235	224.601	272.546		26.1635	28.539	21.1182	21.2367
100077		298.84	335.517	244.397	255.901	227.805	255.119				0	0	0	0	0	0		0	0	0	0	0	0		0	0	0	0	0	0		1.00165	1.00314	1.00325	1.0042	1.00641	1.00403		319.332	335.517	259.74	270.193	227.805	266.753		26.1655	28.1642	21.0673	21.2315
100177		321.967	292.209	264.264	253.848	286.597	220.795				0	0	0	0	0	0		0	0	0	0	0	0		0	0	0	0	0	0		1.00161	1.00287	1.00327	1.00424	1.0065	1.00403		321.967	320.312	264.264	270.192	286.597	266.753		26.1655	28.002	21.0673	21.2315
100257		302.697	303.184	236.097	258.056	237.133	254.415				0	0	0	0	0	0		0	0	0	0	0	0		0	0	0	0	0	0		1.00159	1.00288	1.00325	1.00452	1.00673	1.00407		319.335	320.232	259.738	270.155	237.133	266.517		26.1655	27.9998	21.0673	21.3078
100337		384.991	295.701	254.568	267.102	211.942	248.995				0	0	0	0	0	0		0	0	0	0	0	0		0	0	0	0	0	0		1.00155	1.00288	1.00307	1.00499	1.0067	1.00376		384.991	320.232	259.815	269.935	224.59	266.568		26.1975	27.9998	21.0833	21.324
100437		306.046	298.913	274.457	258.491	240.026	265.232				0	0	0	0	0	0		0	0	0	0	0	0		0	0	0	0	0	0		1.00159	1.00307	1.00304	1.00543	1.0064	1.00369		319.335	320.076	274.457	269.784	240.026	266.577		26.1975	27.8265	21.0833	21.2933
100517		298.483	290.827	243.967	273.739	216.961	248.745				0	0	0	0	0	0		0	0	0	0	0	0		0	0	0	0	0	0		1.00167	1.00282	1.00291	1.00546	1.0067	1.00354		319.331	320.107	259.883	269.783	224.59	266.596		26.1975	27.8265	21.0833	21.2933
100597		331.58	283.125	248.998	270.337	222.635	232.596				0	0	0	0	0	0		0	0	0	0	0	0		0	0	0	0	0	0		1.00177	1.00285	1.00301	1.00544	1.00667	1.00343		331.58	320.104	259.84	269.783	224.592	266.345		26.1975	27.9205	21.0833	21.2933
100677		297.488	278.594	227.927	249.886	211.258	261.73				0	0	0	0	0	0		0	0	0	0	0	0		0	0	0	0	0	0		1.00166	1.00261	1.00302	1.00551	1.00661	1.00354		319.159	319.914	259.834	269.78	224.595	266.237		26.2025	28.0105	21.0673	21.4072
100778		305.76	286.465	225.845	282.142	210.941	254.707				0	0	0	0	0	0		0	0	0	0	0	0		0	0	0	0	0	0		1.00159	1.00254	1.00289	1.00549	1.00652	1.00412		319.166	319.923	259.89	282.142	224.599	266.219		26.2025	28.0608	21.0833	21.2933
100877		301.194	293.974	255.566	292.746	227.54	286.748				0	0	0	0	0	0		0	0	0	0	0	0		0	0	0	0	0	0		1.00157	1.00293	1.00278	1.00528	1.00646	1.00493		319.17	319.681	259.494	292.746	227.54	286.748		26.701	28.0438	20.9328	21.2933
100997		319.886	326.976	252.585	266.313	218.084	254.039				0	0	0	0	0	0		0	0	0	0	0	0		0	0	0	0	0	0		1.00162	1.00295	1.00264	1.00526	1.00637	1.0049		319.164	326.976	259.454	269.792	224.531	266.249		26.701	27.8093	20.3275	21.2933
101097		265.605	336.699	244.494	275.471	198.144	239.995				0	0	0	0	0	0		0	0	0	0	0	0		0	0	0	0	0	0		1.00154	1.00293	1.0027	1.00504	1.00641	1.00538		319.172	336.699	259.452	269.7	224.495	266.232		26.701	27.8667	20.3275	21.2548
101177		308.022	289.436	257.959	291.892	208.038	243.679				0	0	0	0	0	0		0	0	0	0	0	0		0	0	0	0	0	0		1.00154	1.00288	1.00264	1.00508	1.00648	1.00571		318.975	319.552	259.454	291.892	224.176	266.175		26.5272	27.8345	20.2685	21.2548
101257		316.868	313.305	234.112	251.788	241.12	241.33				0	0	0	0	0	0		0	0	0	0	0	0		0	0	0	0	0	0		1.00159	1.00284	1.00265	1.00508	1.00649	1.00594		318.724	319.47	259.391	269.698	241.12	266.171		26.4435	27.7955	20.054	21.2548
101337		300.216	338.316	264.809	281.784	212.898	249.344				0	0	0	0	0	0		0	0	0	0	0	0		0	0	0	0	0	0		1.00151	1.00273	1.00254	1.00506	1.00626	1.00589		318.737	338.316	264.809	281.784	223.871	266.172		26.5577	27.9062	20.113	21.2548
101417		330.536	343.959	270.045	279.4	224.65	283.783				0	0	0	0	0	0		0	0	0	0	0	0		0	0	0	0	0	0		1.00132	1.00228	1.00241	1.00492	1.00625	1.00591		330.536	343.959	270.045	279.4	223.732	283.783		26.647	27.9062	20.1963	21.3687
101497		301.462	298.004	265.602	251.143	210.575	232.987				0	0	0	0	0	0		0	0	0	0	0	0		0	0	0	0	0	0		1.00135	1.00232	1.0021	1.00479	1.00614	1.00622		318.39	319.345	265.602	269.716	223.738	265.805		26.3977	27.8738	20.1963	21.3687
101577		291.248	309.634	276.812	253.694	240.372	281.362				0	0	0	0	0	0		0	0	0	0	0	0		0	0	0	0	0	0		1.00135	1.00227	1.00224	1.00499	1.00622	1.00677		318.132	319.354	276.812	269.644	240.372	281.362		25.9882	27.8738	20.1963	21.1525
101657		310.331	292.931	249.471	266.488	229.737	263.555				0	0	0	0	0	0		0	0	0	0	0	0		0	0	0	0	0	0		1.00141	1.00268	1.00224	1.0049	1.00636	1.00666		318.128	318.982	258.783	269.609	229.737	265.763		25.9882	27.9498	19.8462	21.0277
101737		313.262	323.826	237.837	255.225	212.366	256.51				0	0	0	0	0	0		0	0	0	0	0	0		0	0	0	0	0	0		1.00146	1.00273	1.00224	1.00487	1.00607	1.00665		318.126	318.971	258.784	269.61	223.597	265.763		25.9882	28.1793	19.8462	21.0277
101857		347.593	347.163	275.924	300.313	226.181	275.681				0	0	0	0	0	0		0	0	0	0	0	0		0	0	0	0	0	0		1.00137	1.00298	1.00235	1.00485	1.0064	1.0066		347.593	347.163	275.924	300.313	223.549	275.681		25.918	27.9885	19.8462	21.0277
101997		328.34	316.719	283.733	251.471	209.373	254.262				0	0	0	0	0	0		0	0	0	0	0	0		0	0	0	0	0	0		1.00132	1.00332	1.00224	1.00487	1.00654	1.00649		328.34	318.432	283.733	269.61	223.306	265.764		25.918	27.631	19.8462	21.0277
102077		285.761	315.142	242.107	271.233	205.409	267.501				0	0	0	0	0	0		0	0	0	0	0	0		0	0	0	0	0	0		1.00128	1.00354	1.0021	1.00478	1.00652	1.00633		317.895	317.923	258.974	269.612	223.307	265.765		25.7692	27.3275	20.0113	21.0277
102157		294.807	312.258	258.808	254.02	217.521	265.832				0	0	0	0	0	0		0	0	0	0	0	0		0	0	0	0	0	0		1.00119	1.0036	1.00225	1.00483	1.00649	1.0063		317.898	317.904	258.959	269.611	223.311	265.765		25.7692	27.3275	20.0113	21.0277
102237		303.01	272.53	249.74	253.494	241.322	239.103				0	0	0	0	0	0		0	0	0	0	0	0		0	0	0	0	0	0		1.00121	1.00354	1.00223	1.00473	1.00651	1.00622		317.897	317.923	258.785	269.613	241.322	265.805		25.7692	27.3275	19.7878	21.0277
102357		315.884	338.372	264.945	280.821	223.433	281.831				0	0	0	0	0	0		0	0	0	0	0	0		0	0	0	0	0	0		1.00118	1.00348	1.00215	1.00471	1.00667	1.00619		317.898	338.372	264.945	280.821	223.711	281.831		25.7692	27.3275	19.8915	21.0277
102477		319.968	310.037	274.863	278.001	216.434	258.734				0	0	0	0	0	0		0	0	0	0	0	0		0	0	0	0	0	0		1.00117	1.00343	1.00223	1.00461	1.0067	1.00612		317.866	317.52	274.863	278.001	223.504	265.809		25.6865	27.5577	19.9435	21.0742
102557		301.033	303.063	267.552	233.416	232.488	279.785				0	0	0	0	0	0		0	0	0	0	0	0		0	0	0	0	0	0		1.00111	1.00353	1.00232	1.00438	1.00658	1.00628		317.814	317.497	267.552	269.59	232.488	279.785		25.669	27.5577	19.764	21.0742
102637		303.801	296.045	258.224	274.615	205.365	276.963				0	0	0	0	0	0		0	0	0	0	0	0		0	0	0	0	0	0		1.00122	1.00353	1.00239	1.00437	1.00664	1.00622		317.866	317.38	258.501	274.615	223.513	276.963		25.6865	27.1123	19.764	21.199
102717		321.001	301.062	247.279	261.802	206.822	283.521				0	0	0	0	0	0		0	0	0	0	0	0		0	0	0	0	0	0		1.00121	1.00364	1.00216	1.00463	1.00673	1.00632		317.897	317.229	258.351	269.635	223.499	283.521		25.7692	26.799	19.5148	21.199
102797		296.347	295.476	235.751	250.342	200.147	269.27				0	0	0	0	0	0		0	0	0	0	0	0		0	0	0	0	0	0		1.00118	1.00349	1.00206	1.00486	1.00673	1.00624		317.898	317.243	258.227	269.583	223.5	266.023		25.6525	26.799	19.4697	21.0742
102877		363.522	314.721	274.395	277.577	211.991	279.67				0	0	0	0	0	0		0	0	0	0	0	0		0	0	0	0	0	0		1.00107	1.00353	1.00206	1.00477	1.00648	1.00614		363.522	317.239	274.395	277.577	223.721	279.67		25.6525	26.799	19.4697	21.1803
102997		325.334	304.932	263.549	274.067	218.108	268.296				0	0	0	0	0	0		0	0	0	0	0	0		0	0	0	0	0	0		1.00102	1.00353	1.00221	1.00486	1.00627	1.00612		325.334	317.38	263.549	269.583	223.568	266.21		25.6525	27.1123	19.4697	21.3392
103077		287.222	301.941	244.738	290.806	207.597	266.786				0	0	0	0	0	0		0	0	0	0	0	0		0	0	0	0	0	0		1.00105	1.00361	1.00197	1.00474	1.0063	1.00609		317.902	317.377	258.218	290.806	223.334	266.211		25.6525	27.1123	19.327	21.238
103157		289.012	308.035	236.161	246.319	224.744	257.38				0	0	0	0	0	0		0	0	0	0	0	0		0	0	0	0	0	0		1.00098	1.00357	1.00206	1.0048	1.0061	1.00625		317.866	317.486	258.137	269.53	223.358	266.206		25.5697	27.5577	19.2887	21.238
103237		304.131	287.521	284.192	275.748	217.417	294.611				0	0	0	0	0	0		0	0	0	0	0	0		0	0	0	0	0	0		1.00097	1.00361	1.00202	1.00474	1.00607	1.00641		317.866	317.899	284.192	275.748	223.361	294.611		25.5697	27.672	19.2255	21.3392
103317		305.323	287.872	244.912	280.306	220.926	248.786				0	0	0	0	0	0		0	0	0	0	0	0		0	0	0	0	0	0		1.00099	1.00347	1.00199	1.00475	1.00615	1.00628		317.866	317.948	258.084	280.306	223.586	266.205		25.5697	27.8065	19.6182	21.3392
103417		326.998	289.303	283.996	284.49	225.762	292.03				0	0	0	0	0	0		0	0	0	0	0	0		0	0	0	0	0	0		1.00105	1.00349	1.00205	1.0048	1.00618	1.00609		326.998	317.94	283.996	284.49	223.581	292.03		25.5697	27.672	19.6277	21.3392
103537		315.703	315.411	269.843	280.385	224.764	283.466				0	0	0	0	0	0		0	0	0	0	0	0		0	0	0	0	0	0		1.0009	1.00352	1.00213	1.00476	1.00623	1.00612		317.829	317.93	269.843	280.385	223.574	283.466		25.669	27.672	19.6277	21.3392
103617		307.754	288.52	254.059	258.332	209.975	298.074				0	0	0	0	0	0		0	0	0	0	0	0		0	0	0	0	0	0		1.00085	1.00352	1.00212	1.0047	1.00608	1.00626		317.832	317.929	258.079	269.632	223.597	298.074		25.669	27.3275	19.6277	21.305
103717		336.021	299.371	232.225	268.377	206.577	264.034				0	0	0	0	0	0		0	0	0	0	0	0		0	0	0	0	0	0		1.00076	1.00332	1.00224	1.00481	1.00584	1.00658		336.021	317.547	258.073	269.627	223.39	266.385		25.5778	27.2133	19.6277	21.305
103797		299.64	324.195	233.124	265.034	214.916	286.591				0	0	0	0	0	0		0	0	0	0	0	0		0	0	0	0	0	0		1.00054	1.0035	1.0021	1.00464	1.00585	1.00658		317.739	324.195	258.081	269.634	223.63	286.591		25.5778	27.5577	19.6277	21.305
103877		282.793	281.346	222.395	272.206	204.428	271.287				0	0	0	0	0	0		0	0	0	0	0	0		0	0	0	0	0	0		1.00059	1.00373	1.0021	1.00478	1.00608	1.00653		317.737	317.448	257.984	269.628	223.596	271.287		25.6798	27.2133	19.6463	21.305
103997		300.749	355.152	260.528	255.124	230.776	280.987				0	0	0	0	0	0		0	0	0	0	0	0		0	0	0	0	0	0		1.00033	1.00366	1.00227	1.00474	1.00595	1.0064		317.863	355.152	257.981	269.584	230.776	280.987		25.771	27.2133	19.5668	21.1803
104117		314.894	307.282	249.883	268.423	227.373	260.867				0	0	0	0	0	0		0	0	0	0	0	0		0	0	0	0	0	0		1.00047	1.0036	1.00217	1.00486	1.00573	1.00659		317.86	317.479	257.983	269.583	227.373	266.826		25.669	27.2133	19.6463	21.1803
104217		324.535	306.057	246.157	250.658	215.035	279.026				0	0	0	0	0	0		0	0	0	0	0	0		0	0	0	0	0	0		1.00022	1.00374	1.00213	1.0047	1.00582	1.00667		324.535	317.372	258.079	269.585	223.635	279.026		25.6865	26.7678	19.6277	21.1803
104297		292.657	312.406	245.51	264.545	216.428	249.785				0	0	0	0	0	0		0	0	0	0	0	0		0	0	0	0	0	0		1.00039	1.00373	1.00213	1.00462	1.00577	1.0067		317.869	317.372	258.079	269.586	223.642	266.818		25.6865	26.6198	19.6182	21.1803
104377		276.128	285.586	252.028	247.721	210.587	253				0	0	0	0	0	0		0	0	0	0	0	0		0	0	0	0	0	0		1.00068	1.00382	1.00204	1.0045	1.00574	1.00673		317.844	317.366	258.083	269.542	223.646	266.918		25.771	26.6198	19.6182	21.2265
104457		299.995	300.33	249.015	281.477	204.508	262.623				0	0	0	0	0	0		0	0	0	0	0	0		0	0	0	0	0	0		1.00112	1.0034	1.002	1.00444	1.00573	1.00668		317.72	317.385	257.99	281.477	223.648	266.819		25.782	26.6198	19.5668	21.2265
104557		327.263	334.22	261.88	273.068	215.024	280.342				0	0	0	0	0	0		0	0	0	0	0	0		0	0	0	0	0	0		1.00156	1.0035	1.00202	1.00433	1.00579	1.00672		327.263	334.22	257.988	269.474	223.64	280.342		25.6798	26.3903	19.5668	21.17
104637		323.934	319.616	293.526	266.982	213.505	281.129				0	0	0	0	0	0		0	0	0	0	0	0		0	0	0	0	0	0		1.00148	1.00359	1.00202	1.00431	1.00567	1.0067		323.934	317.378	293.526	269.475	223.656	281.129		25.782	26.3903	19.4805	21.2368
104717		288.49	322.733	277.655	266.981	219.255	251.249				0	0	0	0	0	0		0	0	0	0	0	0		0	0	0	0	0	0		1.00147	1.00365	1.00205	1.00425	1.00573	1.00687		317.787	317.375	277.655	269.553	223.648	266.913		25.8732	26.3143	19.5668	21.253
104797		313.63	336.255	267.645	274.814	228.154	250.549				0	0	0	0	0	0		0	0	0	0	0	0		0	0	0	0	0	0		1.0012	1.00348	1.00202	1.00429	1.00583	1.00686		317.866	336.255	267.645	274.814	228.154	267.051		25.7885	26.2035	19.5573	21.3962
104877		321.634	341.514	232.276	261.903	202.412	260.694				0	0	0	0	0	0		0	0	0	0	0	0		0	0	0	0	0	0		1.00115	1.00358	1.00184	1.0043	1.0055	1.00603		321.634	341.514	257.999	269.551	223.77	267.475		25.771	26.649	19.5573	21.2265
104997		328.579	338.721	240.918	265.617	206.722	264.037				0	0	0	0	0	0		0	0	0	0	0	0		0	0	0	0	0	0		1.00115	1.00376	1.00183	1.00418	1.00554	1.00528		328.579	338.721	258.089	269.592	223.768	267.536		25.6798	26.7597	19.6182	21.3962
105077		326.145	342.298	271.628	261.203	236.896	277.143				0	0	0	0	0	0		0	0	0	0	0	0		0	0	0	0	0	0		1.00119	1.00382	1.00186	1.00406	1.00569	1.00533		326.145	342.298	271.628	269.594	236.896	277.143		25.6798	26.8358	19.6277	21.2487
105177		285.497	328.316	234.154	266.527	212.337	254.784				0	0	0	0	0	0		0	0	0	0	0	0		0	0	0	0	0	0		1.00124	1.00403	1.00168	1.00421	1.0057	1.00514		317.804	328.316	258.094	269.592	223.76	267.9		25.669	26.8358	19.6277	21.2487
105257		308.832	290.888	264.374	294.998	224.905	271.146				0	0	0	0	0	0		0	0	0	0	0	0		0	0	0	0	0	0		1.00083	1.00388	1.00183	1.00423	1.00571	1.00474		317.867	317.432	264.374	294.998	223.932	271.146		25.5697	26.8358	19.7072	21.5213
105377		323.92	310.543	263.732	258.081	214.381	269.012				0	0	0	0	0	0		0	0	0	0	0	0		0	0	0	0	0	0		1.00082	1.00395	1.00177	1.00427	1.00576	1.00423		323.92	317.43	263.732	269.651	224.097	268.022		25.4805	26.7597	19.7705	21.4152
105457		280.415	282.589	217.045	243.909	200.603	239.685				0	0	0	0	0	0		0	0	0	0	0	0		0	0	0	0	0	0		1.00116	1.00411	1.0018	1.00421	1.00573	1.00431		317.866	317.423	258.218	269.653	223.93	268.103		25.4555	26.649	19.8088	21.3687
105537		295.419	326.281	249.544	270.553	217.478	249.698				0	0	0	0	0	0		0	0	0	0	0	0		0	0	0	0	0	0		1.00065	1.00412	1.00169	1.0041	1.00577	1.00437		317.867	326.281	258.256	269.658	223.756	268.232		25.3645	26.3143	19.9515	21.3687
105637		341.473	333.21	267.538	287.069	217.67	260.371				0	0	0	0	0	0		0	0	0	0	0	0		0	0	0	0	0	0		1.00073	1.00403	1.00166	1.00412	1.00578	1.00489		341.473	333.21	267.538	287.069	223.756	268.175		25.2523	25.8665	19.8088	21.3687
105717		297.082	316.731	256.008	257.298	198.38	277.452				0	0	0	0	0	0		0	0	0	0	0	0		0	0	0	0	0	0		1.00079	1.00404	1.00179	1.00393	1.00579	1.00489		317.867	317.21	258.218	269.665	223.639	277.452		24.8625	25.9425	19.7293	21.2548
105800		291.421	317.179	257.564	251.855	205.275	252.042				0	0	0	0	0	0		0	0	0	0	0	0		0	0	0	0	0	0		1.00046	1.00381	1.00209	1.00404	1.00602	1.00498		317.922	317.368	258.224	269.661	223.744	268.314		24.9452	26.3903	19.8625	21.2548
105877		285.8	277.823	233.113	251.925	212.567	242.501				0	0	0	0	0	0		0	0	0	0	0	0		0	0	0	0	0	0		1.00049	1.00384	1.00209	1.00415	1.00603	1.00439		318.082	317.365	258.357	269.758	223.743	268.336		24.8293	26.3903	20.0298	21.235
106017		297.766	303.193	268.309	271.007	209.938	269.172				0	0	0	0	0	0		0	0	0	0	0	0		0	0	0	0	0	0		1.00089	1.00368	1.00189	1.00427	1.00604	1.00465		318.042	317.374	268.309	269.75	223.896	268.52		24.761	26.3903	19.637	21.2933
106097		348.542	346.714	257.984	282.992	236.105	289.118				0	0	0	0	0	0		0	0	0	0	0	0		0	0	0	0	0	0		1.00091	1.00348	1.00192	1.00413	1.00591	1.00447		348.542	346.714	258.374	282.992	236.105	289.118		24.761	26.6198	19.637	21.2548
106217		295.668	335.058	246.938	269.008	212.009	268.084				0	0	0	0	0	0		0	0	0	0	0	0		0	0	0	0	0	0		1.00083	1.00334	1.00194	1.00396	1.00589	1.00456		318.048	335.058	258.372	269.664	223.913	268.539		24.8293	26.7678	19.637	21.2548
106297		311.631	305.486	247.892	275.184	210.281	263.747				0	0	0	0	0	0		0	0	0	0	0	0		0	0	0	0	0	0		1.0004	1.00331	1.002	1.00396	1.00591	1.004		318.19	317.389	258.539	275.184	223.91	268.647		25.0163	26.746	19.7783	21.1965
106377		293.359	314.815	244.453	275.125	204.802	265.771				0	0	0	0	0	0		0	0	0	0	0	0		0	0	0	0	0	0		1.00025	1.00339	1.00214	1.00411	1.00612	1.00337		318.669	317.385	258.671	275.125	224.062	268.723		25.3575	26.598	19.764	21.1275
106457		311.858	316.418	267.765	252.008	191.606	245.697				0	0	0	0	0	0		0	0	0	0	0	0		0	0	0	0	0	0		1.00024	1.00354	1.00214	1.00388	1.00586	1.00306		318.931	317.379	267.765	269.776	224.187	268.905		25.216	26.598	19.712	21.1008
106557		334.752	296.428	227.292	266.587	207.911	238.145				0	0	0	0	0	0		0	0	0	0	0	0		0	0	0	0	0	0		1.00053	1.00362	1.00212	1.00388	1.00596	1.003		334.752	317.475	258.673	269.775	224.218	268.911		25.0797	26.757	19.6082	21.0897
106637		313.908	318.766	268.467	272.685	220.517	284.507				0	0	0	0	0	0		0	0	0	0	0	0		0	0	0	0	0	0		1.00026	1.00369	1.00211	1.00371	1.00599	1.00285		319.114	317.457	268.467	269.677	224.218	284.507		25.2462	26.757	19.6082	21.0512
106717		297.157	314.785	261.646	274.042	203.969	258.416				0	0	0	0	0	0		0	0	0	0	0	0		0	0	0	0	0	0		0.999985	1.00365	1.002	1.00364	1.00604	1.00277		318.961	317.468	258.683	269.681	224.217	268.771		25.0797	26.757	19.7205	21.0512
106797		317.043	299.954	239.808	254.366	202.754	270.097				0	0	0	0	0	0		0	0	0	0	0	0		0	0	0	0	0	0		0.999903	1.00366	1.002	1.00366	1.00602	1.00274		318.97	317.465	258.683	269.68	224.217	268.94		24.9232	26.757	19.6082	20.8675
106877		331.059	322.167	250.223	248.412	216.735	281.142				0	0	0	0	0	0		0	0	0	0	0	0		0	0	0	0	0	0		0.999936	1.0037	1.00228	1.00371	1.00555	1.00275		331.059	317.864	258.794	269.796	224.479	281.142		24.9232	26.8358	19.7878	20.906
106997		294.629	304.459	227.531	278.684	223.229	241.503				0	0	0	0	0	0		0	0	0	0	0	0		0	0	0	0	0	0		0.999645	1.00371	1.00219	1.00385	1.00606	1.0026		318.766	317.861	258.801	278.684	224.398	269.154		24.8305	26.7597	19.6643	21.0837
107077		312.905	313.764	246.499	270.882	211.431	262.271				0	0	0	0	0	0		0	0	0	0	0	0		0	0	0	0	0	0		0.999814	1.00368	1.00225	1.00395	1.00625	1.00246		318.289	317.869	258.958	270.095	224.495	269.159		24.4845	26.649	19.8288	20.9352
107157		312.987	309.958	267.216	279.36	220.715	277.223				0	0	0	0	0	0		0	0	0	0	0	0		0	0	0	0	0	0		0.99967	1.00394	1.00217	1.00398	1.00604	1.00244		318.337	318.285	267.216	279.36	224.546	277.223		24.4845	26.7633	19.8878	20.9352
107237		298.735	343.435	246.107	291.916	219.375	256.851				0	0	0	0	0	0		0	0	0	0	0	0		0	0	0	0	0	0		0.9997	1.00394	1.00233	1.00404	1.00613	1.00248		318.758	343.435	258.79	291.916	224.542	269.089		24.9667	26.5483	19.8878	20.8003
107357		270.886	322.179	258.531	254.591	224.921	260.393				0	0	0	0	0	0		0	0	0	0	0	0		0	0	0	0	0	0		0.999823	1.00402	1.0024	1.0039	1.0059	1.00244		318.738	318.262	259.125	270.106	224.63	269.091		24.9667	26.5483	20.0845	20.8003
107437		293.332	300.979	242.606	266.643	197.185	245.676				0	0	0	0	0	0		0	0	0	0	0	0		0	0	0	0	0	0		1.0002	1.00415	1.00249	1.00401	1.00625	1.00245		318.935	318.223	259.373	270.084	224.688	269.091		25.0797	26.392	20.2368	20.7713
107517		278.384	295.365	242.95	253.428	201.121	246.461				0	0	0	0	0	0		0	0	0	0	0	0		0	0	0	0	0	0		1.00019	1.00407	1.00256	1.00413	1.00611	1.00232		318.936	318.246	259.363	270.059	224.735	269.098		25.216	26.3418	20.2368	20.6425
107617		340.255	331.414	276.863	286.552	208.348	270.757				0	0	0	0	0	0		0	0	0	0	0	0		0	0	0	0	0	0		1.00021	1.00389	1.00272	1.00397	1.00631	1.00259		340.255	331.414	276.863	286.552	224.732	269.083		25.0797	26.3418	20.5653	20.4733
107697		307.666	309.664	250.362	262.454	215.652	255.71				0	0	0	0	0	0		0	0	0	0	0	0		0	0	0	0	0	0		1.00014	1.00392	1.00261	1.00378	1.00632	1.00259		318.688	318.29	259.487	270.174	224.732	269.082		24.8305	26.392	20.518	20.4803
107777		288.253	306.801	267.336	263.738	202.652	245.927				0	0	0	0	0	0		0	0	0	0	0	0		0	0	0	0	0	0		1.00011	1.0039	1.00259	1.00391	1.00631	1.00233		318.692	318.295	267.336	270.197	224.685	269.164		24.8305	26.392	20.518	20.5412
107877		312.575	306.876	255.562	262.849	205.691	251.031				0	0	0	0	0	0		0	0	0	0	0	0		0	0	0	0	0	0		1.00043	1.004	1.00285	1.00411	1.00635	1.00241		318.909	318.268	259.707	270.238	224.683	269.231		25.0797	26.392	20.81	20.5785
107997		298.555	302.615	239.696	269.397	213.463	265.71				0	0	0	0	0	0		0	0	0	0	0	0		0	0	0	0	0	0		1.00044	1.00412	1.00286	1.00395	1.00653	1.00238		318.907	318.232	260.065	270.242	224.6	269.266		25.0797	26.392	20.917	20.5785
108097		307.864	301.518	277.751	258.663	221.694	254.933				0	0	0	0	0	0		0	0	0	0	0	0		0	0	0	0	0	0		1.00042	1.00452	1.00289	1.00391	1.00703	1.00244		318.909	318.117	277.751	270.243	224.505	269.265		24.9232	26.492	20.8998	20.5785
108177		290.703	325.308	280.065	275.651	232.895	289.295				0	0	0	0	0	0		0	0	0	0	0	0		0	0	0	0	0	0		1.00036	1.00454	1.00296	1.00386	1.00714	1.00282		319.109	325.308	280.065	275.651	232.895	289.295		25.0897	26.4437	21.05	20.5785
108257		318.089	316.496	232.062	269.782	204.163	246.66				0	0	0	0	0	0		0	0	0	0	0	0		0	0	0	0	0	0		1.00049	1.00468	1.00293	1.00379	1.00736	1.00339		318.898	317.625	260.27	270.199	224.221	269.25		24.9232	26.3777	21.05	20.5412
108337		292.342	324.944	229.902	271.768	213.449	249.894				0	0	0	0	0	0		0	0	0	0	0	0		0	0	0	0	0	0		1.00072	1.00497	1.00293	1.00381	1.00736	1.00391		319.071	324.944	260.406	270.199	224.221	269.238		25.0055	26.2778	21.1182	20.4657
108437		308.513	341.835	242.718	244.667	219.417	264.726				0	0	0	0	0	0		0	0	0	0	0	0		0	0	0	0	0	0		1.00075	1.00503	1.00328	1.00387	1.00749	1.00394		319.169	341.835	260.508	270.244	224.441	269.237		24.8033	26.2778	21.1418	20.1778
108517		289.768	312.374	226.135	248.668	216.331	249.673				0	0	0	0	0	0		0	0	0	0	0	0		0	0	0	0	0	0		1.00094	1.00495	1.00314	1.00373	1.00758	1.00406		319.209	317.562	260.511	270.249	224.497	269.266		24.6485	26.2275	21.006	20.0362
108597		341.354	311.724	249.295	255.56	213.873	287.756				0	0	0	0	0	0		0	0	0	0	0	0		0	0	0	0	0	0		1.00115	1.00483	1.00302	1.00354	1.00758	1.0044		341.354	317.591	260.513	270.258	224.428	287.756		24.7763	26.0655	20.9735	20.0362
108677		324.869	316.28	247.901	271.015	227.118	259.718				0	0	0	0	0	0		0	0	0	0	0	0		0	0	0	0	0	0		1.00122	1.00487	1.00305	1.00354	1.00723	1.00439		324.869	317.58	260.512	270.258	227.118	269.683		24.8535	26.2275	20.9735	20.0362
108757		309.204	322.675	258.081	245.562	222.2	274.034				0	0	0	0	0	0		0	0	0	0	0	0		0	0	0	0	0	0		1.00122	1.00485	1.00314	1.00347	1.00667	1.0043		319.26	317.586	260.511	270.261	224.493	274.034		24.7763	26.2275	20.9735	20.0362
108877		316.639	311.821	258.217	266.798	213.725	237.092				0	0	0	0	0	0		0	0	0	0	0	0		0	0	0	0	0	0		1.00124	1.00468	1.00314	1.00353	1.00644	1.00381		319.259	317.401	260.511	270.326	224.529	269.889		24.6687	26.1488	20.9735	19.9273
108997		303.524	288.425	255.856	259.465	189.444	257.858				0	0	0	0	0	0		0	0	0	0	0	0		0	0	0	0	0	0		1.00118	1.00471	1.00331	1.00356	1.0067	1.00437		319.262	317.4	260.581	270.326	224.519	269.83		24.5803	25.9867	21.1878	19.8178
109117		316.709	317.064	255.697	251.859	199.229	262.596				0	0	0	0	0	0		0	0	0	0	0	0		0	0	0	0	0	0		1.00107	1.0047	1.00322	1.00336	1.00721	1.00437		319.267	317.4	260.591	270.364	224.499	269.83		24.2853	25.9867	21.1368	19.6528
109197		320.518	325.067	263.464	261.913	221.771	264.736				0	0	0	0	0	0		0	0	0	0	0	0		0	0	0	0	0	0		1.00118	1.00466	1.00318	1.00316	1.00721	1.00423		319.262	325.067	263.464	270.377	224.499	270.023		24.1625	25.9867	21.1368	19.4245
109277		301.337	311.047	238.221	245.501	209.812	251.343				0	0	0	0	0	0		0	0	0	0	0	0		0	0	0	0	0	0		1.00137	1.00466	1.00311	1.00323	1.00747	1.00361		319.253	317.29	260.817	270.373	224.446	270.073		24.1625	25.5983	21.2355	19.4245
109357		307.299	301.79	251.5	255.345	229.338	251.532				0	0	0	0	0	0		0	0	0	0	0	0		0	0	0	0	0	0		1.00127	1.00439	1.00295	1.00334	1.00756	1.00396		319.258	317.314	260.839	270.366	229.338	270.052		24.0645	25.5983	21.2355	19.4245
109437		313.344	292.956	250.872	257.288	218.282	246.699				0	0	0	0	0	0		0	0	0	0	0	0		0	0	0	0	0	0		1.00145	1.00448	1.00294	1.00324	1.00761	1.0035		319.25	317.409	261.021	270.464	224.428	270.2		24.0645	25.9867	21.296	19.2235
109517		307.816	299.548	238.54	257.168	200.899	243.761				0	0	0	0	0	0		0	0	0	0	0	0		0	0	0	0	0	0		1.00143	1.00457	1.00279	1.00323	1.00761	1.00397		319.25	317.405	261.03	270.465	224.428	270.094		24.0278	25.9867	21.296	19.113
109617		304.601	346.165	293.315	283.723	226.15	263.687				0	0	0	0	0	0		0	0	0	0	0	0		0	0	0	0	0	0		1.00141	1.00465	1.00263	1.00314	1.00763	1.00407		319.251	346.165	293.315	283.723	224.425	270.6		23.9885	25.9867	21.2705	19.1947
109697		312.047	328.336	277.166	273.447	242.598	250.163				0	0	0	0	0	0		0	0	0	0	0	0		0	0	0	0	0	0		1.00131	1.00472	1.00274	1.0034	1.00771	1.00456		319.201	328.336	277.166	270.513	242.598	270.423		23.8228	25.5983	21.2705	18.9705
109777		306.025	317.841	252.816	251.414	204.333	244.017				0	0	0	0	0	0		0	0	0	0	0	0		0	0	0	0	0	0		1.00133	1.00435	1.00266	1.00329	1.00767	1.00452		319.2	317.318	261.039	270.516	224.42	270.439		23.7835	25.7603	21.3177	19.1947
109877		306.195	313.919	258.356	256.168	214.217	250.065				0	0	0	0	0	0		0	0	0	0	0	0		0	0	0	0	0	0		1.00116	1.00439	1.00243	1.00331	1.00767	1.00489		319.204	317.315	261.054	270.515	224.42	270.307		23.7713	25.7603	21.3177	19.1947
109997		302.979	343.863	269.118	260.156	200.85	227.322				0	0	0	0	0	0		0	0	0	0	0	0		0	0	0	0	0	0		1.00134	1.00441	1.00227	1.00321	1.00764	1.00504		319.2	343.863	269.118	270.576	224.218	270.718		23.7713	25.9867	21.744	19.0842
110117		346.311	328.581	286.536	276.011	227.652	282.755				0	0	0	0	0	0		0	0	0	0	0	0		0	0	0	0	0	0		1.00165	1.00446	1.00223	1.00313	1.0078	1.00489		346.311	328.581	286.536	276.011	227.652	282.755		23.7713	25.9715	21.744	19.0842
110197		324.458	321.085	273.163	280.198	230.146	269.63				0	0	0	0	0	0		0	0	0	0	0	0		0	0	0	0	0	0		1.00196	1.00462	1.00224	1.00309	1.00787	1.00488		324.458	318.086	273.163	280.198	230.146	270.909		23.7713	25.996	21.744	18.9865
110277		317.348	302.348	251.878	256.608	216.135	248.421				0	0	0	0	0	0		0	0	0	0	0	0		0	0	0	0	0	0		1.00214	1.00465	1.00231	1.00301	1.00802	1.00487		319.101	318.079	261.133	270.584	224.166	270.952		23.7373	25.996	21.8368	18.9865
110357		310.486	341.115	249.023	233.514	222.707	273.714				0	0	0	0	0	0		0	0	0	0	0	0		0	0	0	0	0	0		1.00214	1.00454	1.00234	1.00295	1.0078	1.00501		319.101	341.115	261.132	270.586	224.176	273.714		23.7373	25.8845	21.8368	18.9865
110437		327.957	317.216	247.839	233.326	209.296	250.007				0	0	0	0	0	0		0	0	0	0	0	0		0	0	0	0	0	0		1.00219	1.00468	1.00239	1.00316	1.00783	1.00506		327.957	318.371	261.558	270.577	224.175	271.11		23.725	26.0872	21.9903	18.939
110517		314.732	299.411	246.301	255.639	200.222	255.56				0	0	0	0	0	0		0	0	0	0	0	0		0	0	0	0	0	0		1.00239	1.00444	1.00265	1.00295	1.00812	1.00491		319.072	318.383	261.48	270.682	224.161	271.114		23.725	25.9538	21.8975	19.0115
110597		330.041	306.895	299.957	270.247	225.458	254.919				0	0	0	0	0	0		0	0	0	0	0	0		0	0	0	0	0	0		1.00227	1.0044	1.00245	1.00314	1.00816	1.00477		330.041	318.385	299.957	270.668	224.159	271.205		23.617	25.8985	21.8502	19.059
110677		328.459	349.532	274.29	261.298	230.267	242.782				0	0	0	0	0	0		0	0	0	0	0	0		0	0	0	0	0	0		1.00251	1.00451	1.00233	1.00336	1.00841	1.00485		328.459	349.532	274.29	270.652	230.267	271.38		23.617	26.256	21.8502	19.059
110797		305.246	319.745	272.183	231.941	235.345	263.09				0	0	0	0	0	0		0	0	0	0	0	0		0	0	0	0	0	0		1.00258	1.00426	1.00234	1.00342	1.00848	1.00477		318.973	318.683	272.183	270.647	235.345	271.39		23.617	26.5948	21.898	19.059
110877		305.092	320.353	243.452	231.817	212.09	253.438				0	0	0	0	0	0		0	0	0	0	0	0		0	0	0	0	0	0		1.00235	1.00415	1.00237	1.00346	1.00856	1.00485		319.035	318.701	261.814	270.761	223.99	271.586		23.617	26.5948	21.8637	19.075
110997		338.687	322.505	215.134	243.112	204.454	231.464				0	0	0	0	0	0		0	0	0	0	0	0		0	0	0	0	0	0		1.00241	1.00412	1.00236	1.00354	1.00848	1.00482		338.687	318.707	261.873	270.832	223.75	271.587		23.6633	26.5948	21.8843	19.12
111097		328.512	315.656	255.483	275.474	211.972	246.603				0	0	0	0	0	0		0	0	0	0	0	0		0	0	0	0	0	0		1.00218	1.00395	1.00225	1.00327	1.00853	1.00482		328.512	319.062	261.934	275.474	223.993	271.588		23.8285	26.5902	21.7405	19.151
111177		319.106	333.723	284.344	281.793	230.222	268.691				0	0	0	0	0	0		0	0	0	0	0	0		0	0	0	0	0	0		1.00226	1.00389	1.00228	1.0031	1.00862	1.0049		319.216	333.723	284.344	281.793	230.222	271.795		23.8285	26.647	21.5917	19.151
111257		335.403	320.263	249.997	241.528	233.051	304.152				0	0	0	0	0	0		0	0	0	0	0	0		0	0	0	0	0	0		1.00233	1.00368	1.00248	1.00308	1.00868	1.00497		335.403	319.54	261.926	270.914	233.051	304.152		23.8285	26.647	21.5917	19.151
111337		325.73	331.84	225.597	254.188	216.289	301.647				0	0	0	0	0	0		0	0	0	0	0	0		0	0	0	0	0	0		1.00247	1.0036	1.00234	1.00307	1.00858	1.00507		325.73	331.84	261.95	270.914	223.479	301.647		23.8285	26.504	21.5807	19.1005
111417		336.082	344.494	244.248	260.856	223.686	283.451				0	0	0	0	0	0		0	0	0	0	0	0		0	0	0	0	0	0		1.00226	1.00367	1.00231	1.00305	1.00863	1.00486		336.082	344.494	261.95	270.915	223.471	283.451		23.789	26.5718	21.4267	19.0217
111517		334.37	339.768	260.5	267.361	214.038	294.064				0	0	0	0	0	0		0	0	0	0	0	0		0	0	0	0	0	0		1.00227	1.00363	1.00231	1.00289	1.00869	1.00468		334.37	339.768	262.044	270.984	223.717	294.064		23.4515	26.5718	21.3395	18.993
111637		297.263	332.95	238.167	259.238	204.712	271.015				0	0	0	0	0	0		0	0	0	0	0	0		0	0	0	0	0	0		1.0024	1.00367	1.00224	1.00277	1.00869	1.00457		319.214	332.95	262.186	271.012	223.717	271.015		23.2502	26.4945	21.236	18.711
111717		303.943	313.982	268.073	257.958	222.178	235.393				0	0	0	0	0	0		0	0	0	0	0	0		0	0	0	0	0	0		1.00224	1.00399	1.00224	1.00275	1.00867	1.00466		319.177	319.61	268.073	271.012	223.465	272.058		23.0453	26.5987	21.236	18.711
111797		344.65	329.42	259.428	283.778	220.726	266.287				0	0	0	0	0	0		0	0	0	0	0	0		0	0	0	0	0	0		1.00237	1.00404	1.00229	1.00283	1.0087	1.00467		344.65	329.42	262.046	283.778	223.715	272.058		23.0453	26.5987	21.1667	18.566
111877		301.814	300.18	289.067	299.957	222.067	312.361				0	0	0	0	0	0		0	0	0	0	0	0		0	0	0	0	0	0		1.00244	1.00414	1.00241	1.00278	1.00866	1.00461		319.213	319.605	289.067	299.957	223.98	312.361		23.2502	26.308	21.236	18.566
111997		329.267	301.484	239.271	264.143	241.883	286.597				0	0	0	0	0	0		0	0	0	0	0	0		0	0	0	0	0	0		1.00253	1.00411	1.00241	1.00291	1.00874	1.00473		329.267	319.673	262.22	271.011	241.883	286.597		23.7125	26.221	21.4155	18.711
112117		314.361	304.356	242.248	259.232	229.669	236.472				0	0	0	0	0	0		0	0	0	0	0	0		0	0	0	0	0	0		1.00243	1.00408	1.00244	1.00285	1.00845	1.00475		319.282	319.735	262.219	271.011	229.669	272.414		23.7125	26.1965	21.3882	18.5123
112197		303.761	303.934	260.966	249.335	216.031	230.117				0	0	0	0	0	0		0	0	0	0	0	0		0	0	0	0	0	0		1.00241	1.00407	1.0024	1.00265	1.00842	1.00447		319.283	319.675	262.173	270.991	224.21	272.452		23.7125	26.0702	21.1478	18.3673
112277		330.429	307.923	241.591	242.122	200.735	241.851				0	0	0	0	0	0		0	0	0	0	0	0		0	0	0	0	0	0		1.00247	1.00415	1.00236	1.0027	1.0084	1.00426		330.429	319.605	262.041	271.012	224.148	272.481		23.8048	26.01	21.0785	18.5123
112357		315.669	289.041	218.648	252.835	200.891	242.384				0	0	0	0	0	0		0	0	0	0	0	0		0	0	0	0	0	0		1.00244	1.00408	1.00242	1.00256	1.0085	1.00437		319.764	319.607	262.038	270.994	224.143	272.995		23.8048	26.2355	21.0785	18.3673
112437		301.505	309.723	223.44	259.788	215.084	249.582				0	0	0	0	0	0		0	0	0	0	0	0		0	0	0	0	0	0		1.00246	1.00403	1.00248	1.0023	1.0085	1.00433		319.28	319.608	262.034	271.014	223.996	272.471		23.7125	26.1097	21.0417	18.5123
112517		291.837	309.002	222.092	234.356	207.277	253.771				0	0	0	0	0	0		0	0	0	0	0	0		0	0	0	0	0	0		1.00247	1.00395	1.0025	1.00225	1.00851	1.00418		319.756	319.611	262.032	271.18	223.746	272.491		23.695	26.1097	21.0785	18.6718
112617		292.222	287.774	231.745	221.912	202.42	239.481				0	0	0	0	0	0		0	0	0	0	0	0		0	0	0	0	0	0		1.00236	1.00393	1.0025	1.00251	1.00843	1.00435		319.815	319.681	262.033	271.224	223.759	272.469		23.695	26.3207	21.0785	19.069
112717		285.895	298.823	249.794	226.26	199.76	239.057				0	0	0	0	0	0		0	0	0	0	0	0		0	0	0	0	0	0		1.00238	1.00398	1.00262	1.00268	1.00827	1.0042		319.41	319.738	262.025	271.22	223.524	272.489		23.6028	26.447	21.0785	19.069
112797		310.701	350.516	267.87	267.679	211.195	255.119				0	0	0	0	0	0		0	0	0	0	0	0		0	0	0	0	0	0		1.00254	1.00377	1.00296	1.00239	1.00846	1.00417		319.398	350.516	267.87	271.226	223.754	272.493		23.6028	26.447	20.994	19.069
112877		306.57	311.599	283.241	262.771	214.346	252.268				0	0	0	0	0	0		0	0	0	0	0	0		0	0	0	0	0	0		1.00258	1.00363	1.00298	1.00226	1.00856	1.00409		319.394	319.998	283.241	271.709	223.99	272.504		23.6028	26.571	20.8795	19.083
112997		313.372	285.1	254.25	240.514	201.554	266.229				0	0	0	0	0	0		0	0	0	0	0	0		0	0	0	0	0	0		1.00265	1.00347	1.00324	1.0023	1.00847	1.00399		319.737	320.009	261.899	271.695	223.999	272.517		23.695	26.571	20.8795	19.2342
113077		315.349	300.322	241.133	244.218	199.481	243.265				0	0	0	0	0	0		0	0	0	0	0	0		0	0	0	0	0	0		1.00264	1.00341	1.0032	1.00234	1.00829	1.00396		319.739	320.013	261.943	271.767	224.016	273.163		23.695	26.571	20.994	19.1098
113157		294.087	287.606	240.707	241.194	202.259	248.726				0	0	0	0	0	0		0	0	0	0	0	0		0	0	0	0	0	0		1.00254	1.00335	1.0035	1.00243	1.00838	1.00408		319.946	320.144	261.97	271.794	224.008	273.3		23.7553	26.4668	21.1058	19.0815
113237		308.985	313.765	242.706	245.435	217.628	247.006				0	0	0	0	0	0		0	0	0	0	0	0		0	0	0	0	0	0		1.00257	1.00346	1.00354	1.00248	1.00849	1.00413		320.057	320.134	261.967	271.793	223.997	273.501		23.8173	26.4595	21.1058	19.0815
113317		296.101	272.792	244.035	255.216	203.788	270.07				0	0	0	0	0	0		0	0	0	0	0	0		0	0	0	0	0	0		1.00251	1.00354	1.00353	1.00248	1.00844	1.00414		319.948	320.005	262.079	271.766	224.002	270.07		23.7943	26.4363	21.1478	19.1483
113397		278.906	293.218	225.903	238.623	214.193	243.054				0	0	0	0	0	0		0	0	0	0	0	0		0	0	0	0	0	0		1.00267	1.00365	1.00313	1.00247	1.00845	1.00401		319.733	319.997	262.112	271.766	224.001	273.554		23.695	26.4363	21.1478	19.0733
113497		322.999	319.988	272.796	282.173	215.105	256.894				0	0	0	0	0	0		0	0	0	0	0	0		0	0	0	0	0	0		1.00262	1.00373	1.00294	1.00255	1.00844	1.0041		322.999	319.991	272.796	282.173	224.002	273.657		23.695	26.4363	21.0785	19.0733
113577		311.803	296.593	257.149	249.78	226.531	248.356				0	0	0	0	0	0		0	0	0	0	0	0		0	0	0	0	0	0		1.00261	1.00362	1.003	1.00296	1.00824	1.00412		319.748	319.999	262.001	271.764	226.531	273.656		23.695	26.3205	21.0785	19.0185
113657		316.602	312.67	226.471	248.953	201.706	283.528				0	0	0	0	0	0		0	0	0	0	0	0		0	0	0	0	0	0		1.00272	1.00366	1.00304	1.00313	1.00818	1.00396		319.937	319.996	261.998	271.763	223.799	283.528		23.7553	26.3205	21.0785	19.0185
113737		320.283	301.977	254.739	260.164	210.26	269.713				0	0	0	0	0	0		0	0	0	0	0	0		0	0	0	0	0	0		1.00273	1.00382	1.00313	1.00318	1.00814	1.00405		319.937	320.1	262.112	271.763	223.543	269.713		23.7553	26.3438	21.1478	19.0185
113817		316.549	314.014	243.521	261.716	205.205	286.875				0	0	0	0	0	0		0	0	0	0	0	0		0	0	0	0	0	0		1.00268	1.00416	1.00349	1.0032	1.00808	1.00404		319.939	320.227	261.97	271.779	223.385	286.875		23.7553	26.3847	21.0785	19.125
114017		288.174	290.472	247.828	241.278	198.452	266.901				0	0	0	0	0	0		0	0	0	0	0	0		0	0	0	0	0	0		1.00324	1.00415	1.00367	1.00317	1.00822	1.00388		320.007	320.228	262.067	271.78	223.378	273.554		23.8173	26.3847	21.1478	19.125
114117		274.177	306.346	240.004	236.419	213.812	240.488				0	0	0	0	0	0		0	0	0	0	0	0		0	0	0	0	0	0		1.00361	1.00435	1.00364	1.0029	1.00833	1.00377		320.094	320.274	262.069	271.886	223.372	273.715		23.9673	26.393	21.175	19.2412
114217		317.522	303.194	271.162	252.879	233.741	242.774				0	0	0	0	0	0		0	0	0	0	0	0		0	0	0	0	0	0		1.00369	1.00439	1.00361	1.00299	1.00829	1.00416		320.127	320.308	271.162	272.017	233.741	273.679		24.08	26.3162	21.175	19.4215
114317		299.37	281.506	234.803	255.902	219.191	257.536				0	0	0	0	0	0		0	0	0	0	0	0		0	0	0	0	0	0		1.00387	1.00451	1.00365	1.00315	1.00868	1.00416		320.274	320.341	262.2	272.125	223.464	273.816		24.2017	26.4135	21.3458	19.7083
114396		287.429	295.211	221.762	255.904	217.649	244.244				0	0	0	0	0	0		0	0	0	0	0	0		0	0	0	0	0	0		1.00419	1.00448	1.00379	1.00312	1.00889	1.00413		320.243	320.306	262.197	272.128	223.433	273.818		24.2017	26.3162	21.3458	19.7083
114477		280.506	281.069	246.002	227.316	220.685	238.609				0	0	0	0	0	0		0	0	0	0	0	0		0	0	0	0	0	0		1.00436	1.00458	1.0038	1.00331	1.00893	1.00414		320.354	320.303	262.197	272.298	223.431	273.818		24.6835	26.3162	21.3458	19.841
114557		282.901	279.139	261.836	234.666	202.702	254.564				0	0	0	0	0	0		0	0	0	0	0	0		0	0	0	0	0	0		1.00452	1.00477	1.00384	1.00321	1.00904	1.00384		320.344	320.336	261.836	272.319	223.425	273.841		24.6835	26.2178	21.3185	19.841
114637		280.58	278.969	217.016	246.349	192.804	248.005				0	0	0	0	0	0		0	0	0	0	0	0		0	0	0	0	0	0		1.00461	1.00464	1.00411	1.00312	1.00902	1.00357		320.456	320.338	262.22	272.336	223.426	273.868		25.0425	26.4135	21.4595	19.8862
114717		311.888	288.679	228.116	263.216	209.022	239.013				0	0	0	0	0	0		0	0	0	0	0	0		0	0	0	0	0	0		1.0046	1.00457	1.00408	1.00309	1.00919	1.00357		320.456	320.34	262.22	272.342	223.642	274.019		25.0425	26.7665	21.4228	19.8862
114797		313.475	328.286	255.618	268.072	211.076	261.798				0	0	0	0	0	0		0	0	0	0	0	0		0	0	0	0	0	0		1.00478	1.00461	1.00385	1.00315	1.00934	1.0031		320.716	328.286	262.413	272.594	223.886	274.058		24.8422	26.7665	21.7742	20.03
114877		313.393	293.591	266.173	270.174	207.647	261.486				0	0	0	0	0	0		0	0	0	0	0	0		0	0	0	0	0	0		1.00479	1.00509	1.00395	1.00321	1.00931	1.00292		320.714	320.432	266.173	272.589	223.892	274.14		24.8422	26.9287	21.7742	20.03
114997		276.544	285.727	214.477	254.092	199.008	228.698				0	0	0	0	0	0		0	0	0	0	0	0		0	0	0	0	0	0		1.00482	1.00522	1.00381	1.00315	1.00941	1.00246		320.706	320.714	262.417	272.595	223.875	274.343		24.8422	27.3035	21.7742	20.03
115077		301.223	322.5	234.465	249.086	210.617	241.384				0	0	0	0	0	0		0	0	0	0	0	0		0	0	0	0	0	0		1.0047	1.00514	1.00377	1.0032	1.00931	1.00217		320.449	320.717	262.517	272.59	223.624	274.378		24.8025	27.3035	22.2055	20.03
115157		295.251	274.117	251.488	220.635	196.391	246.128				0	0	0	0	0	0		0	0	0	0	0	0		0	0	0	0	0	0		1.00466	1.0051	1.00373	1.00319	1.00913	1.00246		320.75	320.719	262.524	272.591	223.42	274.343		24.8422	27.3035	22.0747	20.03
115237		306.101	283.978	252.317	217.538	193.47	227.144				0	0	0	0	0	0		0	0	0	0	0	0		0	0	0	0	0	0		1.00465	1.00523	1.00349	1.00314	1.00919	1.00244		320.752	320.801	262.564	272.595	223.417	274.345		24.8422	27.765	22.0747	19.9848
115337		330.305	314.832	271.26	286.494	211.801	272.076				0	0	0	0	0	0		0	0	0	0	0	0		0	0	0	0	0	0		1.0048	1.00527	1.00351	1.00333	1.00955	1.00248		330.305	320.797	271.26	286.494	223.589	272.076		25.0403	27.765	22.0747	19.929
115417		317.923	305.402	254.438	284.856	219.771	275.737				0	0	0	0	0	0		0	0	0	0	0	0		0	0	0	0	0	0		1.00501	1.00533	1.00357	1.00332	1.00947	1.00256		321.131	320.709	262.865	284.856	223.867	275.737		25.0403	27.765	22.1088	19.929
115497		306.337	283.354	221.001	269.598	209.417	255.333				0	0	0	0	0	0		0	0	0	0	0	0		0	0	0	0	0	0		1.00487	1.00541	1.00358	1.00346	1.00968	1.00319		321.171	320.706	262.549	272.703	223.832	274.51		25.0403	27.5692	22.1088	19.929
115577		290.69	269.247	232.518	259.487	200.759	260.75				0	0	0	0	0	0		0	0	0	0	0	0		0	0	0	0	0	0		1.00506	1.00547	1.00363	1.00354	1.00968	1.00333		321.479	320.777	262.847	272.821	223.833	274.763		25.2935	27.6287	22.1915	20.1045
115657		329.969	269.89	225.833	248.782	214.162	250.708				0	0	0	0	0	0		0	0	0	0	0	0		0	0	0	0	0	0		1.00541	1.00537	1.00365	1.00339	1.00987	1.00353		329.969	321.149	263.388	272.847	224.03	274.751		25.322	27.8708	22.301	20.1045
115737		290.67	271.04	258.135	240.034	198.724	235.709				0	0	0	0	0	0		0	0	0	0	0	0		0	0	0	0	0	0		1.00546	1.00535	1.00386	1.00324	1.00992	1.00341		321.637	321.166	263.354	272.716	223.795	274.758		25.4577	27.8708	22.301	20.258
115817		295.409	326.63	240.04	243.099	199.689	272.041				0	0	0	0	0	0		0	0	0	0	0	0		0	0	0	0	0	0		1.00554	1.00547	1.00377	1.00327	1.00993	1.00311		321.955	326.63	263.382	272.714	223.794	272.041		25.709	27.8708	22.4317	20.258
116017		290.217	306.124	239.799	267.742	216.42	274.737				0	0	0	0	0	0		0	0	0	0	0	0		0	0	0	0	0	0		1.00533	1.00507	1.00401	1.00324	1.00992	1.00266		321.968	320.849	263.453	272.716	224.025	274.737		25.6105	27.6287	22.6073	20.258
116116		284.15	294.629	233.041	245.144	207.05	241.942				0	0	0	0	0	0		0	0	0	0	0	0		0	0	0	0	0	0		1.00533	1.00469	1.00401	1.00334	1.00991	1.00239		321.968	320.737	263.304	272.578	224.026	275.475		25.6105	27.5395	22.4317	19.9848
116197		286.28	313.521	245.842	255.578	200.273	251.638				0	0	0	0	0	0		0	0	0	0	0	0		0	0	0	0	0	0		1.00545	1.00497	1.0039	1.00322	1.01002	1.00227		321.967	320.457	263.34	272.588	224.152	275.477		25.6105	26.725	22.4317	19.9848
116277		286.038	284.418	238.524	233.794	196.629	252.561				0	0	0	0	0	0		0	0	0	0	0	0		0	0	0	0	0	0		1.00543	1.00462	1.00399	1.00319	1.01011	1.00229		321.967	320.66	263.308	272.718	224.21	275.477		25.3782	26.725	22.1082	19.929
116357		286.04	294.631	220.322	233.489	197.519	209.234				0	0	0	0	0	0		0	0	0	0	0	0		0	0	0	0	0	0		1.00563	1.00458	1.00407	1.00318	1.01003	1.00224		321.936	320.662	263.281	272.719	224.152	275.477		25.3782	26.725	22.1082	20.258
116457		326.469	306.957	267.274	252.087	226.192	257.743				0	0	0	0	0	0		0	0	0	0	0	0		0	0	0	0	0	0		1.00563	1.00453	1.00402	1.00318	1.01006	1.00224		326.469	320.665	267.274	272.719	226.192	275.477		25.3782	26.725	22.1082	20.258
116537		301.733	313.43	245.004	258.154	208.282	264.821				0	0	0	0	0	0		0	0	0	0	0	0		0	0	0	0	0	0		1.00558	1.00454	1.00425	1.00322	1.0098	1.00231		321.98	320.498	263.441	272.877	224.163	275.476		25.2805	26.2228	21.9933	20.4688
116617		302.707	288.915	254.588	252.714	205.56	237.088				0	0	0	0	0	0		0	0	0	0	0	0		0	0	0	0	0	0		1.00557	1.00445	1.00413	1.00327	1.00981	1.00246		322.049	320.342	263.262	272.868	224.162	275.474		25.361	26.0908	21.8177	20.4688
116717		286.892	245.708	249.296	232.333	203.885	249.761				0	0	0	0	0	0		0	0	0	0	0	0		0	0	0	0	0	0		1.00575	1.0038	1.00415	1.00307	1.00983	1.00242		322.041	320.426	262.733	272.725	224.213	275.474		25.2628	25.9185	21.7083	20.2947
116797		285.868	269.696	234.877	250.929	199.613	239.703				0	0	0	0	0	0		0	0	0	0	0	0		0	0	0	0	0	0		1.00562	1.00441	1.00404	1.0032	1.00989	1.00229		322.047	320.399	262.753	272.718	224.347	275.378		25.2628	25.598	21.7083	19.9657
116876		291.761	274.286	222.266	232.025	195.603	244.82				0	0	0	0	0	0		0	0	0	0	0	0		0	0	0	0	0	0		1.00563	1.00418	1.00402	1.00304	1.00985	1.00224		322.351	320.346	262.756	272.727	224.54	275.397		25.2737	25.5153	22.0087	20.2947
116996		299.908	302.317	247.987	269.5	218.167	282.415				0	0	0	0	0	0		0	0	0	0	0	0		0	0	0	0	0	0		1.00583	1.00427	1.00403	1.00306	1.00985	1.00228		322.313	320.345	262.754	272.726	224.605	282.415		25.163	25.5153	21.7083	19.9657
117076		317.36	290.412	250.646	266.004	210.852	244.845				0	0	0	0	0	0		0	0	0	0	0	0		0	0	0	0	0	0		1.00597	1.00431	1.00399	1.00302	1.00995	1.00243		322.284	320.344	262.504	272.728	224.668	275.61		24.9272	25.5153	21.6255	19.9657
117176		306.594	319.538	250.807	290.582	213.239	231.549				0	0	0	0	0	0		0	0	0	0	0	0		0	0	0	0	0	0		1.00595	1.00431	1.00416	1.00295	1.00981	1.00254		322.033	320.344	262.732	290.582	224.719	275.656		24.8028	25.5153	21.7083	20.2523
117257		288.817	317.37	252.107	275.84	212.65	234.924				0	0	0	0	0	0		0	0	0	0	0	0		0	0	0	0	0	0		1.00608	1.00406	1.00416	1.00274	1.00978	1.00252		322.028	320.348	262.733	275.84	224.72	275.676		24.7332	25.5153	21.7083	19.9657
117336		287.273	279.779	215.844	258.7	217.934	251.12				0	0	0	0	0	0		0	0	0	0	0	0		0	0	0	0	0	0		1.0061	1.00425	1.00408	1.00253	1.00985	1.00252		322.027	320.345	263.277	272.756	224.753	275.676		24.7332	25.8358	21.8177	19.766
117416		279.884	309.315	232.547	226.909	192.194	233.094				0	0	0	0	0	0		0	0	0	0	0	0		0	0	0	0	0	0		1.00603	1.00455	1.00395	1.00256	1.00993	1.00252		322.029	320.34	263.324	272.754	224.819	275.676		24.7332	25.8358	21.6747	19.766
117517		314.343	294.072	251.917	262.068	224.913	234.938				0	0	0	0	0	0		0	0	0	0	0	0		0	0	0	0	0	0		1.00596	1.00448	1.00401	1.00261	1.00987	1.00251		322.033	320.341	263.303	272.751	224.913	275.676		24.7332	25.5153	21.5277	19.766
117617		304.236	330.843	275.87	260.568	231.921	254.638				0	0	0	0	0	0		0	0	0	0	0	0		0	0	0	0	0	0		1.00604	1.00412	1.00409	1.00259	1.00985	1.00246		322.272	330.843	275.87	272.983	231.921	275.676		24.8577	25.6718	21.5575	20.0525
117697		301.698	286.486	249.232	266.54	212.555	232.907				0	0	0	0	0	0		0	0	0	0	0	0		0	0	0	0	0	0		1.00592	1.0041	1.00436	1.00252	1.00979	1.00262		322.294	320.276	263.52	273.352	224.917	275.674		24.8577	25.5688	21.6903	20.0652
117776		317.743	258.852	251.997	254.199	229.364	234.2				0	0	0	0	0	0		0	0	0	0	0	0		0	0	0	0	0	0		1.00573	1.00418	1.00455	1.00242	1.00975	1.00249		322.331	320.313	263.51	273.375	229.364	275.656		24.8577	25.3513	21.6903	20.0652
117876		289.634	286.504	240.417	257.438	207.403	243.923				0	0	0	0	0	0		0	0	0	0	0	0		0	0	0	0	0	0		1.0057	1.00424	1.00453	1.00242	1.01008	1.00269		322.337	320.312	263.511	273.373	224.915	275.654		24.818	25.3513	21.418	19.9845
118017		317.863	299.73	261.141	281.034	210.103	288.015				0	0	0	0	0	0		0	0	0	0	0	0		0	0	0	0	0	0		1.00573	1.00421	1.00455	1.00242	1.0105	1.00242		322.33	320.312	261.141	281.034	224.913	288.015		24.6435	25.6718	21.418	19.9552
118097		312.747	308.413	259.194	276.718	214.543	274.017				0	0	0	0	0	0		0	0	0	0	0	0		0	0	0	0	0	0		1.00504	1.00394	1.00455	1.00252	1.01016	1.00254		322.386	320.32	263.51	276.718	224.915	274.017		24.5267	25.3513	21.418	19.8137
118177		313.575	326.397	277.209	280.821	203.043	283.304				0	0	0	0	0	0		0	0	0	0	0	0		0	0	0	0	0	0		1.00494	1.00393	1.00458	1.00229	1.0101	1.00252		322.423	326.397	277.209	280.821	224.962	283.304		24.6465	25.5153	21.3937	19.8137
118257		308.781	313.943	241.839	251.751	239.602	277.588				0	0	0	0	0	0		0	0	0	0	0	0		0	0	0	0	0	0		1.00562	1.00392	1.00458	1.00221	1.00974	1.00284		322.352	320.351	263.812	273.422	239.602	277.588		24.5267	25.5153	21.508	19.8137
118337		292.028	311.568	235.312	261.514	240.3	254.148				0	0	0	0	0	0		0	0	0	0	0	0		0	0	0	0	0	0		1.00564	1.00381	1.0047	1.00218	1.00987	1.0025		322.348	320.353	263.802	273.428	240.3	275.656		24.6435	25.312	21.508	19.6525
118417		311.656	282.016	229.881	245.635	204.52	243.765				0	0	0	0	0	0		0	0	0	0	0	0		0	0	0	0	0	0		1.00569	1.00369	1.00472	1.0019	1.01002	1.0024		322.34	320.357	263.8	273.448	225.561	275.657		24.6435	25.312	21.6185	19.8137
118496		295.292	330.084	243.098	270.823	202.292	252.898				0	0	0	0	0	0		0	0	0	0	0	0		0	0	0	0	0	0		1.00567	1.00369	1.00478	1.00177	1.00998	1.00241		322.343	330.084	263.914	270.823	225.568	275.657		24.5267	25.312	21.6665	19.8137
118616		340.993	314.546	266.965	270.447	226.622	275.451				0	0	0	0	0	0		0	0	0	0	0	0		0	0	0	0	0	0		1.00549	1.00327	1.00469	1.00142	1.00995	1.00275		340.993	320.375	266.965	270.447	226.622	275.451		24.232	25.312	21.605	19.8137
118716		319.297	278.945	253.131	261.33	233.492	277.676				0	0	0	0	0	0		0	0	0	0	0	0		0	0	0	0	0	0		1.00554	1.00333	1.00482	1.00142	1.00997	1.00278		319.297	320.373	264.113	273.451	233.492	277.676		24.0867	25.1902	21.6765	19.8137
118796		294.131	333.198	220.296	253.511	212.642	251.849				0	0	0	0	0	0		0	0	0	0	0	0		0	0	0	0	0	0		1.00554	1.00327	1.00506	1.00145	1.00993	1.00333		322.093	333.198	264.182	273.45	225.79	275.502		23.9622	25.148	21.7678	19.8137
118876		283.727	327.71	247.386	240.309	224.125	261.298				0	0	0	0	0	0		0	0	0	0	0	0		0	0	0	0	0	0		1.00562	1.00336	1.0051	1.00153	1.00976	1.00325		322.047	327.71	264.283	273.464	225.797	275.511		24.027	25.148	21.951	19.6865
118996		298.698	320.103	236.46	247.657	187.834	281.811				0	0	0	0	0	0		0	0	0	0	0	0		0	0	0	0	0	0		1.00559	1.00339	1.00517	1.00156	1.00996	1.00281		322.048	320.103	264.28	273.464	225.789	281.811		24.3218	25.148	21.8405	19.6865
119076		304.727	303.763	253.528	262.951	206.427	246.96				0	0	0	0	0	0		0	0	0	0	0	0		0	0	0	0	0	0		1.00559	1.00344	1.00506	1.00159	1.01014	1.00305		322.048	320.368	264.285	273.463	225.781	275.65		24.3218	25.312	21.8405	19.6255
119156		312.323	329.271	245.436	292.868	218.427	285.237				0	0	0	0	0	0		0	0	0	0	0	0		0	0	0	0	0	0		1.00557	1.00335	1.00492	1.0015	1.00985	1.00311		321.98	329.271	264.293	292.868	225.794	285.237		24.3218	25.312	21.951	19.6525
119276		319.22	333.786	254.556	275.974	228.016	253.222				0	0	0	0	0	0		0	0	0	0	0	0		0	0	0	0	0	0		1.0057	1.00346	1.00506	1.00139	1.0101	1.00317		319.22	333.786	264.286	275.974	228.016	275.649		24.4023	25.3513	21.951	19.6397
119357		317.252	282.194	228.235	260.819	228.557	234.954				0	0	0	0	0	0		0	0	0	0	0	0		0	0	0	0	0	0		1.00573	1.00345	1.0052	1.0013	1.01012	1.00312		322.089	320.368	264.356	273.247	228.557	275.65		24.5267	25.5153	22.1647	19.6397
119437		302.048	296.867	223.636	281.026	195.52	249.838				0	0	0	0	0	0		0	0	0	0	0	0		0	0	0	0	0	0		1.00562	1.00351	1.00514	1.00117	1.01012	1.00273		322.377	320.457	264.356	281.026	225.544	275.654		24.6465	25.472	22.0542	19.6397
119537		278.193	301.163	236.087	231.78	209.852	255.412				0	0	0	0	0	0		0	0	0	0	0	0		0	0	0	0	0	0		1.00542	1.00342	1.00514	1.00106	1.01014	1.00283		322.406	320.468	264.356	273.302	225.541	275.653		24.6465	25.472	21.9782	19.6397
119636		297.766	312.856	255.351	289.44	219.872	274.832				0	0	0	0	0	0		0	0	0	0	0	0		0	0	0	0	0	0		1.00476	1.00373	1.00506	1.00116	1.01009	1.00305		322.429	320.433	264.481	289.44	225.55	274.832		24.3517	25.6753	22.2548	19.6397
119716		312.166	292.785	268.164	283.13	218.806	306.804				0	0	0	0	0	0		0	0	0	0	0	0		0	0	0	0	0	0		1.00544	1.00382	1.00517	1.00113	1.00995	1.00302		322.405	320.425	268.164	283.13	225.574	306.804		24.2065	25.9957	22.0378	19.6397
119796		293.14	285.988	265.392	266.333	224.569	277.244				0	0	0	0	0	0		0	0	0	0	0	0		0	0	0	0	0	0		1.00545	1.00367	1.00522	1.00107	1.00955	1.00362		322.465	320.358	265.392	273.299	224.569	277.244		24.4335	25.8358	21.669	19.6397
119876		283.398	304.381	236.25	248.458	202.873	244.326				0	0	0	0	0	0		0	0	0	0	0	0		0	0	0	0	0	0		1.00555	1.00368	1.00528	1.00106	1.00919	1.00328		322.601	320.438	264.423	273.453	225.821	275.666		24.5977	25.6753	22.0378	19.6525
119996		324.059	310.913	244.951	266.714	194.573	231.401				0	0	0	0	0	0		0	0	0	0	0	0		0	0	0	0	0	0		1.00558	1.00334	1.00526	1.00097	1.00885	1.0033		324.059	320.477	264.428	273.472	225.84	275.666		24.4725	25.472	22.0378	19.6865
120076		298.949	292.574	230.8	255.827	195.823	295.945				0	0	0	0	0	0		0	0	0	0	0	0		0	0	0	0	0	0		1.00573	1.00315	1.00524	1.00095	1.0089	1.00336		322.586	320.498	264.827	273.472	226.093	295.945		24.4725	25.3502	22.1438	19.6865
120196		320.119	305.892	276.214	261.499	237.704	264.443				0	0	0	0	0	0		0	0	0	0	0	0		0	0	0	0	0	0		1.0058	1.00314	1.00518	1.00094	1.00884	1.00385		320.119	320.65	276.214	273.524	237.704	275.659		24.9193	25.5983	22.0277	19.75
120276		303.479	303.68	255.343	264.263	217.617	251.009				0	0	0	0	0	0		0	0	0	0	0	0		0	0	0	0	0	0		1.00589	1.00314	1.00524	1.00085	1.00895	1.00385		322.573	320.65	265.008	273.528	225.832	275.659		24.4725	25.5983	22.0277	19.75
120356		289.27	295.64	252.576	243.208	224.205	291.731				0	0	0	0	0	0		0	0	0	0	0	0		0	0	0	0	0	0		1.00569	1.00314	1.00529	1.0009	1.00906	1.004		322.59	320.848	264.993	273.588	224.205	291.731		24.4725	25.8272	22.0277	19.8002
120436		290.422	310.737	230.304	280.095	217.312	249.595				0	0	0	0	0	0		0	0	0	0	0	0		0	0	0	0	0	0		1.00569	1.00354	1.00522	1.00104	1.00907	1.00392		322.59	320.629	265.013	280.095	225.827	275.659		24.4725	25.5303	22.0277	19.8002
120516		298.034	294.516	241.078	237.17	212.908	255.19				0	0	0	0	0	0		0	0	0	0	0	0		0	0	0	0	0	0		1.00581	1.00344	1.00528	1.00109	1.00905	1.00384		322.659	320.634	264.997	273.581	225.733	275.659		24.9193	25.5303	22.0277	19.7777
120596		283.93	295.508	247.997	247.342	200.227	260.102				0	0	0	0	0	0		0	0	0	0	0	0		0	0	0	0	0	0		1.0059	1.00358	1.00526	1.00115	1.009	1.00396		322.889	320.627	265.002	273.614	225.433	275.658		25.0928	25.5983	22.0083	19.8035
120676		332.538	307.01	262.058	273.846	210.059	282.032				0	0	0	0	0	0		0	0	0	0	0	0		0	0	0	0	0	0		1.00585	1.00343	1.00522	1.00151	1.00908	1.00388		332.538	320.782	262.058	273.846	225.729	282.032		24.9193	25.8952	22.0083	19.9872
120756		323.542	308.228	253.902	273.456	229.31	277.553				0	0	0	0	0	0		0	0	0	0	0	0		0	0	0	0	0	0		1.00603	1.00338	1.00523	1.00149	1.00888	1.00382		323.542	320.793	265.01	273.456	229.31	277.553		25.0928	25.8952	22.0083	20.1287
120876		314.081	342.787	255.449	254.864	204.984	284.503				0	0	0	0	0	0		0	0	0	0	0	0		0	0	0	0	0	0		1.00621	1.0031	1.00505	1.00122	1.00886	1.00387		322.982	342.787	265.056	273.614	225.462	284.503		25.1977	25.8272	22.0083	20.1287
120997		314.098	288.774	264.156	276.085	224.223	288.22				0	0	0	0	0	0		0	0	0	0	0	0		0	0	0	0	0	0		1.0058	1.00297	1.00511	1.00117	1.00895	1.00401		322.992	320.887	264.156	276.085	224.223	288.22		25.1977	25.7682	22.0383	20.214
121096		302.701	284.075	227.674	266.535	213.194	271.537				0	0	0	0	0	0		0	0	0	0	0	0		0	0	0	0	0	0		1.00531	1.00306	1.00516	1.00103	1.00896	1.00398		323.05	321.108	265.399	273.658	225.441	271.537		25.0835	26.5127	21.772	20.0725
121196		331.063	298.171	250.723	247.694	205.764	273.237				0	0	0	0	0	0		0	0	0	0	0	0		0	0	0	0	0	0		1.00511	1.0029	1.00509	1.0012	1.00899	1.00411		331.063	321.113	265.401	273.652	225.435	273.237		25.1212	26.2205	21.5995	20.0725
121276		319.184	313.862	234.677	293.017	228.737	265.442				0	0	0	0	0	0		0	0	0	0	0	0		0	0	0	0	0	0		1.00505	1.00323	1.00503	1.00116	1.00928	1.00396		319.184	321.102	265.402	293.017	228.737	275.623		25.2355	26.047	21.5995	19.9872
121356		306.133	302.093	271.53	258.93	227.11	259.076				0	0	0	0	0	0		0	0	0	0	0	0		0	0	0	0	0	0		1.00514	1.00317	1.00507	1.00113	1.00947	1.00385		323.744	321.104	271.53	273.615	227.11	275.635		25.3213	26.047	21.6495	19.9872
121436		292.428	296.204	261.939	265.743	210.07	276.005				0	0	0	0	0	0		0	0	0	0	0	0		0	0	0	0	0	0		1.00511	1.00281	1.00502	1.0012	1.00946	1.00344		323.923	320.926	261.939	273.614	225.661	276.005		25.2525	25.2722	21.7937	19.9872
121516		309.729	287.43	260.309	261.967	209.971	274.184				0	0	0	0	0	0		0	0	0	0	0	0		0	0	0	0	0	0		1.0052	1.00294	1.00507	1.00125	1.00946	1.00368		323.952	321.111	260.309	273.575	225.661	274.184		25.4192	25.9797	21.7937	19.9615
121616		303.416	308.994	250.866	252.786	202.4	256.999				0	0	0	0	0	0		0	0	0	0	0	0		0	0	0	0	0	0		1.00528	1.00264	1.00508	1.00116	1.00915	1.00372		324.045	321.121	265.531	273.578	225.717	275.661		25.6372	25.9797	21.732	19.9615
121696		306.446	289.758	251.294	267.376	219.487	247.284				0	0	0	0	0	0		0	0	0	0	0	0		0	0	0	0	0	0		1.00501	1.00235	1.00513	1.0011	1.00915	1.00357		324.047	321.13	265.53	273.518	225.717	275.663		25.6372	25.298	21.7937	20.0527
121776		321.479	328.866	280.044	258.001	236.168	275.643				0	0	0	0	0	0		0	0	0	0	0	0		0	0	0	0	0	0		1.00502	1.0024	1.0051	1.00131	1.00915	1.00366		321.479	328.866	280.044	273.467	236.168	275.643		25.4192	25.298	21.822	19.9892
121856		327.226	290.558	258.675	301.906	214.294	261.768				0	0	0	0	0	0		0	0	0	0	0	0		0	0	0	0	0	0		1.00507	1.00265	1.00538	1.00142	1.00948	1.00375		327.226	321.221	258.675	301.906	225.657	275.66		25.6372	25.9797	21.9663	19.9112
121996		299.995	277.99	241.947	241.32	226.674	304.469				0	0	0	0	0	0		0	0	0	0	0	0		0	0	0	0	0	0		1.005	1.00272	1.0053	1.00148	1.00907	1.00393		324.048	321.615	265.441	273.503	226.674	304.469		25.5468	25.9797	21.9663	19.7732
122076		304.429	269.724	246.735	269.024	218.876	228.251				0	0	0	0	0	0		0	0	0	0	0	0		0	0	0	0	0	0		1.00521	1.00279	1.00531	1.00154	1.00912	1.00403		324.08	321.594	265.44	273.564	225.039	275.678		25.6815	25.9797	21.9663	19.8235
122156		278.525	264.206	254.427	267.43	210.334	258.149				0	0	0	0	0	0		0	0	0	0	0	0		0	0	0	0	0	0		1.0053	1.00272	1.00542	1.00158	1.00949	1.00416		324.221	321.216	265.434	273.611	225.01	275.676		25.919	25.721	21.7937	19.8492
122256		325.85	318.33	259.867	268.992	221.018	262.196				0	0	0	0	0	0		0	0	0	0	0	0		0	0	0	0	0	0		1.00534	1.00271	1.00549	1.00143	1.00953	1.00415		325.85	318.33	259.867	273.612	224.918	275.656		25.919	25.2128	21.609	19.8492
122336		332.795	305.37	263.382	278.589	240.078	268.229				0	0	0	0	0	0		0	0	0	0	0	0		0	0	0	0	0	0		1.00524	1.00262	1.00573	1.0013	1.00963	1.00412		332.795	321.224	263.382	278.589	240.078	268.229		25.919	25.721	21.609	19.6735
122416		325.582	303.442	246.928	249.06	227.042	276.239				0	0	0	0	0	0		0	0	0	0	0	0		0	0	0	0	0	0		1.00537	1.00265	1.00591	1.0015	1.00928	1.00406		325.582	321.221	265.421	273.641	227.042	276.239		25.703	25.721	21.732	19.7587
122516		303.452	330.369	244.782	266.32	234.582	245.515				0	0	0	0	0	0		0	0	0	0	0	0		0	0	0	0	0	0		1.0054	1.00273	1.00608	1.00127	1.00924	1.00336		324.549	330.369	265.492	273.649	234.582	275.679		25.7395	25.9797	22.0967	19.7587
122596		331.969	296.942	243.524	260.098	209.294	260.005				0	0	0	0	0	0		0	0	0	0	0	0		0	0	0	0	0	0		1.00532	1.00282	1.00607	1.00149	1.00971	1.0035		331.969	322.021	265.493	273.739	224.992	275.781		25.7395	25.8872	22.0967	19.8285
122676		315.549	295.588	235.499	245.112	211.598	262.958				0	0	0	0	0	0		0	0	0	0	0	0		0	0	0	0	0	0		1.00547	1.00287	1.00603	1.00152	1.00925	1.00339		324.843	321.566	265.541	273.737	225.029	275.678		26.0475	25.798	22.1617	19.8285
122776		311.432	292.689	254.199	268.444	211.014	270.917				0	0	0	0	0	0		0	0	0	0	0	0		0	0	0	0	0	0		1.00549	1.00289	1.00607	1.00171	1.00926	1.00298		324.841	322.005	265.54	273.717	225.027	270.917		26.0475	25.8872	22.1617	19.8285
122856		317.236	319.687	296.66	278.095	228.723	273.551				0	0	0	0	0	0		0	0	0	0	0	0		0	0	0	0	0	0		1.00541	1.00302	1.00613	1.00191	1.00915	1.00302		324.844	319.687	296.66	278.095	228.723	273.551		26.1958	25.8872	22.0967	19.8843
122996		288.474	296.149	239.873	249.098	213.869	286.728				0	0	0	0	0	0		0	0	0	0	0	0		0	0	0	0	0	0		1.00535	1.00354	1.00648	1.00202	1.00907	1.00268		324.879	322.169	265.535	273.686	225.042	286.728		26.4188	25.9495	22.1617	19.731
123096		289.911	300.197	268.764	295.786	242.896	246.43				0	0	0	0	0	0		0	0	0	0	0	0		0	0	0	0	0	0		1.00526	1.00358	1.00651	1.00193	1.00907	1.00232		324.886	322.168	268.764	295.786	242.896	275.727		26.4188	25.9495	22.2	19.731
123176		316.135	344.776	237.437	270.501	250.765	260.356				0	0	0	0	0	0		0	0	0	0	0	0		0	0	0	0	0	0		1.00537	1.00353	1.00661	1.00193	1.009	1.0023		325.026	344.776	265.793	270.501	250.765	275.728		26.3973	25.7028	22.166	19.6987
123276		322.404	316.979	248.862	255.847	231.204	254.535				0	0	0	0	0	0		0	0	0	0	0	0		0	0	0	0	0	0		1.00558	1.00352	1.00587	1.00203	1.00896	1.00238		322.404	322.169	265.619	273.623	231.204	275.657		26.3973	25.7028	22.0875	19.5245
123376		326.992	305.297	266.887	264.044	229.419	266.366				0	0	0	0	0	0		0	0	0	0	0	0		0	0	0	0	0	0		1.00531	1.00349	1.00667	1.00219	1.00885	1.00241		326.992	322.169	266.887	273.603	229.419	275.657		26.3973	25.9495	22.2	19.4392
123456		368.094	306.866	264.352	258.361	266.714	266.311				0	0	0	0	0	0		0	0	0	0	0	0		0	0	0	0	0	0		1.00494	1.00339	1.00666	1.00207	1.00894	1.00239		368.094	322.17	264.352	273.606	266.714	275.657		26.2557	26.1293	22.2	19.4392
123536		290.397	297.459	255.262	249.788	227.683	264.782				0	0	0	0	0	0		0	0	0	0	0	0		0	0	0	0	0	0		1.00495	1.00353	1.00603	1.00198	1.00913	1.00229		325.628	322.169	265.951	273.625	227.683	275.728		26.2908	26.1293	22.166	19.3965
123636		305.011	271.498	279.63	262.262	215.666	242.316				0	0	0	0	0	0		0	0	0	0	0	0		0	0	0	0	0	0		1.00417	1.0036	1.005	1.00199	1.00921	1.0022		325.778	322.168	279.63	273.624	225.82	275.732		26.593	25.9495	22.0875	19.3965
123716		318.265	287.009	248.869	271.196	219.894	266.893				0	0	0	0	0	0		0	0	0	0	0	0		0	0	0	0	0	0		1.00427	1.00373	1.00499	1.00185	1.00899	1.00254		318.265	322.189	265.773	271.196	225.83	275.716		26.593	25.73	22.0875	19.3112
123796		314.37	295.663	253.114	271.965	210.446	284.476				0	0	0	0	0	0		0	0	0	0	0	0		0	0	0	0	0	0		1.00366	1.0037	1.00606	1.00192	1.00902	1.00255		325.734	322.194	265.54	271.965	225.805	284.476		26.2908	25.6585	22.0493	19.3112
123876		369.92	339.82	278.441	291.535	222.81	279.862				0	0	0	0	0	0		0	0	0	0	0	0		0	0	0	0	0	0		1.00367	1.0036	1.00529	1.00207	1.00895	1.00232		369.92	339.82	278.441	291.535	225.821	279.862		26.2908	25.6585	22.0493	19.2855
123996		312.252	292.043	271.199	250.287	207.889	272.315				0	0	0	0	0	0		0	0	0	0	0	0		0	0	0	0	0	0		1.00354	1.0036	1.00505	1.00206	1.00899	1.00237		325.739	322.214	271.199	273.606	225.811	272.315		26.2908	25.6042	22.0493	19.3112
124076		314.589	265.087	258.441	265.206	207.865	268.704				0	0	0	0	0	0		0	0	0	0	0	0		0	0	0	0	0	0		1.00346	1.00352	1.00523	1.00226	1.00907	1.0027		325.742	322.501	258.441	273.62	226.068	268.704		26.2908	25.6937	22.023	19.3965
124156		328.041	289.335	266.103	258.69	211.389	256.17				0	0	0	0	0	0		0	0	0	0	0	0		0	0	0	0	0	0		1.0036	1.00345	1.00557	1.00233	1.0093	1.00281		328.041	322.501	266.103	273.671	226.032	275.561		26.1813	25.6937	22.0635	19.5707
124236		305.388	294.86	244.886	266.191	199.129	245.857				0	0	0	0	0	0		0	0	0	0	0	0		0	0	0	0	0	0		1.00366	1.00345	1.00585	1.00233	1.00931	1.00293		325.797	322.523	266.158	273.671	226.031	275.548		26.3485	25.4588	22.16	19.5707
124336		357.495	304.923	262.225	267.625	209.563	251.986				0	0	0	0	0	0		0	0	0	0	0	0		0	0	0	0	0	0		1.00348	1.00343	1.00577	1.00234	1.00923	1.00281		357.495	322.501	262.225	273.67	225.759	275.426		26.6837	25.3872	22.16	19.5707
124416		340.997	303.443	284.45	274.077	229.899	268.915				0	0	0	0	0	0		0	0	0	0	0	0		0	0	0	0	0	0		1.00312	1.0034	1.00554	1.00245	1.00919	1.00302		340.997	322.501	284.45	274.077	229.899	268.915		26.6837	25.3872	22.16	19.5707
124516		354.237	309.428	249.542	264.108	250.152	308.537				0	0	0	0	0	0		0	0	0	0	0	0		0	0	0	0	0	0		1.00296	1.00351	1.00562	1.00256	1.00924	1.00315		354.237	322.501	266.167	273.663	250.152	308.537		26.999	25.6935	22.16	19.4082
124616		362.601	307.277	244.681	258.713	215.004	321.912				0	0	0	0	0	0		0	0	0	0	0	0		0	0	0	0	0	0		1.00293	1.00346	1.00578	1.00281	1.00926	1.00314		362.601	322.501	266.16	273.775	225.371	321.912		27.0772	25.7462	22.16	19.564
124696		288.274	290.766	244.17	258.239	220.49	291.847				0	0	0	0	0	0		0	0	0	0	0	0		0	0	0	0	0	0		1.00275	1.00351	1.00573	1.00295	1.0094	1.00307		326.932	322.501	266.163	273.761	225.722	291.847		27.2403	25.6935	22.16	19.4758
124776		312.439	293.864	252.95	255.48	223.342	241.779				0	0	0	0	0	0		0	0	0	0	0	0		0	0	0	0	0	0		1.00295	1.00353	1.00556	1.00305	1.0094	1.00322		327.107	322.501	266.221	273.751	225.722	275.155		27.243	25.6935	22.2295	19.4758
124876		302.633	311.982	248.485	270.62	234.589	280.354				0	0	0	0	0	0		0	0	0	0	0	0		0	0	0	0	0	0		1.00277	1.00356	1.00558	1.00309	1.0094	1.0031		326.93	322.221	266.22	270.62	234.589	280.354		27.2152	25.604	22.2295	19.564
124996		313.825	304.498	262.198	266.944	216.317	258.484				0	0	0	0	0	0		0	0	0	0	0	0		0	0	0	0	0	0		1.00238	1.00364	1.00548	1.00322	1.00934	1.00332		327.186	322.206	262.198	273.735	225.735	274.763		27.463	25.604	22.16	19.564
125076		297.379	300.868	253.433	277.04	211.48	252.673				0	0	0	0	0	0		0	0	0	0	0	0		0	0	0	0	0	0		1.00295	1.00379	1.00543	1.00311	1.0093	1.00336		327.107	322.165	266.105	277.04	225.745	274.761		26.7558	25.5768	21.9223	19.564
125156		296.33	309.891	248.55	261.408	215.321	271.098				0	0	0	0	0	0		0	0	0	0	0	0		0	0	0	0	0	0		1.00331	1.00387	1.0056	1.00294	1.00932	1.00344		327.057	321.796	266.074	273.65	225.358	271.098		26.7558	25.3875	21.985	19.4082
125236		345.68	297.327	261.952	260.92	197.311	264.302				0	0	0	0	0	0		0	0	0	0	0	0		0	0	0	0	0	0		1.00341	1.00385	1.00571	1.00281	1.00941	1.00337		345.68	321.801	261.952	273.775	225.72	274.76		26.7735	25.3875	21.9223	19.564
125356		314.129	276.725	239.361	258.345	216.066	235.304				0	0	0	0	0	0		0	0	0	0	0	0		0	0	0	0	0	0		1.00293	1.00386	1.00586	1.00281	1.0094	1.00364		327.11	321.256	266.157	273.959	225.721	274.849		26.7558	25.2982	22.0943	19.6625
125456		304.164	326.221	262.421	285.851	234.145	288.354				0	0	0	0	0	0		0	0	0	0	0	0		0	0	0	0	0	0		1.00296	1.00396	1.00608	1.0023	1.00923	1.00362		327.106	326.221	262.421	285.851	234.145	288.354		26.7558	25.2982	22.0943	19.6625
125536		301.274	302.667	258.483	270.144	212.346	240.196				0	0	0	0	0	0		0	0	0	0	0	0		0	0	0	0	0	0		1.00341	1.00395	1.00606	1.00235	1.00931	1.00361		327.044	321.133	266.206	274.012	225.361	274.746		26.6933	25.0412	22.0133	19.6625
125636		299.284	304.862	239.975	272.781	221.181	284.439				0	0	0	0	0	0		0	0	0	0	0	0		0	0	0	0	0	0		1.00301	1.00408	1.00598	1.00218	1.00928	1.00363		327.099	321.129	266.225	272.781	225.367	284.439		26.6933	25.0395	22.1782	19.564
125716		283.74	302.504	249.622	260.934	215.895	250.042				0	0	0	0	0	0		0	0	0	0	0	0		0	0	0	0	0	0		1.00308	1.00414	1.00596	1.00228	1.0093	1.00372		327.36	321.127	266.225	273.828	225.362	274.741		26.711	25.0395	22.3287	19.7265
125796		318.584	280.638	238.374	240.432	210.851	269.705				0	0	0	0	0	0		0	0	0	0	0	0		0	0	0	0	0	0		1.00287	1.00421	1.00563	1.00238	1.00931	1.0038		318.584	321.125	266.226	273.818	225.359	269.705		26.416	25.0395	22.1782	19.564
125876		295.468	315.028	230.058	250.582	220.52	246.49				0	0	0	0	0	0		0	0	0	0	0	0		0	0	0	0	0	0		1.00308	1.0043	1.00555	1.00245	1.0094	1.0037		327.558	321.122	266.518	273.81	225.723	274.842		26.416	25.0395	22.3102	19.564
125996		284.287	330.13	262.795	281.083	214.61	293.288				0	0	0	0	0	0		0	0	0	0	0	0		0	0	0	0	0	0		1.00314	1.00429	1.00562	1.00234	1.00931	1.00386		327.349	330.13	262.795	281.083	225.743	293.288		26.3992	24.5312	22.1782	19.5707
126096		287.77	328.97	247.178	262.033	211.057	282.145				0	0	0	0	0	0		0	0	0	0	0	0		0	0	0	0	0	0		1.00325	1.00419	1.00563	1.00221	1.00924	1.00373		327.556	328.97	266.226	273.675	225.757	282.145		26.328	24.5312	22.1782	19.6987
126216		296.785	346.728	244.644	253.303	215.99	278.143				0	0	0	0	0	0		0	0	0	0	0	0		0	0	0	0	0	0		1.00291	1.00359	1.00546	1.00218	1.00907	1.00354		327.56	346.728	266.228	273.676	225.795	278.143		26.268	24.5312	22.1782	19.5707
126296		284.575	320.703	237.445	265.688	214.467	273.554				0	0	0	0	0	0		0	0	0	0	0	0		0	0	0	0	0	0		1.00284	1.00352	1.00557	1.00212	1.00936	1.00364		327.561	320.703	266.226	273.678	225.73	273.554		26.1263	24.5312	22.1027	19.5707
126376		268.397	298.72	216.91	248.659	199.911	285.851				0	0	0	0	0	0		0	0	0	0	0	0		0	0	0	0	0	0		1.00266	1.00353	1.00521	1.00222	1.0093	1.00369		327.563	321.157	266.223	273.833	225.744	285.851		26.0415	25.0395	21.9378	19.7265
126456		317.962	345.252	281.633	260.452	221.022	310.355				0	0	0	0	0	0		0	0	0	0	0	0		0	0	0	0	0	0		1.00259	1.00267	1.00522	1.00217	1.00925	1.00372		327.563	345.252	281.633	273.676	225.755	310.355		26.0415	25.0395	21.9378	19.5707
126536		295.241	316.729	248.514	272.54	209.271	270.594				0	0	0	0	0	0		0	0	0	0	0	0		0	0	0	0	0	0		1.00276	1.00259	1.00523	1.00236	1.00918	1.00392		327.562	321.122	266.223	272.54	225.771	270.594		26.004	24.5312	22.0133	19.5707
126616		311.013	292.997	261.703	241.204	212.569	278.422				0	0	0	0	0	0		0	0	0	0	0	0		0	0	0	0	0	0		1.00269	1.00257	1.00531	1.00244	1.00912	1.004		327.562	321.123	261.703	273.618	225.784	278.422		26.0415	24.533	22.1638	19.3965
126696		301.593	340.172	254.749	256.303	199.874	278.732				0	0	0	0	0	0		0	0	0	0	0	0		0	0	0	0	0	0		1.00273	1.00258	1.00526	1.00245	1.00923	1.00389		327.562	340.172	266.223	273.593	225.759	278.732		26.0415	24.533	22.0205	19.3112
126776		332.42	322.901	265.526	255.659	213.917	267.355				0	0	0	0	0	0		0	0	0	0	0	0		0	0	0	0	0	0		1.00285	1.00254	1.00518	1.00248	1.00954	1.00401		332.42	322.901	265.526	273.592	225.692	274.727		26.0415	24.5845	22.16	19.3112
126856		314.93	309.57	258.081	271.8	215.209	297.301				0	0	0	0	0	0		0	0	0	0	0	0		0	0	0	0	0	0		1.00294	1.00231	1.00517	1.00251	1.00947	1.00401		327.559	321.131	266.182	271.8	225.707	297.301		26.0415	24.533	21.951	19.3112
126996		320.391	325.134	269.691	295.33	222.467	250.197				0	0	0	0	0	0		0	0	0	0	0	0		0	0	0	0	0	0		1.00296	1.00252	1.00515	1.0026	1.0092	1.00415		320.391	325.134	269.691	295.33	225.765	274.588		26.0415	24.5845	21.9223	19.3965
127076		322.671	320.279	266.226	271.76	224.518	240.278				0	0	0	0	0	0		0	0	0	0	0	0		0	0	0	0	0	0		1.0031	1.00257	1.00516	1.00269	1.0096	1.00421		322.671	320.279	266.226	271.76	224.518	274.567		26.0415	24.5845	22.028	19.3965
127176		300.124	325.707	240.544	263.931	213.617	299.729				0	0	0	0	0	0		0	0	0	0	0	0		0	0	0	0	0	0		1.00329	1.00254	1.00524	1.00278	1.00962	1.00413		327.555	325.707	266.113	273.615	225.673	299.729		26.1263	24.5845	21.9135	19.2757
127256		299.786	311.907	243.99	268.57	209.61	271.888				0	0	0	0	0	0		0	0	0	0	0	0		0	0	0	0	0	0		1.00337	1.00256	1.00524	1.00287	1.00963	1.00424		327.436	320.983	266.113	273.614	225.671	271.888		26.2513	24.3505	22.028	19.1457
127336		301.778	313.741	265.548	267.61	197.606	256.507				0	0	0	0	0	0		0	0	0	0	0	0		0	0	0	0	0	0		1.00331	1.00252	1.00529	1.00282	1.00965	1.00426		327.441	320.991	265.548	273.579	225.667	274.165		26.2513	24.3505	21.9135	19.1905
127456		313.162	322.599	258.963	261.331	216.919	269.73				0	0	0	0	0	0		0	0	0	0	0	0		0	0	0	0	0	0		1.00336	1.00245	1.00537	1.0028	1.00957	1.00432		327.555	322.599	266.176	273.58	225.685	274.163		26.268	24.3505	21.9975	19.1905
127536		310.547	303.127	280.381	273.544	240.566	268.854				0	0	0	0	0	0		0	0	0	0	0	0		0	0	0	0	0	0		1.00353	1.00223	1.00554	1.0028	1.00921	1.00448		327.571	321.056	280.381	273.544	240.566	274.107		26.2915	24.3505	21.9975	19.1647
127636		296.747	304.082	266.567	278.184	214.718	278.639				0	0	0	0	0	0		0	0	0	0	0	0		0	0	0	0	0	0		1.00362	1.00219	1.00536	1.00296	1.00958	1.00433		327.585	320.713	266.567	278.184	225.683	278.639		26.1698	24.4452	21.9975	19.1145
127716		311.74	343.726	256.386	278.534	208.898	281.085				0	0	0	0	0	0		0	0	0	0	0	0		0	0	0	0	0	0		1.00373	1.00217	1.0054	1.00302	1.00916	1.00449		327.584	343.726	266.175	278.534	225.775	281.085		26.1698	24.1537	21.9975	19.1145
127796		339.164	316.805	259.344	256.294	237.3	247.428				0	0	0	0	0	0		0	0	0	0	0	0		0	0	0	0	0	0		1.00386	1.00199	1.00561	1.00301	1.00917	1.00457		339.164	320.704	266.168	273.467	237.3	274.106		26.085	24.1537	21.7973	19.1145
127876		336.016	318.882	286.815	262.607	225.057	261.428				0	0	0	0	0	0		0	0	0	0	0	0		0	0	0	0	0	0		1.00376	1.00211	1.00517	1.00289	1.00955	1.0046		336.016	318.882	286.815	273.469	225.057	274.106		26.0475	24.2797	21.7145	19.1145
128016		345.83	323.405	275.1	282.958	228.743	300.313				0	0	0	0	0	0		0	0	0	0	0	0		0	0	0	0	0	0		1.00394	1.00207	1.00505	1.00291	1.00905	1.00463		345.83	323.405	275.1	282.958	228.743	300.313		26.0275	23.9882	21.5823	19.051
128096		313.417	327.974	250.35	267.694	232.269	280.447				0	0	0	0	0	0		0	0	0	0	0	0		0	0	0	0	0	0		1.00399	1.00226	1.00521	1.00307	1.00914	1.00465		327.567	327.974	266.114	273.466	232.269	280.447		26.065	24.2797	21.5823	19.1145
128176		323.7	314.837	260.545	262.107	208.478	263.93				0	0	0	0	0	0		0	0	0	0	0	0		0	0	0	0	0	0		1.00409	1.00236	1.00517	1.00313	1.00903	1.00455		323.7	320.712	266.088	273.465	225.803	274.154		26.0275	24.2797	21.552	19.1145
128256		322.608	290.573	252.889	273.48	201.429	263.283				0	0	0	0	0	0		0	0	0	0	0	0		0	0	0	0	0	0		1.00415	1.00224	1.00523	1.00318	1.00892	1.00447		322.608	320.713	266.113	273.48	225.828	274.157		26.0275	24.2797	21.5823	19.1647
128336		302.388	293.508	250.15	263.315	215.777	279.516				0	0	0	0	0	0		0	0	0	0	0	0		0	0	0	0	0	0		1.0041	1.0024	1.00526	1.00329	1.00906	1.00443		327.565	320.712	266.112	273.498	225.797	279.516		26.0275	24.2797	21.4973	19.1647
128436		307.818	293.731	245.906	274.366	201.857	261.022				0	0	0	0	0	0		0	0	0	0	0	0		0	0	0	0	0	0		1.00403	1.00252	1.00512	1.00319	1.009	1.00438		327.566	320.991	266.089	274.366	225.809	274.16		26.065	24.3505	21.552	19.4135
128516		327.55	300.534	236.861	280.486	212.218	264.179				0	0	0	0	0	0		0	0	0	0	0	0		0	0	0	0	0	0		1.0041	1.00207	1.0052	1.00282	1.0086	1.00441		327.55	320.719	266.088	280.486	225.521	274.108		26.0275	24.2797	21.552	19.4135
128596		319.434	328.777	270.422	310.366	231.679	254.997				0	0	0	0	0	0		0	0	0	0	0	0		0	0	0	0	0	0		1.00418	1.00186	1.00495	1.00249	1.00843	1.00433		319.434	328.777	270.422	310.366	231.679	274.11		26.0275	24.2797	21.4973	19.4392
128716		301.942	324.915	247.64	306.492	210.778	266.338				0	0	0	0	0	0		0	0	0	0	0	0		0	0	0	0	0	0		1.0043	1.00214	1.00499	1.00251	1.00845	1.00423		327.563	324.915	266.123	306.492	225.554	274.111		25.941	23.9882	21.3993	19.4392
128796		354.848	309.922	230.313	273.679	242.771	261.152				0	0	0	0	0	0		0	0	0	0	0	0		0	0	0	0	0	0		1.00431	1.00224	1.00502	1.00237	1.00847	1.00429		354.848	320.601	266.122	273.679	242.771	274.11		25.941	23.8872	21.3993	19.1905
128876		340.754	326.095	255.246	272.077	239.605	245.976				0	0	0	0	0	0		0	0	0	0	0	0		0	0	0	0	0	0		1.00428	1.00243	1.00473	1.00241	1.00832	1.00437		340.754	326.095	266.134	272.077	239.605	274.109		25.941	24.0527	21.3698	19.1905
128996		330.82	297.883	245.845	252.277	217.764	259.183				0	0	0	0	0	0		0	0	0	0	0	0		0	0	0	0	0	0		1.00429	1.00288	1.0046	1.00244	1.00818	1.00443		330.82	320.529	266.139	273.593	225.613	274.071		25.941	24.21	21.3993	19.1905
129076		312.678	283.405	267.512	278.101	220.757	280.635				0	0	0	0	0	0		0	0	0	0	0	0		0	0	0	0	0	0		1.00438	1.00319	1.00448	1.00248	1.00814	1.00448		327.578	320.494	267.512	278.101	225.379	280.635		25.961	24.21	21.531	19.1905
129156		322.053	326.497	296.146	301.388	239.218	288.493				0	0	0	0	0	0		0	0	0	0	0	0		0	0	0	0	0	0		1.00428	1.00303	1.00452	1.00242	1.00829	1.00446		322.053	326.497	296.146	301.388	239.218	288.493		25.9842	24.4483	21.629	19.0582
129236		322.463	320.324	290.299	275.023	231.619	285.729				0	0	0	0	0	0		0	0	0	0	0	0		0	0	0	0	0	0		1.0044	1.00306	1.00431	1.00249	1.00809	1.00451		322.463	320.324	290.299	275.023	231.619	285.729		26.0043	24.4483	21.629	19.0582
129316		296.161	305.167	262.516	242.924	217.376	295.91				0	0	0	0	0	0		0	0	0	0	0	0		0	0	0	0	0	0		1.00488	1.00292	1.00431	1.00257	1.00808	1.00446		327.635	320.391	262.516	273.617	225.384	295.91		26.023	24.4483	21.629	19.1435
129396		302.266	335.954	258.831	256.217	228.843	262.126				0	0	0	0	0	0		0	0	0	0	0	0		0	0	0	0	0	0		1.00502	1.00273	1.00415	1.00279	1.0082	1.00433		327.656	335.954	266.212	273.615	228.843	274.11		26.1168	24.5493	21.629	19.1435
129496		298.118	305.68	255.258	260.653	205.405	282.391				0	0	0	0	0	0		0	0	0	0	0	0		0	0	0	0	0	0		1.00489	1.00276	1.00428	1.00266	1.00823	1.00441		327.677	320.342	266.208	273.66	225.371	282.391		26.2837	24.3853	21.7018	19.3265
129576		297.819	301.042	243.195	254.594	203.955	251.566				0	0	0	0	0	0		0	0	0	0	0	0		0	0	0	0	0	0		1.00488	1.00286	1.0044	1.0026	1.00815	1.00442		327.7	320.394	266.225	273.674	225.621	274.159		26.2538	24.5493	21.7717	19.1072
129676		331.527	303.352	261.107	295.272	219.925	273.379				0	0	0	0	0	0		0	0	0	0	0	0		0	0	0	0	0	0		1.00497	1.0028	1.00446	1.00231	1.0082	1.0044		331.527	320.396	266.225	295.272	225.374	273.379		26.318	24.5493	21.8455	19.3527
129756		333.338	326.781	279.135	285.661	214.259	306.084				0	0	0	0	0	0		0	0	0	0	0	0		0	0	0	0	0	0		1.00512	1.00287	1.00454	1.00222	1.00821	1.00444		333.338	326.781	279.135	285.661	225.373	306.084		26.318	24.4483	21.8455	19.572
129836		307.674	388.317	248.408	278.53	219.458	262.015				0	0	0	0	0	0		0	0	0	0	0	0		0	0	0	0	0	0		1.00519	1.00287	1.00483	1.00257	1.00822	1.00446		327.77	388.317	266.224	278.53	225.605	274.157		26.318	24.5493	21.7717	19.7043
129996		423.188	335.632	281.294	262.707	236.906	270.918				0	0	0	0	0	0		0	0	0	0	0	0		0	0	0	0	0	0		1.00527	1.00287	1.00486	1.00253	1.0082	1.0043		423.188	335.632	281.294	273.675	236.906	274.163		26.3705	24.3853	21.628	19.4588
130076		405.087	336.897	239.21	284.154	215.193	294.228				0	0	0	0	0	0		0	0	0	0	0	0		0	0	0	0	0	0		1.00502	1.00272	1.00464	1.00209	1.00833	1.00429		405.087	336.897	266.137	284.154	225.363	294.228		26.3705	24.3853	21.4963	19.7043
130156		341.899	329.516	255.582	297.386	245.937	253.813				0	0	0	0	0	0		0	0	0	0	0	0		0	0	0	0	0	0		1.00491	1.00242	1.00469	1.00148	1.00851	1.00441		341.899	329.516	266.136	297.386	245.937	274.507		26.42	24.5493	21.57	19.8673
130236		362.233	360.108	278.006	296.88	270.05	278.432				0	0	0	0	0	0		0	0	0	0	0	0		0	0	0	0	0	0		1.00474	1.00221	1.00457	1.00156	1.00853	1.00444		362.233	360.108	278.006	296.88	270.05	278.432		26.42	24.5493	21.7018	19.9995
130336		380.382	312.905	273.883	281.653	246.258	260.305				0	0	0	0	0	0		0	0	0	0	0	0		0	0	0	0	0	0		1.00482	1.0021	1.00472	1.00152	1.00845	1.00452		380.382	320.353	273.883	281.653	246.258	274.717		26.5065	24.3853	21.57	19.9995
130416		360.165	329.372	263.885	293.181	213.047	271.087				0	0	0	0	0	0		0	0	0	0	0	0		0	0	0	0	0	0		1.0048	1.00197	1.00477	1.00233	1.00846	1.00473		360.165	329.372	263.885	293.181	225.122	274.713		26.457	24.2823	21.5397	19.7043
130496		351.807	362.722	261.005	265.695	233.536	263.8				0	0	0	0	0	0		0	0	0	0	0	0		0	0	0	0	0	0		1.00482	1.00192	1.00453	1.00263	1.0084	1.00482		351.807	362.722	266.017	273.674	233.536	274.711		26.457	24.483	21.5015	19.7075
130576		342.262	293.992	291.59	249.267	218.94	259.1				0	0	0	0	0	0		0	0	0	0	0	0		0	0	0	0	0	0		1.0049	1.00152	1.00435	1.00228	1.00835	1.00485		342.262	320.334	291.59	273.828	224.958	274.733		26.5065	24.5233	21.5015	19.953
130676		326.838	283.507	259.476	266.047	242.618	274.094				0	0	0	0	0	0		0	0	0	0	0	0		0	0	0	0	0	0		1.00497	1.00099	1.00434	1.00151	1.00813	1.00484		326.838	320.309	266.034	273.927	242.618	274.094		26.668	24.483	21.5137	19.7043
130776		333.337	304.79	282.967	279.513	239.66	276.766				0	0	0	0	0	0		0	0	0	0	0	0		0	0	0	0	0	0		1.00501	1.00095	1.00428	1.00098	1.00807	1.00491		333.337	320.31	282.967	279.513	239.66	276.766		26.668	24.674	21.5137	19.572
130856		321.981	405.342	283.678	291.862	235.871	275.66				0	0	0	0	0	0		0	0	0	0	0	0		0	0	0	0	0	0		1.00492	1.0015	1.00454	1.00137	1.00816	1.00509		321.981	405.342	283.678	291.862	235.871	275.66		26.668	24.674	21.5137	19.572
131016		327.682	334.747	264.086	254.527	236.083	284.293				0	0	0	0	0	0		0	0	0	0	0	0		0	0	0	0	0	0		1.00492	1.00094	1.00469	1.00199	1.00814	1.00504		327.682	334.747	264.086	273.86	236.083	284.293		26.668	24.674	21.4487	19.7043
131096		302.823	310.98	275.263	271.138	205.475	269.149				0	0	0	0	0	0		0	0	0	0	0	0		0	0	0	0	0	0		1.00506	1.00094	1.00469	1.00203	1.00791	1.00515		327.787	320.274	275.263	273.855	224.882	274.732		26.5065	24.633	21.4487	19.7043
131196		324.193	314.742	260.666	262.096	215.112	258.685				0	0	0	0	0	0		0	0	0	0	0	0		0	0	0	0	0	0		1.00504	1.00095	1.00453	1.00192	1.00781	1.00508		324.193	320.274	265.885	273.87	224.886	274.759		26.668	24.633	21.4177	19.7043
131276		311.679	339.1	252.442	262.781	240.255	260.561				0	0	0	0	0	0		0	0	0	0	0	0		0	0	0	0	0	0		1.0049	1.00089	1.00438	1.00205	1.00786	1.00473		328.043	339.1	265.922	273.853	240.255	274.779		26.762	24.64	21.4365	19.572
131356		344.48	319.374	287.23	305.075	264.8	289.819				0	0	0	0	0	0		0	0	0	0	0	0		0	0	0	0	0	0		1.00503	1.00079	1.00439	1.00213	1.00798	1.00476		344.48	320.218	287.23	305.075	264.8	289.819		26.668	24.6232	21.3627	19.3527
131476		354.462	305.891	278.446	271.668	227.796	279.667				0	0	0	0	0	0		0	0	0	0	0	0		0	0	0	0	0	0		1.00502	1.00076	1.00441	1.00243	1.00777	1.00508		354.462	320.26	278.446	273.676	227.796	279.667		26.544	24.64	21.4365	19.3265
131556		341.235	301.27	260.023	285.278	224.698	254.676				0	0	0	0	0	0		0	0	0	0	0	0		0	0	0	0	0	0		1.00498	1.00076	1.00434	1.00265	1.00798	1.0053		341.235	320.221	265.923	285.278	224.698	274.747		26.544	24.6823	21.4365	19.2757
131636		352.904	325.325	274.704	285.849	222.984	300.612				0	0	0	0	0	0		0	0	0	0	0	0		0	0	0	0	0	0		1.00481	1.00119	1.00433	1.00259	1.00826	1.00526		352.904	325.325	274.704	285.849	224.751	300.612		26.4945	24.5842	21.4365	19.2757
131716		376.315	325.951	265.64	261.53	251.709	254.528				0	0	0	0	0	0		0	0	0	0	0	0		0	0	0	0	0	0		1.00469	1.00074	1.00431	1.00242	1.00782	1.00521		376.315	325.951	265.64	273.676	251.709	274.732		26.544	24.5842	21.3627	19.3265
131796		368.754	299.446	285.881	240.986	219.931	269.085				0	0	0	0	0	0		0	0	0	0	0	0		0	0	0	0	0	0		1.00456	1.00068	1.00423	1.00215	1.00788	1.00523		368.754	320.118	285.881	273.84	224.883	274.704		26.4945	24.5842	21.3307	19.572
131876		324.843	326.371	235.279	269.632	219.185	259.643				0	0	0	0	0	0		0	0	0	0	0	0		0	0	0	0	0	0		1.00454	1.00071	1.0044	1.00252	1.00786	1.00521		324.843	326.371	266.029	273.804	224.999	274.704		26.5292	24.6738	21.3307	19.572
131996		315.509	318.434	276.656	253.99	227.349	283.354				0	0	0	0	0	0		0	0	0	0	0	0		0	0	0	0	0	0		1.00448	1.00073	1.00465	1.00269	1.00781	1.00535		327.679	319.932	276.656	273.787	227.349	283.354		26.4287	24.583	21.3012	19.7043
132116		307.068	316.771	243.02	272.054	217.87	276.512				0	0	0	0	0	0		0	0	0	0	0	0		0	0	0	0	0	0		1.00456	1.00055	1.00458	1.00275	1.00782	1.00524		327.709	319.965	265.919	272.054	225.639	276.512		26.4945	24.583	21.2362	19.7043
132196		344.404	304.772	250.376	274.857	234.428	266.614				0	0	0	0	0	0		0	0	0	0	0	0		0	0	0	0	0	0		1.00458	1.00048	1.00459	1.00276	1.00799	1.00525		344.404	319.683	265.919	274.857	234.428	274.703		26.4287	24.6357	21.2362	19.4588
132276		311.471	320.617	261.969	275.258	230.612	264.616				0	0	0	0	0	0		0	0	0	0	0	0		0	0	0	0	0	0		1.00476	1.00037	1.00449	1.00262	1.00841	1.00533		327.677	320.617	265.92	275.258	230.612	274.702		26.4287	24.6357	21.2362	19.4588
132356		303.425	297.38	247.984	252.618	222.505	248.317				0	0	0	0	0	0		0	0	0	0	0	0		0	0	0	0	0	0		1.0048	1.00019	1.00458	1.0026	1.00819	1.005		327.677	319.728	266.013	273.674	225.162	274.44		26.4287	24.6357	21.2507	19.4588
132436		301.024	292.659	246.342	246.953	215.327	253.809				0	0	0	0	0	0		0	0	0	0	0	0		0	0	0	0	0	0		1.00482	1.0004	1.00438	1.00257	1.0078	1.00467		327.677	319.69	266.031	273.674	225.005	274.51		26.5292	24.6357	21.1947	19.4588
132536		337.591	312.439	282.058	283.084	237.874	271.31				0	0	0	0	0	0		0	0	0	0	0	0		0	0	0	0	0	0		1.00479	1.00023	1.00444	1.00267	1.00775	1.00471		337.591	319.721	282.058	283.084	237.874	274.713		26.5292	24.6357	21.233	19.3265
132616		328.229	308.579	259.557	282.349	229.648	285.586				0	0	0	0	0	0		0	0	0	0	0	0		0	0	0	0	0	0		1.00463	1.00035	1.00455	1.00289	1.00752	1.00459		328.229	319.7	266.095	282.349	229.648	285.586		26.3413	24.6357	20.9692	19.1072
132696		302.062	320.427	256.017	267.953	225.834	284.693				0	0	0	0	0	0		0	0	0	0	0	0		0	0	0	0	0	0		1.00463	1.00045	1.00459	1.00291	1.00771	1.00502		327.662	319.685	266.094	273.671	225.834	284.693		26.3413	24.3285	20.9692	19.0383
132776		314.152	304.57	258.764	258.898	232.645	270.106				0	0	0	0	0	0		0	0	0	0	0	0		0	0	0	0	0	0		1.00451	1.00059	1.00449	1.0029	1.00787	1.00516		327.679	319.958	266.144	273.671	232.645	274.705		26.4865	24.583	20.8425	19.0383
132856		345.416	302.897	233.666	249.827	227.871	242.911				0	0	0	0	0	0		0	0	0	0	0	0		0	0	0	0	0	0		1.00446	1.00066	1.00423	1.00284	1.00795	1.00475		345.416	320.086	266.21	273.671	227.871	274.734		26.3912	24.6738	20.9288	19.0383
132996		302.812	313.982	244.211	272.546	240.217	277.814				0	0	0	0	0	0		0	0	0	0	0	0		0	0	0	0	0	0		1.00418	1.00067	1.00359	1.00283	1.00774	1.00475		327.68	320.085	266.223	273.672	240.217	277.814		26.3048	24.5395	20.7005	19.0383
133076		298.875	315.53	253.778	267.693	245.982	288.611				0	0	0	0	0	0		0	0	0	0	0	0		0	0	0	0	0	0		1.00445	1.00064	1.00351	1.00264	1.00778	1.0052		327.679	320.088	266.244	273.673	245.982	288.611		26.2523	24.6738	20.8442	18.7903
133156		320.325	305.569	281.487	281.468	241.375	301.984				0	0	0	0	0	0		0	0	0	0	0	0		0	0	0	0	0	0		1.00441	1.00102	1.00395	1.00269	1.00789	1.00517		327.679	319.879	281.487	281.468	241.375	301.984		26.2523	24.8902	20.9288	19.0383
133236		299.612	314.004	250.058	262.117	210.927	283.277				0	0	0	0	0	0		0	0	0	0	0	0		0	0	0	0	0	0		1.00438	1.00106	1.00416	1.00269	1.00803	1.00511		327.679	319.872	266.212	273.673	226.144	283.277		26.2523	24.8902	20.9288	19.0383
133336		290.146	292.748	266.223	264.545	232.545	274.699				0	0	0	0	0	0		0	0	0	0	0	0		0	0	0	0	0	0		1.00451	1.00102	1.00366	1.00264	1.00799	1.00522		327.711	319.88	266.223	273.673	232.545	274.699		26.318	24.8902	21.0725	18.7903
133416		316.105	296.871	252.737	259.602	233.802	239.86				0	0	0	0	0	0		0	0	0	0	0	0		0	0	0	0	0	0		1.00428	1.00106	1.00378	1.0024	1.00787	1.00522		327.89	319.873	266.339	273.816	233.802	274.732		26.3675	24.8902	20.8548	18.9382
133516		291.88	309.133	244.424	252.965	257.138	263.293				0	0	0	0	0	0		0	0	0	0	0	0		0	0	0	0	0	0		1.00412	1.00054	1.00389	1.00256	1.00792	1.00522		328.024	319.967	266.517	273.799	257.138	274.732		26.4865	24.583	20.7883	18.7353
133596		322.961	280.971	263.957	277.196	222.454	266.569				0	0	0	0	0	0		0	0	0	0	0	0		0	0	0	0	0	0		1.00397	1.00104	1.00457	1.00296	1.00795	1.00535		322.961	319.875	263.957	277.196	226.307	274.731		26.4865	24.583	20.7653	18.631
133716		328.326	305.948	299.284	278.193	228.084	253.357				0	0	0	0	0	0		0	0	0	0	0	0		0	0	0	0	0	0		1.0038	1.00067	1.00457	1.00351	1.008	1.00502		328.326	320.086	299.284	278.193	228.084	274.733		26.3522	24.5395	20.721	18.631
133796		317.215	324.681	258.381	267.344	224.6	259.176				0	0	0	0	0	0		0	0	0	0	0	0		0	0	0	0	0	0		1.00388	1.00078	1.00392	1.00349	1.00792	1.00465		328.046	324.681	266.513	273.708	224.6	274.734		26.3693	24.4805	20.705	18.583
133876		310.797	299.002	247.999	257.648	206.82	233.761				0	0	0	0	0	0		0	0	0	0	0	0		0	0	0	0	0	0		1.00403	1.00079	1.00402	1.0036	1.00799	1.00443		328.202	320.117	266.502	273.697	226.524	274.735		26.6243	24.5252	20.705	18.583
133996		315.969	291.213	256.868	269.153	214.738	264.851				0	0	0	0	0	0		0	0	0	0	0	0		0	0	0	0	0	0		1.00414	1.00063	1.00397	1.00366	1.00772	1.00395		328.306	320.119	266.507	273.863	226.46	274.736		27.2692	24.5842	20.705	18.8058
134116		318.74	316.683	224.413	261.317	220.174	278.168				0	0	0	0	0	0		0	0	0	0	0	0		0	0	0	0	0	0		1.00439	1.00062	1.00381	1.00366	1.00778	1.00346		328.38	320.119	266.531	273.863	226.455	278.168		27.5437	24.5842	20.8687	18.6595
134196		327.674	341.432	271.418	265.407	228.129	270.636				0	0	0	0	0	0		0	0	0	0	0	0		0	0	0	0	0	0		1.00464	1.00083	1.00388	1.00302	1.00772	1.00395		327.674	341.432	271.418	273.95	228.129	274.728		27.7923	24.7185	21.0007	18.6595
134296		306.099	332.493	275.379	270.932	224.416	252.846				0	0	0	0	0	0		0	0	0	0	0	0		0	0	0	0	0	0		1.00462	1.00118	1.00372	1.00343	1.00792	1.00425		328.795	332.493	275.379	273.894	224.416	274.6		27.7923	24.7185	20.9285	18.8058
134376		286.062	303.037	248.731	262.655	242.406	266.983				0	0	0	0	0	0		0	0	0	0	0	0		0	0	0	0	0	0		1.00464	1.00106	1.0036	1.00341	1.00797	1.00425		329.316	320.198	266.586	274.14	242.406	274.599		28.0192	24.6862	20.9285	18.9392
134456		297.348	310.652	238.749	252.482	239.546	260.924				0	0	0	0	0	0		0	0	0	0	0	0		0	0	0	0	0	0		1.00491	1.00109	1.00365	1.00288	1.008	1.0043		329.542	320.196	266.748	274.533	239.546	274.59		28.2457	24.6862	20.9585	19.0565
134536		311.821	302.787	283.658	265.714	221.265	254.5				0	0	0	0	0	0		0	0	0	0	0	0		0	0	0	0	0	0		1.00478	1.00106	1.00376	1.00255	1.00794	1.00431		329.56	320.198	283.658	274.595	226.307	274.587		28.2707	24.6862	20.9585	19.0103
134616		309.499	276.316	269.131	240.7	211.158	245.577				0	0	0	0	0	0		0	0	0	0	0	0		0	0	0	0	0	0		1.00475	1.00064	1.00395	1.00262	1.00757	1.00427		329.565	320.229	269.131	274.583	226.324	274.595		28.2707	24.6272	20.9117	19.0565
134696		322.095	302.346	277.976	267.908	226.095	267.808				0	0	0	0	0	0		0	0	0	0	0	0		0	0	0	0	0	0		1.00488	1.00057	1.00399	1.00262	1.00776	1.00426		322.095	320.235	277.976	274.583	226.095	274.598		28.2457	24.597	20.885	19.0565
134796		312.797	291.542	288.285	264.998	238.809	252.953				0	0	0	0	0	0		0	0	0	0	0	0		0	0	0	0	0	0		1.00482	1.00049	1.00415	1.00256	1.0076	1.00439		329.555	320.24	288.285	274.593	238.809	274.57		28.2457	24.4562	20.7447	18.774
134876		288.248	299.77	266.737	282.28	221.098	264.082				0	0	0	0	0	0		0	0	0	0	0	0		0	0	0	0	0	0		1.00493	1.00053	1.00397	1.00279	1.00766	1.00466		329.539	320.238	266.737	282.28	226.319	274.513		28.0892	24.4562	20.885	18.774
134996		282.498	316.395	255.443	250.129	215.552	269.955				0	0	0	0	0	0		0	0	0	0	0	0		0	0	0	0	0	0		1.00494	1.00012	1.00398	1.00268	1.00761	1.00482		329.537	320.252	266.717	274.796	226.472	274.479		27.9468	24.361	20.7447	18.788
135076		311.939	337.065	243.878	253.878	215.632	297.536				0	0	0	0	0	0		0	0	0	0	0	0		0	0	0	0	0	0		1.00491	1.00052	1.00417	1.00249	1.00762	1.00478		329.541	337.065	266.853	274.816	226.471	297.536		28.0892	24.361	20.8152	18.788
135156		314.545	317.991	234.108	248.531	203.107	270.071				0	0	0	0	0	0		0	0	0	0	0	0		0	0	0	0	0	0		1.00489	1	1.00429	1.00264	1.00755	1.00477		329.545	320.152	266.842	274.8	226.478	274.489		28.2457	24.259	20.8152	18.9383
135236		337.544	278.91	245.905	267.207	211.537	271.881				0	0	0	0	0	0		0	0	0	0	0	0		0	0	0	0	0	0		1.00488	1.0001	1.00427	1.00267	1.00751	1.00475		337.544	320.252	266.844	274.796	226.482	274.494		28.2707	24.165	20.8152	18.9383
135316		325.006	327.369	284.303	262.106	240.488	265.238				0	0	0	0	0	0		0	0	0	0	0	0		0	0	0	0	0	0		1.00485	0.999894	1.00433	1.00275	1.00755	1.00471		325.006	327.369	284.303	274.789	240.488	274.503		28.2457	24.0692	20.6445	18.9383
135396		339.237	344.964	257.107	261.944	204.866	264.002				0	0	0	0	0	0		0	0	0	0	0	0		0	0	0	0	0	0		1.0049	0.999837	1.00444	1.0028	1.00755	1.00475		339.237	344.964	266.935	274.954	226.597	274.713		28.0892	24.0692	20.675	18.9263
135476		316.026	279.616	244.879	235.791	214.223	256.858				0	0	0	0	0	0		0	0	0	0	0	0		0	0	0	0	0	0		1.0051	0.999979	1.00436	1.00276	1.00744	1.00484		329.762	320.291	267.168	275.119	226.603	274.733		27.9855	24.088	20.8808	19.1028
135576		318.622	278.588	268.848	246.498	222.678	241.584				0	0	0	0	0	0		0	0	0	0	0	0		0	0	0	0	0	0		1.0051	0.999789	1.00433	1.00269	1.00736	1.00482		329.763	320.296	268.848	275.125	226.608	274.733		27.9855	23.8687	20.8808	18.8732
135656		304.508	267.509	249.285	262.671	218.268	277.416				0	0	0	0	0	0		0	0	0	0	0	0		0	0	0	0	0	0		1.00525	1.00005	1.00421	1.00278	1.00735	1.00488		329.493	320.289	266.945	274.955	226.608	277.416		28.1195	23.8687	20.675	18.9003
135756		324.043	307.204	246.527	265.063	216.979	258.456				0	0	0	0	0	0		0	0	0	0	0	0		0	0	0	0	0	0		1.00522	1.00006	1.004	1.00236	1.00738	1.00508		324.043	320.346	266.955	274.997	226.607	274.706		28.1195	23.9282	20.675	18.9003
135836		333.097	321.138	278.26	303.582	232.126	295.007				0	0	0	0	0	0		0	0	0	0	0	0		0	0	0	0	0	0		1.00506	0.999997	1.00372	1.00157	1.00732	1.00496		333.097	321.138	278.26	303.582	232.126	295.007		28.257	23.9282	20.5197	18.9003
135996		318.464	314.392	252.823	273.621	217.684	253.15				0	0	0	0	0	0		0	0	0	0	0	0		0	0	0	0	0	0		1.00533	0.99986	1.00339	1.00119	1.00752	1.00497		329.727	320.49	267.037	273.621	226.621	274.709		28.325	23.9183	20.4452	19.1028
136076		303.958	309.486	269.692	262.685	228.502	275.391				0	0	0	0	0	0		0	0	0	0	0	0		0	0	0	0	0	0		1.00542	0.999678	1.00346	1.00107	1.00746	1.00493		329.469	320.64	269.692	275.614	228.502	274.709		28.325	23.981	20.481	19.3432
136156		331.019	329.473	257.275	273.606	201.172	236.5				0	0	0	0	0	0		0	0	0	0	0	0		0	0	0	0	0	0		1.00552	0.999956	1.00325	1.00107	1.00709	1.00486		331.019	329.473	267.302	273.606	226.681	274.711		28.286	23.9767	20.481	19.2502
136256		304.109	329.026	265.431	259.517	215.076	258.804				0	0	0	0	0	0		0	0	0	0	0	0		0	0	0	0	0	0		1.00539	1.00008	1.00322	1.00126	1.00703	1.00467		329.473	329.026	265.431	275.547	226.686	274.714		28.1903	23.8213	20.2713	19.126
136356		321.712	324.543	281.869	284.466	237.445	257.735				0	0	0	0	0	0		0	0	0	0	0	0		0	0	0	0	0	0		1.0054	1.00013	1.00336	1.00126	1.00717	1.00477		329.471	324.543	281.869	284.466	237.445	274.489		27.976	23.8848	20.0288	19.2502
136456		301.562	304.406	252.541	255.196	209.809	264.146				0	0	0	0	0	0		0	0	0	0	0	0		0	0	0	0	0	0		1.0054	1.00017	1.00341	1.00131	1.00751	1.00466		329.472	320.455	267.293	275.531	226.664	274.514		27.887	23.8213	19.831	19.2502
136536		360.34	281.813	250.375	270.239	218.898	240.545				0	0	0	0	0	0		0	0	0	0	0	0		0	0	0	0	0	0		1.00551	1.00015	1.0032	1.00134	1.0072	1.00469		360.34	320.625	267.304	275.901	226.673	274.714		28.1337	23.9767	19.6625	19.2417
136616		349.366	293.052	253.293	278.667	217.664	249.006				0	0	0	0	0	0		0	0	0	0	0	0		0	0	0	0	0	0		1.00558	1.00044	1.00303	1.00124	1.00721	1.00469		349.366	320.668	267.428	278.667	226.673	274.714		28.1215	23.859	19.9368	19.22
136696		321.639	327.329	262.281	252.153	232.03	265.046				0	0	0	0	0	0		0	0	0	0	0	0		0	0	0	0	0	0		1.00543	1.0005	1.00222	1.00087	1.00722	1.00476		329.719	327.329	267.501	276.018	232.03	274.712		28.0412	23.8357	19.9285	18.7708
136776		344.002	310.809	266.531	253.264	212.765	245.246				0	0	0	0	0	0		0	0	0	0	0	0		0	0	0	0	0	0		1.00556	1.00053	1.00238	1.00081	1.00726	1.00472		344.002	320.713	266.531	276.021	226.671	274.713		28.0412	23.95	19.9368	18.6135
136876		351.216	310.777	262.54	281.918	222.913	267.299				0	0	0	0	0	0		0	0	0	0	0	0		0	0	0	0	0	0		1.00561	1.00036	1.00145	1.00078	1.00761	1.00457		351.216	321.138	267.655	281.918	226.661	274.716		28.0068	24.271	19.9285	18.7708
136996		352.255	309.966	277.38	276.399	209.139	257.066				0	0	0	0	0	0		0	0	0	0	0	0		0	0	0	0	0	0		1.0058	1.00036	1.00159	1.00078	1.0077	1.00465		352.255	321.154	277.38	276.399	226.658	274.715		27.743	24.3062	19.9285	18.6135
137076		315.731	342.276	248.313	270.864	210.093	274.117				0	0	0	0	0	0		0	0	0	0	0	0		0	0	0	0	0	0		1.00581	1.00018	1.00171	1.00059	1.00729	1.0048		329.657	342.276	267.599	276.029	226.671	274.712		27.4723	24.2535	19.9368	18.545
137156		345.724	313.812	253.295	287.59	207.783	249.668				0	0	0	0	0	0		0	0	0	0	0	0		0	0	0	0	0	0		1.00567	1.00005	1.00206	1.00062	1.00761	1.0049		345.724	321.175	267.888	287.59	226.661	274.71		27.468	24.131	20.0465	18.5152
137236		294.138	305.712	260.75	260.109	203.909	263.164				0	0	0	0	0	0		0	0	0	0	0	0		0	0	0	0	0	0		1.0053	1.00021	1.00192	1.00013	1.00757	1.00483		330.32	321.164	267.901	276.118	226.662	274.711		27.4455	23.9122	20.0425	18.2825
137336		338.993	348.873	288.744	272.32	243.522	263.374				0	0	0	0	0	0		0	0	0	0	0	0		0	0	0	0	0	0		1.00565	1.00013	1.00192	1.00025	1.00779	1.00478		338.993	348.873	288.744	276.286	243.522	274.488		27.4185	24.0015	19.9992	18.4555
137416		330.848	320.714	277.366	277.833	229.735	272.668				0	0	0	0	0	0		0	0	0	0	0	0		0	0	0	0	0	0		1.00584	1.00006	1.00197	1.00077	1.00771	1.00492		330.848	320.714	277.366	277.833	229.735	274.458		27.4455	24.0015	19.9992	18.4555
137536		325.793	333.335	263.116	267.206	215.542	296.999				0	0	0	0	0	0		0	0	0	0	0	0		0	0	0	0	0	0		1.0059	1.00006	1.00204	1.00077	1.00772	1.00489		325.793	333.335	268.038	276.075	226.657	296.999		27.4455	24.0015	19.9992	18.2825
137616		384.941	314.561	245.759	252.174	230.946	266.543				0	0	0	0	0	0		0	0	0	0	0	0		0	0	0	0	0	0		1.00567	1	1.0023	1.00028	1.00778	1.00489		384.941	321.418	268.051	276.284	230.946	274.464		27.4185	24.153	20.1062	18.4555
137696		315.225	321.262	241.667	234.79	215.476	268.436				0	0	0	0	0	0		0	0	0	0	0	0		0	0	0	0	0	0		1.00565	1.00003	1.00238	0.999588	1.0078	1.00488		330.242	321.262	268.05	276.336	226.76	274.466		27.066	24.0843	20.1062	18.4555
137796		311.789	327.971	242.725	268.589	209.921	256.006				0	0	0	0	0	0		0	0	0	0	0	0		0	0	0	0	0	0		1.00572	1.00001	1.00259	0.999727	1.00769	1.00483		330.216	327.971	268.048	276.326	226.768	274.478		27.066	24.0843	20.1062	18.3253
137876		345.558	369.087	305.173	295.686	209.537	278.305				0	0	0	0	0	0		0	0	0	0	0	0		0	0	0	0	0	0		1.00579	0.999992	1.00251	1.0005	1.00781	1.00477		345.558	369.087	305.173	295.686	226.759	278.305		27.066	24.0843	20.1892	18.3253
137996		309.667	321.826	269.212	269.596	221.432	287.132				0	0	0	0	0	0		0	0	0	0	0	0		0	0	0	0	0	0		1.00594	0.999881	1.00251	0.99978	1.00778	1.00477		330.139	321.826	269.212	276.322	226.656	287.132		27.4185	23.9327	20.087	18.3253
138076		348.298	292.546	249.596	280.549	222.946	277.668				0	0	0	0	0	0		0	0	0	0	0	0		0	0	0	0	0	0		1.00596	0.999881	1.00245	0.999651	1.00776	1.00498		348.298	321.269	268.005	280.549	226.656	277.668		27.066	23.9327	20.138	18.4988
138156		327.733	313.953	249.116	288.127	214.586	256.957				0	0	0	0	0	0		0	0	0	0	0	0		0	0	0	0	0	0		1.00604	0.999913	1.00233	0.999687	1.00785	1.00494		327.733	321.268	268.016	288.127	226.621	274.454		27.4185	23.9327	20.138	18.6823
138236		336.546	299.61	245.903	276.789	214.093	254.597				0	0	0	0	0	0		0	0	0	0	0	0		0	0	0	0	0	0		1.00604	1.00003	1.00222	0.99967	1.00767	1.00509		336.546	321.41	268.026	276.789	226.659	274.422		27.4185	24.0495	20.087	18.6587
138316		327.569	327.212	287.705	267.55	212.514	237.046				0	0	0	0	0	0		0	0	0	0	0	0		0	0	0	0	0	0		1.00607	1.00035	1.00229	0.999659	1.00765	1.00524		327.569	327.212	287.705	276.544	226.66	274.39		27.4185	24.6325	20.087	18.4017
138436		362.405	311.365	286.549	291.051	234.69	268.943				0	0	0	0	0	0		0	0	0	0	0	0		0	0	0	0	0	0		1.00591	1.00037	1.00239	0.999717	1.00782	1.00515		362.405	321.846	286.549	291.051	234.69	274.705		27.4185	24.6325	20.194	18.2283
138516		334.198	330.211	279.361	272.205	231.913	266.885				0	0	0	0	0	0		0	0	0	0	0	0		0	0	0	0	0	0		1.00594	1.00048	1.00227	0.999732	1.00779	1.00515		334.198	330.211	279.361	276.325	231.913	274.409		27.4185	24.6325	20.138	18.2283
138616		313.96	326.089	257.953	303.927	214.916	293.457				0	0	0	0	0	0		0	0	0	0	0	0		0	0	0	0	0	0		1.00599	1.00053	1.00236	0.999599	1.00775	1.00485		330.121	326.089	268.051	303.927	226.621	293.457		27.4185	25.1715	20.194	18.2975
138696		363.449	298.379	270.657	281.965	217.525	223.88				0	0	0	0	0	0		0	0	0	0	0	0		0	0	0	0	0	0		1.00605	1.00055	1.00237	0.999195	1.00724	1.00469		363.449	322.474	270.657	281.965	226.615	274.506		27.4185	25.1715	20.1892	18.2975
138796		308.29	323.075	275.175	299.142	210.715	281.411				0	0	0	0	0	0		0	0	0	0	0	0		0	0	0	0	0	0		1.00593	1.00077	1.00245	0.998866	1.00715	1.00461		330.145	323.075	275.175	299.142	226.619	281.411		27.4185	25.1425	20.1062	18.2342
138876		282.048	302.235	259.767	280.818	199.225	282.989				0	0	0	0	0	0		0	0	0	0	0	0		0	0	0	0	0	0		1.00556	1.00077	1.00238	0.998882	1.00712	1.00464		330.274	322.468	268.05	280.818	226.619	282.989		27.066	25.1015	20.1062	18.2342
138996		332.453	395.413	283.462	269.854	237.83	278.43				0	0	0	0	0	0		0	0	0	0	0	0		0	0	0	0	0	0		1.00547	1.00053	1.00226	0.998843	1.00699	1.00509		332.453	395.413	283.462	276.767	237.83	278.43		27.3548	25.1425	20.1892	18.2975
139116		322.215	301.407	272.055	262.798	220.733	275.037				0	0	0	0	0	0		0	0	0	0	0	0		0	0	0	0	0	0		1.00559	1.00033	1.00243	0.99912	1.00698	1.00478		330.262	322.577	272.055	276.702	226.389	274.249		27.4185	25.077	20.3323	18.4195
139196		340.738	307.123	275.933	267.632	222.021	263.671				0	0	0	0	0	0		0	0	0	0	0	0		0	0	0	0	0	0		1.0056	1.00042	1.00254	0.9991	1.00696	1.00468		340.738	322.528	275.933	276.707	226.391	274.33		27.066	25.036	20.4747	18.2975
139276		352.726	316.447	261.859	264.871	209.495	272.376				0	0	0	0	0	0		0	0	0	0	0	0		0	0	0	0	0	0		1.00562	1.00055	1.00272	0.998922	1.00688	1.00469		352.726	322.211	268.439	276.889	226.398	274.33		27.066	24.8098	20.3445	18.5548
139356		317.946	286.79	242.964	258.478	197.243	240.471				0	0	0	0	0	0		0	0	0	0	0	0		0	0	0	0	0	0		1.00549	1.00078	1.00293	0.998837	1.0069	1.00411		330.299	322.467	268.404	276.895	226.396	274.294		27.066	25.036	20.2223	18.4907
139456		328.046	288.173	253.921	288.32	230.934	271.44				0	0	0	0	0	0		0	0	0	0	0	0		0	0	0	0	0	0		1.00549	1.00085	1.00291	0.998945	1.00692	1.00397		328.046	322.455	268.567	288.32	230.934	274.306		27.4185	25.036	20.2665	18.5548
139536		337.662	310.416	280.851	287.428	236.265	296.04				0	0	0	0	0	0		0	0	0	0	0	0		0	0	0	0	0	0		1.00559	1.00077	1.00275	0.998992	1.00696	1.00348		337.662	322.156	280.851	287.428	236.265	296.04		27.4455	24.8098	20.185	18.2342
139616		344.394	298.788	263.194	288.172	234.975	292.338				0	0	0	0	0	0		0	0	0	0	0	0		0	0	0	0	0	0		1.0057	1.00088	1.00277	0.999076	1.00699	1.00366		344.394	322.127	268.622	288.172	234.975	292.338		27.5847	24.8098	20.224	18.5548
139696		309.535	350.732	251.529	268.454	204.564	248.246				0	0	0	0	0	0		0	0	0	0	0	0		0	0	0	0	0	0		1.0057	1.001	1.00286	0.999365	1.00707	1.00376		330.437	350.732	268.656	276.86	226.381	274.321		27.5847	24.5223	20.2783	18.5548
139796		310.185	320.121	246.137	277.765	214.81	253.652				0	0	0	0	0	0		0	0	0	0	0	0		0	0	0	0	0	0		1.00591	1.00112	1.00276	0.999076	1.00693	1.00343		330.418	322.409	268.657	277.765	226.393	274.325		27.5577	24.4418	20.244	18.5548
139876		317.666	310.449	281.01	264.371	222.719	272.388				0	0	0	0	0	0		0	0	0	0	0	0		0	0	0	0	0	0		1.00574	1.00113	1.00278	0.99899	1.0069	1.00341		330.433	322.556	281.01	276.885	226.396	274.325		27.2052	24.4828	20.2335	18.4907
139996		315.962	303.539	251.845	280.558	212.219	254.658				0	0	0	0	0	0		0	0	0	0	0	0		0	0	0	0	0	0		1.00567	1.00121	1.00284	0.998995	1.00694	1.00336		330.44	322.588	268.72	280.558	226.53	274.326		27.0765	24.5542	20.3672	18.4907
140076		327.65	324.759	276.838	305.163	226.809	291.951				0	0	0	0	0	0		0	0	0	0	0	0		0	0	0	0	0	0		1.00563	1.00131	1.00286	0.998747	1.00691	1.00323		327.65	324.759	276.838	305.163	226.809	291.951		27.0765	24.5102	20.383	18.1702
140176		307.687	323.175	275.096	281.904	224.65	282.356				0	0	0	0	0	0		0	0	0	0	0	0		0	0	0	0	0	0		1.0057	1.00127	1.00284	0.998791	1.00673	1.00362		330.437	323.175	275.096	281.904	226.543	282.356		26.9588	24.525	20.3935	18.1702
140256		327.583	345.774	294.114	255.531	208.122	274.731				0	0	0	0	0	0		0	0	0	0	0	0		0	0	0	0	0	0		1.00553	1.00145	1.00277	0.999086	1.00663	1.00398		327.583	345.774	294.114	276.71	226.549	274.176		27.002	24.6805	20.3935	18.1702
140336		336.537	319.558	266.085	273.28	205.39	272.241				0	0	0	0	0	0		0	0	0	0	0	0		0	0	0	0	0	0		1.00514	1.00139	1.0028	0.999125	1.00658	1.00394		336.537	322.974	266.085	276.701	226.552	274.178		27.002	24.6805	20.3935	18.1702
140416		311.073	300.075	252.878	257.917	209.694	248.254				0	0	0	0	0	0		0	0	0	0	0	0		0	0	0	0	0	0		1.00525	1.00122	1.00271	0.999366	1.00651	1.00391		330.824	322.992	268.817	276.645	226.557	274.115		27.002	24.6805	20.383	18.1395
140496		337.832	296.872	245.338	271.804	207.201	246.067				0	0	0	0	0	0		0	0	0	0	0	0		0	0	0	0	0	0		1.00539	1.00132	1.00272	0.998991	1.00644	1.00395		337.832	323.121	268.727	276.732	226.435	274.115		27.081	24.794	20.3123	18.1395
140576		349.213	293.028	248.707	279.094	220.538	247.705				0	0	0	0	0	0		0	0	0	0	0	0		0	0	0	0	0	0		1.00543	1.00161	1.00266	0.999107	1.00667	1.004		349.213	323.219	268.82	279.094	226.547	274.175		27.2965	24.9285	20.3935	18.46
140676		367.163	308.62	263.735	271.612	234.969	265.032				0	0	0	0	0	0		0	0	0	0	0	0		0	0	0	0	0	0		1.00544	1.00165	1.00271	0.999086	1.0067	1.00398		367.163	323.216	268.817	276.878	234.969	274.114		27.2965	24.8123	20.3935	18.46
140776		352.96	317.173	271.444	296.603	221.502	251.287				0	0	0	0	0	0		0	0	0	0	0	0		0	0	0	0	0	0		1.00514	1.0018	1.00272	0.99881	1.00655	1.00417		352.96	323.202	271.444	296.603	226.554	274.168		27.279	24.8123	20.383	18.1395
140856		314.854	298.57	249.102	249.809	216.336	236.617				0	0	0	0	0	0		0	0	0	0	0	0		0	0	0	0	0	0		1.00528	1.00173	1.00291	0.998806	1.00651	1.00405		331.024	323.208	268.807	276.897	226.557	274.173		27.2493	24.6655	20.3615	18.3682
140996		327.627	299.364	265.932	258.071	204.207	260.262				0	0	0	0	0	0		0	0	0	0	0	0		0	0	0	0	0	0		1.00549	1.00176	1.00282	0.999093	1.00658	1.00399		327.627	323.206	265.932	276.878	226.552	274.176		27.4237	24.6655	20.2593	18.18
141076		304.593	297.52	265.855	262.173	213.593	259.916				0	0	0	0	0	0		0	0	0	0	0	0		0	0	0	0	0	0		1.00545	1.00171	1.00296	0.999293	1.00653	1.00386		331.068	323.211	265.855	276.864	226.555	274.116		27.4237	24.8123	20.2593	18.18
141176		311.182	294.873	237.728	268.002	204.315	256.2				0	0	0	0	0	0		0	0	0	0	0	0		0	0	0	0	0	0		1.00546	1.00176	1.00295	0.999456	1.00655	1.00416		331.066	323.206	268.806	276.854	226.425	274.084		27.4237	24.8123	20.3615	18.3682
141296		339.383	331.774	277.007	297.456	226.265	271.434				0	0	0	0	0	0		0	0	0	0	0	0		0	0	0	0	0	0		1.00562	1.00174	1.00291	0.999302	1.00651	1.00444		339.383	331.774	277.007	297.456	226.265	273.971		27.4237	24.794	20.383	18.3682
141376		326.499	313.151	281.046	275.182	219.551	315.56				0	0	0	0	0	0		0	0	0	0	0	0		0	0	0	0	0	0		1.0057	1.00168	1.00302	0.99928	1.00649	1.00448		326.499	323.1	281.046	275.182	226.43	315.56		27.4237	24.6778	20.383	18.46
141456		317.039	329.358	287.48	266.448	214.361	262.071				0	0	0	0	0	0		0	0	0	0	0	0		0	0	0	0	0	0		1.0057	1.00155	1.00305	0.999283	1.00642	1.00476		331.057	329.358	287.48	276.865	226.436	273.676		27.4237	24.6778	20.3615	18.4907
141536		300.374	290.979	270.113	260.972	207.57	263.668				0	0	0	0	0	0		0	0	0	0	0	0		0	0	0	0	0	0		1.0057	1.00144	1.00314	0.999281	1.00636	1.00497		330.996	323.114	270.113	276.865	226.441	273.64		27.5165	24.531	20.3615	18.4907
141616		313.644	301.545	268.037	266.79	210.109	243.807				0	0	0	0	0	0		0	0	0	0	0	0		0	0	0	0	0	0		1.0057	1.00144	1.00316	0.999196	1.00625	1.00506		331.366	323.235	268.037	276.871	226.358	273.625		27.5577	24.6655	20.476	18.4907
141716		327.608	309.636	238.936	252.5	199.238	243.432				0	0	0	0	0	0		0	0	0	0	0	0		0	0	0	0	0	0		1.00546	1.0014	1.0034	0.999178	1.00618	1.00499		327.608	323.361	268.853	277.004	226.309	273.636		27.5577	24.849	20.476	18.6095
141796		331.906	296.673	261.929	272.48	209.692	257.383				0	0	0	0	0	0		0	0	0	0	0	0		0	0	0	0	0	0		1.0055	1.0011	1.00323	0.999122	1.00628	1.00502		331.906	323.706	268.855	277.009	226.305	273.552		27.465	25.2735	20.476	18.6095
141876		293.18	324.791	268.665	258.926	230.78	281.206				0	0	0	0	0	0		0	0	0	0	0	0		0	0	0	0	0	0		1.00537	1.00101	1.00325	0.999119	1.00623	1.00504		331.427	324.791	268.665	277.138	230.78	281.206		27.465	25.521	20.5563	18.7452
141996		323.499	300.416	250.33	243.999	210.881	257.541				0	0	0	0	0	0		0	0	0	0	0	0		0	0	0	0	0	0		1.00545	1.00111	1.00314	0.999072	1.00596	1.00493		331.422	324.225	268.856	277.142	226.319	273.435		27.465	25.521	20.5782	18.7452
142096		334.424	312.621	260.2	238.18	201.673	264.052				0	0	0	0	0	0		0	0	0	0	0	0		0	0	0	0	0	0		1.00565	1.00139	1.00311	0.99898	1.00578	1.00489		334.424	324.136	268.856	277.149	226.327	273.438		27.5577	25.521	20.5998	18.8093
142176		327.399	317.088	264.544	264.971	204.992	267.611				0	0	0	0	0	0		0	0	0	0	0	0		0	0	0	0	0	0		1.00551	1.00134	1.00294	0.998852	1.00557	1.00467		327.399	323.634	268.806	277.158	226.259	273.336		27.754	25.2735	20.3935	18.8093
142276		324.505	293.224	250.244	246.312	200.768	240.393				0	0	0	0	0	0		0	0	0	0	0	0		0	0	0	0	0	0		1.00538	1.00125	1.00287	0.998623	1.00538	1.00452		331.426	323.661	268.809	277.05	226.269	273.343		27.7715	25.2735	20.4278	18.7368
142356		317.579	331.552	260.663	288.75	220.678	257.475				0	0	0	0	0	0		0	0	0	0	0	0		0	0	0	0	0	0		1.00541	1.00122	1.00294	0.998453	1.00528	1.00441		331.424	331.552	268.806	288.75	226.173	273.15		27.754	25.096	20.4278	18.7368
142436		327.955	327.426	251.325	261.734	233.093	268.727				0	0	0	0	0	0		0	0	0	0	0	0		0	0	0	0	0	0		1.00533	1.00098	1.00312	0.998519	1.00516	1.00444		327.955	327.426	268.797	277.057	233.093	273.144		27.7715	25.196	20.3935	18.8587
142516		325.482	316.824	241.841	272.288	206.511	258.762				0	0	0	0	0	0		0	0	0	0	0	0		0	0	0	0	0	0		1.00511	1.00081	1.00295	0.998374	1.00527	1.00423		331.443	324.52	268.805	277.068	226.173	273.193		27.7715	25.1378	20.4278	18.9032
142596		279	292.252	242.803	257.524	195.389	264.571				0	0	0	0	0	0		0	0	0	0	0	0		0	0	0	0	0	0		1.0049	1.00078	1.00282	0.998789	1.00534	1.00398		331.456	324.522	268.812	277.037	226.169	273.251		27.8505	25.1378	20.4688	19.086
142676		270.765	317.321	257.955	265.427	205.298	271.191				0	0	0	0	0	0		0	0	0	0	0	0		0	0	0	0	0	0		1.00483	1.0007	1.00286	0.998596	1.00511	1.00364		331.171	324.527	268.81	276.914	226.109	273.304		27.927	25.2898	20.4688	19.2
142756		302.67	281.965	215.446	242.069	195.055	254.5				0	0	0	0	0	0		0	0	0	0	0	0		0	0	0	0	0	0		1.00465	1.00086	1.00266	0.998309	1.00498	1.0033		331.213	324.517	268.82	276.938	225.979	273.014		28.0625	25.6148	20.4688	19.2
142836		332.155	313.497	261.223	268.825	196.81	254.408				0	0	0	0	0	0		0	0	0	0	0	0		0	0	0	0	0	0		1.0046	1.0008	1.00229	0.998004	1.00463	1.00289		332.155	324.323	268.838	276.963	225.883	273.111		28.0693	25.6985	20.4688	19.2995
142996		323.811	295.91	243.744	282.731	221.533	257.588				0	0	0	0	0	0		0	0	0	0	0	0		0	0	0	0	0	0		1.00449	1.00082	1.00231	0.998514	1.00454	1.00263		330.948	324.318	268.837	282.731	225.888	273.172		28.2518	25.521	20.4278	19.338
143096		290.466	297.337	244.283	278.551	200.066	259.468				0	0	0	0	0	0		0	0	0	0	0	0		0	0	0	0	0	0		1.00431	1.00071	1.00205	0.998445	1.00427	1.00244		330.966	324.351	268.849	278.551	225.904	273.216		28.5292	25.196	20.4278	19.338
143196		298.54	312.271	265.86	266.344	195.064	246.119				0	0	0	0	0	0		0	0	0	0	0	0		0	0	0	0	0	0		1.00409	1.00103	1.00188	0.998306	1.00387	1.00225		330.987	324.25	268.851	276.938	225.927	273.26		28.793	25.196	20.4688	19.5403
143276		296.411	297.082	237.051	267.103	204.831	249.738				0	0	0	0	0	0		0	0	0	0	0	0		0	0	0	0	0	0		1.00396	1.00098	1.00174	0.99837	1.00365	1.00182		331.001	324.266	268.782	276.815	225.842	272.967		28.8367	25.521	20.469	19.669
143356		280.465	298.433	248.58	241.833	203.666	255.283				0	0	0	0	0	0		0	0	0	0	0	0		0	0	0	0	0	0		1.00365	1.00077	1.00137	0.998138	1.00324	1.00124		331.051	324.333	268.8	276.83	225.865	272.787		28.8367	25.521	20.469	19.669
143456		330.304	310.048	266.338	262.842	216.973	259.134				0	0	0	0	0	0		0	0	0	0	0	0		0	0	0	0	0	0		1.00325	1.00038	1.00113	0.997592	1.00273	1.00089		330.304	324.447	266.338	276.671	225.781	272.836		28.8367	25.6985	20.5913	19.5185
143536		351.869	308.193	276.336	271.342	218.529	258.968				0	0	0	0	0	0		0	0	0	0	0	0		0	0	0	0	0	0		1.0027	0.999846	1.00081	0.99721	1.00227	1.00055		351.869	324.094	276.336	276.76	225.654	272.883		28.9525	25.362	20.5913	19.5585
143616		338.386	293.006	258.62	262.86	202.548	234.659				0	0	0	0	0	0		0	0	0	0	0	0		0	0	0	0	0	0		1.00266	0.999515	1.00074	0.996882	1.0019	1.00044		338.386	324.2	268.813	276.803	225.361	272.899		29.0415	25.5087	20.7717	19.5585
143705		294.962	308.181	251.102	262.901	218.29	242.23				0	0	0	0	0	0		0	0	0	0	0	0		0	0	0	0	0	0		1.00245	0.999133	1.00051	0.996672	1.00144	0.999876		331.336	324.322	268.838	276.817	225.159	273.03		29.2535	25.625	20.858	19.682
143776		320.775	310.099	251.757	262.913	205.632	259.387				0	0	0	0	0	0		0	0	0	0	0	0		0	0	0	0	0	0		1.00204	0.999149	1.00018	0.996518	1.00084	0.999547		331.032	324.317	268.851	276.828	225.005	273.108		29.174	25.7895	20.9105	19.775
143856		303.94	353.741	255.757	226.491	199.53	249.616				0	0	0	0	0	0		0	0	0	0	0	0		0	0	0	0	0	0		1.00194	0.99918	0.999816	0.996011	1.00025	0.998927		331.055	353.741	268.856	276.862	224.873	273.255		29.174	25.7895	21.079	19.775
143996		325.174	319.514	257.454	259.326	219.405	281.241				0	0	0	0	0	0		0	0	0	0	0	0		0	0	0	0	0	0		1.00159	0.998897	0.999583	0.995414	0.999681	0.998301		331.14	324.398	268.756	276.903	224.942	281.241		29.185	25.7895	21.1358	20.0045
144116		295.807	346.072	264.927	283.765	211.932	259.708				0	0	0	0	0	0		0	0	0	0	0	0		0	0	0	0	0	0		1.00109	0.998701	0.999118	0.995546	0.998976	0.9976		331.26	346.072	268.807	283.765	225.029	273.354		29.2367	25.7895	21.3813	20.0305
144196		326.626	320.246	256.368	260.318	221.224	265.385				0	0	0	0	0	0		0	0	0	0	0	0		0	0	0	0	0	0		1.00091	0.998562	0.99882	0.995458	0.998542	0.997343		331.301	324.456	268.84	276.9	225.089	273.236		29.356	25.7895	21.5865	20.2278
144276		325.193	315.729	270.387	276.035	193.54	269.541				0	0	0	0	0	0		0	0	0	0	0	0		0	0	0	0	0	0		1.0005	0.998287	0.998899	0.99493	0.998008	0.996822		331.01	324.059	270.387	276.035	225.173	272.966		29.0408	25.6668	21.7553	20.4678
144356		289.135	303.692	252.052	272.471	210.58	244.385				0	0	0	0	0	0		0	0	0	0	0	0		0	0	0	0	0	0		1.00006	0.998006	0.999235	0.99433	0.997426	0.996057		331.105	324.15	268.629	276.864	225.264	273.148		29.0753	25.6668	21.9502	20.4678
144436		287.981	347.917	227.26	243.214	217.217	246.49				0	0	0	0	0	0		0	0	0	0	0	0		0	0	0	0	0	0		0.999592	0.997897	0.998899	0.993756	0.996797	0.995395		331.217	347.917	268.641	276.904	225.383	273.299		29.1413	25.6668	22.121	20.5653
144516		305.511	315.031	268.546	279.031	225.317	267.718				0	0	0	0	0	0		0	0	0	0	0	0		0	0	0	0	0	0		0.999017	0.997356	0.998718	0.993062	0.996119	0.994774		331.355	324.359	268.546	279.031	225.538	273.33		29.2183	25.6668	22.3007	20.581
144596		321.832	314.452	267.362	284.005	218.195	263.695				0	0	0	0	0	0		0	0	0	0	0	0		0	0	0	0	0	0		0.998443	0.996721	0.997945	0.992318	0.99528	0.993875		331.44	324.467	267.362	284.005	225.707	273.375		29.3855	25.6668	22.3007	20.6858
144676		307.665	306.526	245.464	271.223	217.595	261.091				0	0	0	0	0	0		0	0	0	0	0	0		0	0	0	0	0	0		0.997949	0.996336	0.997469	0.991847	0.994505	0.993515		331.212	324.49	268.661	277.064	225.773	273.409		29.2918	25.794	22.4272	20.9813
144756		318.06	304.114	235.413	263.443	223.227	251.092				0	0	0	0	0	0		0	0	0	0	0	0		0	0	0	0	0	0		0.997465	0.996123	0.997071	0.991654	0.9939	0.993179		330.98	324.502	268.646	277.079	225.669	273.445		29.2417	26.0465	22.399	21.2968
144876		288.343	286.045	257.763	245.939	208.221	251.959				0	0	0	0	0	0		0	0	0	0	0	0		0	0	0	0	0	0		0.996944	0.995996	0.996592	0.991364	0.993241	0.992501		330.863	324.51	268.652	277.101	225.444	273.362		29.0577	26.1623	22.4257	21.5175
144996		329.176	285.121	233.245	261.755	198.439	245.606				0	0	0	0	0	0		0	0	0	0	0	0		0	0	0	0	0	0		0.996317	0.995848	0.996088	0.990756	0.99256	0.991816		329.176	324.519	268.658	277.148	225.601	273.314		29.1307	26.197	22.4257	21.5935
145096		338.523	306.505	266.529	272.128	209.611	272.028				0	0	0	0	0	0		0	0	0	0	0	0		0	0	0	0	0	0		0.995789	0.995419	0.995624	0.990204	0.991803	0.991121		338.523	324.544	268.663	277.172	225.724	273.153		29.1307	26.197	22.4257	21.7793
145216		329.461	286.205	241.08	267.063	215.875	233.514				0	0	0	0	0	0		0	0	0	0	0	0		0	0	0	0	0	0		0.995301	0.995052	0.995199	0.989374	0.991297	0.990162		329.461	324.562	268.691	277.187	225.768	273.316		29.4808	26.197	22.4965	22.1105
145296		340.3	311.942	253.369	260.24	219.691	278				0	0	0	0	0	0		0	0	0	0	0	0		0	0	0	0	0	0		0.994707	0.994793	0.994574	0.988472	0.990447	0.989203		340.3	324.575	268.761	277.231	225.701	278		30.0307	26.2657	22.6505	22.15
145376		425.516	278.506	262.259	277.849	224.249	254.177				0	0	0	0	0	0		0	0	0	0	0	0		0	0	0	0	0	0		0.994382	0.994399	0.994153	0.98782	0.989774	0.988502		425.516	324.594	268.808	277.849	225.759	273.318		30.3027	26.502	22.6517	22.3518
145456		398.958	258.793	257.168	252.863	213.97	239.235				0	0	0	0	0	0		0	0	0	0	0	0		0	0	0	0	0	0		0.993936	0.99407	0.993646	0.987162	0.989476	0.9877		398.958	324.61	268.85	277.361	225.785	273.358		30.3027	26.6597	22.6677	22.123
145536		330.457	318.089	244.685	274.68	205.505	257.627				0	0	0	0	0	0		0	0	0	0	0	0		0	0	0	0	0	0		0.993336	0.993596	0.993135	0.986412	0.988975	0.986867		330.457	324.631	268.856	277.567	225.828	273.426		30.3027	26.71	22.7327	22.159
145616		340.195	336.995	290.359	273.662	227.897	276.024				0	0	0	0	0	0		0	0	0	0	0	0		0	0	0	0	0	0		0.993141	0.99308	0.992463	0.985643	0.988157	0.986224		340.195	336.995	290.359	277.767	227.897	276.024		30.102	26.8782	22.811	22.2357
145696		353.942	309.188	237.225	278.709	211.872	246.026				0	0	0	0	0	0		0	0	0	0	0	0		0	0	0	0	0	0		0.992817	0.993068	0.991881	0.984768	0.987439	0.985435		353.942	324.649	268.913	278.709	225.923	273.601		30.2135	26.8782	22.811	22.4055
145776		309.696	306.327	251.567	236.553	213.333	256.429				0	0	0	0	0	0		0	0	0	0	0	0		0	0	0	0	0	0		0.992167	0.992896	0.991102	0.983803	0.986731	0.984443		331.018	324.587	269.039	277.778	225.869	273.516		30.2472	26.7583	22.9122	22.2615
145876		306.416	294.205	252.08	245.69	226.341	252.2				0	0	0	0	0	0		0	0	0	0	0	0		0	0	0	0	0	0		0.991618	0.992438	0.990327	0.982892	0.986032	0.983762		331.151	324.61	269.141	277.817	225.911	273.615		30.3397	26.7918	23.1237	22.338
145996		288.374	299.722	246.111	266.702	218.441	272.37				0	0	0	0	0	0		0	0	0	0	0	0		0	0	0	0	0	0		0.991176	0.992013	0.989914	0.982215	0.985475	0.983113		331.26	324.629	269.162	277.836	225.954	273.487		30.3952	26.8997	23.1237	22.3993
146096		318.468	322.529	259.279	276.901	237.56	280.276				0	0	0	0	0	0		0	0	0	0	0	0		0	0	0	0	0	0		0.990722	0.991584	0.989261	0.981611	0.984675	0.982317		331.372	324.644	269.194	276.901	237.56	280.276		30.3952	27.0655	23.2182	22.6125
146216		333.276	329.534	244.536	293.48	213.224	247.357				0	0	0	0	0	0		0	0	0	0	0	0		0	0	0	0	0	0		0.990076	0.991388	0.988667	0.980866	0.983795	0.981604		333.276	329.534	269.274	293.48	226.108	273.72		30.8212	27.0655	23.2182	22.6125
146296		320.68	312.359	271.072	250.432	209.072	275.73				0	0	0	0	0	0		0	0	0	0	0	0		0	0	0	0	0	0		0.989326	0.99122	0.98795	0.980346	0.982994	0.980931		331.499	324.657	271.072	277.895	226.141	273.843		30.8212	27.2228	23.2182	22.6125
146376		299.591	311.559	246.164	273.501	200.896	274.341				0	0	0	0	0	0		0	0	0	0	0	0		0	0	0	0	0	0		0.988803	0.990605	0.987429	0.9797	0.982127	0.980112		331.55	324.62	269.592	277.845	226.186	273.704		30.8212	27.3107	23.2495	22.5673
146456		301.99	310.156	250.947	260.33	204.121	301.315				0	0	0	0	0	0		0	0	0	0	0	0		0	0	0	0	0	0		0.988346	0.990009	0.987156	0.978878	0.981231	0.979208		331.647	324.569	269.632	277.887	226.245	301.315		30.8212	27.2285	23.4267	22.587
146536		319.219	289.371	257.394	242.769	207.167	250.951				0	0	0	0	0	0		0	0	0	0	0	0		0	0	0	0	0	0		0.98763	0.989351	0.986485	0.978032	0.980279	0.978509		331.801	324.516	269.659	277.955	226.296	273.473		30.8212	27.344	23.4267	22.6415
146636		338.866	335.52	260.186	290.146	224.841	288.657				0	0	0	0	0	0		0	0	0	0	0	0		0	0	0	0	0	0		0.987066	0.989002	0.986257	0.977454	0.979582	0.977717		338.866	335.52	269.668	290.146	226.33	288.657		30.8212	28.205	23.4267	22.758
146716		341.67	316.899	244.478	269.346	239.724	268.715				0	0	0	0	0	0		0	0	0	0	0	0		0	0	0	0	0	0		0.986487	0.98847	0.985578	0.976694	0.978656	0.977035		341.67	324.565	269.691	278.022	239.724	273.337		30.8212	28.639	23.4267	22.758
146796		309.312	291.853	254.375	265.011	218.385	256.5				0	0	0	0	0	0		0	0	0	0	0	0		0	0	0	0	0	0		0.986065	0.988261	0.984936	0.975975	0.977775	0.976195		331.898	324.484	269.657	278.052	226.373	273.299		30.9262	28.6855	23.5003	22.8115
146876		324.744	303.119	248.109	260.636	205.404	250.68				0	0	0	0	0	0		0	0	0	0	0	0		0	0	0	0	0	0		0.98543	0.988623	0.984318	0.975196	0.976817	0.975322		331.947	324.462	269.682	278.081	226.462	273.345		30.9262	28.8495	23.683	22.894
146996		328.411	318.359	247.819	250.553	207.003	250.139				0	0	0	0	0	0		0	0	0	0	0	0		0	0	0	0	0	0		0.984601	0.988546	0.983521	0.974458	0.976103	0.97477		328.411	324.467	269.691	278.113	226.524	273.274		30.9783	28.8495	23.8093	22.894
147096		309.996	296.197	277.707	259.194	217.088	256.21				0	0	0	0	0	0		0	0	0	0	0	0		0	0	0	0	0	0		0.983832	0.988607	0.982769	0.973555	0.975386	0.973878		332.159	324.011	277.707	278.161	226.572	273.107		31.0627	28.7392	23.8663	23.0163
147196		346.138	303.695	265.904	238.072	230.907	284.51				0	0	0	0	0	0		0	0	0	0	0	0		0	0	0	0	0	0		0.983257	0.988428	0.982126	0.972815	0.974618	0.972982		346.138	324.07	269.74	278.186	230.907	284.51		31.0872	28.9065	23.942	23.3425
147276		335.923	278.672	267.885	256.841	229.791	263.265				0	0	0	0	0	0		0	0	0	0	0	0		0	0	0	0	0	0		0.982842	0.988174	0.981519	0.972758	0.973967	0.972665		335.923	324.154	269.815	278.186	229.791	273.023		31.4785	29.1103	24.0658	23.3693
147356		310.84	312.468	258.034	254.866	207.103	259.541				0	0	0	0	0	0		0	0	0	0	0	0		0	0	0	0	0	0		0.98225	0.987933	0.981334	0.9721	0.97314	0.972241		332.159	323.711	269.838	278.157	226.631	273.132		31.8205	29.2133	24.0177	23.35
147436		295.693	321.15	235.886	235.342	218.814	254.872				0	0	0	0	0	0		0	0	0	0	0	0		0	0	0	0	0	0		0.981744	0.987717	0.981085	0.972018	0.972166	0.971485		332.166	323.779	269.869	278.161	226.743	273.303		32.2122	29.3417	24.2115	23.8133
147516		314.38	279.915	271.166	253.967	211.141	257.418				0	0	0	0	0	0		0	0	0	0	0	0		0	0	0	0	0	0		0.981118	0.987389	0.980529	0.971272	0.971385	0.970495		332.175	323.401	271.166	278.186	226.814	273.187		32.4395	29.2085	24.2115	24.0938
147596		322.86	304.593	257.811	239.577	203.86	253.038				0	0	0	0	0	0		0	0	0	0	0	0		0	0	0	0	0	0		0.980537	0.986998	0.979911	0.970475	0.970481	0.970308		332.208	323.499	270.034	278.191	226.836	273.236		32.7933	29.2685	24.329	24.2023
147676		329.704	324.445	261.502	278.989	222.555	278.444				0	0	0	0	0	0		0	0	0	0	0	0		0	0	0	0	0	0		0.979818	0.986521	0.979018	0.969641	0.969567	0.970053		332.263	324.445	270.121	278.989	226.933	278.444		32.8725	29.292	24.5667	24.3758
147756		313.472	323.911	268.053	286.896	237.541	270.922				0	0	0	0	0	0		0	0	0	0	0	0		0	0	0	0	0	0		0.979154	0.986151	0.978401	0.969039	0.968658	0.969313		332.318	323.911	270.135	286.896	237.541	273.338		32.9855	28.9888	25.0222	24.5228
147876		288.066	280.868	251.6	256.787	229.678	287.736				0	0	0	0	0	0		0	0	0	0	0	0		0	0	0	0	0	0		0.978614	0.985842	0.977913	0.968486	0.967853	0.968569		332.371	323.864	270.095	278.503	229.678	287.736		33.1732	29.2045	25.0603	24.711
147996		325.031	317.916	251.3	253.074	230.418	251.519				0	0	0	0	0	0		0	0	0	0	0	0		0	0	0	0	0	0		0.978089	0.985417	0.977216	0.967858	0.967059	0.967757		332.423	324.003	270.127	278.515	230.418	273.34		33.4038	29.2995	25.0828	24.8028
148076		332.178	312.534	259.164	256.629	226.516	232.979				0	0	0	0	0	0		0	0	0	0	0	0		0	0	0	0	0	0		0.977479	0.984961	0.976585	0.967188	0.966241	0.967017		332.178	323.637	270.142	278.471	227.196	273.298		33.5783	28.9463	25.1333	24.9015
148156		320.216	277.623	252.048	265.321	212.559	273.844				0	0	0	0	0	0		0	0	0	0	0	0		0	0	0	0	0	0		0.976775	0.98441	0.975741	0.966589	0.965344	0.966298		332.399	323.811	270.161	278.51	227.128	273.337		33.4688	29.2665	25.216	24.9507
148236		310.937	309.947	280.471	284.53	211.623	290.219				0	0	0	0	0	0		0	0	0	0	0	0		0	0	0	0	0	0		0.976145	0.984231	0.975057	0.965825	0.964373	0.965367		332.307	323.868	280.471	284.53	227.236	290.219		32.9873	29.5728	25.2575	25.088
148316		346.462	309.574	270.742	267.844	223.125	271.412				0	0	0	0	0	0		0	0	0	0	0	0		0	0	0	0	0	0		0.975413	0.98407	0.974331	0.965151	0.963507	0.964557		346.462	323.92	270.742	278.509	227.166	273.35		33.0342	29.513	25.2922	24.9683
148396		299.65	296.577	255.215	264.445	224.852	266.99				0	0	0	0	0	0		0	0	0	0	0	0		0	0	0	0	0	0		0.975012	0.984126	0.973866	0.964696	0.963085	0.963924		332.272	323.326	270.132	278.517	227.011	273.303		33.179	29.7183	25.5855	25.3615
148476		323.44	312.168	271.151	258.079	227.275	275.48				0	0	0	0	0	0		0	0	0	0	0	0		0	0	0	0	0	0		0.974414	0.983799	0.97338	0.964089	0.962323	0.96344		332.325	323.438	271.151	278.529	227.132	273.329		33.6393	30.0035	25.6435	26.0588
148576		325.275	302.782	246.693	257.422	219.626	241.731				0	0	0	0	0	0		0	0	0	0	0	0		0	0	0	0	0	0		0.973718	0.983448	0.972897	0.963345	0.961696	0.962746		332.394	323.566	270.156	278.54	227.202	273.367		34.4967	30.0035	25.8127	26.7438
148656		322.39	296.494	241.023	260	212.91	247.504				0	0	0	0	0	0		0	0	0	0	0	0		0	0	0	0	0	0		0.97328	0.983315	0.972483	0.962642	0.960994	0.962028		332.439	323.615	270.165	278.549	227.278	273.325		35.4855	30.139	26.0905	27.5288
148756		337.636	340.904	270.293	258.27	243.202	258.421				0	0	0	0	0	0		0	0	0	0	0	0		0	0	0	0	0	0		0.972726	0.982889	0.971797	0.961974	0.960206	0.961181		337.636	340.904	270.293	278.595	243.202	273.372		36.351	30.601	26.151	27.2752
148856		324.986	330.163	271.988	251.674	232.55	278.776				0	0	0	0	0	0		0	0	0	0	0	0		0	0	0	0	0	0		0.972109	0.982658	0.971127	0.961481	0.959292	0.960273		332.713	330.163	271.988	278.545	232.55	278.776		36.7887	32.0325	26.151	27.252
148998		320	312.705	261.654	251.727	218.444	254.837				0	0	0	0	0	0		0	0	0	0	0	0		0	0	0	0	0	0		0.971713	0.982587	0.970634	0.961189	0.958559	0.95965		332.813	323.321	270.173	278.527	227.326	273.818		37.6892	32.746	26.014	27.4475
149076		310.123	288.469	276.133	265.847	236.559	250.796				0	0	0	0	0	0		0	0	0	0	0	0		0	0	0	0	0	0		0.971531	0.982203	0.970104	0.960706	0.957729	0.958949		332.853	323.205	276.133	278.508	236.559	273.931		38.0092	32.9928	26.3123	27.7545
149156		318.781	275.532	242.306	247.95	215.534	242.368				0	0	0	0	0	0		0	0	0	0	0	0		0	0	0	0	0	0		0.971315	0.981973	0.96968	0.960121	0.957052	0.958295		332.525	323.227	270.213	278.52	227.328	274.023		38.4182	34.1762	26.3123	28.1505
149276		320.24	317.285	287.619	266.8	213.393	248.942				0	0	0	0	0	0		0	0	0	0	0	0		0	0	0	0	0	0		0.97115	0.981456	0.969072	0.959537	0.956693	0.957657		332.343	323.142	287.619	278.53	227.268	274.064		39.0267	34.5153	26.5327	29.0347
149356		339.762	294.339	268.587	265.935	238.511	255.269				0	0	0	0	0	0		0	0	0	0	0	0		0	0	0	0	0	0		0.970681	0.981329	0.968377	0.959174	0.956181	0.956965		339.762	323.15	270.304	278.536	238.511	274.084		39.221	34.6907	26.562	29.6715
149476		331.42	295.843	277.072	282.941	216.94	262.474				0	0	0	0	0	0		0	0	0	0	0	0		0	0	0	0	0	0		0.970256	0.981233	0.967931	0.958823	0.955525	0.956344		332.434	323.156	277.072	282.941	227.331	274.059		39.6727	34.6907	26.5635	29.9067
149556		340.06	316.792	283.42	261.993	226.619	253.414				0	0	0	0	0	0		0	0	0	0	0	0		0	0	0	0	0	0		0.97025	0.981042	0.967773	0.958446	0.954941	0.955911		340.06	323.056	283.42	278.523	227.287	273.946		39.859	34.9665	26.6857	30.1937
149636		315.64	300.423	253.473	262.6	222.179	249.198				0	0	0	0	0	0		0	0	0	0	0	0		0	0	0	0	0	0		0.96986	0.98103	0.96735	0.957897	0.954158	0.955351		332.507	323.058	270.179	278.533	227.224	273.786		39.9017	35.461	26.8905	30.154
149716		317.572	336.614	262.649	251.172	209.912	265.185				0	0	0	0	0	0		0	0	0	0	0	0		0	0	0	0	0	0		0.969513	0.980847	0.966717	0.95733	0.953711	0.954753		332.595	336.614	270.209	278.541	227.275	273.512		39.9645	35.9125	27.26	30.2402
149796		345.005	299.94	260.356	256.606	242.363	273.297				0	0	0	0	0	0		0	0	0	0	0	0		0	0	0	0	0	0		0.969079	0.980639	0.966179	0.956886	0.953325	0.953952		345.005	322.863	270.247	278.547	242.363	273.768		40.0227	37.0378	27.4917	30.4602
149876		352.821	339.463	270.186	289.235	227.993	267.901				0	0	0	0	0	0		0	0	0	0	0	0		0	0	0	0	0	0		0.968748	0.980483	0.965819	0.956366	0.952854	0.953135		352.821	339.463	270.186	289.235	227.208	273.566		40.1805	37.4225	27.679	31.0442
149996		348.17	277.308	263.985	282.463	221.593	270.638				0	0	0	0	0	0		0	0	0	0	0	0		0	0	0	0	0	0		0.968361	0.980438	0.965389	0.955856	0.952232	0.952802		348.17	322.897	270.302	282.463	227.277	273.673		40.491	37.9455	27.8205	31.433
150076		382.17	303.711	269.889	262.57	225.932	263.455				0	0	0	0	0	0		0	0	0	0	0	0		0	0	0	0	0	0		0.968199	0.980433	0.965418	0.95552	0.951794	0.95269		382.17	322.897	269.889	278.546	227.299	273.685		41.3005	38.0888	27.9632	31.7518
150196		355.915	265.908	274.762	268.423	204.244	255.509				0	0	0	0	0	0		0	0	0	0	0	0		0	0	0	0	0	0		0.967901	0.980184	0.965036	0.955093	0.951193	0.952339		355.915	322.689	274.762	278.531	227.33	273.278		41.8288	38.3643	28.249	32.1308
150275		317.061	305.899	255.359	250.744	204.029	229.199				0	0	0	0	0	0		0	0	0	0	0	0		0	0	0	0	0	0		0.967563	0.979949	0.964788	0.95464	0.95085	0.951819		332.706	322.558	270.239	278.52	227.348	273.468		42.4545	38.4165	29.1405	33.2688
150396		332.298	335.835	263.459	279.917	210.708	269.216				0	0	0	0	0	0		0	0	0	0	0	0		0	0	0	0	0	0		0.967343	0.979717	0.964336	0.954045	0.950716	0.951317		332.298	335.835	270.179	279.917	227.281	273.659		44.2337	38.2348	29.5158	34.3435
150476		353.725	314.229	275.617	278.042	222.421	268.727				0	0	0	0	0	0		0	0	0	0	0	0		0	0	0	0	0	0		0.967012	0.97931	0.963764	0.953676	0.950245	0.95055		353.725	322.251	275.617	278.503	227.305	273.404		45.3093	38.255	29.9375	34.423
150556		276.479	308.972	272.787	272.562	209.384	257.514				0	0	0	0	0	0		0	0	0	0	0	0		0	0	0	0	0	0		0.967321	0.978953	0.963343	0.95358	0.949464	0.950061		332.174	321.933	272.787	278.222	227.267	273.59		45.8015	38.3802	30.8338	34.5305
150636		298.945	312.809	248.552	251.7	216.998	261.769				0	0	0	0	0	0		0	0	0	0	0	0		0	0	0	0	0	0		0.967633	0.978798	0.96309	0.953202	0.949018	0.949777		332.057	321.476	270.173	278.096	227.152	273.192		46.5242	38.0102	30.869	35.0082
150716		311.832	311.325	246.963	260.787	210.174	253.527				0	0	0	0	0	0		0	0	0	0	0	0		0	0	0	0	0	0		0.967307	0.978531	0.962736	0.952884	0.948516	0.949396		331.9	321.568	270.145	278.014	227.008	273.298		47.2178	38.3165	31.15	35.2708
150796		297.194	312.894	249.898	263.413	193.766	253.517				0	0	0	0	0	0		0	0	0	0	0	0		0	0	0	0	0	0		0.967054	0.978464	0.962357	0.952526	0.947979	0.948926		331.866	321.274	270.154	277.953	227.107	273.477		47.4748	38.8095	31.3322	35.7847
150876		308.708	293.362	228.495	249.546	212.81	245.214				0	0	0	0	0	0		0	0	0	0	0	0		0	0	0	0	0	0		0.966876	0.978271	0.962059	0.952138	0.947468	0.948558		331.468	321.227	270.161	277.981	226.939	273.619		47.9278	38.668	31.7885	36.4685
150996		303.171	318.286	262.503	287.364	229.922	250.933				0	0	0	0	0	0		0	0	0	0	0	0		0	0	0	0	0	0		0.966558	0.978229	0.961863	0.951743	0.947162	0.947999		331.146	321.23	270.13	287.364	226.995	273.833		48.2758	39.0095	32.2868	36.8272
151116		286.994	282.526	284.397	267.313	224.761	262.496				0	0	0	0	0	0		0	0	0	0	0	0		0	0	0	0	0	0		0.966442	0.978257	0.961917	0.951688	0.946782	0.947585		331.176	321.228	284.397	278.002	226.84	273.445		49.2195	39.3743	32.4153	36.967
151196		290.786	312.471	253.561	252.457	206.308	240.857				0	0	0	0	0	0		0	0	0	0	0	0		0	0	0	0	0	0		0.966279	0.978012	0.961645	0.951534	0.946353	0.947276		330.934	321.246	270.023	277.913	226.814	273.095		51.5553	39.4595	32.691	37.1557
151276		295.381	329.996	261.717	272.979	201.626	244.571				0	0	0	0	0	0		0	0	0	0	0	0		0	0	0	0	0	0		0.966244	0.977833	0.961284	0.951395	0.945925	0.946953		330.938	329.996	269.858	277.843	226.71	272.836		51.5553	39.5272	33.5888	37.3405
151356		326.504	310.703	249.982	242.829	200.14	247.279				0	0	0	0	0	0		0	0	0	0	0	0		0	0	0	0	0	0		0.966494	0.977364	0.961031	0.950973	0.945401	0.946465		330.909	321.141	269.891	277.847	226.629	272.682		53.52	39.6533	35.9798	38.5222
151476		316.23	341.745	276.874	290.936	226.846	277.199				0	0	0	0	0	0		0	0	0	0	0	0		0	0	0	0	0	0		0.966202	0.977431	0.96091	0.950882	0.945131	0.945916		330.942	341.745	276.874	290.936	226.632	272.773		55.8852	39.7368	36.761	41.312
151556		341.181	341.01	277.046	277.166	220.253	284.44				0	0	0	0	0	0		0	0	0	0	0	0		0	0	0	0	0	0		0.966191	0.977257	0.96079	0.950517	0.944546	0.946073		341.181	341.01	277.046	277.877	226.706	284.44		56.786	40.019	37.0898	45.5507
151636		317.537	317.23	264.577	270.344	201.397	250.188				0	0	0	0	0	0		0	0	0	0	0	0		0	0	0	0	0	0		0.966269	0.977061	0.960591	0.950343	0.944137	0.945749		330.935	320.912	269.753	277.892	226.628	272.801		56.786	40.594	37.365	46.0385
151716		302.093	303.036	263.991	252.863	203.832	253.612				0	0	0	0	0	0		0	0	0	0	0	0		0	0	0	0	0	0		0.966183	0.976884	0.960379	0.950214	0.943731	0.945514		330.678	320.96	269.656	277.84	226.619	272.593		56.736	41.029	37.774	47.212
151796		307.723	323.329	260.106	280.339	209.634	259.403				0	0	0	0	0	0		0	0	0	0	0	0		0	0	0	0	0	0		0.965918	0.977111	0.960044	0.949924	0.943168	0.945093		330.417	323.329	269.493	280.339	226.557	272.397		57.1513	41.8508	38.6368	50.6512
151876		281.354	281.504	265.07	266.557	207.985	233.027				0	0	0	0	0	0		0	0	0	0	0	0		0	0	0	0	0	0		0.965772	0.97694	0.959756	0.949564	0.942733	0.945187		330.207	320.945	269.573	277.825	226.589	272.388		57.93	42.2022	39.3628	51.088
151996		366.667	320.669	255.828	295.232	244.846	258.663				0	0	0	0	0	0		0	0	0	0	0	0		0	0	0	0	0	0		0.965674	0.976662	0.959577	0.94922	0.942424	0.944951		366.667	320.702	269.211	295.232	244.846	272.378		58.96	42.751	41.963	51.9325
152076		318.218	341.307	268.259	283.07	227.108	252.497				0	0	0	0	0	0		0	0	0	0	0	0		0	0	0	0	0	0		0.965415	0.976937	0.959244	0.949068	0.941995	0.944678		329.479	341.307	269.303	283.07	226.541	272.38		58.8748	43.5648	44.2917	53.1285
152196		302.249	296.594	255.968	271.386	218.531	235.567				0	0	0	0	0	0		0	0	0	0	0	0		0	0	0	0	0	0		0.965389	0.976844	0.959075	0.948967	0.941605	0.944441		329.202	320.648	269.158	277.785	226.569	272.382		58.5947	43.5648	44.2875	53.1285
152276		314.178	307.519	267.13	259.118	207.213	224.924				0	0	0	0	0	0		0	0	0	0	0	0		0	0	0	0	0	0		0.965281	0.977231	0.959044	0.948788	0.941164	0.94434		329.223	320.495	269.16	277.794	226.602	272.383		59.167	43.1028	44.7743	53.1285
152356		322.443	266.673	258.438	255.525	212.659	253.364				0	0	0	0	0	0		0	0	0	0	0	0		0	0	0	0	0	0		0.965042	0.977091	0.958896	0.948444	0.940645	0.944262		329.268	320.512	268.988	277.81	226.537	272.374		59.6535	42.927	47.0377	56.4285
152436		308.62	300.272	250.802	243.756	201.771	267.065				0	0	0	0	0	0		0	0	0	0	0	0		0	0	0	0	0	0		0.964864	0.97681	0.958525	0.948209	0.940129	0.94376		329.302	320.546	269.054	277.822	226.576	272.367		60.6465	43.9535	49.2382	56.9265
152536		338.618	343.905	262.523	276.274	226.372	280.474				0	0	0	0	0	0		0	0	0	0	0	0		0	0	0	0	0	0		0.964634	0.976648	0.958256	0.947942	0.939653	0.943575		338.618	343.905	269.102	277.833	226.505	280.474		60.4178	46.4813	50.316	61.6105
152616		327.612	368.164	272.55	285.104	224.187	250.489				0	0	0	0	0	0		0	0	0	0	0	0		0	0	0	0	0	0		0.964518	0.976438	0.957952	0.947725	0.939173	0.943247		328.925	368.164	272.55	285.104	226.411	272.372		60.5925	47.8582	51.8322	62.2045
152695		321.011	329.542	260.667	271.369	211.063	255.647				0	0	0	0	0	0		0	0	0	0	0	0		0	0	0	0	0	0		0.964724	0.976363	0.957811	0.947606	0.93868	0.943209		328.82	329.542	269.147	277.837	226.462	272.372		60.5925	47.8582	53.642	62.2045
152775		307.388	325.965	247.38	266.568	212.343	262.883				0	0	0	0	0	0		0	0	0	0	0	0		0	0	0	0	0	0		0.964506	0.976347	0.957574	0.947436	0.938669	0.943436		328.932	325.965	269.16	277.839	226.463	272.371		60.974	47.8582	54.4187	62.2045
152855		304.169	321.283	260.809	256.786	207.365	274.051				0	0	0	0	0	0		0	0	0	0	0	0		0	0	0	0	0	0		0.964338	0.976132	0.957423	0.947149	0.938642	0.943199		328.407	320.442	268.989	277.804	226.361	272.372		61.6738	49.7465	54.7175	62.1085
152995		304.556	328.061	261.649	269.375	214.517	248.919				0	0	0	0	0	0		0	0	0	0	0	0		0	0	0	0	0	0		0.964257	0.976032	0.957265	0.947155	0.938322	0.94293		328.408	328.061	269.017	277.577	226.332	272.315		61.5605	49.8138	54.7175	61.8605
153095		328.39	315.376	245.338	268.792	224.718	258.906				0	0	0	0	0	0		0	0	0	0	0	0		0	0	0	0	0	0		0.963993	0.975905	0.956976	0.94709	0.938009	0.942653		328.428	320.334	269.069	277.597	226.344	272.192		62.174	50.0185	56.2678	61.8605
153175		331.872	314.31	281.714	279.26	196.757	249.613				0	0	0	0	0	0		0	0	0	0	0	0		0	0	0	0	0	0		0.963976	0.975968	0.956979	0.947064	0.937748	0.942407		328.437	320.318	281.714	277.605	226.288	272.229		62.174	50.0185	56.2678	61.8605
153255		316.205	303.509	255.499	269.182	207.859	263.003				0	0	0	0	0	0		0	0	0	0	0	0		0	0	0	0	0	0		0.964275	0.975898	0.95681	0.947092	0.937409	0.942276		328.379	320.336	269.098	277.597	226.218	272.246		62.7607	50.0185	56.9205	61.8605
153335		309.122	332.92	270.15	295.218	206.991	250.702				0	0	0	0	0	0		0	0	0	0	0	0		0	0	0	0	0	0		0.96479	0.975585	0.956843	0.946929	0.936952	0.942477		328.357	332.92	269.093	295.218	226.153	272.012		62.7607	50.317	56.9205	61.7367
153416		299.062	279.952	256.266	260.945	216.642	257.126				0	0	0	0	0	0		0	0	0	0	0	0		0	0	0	0	0	0		0.965001	0.975419	0.956963	0.946744	0.936485	0.942857		328.348	320.467	269.071	277.705	226.109	271.714		63.102	50.6748	56.9205	61.7367
153496		309.694	299.485	266.76	259.877	215.125	255.032				0	0	0	0	0	0		0	0	0	0	0	0		0	0	0	0	0	0		0.965006	0.975297	0.956998	0.946465	0.936233	0.942626		328.348	320.5	268.864	277.351	225.998	271.439		63.102	51.175	56.723	61.3297
153596		328.224	322.576	291.786	281.524	241.979	258.184				0	0	0	0	0	0		0	0	0	0	0	0		0	0	0	0	0	0		0.964789	0.9752	0.95678	0.946238	0.935849	0.942373		328.357	320.527	291.786	281.524	241.979	271.433		63.4663	51.2432	58.003	61.3297
153696		309.591	314.373	240.648	266.837	208.146	245.235				0	0	0	0	0	0		0	0	0	0	0	0		0	0	0	0	0	0		0.964833	0.975279	0.956554	0.946329	0.935606	0.942213		328.356	320.505	268.882	277.393	225.899	271.414		63.4663	51.2432	57.7047	61.3297
153775		295.989	312.52	245.704	259.374	195.15	235.722				0	0	0	0	0	0		0	0	0	0	0	0		0	0	0	0	0	0		0.964795	0.975189	0.956704	0.946458	0.935417	0.942114		328.357	320.53	268.868	277.353	225.693	271.415		63.4663	51.2432	57.7047	61.3297
153856		307.916	285.823	228.774	263.044	215.57	268.58				0	0	0	0	0	0		0	0	0	0	0	0		0	0	0	0	0	0		0.964666	0.975141	0.956456	0.946166	0.935054	0.942217		328.363	320.543	268.9	277.444	225.416	271.414		63.4663	51.306	57.7047	61.3297
153996		288.265	311.691	246.178	274.856	216.33	263.85				0	0	0	0	0	0		0	0	0	0	0	0		0	0	0	0	0	0		0.964542	0.975099	0.956527	0.94575	0.934924	0.942202		328.368	320.554	268.887	277.574	225.452	271.414		63.4663	51.306	57.7047	61.121
154075		312.003	285.185	241.05	278.977	219.418	255.867				0	0	0	0	0	0		0	0	0	0	0	0		0	0	0	0	0	0		0.964432	0.97499	0.956556	0.945378	0.934707	0.941943		328.345	320.584	268.849	277.297	225.093	271.418		63.3543	51.674	57.5925	61.5075
154155		296.578	295.881	255.835	277.975	207.16	241.325				0	0	0	0	0	0		0	0	0	0	0	0		0	0	0	0	0	0		0.964482	0.975054	0.956342	0.945056	0.934493	0.941803		328.34	320.216	268.852	277.349	225.166	271.42		63.3543	51.596	58.2882	61.5075
154236		298.876	333.7	258.562	268.65	228.745	249.233				0	0	0	0	0	0		0	0	0	0	0	0		0	0	0	0	0	0		0.964384	0.975165	0.956188	0.945017	0.934331	0.941656		328.35	333.7	268.854	277.361	225.221	271.423		63.3543	51.596	58.2882	61.5075
154316		307.291	349.503	256.363	271.681	198.591	296.984				0	0	0	0	0	0		0	0	0	0	0	0		0	0	0	0	0	0		0.964302	0.975207	0.956153	0.945006	0.934146	0.941521		328.36	349.503	268.855	277.365	225.284	296.984		63.3543	51.596	58.2882	61.5075
154395		310.167	307.712	271.564	260.991	212.599	279.749				0	0	0	0	0	0		0	0	0	0	0	0		0	0	0	0	0	0		0.964236	0.974881	0.956045	0.944832	0.934044	0.941319		328.367	320.23	271.564	277.419	225.318	271.351		63.3543	52.75	58.2882	61.5075
154495		305.776	326.352	235.796	278.502	217.567	272.902				0	0	0	0	0	0		0	0	0	0	0	0		0	0	0	0	0	0		0.964312	0.974797	0.955914	0.945228	0.934307	0.941363		328.358	326.352	268.754	277.314	224.85	271.344		63.2998	52.8645	57.974	61.5075
154615		308.68	346.127	269.626	286.261	222.978	270.11				0	0	0	0	0	0		0	0	0	0	0	0		0	0	0	0	0	0		0.964298	0.97463	0.95579	0.945081	0.933929	0.941315		328.36	346.127	268.657	286.261	224.893	271.351		63.2998	52.8855	57.7632	61.3018
154695		286.178	313.449	266.064	266.971	210.643	279.513				0	0	0	0	0	0		0	0	0	0	0	0		0	0	0	0	0	0		0.964321	0.974762	0.955638	0.944926	0.933846	0.941116		328.357	319.556	268.659	277.39	224.843	271.383		63.2998	52.8855	57.7632	61.3018
154775		326	353.334	262.936	265.935	225.694	240.706				0	0	0	0	0	0		0	0	0	0	0	0		0	0	0	0	0	0		0.964352	0.974608	0.955641	0.945097	0.933789	0.941057		328.354	353.334	268.659	277.336	224.776	271.392		63.2998	52.989	57.7632	61.3018
154855		316.193	322.243	245.213	269.618	217.753	254.922				0	0	0	0	0	0		0	0	0	0	0	0		0	0	0	0	0	0		0.964282	0.974592	0.955688	0.945027	0.93365	0.941169		328.362	320.128	268.625	277.358	224.785	271.375		63.2998	52.989	57.7225	61.3018
154995		289.257	322.816	239.653	252.314	212.854	252.401				0	0	0	0	0	0		0	0	0	0	0	0		0	0	0	0	0	0		0.964133	0.974858	0.955651	0.944955	0.933862	0.941344		328.378	320.056	268.573	277.381	224.772	271.347		63.2998	52.989	57.5335	61.3018
155075		342.443	312.122	285.224	257.498	215.718	282.238				0	0	0	0	0	0		0	0	0	0	0	0		0	0	0	0	0	0		0.963993	0.974969	0.955577	0.944699	0.933539	0.941421		342.443	320.223	285.224	277.461	224.734	282.238		63.2998	53.152	57.264	61.3018
155155		311.673	300.981	289.844	267.151	219.66	274.321				0	0	0	0	0	0		0	0	0	0	0	0		0	0	0	0	0	0		0.963789	0.974946	0.955683	0.944521	0.933232	0.941412		328.393	320.224	289.844	277.517	224.691	271.336		63.2998	53.152	56.9963	61.3018
155235		302.275	318.089	276.045	281.901	200.838	262.492				0	0	0	0	0	0		0	0	0	0	0	0		0	0	0	0	0	0		0.963706	0.975123	0.955505	0.944506	0.933007	0.941251		328.395	320.21	276.045	281.901	224.702	271.362		63.2998	53.152	56.8715	61.1977
155315		280.265	341.331	264.136	268.635	213.92	267.349				0	0	0	0	0	0		0	0	0	0	0	0		0	0	0	0	0	0		0.963673	0.974946	0.955593	0.944502	0.932914	0.941298		328.395	341.331	268.226	277.237	224.707	271.354		63.2998	53.152	56.8715	61.1977
155395		301.601	306.818	268.646	249.666	205.2	263.712				0	0	0	0	0	0		0	0	0	0	0	0		0	0	0	0	0	0		0.963654	0.974861	0.955644	0.944563	0.932834	0.941199		328.395	320.055	268.222	277.23	224.711	271.14		63.2998	53.4613	56.8715	61.1977
155515		292.099	311.055	262.7	273.777	223.757	263.072				0	0	0	0	0	0		0	0	0	0	0	0		0	0	0	0	0	0		0.963541	0.974803	0.955354	0.944976	0.933184	0.941146		328.397	320.076	268.244	277.184	224.693	271.15		63.2998	53.3578	58.1127	61.1977
155595		332.842	358.364	288.337	288.821	226.631	276.77				0	0	0	0	0	0		0	0	0	0	0	0		0	0	0	0	0	0		0.963487	0.97471	0.955155	0.944942	0.932874	0.941015		328.284	358.364	288.337	288.821	224.709	270.905		63.2785	53.3578	58.1127	61.1977
155695		307.847	316.242	271.603	260.58	228.63	260.03				0	0	0	0	0	0		0	0	0	0	0	0		0	0	0	0	0	0		0.963413	0.974789	0.954842	0.944642	0.933239	0.940994		328.292	319.555	268.171	277.221	224.488	270.91		63.092	53.315	58.7113	61.1977
155775		308.821	336.31	259.244	283.102	212.248	262.904				0	0	0	0	0	0		0	0	0	0	0	0		0	0	0	0	0	0		0.963503	0.975004	0.954869	0.944571	0.93321	0.940978		328.282	336.31	268.169	283.102	224.497	270.913		63.092	53.0482	58.7113	61.1977
155875		316.678	339.767	268.145	268.082	209.266	246.72				0	0	0	0	0	0		0	0	0	0	0	0		0	0	0	0	0	0		0.963588	0.975075	0.955056	0.944551	0.933327	0.940964		328.273	339.767	268.154	277.232	224.462	270.916		63.092	53.0482	58.7113	61.1977
156035		315.987	359.551	277.987	280.215	230.014	276.495				0	0	0	0	0	0		0	0	0	0	0	0		0	0	0	0	0	0		0.963583	0.975092	0.954932	0.944572	0.933191	0.940889		328.273	359.551	277.987	277.229	224.502	270.931		63.092	53.0482	58.4893	61.1977
156115		314.553	339.736	268.869	271.842	217.37	293.765				0	0	0	0	0	0		0	0	0	0	0	0		0	0	0	0	0	0		0.963669	0.975314	0.954785	0.944607	0.933237	0.940871		328.395	339.736	268.077	277.225	224.489	293.765		63.2848	53.315	58.8373	61.1977
156195		304.466	326.345	234.952	260.697	206.619	260.6				0	0	0	0	0	0		0	0	0	0	0	0		0	0	0	0	0	0		0.963657	0.975265	0.954451	0.944396	0.933565	0.94066		328.395	326.345	268.098	277.249	224.392	270.694		63.2848	53.315	58.8373	61.1977
156275		337.493	345.609	239.064	253.338	216.742	246.358				0	0	0	0	0	0		0	0	0	0	0	0		0	0	0	0	0	0		0.963382	0.975066	0.954217	0.944341	0.933696	0.940506		337.493	345.609	268.047	277.051	224.203	270.272		63.784	53.116	58.74	61.1587
156355		320.272	313.365	242.2	261.359	216.446	249.981				0	0	0	0	0	0		0	0	0	0	0	0		0	0	0	0	0	0		0.963402	0.975276	0.954405	0.944207	0.93356	0.940506		328.293	319.245	268.045	277.076	224.209	270.272		63.784	53.116	58.74	60.9875
156435		288.612	296.311	262.095	261.392	205.953	261.732				0	0	0	0	0	0		0	0	0	0	0	0		0	0	0	0	0	0		0.963444	0.975277	0.954469	0.944199	0.933454	0.940493		328.289	319.245	267.958	277.077	223.945	269.774		63.784	53.116	58.6455	60.9875
156515		295.301	336.202	243.003	268.995	200.467	269.618				0	0	0	0	0	0		0	0	0	0	0	0		0	0	0	0	0	0		0.96351	0.975179	0.954809	0.944145	0.933241	0.940306		328.281	336.202	267.923	277.088	224.013	269.84		63.784	52.876	58.6455	60.9105
156595		351.552	369.199	274.604	289.7	245.912	275.404				0	0	0	0	0	0		0	0	0	0	0	0		0	0	0	0	0	0		0.963503	0.975145	0.954938	0.944108	0.933105	0.940147		351.552	369.199	274.604	289.7	245.912	269.896		63.784	52.44	58.6055	60.9105
156695		296.673	318.731	266.684	250.825	221.547	253.972				0	0	0	0	0	0		0	0	0	0	0	0		0	0	0	0	0	0		0.964018	0.975074	0.954906	0.943914	0.932957	0.939842		328.225	318.34	267.457	276.886	223.653	270.004		63.784	52.047	58.5862	60.7803
156795		327.414	301.031	251.396	269.708	210.838	278.266				0	0	0	0	0	0		0	0	0	0	0	0		0	0	0	0	0	0		0.964084	0.975006	0.954754	0.943843	0.932637	0.939775		328.217	318.344	267.511	276.892	223.774	270.028		63.784	52.047	58.5862	60.7803
156875		341.08	300.945	252.449	280.203	218.387	254.025				0	0	0	0	0	0		0	0	0	0	0	0		0	0	0	0	0	0		0.963756	0.975088	0.954633	0.943881	0.932609	0.939715		341.08	318.633	267.554	276.889	224.191	270.049		63.784	52.44	58.5862	60.599
156995		359.434	291.059	260.209	263.449	226.161	248.167				0	0	0	0	0	0		0	0	0	0	0	0		0	0	0	0	0	0		0.963748	0.975159	0.954602	0.943845	0.932604	0.939718		359.434	318.616	267.566	276.757	224.191	270.048		63.5443	52.44	58.5862	60.4248
157075		335.291	293.124	254.737	265.167	200.493	248.39				0	0	0	0	0	0		0	0	0	0	0	0		0	0	0	0	0	0		0.963709	0.975111	0.954494	0.943777	0.932522	0.939693		328.084	318.339	267.605	276.776	223.811	270.057		63.5443	52.047	58.5862	60.4248
157155		305.741	306.228	239.411	254.424	207.975	239.499				0	0	0	0	0	0		0	0	0	0	0	0		0	0	0	0	0	0		0.963757	0.975199	0.954488	0.943658	0.932519	0.939726		328.078	318.335	267.607	276.795	223.812	270.046		63.5443	52.047	58.3982	60.4248
157235		309.829	297.81	241.364	237.354	202.092	235.655				0	0	0	0	0	0		0	0	0	0	0	0		0	0	0	0	0	0		0.963659	0.975152	0.954551	0.943733	0.93247	0.939569		327.977	318.337	267.584	276.399	223.827	270.101		62.964	52.047	58.2143	60.3575
157315		311.063	311.307	252.532	246.804	197.263	219.522				0	0	0	0	0	0		0	0	0	0	0	0		0	0	0	0	0	0		0.96367	0.975356	0.954503	0.943634	0.932346	0.939516		327.786	318.327	267.236	276.309	223.866	270.121		62.5565	52.047	58.0488	60.2428
157415		283.907	262.069	254.976	235.254	203.933	240.141				0	0	0	0	0	0		0	0	0	0	0	0		0	0	0	0	0	0		0.964095	0.975395	0.954309	0.94359	0.932173	0.93969		327.945	318.325	267.267	276.325	223.922	269.61		62.964	52.047	58.0488	60.2428
157515		267.493	312.617	252.813	233.848	185.963	238.856				0	0	0	0	0	0		0	0	0	0	0	0		0	0	0	0	0	0		0.964135	0.975396	0.954237	0.943484	0.932246	0.93959		327.727	318.325	267.279	276.077	223.898	269.615		62.5565	52.047	58.0488	60.196
157595		345.921	341.947	271.787	277.324	217.266	241.316				0	0	0	0	0	0		0	0	0	0	0	0		0	0	0	0	0	0		0.964033	0.975579	0.954244	0.943599	0.932168	0.939472		345.921	341.947	267.278	276.057	223.923	269.644		62.5565	52.047	58.0488	60.196
157675		322.244	331.948	297.821	283.319	215.842	246.996				0	0	0	0	0	0		0	0	0	0	0	0		0	0	0	0	0	0		0.964011	0.975829	0.954247	0.943735	0.932205	0.939387		327.651	331.948	297.821	283.319	223.417	269.674		62.4343	51.787	57.9547	60.1578
157775		313.106	327.221	257.694	266.714	206.406	248.654				0	0	0	0	0	0		0	0	0	0	0	0		0	0	0	0	0	0		0.964419	0.975963	0.954494	0.943753	0.932155	0.939272		327.623	327.221	266.719	275.177	223.165	269.556		61.9845	51.6428	57.8307	60.045
157875		320.313	359.876	248.6	279.897	205.884	251.923				0	0	0	0	0	0		0	0	0	0	0	0		0	0	0	0	0	0		0.965432	0.976023	0.954616	0.943801	0.931978	0.939243		327.613	359.876	266.713	275.165	223.179	269.287		61.5267	51.2613	57.7675	60.045
157995		302.084	307.303	242.348	237.089	184.739	227.581				0	0	0	0	0	0		0	0	0	0	0	0		0	0	0	0	0	0		0.964638	0.976017	0.954639	0.944046	0.932007	0.939164		327.621	317.94	266.895	275.109	223.052	269.305		61.5267	51.1795	57.8307	60.045
158095		274.632	279.095	241.807	250.207	181.53	225.732				0	0	0	0	0	0		0	0	0	0	0	0		0	0	0	0	0	0		0.964596	0.975813	0.954525	0.944046	0.931875	0.939075		327.621	317.481	266.924	275.109	223.067	269.326		61.5267	50.9755	57.8307	60.045
158175		279.769	279.147	227.279	237.985	182.826	211.201				0	0	0	0	0	0		0	0	0	0	0	0		0	0	0	0	0	0		0.964486	0.976051	0.954615	0.944101	0.931892	0.938829		327.622	317.289	266.901	275.096	223.065	269.384		61.5267	50.9085	57.8307	59.988
158255		253.751	282.53	222.393	221.264	182.25	195.231				0	0	0	0	0	0		0	0	0	0	0	0		0	0	0	0	0	0		0.965516	0.975993	0.954682	0.943884	0.931847	0.938349		327.608	317.238	266.709	274.837	223.07	269.179		61.3827	50.832	57.7675	59.7245
158335		304.445	318.816	242.879	225.904	202.628	229.232				0	0	0	0	0	150		0	0	0	0	0	54.1061		0	0	0	0	0	1		0.965573	0.97577	0.954796	0.943889	0.931789	0.938233		327.607	317.19	266.569	274.836	223.076	268.932		61.3827	50.8632	57.7388	59.5793
158435		267.556	324.624	250.565	244.767	188.636	212.81				0	0	0	0	0	150		0	0	0	0	0	57.8104		0	0	0	0	0	1		0.964715	0.976038	0.954871	0.943831	0.931631	0.938228		327.61	317.18	266.561	274.615	223.093	268.727		61.3827	50.8632	57.7388	59.4408
158515		259.796	324.742	219.138	231.947	182.648	191.295				0	0	0	0	0	150		0	0	0	0	0	60.7068		0	0	0	0	0	1		0.964641	0.976575	0.954848	0.943889	0.931735	0.938312		327.598	317.154	266.563	273.764	223.197	268.727		61.26	50.5212	57.7388	59.2423
158595		254.506	300.348	229.395	206.829	189.776	210.953				0	0	0	0	0	150		0	0	0	0	0	63.6624		0	0	0	0	0	1		0.964124	0.975998	0.954824	0.943866	0.931791	0.938488		327.582	317.182	266.566	273.646	223.193	268.727		61.2018	50.5212	57.7388	59.1278
158675		265.187	291.825	253.439	219.924	185.35	206.092				0	0	0	0	150	150		0	0	0	0	46.3795	67.0671		0	0	0	0	1	1		0.964197	0.976492	0.955161	0.944104	0.931627	0.93898		327.605	317.056	266.339	273.619	223.205	268.727		61.2018	50.3022	57.7285	58.95
158755		259.499	254.556	214.546	219.015	164.02	196.825				0	0	0	150	150	150		0	0	0	56.9708	48.925	70.8569		0	0	0	1	1	1		0.964166	0.977156	0.955352	0.944115	0.93177	0.938929		327.567	316.976	266.082	273.44	223.078	268.72		61.2018	50.3022	57.617	58.814
158855		265.007	274.462	195.525	199.233	164.709	188.747				150	0	0	150	150	150		67.039	0	0	61.6355	51.9308	75.2643		1	0	0	1	1	1		0.964132	0.977054	0.955103	0.944115	0.931957	0.93889		327.413	316.859	266.065	273.44	222.859	268.721		60.9073	50.2272	57.371	58.73
158995		279.418	303.21	250.992	234.959	193.57	193.403				150	0	0	150	150	150		70.208	0	0	64.3291	54.1361	78.8545		1	0	0	1	1	1		0.96432	0.977064	0.955208	0.944002	0.93244	0.938902		327.55	316.807	266.06	273.221	222.767	268.643		61.2018	50.1485	57.371	58.6723
159115		262.513	315.147	210.93	209.929	179.411	189.954				150	0	0	150	150	150		73.0303	0	0	68.9979	56.6443	82.7229		1	0	0	1	1	1		0.963739	0.977044	0.955264	0.943828	0.932884	0.938901		327.447	316.807	265.93	272.95	222.696	268.643		60.9073	50.1485	56.9908	58.6723
159195		266.521	283.226	240.065	190.46	162.156	182.571				150	0	0	150	150	150		76.6634	0	0	73.1727	59.6755	85.9772		1	0	0	1	1	1		0.963833	0.976941	0.955142	0.943822	0.932714	0.9392		327.436	316.634	265.905	272.557	222.716	268.07		60.9073	50.0265	56.7807	58.6302
159275		263.215	281.048	229.048	208.785	152.261	183.227				150	0	0	150	150	150		76.4383	0	0	74.7649	61.0177	87.0594		1	0	0	1	1	1		0.964348	0.97696	0.955107	0.944115	0.932516	0.939286		327.411	316.63	265.905	272.478	222.753	267.752		60.9073	50.0265	56.7807	58.5513
159355		230.755	257.113	205.241	191.635	149.736	160.491				150	0	0	150	150	150		80.3728	0	0	77.1014	64.4279	91.01		1	0	0	1	1	1		0.964411	0.977067	0.955012	0.944132	0.93264	0.939299		327.201	316.606	265.865	272.539	222.561	267.75		60.1958	50.0265	56.7422	58.5513
159435		234.354	242.595	195.846	175.463	137.332	176.174				150	0	150	150	150	150		83.1005	0	56.8327	81.149	67.1417	94.7079		1	0	1	1	1	1		0.964485	0.977477	0.954897	0.94414	0.932536	0.939238		327.163	316.516	265.856	272.538	222.574	267.758		59.9433	50.0265	56.511	58.5513
159535		209.67	233.154	191.65	175.413	147.308	177.39				150	0	150	150	150	150		85.9371	0	58.5187	84.4232	69.5026	97.0203		1	0	1	1	1	1		0.964523	0.977498	0.954967	0.944082	0.93245	0.939045		326.586	316.511	265.179	272.541	222.584	267.784		59.9433	50.0265	56.324	58.5418
159615		255.692	270.011	234.072	209.264	164.381	173.459				150	0	150	150	150	150		88.9257	0	61.2696	87.0043	72.628	100.66		1	0	1	1	1	1		0.964439	0.976926	0.954943	0.944049	0.932505	0.939225		326.503	316.546	265.192	272.543	222.578	267.636		59.7978	49.7995	56.2805	58.5418
159695		245.295	240.388	199.499	180.228	152.375	167.131				150	0	150	150	150	150		92.8564	0	66.7481	91.3209	76.4293	104.367		1	0	1	1	1	1		0.964476	0.976861	0.95508	0.944062	0.932409	0.939436		326.589	316.569	265.855	272.543	222.589	267.619		59.9433	49.7995	56.324	58.5418
159775		232.357	293.975	187.687	179.251	142.046	157.459				150	0	150	150	150	150		95.4401	0	68.5684	95.1911	78.8311	106.599		1	0	1	1	1	1		0.964915	0.977491	0.955152	0.944274	0.932281	0.939393		326.501	316.347	265.855	272.477	222.462	267.378		59.7978	49.7995	56.324	58.4278
159855		234.152	256.519	203.762	177.84	137.656	149.968				150	0	150	150	150	150		97.4376	0	68.8716	96.7812	80.3169	108.401		1	0	1	1	1	1		0.964809	0.977797	0.955011	0.944081	0.932113	0.939433		326.239	316.239	265.155	272.425	222.282	267.088		59.6833	49.7995	56.2805	58.3665
159995		213.471	230.108	181.257	149.301	127.708	142.173				150	150	150	150	150	150		101.317	65.1641	72.5735	100.72	83.7832	110.587		1	1	1	1	1	1		0.964815	0.977562	0.954948	0.944088	0.931943	0.939314		325.728	316.797	265.189	272.247	221.917	267.002		59.3843	50.0265	56.2677	58.3665
160095		201.34	221.808	178.428	147.466	118.038	140.481				150	150	150	150	150	150		104.465	69.7907	75.5935	103.213	87.3353	112.931		1	1	1	1	1	1		0.965509	0.977156	0.955103	0.944082	0.931907	0.939282		325.488	316.805	265.106	272.248	221.933	267.004		59.3843	50.0265	56.2677	58.3498
160175		256.375	281.344	208.981	185.043	152.964	170.321				150	150	150	150	150	150		108.539	72.9081	79.4816	105.529	89.7525	115.388		1	1	1	1	1	1		0.965461	0.977223	0.95525	0.944096	0.931825	0.939453		325.505	316.804	265.062	272.053	221.968	266.995		59.3843	50.0265	56.2677	58.2903
160275		219.875	238.639	187.191	173.981	129.515	143.935				150	150	150	150	150	150		112.621	76.8833	83.1774	109.372	91.8207	118.721		1	1	1	1	1	1		0.965	0.976608	0.955399	0.944464	0.931779	0.939361		325.664	316.881	264.872	271.979	221.578	266.599		59.3843	50.1485	56.2042	58.2903
160355		208.332	245.283	169.3	156.977	130.127	133.01				150	150	150	150	150	150		114.675	79.0081	87.0796	112.908	94.4159	121.134		1	1	1	1	1	1		0.964989	0.976521	0.95537	0.9444	0.931875	0.939409		325.668	316.885	264.879	271.824	221.575	266.583		59.3843	50.1485	56.2042	58.2622
160435		197.938	257.471	181.742	161.158	131.411	139.385				150	150	150	150	150	150		115.228	79.6997	87.9602	113.99	95.385	122.645		1	1	1	1	1	1		0.965284	0.975823	0.955348	0.944532	0.932229	0.939603		325.309	316.844	264.573	271.734	221.538	265.377		59.2618	50.0265	55.9	58.1587
160515		189.836	202.68	169.596	150.637	122.487	131.31				150	150	150	150	150	150		115.803	80.2895	88.7729	115.395	96.5999	125.48		1	1	1	1	1	1		0.964978	0.975547	0.955198	0.944236	0.932191	0.93938		325.671	316.806	264.536	271.656	221.538	265.522		59.3843	49.8595	55.4692	58.117
160615		180.391	202.615	136.195	127.294	103.88	125.01				150	150	150	150	150	150		119.235	82.776	92.7229	118.402	99.34	128.407		1	1	1	1	1	1		0.964946	0.9757	0.955143	0.944587	0.932281	0.939419		325.355	316.43	264.143	271.639	221.561	265.489		59.2618	49.7552	55.331	58.117
160695		202.901	221.085	174.228	135.937	112.06	146.586				150	150	150	150	150	150		121.078	84.2094	95.2581	120.06	101.498	131.011		1	1	1	1	1	1		0.964924	0.975715	0.955366	0.944636	0.932403	0.93972		325.226	316.425	263.99	271.637	221.557	265.36		59.2275	49.7552	55.2622	58.117
160775		220.852	265.801	187.082	164.041	132.207	148.515				150	150	150	150	150	150		123.627	88.8306	97.3871	122.527	103.414	133.452		1	1	1	1	1	1		0.965279	0.975871	0.955378	0.944576	0.93236	0.939801		325.207	316.369	263.99	271.639	221.558	266.325		59.2275	49.7552	55.2622	58.117
160875		195.574	240.273	171.183	150.512	119.695	145.747				150	150	150	150	150	150		126.291	91.7701	100.919	125.145	105.637	135.705		1	1	1	1	1	1		0.965162	0.976126	0.955359	0.944468	0.932293	0.939833		325.179	316.279	263.99	271.493	221.686	266.896		59.2015	49.7552	55.2622	58.0325
160995		194.14	217.206	145.57	156.018	103.837	139.142				150	150	150	150	150	150		128.414	94.3316	103.644	126.934	107.135	137.154		1	1	1	1	1	1		0.965201	0.976892	0.95523	0.944318	0.932164	0.939815		325.178	316.024	263.991	271.379	221.716	267.05		59.2015	49.7552	55.331	58.0325
161075		178.718	216.845	156.502	140.606	110.249	130.19				150	150	150	150	150	150		127.951	94.3064	103.473	126.676	106.764	136.953		1	1	1	1	1	1		0.964942	0.977831	0.955202	0.944305	0.932041	0.939815		325.181	315.719	263.991	271.358	221.569	267.294		59.2015	49.7552	55.331	57.9273
161175		175.254	196.307	149.522	126.91	107.645	112.768				150	150	150	150	150	150		130.924	97.4158	106.48	127.939	109.358	139.226		1	1	1	1	1	1		0.964964	0.977848	0.95517	0.94435	0.932026	0.939945		325.181	315.367	263.991	271.289	221.57	267.267		59.2015	49.6715	55.331	57.9273
161255		185.599	211.258	121.42	116.139	94.245	109.303				150	150	150	150	150	150		133.567	99.7004	108.917	129.189	111.007	140.162		1	1	1	1	1	1		0.965291	0.97781	0.95519	0.944223	0.932047	0.940006		325.177	315.373	263.991	271.3	221.569	267.254		59.2015	49.6715	55.331	57.9273
161335		220.603	226.936	175.417	151.491	115.962	143.979				150	150	150	150	150	150		135.501	101.233	110.146	128.054	112.791	139.32		1	1	1	1	1	1		0.965845	0.977765	0.955355	0.944373	0.932429	0.939891		325.021	315.381	263.918	271.288	221.556	267.278		59.0335	49.6715	55.2622	57.9273
161455		196.021	219.584	172.898	144.627	120.765	117.362				150	150	150	150	150	150		135.854	104.304	112.239	129.22	114.716	140.379		1	1	1	1	1	1		0.966179	0.978125	0.955072	0.94452	0.932501	0.939801		325.012	315.327	263.494	271.275	221.553	267.296		59.0335	49.9978	54.9385	57.9273
161535		182.13	216.574	149.408	144.945	105.816	111.926				150	150	150	150	150	150		136.273	104.601	114.664	130.544	116.246	141.436		1	1	1	1	1	1		0.965951	0.978133	0.955116	0.944393	0.932486	0.939737		325.018	315.325	263.478	271.356	221.554	267.575		59.2015	49.9978	54.9385	57.9273
161615		205.045	209.155	143.889	144.228	106.033	112.138				150	150	150	150	150	150		137.011	105.656	114.521	130.541	116.866	141.355		1	1	1	1	1	1		0.965603	0.977524	0.9551	0.94425	0.932401	0.939764		325.029	315.436	263.484	271.359	221.557	267.304		59.2015	49.9978	54.9385	57.9273
161695		177.282	196.443	140.071	126.324	100.904	106.105				150	150	150	150	150	150		137.027	104.917	115.345	129.04	116.889	142.125		1	1	1	1	1	1		0.96564	0.977385	0.955134	0.944319	0.932161	0.939851		324.968	315.862	262.948	271.358	221.565	267.286		59.2015	49.9978	54.733	57.9273
161775		176.868	194.379	127.159	121.813	90.251	102.853				150	150	150	150	150	150		138.851	107.455	117.772	130.33	118.835	143.297		1	1	1	1	1	1		0.966107	0.977485	0.954998	0.94426	0.932079	0.939889		324.893	315.829	262.728	271.38	221.568	267.278		59.2015	49.9978	54.6548	57.9545
161855		168.016	175.793	121.501	110.864	95.903	112.015				150	150	150	150	150	150		139.66	109.492	119.452	130.83	120.207	144.685		1	1	1	1	1	1		0.966313	0.977702	0.954909	0.944236	0.931961	0.939874		324.86	316.272	262.658	271.38	221.572	267.281		59.2015	50.0815	54.5472	57.9545
161995		210.472	222.242	179.472	152.012	125.493	144.993				150	150	150	150	150	150		140.607	107.803	119.837	131.69	120.851	145.841		1	1	1	1	1	1		0.966061	0.978023	0.954871	0.944157	0.931598	0.939826		324.9	316.71	262.549	271.381	221.584	267.291		59.2015	50.22	54.2132	57.7167
162075		193.338	216.073	143.284	158.113	98.098	122.889				150	150	150	150	150	150		141.786	108.244	121.428	132.282	122.204	146.362		1	1	1	1	1	1		0.966161	0.97767	0.955407	0.943927	0.931489	0.939782		324.884	316.83	262.52	271.639	221.588	267.3		59.2015	50.4748	54.2132	57.9545
162155		163.623	190.725	133.667	147.381	95.044	124.971				150	150	150	150	150	150		143.158	107.969	123.149	133.272	123.105	146.386		1	1	1	1	1	1		0.965881	0.97741	0.955783	0.944004	0.931537	0.939814		324.929	316.945	262.515	271.623	221.729	267.294		59.2015	50.5535	54.053	57.9545
162235		167.058	213.071	141.028	180.545	92.676	151.172				150	150	150	150	150	150		143.142	108.18	121.646	132.196	122.111	145.346		1	1	1	1	1	1		0.966197	0.97709	0.955644	0.944299	0.931319	0.939733		325.011	316.858	262.432	271.561	221.595	267.055		59.2275	50.4748	53.9252	57.9545
162315		190.32	193.146	135.64	136.512	91.059	118.828				150	150	150	150	150	150		143.327	107.565	122.527	131.642	121.737	145.927		1	1	1	1	1	1		0.966374	0.976937	0.955714	0.944251	0.931314	0.939556		325.094	317.002	262.421	271.571	221.596	267.064		59.2275	50.5535	53.9252	57.9545
162415		180.38	196.63	116.559	122.754	90.403	110.663				150	150	150	150	150	150		143.145	106.955	124.539	131.778	123.179	145.347		1	1	1	1	1	1		0.966075	0.976974	0.95569	0.944191	0.93132	0.939486		325.015	316.998	262.425	271.584	221.595	267.077		59.2015	50.5535	53.8532	57.9545
162495		164.388	180.901	137.336	127.318	90.93	128.202				150	150	150	150	150	150		142.795	107.069	124.615	132.101	124.006	144.921		1	1	1	1	1	1		0.966381	0.976879	0.955812	0.94414	0.931151	0.93962		324.849	316.868	262.273	271.595	221.615	266.97		59.0335	50.4748	53.7895	57.9545
162615		202.192	237.046	155.191	167.6	111.63	132.032				150	150	150	150	150	150		143.609	106.174	124.49	132.201	124.81	145.25		1	1	1	1	1	1		0.966372	0.97681	0.956032	0.944183	0.931088	0.939523		324.85	316.871	262.269	271.79	221.623	266.991		58.498	50.4748	53.7895	58.117
162715		182.335	212.947	134.406	137.117	91.398	124.516				150	150	150	150	150	150		143.588	106.196	124.675	132.198	125.66	145.252		1	1	1	1	1	1		0.966363	0.976829	0.955944	0.944018	0.931143	0.939777		325.006	316.812	262.271	271.809	221.616	266.928		59.0335	50.22	53.5923	58.117
162795		178.27	197.845	134.182	140.345	90.75	116.312				150	150	150	150	150	150		144.029	105.76	125.186	131.77	125.975	145.126		1	1	1	1	1	1		0.966291	0.976679	0.955834	0.943988	0.931101	0.939781		324.863	316.633	262.273	271.812	221.555	266.606		58.498	50.22	53.5923	58.117
162875		173.481	252.692	135.762	138.189	90.155	114.424				150	150	150	150	150	150		143.515	103.832	124.064	129.867	126.111	143.884		1	1	1	1	1	1		0.966081	0.976853	0.95608	0.944061	0.931083	0.939685		324.401	316.037	262.268	271.611	221.556	266.612		58.2332	50.0815	53.5923	57.9545
162995		153.229	207.886	121.364	128.401	81.833	118.558				150	150	150	150	150	150		143.626	102.749	124.14	129.089	126.669	144.228		1	1	1	1	1	1		0.966008	0.976876	0.95606	0.944182	0.931058	0.939878		324.446	316.029	262.269	271.586	221.557	266.6		58.2332	50.0815	53.5923	57.9545
163075		145.823	202.276	111.657	106.371	88.712	111.316				150	150	150	150	150	150		142.905	102.794	124.039	129.05	126.212	144.242		1	1	1	1	1	1		0.965808	0.976975	0.956622	0.944444	0.930741	0.939806		324.57	315.56	262.259	271.531	221.567	266.321		58.2332	49.9978	53.4872	57.9545
163175		185.515	207.013	151.367	138.959	115.108	130.531				150	150	150	150	150	150		141.371	101.588	123.585	128.826	126.166	143.968		1	1	1	1	1	1		0.965515	0.977008	0.95602	0.944437	0.930949	0.939457		324.746	315.553	262.375	271.533	221.56	266.643		58.2332	50.0815	53.5923	57.9545
163255		215.479	240.008	155.422	163.446	123.835	131.193				150	150	150	150	150	150		140.992	101.137	123.398	130.389	126.027	145.448		1	1	1	1	1	1		0.965578	0.977068	0.955741	0.944047	0.930895	0.939244		323.798	315.539	262.417	271.614	221.562	266.7		57.87	49.9978	53.4872	57.7167
163335		198.288	232.655	129.535	141.877	90.478	128.946				150	150	150	150	150	150		141.153	100.986	123.513	130.486	126.11	145.985		1	1	1	1	1	1		0.965528	0.976814	0.955901	0.94384	0.931267	0.939245		323.44	315.597	262.393	271.385	221.549	266.7		57.5258	49.9978	53.4872	57.7167
163415		188.027	214.463	146.777	138.185	88.434	119.927				150	150	150	150	150	150		141.572	100.949	122.258	129.392	125.931	145.504		1	1	1	1	1	1		0.965381	0.976774	0.955658	0.943964	0.931264	0.939504		323.567	315.606	262.429	271.364	221.55	266.631		57.5258	49.9978	53.4872	57.533
163495		186.448	228.116	145.291	142.129	89.108	104.523				150	150	150	150	150	150		138.293	96.5742	120.892	126.627	124.3	144.275		1	1	1	1	1	1		0.965422	0.976819	0.956189	0.944228	0.931464	0.940057		323.531	315.596	262.267	271.359	221.517	266.59		57.87	49.9978	53.3028	57.4923
163575		176.42	195.734	135.482	126.378	83.004	105.342				150	150	150	150	150	150		138.727	96.7604	121.235	126.731	124.649	143.217		1	1	1	1	1	1		0.965272	0.976746	0.956766	0.944367	0.931468	0.940464		323.662	315.612	262.244	271.357	221.516	266.566		57.87	49.9978	53.3028	57.4915
163675		166.397	203.246	115.953	130.771	83.522	104.774				150	150	150	150	150	150		137.875	95.8674	119.945	125.767	123.628	142.685		1	1	1	1	1	1		0.965249	0.977013	0.956643	0.944627	0.931766	0.940793		323.681	315.552	262.257	271.352	221.445	266.547		57.87	49.9978	53.3028	57.4915
163755		177.132	216.009	144.504	150.797	92.995	136.867				150	150	150	150	150	150		136.232	93.9141	118.814	124.437	122.848	141.731		1	1	1	1	1	1		0.965048	0.976995	0.956643	0.944692	0.931471	0.941515		323.189	315.99	262.093	271.351	221.515	266.057		57.5258	50.0815	53.3028	57.4923
163835		206.243	244.797	177.256	168.252	113.686	136.47				150	150	150	150	150	150		135.151	95.1973	118.212	123.706	122.338	141.465		1	1	1	1	1	1		0.96541	0.976979	0.956638	0.944682	0.931508	0.94159		323.006	316.527	261.925	271.27	221.507	265.995		57.26	50.19	52.9433	57.4915
163995		206.472	214.829	144.813	158.545	107.567	121.141				150	150	150	150	150	150		133.073	94.724	116.949	122.313	121.854	141.339		1	1	1	1	1	1		0.965313	0.97697	0.956488	0.944769	0.931681	0.94177		322.88	316.531	261.942	271.261	221.465	265.846		57.079	50.19	52.5452	57.4915
164075		193.803	215.543	142.638	151.73	95.679	129.387				150	150	150	150	150	150		128.17	92.966	113.997	118.368	120.527	139.203		1	1	1	1	1	1		0.965287	0.97722	0.956464	0.944751	0.93199	0.94164		322.882	316.442	261.945	271.263	221.391	265.954		57.079	50.19	52.5452	57.4915
164155		172.893	222.013	144.476	147.414	95.03	118.731				150	150	150	150	150	150		126.359	91.8629	113.277	116.341	121.489	138.277		1	1	1	1	1	1		0.965202	0.97758	0.956401	0.944799	0.933156	0.94195		322.89	316.316	261.952	271.258	221.036	265.697		56.6735	50.19	52.5452	57.4915
164235		184.713	194.909	132.762	134.159	88.794	106.24				150	150	150	150	150	150		125.897	91.4181	112.539	116.062	122.129	137.067		1	1	1	1	1	1		0.965316	0.978356	0.956411	0.944789	0.933108	0.941887		322.88	315.601	261.951	271.259	221.055	265.749		56.6735	50.0815	52.5452	57.4915
164315		169.084	195.786	142.441	145.391	93.161	118.862				150	150	150	150	150	150		125.149	90.4493	111.005	114.667	121.025	136.203		1	1	1	1	1	1		0.965302	0.978394	0.956403	0.94486	0.934575	0.942442		322.506	315.376	261.952	271.252	220.603	265.183		56.5253	49.9978	52.4425	57.4915
164415		231.302	271.08	165.487	184.737	124.111	152.224				150	150	150	150	150	150		123.711	89.0578	110.924	112.839	120.063	134.72		1	1	1	1	1	1		0.965118	0.979165	0.956437	0.944873	0.935033	0.942406		322.898	315.175	261.744	270.95	220.54	265.184		56.6735	49.8985	52.3685	57.426
164515		191.093	231.272	147.481	164.57	103.049	152.432				150	150	150	150	150	150		121.812	88.4484	109.438	111.116	118.118	132.067		1	1	1	1	1	1		0.965435	0.979416	0.956276	0.944916	0.935015	0.942098		322.869	315.008	261.767	270.94	220.379	265.165		56.6735	49.8575	52.213	57.426
164595		197.666	229.332	160.921	155.955	111.605	132.957				150	150	150	150	150	150		119.052	86.0725	106.756	108.297	115.815	129.112		1	1	1	1	1	1		0.965519	0.979553	0.956228	0.945004	0.935005	0.942102		322.445	314.442	261.69	270.395	220.38	264.203		56.5253	49.8015	52.077	57.0097
164675		210.363	236.669	157.359	166.34	105.961	133.86				150	150	150	150	150	150		116.39	84.7108	104.034	106.302	114.389	126.347		1	1	1	1	1	1		0.965506	0.979604	0.956149	0.944737	0.934902	0.942203		322.449	314.439	261.692	269.888	220.392	264.12		56.5253	49.8015	52.077	56.7627
164755		194.231	224.054	147.825	151.65	99.696	117.466				150	150	150	150	150	150		113.482	83.468	103.077	105.24	113.536	125.19		1	1	1	1	1	1		0.965442	0.980054	0.956122	0.945255	0.934994	0.942278		322.467	314.345	261.693	269.707	220.381	264.059		56.5253	49.7283	52.077	56.7627
164855		195.173	216.156	147.267	155.973	90.712	118.486				150	150	150	150	150	150		112.855	83.106	103.45	104.985	113.649	124.29		1	1	1	1	1	1		0.965927	0.979672	0.956184	0.944697	0.935001	0.942069		322.749	314.36	261.662	269.906	220.278	263.881		56.6735	49.7283	52.077	56.7627
164995		247.188	237.918	173.054	187.372	115.299	153.759				150	150	150	150	150	150		112.43	81.6833	102.163	104.224	113.343	122.86		1	1	1	1	1	1		0.965966	0.979863	0.956125	0.945318	0.935082	0.941751		322.959	314.284	261.651	269.698	220.273	263.919		56.6735	49.7035	51.9465	56.6073
165095		221.757	228.901	165.749	179.665	93.611	147.243				150	150	150	150	150	150		110.944	81.1157	100.369	102.748	112.409	121.831		1	1	1	1	1	1		0.965887	0.980018	0.955998	0.945948	0.935224	0.941828		322.967	314.276	261.651	269.672	220.264	263.91		56.6735	49.7035	51.9465	56.215
165175		224.355	248.167	170.16	167.362	108.523	153.818				150	150	150	150	150	150		106.518	79.7674	97.8416	100.343	109.93	118.519		1	1	1	1	1	1		0.965783	0.97976	0.955815	0.945888	0.935439	0.941934		322.976	314.357	261.652	269.673	219.69	263.897		56.5253	49.7283	51.9465	56.215
165255		213.55	252.313	161.014	169.469	111.867	144.295				150	150	150	150	150	150		103.704	77.209	95.5211	97.4713	107.972	114.872		1	1	1	1	1	1		0.965741	0.979836	0.955709	0.945739	0.935238	0.94176		322.98	314.91	261.652	269.677	219.763	263.918		56.5253	49.8015	51.908	56.215
165335		217.625	243.368	147.695	174.894	106.764	148.381				150	150	150	150	150	150		100.199	74.8759	93.9692	95.3972	106.236	113.061		1	1	1	1	1	1		0.965715	0.979948	0.955915	0.94567	0.935811	0.941665		322.983	315.289	261.651	269.679	219.682	263.93		56.5253	49.8575	51.908	56.215
165475		225.634	240.692	175.78	176.568	128.117	157.414				150	150	150	150	150	150		100.107	76.8805	93.3059	95.7081	106.229	112.715		1	1	1	1	1	1		0.965656	0.980224	0.956157	0.946128	0.936206	0.941594		322.824	315.375	261.549	269.629	219.673	263.784		56.1595	49.8985	51.6595	56.026
165555		233.147	245.391	191.087	183.858	129.517	164.632				150	150	150	150	150	150		97.685	77.1323	91.9074	94.8071	105.236	112.066		1	1	1	1	1	1		0.965876	0.980159	0.956309	0.946092	0.936219	0.941481		322.431	315.375	261.534	269.63	219.673	263.796		55.7533	49.9978	51.6595	55.8155
165635		220.946	231.667	172.389	170.939	111.662	159.984				150	150	150	150	150	150		95.7326	76.8066	91.1598	93.1512	104.462	109.634		1	1	1	1	1	1		0.966234	0.980402	0.956483	0.946242	0.936459	0.941495		322.321	315.375	261.517	269.626	219.634	263.685		55.3215	49.9978	51.6595	55.8155
165715		236.928	241.492	163.388	171.123	108.844	158.784				150	150	150	150	150	150		93.1919	74.9299	88.8717	91.4975	102.537	106.781		1	1	1	1	1	1		0.966135	0.980342	0.956448	0.946634	0.936497	0.941555		321.925	315.375	260.894	269.373	219.462	263.682		55.1908	50.0815	51.4723	55.193
165795		217.818	251.247	168.495	171.7	109.192	153.075				150	150	150	150	150	150		90.7795	73.4689	87.2069	89.1652	101.175	104.167		1	1	1	1	1	1		0.965988	0.980295	0.956235	0.946788	0.936972	0.941424		321.407	315.375	260.995	269.37	219.378	263.688		55.1755	49.7552	51.3802	55.193
165875		213.723	243.552	170.911	172.578	111.981	149.004				150	150	150	150	150	150		87.3444	72.5258	85.38	87.6646	99.1319	101.694		1	1	1	1	1	1		0.966018	0.980316	0.956195	0.946872	0.936511	0.941533		321.205	315.375	261.014	269.309	219.459	263.683		55.0998	49.7552	51.4723	54.9793
165995		223.089	226.264	179.066	180.598	112.979	148.635				150	150	150	150	150	150		87.9178	71.8109	85.29	87.3802	98.0882	100.131		1	1	1	1	1	1		0.966256	0.980254	0.956443	0.94691	0.937018	0.941732		320.981	315.244	260.685	269.135	219.07	263.607		54.9938	49.6715	51.3802	54.6935
166076		263.799	249.252	196.296	195.62	145.11	186.16				150	150	150	150	150	150		86.8333	69.6952	83.8888	86.4452	96.1319	99.3133		1	1	1	1	1	1		0.966533	0.980282	0.956268	0.946844	0.93709	0.94247		320.841	315.24	260.702	268.953	219.054	263.567		54.932	49.6715	51.3802	54.2683
166155		241.763	248.263	180.236	192.162	127.916	180.611				150	150	150	150	150	150		84.5144	68.8648	80.9519	83.5778	93.6762	97.5402		1	1	1	1	1	1		0.966587	0.980361	0.956336	0.946811	0.937021	0.942871		320.835	315.229	260.695	268.958	219.069	263.532		54.932	49.6715	51.3802	54.2683
166235		240.953	244.573	173.731	186.676	127.816	155.235				150	150	150	150	150	150		82.0987	69.2949	79.4775	82.14	91.9103	95.2257		1	1	1	1	1	1		0.967265	0.980788	0.956875	0.946649	0.937011	0.943043		320.771	315.167	260.652	268.981	218.801	263.516		54.932	49.6715	51.3802	54.2683
166315		231.107	228.988	178.292	176.253	122.534	157.665				150	150	150	150	150	150		79.0287	68.1904	77.1512	80.6494	90.0264	93.2239		1	1	1	1	1	1		0.967133	0.980711	0.957442	0.946559	0.936806	0.942898		320.78	315.178	260.619	268.994	218.813	263.378		54.932	49.6715	51.3802	54.1347
166395		240.035	225.864	175.687	181.338	122.266	164.136				150	150	150	150	150	150		76.7065	68.6194	76.3411	79.9026	89.1991	92.1035		1	1	1	1	1	1		0.967114	0.980637	0.95765	0.946592	0.936758	0.942826		320.94	314.889	260.606	268.788	218.739	263.225		54.932	49.5722	51.3102	54.1347
166475		237.17	236.22	175.485	188.985	126.219	183.058				150	150	150	150	150	150		75.6887	68.9138	77.3605	79.5053	88.3032	91.9167		1	1	1	1	1	1		0.966996	0.980525	0.958272	0.946585	0.936687	0.942777		320.95	314.49	260.553	268.65	218.743	263.229		54.932	49.5312	51.3102	54.08
166595		262.133	276.005	203.975	199.823	144.739	192.769				150	150	150	150	150	150		74.969	67.838	77.5106	78.8353	87.5273	90.8755		1	1	1	1	1	1		0.967824	0.981127	0.959064	0.947033	0.936498	0.942918		320.864	314.365	260.259	268.645	218.753	263.119		54.859	49.5312	51.114	54.08
166715		243.18	255.156	181.32	199.368	126.678	171.309				150	150	150	150	150	150		72.3019	66.6857	75.1764	76.572	85.646	89.1741		1	1	1	1	1	1		0.968648	0.981156	0.959389	0.947813	0.936513	0.943338		320.756	314.765	260.227	268.446	218.752	263.022		54.859	49.5722	51.114	53.747
166795		265.202	236.349	184.176	185.938	132.101	169.472				150	150	150	150	150	150		69.3781	66.4412	73.2039	74.1525	83.6375	86.2839		1	1	1	1	1	1		0.969017	0.981208	0.959739	0.948238	0.936379	0.943463		320.641	314.749	260.206	268.359	218.76	262.923		54.859	49.5722	51.114	53.747
166875		232.98	253.849	173.498	191.966	135.703	185.599				150	150	150	150	150	150		67.141	65.2483	72.1608	72.7753	82.2061	84.647		1	1	1	1	1	1		0.968512	0.980547	0.959889	0.948399	0.936365	0.94335		320.791	315.202	260.204	268.32	218.761	262.931		54.859	49.6715	51.052	53.747
167015		242.323	274.094	193.73	197.651	133.039	163.387				150	150	150	150	150	150		64.9209	64.4704	71.0892	71.8403	80.4952	82.9549		1	1	1	1	1	1		0.968642	0.979891	0.959589	0.948329	0.936268	0.943312		320.758	315.039	260.207	268.022	218.609	262.889		54.859	49.5722	50.8742	53.747
167115		270.372	265.956	230.388	225.714	158.874	190.043				150	150	150	150	150	150		65.034	64.7462	70.9201	72.3077	79.74	81.9235		1	1	1	1	1	1		0.969116	0.979785	0.959615	0.948163	0.936355	0.943384		320.298	314.705	260.206	267.81	218.471	262.888		54.6743	49.5312	50.8742	53.573
167215		261.908	243.118	190.532	197.807	147.657	191.868				0	150	150	150	150	150		0	63.7909	69.6031	71.8163	79.1504	81.3007		0	1	1	1	1	1		0.969126	0.979641	0.959596	0.948096	0.936359	0.943467		320.607	314.747	260.207	267.822	218.471	262.887		54.859	49.5312	50.8742	53.3118
167295		279.408	266.031	195.073	204.343	145.118	189.305				0	0	150	150	150	150		0	0	67.2178	69.4845	77.3336	78.5531		0	0	1	1	1	1		0.969146	0.979606	0.960031	0.948081	0.93633	0.943976		320.297	314.758	260.177	267.824	218.473	262.815		54.6743	49.5312	50.8742	53.3118
167375		271.835	230.638	191.438	190.362	144.303	179.85				0	0	150	150	150	150		0	0	65.0823	67.2775	76.2214	77.1321		0	0	1	1	1	1		0.969202	0.980423	0.959753	0.948552	0.936099	0.944424		320.258	314.33	260.196	267.741	218.488	262.692		54.3007	49.4752	51.052	53.3118
167455		252.351	238.167	168.335	190.321	147.312	167.602				0	0	150	150	150	150		0	0	63.0694	66.0208	75.1375	75.7099		0	0	1	1	1	1		0.969057	0.980336	0.959838	0.948501	0.93597	0.943873		320.261	314.334	260.19	267.75	218.653	262.843		54.3007	49.4752	51.052	53.573
167535		233.965	253.219	167.777	183.134	126.82	180.661				0	0	150	150	150	150		0	0	62.4372	64.6646	74.4537	74.916		0	0	1	1	1	1		0.969349	0.980277	0.959765	0.948483	0.935955	0.943834		320.227	314.336	260.055	267.753	218.497	262.496		53.9455	49.4752	50.8742	53.573
167615		291.239	264.65	211.181	216.958	147.314	193.318				0	0	150	150	150	150		0	0	62.2529	64.6206	74.7327	75.2933		0	0	1	1	1	1		0.9694	0.980285	0.960062	0.948903	0.936199	0.944175		320.227	314.336	259.669	267.679	218.425	262.486		53.9455	49.4752	50.5662	53.573
167695		278.038	255.344	208.627	220.857	150.483	212.566				0	0	150	150	150	150		0	0	61.5936	64.4126	73.6418	74.3376		0	0	1	1	1	1		0.969397	0.980216	0.959753	0.948689	0.936048	0.944137		320.227	314.338	259.705	267.717	218.491	262.487		53.9455	49.5312	49.8697	53.573
167795		259.722	267.462	191.903	199.924	141.014	182.186				0	0	150	150	150	150		0	0	60.2011	62.0585	72.3378	71.0367		0	0	1	1	1	1		0.969546	0.980837	0.959581	0.948591	0.935866	0.94397		320.224	314.234	260.102	267.734	218.433	262.489		53.9455	49.4752	50.5662	53.573
167875		268.954	241.588	200.597	198.835	148.259	183.052				0	0	150	150	150	150		0	0	58.9265	60.2276	71.175	69.9256		0	0	1	1	1	1		0.969507	0.980864	0.95969	0.948575	0.936429	0.943821		320.225	314.232	259.713	267.737	218.42	262.491		53.9455	49.4752	49.8697	53.573
167995		260.704	242.537	198.811	184.59	160.387	206.749				0	0	150	150	150	150		0	0	58.6099	59.5552	69.5505	67.699		0	0	1	1	1	1		0.969221	0.98076	0.960084	0.948562	0.936348	0.943854		320.121	314.317	259.666	267.739	218.472	262.496		53.9455	49.5312	49.6517	53.573
168075		264.848	267.334	206.605	200.823	139.67	192.649				0	0	150	150	150	150		0	0	58.9395	59.4086	69.8066	67.2379		0	0	1	1	1	1		0.969195	0.980716	0.960268	0.949654	0.93553	0.943654		319.727	314.24	259.407	267.3	218.441	262.492		53.6593	49.4752	49.6412	53.3118
168175		298.537	279.565	222.379	233.9	165.576	211.895				0	0	150	150	150	150		0	0	59.6295	58.1005	69.0341	66.1662		0	0	1	1	1	1		0.969138	0.980881	0.960232	0.949584	0.935534	0.943653		319.751	314.231	259.208	267.236	218.409	262.475		53.6593	49.4752	49.5733	53.1737
168255		266.73	274.458	221.73	220.828	145.432	185.943				0	0	150	150	150	150		0	0	58.4895	56.2663	68.2958	65.0534		0	0	1	1	1	1		0.969169	0.980976	0.960142	0.950492	0.936205	0.943637		320.128	314.219	259.213	267.223	218.355	261.815		53.9455	49.4752	49.5733	53.1737
168335		237.652	276.551	216.583	206.168	144.036	192.731				0	0	150	150	150	150		0	0	57.8795	53.9919	67.2108	63.0811		0	0	1	1	1	1		0.969367	0.980996	0.959825	0.950183	0.93683	0.943362		319.654	313.881	259.23	267.228	217.747	261.953		53.6593	49.402	49.5733	53.1737
168415		256.871	242.745	187.395	216.045	139.345	198.477				0	0	150	0	150	150		0	0	55.5838	0	66.8779	61.8366		0	0	1	0	1	1		0.969558	0.980727	0.959852	0.950065	0.937189	0.943315		319.574	314.239	259.187	267.229	217.509	261.977		53.6593	49.4752	49.5257	53.1737
168495		245.511	260.952	207.078	199.333	137.846	183.471				0	0	150	0	150	150		0	0	53.2913	0	65.7967	59.9341		0	0	1	0	1	1		0.969084	0.980545	0.959863	0.950037	0.937047	0.94325		319.774	314.249	259.491	267.23	217.718	261.745		53.6593	49.4752	49.5733	53.0125
168575		252.524	262.513	194.143	202.471	148.55	190.104				0	0	150	0	150	150		0	0	52.8169	0	64.8069	59.8408		0	0	1	0	1	1		0.968599	0.980431	0.959765	0.950363	0.937062	0.943145		319.979	314.33	259.205	267.182	217.715	261.747		53.9455	49.5312	49.5257	52.9533
168675		291.322	289.611	212.133	234.167	158.285	236.991				0	0	150	0	150	150		0	0	53.0842	0	64.2156	60.2221		0	0	1	0	1	1		0.968436	0.980495	0.959782	0.950798	0.936828	0.943226		319.406	314.327	258.922	267.151	217.561	261.125		53.6593	49.5312	49.5257	52.9245
168795		258.787	278.622	199.001	229.247	158.937	206.69				0	0	0	0	150	150		0	0	0	0	62.9944	58.2559		0	0	0	0	1	1		0.968251	0.980362	0.959647	0.95063	0.936718	0.943065		320.047	314.333	258.94	267.153	217.576	260.688		53.9455	49.5312	49.5257	52.6402
168875		256.341	255.966	198.943	210.895	165.962	207.757				0	0	0	0	150	150		0	0	0	0	61.933	56.7702		0	0	0	0	1	1		0.967895	0.980493	0.959461	0.950893	0.936461	0.943064		319.635	314.327	258.773	267.145	217.417	260.501		53.6593	49.5312	49.3568	52.6402
168995		265.503	262.939	222.049	228.134	152.393	197.317				0	0	0	0	150	150		0	0	0	0	61.6295	55.9586		0	0	0	0	1	1		0.967841	0.980372	0.959349	0.95071	0.936481	0.943226		319.658	314.332	258.787	267.152	217.369	260.479		53.6593	49.5312	49.3568	52.9245
169075		233.885	255.99	174.633	224.609	162.836	211.97				0	0	0	0	150	150		0	0	0	0	60.2024	54.3883		0	0	0	0	1	1		0.967598	0.980152	0.959267	0.95065	0.936391	0.9432		319.225	314.341	258.798	267.153	217.427	260.483		53.5473	49.5312	49.3568	52.9245
169175		277.297	290.306	217.469	242.189	159.518	210.342				0	0	0	0	150	150		0	0	0	0	59.3829	54.7825		0	0	0	0	1	1		0.967478	0.980079	0.959033	0.950667	0.936307	0.943198		319.253	314.273	258.633	267.152	217.369	260.483		53.5473	49.4752	49.3568	52.9245
169255		258.412	275.986	202.544	237.473	165.925	218.85				0	0	0	0	150	150		0	0	0	0	57.9946	54.1055		0	0	0	0	1	1		0.96738	0.98012	0.958919	0.951538	0.936023	0.943044		318.95	314.069	258.493	267.089	217.323	260.274		53.2513	49.402	49.049	52.9245
169375		266.825	266.936	214.602	212.165	152.865	191.203				0	0	0	0	150	150		0	0	0	0	56.0152	52.338		0	0	0	0	1	1		0.96747	0.980239	0.958918	0.952142	0.93582	0.942867		318.619	314.044	258.245	267.036	217.216	260.308		53.1305	49.3667	48.9538	52.9245
169455		253.822	263.232	213.95	227.168	148.083	218.452				0	0	0	0	150	0		0	0	0	0	54.2932	0		0	0	0	0	1	0		0.968292	0.979864	0.958672	0.952612	0.936019	0.942727		318.313	314.122	258.087	267.012	217.054	260.335		53.1305	49.3667	48.906	52.6402
169535		277.484	263.487	219.767	210.338	166.874	193.344				0	0	0	0	150	0		0	0	0	0	51.9303	0		0	0	0	0	1	0		0.968967	0.979852	0.958718	0.952637	0.93595	0.942684		317.562	314.284	258.292	267.011	217.2	260.552		52.6835	49.402	48.9538	52.6402
169615		261.126	260.069	201.612	213.512	161.762	202.592				0	0	0	0	150	0		0	0	0	0	50.9049	0		0	0	0	0	1	0		0.968357	0.979966	0.958668	0.952562	0.935635	0.942922		317.654	314.278	258.304	267.014	217.352	260.52		52.6835	49.402	48.9538	52.5197
169715		303.316	288.596	217.335	234.906	165.419	221.509				0	0	0	0	150	0		0	0	0	0	50.8487	0		0	0	0	0	1	0		0.96833	0.98003	0.958608	0.953246	0.936013	0.942903		317.665	314.275	258.087	266.989	217.193	260.523		52.6835	49.402	48.906	52.5043
169795		299.1	267.518	220.412	237.802	169.465	212				0	0	0	0	150	0		0	0	0	0	49.3706	0		0	0	0	0	1	0		0.969087	0.980017	0.958859	0.953389	0.93585	0.943231		317.368	314.346	257.877	266.983	217.336	260.238		52.1985	49.4752	48.706	52.5043
169875		273.729	256.169	213.547	223.318	165.517	221.519				0	0	0	0	150	0		0	0	0	0	48.2452	0		0	0	0	0	1	0		0.969042	0.97994	0.958747	0.953195	0.935729	0.943305		317.383	314.28	257.383	266.99	217.227	260.224		52.1985	49.402	48.6188	52.3838
169995		265.681	269.654	216.079	211.415	168.434	223.613				0	0	0	0	150	0		0	0	0	0	46.9246	0		0	0	0	0	1	0		0.969125	0.980094	0.958539	0.953209	0.935648	0.943233		317.559	314.343	257.482	267.069	217.237	260.479		52.1985	49.4752	48.548	52.3838
170075		315.215	263.479	225.392	207.416	181.731	201.59				0	0	0	0	150	0		0	0	0	0	47.2176	0		0	0	0	0	1	0		0.96925	0.980196	0.958591	0.953154	0.935612	0.943455		317.904	314.339	257.457	267.074	217.354	260.449		52.1985	49.4752	48.548	52.3838
170155		299.947	280.803	200.131	208.971	173.582	198.83				0	0	0	0	150	0		0	0	0	0	46.8418	0		0	0	0	0	1	0		0.969369	0.980203	0.958433	0.953073	0.935661	0.94319		317.851	314.339	256.977	267.157	217.35	260.484		52.1985	49.4752	48.5242	52.5043
170235		311.839	290.237	251.708	242.624	185.131	228.144				0	0	0	0	150	0		0	0	0	0	46.8144	0		0	0	0	0	1	0		0.96904	0.980362	0.958408	0.953163	0.935307	0.943171		317.383	314.258	256.978	267.156	217.274	260.249		52.1985	49.402	48.5242	52.5043
170335		275.385	278.613	252.872	238.366	175.114	215.086				0	0	0	0	150	0		0	0	0	0	45.7503	0		0	0	0	0	1	0		0.9688	0.980308	0.958272	0.953224	0.935264	0.943094		317.458	314.261	256.985	267.068	217.116	260.081		52.1985	49.402	48.5242	52.3838
170415		315.941	247.66	223.636	215.781	186.764	214.912				0	0	0	0	150	0		0	0	0	0	43.874	0		0	0	0	0	1	0		0.96885	0.980478	0.958248	0.954054	0.935183	0.943252		317.443	314.252	256.907	267.012	217.015	259.94		52.1985	49.402	48.128	52.2767
170495		304.321	264.28	220.054	233.714	169.389	214.435				0	0	0	0	0	0		0	0	0	0	0	0		0	0	0	0	0	0		0.96893	0.981148	0.958009	0.95501	0.935097	0.943073		317.418	314.183	256.773	266.893	217.021	259.957		52.1985	49.402	47.8388	52.2265
170575		281.407	264.114	214.331	222.145	159.028	234.707				0	0	0	0	0	0		0	0	0	0	0	0		0	0	0	0	0	0		0.969167	0.981173	0.957999	0.954978	0.935213	0.943029		317.941	314.297	256.774	266.978	217.123	260.086		52.1985	49.4752	47.8388	52.2767
170695		290.659	269.824	222.877	231.263	189.689	221.113				0	0	0	0	0	0		0	0	0	0	0	0		0	0	0	0	0	0		0.969189	0.982018	0.958085	0.954872	0.935114	0.943049		317.931	314.002	256.765	266.901	217.289	260.084		52.1985	49.402	47.8388	52.2265
170775		291.694	324.222	238.983	260.573	189.33	243.486				0	0	0	0	0	0		0	0	0	0	0	0		0	0	0	0	0	0		0.969539	0.982472	0.957916	0.954734	0.934975	0.943004		316.978	324.222	256.412	266.851	217.152	259.964		51.868	49.3667	47.5522	52.1573
170875		273.198	291.614	227.427	222.564	179.841	226.391				0	0	0	0	0	0		0	0	0	0	0	0		0	0	0	0	0	0		0.969239	0.982343	0.95804	0.953768	0.935622	0.94297		317.909	313.505	256.378	266.833	217.083	259.967		52.1985	49.3667	47.5522	52.132
170995		266.047	287.667	212.7	240.736	156.266	229.981				0	0	0	0	0	0		0	0	0	0	0	0		0	0	0	0	0	0		0.968566	0.981738	0.958051	0.953769	0.936349	0.942996		318.991	313.674	256.375	266.833	217.011	259.754		52.6835	49.3245	47.5522	52.132
171075		275.94	333.58	233.825	218.111	167.206	245.655				0	0	0	0	0	0		0	0	0	0	0	0		0	0	0	0	0	0		0.96846	0.981682	0.957887	0.95362	0.936241	0.942867		319.019	333.58	256.787	266.84	217.165	259.781		53.1305	49.3245	47.8388	51.9907
171155		264.779	284.665	212.101	224.69	166.481	235.679				0	0	0	0	0	0		0	0	0	0	0	0		0	0	0	0	0	0		0.968425	0.981753	0.958042	0.953544	0.936281	0.942801		319.32	314.096	256.926	266.893	217.304	259.984		53.2513	49.3245	48.128	51.9907
171235		271.533	278.02	222.397	230.013	175.309	225.074				0	0	0	0	0	0		0	0	0	0	0	0		0	0	0	0	0	0		0.967482	0.98165	0.958042	0.95368	0.936146	0.942713		319.346	314.122	256.926	266.972	217.314	260.111		53.504	49.3245	48.5242	52.132
171315		279.771	305.224	248.179	250.345	187.746	247.003				0	0	0	0	0	0		0	0	0	0	0	0		0	0	0	0	0	0		0.967764	0.981729	0.958212	0.954644	0.936116	0.942605		319.831	314.102	256.732	266.854	217.316	260.12		53.5473	49.3245	48.128	51.9907
171435		288.216	258.81	229.935	241.55	185.421	229.658				0	0	0	0	0	0		0	0	0	0	0	0		0	0	0	0	0	0		0.967709	0.981835	0.95818	0.953884	0.936058	0.942596		320.272	314.337	256.741	266.878	217.321	260.004		53.6593	49.3667	48.128	51.9907
171535		278.995	291.815	204.368	236.471	176.221	238.917				0	0	0	0	0	0		0	0	0	0	0	0		0	0	0	0	0	0		0.967659	0.98183	0.958188	0.953804	0.935861	0.942429		320.296	314.337	256.739	266.88	217.335	260.02		53.9455	49.402	47.8388	52.0312
171615		278.146	273.546	220.537	247.572	171.419	260.142				0	0	0	0	0	0		0	0	0	0	0	0		0	0	0	0	0	0		0.967722	0.982354	0.95817	0.954639	0.935597	0.942224		320.393	313.94	256.358	266.759	217.355	260.038		54.3555	49.3667	47.5522	51.9577
171695		292.943	266.021	203.655	232.818	182.973	228.338				0	0	0	0	0	0		0	0	0	0	0	0		0	0	0	0	0	0		0.96778	0.982356	0.95816	0.954496	0.935459	0.942092		320.387	313.94	256.746	266.771	217.37	260.188		54.3555	49.3667	47.8388	51.9577
171795		334.73	290.675	256.091	257.659	184.821	263.58				0	0	0	0	0	0		0	0	0	0	0	0		0	0	0	0	0	0		0.967709	0.982284	0.958298	0.954725	0.93565	0.942047		334.73	313.522	256.708	266.752	217.37	260.196		54.3555	49.0627	47.8388	51.9577
171875		302.876	292.617	244.043	255.576	199.74	248.981				0	0	0	0	0	0		0	0	0	0	0	0		0	0	0	0	0	0		0.967722	0.9823	0.958221	0.954925	0.935517	0.941851		320.393	313.45	256.355	266.593	217.361	260.068		53.9455	48.64	47.8388	51.9308
171995		279.098	285.797	213.9	230.28	174.964	221.553				0	0	0	0	0	0		0	0	0	0	0	0		0	0	0	0	0	0		0.967673	0.982158	0.958383	0.955053	0.935346	0.941835		320.397	313.384	256.232	266.58	217.369	260.07		53.6593	48.3665	47.5522	51.9308
172075		330.193	361.121	202.294	234.933	189.285	232.146				0	0	0	0	0	0		0	0	0	0	0	0		0	0	0	0	0	0		0.967719	0.982479	0.95834	0.954953	0.935006	0.94183		330.193	361.121	256.09	266.59	217.369	260.07		53.6593	48.3665	47.427	51.9308
172155		302.036	295.404	216.582	227.542	183.417	222.411				0	0	0	0	0	0		0	0	0	0	0	0		0	0	0	0	0	0		0.967654	0.98219	0.95854	0.955261	0.934891	0.941787		320.399	313.303	256.052	266.528	217.369	260.073		53.6593	48.2917	47.322	51.8955
172235		250.805	250.253	214.034	220.223	159.622	209.375				0	0	0	0	0	0		0	0	0	0	0	0		0	0	0	0	0	0		0.967654	0.982253	0.958403	0.95546	0.934863	0.941901		320.585	313.379	256.063	266.474	217.449	260.225		53.9455	48.3665	47.322	51.8955
172315		292.233	297.063	223.62	233.239	185.586	234.113				0	0	0	0	0	0		0	0	0	0	0	0		0	0	0	0	0	0		0.967827	0.982269	0.958485	0.955607	0.934768	0.941907		320.561	313.378	256.09	266.427	217.369	260.223		53.9455	48.3665	47.322	51.8955
172395		297.42	313.288	250.013	256.227	193.912	242.032				0	0	0	0	0	0		0	0	0	0	0	0		0	0	0	0	0	0		0.967852	0.982479	0.958552	0.955619	0.934878	0.941871		320.557	313.367	256.09	266.048	217.369	260.23		53.9455	48.3665	47.322	51.8852
172515		330.026	303.2	225.866	237.898	183.222	228.371				0	0	0	0	0	0		0	0	0	0	0	0		0	0	0	0	0	0		0.968015	0.981634	0.95862	0.95568	0.934836	0.941929		330.026	313.455	256.203	266.041	217.31	260.466		54.2608	48.64	47.322	51.8852
172595		286.047	278.024	234.268	232.995	173.745	214.341				0	0	0	0	0	0		0	0	0	0	0	0		0	0	0	0	0	0		0.968127	0.981628	0.958434	0.955649	0.934737	0.941775		320.832	313.704	256.09	266.044	217.317	260.486		54.5543	49.0627	47.322	51.8852
172695		296.134	289.818	236.225	233.323	184.302	212.718				0	0	0	0	0	0		0	0	0	0	0	0		0	0	0	0	0	0		0.968192	0.98144	0.958626	0.95558	0.935281	0.941684		320.825	313.757	255.997	266.052	217.276	260.499		54.5543	49.0627	47.2802	51.8852
172775		320.948	275.196	219.032	240.601	185.448	212.128				0	0	0	0	0	0		0	0	0	0	0	0		0	0	0	0	0	0		0.968383	0.981271	0.958495	0.955528	0.935253	0.941729		320.955	313.804	256.09	266.058	217.369	260.258		54.859	49.0627	47.322	51.8955
172875		344.24	326.465	253.225	246.815	236.695	244.992				0	0	0	0	0	0		0	0	0	0	0	0		0	0	0	0	0	0		0.968674	0.981507	0.958586	0.955597	0.9352	0.941798		344.24	326.465	256.09	266.05	236.695	260.244		54.859	49.0627	47.322	51.8955
172995		310.054	294.882	225.185	260.66	203.914	244.151				0	0	0	0	0	0		0	0	0	0	0	0		0	0	0	0	0	0		0.968674	0.981588	0.958604	0.955532	0.935042	0.942123		320.778	313.715	256	266.057	217.369	260.44		54.5543	49.0627	47.2802	51.8955
173075		313.558	297.18	226.785	239.56	191.922	249.047				0	0	0	0	0	0		0	0	0	0	0	0		0	0	0	0	0	0		0.968697	0.981845	0.958814	0.95573	0.935763	0.942297		320.652	313.644	255.671	266.035	217.343	260.416		54.5543	49.0627	47.1668	51.8955
173155		349.887	289.507	229.937	233.892	189.839	230.034				0	0	0	0	0	0		0	0	0	0	0	0		0	0	0	0	0	0		0.969005	0.981969	0.958703	0.955786	0.935763	0.942088		349.887	313.452	255.696	266.029	217.343	260.188		54.5543	48.64	47.2802	51.8955
173235		275.629	270.327	221.133	236.801	190.103	231.514				0	0	0	0	0	0		0	0	0	0	0	0		0	0	0	0	0	0		0.969056	0.981997	0.958913	0.955993	0.936052	0.942163		320.602	313.392	255.379	266.366	217.321	260.129		54.5543	48.3665	47.1668	51.9308
173335		296.275	297.556	213.081	238.082	175.701	243.68				0	0	0	0	0	0		0	0	0	0	0	0		0	0	0	0	0	0		0.969057	0.980958	0.958924	0.956359	0.935935	0.942356		320.601	313.364	255.377	266.212	217.37	260.142		54.5543	48.2917	47.1668	51.9308
173415		387.864	334.775	259.727	269.693	190.174	253.201				0	0	0	0	0	0		0	0	0	0	0	0		0	0	0	0	0	0		0.96894	0.981251	0.959076	0.956371	0.935941	0.942415		387.864	334.775	255.355	266.207	217.37	260.395		54.2608	48.2917	47.1668	51.9308
173535		306.04	286.692	261.68	231.034	197.015	266.539				0	0	0	0	0	0		0	0	0	0	0	0		0	0	0	0	0	0		0.968779	0.981223	0.959104	0.955388	0.935864	0.942367		320.307	313.266	255.072	266.073	217.37	260.405		54.2608	48.2917	47.0853	51.8955
173615		285.927	301.844	218.456	244.74	196.605	263.644				0	0	0	0	0	0		0	0	0	0	0	0		0	0	0	0	0	0		0.968916	0.981076	0.959093	0.956299	0.935807	0.942112		320.424	313.277	254.974	265.934	217.37	260.184		54.2608	48.2917	46.75	51.8852
173695		282.832	293.21	245.941	245.351	202.71	237.559				0	0	0	0	0	0		0	0	0	0	0	0		0	0	0	0	0	0		0.969029	0.981127	0.959013	0.956266	0.935319	0.942059		320.605	313.273	254.855	265.357	217.384	260.194		54.5543	48.2917	46.545	51.7863
173775		281.831	264.257	250.165	240.766	187.303	235.658				0	0	0	0	0	0		0	0	0	0	0	0		0	0	0	0	0	0		0.969074	0.980968	0.958968	0.956225	0.93568	0.942536		320.599	313.363	254.756	265.379	217.37	260.14		54.5543	48.3185	46.3105	51.7863
173855		300.838	293.013	246.693	242.861	186.537	230.616				0	0	0	0	0	0		0	0	0	0	0	0		0	0	0	0	0	0		0.969098	0.981064	0.958902	0.956374	0.935634	0.942758		320.746	313.442	254.758	265.934	217.535	260.329		54.859	48.3882	46.3105	51.8852
174035		359.094	295.681	268.521	260.088	199.218	237.658				0	0	0	0	0	0		0	0	0	0	0	0		0	0	0	0	0	0		0.968944	0.980961	0.959019	0.95656	0.935612	0.943576		359.094	313.447	268.521	265.934	217.37	260.172		54.5543	48.3882	46.1292	51.8852
174115		270.401	264.275	218.988	231.768	212.699	222.403				0	0	0	0	0	0		0	0	0	0	0	0		0	0	0	0	0	0		0.968983	0.980907	0.958782	0.956619	0.935776	0.94353		320.754	313.366	254.582	265.172	217.37	260.18		54.859	48.3185	46.1292	51.7863
174195		277.403	277.238	227.295	257.795	202.526	227.399				0	0	0	0	0	0		0	0	0	0	0	0		0	0	0	0	0	0		0.969035	0.980966	0.958683	0.956631	0.935756	0.94283		320.896	313.447	254.604	265.167	217.37	260.533		54.932	48.3185	46.3105	51.7863
174275		298.823	282.344	237.327	243.417	192.981	225.575				0	0	0	0	0	0		0	0	0	0	0	0		0	0	0	0	0	0		0.968959	0.981069	0.958882	0.95685	0.935815	0.942647		320.905	313.441	254.559	265.156	217.37	260.35		54.932	48.3185	46.3105	51.6723
174355		303.634	245.533	214.714	239.248	181.403	233.667				0	0	0	0	0	0		0	0	0	0	0	0		0	0	0	0	0	0		0.968927	0.981054	0.95889	0.956807	0.935956	0.942633		320.908	313.442	254.558	265.026	217.489	260.139		54.9668	48.2917	46.3105	51.5867
174435		328.601	278.867	247.437	267.238	218.737	243.543				0	0	0	0	0	0		0	0	0	0	0	0		0	0	0	0	0	0		0.96894	0.981097	0.958905	0.956571	0.93586	0.942626		328.601	313.458	254.758	265.097	217.503	260.354		54.9915	48.3185	46.545	51.5867
174515		310.313	293.638	241.615	247.931	227.862	244.262				0	0	0	0	0	0		0	0	0	0	0	0		0	0	0	0	0	0		0.968937	0.981299	0.958969	0.956497	0.935884	0.942828		321.093	313.796	254.756	264.59	227.862	260.533		55.0665	48.496	46.545	51.5867
174595		316.096	302.544	227.086	252.239	202.912	231.866				0	0	0	0	0	0		0	0	0	0	0	0		0	0	0	0	0	0		0.968592	0.981501	0.958931	0.956928	0.935703	0.943519		321.138	313.455	254.757	264.185	217.37	260.44		55.0665	48.3185	46.545	51.3992
174675		333.671	280.849	227.559	238.961	196.813	231.691				0	0	0	0	0	0		0	0	0	0	0	0		0	0	0	0	0	0		0.968741	0.981552	0.958911	0.957262	0.93571	0.942809		333.671	313.455	254.553	263.871	217.37	260.535		55.0665	48.3185	46.545	51.3132
174755		323.071	263.417	229.588	265.934	199.922	243.136				0	0	0	0	0	0		0	0	0	0	0	0		0	0	0	0	0	0		0.968726	0.981515	0.958864	0.95728	0.935847	0.942877		321.12	313.736	254.563	263.863	217.37	260.526		55.0665	48.496	46.545	51.3132
174875		282.974	277.138	207.681	243.271	192.74	228.039				0	0	0	0	0	0		0	0	0	0	0	0		0	0	0	0	0	0		0.968643	0.981549	0.95958	0.957109	0.93606	0.943735		321.131	313.726	254.404	263.496	217.32	260.142		55.0665	48.496	46.545	51.2913
174995		366.211	312.542	253.587	262.507	209.506	251.504				0	0	0	0	0	0		0	0	0	0	0	0		0	0	0	0	0	0		0.968383	0.981908	0.95966	0.957155	0.936053	0.943626		366.211	313.453	254.399	263.27	217.188	260.128		55.09	48.3185	46.545	51.2913
175075		310.015	290.926	249.471	269.656	192.795	254.98				0	0	0	0	0	0		0	0	0	0	0	0		0	0	0	0	0	0		0.968092	0.981863	0.960612	0.957198	0.936002	0.942766		321.19	313.639	254.282	263.256	217.194	260.097		55.09	48.3185	46.3105	51.2913
175155		301.415	276.833	229.683	246.53	178.848	246.033				0	0	0	0	0	0		0	0	0	0	0	0		0	0	0	0	0	0		0.96789	0.981827	0.960574	0.957164	0.936333	0.942827		321.033	313.405	254.263	263.267	217.012	260.092		55.0665	48.2917	46.1292	51.2913
175275		308.104	310.492	256.764	259.746	185.012	249.093				0	0	0	0	0	0		0	0	0	0	0	0		0	0	0	0	0	0		0.967809	0.981766	0.960834	0.95668	0.936188	0.942718		321.043	313.409	254.261	262.937	216.841	260.1		54.9915	48.2917	46.1292	51.2438
175355		294.493	327.677	232.222	276.055	182.053	279.546				0	0	0	0	0	0		0	0	0	0	0	0		0	0	0	0	0	0		0.967617	0.98184	0.960921	0.957153	0.936182	0.942674		321.068	327.677	254.261	276.055	216.842	279.546		54.9915	48.2917	46.1292	51.2438
175435		302.233	288.843	225.266	256.174	191.92	275.304				0	0	0	0	0	0		0	0	0	0	0	0		0	0	0	0	0	0		0.96758	0.981978	0.9609	0.957142	0.936195	0.942708		321.073	313.607	254.261	263.275	217.025	275.304		54.9915	48.2917	46.1292	51.2913
175515		321.299	292.465	244.272	267.025	213.259	258.722				0	0	0	0	0	0		0	0	0	0	0	0		0	0	0	0	0	0		0.967679	0.982193	0.96079	0.957126	0.936271	0.942786		321.06	314.085	254.261	263.281	217.018	260.095		54.9915	48.3185	46.1292	51.2913
175615		286.981	308.776	254.405	261.408	197.516	253.605				0	0	0	0	0	0		0	0	0	0	0	0		0	0	0	0	0	0		0.967699	0.982333	0.961059	0.957044	0.936289	0.943535		321.057	313.508	253.587	262.826	217.016	259.912		54.9915	48.2917	45.6848	51.2438
175715		338.007	286.447	271.324	249.739	216.349	249.953				0	0	0	0	0	0		0	0	0	0	0	0		0	0	0	0	0	0		0.967529	0.983234	0.961288	0.9569	0.936267	0.943841		338.007	313.33	271.324	262.87	217.018	259.6		54.9915	48.1825	45.4487	51.2438
175795		287.592	299.676	245.51	254.071	212.631	245.583				0	0	0	0	0	0		0	0	0	0	0	0		0	0	0	0	0	0		0.967382	0.983262	0.961184	0.95697	0.936236	0.943791		321.098	313.328	253.419	262.849	217.021	259.558		54.9915	48.1825	45.4123	51.2438
175875		286.495	276.673	219.929	228.818	183.266	241.193				0	0	0	0	0	0		0	0	0	0	0	0		0	0	0	0	0	0		0.967263	0.983086	0.960965	0.957058	0.93594	0.943697		321.114	313.425	253.446	262.45	216.882	258.778		55.0665	48.2917	45.4123	51.143
175995		293.575	334.504	252.566	266.883	211.306	257.911				0	0	0	0	0	0		0	0	0	0	0	0		0	0	0	0	0	0		0.967292	0.983014	0.960971	0.956929	0.935769	0.943599		321.11	334.504	253.446	262.308	216.719	258.725		55.0665	48.1825	45.4123	51.01
176115		288.604	342.011	236.182	260.953	205.331	244.453				0	0	0	0	0	0		0	0	0	0	0	0		0	0	0	0	0	0		0.967215	0.983876	0.960898	0.956852	0.9357	0.943437		321.12	342.011	253.246	262.31	216.611	258.333		55.0665	47.9877	45.4123	50.7022
176195		294.627	321.206	245.995	255.066	192.092	251.154				0	0	0	0	0	0		0	0	0	0	0	0		0	0	0	0	0	0		0.966836	0.983993	0.961201	0.956755	0.935614	0.94362		321.164	321.206	252.885	262.311	216.729	258.214		55.0665	47.9877	45.0925	50.7022
176295		308.405	380.623	243.037	246.801	191.016	265.161				0	0	0	0	0	0		0	0	0	0	0	0		0	0	0	0	0	0		0.96679	0.984098	0.96079	0.95677	0.93583	0.943488		321.168	380.623	252.874	262.282	216.715	258.216		54.9915	47.9877	45.0925	50.7022
176375		319.358	312.974	236.492	248.009	195.805	251.182				0	0	0	0	0	0		0	0	0	0	0	0		0	0	0	0	0	0		0.9668	0.984108	0.960669	0.956781	0.935852	0.94347		321.167	313.137	252.828	262.282	216.588	258.183		54.9915	47.6215	44.7867	50.7022
176455		294.644	311.093	255.283	257.532	208.184	248.063				0	0	0	0	0	0		0	0	0	0	0	0		0	0	0	0	0	0		0.966665	0.983893	0.960397	0.956657	0.936313	0.943586		321.181	313.142	252.839	262.289	216.382	258.18		55.0665	47.6215	44.7867	50.7022
176535		330.534	306.677	258.759	260.196	221.909	270.585				0	0	0	0	0	0		0	0	0	0	0	0		0	0	0	0	0	0		0.966729	0.984051	0.960321	0.956612	0.936262	0.943367		330.534	313.139	252.879	262.315	216.386	270.585		55.09	47.6215	45.0925	50.7022
176615		298.519	297.401	238.436	258.763	230.218	277.395				0	0	0	0	0	0		0	0	0	0	0	0		0	0	0	0	0	0		0.96658	0.983878	0.960364	0.956576	0.936136	0.943329		321.19	313.142	253.042	262.513	230.218	277.395		55.0665	47.6215	45.4123	51.01
176695		274.457	324.843	248.642	275.071	194.334	303.892				0	0	0	0	0	0		0	0	0	0	0	0		0	0	0	0	0	0		0.966835	0.984122	0.960482	0.95647	0.936083	0.943334		321.305	324.843	253.307	275.071	215.984	303.892		55.0665	47.4857	45.4487	50.7022
176775		304.323	288.683	239.964	259.672	215.623	274.478				0	0	0	0	0	0		0	0	0	0	0	0		0	0	0	0	0	0		0.966686	0.984133	0.960493	0.95632	0.936289	0.94348		321.31	312.967	253.013	262.541	215.969	274.478		55.0665	47.4857	45.4123	50.393
176875		311.139	272.914	227.472	261.675	231.707	273.12				0	0	0	0	0	0		0	0	0	0	0	0		0	0	0	0	0	0		0.966603	0.984101	0.960212	0.956422	0.936331	0.943479		321.313	312.973	253.077	262.34	231.707	273.12		55.0665	47.4857	45.4123	50.3173
176995		332.844	295.216	260.58	269.699	210.71	273.513				0	0	0	0	0	0		0	0	0	0	0	0		0	0	0	0	0	0		0.96639	0.98412	0.96	0.956204	0.936295	0.943442		332.844	312.97	253.126	262.297	215.968	273.513		55.0665	47.4857	45.4123	50.1257
177075		342.739	298.109	262.284	264.196	219.122	277.287				0	0	0	0	0	0		0	0	0	0	0	0		0	0	0	0	0	0		0.966256	0.984266	0.960217	0.956287	0.936153	0.943824		342.739	312.943	252.88	262.296	215.889	277.287		55.0665	47.4857	45.0925	50.1257
177175		335.983	300.083	278.009	267.164	207.482	248.004				0	0	0	0	0	0		0	0	0	0	0	0		0	0	0	0	0	0		0.966257	0.984624	0.96115	0.956104	0.936202	0.943568		335.983	313.084	278.009	262.299	215.975	258.084		54.9915	47.6215	44.7867	50.1257
177255		288.966	288.741	238.599	266.098	214.145	229.065				0	0	0	0	0	0		0	0	0	0	0	0		0	0	0	0	0	0		0.966043	0.9845	0.962829	0.95607	0.936281	0.94319		321.246	313.16	252.787	262.299	215.882	258.099		54.9915	47.9877	44.6887	50.1257
177335		305.478	284.519	239.66	250.987	198.193	253.441				0	0	0	0	0	0		0	0	0	0	0	0		0	0	0	0	0	0		0.966246	0.984476	0.963948	0.95615	0.93631	0.943024		321.225	313.259	252.572	262.231	215.846	258.106		54.9915	48.1825	44.3625	50.0465
177435		304.482	256.675	232.391	257.167	205.065	243.774				0	0	0	0	0	0		0	0	0	0	0	0		0	0	0	0	0	0		0.966422	0.98451	0.963957	0.956158	0.936234	0.942853		321.206	313.257	252.571	262.231	215.846	258.113		54.9915	48.1825	44.3625	50.0465
177535		320.787	297.587	246.451	273.157	211.966	276.963				0	0	0	0	0	0		0	0	0	0	0	0		0	0	0	0	0	0		0.966542	0.984081	0.963845	0.956284	0.936033	0.942856		321.315	313.463	252.699	273.157	215.848	276.963		55.0665	48.2917	44.6887	50.1257
177615		333.92	318.15	266.442	273.507	232.259	266.62				0	0	0	0	0	0		0	0	0	0	0	0		0	0	0	0	0	0		0.966547	0.984118	0.963777	0.956293	0.935982	0.94286		333.92	318.15	266.442	273.507	232.259	258.199		55.09	48.2917	44.7867	50.3173
177695		323	319.602	242.553	281.351	220.488	273.564				0	0	0	0	0	0		0	0	0	0	0	0		0	0	0	0	0	0		0.966397	0.984356	0.963664	0.956256	0.935941	0.942829		321.393	319.602	252.875	281.351	215.902	273.564		55.09	48.2917	44.7867	50.393
177775		300.381	335.185	228.422	287.34	204.147	260.412				0	0	0	0	0	0		0	0	0	0	0	0		0	0	0	0	0	0		0.966146	0.984404	0.963619	0.956683	0.936095	0.942732		321.41	335.185	252.876	287.34	215.893	258.226		55.09	48.1065	44.7867	50.393
177855		290.519	344.536	253.569	260.328	214.571	264.018				0	0	0	0	0	0		0	0	0	0	0	0		0	0	0	0	0	0		0.966103	0.984387	0.963566	0.956742	0.936126	0.942669		321.413	344.536	252.876	262.492	215.891	258.227		55.09	48.1065	44.6887	50.7022
177995		293.175	364.869	225.643	246.11	198.374	242.884				0	0	0	0	0	0		0	0	0	0	0	0		0	0	0	0	0	0		0.96599	0.983359	0.963672	0.956785	0.93603	0.942621		321.333	364.869	252.875	262.486	215.896	258.619		55.0665	48.1065	44.6887	50.7022
178075		337.225	435.945	232.49	272.001	213.944	258.231				0	0	0	0	0	0		0	0	0	0	0	0		0	0	0	0	0	0		0.965943	0.984462	0.963606	0.956674	0.935931	0.942454		337.225	435.945	252.876	272.001	215.996	258.756		55.0665	48.0798	44.6887	50.7022
178195		327.787	371.576	249.333	274.265	221.752	263.154				0	0	0	0	0	0		0	0	0	0	0	0		0	0	0	0	0	0		0.966063	0.983529	0.963556	0.956524	0.935993	0.942283		327.787	371.576	252.876	274.265	221.752	258.769		55.09	47.81	44.6887	50.7022
178275		376.719	307.949	228.137	259.054	185.777	254.612				0	0	0	0	0	0		0	0	0	0	0	0		0	0	0	0	0	0		0.965949	0.984534	0.963554	0.956448	0.935987	0.942709		376.719	313.255	252.876	262.337	216.526	258.749		55.0665	47.4095	44.7867	50.393
178355		347.023	325.946	240.556	264.54	196.39	241.481				0	0	0	0	0	0		0	0	0	0	0	0		0	0	0	0	0	0		0.966093	0.984442	0.963591	0.956309	0.935938	0.94286		347.023	325.946	252.876	262.355	216.537	258.745		55.09	47.4095	45.0925	50.393
178435		314.612	288.503	239.045	241.34	203.15	223.347				0	0	0	0	0	0		0	0	0	0	0	0		0	0	0	0	0	0		0.9661	0.984497	0.963499	0.956368	0.935909	0.942847		321.769	313.258	253.006	262.348	216.544	258.962		55.1408	47.4095	45.4123	50.393
178515		294.419	274.685	229.627	242.322	186.644	234.281				0	0	0	0	0	0		0	0	0	0	0	0		0	0	0	0	0	0		0.966251	0.984779	0.963606	0.956451	0.935918	0.942926		321.97	313.386	253.285	262.527	216.542	259.375		55.4358	47.81	45.4487	50.7022
178635		312.816	310.634	237.929	271.965	220.334	254.035				0	0	0	0	0	0		0	0	0	0	0	0		0	0	0	0	0	0		0.96618	0.984705	0.963456	0.956266	0.935952	0.942927		321.971	313.394	253.489	271.965	216.846	259.598		54.7438	48.0743	45.6848	51.01
178715		326.467	292.828	252.886	273.752	218.332	248.712				0	0	0	0	0	0		0	0	0	0	0	0		0	0	0	0	0	0		0.966197	0.984774	0.963329	0.956234	0.935922	0.94287		326.467	313.386	253.5	273.752	216.984	259.78		54.7438	48.0743	45.6848	51.143
178795		292.131	315.375	228.489	261.597	193.794	246.466				0	0	0	0	0	0		0	0	0	0	0	0		0	0	0	0	0	0		0.966317	0.984649	0.963065	0.956406	0.936059	0.942733		321.97	315.375	253.581	263.039	217.048	259.808		54.7438	48.0743	45.6848	51.143
178875		290.227	288.765	236.733	238.079	200.14	237.402				0	0	0	0	0	0		0	0	0	0	0	0		0	0	0	0	0	0		0.966196	0.984667	0.962912	0.956373	0.936153	0.942689		321.971	313.245	253.582	263.627	217.041	260.067		54.3795	47.81	45.6848	51.2438
178995		291.518	307.551	229.07	249.038	197.631	242.761				0	0	0	0	0	0		0	0	0	0	0	0		0	0	0	0	0	0		0.966219	0.984707	0.962911	0.956383	0.93617	0.942691		321.971	313.242	253.582	263.623	217.039	260.066		54.0383	47.81	45.6848	50.762
179095		279.457	269.457	223.036	240.324	198.624	243.379				0	0	0	0	0	0		0	0	0	0	0	0		0	0	0	0	0	0		0.966344	0.98467	0.962998	0.956617	0.936303	0.942387		322.446	313.398	254.05	264.136	217.193	260.141		55.0428	48.0743	45.6848	50.8095
179195		308.406	313.168	265.117	257.604	207.062	268.939				0	0	0	0	0	0		0	0	0	0	0	0		0	0	0	0	0	0		0.966265	0.984736	0.963226	0.956461	0.936361	0.942426		323.036	313.723	265.117	264.136	217.524	268.939		55.0053	47.99	46.1292	50.8095
179275		300.014	301.645	254.973	262.084	213.67	259.601				0	0	0	0	0	0		0	0	0	0	0	0		0	0	0	0	0	0		0.966038	0.9847	0.963203	0.95641	0.936198	0.94281		323.115	313.733	254.294	264.137	217.584	260.137		55.0988	47.99	45.9625	50.5433
179355		289.01	305.824	224.358	267.219	207.536	241.974				0	0	0	0	0	0		0	0	0	0	0	0		0	0	0	0	0	0		0.965924	0.984696	0.963062	0.956349	0.9362	0.943003		323.163	314.416	254.299	264.151	218.068	260.282		55.3228	48.0138	45.9625	50.556
179435		275.354	304.635	212.247	246.02	201.218	240.694				0	0	0	0	0	0		0	0	0	0	0	0		0	0	0	0	0	0		0.966868	0.98344	0.963037	0.956343	0.936299	0.942991		323.142	314.242	254.3	264.151	218.035	260.284		54.7093	47.99	45.9625	50.5675
179515		321.454	312.685	231.143	243.469	204.62	243.867				0	0	0	0	0	0		0	0	0	0	0	0		0	0	0	0	0	0		0.967491	0.983315	0.96289	0.956316	0.936091	0.943124		323.118	314.306	254.305	264.152	218.105	260.259		54.7093	48.0138	45.9625	49.6888
179595		269.662	287.738	226.238	244.522	211.902	237.708				0	0	0	0	0	0		0	0	0	0	0	0		0	0	0	0	0	0		0.966751	0.981739	0.962787	0.956425	0.93611	0.943007		323.144	315.095	254.308	264.244	218.098	260.281		54.246	48.2963	46.2095	49.0862
179675		292.181	300.238	230.121	250.987	198.568	236.976				0	0	0	0	0	0		0	0	0	0	0	0		0	0	0	0	0	0		0.966954	0.981452	0.962918	0.95643	0.936149	0.943087		323.18	315.194	254.382	264.615	218.369	260.583		54.1662	49.0927	46.4195	48.7445
179755		302.216	352.164	261.926	270.887	214.446	248.873				0	0	0	0	0	0		0	0	0	0	0	0		0	0	0	0	0	0		0.966846	0.981462	0.962824	0.956194	0.936139	0.942981		323.19	352.164	254.71	270.887	218.423	260.611		53.9658	48.731	44.8695	48.4315
179875		297.998	321.641	238.682	256.933	220.675	246.565				0	0	0	0	0	0		0	0	0	0	0	0		0	0	0	0	0	0		0.96685	0.98145	0.962573	0.956185	0.936031	0.942972		323.408	321.641	254.774	265.206	218.425	260.613		53.8995	48.467	43.9555	48.162
179995		286.234	276.66	214.471	240.34	201.67	237.333				0	0	0	0	0	0		0	0	0	0	0	0		0	0	0	0	0	0		0.966883	0.981384	0.962466	0.956214	0.93618	0.942995		323.391	315.558	254.793	265.561	218.422	260.974		53.73	48.5457	43.9555	47.1527
180075		296.592	290.137	224.152	227.677	183.801	220.51				0	0	0	0	0	0		0	0	0	0	0	0		0	0	0	0	0	0		0.965993	0.981287	0.962298	0.956068	0.936393	0.943651		323.847	315.569	254.814	265.595	218.418	260.805		53.5215	48.4965	43.385	45.1142
180155		283.581	291.178	230.646	225.807	201.045	220.314				0	0	0	0	0	0		0	0	0	0	0	0		0	0	0	0	0	0		0.965973	0.981277	0.962435	0.956198	0.93635	0.943469		323.858	315.571	254.796	265.565	218.419	260.852		52.9177	48.4965	42.5248	44.349
180275		304.84	296.017	251.052	259.418	209.892	240.522				0	0	0	0	0	0		0	0	0	0	0	0		0	0	0	0	0	0		0.965976	0.981391	0.962414	0.956432	0.936337	0.943485		324.162	316.081	254.799	265.51	218.419	260.848		53.0445	48.7178	42.0228	43.5982
180355		315.859	287.494	237.21	251.43	204.733	239.247				0	0	0	0	0	0		0	0	0	0	0	0		0	0	0	0	0	0		0.965903	0.981391	0.962805	0.956324	0.936348	0.943492		324.167	316.081	254.715	265.535	218.419	260.846		51.424	48.439	40.2843	42.5052
180455		344.314	281.388	235.166	252.579	195.276	241.052				0	0	0	0	0	0		0	0	0	0	0	0		0	0	0	0	0	0		0.96641	0.981349	0.962833	0.956323	0.936326	0.943502		344.314	316.386	254.935	265.536	218.53	261.47		50.723	47.8827	39.0857	41.4482
180555		349.273	287.698	220.995	243.535	191.392	229.263				0	0	0	0	0	0		0	0	0	0	0	0		0	0	0	0	0	0		0.966508	0.981481	0.962871	0.956095	0.936582	0.943669		349.273	316.491	255.002	265.853	218.72	261.231		50.1235	47.9457	38.9635	40.387
180635		303.188	283.813	240.054	229.6	209.739	217.238				0	0	0	0	0	0		0	0	0	0	0	0		0	0	0	0	0	0		0.966515	0.981478	0.962873	0.956118	0.936717	0.943617		324.853	316.491	255.208	265.851	218.756	261.306		50.1187	47.449	38.991	39.6615
180715		294.456	275.223	232.809	211.773	185.774	202.369				0	0	0	0	0	0		0	0	0	0	0	0		0	0	0	0	0	0		0.966528	0.981472	0.962948	0.956045	0.936791	0.943595		325.24	316.491	255.279	265.858	218.737	263.175		49.693	47.2807	38.9772	39.4885
180795		272.797	294.745	251.198	227.091	180.726	247.299				0	0	0	0	0	0		0	0	0	0	0	0		0	0	0	0	0	0		0.966429	0.98141	0.962938	0.955956	0.936803	0.943452		325.276	316.495	255.279	265.865	218.737	263.198		49.249	47.1932	38.635	38.5153
180875		372.16	336.889	256.924	281.086	200.807	254.393				0	0	0	0	0	0		0	0	0	0	0	0		0	0	0	0	0	0		0.966435	0.981215	0.963274	0.956045	0.936709	0.943516		372.16	336.889	255.275	281.086	218.758	263.188		49.249	47.1695	38.236	37.879
180995		325.056	272.582	242.063	237.809	189.984	236.941				0	0	0	0	0	0		0	0	0	0	0	0		0	0	0	0	0	0		0.967252	0.98143	0.963426	0.956634	0.936639	0.943523		325.056	316.494	255.273	265.806	218.778	263.187		49.029	46.4882	37.7912	37.2088
181075		280.655	274.474	229.617	230.366	191.542	224.818				0	0	0	0	0	0		0	0	0	0	0	0		0	0	0	0	0	0		0.967331	0.98153	0.963302	0.956521	0.936788	0.943668		325.496	316.553	255.395	265.816	219.121	263.164		49.0185	46.0962	37.4552	36.7023
181175		277.656	316.576	216.543	231.863	185.571	249.518				0	0	0	0	0	0		0	0	0	0	0	0		0	0	0	0	0	0		0.966559	0.981475	0.963426	0.957294	0.936585	0.943671		325.875	316.576	255.572	265.651	219.134	263.163		48.3832	46.1393	37.4178	35.946
181315		293.757	353.91	225.26	233.194	174.83	252.422				0	0	0	0	0	0		0	0	0	0	0	0		0	0	0	0	0	0		0.966657	0.981565	0.963576	0.957559	0.93685	0.943647		326.575	353.91	255.558	265.589	219.104	263.167		48.1652	46.6028	37.3423	35.6685
181395		327.611	343.083	246.938	244.907	204.204	253.061				0	0	0	0	0	0		0	0	0	0	0	0		0	0	0	0	0	0		0.966708	0.981642	0.963659	0.957577	0.936648	0.943852		327.611	343.083	255.55	265.585	219.13	262.978		48.0727	45.1345	37.0985	35.1495
181475		297.761	359.493	225.567	229.578	195.034	242.946				0	0	0	0	0	0		0	0	0	0	0	0		0	0	0	0	0	0		0.967153	0.981601	0.963546	0.957401	0.936839	0.943811		326.864	359.493	255.561	265.626	219.199	263.038		47.715	44.502	36.9193	34.714
181555		278.086	313.459	226.583	233.342	199.443	233.116				0	0	0	0	0	0		0	0	0	0	0	0		0	0	0	0	0	0		0.967276	0.981433	0.963815	0.9574	0.936734	0.943739		327.048	316.961	255.535	265.626	219.204	263.141		47.0995	44.502	36.786	34.714
181635		280.422	293.82	233.65	248.989	206.242	242.405				0	0	0	0	0	0		0	0	0	0	0	0		0	0	0	0	0	0		0.967331	0.981326	0.963754	0.957387	0.936631	0.943539		327.042	317	255.541	265.629	219.207	263.184		46.2448	44.3252	36.786	34.714
[truncated: 11,873 more rows]
[truncated: 2 more columns]
