# Supplementary material for: Data on microcirculatory perfusion dips in the resting nail bed
Source: Data Brief. 2018 Oct 27;21:1232–5. doi: 10.1016/j.dib.2018.10.077 (PMC6231364; doi:10.1016/j.dib.2018.10.077)
Supplement: Supplementary file 22 — Supplementary material [file mmc22.xlsx]

## Sheet: Del1
Time lapsed (ms)		Dig II dx	Dig II sin	Dig III dx	Dig III sin	Dig IV dx	Dig IV sin
0		320.048	299.566	307.13	281.531	278.565	225.758		Session_2 for testsubject_10
95		280.522	312.178	271.807	270.1	272.151	223.844
180		313.395	301.49	258.973	258.57	258.972	229.479
260		257.315	287.731	223.956	255.787	262.818	256.315
360		290.678	296.648	313.479	310.579	260.487	288.382
440		360.762	334.399	300.226	335.507	290.579	267.463
520		327.931	316.121	312.289	276.044	303.556	252.208
600		352.173	338.391	338.604	337.004	357.947	273.976
680		407.535	356.192	344.979	312.909	351.261	295.23
800		417.666	374.618	347.625	369.506	368.295	293.863
880		426.312	376.463	343.695	326.635	353.304	311.822
1020		344.681	296.05	293.294	268.393	292.78	244.258
1120		346.503	321.351	319.798	272.116	285.029	249.29
1199		322.373	282.546	277.052	281.829	293.806	222.061
1280		321.878	303.687	272.423	311.898	284.337	221.575
1359		337.37	350.715	298.08	338.917	322.632	278.409
1440		341.875	282.018	284.711	264.845	271.98	239.137
1520		301.292	308.161	268.908	295.284	237.647	236.179
1600		310.242	281.765	270.716	238.046	276.254	230.726
1680		301.836	264.581	299.557	252.566	303.313	259.898
1760		282.254	297.352	281.23	288.118	277.424	240.759
1860		303.963	283.977	242.526	253.568	278.116	239.344
2020		268.804	292.655	257.044	266.28	255.221	228.711
2100		267.446	316.115	229.076	254.555	257.813	230.509
2180		281.186	307.438	236.307	256.236	234.02	242.663
2260		303.356	340.794	296.485	315.807	279.686	293.143
2340		342.311	318.902	299.548	293.159	281.967	248.546
2460		286.851	328.406	258.386	300.498	269.603	274.558
2540		288.793	260.186	277.483	280.877	285.852	241.742
2620		277.106	298.785	266.65	269.141	268.139	235.716
2700		295.963	330.168	313.668	284.017	268.032	249.136
2780		266.619	308.447	236.274	282.973	255.029	239.215
2860		284.04	265.265	248.743	263.737	238.712	241.181
3020		256.071	259.877	256.577	238.949	251.389	223.336
3100		258.169	285.578	240.654	237.471	247.112	243.396
3180		308.805	303.42	269.363	272.15	251.969	261.424
3260		326.197	266.789	276.182	295.623	274.695	274.242
3380		292.484	283.802	285.767	279.858	266.909	242.186
3460		265.481	302.189	278.143	273.346	273.554	230.811
3540		284.023	292.666	237.389	277.879	258.847	237.349
3640		259.083	255.336	248.898	258.114	255.086	242.349
3720		279.733	281.318	250.083	265.792	246.311	226.175
3800		296.409	277.359	233.854	251.418	261.487	232.186
3880		271.107	306.927	242.979	243.201	254.596	243.907
4000		299.593	289.201	276.748	261.461	291.024	227.72
4109		298.383	288.882	288.188	296.037	274.318	288.075
4220		290.097	297.979	275.914	310.31	280.895	272.94
4300		252.625	283.772	262.55	287.525	241.216	263.591
4380		290.619	262.475	280.527	285.307	272.404	256.713
4460		284.664	299.406	282.881	293.852	267.355	263.544
4540		252.413	267.665	266.158	268.992	274.88	245.076
4620		302.641	309.549	268.773	271.797	277.768	233.341
4700		278.832	298.36	244.065	265.175	265.545	236.421
4780		278.253	274.607	235.464	252.238	257.494	244.554
4860		289.024	307.294	259.987	261.024	241.633	219.06
5020		326.583	339.341	317.015	304.266	286.303	279.203
5100		312.335	297.439	316.089	287.582	273.632	260.641
5180		264.202	302.182	290.93	267.835	268.328	259.353
5260		309.876	298.142	278.159	276.602	272.666	234.676
5340		307.093	301.801	286.549	261.045	230.347	244.234
5420		308.716	266.16	298.605	267.189	270.98	256.71
5520		276.206	279.465	248.428	261.963	264.193	223.397
5620		271.36	288.603	249.852	247.271	260.539	251.962
5720		283.028	310.136	266.657	255.502	288.569	257.293
5800		307.095	315.816	249.779	279.919	278.392	272.873
5880		317.475	325.744	283.402	300.37	292.122	268.275
6000		294.666	310.207	273.934	301.824	298.682	247.077
6100		346.321	341.75	268.909	303.963	249.035	284.947
6180		284.701	356.3	281.564	308.031	307.67	257.1
6260		310.886	283.945	287.37	274.859	248.03	250.468
6340		297.893	286.388	270.395	268.586	266.256	231.882
6420		276.663	252.069	259.18	237.406	262.381	250.353
6500		298.071	246.849	254.035	259.135	243.195	250.996
6599		303.169	316.832	265.531	277.852	269.357	248.569
6680		294.583	305.085	304.596	265.699	249.52	250.913
6780		323.564	330.914	294.211	304.072	304.259	257.542
6860		304.755	307.496	287.629	329.385	285.636	266.694
7000		316.437	296.933	260.674	274.116	279.175	222.586
7080		300.845	335.348	265.075	289.634	285.075	254.979
7160		302.358	310.355	263.453	301.998	260.849	228.157
7240		341.132	279.749	240.248	323.41	319.46	258.643
7320		299.868	311.634	250.601	267.11	244.276	267.66
7400		277.229	273.139	257.364	274.841	257.11	272.101
7500		275.117	258.589	272.763	265.728	261.172	250.066
7600		291.896	306.758	231.818	259.531	306.317	243.845
7680		269.662	328.215	254.23	280.598	285.959	248.73
7760		336.273	356.241	308.639	345.7	281.033	276.513
7840		306.089	313.312	327.874	292.927	275.819	289.746
8000		321.712	302.09	264.381	321.934	303.506	256.386
8079		317.143	315.348	274.293	316.256	288.35	255.377
8160		306.408	316.295	307.927	266.669	287.627	252.231
8240		335.256	312.559	268.629	285.235	264.002	270.431
8320		297.244	308.529	277.383	298.842	272.207	266.075
8400		280.719	272.877	283.812	241.101	255.451	265.754
8520		275.312	307.98	267.553	303.775	287.19	257.368
8600		295.533	309.318	268.326	286.428	259.661	277.959
8680		356.09	361.95	309.135	334.092	267.738	276.668
8800		320.43	320.82	324.358	295.726	265.901	268.514
8880		335.074	314.434	297.742	284.6	244.564	236.419
9000		328.724	279.694	295.898	299.118	243.409	259.007
9079		312.555	272.277	271.934	258.681	268.25	271.281
9179		360.656	326.358	298.209	272.878	279.14	216.574
9260		341.509	303.431	308.619	273.024	273.212	261.261
9360		378.653	291.137	278.606	268.917	240.995	237.404
9440		316.422	314.184	269.153	268.621	301.899	246.27
9520		382.34	276.551	283.317	286.887	279.361	256.048
9620		355.167	298.112	310.598	317.668	293.5	255.047
9700		353.495	350.745	313.152	318.853	297.693	261.045
9800		330.973	336.873	297.402	303.274	283.001	272.118
9880		298.77	306.829	296.46	293.641	289.347	248.353
10000		307.139	288.727	301.92	267.386	276.762	271.012
10080		338.28	299.142	314.077	295.172	276.023	266.883
10160		301.908	388.21	268.856	290.552	278.481	252.53
10239		295.488	324.586	259.037	278.608	253.898	243.606
10320		323.87	301.625	271.258	250.168	276.516	269.632
10420		325.49	285.946	277.507	268.095	264.841	257.334
10520		318.867	291.729	247.923	264.598	239.587	228.658
10600		291.244	283.178	280.128	283.508	271.038	255.506
10680		325.056	318.262	290.808	308.604	275.762	269.519
10760		345.017	350.267	323.363	312.994	316.145	279.136
10840		297.238	340.355	308.128	263.868	280.753	257.176
11000		308.522	331.451	266.959	300.848	277.516	268.285
11079		327.482	340.224	286.044	321.055	284.078	297.662
11160		305.826	318.679	282.733	298.948	260.939	259.908
11239		357.97	296.358	289.959	259.897	266.033	259.258
11320		325.959	310.404	298.091	265.049	279.155	264.59
11400		276.855	267.498	260.653	268.93	251.385	239.946
11480		277.813	315.999	267.894	247.27	235.236	235.677
11579		294.322	298.963	285.471	236.077	228.936	251.743
11680		361.504	314.099	301.03	329.84	297.414	279.277
11780		336.005	344.437	300.818	291.265	284.517	291.181
11880		311.58	308.186	325.219	254.81	278.264	268.906
12000		332.412	327.177	277.088	323.051	281.484	232.783
12119		307.321	337.527	273.368	302.474	266.005	247.019
12200		271.189	336.777	239.248	262.575	246.951	234.475
12280		290.015	320.124	270.552	289.841	262.438	253.29
12360		265.632	281.82	273.497	293.399	258.972	257.535
12460		273.02	292.828	259.744	280.567	268.972	253.968
12540		313.339	310.297	292.048	311.192	246.563	262.519
12619		334.941	331.877	293.639	359.219	310.103	289.333
12720		333.355	278.353	284.105	259.27	277.712	268.619
12800		306.3	280.719	307.86	299.958	268.478	241.786
12882		310.877	298.935	325.011	270.631	285.977	249.279
13000		295.983	313.637	287.721	238.22	245.069	251.593
13079		294.115	309.413	278.464	253.593	284.047	257.826
13160		286.245	277.488	309.091	262.136	236.081	259.141
13239		290.631	308.265	270.519	261.855	271.664	228.251
13320		272.013	261.202	275.248	265.072	242.178	245.945
13420		296.7	292.49	268.001	221.895	240.272	255.941
13520		290.256	339.865	317.132	312.484	292.309	298.17
13600		319.689	361.549	306.394	312.151	278.738	282.225
13700		284.417	297.974	299.878	277.861	268.06	271.994
13800		323.65	267.521	283.241	251.782	295.816	260.865
13880		309.553	309.828	297.263	273.804	253.15	256.113
14000		262.417	316.662	280.597	278.387	265.662	269.695
14080		288.04	258.873	284.011	254.052	270.118	260.4
14159		314.213	301.999	250.858	250.319	253.33	255.46
14240		284.596	283.498	284.294	271.135	261.781	250.541
14319		306.145	329.127	278.78	254.581	258.308	244.159
14419		277.603	308.209	287.823	284.639	267.201	256.955
14539		303.297	338.795	305.19	320.026	302.417	280.773
14639		311.627	304.699	294.747	287.731	272.831	264.498
14719		285.29	284.066	280.508	286.183	289.09	265.461
14799		292.411	282.129	274.748	247.221	301.741	238.714
14879		267.999	303.244	308.483	261.255	278.597	238.345
14999		290.77	294.901	271.878	276.847	265.801	206.031
15079		289.248	293.969	262.856	282.67	266.905	233.446
15180		289.813	275.326	293.35	258.149	274.863	251.289
15280		270.075	293.231	261.148	253.389	294.324	232.43
15360		301.468	329.741	286.431	242.077	282.92	242.903
15440		329.126	332.987	331.534	368.654	311.055	298.565
15540		314.651	295.332	338.514	310.765	285.588	258.397
15639		303.325	289.405	294.027	256.625	284.764	249.531
15720		323.047	301.75	301.157	256.775	302.065	243.587
15800		309.732	283.259	316.978	300.302	260.378	256.427
15880		286.964	309.041	291.763	278.893	304.456	247.485
16000		269.782	285.121	305.067	277.074	258.186	246.786
16079		326.631	307.832	298.24	277.819	274.81	226.792
16179		295.019	322.212	302.621	254.605	254.173	226.892
16260		332.301	295.09	311.234	243.152	250.468	246.44
16360		326.668	338.715	359.439	309.937	290.935	269.079
16439		327.722	330.986	314.339	316.268	303.253	270.115
16540		309.353	329.751	314.751	278.537	255.691	243.944
16619		322.439	285.358	278.787	241.316	267.681	233.057
16719		379.722	278.236	293.544	293.778	297.496	225.499
16799		306.413	304.23	293.318	278.197	288.862	262.376
16879		311.509	288.26	306.559	311.178	308.561	265.699
16999		310.636	358.568	281.335	300.126	267.921	262.492
17079		357.451	317.175	342.37	292.131	255.187	297.154
17159		336.989	364.058	325.141	344.68	290.433	305.096
17259		327.86	364.138	315.402	315.628	319.066	301.854
17339		309.763	357.264	316.337	329.53	268.275	299.45
17419		323.493	305.789	290.22	314.343	272.728	255.681
17499		340.831	317.541	291.559	309.094	256.994	309.719
17580		312.833	312.656	282.062	336.342	260.518	282.777
17680		306.935	290.302	275.264	351.611	263.719	282.572
17760		309.137	307.679	276.824	285.049	277.649	280.851
17859		301.536	328.641	271.248	275.72	289.678	257.404
17999		301.994	291.343	253.598	291.266	268.149	264.977
18099		330.597	326.653	300.142	292.603	275.048	249.572
18179		367.464	333.18	333.264	293.728	321.039	276.521
18299		341.002	330.745	318.433	314.725	264.739	259.002
18379		309.146	343.7	290.93	277.951	238.757	266.235
18459		325.249	348.742	290.456	312.966	274.318	291.945
18539		285.556	333.268	279.64	309.182	275.944	269.293
18619		340.626	306.033	279.598	270.01	258.207	275.544
18699		289.06	302.164	276.657	265.772	248.135	252.535
18779		297.03	301.384	283.273	264.637	265.431	266.428
18859		309.654	287.019	255.036	276.564	240.63	251.769
18999		296.599	282.388	262.686	264.698	251.627	251.609
19099		332.227	318.399	273.83	280.492	278.323	271.215
19179		323.532	309.8	282.541	292.767	244.313	261.18
19259		344.036	339.377	299.733	322.591	286.64	278.967
19379		317.493	325.216	281.158	301.806	271.147	269.825
19459		318.758	296.029	262.926	304.853	242.182	289.134
19539		308.912	388.451	266.128	321.109	291.393	286.389
19619		300.024	311.871	311.8	301.414	265.015	252.975
19699		326.997	281.996	274.353	296.101	297.297	240.712
19779		290.327	325.577	257.79	261.647	268.558	252.13
19859		289.707	297.846	254.756	256.406	244.025	250.42
19999		309.595	299.614	247.383	297.751	240.41	257.518
20079		289.98	272.931	287.46	263.527	233.365	278.584
20159		312.751	302.187	271.907	260.246	293.593	253.375
20259		318.39	327.624	303.421	304.332	333.593	289.893
20379		322.27	313.331	284.87	275.719	263.117	302.633
20459		276.569	315.569	274.74	278.96	277.325	266.223
20540		321.868	303.717	286.197	263.971	266.153	264.617
20619		308.455	315.096	296.586	248.558	281.942	250.772
20699		293.852	277.766	274.835	251.955	289.838	250.855
20779		309.905	278.957	258.796	263.979	236.47	229.863
20859		267.091	320.873	252.347	251.542	230.633	245.448
20999		293.117	317.827	236.746	254.377	257.768	235.211
21079		280.149	286.462	265.342	265.524	239.1	232.054
21159		338.443	305.728	308.049	262.839	294.063	264.064
21239		326.766	305.827	317.414	280.321	250.988	276.319
21359		324.271	308.493	265.997	320.837	260.734	282.977
21439		309.515	290.016	290.021	294.274	272.978	262.056
21519		325.179	299.444	287.524	276.023	251.759	246.534
21599		305.522	275.444	279.28	245.727	253.51	258.066
21679		278.729	265.069	303.158	269.317	280.411	259.149
21759		293.913	243.953	272.121	260.558	231.1	258.871
21859		265.255	300.339	249.788	281.165	219.851	232.006
22019		324.846	325.129	288.687	275.05	276.217	278.869
22139		364.721	349.557	306.596	327.448	276.502	286.541
22239		308.014	302.467	277.641	260.519	298.935	267.328
22319		305.484	291.662	294.216	276.974	247.254	263.414
22399		299.771	310.915	285.936	279.413	246.029	260.858
22479		310.021	321.411	295.069	276.68	258.863	265.984
22559		301.549	282.462	285.558	284.49	258.919	239.262
22639		303.465	318.51	285.074	291.026	269.787	235.969
22719		285.517	343.105	262.731	289.48	234.204	268.139
22799		256.588	323.993	256.767	277.749	242.275	287.83
22879		293.828	303.145	250.548	283.397	255.514	255.156
22999		292.296	335.307	309.102	298.407	281.15	255.053
23079		317.534	337.219	307.888	290.765	281.12	252.459
23199		304.073	292.532	312.66	299.761	264.708	261.463
23279		316.13	302.432	278.336	286.301	267.895	261.405
23359		301.807	305.191	289.792	289.027	265.893	270.957
23439		301.816	327.992	260.53	282.397	280.944	260.453
23519		328.96	272.489	293.571	268.625	214.861	241.17
23599		278.984	282.799	276.104	275.469	265.289	228.005
23679		279.561	265.243	250.755	264.267	234.725	240.757
23759		288.128	302.931	234.918	271.36	246.115	249.558
23839		294.375	302.034	253.743	272.278	263.313	262.347
23999		290.553	304.168	264.171	297.104	284.092	250.662
24079		326.487	342.752	317.426	330.354	265.093	288.554
24199		316.481	318.944	316.577	265.653	294.604	248.825
24279		288.555	273.339	261.239	279.089	270.38	260.065
24359		280.29	298.836	266.169	284.779	251.2	274.929
24439		270.197	327.983	282.965	278.42	275.531	274.006
24519		309.084	271.321	312.972	295.706	259.547	257.084
24599		324.51	273.32	282.964	261.147	237.756	232.391
24679		263.893	288.503	244.209	260.067	226.277	247.202
24759		246.416	264.001	236.207	268.335	228.714	241.524
24859		259.154	271.248	249.085	235.417	223.295	254.221
24999		279.011	251.771	244.583	245.768	240.114	247.858
25099		315.987	319.443	308.185	321.298	272.806	280.584
25179		305.961	323.321	291.446	291.174	277.142	246
25299		267.672	318.828	222.842	262.441	257.321	231.957
25379		313.426	292.492	252.814	261.814	246.191	233.757
25459		289.984	292.751	275.67	269.384	254.299	254.562
25539		274.143	315.804	267.681	270.246	244.067	266.377
25619		278.733	307.983	285.321	269.759	217.32	246.752
25699		262.865	287.332	268.46	242.61	216.794	257.784
25779		256.934	279.892	234.026	264.158	222.431	286.786
25859		253.853	291.48	228.261	291.742	233.987	253.574
25999		318.074	304.298	314.085	311.621	301.566	268.545
26079		291.698	297.255	291.18	290.895	244.188	265.085
26179		256.544	299.565	284.572	273.077	266.109	262.971
26259		279.563	270.908	240.884	258.717	229.172	258.134
26339		263.386	322.014	253.268	265.955	265.859	258.15
26419		260.864	281.942	255.714	288.228	230.464	255.362
26519		271.158	265.594	284.859	255.41	235.024	238.56
26599		246.633	302.613	225.876	251.055	236.956	254.168
26679		242.007	299.942	251.383	247.847	242.95	229.016
26779		244.39	295.548	259.693	263.222	250.748	237.273
26879		278.927	303.156	276.742	292.567	301.524	263.3
26999		291.807	299.202	277.184	284.473	266.179	244.019
27099		287.836	293.309	276.124	244.917	242.542	240.309
27179		272.232	302.219	267.152	274.644	272.737	236.57
27259		279.223	296.334	243.063	262.29	249.033	242.423
27339		311.299	285.59	269.781	246.259	214.416	268.209
27419		278.83	299.524	265.355	257.447	236.853	234.624
27499		256.764	290.822	259.128	274.409	245.412	239.198
27579		252.992	272.634	254.489	251.407	236.335	231.388
27699		282.269	306.459	238.157	262.037	252.967	275.92
27779		295.018	322.882	281.321	314.289	269.714	251.157
27859		301.859	334.35	268.562	308.414	256.179	286.59
28019		285.132	261.475	273.372	254.61	248.445	244.74
28099		261.227	281.926	270.608	287.853	256.45	250.959
28179		267.194	313.674	256.539	252.382	250.673	249.768
28259		313.698	307.993	261.589	272.769	231.846	253.886
28339		278.872	315.653	261.538	265.324	240.552	279.015
28419		277.99	290.196	236.208	263.653	233.675	248.028
28499		278.073	263.629	254.324	266.35	249.328	248.131
28619		282.287	278.782	238.173	248.575	242.028	235.327
28699		326.802	313.45	274.013	299.983	272.023	297.671
28779		294.317	345.803	265.922	311.334	300.894	279.201
28879		317.32	305.009	280.426	309.346	250.379	268.584
28999		300.882	280.638	276.515	278.025	232.234	255.277
29099		267.754	298.235	265.866	329.341	280.909	293.234
29179		298.06	267.487	239.69	280.953	239.23	253.835
29259		285.428	287.419	269.755	270.362	219.628	262.061
29339		274.804	318.758	259.455	293.261	236.903	246.685
29439		272.563	298.952	268.425	270.364	240.16	248.565
29519		318.877	313.409	292.065	270.548	241.545	253.717
29619		325.937	303.675	337.141	313.948	291.066	276.509
29719		284.768	358.111	275.869	295.207	265.998	265.037
29799		286.554	292.188	244.937	230.431	220.171	265.855
29879		277.11	302.583	292.456	292.719	262.476	254.395
29999		282.199	282.195	273.627	268.64	244.685	249.92
30099		276.673	311.83	289.432	264.109	232.051	251.647
30199		260.084	304.29	241.941	271.172	216.052	248.12
30299		250.946	248.941	242.795	253.726	238.427	257.642
30379		269.047	323.215	283.085	260.766	209.411	244.274
30461		350.137	341.174	313.65	313.863	285.833	287.768
30539		269.575	331.938	297.632	280.374	272.239	251.503
30639		283.595	288.979	286.644	255.093	244.405	259.554
30719		295.443	322.359	262.16	271.394	214.716	265.821
30799		277.8	294.132	273.698	274.473	260.327	250.637
30879		313.145	290.137	259.291	281.558	264.901	280.531
30999		303.115	295.22	269.314	275.14	271.591	250.402
31079		288.826	318.763	263.299	246.713	246.539	238.355
31159		284.654	299.631	259.538	237.838	252.486	261.344
31239		283.568	263.927	301.405	242.988	236.943	254.913
31339		333.879	348.109	294.976	322.702	273.291	285.53
31439		283.869	317.231	310.909	288.108	282.454	263.5
31539		285.194	312.349	297.157	282.304	235.149	240.617
31619		286.339	251.41	299.448	226.637	232.083	267.064
31699		259.357	305.566	274.318	244.544	250.797	247.866
31779		292.023	323.549	273.764	290.052	278.731	261.38
31859		281.758	271.343	291.094	240.985	257.413	234.057
31999		268.528	269.94	252.676	247.718	262.791	257.538
32079		292.724	307.692	242.955	252.552	262.299	251.643
32179		256.314	295.777	262.211	255.135	239.923	247.645
32259		315.912	341.304	263.301	308.73	260.757	251.149
32379		352.905	317.721	302.703	298.992	269.618	291.025
32459		278.339	307.492	295.441	328.98	254.793	253.192
32539		292.599	296.681	294.822	272.777	269.116	288.037
32619		301.071	288.505	260.779	266.539	252.278	247.355
32699		303.185	296.266	271.477	294.732	246.758	262.616
32779		303.421	290.057	278.084	302.142	257.666	279.937
32859		285.899	324.066	280.555	257.493	231.693	252.023
32999		247.054	254.56	311.489	226.45	229.307	245.478
33079		271.13	268.083	270.141	252.035	253.385	256.762
33159		294.543	320.609	279.639	300.164	272.418	291.57
33239		283.524	328.767	287.43	295.928	235.409	281.038
33339		312.665	304.584	286.93	327.475	277.332	251.07
33439		346.064	308.932	278.773	279.257	271.379	250.4
33519		300.337	329.061	263.713	285.176	291.367	266.811
33599		329.529	319.042	281.196	302.506	273.588	268.934
33679		289.691	313.275	254.605	271.093	236.003	242.919
33759		268.135	290.852	259.613	265.939	216.552	257.964
33859		282.036	292.859	274.175	275.562	218.333	254.9
34019		274.579	284.523	261.144	248.089	237.95	233.551
34099		338.418	351.221	318.9	290.369	300.719	268.731
34179		347.832	385.769	273.261	304.824	274.748	288.307
34299		296.33	331.012	326.689	301.785	245.03	269.337
34379		332.61	298.802	275.965	271.209	241.715	271.883
34459		301.115	300.965	282.484	288.797	247.756	280.136
34539		298.275	305.59	257.75	265.895	257.253	264.219
34619		279.588	277.049	278.708	268.633	281.721	265.789
34699		297.149	282.603	259.297	259.218	260.791	250.037
34779		290.454	296.903	244.942	237.881	286.095	247.742
34879		302.577	328.531	277.212	264.732	270.146	235.255
34999		321.672	324.501	283.52	289.832	248.712	248.706
35099		293.666	306.624	280.308	268.366	247.308	283.184
35179		285.259	300.339	283.012	283.443	232.476	285.644
35279		280.018	301.466	247.488	288.985	253.83	246.417
35359		285.828	299.042	296.277	279.208	262.474	256.858
35439		338.496	284.248	293.727	250.137	243.344	251.702
35519		276.977	271.444	274.968	241.398	224.581	245.34
35599		290.621	290.159	245.812	247.225	263.142	249.648
35703		276.645	301.531	257.232	287.544	238.563	257.72
35779		288.291	283.512	235.329	270.319	214.067	244.668
35879		299.476	271.087	295.054	281.293	188.025	248.596
35999		354.99	333.179	306.661	317.04	263.121	280.104
36079		341.508	282.775	321.114	304.072	291.795	281.892
36199		315.409	283.605	279.799	292.427	234.87	263.323
36279		322.667	332.851	280.401	273.924	243.536	246.11
36359		308.151	293.1	250.731	291.154	245.881	242.882
36439		301.521	285.638	278.363	280.223	272.792	253.234
36519		255.024	299.737	244.786	275.297	264.909	253.915
36599		274.389	312.086	245.508	302.958	244.594	267.568
36679		300.609	271.309	263.201	259.436	244.99	245.581
36759		289.955	303.528	245.853	284.39	231.11	252.563
36859		308.506	299.278	306.81	272.607	271.081	252.168
36999		329.489	295.19	326.388	281.362	269.603	264.537
37099		309.253	287.233	284.828	254.779	255.314	272.378
37179		296.418	328.543	268.861	254.084	259.686	246.146
37259		334.827	293.56	269.983	270.492	270.905	252.875
37339		323.249	267.175	297.638	258.498	238.181	222.85
37419		296.05	281.352	311.19	275.91	250.908	243.334
37499		278.215	268.546	255.821	277.676	259.773	239.661
37579		299.695	267.116	243.347	280.505	270.298	245.649
37679		272.209	302.612	250.307	262.999	250.823	222.374
37779		333.849	310.392	265.484	319.354	281.844	257.114
37859		335.668	321.905	351.71	311.177	283.849	292.067
37999		291.257	281.281	283.887	312.344	275.676	276.566
38079		326.923	306.376	272.626	287.139	275.841	246.804				Peak detection							AUC							Time							a							PU(a)							Perfusion variability
38159		296.289	310.722	286.198	256.265	272.437	278.074
38239		311.462	315.221	280.431	308.076	270.993	256.684				Dig II dx	Dig II sin	Dig III dx	Dig III sin	Dig IV dx	Dig IV sin		Dig II dx	Dig II sin	Dig III dx	Dig III sin	Dig IV dx	Dig IV sin		Dig II dx	Dig II sin	Dig III dx	Dig III sin	Dig IV dx	Dig IV sin		Dig II dx	Dig II sin	Dig III dx	Dig III sin	Dig IV dx	Dig IV sin		Dig II dx	Dig II sin	Dig III dx	Dig III sin	Dig IV dx	Dig IV sin		Dig II dx	Dig II sin	Dig III dx	Dig III sin
38319		323.975	269.532	259.084	276.812	246.727	253.556
38399		329.409	289.589	263.532	289.899	248.373	257.079				0	0	0	0	0	0		0	0	0	0	0	0		0	0	0	0	0	0		1.00997	1.00272	1.00372	1.00948	1.00139	1.00469		329.409	317.151	290.032	289.999	269.658	268.304		32.9602	34.8228	31.4003	28.8097
38479		289.902	264.877	245.65	280.115	226.939	235.968				0	0	0	0	0	0		0	0	0	0	0	0		0	0	0	0	0	0		1.01039	1.00266	1.00401	1.00972	1.00128	1.00478		310.896	316.839	289.782	289.867	269.61	268.299		32.8885	34.6643	31.2513	28.7087
38579		251.455	275.288	271.417	265.019	253.253	256.714				0	0	0	0	0	0		0	0	0	0	0	0		0	0	0	0	0	0		1.01029	1.00251	1.00368	1.00971	1.00126	1.00463		310.792	316.464	289.806	289.663	269.611	268.308		32.778	34.5568	31.2513	28.5785
38679		327.059	333.754	310.794	360.636	294.874	290.386				0	0	0	0	0	0		0	0	0	0	0	0		0	0	0	0	0	0		1.01027	1.00239	1.00371	1.0098	1.00113	1.00473		327.059	333.754	310.794	360.636	294.874	290.386		32.7972	34.1773	30.9835	28.5785
38759		305.061	281.103	321.642	311.168	268.636	301.825				0	0	0	0	0	0		0	0	0	0	0	0		0	0	0	0	0	0		1.01037	1.0024	1.00385	1.00983	1.00111	1.0046		310.128	316.283	321.642	311.168	269.447	301.825		32.1845	34.1332	30.8372	28.5707
38879		328.744	293.763	291.672	300.119	286.489	267.802				0	0	0	0	0	0		0	0	0	0	0	0		0	0	0	0	0	0		1.01033	1.00209	1.00385	1.00974	1.00107	1.00443		328.744	315.806	289.431	300.119	286.489	267.802		32.1845	33.9705	31.084	28.4345
39001		385.675	323.147	312.028	283.759	257.611	284.834				0	0	0	0	0	0		0	0	0	0	0	0		0	0	0	0	0	0		1.01001	1.00216	1.00403	1.00982	1.00077	1.00462		385.675	323.147	312.028	289.35	269.203	284.834		32.1305	33.9705	31.084	28.4585
39119		309.293	353.963	289.405	285.917	296.308	274.636				0	0	0	0	0	0		0	0	0	0	0	0		0	0	0	0	0	0		1.0101	1.00202	1.00377	1.0098	1.00079	1.00453		309.939	353.963	289.433	289.351	296.308	274.636		32.1305	34.0743	31.084	28.4585
39199		309.886	316.489	302.135	293.597	266.763	262.246				0	0	0	0	0	0		0	0	0	0	0	0		0	0	0	0	0	0		1.01005	1.0019	1.00353	1.00954	1.00027	1.0048		309.943	315.871	302.135	289.455	269.604	268.167		32.1305	34.0743	31.3353	28.788
39279		313.381	331.328	280.029	283.862	279.089	267.299				0	0	0	0	0	0		0	0	0	0	0	0		0	0	0	0	0	0		1.00947	1.00168	1.00317	1.00933	1.0001	1.00473		309.982	331.328	289.747	289.463	279.089	268.231		32.1305	34.0743	31.0885	28.788
39359		308.667	292.616	278.528	264.055	281.744	245.229				0	0	0	0	0	0		0	0	0	0	0	0		0	0	0	0	0	0		1.00934	1.00129	1.00282	1.0088	0.999429	1.00461		309.99	316.085	289.922	289.499	281.744	268.309		32.1305	34.2688	31.1838	28.788
39439		305.589	288.122	288.049	244.287	261.876	251.37				0	0	0	0	0	0		0	0	0	0	0	0		0	0	0	0	0	0		1.00929	1.00149	1.00258	1.00858	0.99886	1.00429		309.901	315.707	290.111	289.844	269.578	268.244		32.0163	33.805	31.4175	28.788
39559		353.522	310.374	292.669	284.599	255.271	257.032				0	0	0	0	0	0		0	0	0	0	0	0		0	0	0	0	0	0		1.00909	1.00145	1.00261	1.00845	0.998764	1.00429		353.522	315.711	290.109	289.57	269.618	268.244		31.8988	33.805	31.4175	28.7545
39639		352.73	348.648	329.404	334.754	321.784	284.075				0	0	0	0	0	0		0	0	0	0	0	0		0	0	0	0	0	0		1.00897	1.00136	1.00252	1.00845	0.998802	1.00398		352.73	348.648	329.404	334.754	321.784	284.075		31.8988	33.5455	31.1838	28.511
39719		355.427	320.373	294.836	289.019	298.323	282.728				0	0	0	0	0	0		0	0	0	0	0	0		0	0	0	0	0	0		1.00886	1.0014	1.00275	1.00915	0.99873	1.00413		355.427	320.373	294.836	289.254	298.323	282.728		31.7118	33.4448	31.4305	28.359
39799		329.419	343.754	301.221	258.818	267.864	283.372				0	0	0	0	0	0		0	0	0	0	0	0		0	0	0	0	0	0		1.00914	1.00203	1.00262	1.00903	0.999265	1.00423		329.419	343.754	301.221	289.273	269.192	283.372		31.5892	33.4448	31.587	28.359
39879		331.131	301.543	284.514	274.771	262.568	271.428				0	0	0	0	0	0		0	0	0	0	0	0		0	0	0	0	0	0		1.00909	1.00193	1.00289	1.00875	0.999758	1.00438		331.131	315.569	289.913	289.305	268.963	271.428		31.6697	33.4448	31.7878	28.359
39999		307.002	303.187	311.983	281.64	259.832	262.49				0	0	0	0	0	0		0	0	0	0	0	0		0	0	0	0	0	0		1.00883	1.00184	1.00287	1.00859	0.999801	1.00434		309.606	315.569	311.983	289.074	268.956	267.724		31.6765	33.5983	31.6932	28.4153
40099		309.082	297.887	258.673	292.709	266.529	272.052				0	0	0	0	0	0		0	0	0	0	0	0		0	0	0	0	0	0		1.00889	1.00189	1.00323	1.00862	0.999912	1.00417		309.595	315.579	289.866	289.069	268.94	272.052		31.6765	33.5498	31.8363	28.4153
40179		305.9	257.115	277.773	227.983	247.125	265.356				0	0	0	0	0	0		0	0	0	0	0	0		0	0	0	0	0	0		1.00887	1.00132	1.00271	1.00884	0.99988	1.00433		309.599	315.569	289.937	289.035	269.151	267.766		31.6765	33.449	31.7878	28.29
40259		315.889	301.016	282.924	287.921	244.273	245.18				0	0	0	0	0	0		0	0	0	0	0	0		0	0	0	0	0	0		1.00886	1.00092	1.00269	1.00815	0.999655	1.00457		315.889	315.569	290.103	289.142	269.166	267.75		31.6765	33.449	31.8208	28.007
40339		321.149	279.47	273.727	248.558	236.99	237.428				0	0	0	0	0	0		0	0	0	0	0	0		0	0	0	0	0	0		1.00893	1.00093	1.00279	1.00818	0.999753	1.00459		321.149	315.569	290.26	289.137	269.16	267.749		31.6765	33.449	32.034	28.007
40439		307.752	273.242	274.792	285.065	250.7	266.559				0	0	0	0	0	0		0	0	0	0	0	0		0	0	0	0	0	0		1.00892	1.00091	1.00241	1.0083	0.999661	1.00464		309.513	315.569	290.303	289.12	269.166	267.628		31.6765	33.449	32.034	28.007
40539		318.336	313.313	296.17	305.026	277.431	255.628				0	0	0	0	0	0		0	0	0	0	0	0		0	0	0	0	0	0		1.00898	1.00077	1.00242	1.00789	0.999628	1.00479		318.336	315.569	296.17	305.026	277.431	267.618		31.0875	33.6203	32.034	27.9278
40619		323.815	275.311	294.571	322.076	257.435	269.148				0	0	0	0	0	0		0	0	0	0	0	0		0	0	0	0	0	0		1.00912	1.00133	1.00266	1.00789	0.999537	1.00479		323.815	315.379	294.571	322.076	268.996	269.148		30.8338	33.5993	31.6643	27.9185
40719		321.397	291.619	279.178	280.055	250.686	277.712				0	0	0	0	0	0		0	0	0	0	0	0		0	0	0	0	0	0		1.00902	1.00185	1.00283	1.00792	0.999527	1.00452		321.397	315.271	290.093	289.024	268.998	277.712		30.908	33.631	31.6643	27.9185
40799		325.371	299.216	269.277	280.402	278.787	263.734				0	0	0	0	0	0		0	0	0	0	0	0		0	0	0	0	0	0		1.00881	1.00259	1.00264	1.00806	0.999281	1.00444		325.371	315.013	290.107	289.023	278.787	267.412		30.908	33.5255	31.8208	28.2015
40879		324.178	304.403	288.845	268.089	252.37	272.468				0	0	0	0	0	0		0	0	0	0	0	0		0	0	0	0	0	0		1.00879	1.00349	1.00257	1.00797	0.999219	1.00432		324.178	314.861	290.112	289.023	268.799	272.468		30.908	33.5255	31.8208	28.2015
40999		323.59	292.141	250.552	325.751	252.984	262.234				0	0	0	0	0	0		0	0	0	0	0	0		0	0	0	0	0	0		1.00889	1.00395	1.0026	1.00865	0.999228	1.00471		323.59	314.202	290.11	325.751	268.555	267.39		30.9515	33.5255	31.8208	27.9185
41099		266.015	296.296	254.589	286.261	241.07	260.823				0	0	0	0	0	0		0	0	0	0	0	0		0	0	0	0	0	0		1.00904	1.00357	1.00264	1.00875	0.999381	1.0044		309.35	314.324	290.107	289.049	268.529	267.531		31.2052	33.37	31.8208	27.9278
41199		293.675	291.231	274.234	274.834	246.747	252.852				0	0	0	0	0	0		0	0	0	0	0	0		0	0	0	0	0	0		1.00911	1.00347	1.00273	1.00812	0.999481	1.00428		309.291	314.358	290.267	289.348	268.763	267.654		31.2052	33.37	32.1905	28.1218
41279		287.59	294.391	272.056	270.913	233.765	239.472				0	0	0	0	0	0		0	0	0	0	0	0		0	0	0	0	0	0		1.00902	1.00335	1.00253	1.00812	0.99965	1.00431		309.292	313.842	290.29	289.348	268.74	267.652		31.0875	32.9755	31.818	28.0978
41359		310.869	313.099	301.215	274.736	284.236	268.638				0	0	0	0	0	0		0	0	0	0	0	0		0	0	0	0	0	0		1.00918	1.00396	1.00268	1.00818	0.999494	1.00394		309.291	313.65	301.215	289.441	284.236	268.638		31.0875	32.4567	31.6823	28.3015
41439		312.258	333.575	316.278	311.824	284.679	277.573				0	0	0	0	0	0		0	0	0	0	0	0		0	0	0	0	0	0		1.00927	1.00411	1.00252	1.00818	0.999537	1.00402		309.29	333.575	316.278	311.824	284.679	277.573		31.0875	32.4567	31.6823	28.3015
41539		287.016	315.569	275.024	271.436	259.485	265.529				0	0	0	0	0	0		0	0	0	0	0	0		0	0	0	0	0	0		1.00948	1.00429	1.00223	1.00796	0.99942	1.00422		309.27	313.607	290.323	289.458	269.182	267.659		30.8338	32.4567	31.6823	28.3015
41639		296.191	317.756	287.803	261.969	229.739	257.32				0	0	0	0	0	0		0	0	0	0	0	0		0	0	0	0	0	0		1.00954	1.00404	1.00245	1.00805	0.999448	1.00426		309.189	313.639	290.121	289.455	269.18	267.539		30.8938	32.6123	31.3125	28.3015
41719		290.462	287.635	293.356	277.044	221.521	255.625				0	0	0	0	0	0		0	0	0	0	0	0		0	0	0	0	0	0		1.00947	1.00488	1.00238	1.008	0.999249	1.00453		309.083	313.529	290.127	289.423	269.193	267.405		30.6035	33.0605	31.4483	27.9915
41799		303.076	291.6	289.186	291.263	246.411	289.729				0	0	0	0	0	0		0	0	0	0	0	0		0	0	0	0	0	0		1.00924	1.00484	1.0022	1.00803	0.999397	1.00463		309.06	313.533	290.327	289.423	269.018	289.729		30.4842	33.1583	31.818	27.9915
41879		301.181	312.599	265.613	266.108	234.903	243.392				0	0	0	0	0	0		0	0	0	0	0	0		0	0	0	0	0	0		1.00922	1.00477	1.00223	1.00803	0.999386	1.00448		308.966	313.543	290.323	289.423	269.019	267.409		30.3045	33.408	32.1905	28.0978
41999		264.01	283.307	258.384	259.297	270.416	241.196				0	0	0	0	0	0		0	0	0	0	0	0		0	0	0	0	0	0		1.00941	1.00478	1.00242	1.0079	0.999311	1.00429		308.96	313.541	290.631	289.424	269.031	267.425		30.3045	33.1583	32.5068	27.9915
42099		258.619	293.811	253.018	253.015	245.732	253.594				0	0	0	0	0	0		0	0	0	0	0	0		0	0	0	0	0	0		1.0097	1.00395	1.00262	1.008	0.999146	1.00404		309.032	313.698	290.588	289.457	269.056	267.552		30.3665	33.5793	32.5068	28.3015
42179		281.363	263.77	249.992	262.023	232.289	244.333				0	0	0	0	0	0		0	0	0	0	0	0		0	0	0	0	0	0		1.00991	1.00408	1.00261	1.00807	0.999156	1.00396		309.083	313.696	290.59	289.455	269.054	267.678		30.776	33.5793	32.5068	28.1803
42279		277.956	295.201	279.592	284.526	235.5	265.328				0	0	0	0	0	0		0	0	0	0	0	0		0	0	0	0	0	0		1.00996	1.00411	1.00265	1.00804	0.999137	1.00406		309.083	313.696	290.581	289.456	269.057	267.67		30.7323	33.5793	32.5068	28.3015
42359		341.897	303.61	314.96	322.435	276.24	289.879				0	0	0	0	0	0		0	0	0	0	0	0		0	0	0	0	0	0		1.01003	1.00411	1.00276	1.00814	0.999212	1.00412		341.897	313.63	314.96	322.435	269.046	289.879		30.3227	33.1583	32.7075	28.3015
42459		292.549	304.848	273.1	296.462	256.925	268.811				0	0	0	0	0	0		0	0	0	0	0	0		0	0	0	0	0	0		1.01017	1.0041	1.0029	1.00813	0.999238	1.00409		309.003	313.442	290.248	296.462	268.796	268.811		30.3227	32.6033	32.3913	27.9915
42559		288.29	358.745	256.055	296.724	237.958	266.91				0	0	0	0	0	0		0	0	0	0	0	0		0	0	0	0	0	0		1.01026	1.00405	1.00278	1.00801	0.999088	1.00414		308.997	358.745	290.262	296.724	268.579	267.43		30.3227	32.853	32.4398	27.9915
42639		305.469	279.585	251.778	289.414	222.719	230.259				0	0	0	0	0	0		0	0	0	0	0	0		0	0	0	0	0	0		1.01011	1.00405	1.00285	1.00794	0.999079	1.00399		309.007	313.443	290.254	289.424	268.818	267.446		30.3665	32.853	32.4398	27.9915
42719		290.205	322.415	236.833	279.622	258.079	251.031				0	0	0	0	0	0		0	0	0	0	0	0		0	0	0	0	0	0		1.01008	1.00403	1.0025	1.00772	0.999039	1.00438		309.009	322.415	290.293	289.426	269.072	267.407		30.3665	32.853	32.4398	28.0978
42799		290.748	286.501	261.456	292.291	265.809	274.958				0	0	0	0	0	0		0	0	0	0	0	0		0	0	0	0	0	0		1.01028	1.00401	1.00182	1.00783	0.999006	1.00471		308.933	313.405	290.179	289.425	269.077	274.958		30.1868	33.0478	32.07	28.0978
42879		289.487	298.222	255.079	243.267	226.717	263.988				0	0	0	0	0	0		0	0	0	0	0	0		0	0	0	0	0	0		1.01027	1.00411	1.00246	1.00812	0.998938	1.00493		308.933	313.403	290.07	289.422	269.087	267.353		30.1868	33.0928	32.169	28.1218
42999		267.524	269.679	274.28	252.21	230.733	239.006				0	0	0	0	0	0		0	0	0	0	0	0		0	0	0	0	0	0		1.0104	1.00391	1.00268	1.00812	0.999068	1.00531		308.989	313.407	290.272	289.422	269.067	267.315		30.3665	33.0928	32.5388	28.1218
43079		272.778	274.448	250.131	269.041	247.133	268.357				0	0	0	0	0	0		0	0	0	0	0	0		0	0	0	0	0	0		1.01063	1.00408	1.00203	1.00781	0.99911	1.005		308.975	313.367	290.711	289.425	269.202	267.346		30.3665	32.918	32.73	28.4318
43199		264.001	273.128	268.966	262.96	240.485	243.743				0	0	0	0	0	0		0	0	0	0	0	0		0	0	0	0	0	0		1.0107	1.00469	1.00149	1.00771	0.999155	1.00489		309.077	313.293	291.006	289.568	269.199	267.19		30.7323	32.8313	32.756	28.4318
43279		299.781	281.979	284.488	278.469	229.224	274.141				0	0	0	0	0	0		0	0	0	0	0	0		0	0	0	0	0	0		1.01042	1.00408	1.00139	1.00749	0.999297	1.00501		309.082	313.306	291.014	289.593	269.19	274.141		30.7323	32.8313	32.7075	28.4318
43359		319.408	340.049	310.684	301.992	273.444	273.735				0	0	0	0	0	0		0	0	0	0	0	0		0	0	0	0	0	0		1.01007	1.00419	1.00151	1.00762	0.999231	1.00499		319.408	340.049	310.684	301.992	269.194	273.735		30.7323	32.7978	32.7075	28.1218
43439		289.664	317.303	275.447	295.219	245.006	244.143				0	0	0	0	0	0		0	0	0	0	0	0		0	0	0	0	0	0		1.00948	1.00454	1.00149	1.00771	0.999175	1.00518		309.045	312.874	290.793	295.219	269.198	267.162		30.3227	32.8548	32.5825	27.9278
43559		284.617	271.858	272.93	331.114	237.333	259.942				0	0	0	0	0	0		0	0	0	0	0	0		0	0	0	0	0	0		1.00933	1.00434	1.00131	1.00778	0.999246	1.00507		309.055	312.934	290.507	331.114	269.193	267.173		30.3227	32.8548	32.3568	27.8392
43639		278.754	336.206	264.655	296.123	260.448	261.678				0	0	0	0	0	0		0	0	0	0	0	0		0	0	0	0	0	0		1.00929	1.00427	1.00118	1.00772	0.999247	1.00514		308.964	336.206	290.537	296.123	269.193	267.166		30.143	32.8548	32.3568	27.9185
43719		281.436	303.129	292.054	279.998	252.32	269.905				0	0	0	0	0	0		0	0	0	0	0	0		0	0	0	0	0	0		1.00936	1.00512	1.00127	1.0076	0.999286	1.00552		308.962	312.702	290.517	289.264	269.25	269.905		30.1868	32.9388	32.4053	27.9185
43799		282.665	259.214	269.373	260.707	221.427	240.168				0	0	0	0	0	0		0	0	0	0	0	0		0	0	0	0	0	0		1.0093	1.0051	1.00118	1.00752	0.99937	1.00554		308.963	312.561	290.537	289.27	269.185	267.058		30.1868	32.894	32.5043	28.1502
43879		285.576	238.197	277.547	266.065	236.892	252.505				0	0	0	0	0	0		0	0	0	0	0	0		0	0	0	0	0	0		1.00937	1.00544	1.00122	1.00739	0.999456	1.00558		308.961	312.552	290.528	289.399	269.179	267.054		30.1868	32.81	32.5043	28.2387
43999		243.901	253.459	241.911	276.085	221.53	237.458				0	0	0	0	0	0		0	0	0	0	0	0		0	0	0	0	0	0		1.0096	1.00545	1.00117	1.00739	0.999607	1.00561		309.038	312.552	290.538	289.43	269.243	267.052		30.3227	32.894	32.5043	28.4327
44079		258.66	280.498	233.997	241.105	223.738	260.899				0	0	0	0	0	0		0	0	0	0	0	0		0	0	0	0	0	0		1.00971	1.00556	1.00103	1.00744	0.999829	1.0057		309.031	312.546	290.862	289.429	269.238	267.044		30.3227	32.81	32.631	28.4327
44159		280.218	250.435	244.445	277.604	229.01	240.794				0	0	0	0	0	0		0	0	0	0	0	0		0	0	0	0	0	0		1.00945	1.00561	1.00117	1.00755	1.00059	1.0057		309.083	312.543	291.032	289.428	269.215	267.044		30.7323	32.81	32.7075	28.4327
44279		306.994	314.811	278.273	307.078	250.65	264.705				0	0	0	0	0	0		0	0	0	0	0	0		0	0	0	0	0	0		1.00934	1.0056	1.00116	1.0076	1.00042	1.00574		309.209	312.544	291.142	307.078	269.226	267.04		30.841	32.894	32.6378	28.7428
44359		314.452	311.608	293.877	309.335	293.045	248.445				0	0	0	0	0	0		0	0	0	0	0	0		0	0	0	0	0	0		1.00947	1.00552	1.00104	1.00768	1.00031	1.00566		309.27	312.548	291.148	309.335	293.045	267.047		31.1968	32.9462	32.6378	28.4327
44459		261.887	321.689	267.216	262.369	232.272	269.293				0	0	0	0	0	0		0	0	0	0	0	0		0	0	0	0	0	0		1.0094	1.00534	1.00129	1.00776	1.00012	1.00596		309.203	321.689	291.022	289.374	269.135	269.293		30.841	32.8585	32.5068	28.2387
44539		294.346	331.371	250.889	265.976	237.632	291.948				0	0	0	0	0	0		0	0	0	0	0	0		0	0	0	0	0	0		1.00925	1.00535	1.00109	1.00767	1.00077	1.00589		309.084	331.371	290.854	289.38	268.815	291.948		30.776	32.4395	32.3818	28.2387
44619		292.119	291.768	266.428	263.955	256.03	256.811				0	0	0	0	0	0		0	0	0	0	0	0		0	0	0	0	0	0		1.00917	1.00516	1.00093	1.00758	1.00079	1.00585		309.084	312.369	290.879	289.386	268.574	266.888		30.776	32.3857	32.3818	28.2387
44719		300.368	325.317	250.433	252.063	237.546	264.29				0	0	0	0	0	0		0	0	0	0	0	0		0	0	0	0	0	0		1.00916	1.00497	1.00111	1.00771	1.00085	1.00616		309.084	325.317	290.851	289.377	268.564	266.709		30.776	32.3857	32.3818	28.2387
44799		259.259	268.787	228.393	248.12	227.759	254.275				0	0	0	0	0	0		0	0	0	0	0	0		0	0	0	0	0	0		1.00963	1.00492	1.00126	1.0074	1.00085	1.00567		309.083	312.171	290.827	289.398	268.31	266.538		30.7323	32.2785	32.3818	28.2387
44879		258.695	246.022	230.515	254.943	208.522	219.514				0	0	0	0	0	0		0	0	0	0	0	0		0	0	0	0	0	0		1.00996	1.00517	1.00138	1.00738	1.00102	1.00556		309.146	312.368	290.81	289.4	268.535	266.798		30.841	32.3857	32.3818	28.2387
44999		270.008	253.196	221.984	245.823	228.755	253.973				0	0	0	0	0	0		0	0	0	0	0	0		0	0	0	0	0	0		1.0097	1.00548	1.00125	1.0076	1.00122	1.00519		309.173	312.457	290.829	289.428	268.754	266.813		30.841	32.7525	32.3818	28.201
45079		279.868	277.035	244.843	247.576	204.688	221.466				0	0	0	0	0	0		0	0	0	0	0	0		0	0	0	0	0	0		1.01012	1.00576	1.00118	1.00755	1.00092	1.00522		309.131	312.439	290.84	289.586	268.795	266.813		30.841	32.7525	32.0093	28.4318
45179		324.733	327.899	305.907	301.571	266.677	263.843				0	0	0	0	0	0		0	0	0	0	0	0		0	0	0	0	0	0		1.01065	1.00572	1.00112	1.00767	1.00107	1.00522		324.733	327.899	305.907	301.571	269.017	266.813		30.841	32.6685	32.0093	28.511
45279		297.365	302.181	294.382	291.333	241.163	251.464				0	0	0	0	0	0		0	0	0	0	0	0		0	0	0	0	0	0		1.01021	1.00584	1.0012	1.00752	1.00015	1.00479		309.259	312.531	290.838	289.791	269.134	266.858		31.1533	32.6965	31.8735	28.4497
45379		295.505	286.348	258.286	246.216	250.799	259.818				0	0	0	0	0	0		0	0	0	0	0	0		0	0	0	0	0	0		1.01071	1.00573	1.0012	1.00749	1.00002	1.00483		309.243	312.537	291.03	289.887	269.234	266.856		30.8845	32.6515	31.9223	28.6838
45459		306.298	310.307	279.039	271.466	233.236	282.192				0	0	0	0	0	0		0	0	0	0	0	0		0	0	0	0	0	0		1.01109	1.00587	1.00115	1.00724	1.00076	1.00479		309.053	312.432	290.845	289.824	269.065	282.192		30.5288	32.51	31.7973	28.4257
45539		296.995	337.444	248.802	309.19	241.764	264.647				0	0	0	0	0	0		0	0	0	0	0	0		0	0	0	0	0	0		1.01134	1.00587	1.00113	1.00717	1.00092	1.00476		309.037	337.444	290.587	309.19	268.794	266.816		30.5288	32.091	31.6478	28.3655
45619		258.363	295.711	275.048	287.323	224.191	249.773				0	0	0	0	0	0		0	0	0	0	0	0		0	0	0	0	0	0		1.01124	1.00592	1.00107	1.00738	1.00083	1.00473		309.043	312.019	290.597	289.607	269.053	266.816		30.5288	31.975	31.6478	28.3655
45699		273.254	279.66	274.32	278.315	229.557	247.208				0	0	0	0	0	0		0	0	0	0	0	0		0	0	0	0	0	0		1.01114	1.00609	1.00096	1.00713	1.00096	1.00484		308.96	311.994	290.614	289.635	269.033	266.816		30.6888	32.0885	31.5715	28.3655
45779		278.883	253.03	237.429	283.445	218.548	264.859				0	0	0	0	0	0		0	0	0	0	0	0		0	0	0	0	0	0		1.01074	1.006	1.00112	1.007	1.00083	1.00508		308.972	312.008	290.588	289.651	269.053	266.814		30.7323	32.1725	31.5715	28.5428
45859		285.761	278.743	243.055	285.458	189.754	245.904				0	0	0	0	0	0		0	0	0	0	0	0		0	0	0	0	0	0		1.0108	1.00602	1.00135	1.00694	1.00087	1.00553		309.07	312.003	290.814	289.841	269.196	266.803		30.7975	32.1725	31.7973	28.627
46019		311.201	321.119	265.667	267.927	231.221	271.326				0	0	0	0	0	0		0	0	0	0	0	0		0	0	0	0	0	0		1.0109	1.00596	1.00147	1.00695	1.0008	1.00547		309.064	321.119	290.795	289.841	269.201	271.326		30.5288	32.2247	31.7973	28.627
46139		299.778	330.447	288.594	296.152	320.483	276.306				0	0	0	0	0	0		0	0	0	0	0	0		0	0	0	0	0	0		1.011	1.00596	1.00143	1.0068	1.00108	1.00504		309.058	330.447	290.802	296.152	320.483	276.306		30.425	32.2785	31.7973	28.627
46219		323.52	347.431	287.127	301.407	258.765	277.142				0	0	0	0	0	0		0	0	0	0	0	0		0	0	0	0	0	0		1.01107	1.00598	1.00168	1.00699	1.00107	1.00501		323.52	347.431	290.764	301.407	269.183	277.142		30.2088	32.2247	31.7185	28.885
46299		247.53	264.548	240.084	256.617	255.974	242.213				0	0	0	0	0	0		0	0	0	0	0	0		0	0	0	0	0	0		1.01119	1.00584	1.00168	1.00698	1.00105	1.0048		309.046	312.031	290.764	289.84	269.248	266.857		30.1125	32.2247	31.695	28.627
46399		308.976	266.789	262.658	265.121	234.489	250.851				0	0	0	0	0	0		0	0	0	0	0	0		0	0	0	0	0	0		1.01122	1.00561	1.00159	1.00669	1.00101	1.00501		309.045	312.328	290.513	289.687	269.249	266.814		30.1125	32.3857	31.4693	28.5428
46479		290.063	303.596	262.969	284.268	243.055	245.548				0	0	0	0	0	0		0	0	0	0	0	0		0	0	0	0	0	0		1.01121	1.00545	1.00126	1.00679	1.00106	1.00503		309.045	312.351	290.385	289.477	269.472	266.814		30.1125	32.4395	31.2038	28.299
46559		287.448	282.53	268.597	289.295	226.856	250.94				0	0	0	0	0	0		0	0	0	0	0	0		0	0	0	0	0	0		1.0111	1.00565	1.00126	1.00659	1.00079	1.00548		309.052	312.322	290.385	289.501	269.527	266.81		30.0175	32.4395	31.2038	28.7268
46639		279.168	278.293	290.339	268.789	236.803	237.566				0	0	0	0	0	0		0	0	0	0	0	0		0	0	0	0	0	0		1.0111	1.0057	1.00127	1.0063	1.00063	1.0054		309.204	312.314	290.385	289.534	269.56	266.812		30.1945	32.4395	31.0838	28.7268
46719		300.875	279.404	265.911	275.977	240.352	236.775				0	0	0	0	0	0		0	0	0	0	0	0		0	0	0	0	0	0		1.01104	1.00561	1.00111	1.00615	1.00126	1.00531		309.21	312.065	290.393	289.552	269.431	266.812		29.9458	32.2785	31.0838	28.7268
46799		286.997	259.352	230.66	267.866	232.703	259.907				0	0	0	0	0	0		0	0	0	0	0	0		0	0	0	0	0	0		1.01085	1.00559	1.00109	1.00615	1.00206	1.00529		309.229	312.069	290.395	289.551	269.269	266.812		29.6995	32.2785	30.982	28.7268
46879		245.71	268.129	249.799	263.348	217.289	242.62				0	0	0	0	0	0		0	0	0	0	0	0		0	0	0	0	0	0		1.01107	1.00559	1.00117	1.00611	1.00216	1.00528		309.272	312.068	290.58	289.556	269.59	266.812		29.8363	32.2247	31.2475	28.7268
46999		319.183	376.864	329.424	309.11	270.086	281.48				0	0	0	0	0	0		0	0	0	0	0	0		0	0	0	0	0	0		1.01132	1.00574	1.00115	1.00626	1.00141	1.00533		319.183	376.864	329.424	309.11	269.657	281.48		29.831	32.3857	31.2475	28.5428
47079		315.695	348.015	308.928	282.645	283.583	279.282				0	0	0	0	0	0		0	0	0	0	0	0		0	0	0	0	0	0		1.01136	1.00576	1.00112	1.00624	1.0021	1.00541		309.287	348.015	308.928	289.869	283.583	279.282		29.803	32.3857	31.1705	28.4497
47159		329.199	316.389	299.369	280.114	258.219	248.838				0	0	0	0	0	0		0	0	0	0	0	0		0	0	0	0	0	0		1.01128	1.00577	1.00106	1.00633	1.0021	1.00536		329.199	312.424	299.369	289.975	269.618	266.956		29.6183	32.3857	31.2475	28.7725
47239		296.043	279.918	249.173	295.202	237.857	250.558				0	0	0	0	0	0		0	0	0	0	0	0		0	0	0	0	0	0		1.01101	1.00545	1.00105	1.00605	1.00208	1.00557		309.29	312.44	290.6	295.202	269.603	266.946		29.5033	32.3857	31.2475	28.4497
47319		294.914	297.902	266.429	284.138	251.914	253.829				0	0	0	0	0	0		0	0	0	0	0	0		0	0	0	0	0	0		1.01099	1.00544	1.00081	1.00594	1.00205	1.00552		309.342	312.44	290.638	289.881	269.603	266.947		29.6903	32.3857	31.2475	28.4497
47399		289.665	303.562	280.24	266.41	245.762	260.64				0	0	0	0	0	0		0	0	0	0	0	0		0	0	0	0	0	0		1.01072	1.00545	1.0008	1.00611	1.00194	1.00558		309.352	312.44	290.64	289.874	269.604	266.946		29.8053	32.3857	31.3493	28.4257
47479		296.347	317.883	261.831	296.768	232.051	262.16				0	0	0	0	0	0		0	0	0	0	0	0		0	0	0	0	0	0		1.01048	1.00548	1.00084	1.00611	1.00194	1.00583		309.394	312.44	290.633	296.768	269.604	266.94		29.6903	32.3857	31.4693	28.4257
47559		273.445	294.47	287.65	274.59	208.037	245.429				0	0	0	0	0	0		0	0	0	0	0	0		0	0	0	0	0	0		1.01047	1.00558	1.00063	1.00604	1.00192	1.00574		309.399	312.434	290.667	289.877	269.605	266.942		29.5535	32.3857	31.4693	28.4257
47659		294.515	267.691	288.107	253.982	214.214	232.015				0	0	0	0	0	0		0	0	0	0	0	0		0	0	0	0	0	0		1.01015	1.00533	1.00072	1.00596	1.00188	1.00587		309.31	312.441	290.652	289.88	269.63	266.939		29.5033	32.4395	31.4693	28.4257
47759		274.995	283.519	300.365	271.791	229.84	249.092				0	0	0	0	0	0		0	0	0	0	0	0		0	0	0	0	0	0		1.01025	1.0054	1.00072	1.00605	1.00205	1.0062		309.466	312.461	300.365	290	269.724	267.015		29.5535	32.8585	31.695	28.6423
47839		350.794	374.811	293.761	311.454	285.909	272.66				0	0	0	0	0	0		0	0	0	0	0	0		0	0	0	0	0	0		1.01012	1.00542	1.0008	1.00592	1.00219	1.0064		350.794	374.811	293.761	311.454	285.909	272.66		29.5493	32.8585	31.7688	29.0375
47999		297.611	354.907	281.653	299.559	273.7	259.616				0	0	0	0	0	0		0	0	0	0	0	0		0	0	0	0	0	0		1.01004	1.00599	1.00083	1.00573	1.00202	1.00619		309.902	354.907	291.06	299.559	270.089	267.229		29.5493	32.8047	31.667	28.857
48079		293.215	282.871	255.116	267.851	267.786	234.391				0	0	0	0	0	0		0	0	0	0	0	0		0	0	0	0	0	0		1.00943	1.00545	1.00089	1.00575	1.00195	1.00615		309.919	312.458	291.055	290.318	270.091	267.106		29.7118	32.8047	31.59	28.8023
48159		287.136	255.348	250.269	253.491	256.905	240.808				0	0	0	0	0	0		0	0	0	0	0	0		0	0	0	0	0	0		1.00921	1.00544	1.0007	1.00555	1.00179	1.00596		310.17	312.44	291.07	290.045	270.097	267.113		29.9352	32.3857	31.59	28.407
48239		290.702	279.129	271.479	262.377	254.914	239.327				0	0	0	0	0	0		0	0	0	0	0	0		0	0	0	0	0	0		1.00909	1.00572	1.00085	1.00551	1.00155	1.00599		310.191	312.311	291.058	289.898	270.106	267.029		29.9352	32.2785	31.59	28.0842
48319		287.741	285.895	281.83	275.451	257.888	258.068				0	0	0	0	0	0		0	0	0	0	0	0		0	0	0	0	0	0		1.00894	1.00625	1.00122	1.00555	1.00147	1.00623		310.216	312.229	291.028	289.896	270.108	267.012		29.9352	32.2785	31.59	28.0842
48399		284.751	302.108	258.049	251.548	230.355	274.666				0	0	0	0	0	0		0	0	0	0	0	0		0	0	0	0	0	0		1.00902	1.00641	1.00124	1.00559	1.00113	1.00624		310.203	312.204	291.278	289.895	270.121	274.666		29.9352	32.345	31.8983	28.0842
48499		283.86	327.519	257.352	284.124	255.509	255.007				0	0	0	0	0	0		0	0	0	0	0	0		0	0	0	0	0	0		1.0089	1.00636	1.00145	1.00549	1.00105	1.00616		310.224	327.519	291.233	289.898	270.123	267.017		29.9352	32.3623	31.8983	28.0842
48599		323.381	352.104	305.007	262.435	262.604	253.972				0	0	0	0	0	0		0	0	0	0	0	0		0	0	0	0	0	0		1.00882	1.00645	1.00135	1.0056	1.00104	1.00651		323.381	352.104	305.007	290.04	270.16	267.091		29.9352	32.3623	32.0275	28.407
48679		317.258	338.078	325.935	276.313	268.863	272.178				0	0	0	0	0	0		0	0	0	0	0	0		0	0	0	0	0	0		1.00896	1.00636	1.00102	1.00567	1.00103	1.00634		317.258	338.078	325.935	290.332	270.25	272.178		30.0272	32.326	32.1253	28.8023
48799		275.784	273.495	263.432	275.177	257.608	263.641				0	0	0	0	0	0		0	0	0	0	0	0		0	0	0	0	0	0		1.00903	1.00673	1.00109	1.00572	1.00099	1.00584		310.861	311.666	291.645	290.324	270.298	267.118		30.5402	32.326	31.9625	28.8023
48879		296.214	301.994	289.38	263.04	263.272	262.737				0	0	0	0	0	0		0	0	0	0	0	0		0	0	0	0	0	0		1.00897	1.00679	1.00074	1.0057	1.00102	1.00582		311.067	311.659	291.825	290.327	270.374	267.119		30.554	32.2263	31.943	28.8023
48999		272.091	265.455	267.286	257.605	255.719	249.659				0	0	0	0	0	0		0	0	0	0	0	0		0	0	0	0	0	0		1.00882	1.0068	1.00048	1.00554	1.00124	1.00639		311.082	311.887	292.047	290.392	270.666	267.096		30.554	32.196	31.4672	28.8305
49079		296.24	283.421	274.972	254.921	248.634	248.726				0	0	0	0	0	0		0	0	0	0	0	0		0	0	0	0	0	0		1.0088	1.00669	1.00051	1.00552	1.00133	1.00655		311.084	311.672	292.043	290.36	270.352	266.991		30.554	32.2263	31.4672	28.7568
49159		285.207	259.843	250.503	268.913	240.98	249.225				0	0	0	0	0	0		0	0	0	0	0	0		0	0	0	0	0	0		1.00874	1.00671	1.0006	1.00549	1.00127	1.006		311.088	311.405	292.033	290.051	270.297	266.936		30.554	32.1538	31.4672	28.3615
49239		263.237	257.133	257.965	243.341	243.268	254.653				0	0	0	0	0	0		0	0	0	0	0	0		0	0	0	0	0	0		1.00864	1.00667	1.00089	1.00546	1.00135	1.00645		310.899	311.412	292	290.054	270.297	266.86		30.3417	32.1538	31.4672	28.3615
49339		294.133	326.632	262.556	286.419	226.76	274.732				0	0	0	0	0	0		0	0	0	0	0	0		0	0	0	0	0	0		1.00839	1.00635	1.00111	1.00526	1.00116	1.00661		310.93	326.632	291.975	290.093	270.298	274.732		30.5402	32.2535	31.4672	28.3615
49459		337.188	318.057	281.359	327.522	290.932	277.112				0	0	0	0	0	0		0	0	0	0	0	0		0	0	0	0	0	0		1.00841	1.00616	1.00106	1.00532	1.00106	1.00663		337.188	318.057	292.061	327.522	290.932	277.112		30.3417	32.2535	31.531	28.0387
49559		294.805	283.598	312.699	313.975	265.161	294.353				0	0	0	0	0	0		0	0	0	0	0	0		0	0	0	0	0	0		1.00841	1.00614	1.00078	1.00542	1.00116	1.0067		310.927	311.743	312.699	313.975	270.298	294.353		30.3417	32.2263	31.2727	28.3615
49639		321.753	292.867	296.953	266.386	245.545	262.735				0	0	0	0	0	0		0	0	0	0	0	0		0	0	0	0	0	0		1.00828	1.006	1.00087	1.00528	1.00114	1.00667		321.753	312.007	296.953	290.372	270.365	266.921		30.3417	32.2625	31.392	28.7568
49719		312.78	269.66	311.792	274.044	279.947	268.98				0	0	0	0	0	0		0	0	0	0	0	0		0	0	0	0	0	0		1.00839	1.00598	1.00129	1.00544	1.00123	1.00665		311.113	311.764	311.792	290.059	279.947	268.98		30.3672	32.2263	31.392	28.3615
49799		278.43	296.955	283.227	265.214	256.797	247.237				0	0	0	0	0	0		0	0	0	0	0	0		0	0	0	0	0	0		1.00814	1.00597	1.00141	1.0053	1.00121	1.00674		311.314	312.011	292.447	290.371	270.673	266.978		30.4483	32.2625	31.4565	28.7568
49879		303.582	327.339	303.175	272.538	264.884	263.928				0	0	0	0	0	0		0	0	0	0	0	0		0	0	0	0	0	0		1.00799	1.00595	1.00141	1.00526	1.00129	1.00701		311.142	327.339	303.175	290.372	270.947	266.959		30.28	32.2263	31.7007	28.8023
50019		288.209	280.618	271.795	241.087	241.564	242.396				0	0	0	0	0	0		0	0	0	0	0	0		0	0	0	0	0	0		1.008	1.00606	1.00148	1.00525	1.00132	1.00682		310.976	311.754	292.446	290.093	270.642	266.918		30.155	32.2263	31.4565	28.407
50099		319.026	271.952	235.465	260.457	255.41	252.691				0	0	0	0	0	0		0	0	0	0	0	0		0	0	0	0	0	0		1.0081	1.00599	1.00147	1.00526	1.00139	1.00693		319.026	311.523	292.447	289.918	270.62	266.916		30.155	32.1538	31.4565	28.0842
50179		288.784	310.896	305.368	258.3	281.299	249.626				0	0	0	0	0	0		0	0	0	0	0	0		0	0	0	0	0	0		1.00798	1.0064	1.00145	1.00542	1.00154	1.0066		310.979	311.456	305.368	289.904	281.299	266.923		30.3417	32.1538	31.357	28.0387
50279		352.928	327.129	294.883	298.244	291.507	290.696				0	0	0	0	0	0		0	0	0	0	0	0		0	0	0	0	0	0		1.00762	1.00695	1.00173	1.00511	1.00177	1.0068		352.928	327.129	294.883	298.244	291.507	290.696		30.3417	32.1538	31.4452	27.9545
50379		340.911	313.378	295.382	283.184	288.19	276.132				0	0	0	0	0	0		0	0	0	0	0	0		0	0	0	0	0	0		1.00774	1.0067	1.00202	1.00504	1.00181	1.00679		340.911	311.408	295.382	289.853	288.19	276.132		30.3417	32.1538	31.8725	27.9545
50479		275.22	301.422	312.009	291.247	251.661	270.209				0	0	0	0	0	0		0	0	0	0	0	0		0	0	0	0	0	0		1.00824	1.00668	1.00212	1.00492	1.0018	1.00721		310.948	311.023	312.009	289.857	270.92	270.209		30.1085	32.1538	31.8725	27.9545
50559		314.502	329.881	301.131	298.593	258.067	245.633				0	0	0	0	0	0		0	0	0	0	0	0		0	0	0	0	0	0		1.00819	1.00692	1.00182	1.00481	1.00197	1.00692		314.502	329.881	301.131	298.593	271	266.965		30.209	32.2263	31.7007	28.0387
50639		276.217	294.931	287.673	260.027	285.149	220.924				0	0	0	0	0	0		0	0	0	0	0	0		0	0	0	0	0	0		1.00817	1.00682	1.0015	1.00495	1.00205	1.0067		311.129	311.709	292.789	289.946	285.149	266.98		30.0607	32.196	31.942	27.785
50719		323.17	270.775	331.659	276.76	275.729	268.259				0	0	0	0	0	0		0	0	0	0	0	0		0	0	0	0	0	0		1.00786	1.00673	1.00119	1.00489	1.00204	1.00659		323.17	311.734	331.659	290.162	275.729	267.088		30.0755	32.196	31.942	27.9095
50799		301.271	292.133	287.972	249.202	260.976	253.638				0	0	0	0	0	0		0	0	0	0	0	0		0	0	0	0	0	0		1.00763	1.00696	1.00073	1.00486	1.00205	1.00601		311.393	311.365	292.627	289.954	270.995	267.028		30.0755	32.1598	31.6012	27.5867
50879		296.341	279.147	258.064	260.114	257.125	242.722				0	0	0	0	0	0		0	0	0	0	0	0		0	0	0	0	0	0		1.00773	1.00671	1.00046	1.00487	1.0022	1.00657		311.377	311.016	292.663	289.954	270.987	266.989		30.0312	32.0873	31.6012	27.785
50999		306.678	294.942	272.263	278.623	264.044	244.671				0	0	0	0	0	0		0	0	0	0	0	0		0	0	0	0	0	0		1.00778	1.0067	1.00056	1.00491	1.00224	1.00605		311.369	311.016	292.65	289.95	271.073	267.11		30.0755	32.0873	31.6012	27.5867
51099		276.942	276.67	257.357	259.444	234.865	267.133				0	0	0	0	0	0		0	0	0	0	0	0		0	0	0	0	0	0		1.00767	1.00664	1.00049	1.00473	1.00197	1.0066		311.386	310.839	292.659	289.966	271.171	267.087		30.229	31.8673	31.6012	27.5867
51179		290.419	312.551	262.065	305.103	243.232	249.652				0	0	0	0	0	0		0	0	0	0	0	0		0	0	0	0	0	0		1.00775	1.00653	1.00071	1.00433	1.00167	1.0067		311.375	311.06	292.629	305.103	271.184	267.083		30.229	32.0873	31.7007	27.9095
51279		323.984	335.76	346.867	304.267	304.168	267.466				0	0	0	0	0	0		0	0	0	0	0	0		0	0	0	0	0	0		1.00812	1.00614	1.00113	1.00435	1.00154	1.00685		323.984	335.76	346.867	304.267	304.168	266.97		30.209	32.1598	31.7007	28.0905
51359		289.982	317.016	283.192	308.678	270.297	265.784				0	0	0	0	0	0		0	0	0	0	0	0		0	0	0	0	0	0		1.0084	1.00622	1.0014	1.00421	1.00189	1.00685		311.112	311.486	292.535	308.678	271.091	266.97		30.209	32.1598	32.0755	28.2953
51459		319.012	334.844	293.007	277.119	269.226	258.679				0	0	0	0	0	0		0	0	0	0	0	0		0	0	0	0	0	0		1.00841	1.00684	1.00164	1.00418	1.00174	1.00681		319.012	334.844	293.007	290.387	271.099	266.973		30.209	32.0873	32.0755	28.35
51539		311.077	291.82	289.721	258.913	253.44	241.21				0	0	0	0	0	0		0	0	0	0	0	0		0	0	0	0	0	0		1.00858	1.00697	1.00182	1.00424	1.0014	1.0068		311.482	311.363	292.724	290.586	271.116	267.079		30.3773	32.1598	32.0415	28.3048
51619		278.085	297.36	279.466	279.772	274.962	248.928				0	0	0	0	0	0		0	0	0	0	0	0		0	0	0	0	0	0		1.00844	1.00708	1.00199	1.00425	1.00135	1.00681		311.71	311.635	292.69	290.909	274.962	267.079		30.4752	32.1422	32.0415	28.303
51699		302.992	285.391	275.367	256.563	262.157	254.883				0	0	0	0	0	0		0	0	0	0	0	0		0	0	0	0	0	0		1.00785	1.00676	1.00216	1.00447	1.00142	1.00681		311.529	311.724	292.435	290.863	271.115	266.973		30.3773	32.1422	31.7007	28.303
51799		289.397	249.343	313.548	281.402	257.57	270.273				0	0	0	0	0	0		0	0	0	0	0	0		0	0	0	0	0	0		1.00754	1.0072	1.00191	1.00456	1.00148	1.00678		311.982	311.324	313.548	290.845	271.112	270.273		30.4752	32.1598	31.7007	28.303
51879		277.748	274.654	268.704	252.3	234.329	263.355				0	0	0	0	0	0		0	0	0	0	0	0		0	0	0	0	0	0		1.0077	1.0074	1.00164	1.00448	1.001	1.0068		312.208	310.885	292.503	290.861	271.136	267.079		30.649	32.1598	31.7007	28.3785
51999		281.106	307.274	270.398	270.624	274.271	248.591				0	0	0	0	0	0		0	0	0	0	0	0		0	0	0	0	0	0		1.00782	1.00685	1.00162	1.0048	1.00102	1.00621		312.196	310.979	292.331	290.795	274.271	267.052		30.649	32.106	31.4452	28.303
52099		291.925	291.234	258.416	257.816	227.695	246.649				0	0	0	0	0	0		0	0	0	0	0	0		0	0	0	0	0	0		1.0077	1.0071	1.00185	1.0045	1.00136	1.006		312.207	310.917	292.309	290.857	271.118	267.076		30.5008	32.1598	31.82	28.303
52179		298.49	324.059	310.457	260.974	279.339	265.659				0	0	0	0	0	0		0	0	0	0	0	0		0	0	0	0	0	0		1.00768	1.00702	1.00199	1.00429	1.00135	1.00634		312.209	324.059	310.457	290.9	279.339	267.038		30.5008	31.89	31.82	28.303
52259		330.511	342.587	288.307	278.298	286.038	280.022				0	0	0	0	0	0		0	0	0	0	0	0		0	0	0	0	0	0		1.0077	1.00702	1.0019	1.00449	1.00138	1.0066		330.511	342.587	292.305	290.859	286.038	280.022		30.3473	31.89	31.82	28.303
52339		312.827	288.71	265.839	281.959	267.766	309.273				0	0	0	0	0	0		0	0	0	0	0	0		0	0	0	0	0	0		1.00796	1.00701	1.00259	1.00454	1.00117	1.00674		312.827	310.821	292.219	290.849	271.127	309.273		30.303	31.89	31.4452	28.303
52439		308.254	319.201	291.862	285.87	264.576	256.58				0	0	0	0	0	0		0	0	0	0	0	0		0	0	0	0	0	0		1.00829	1.00714	1.00261	1.00434	1.001	1.00742		312.335	319.201	292.394	291.104	271.213	267.107		30.8625	32.1598	31.6012	28.2912
52519		338.668	322.375	269.636	266.294	271.355	268.707				0	0	0	0	0	0		0	0	0	0	0	0		0	0	0	0	0	0		1.00817	1.00723	1.00262	1.00438	1.001	1.00762		338.668	322.375	292.393	291.101	271.213	268.707		31.1385	32.196	31.6012	28.2507
52619		287.377	296.38	292.287	263.173	302.889	245.064				0	0	0	0	0	0		0	0	0	0	0	0		0	0	0	0	0	0		1.00817	1.0074	1.00283	1.00446	1.00125	1.00768		312.351	311.272	292.569	290.865	302.889	267.417		30.6447	32.1598	31.942	28.2212
52699		303.894	269.758	286.623	272.573	266.63	244.667				0	0	0	0	0	0		0	0	0	0	0	0		0	0	0	0	0	0		1.00811	1.00734	1.00242	1.00469	1.00125	1.00761		312.168	310.888	292.626	290.817	271.202	267.257		30.0853	31.9565	31.942	28.2212
52779		309.279	262.118	277.178	246.839	237.466	231.768				0	0	0	0	0	0		0	0	0	0	0	0		0	0	0	0	0	0		1.00807	1.00729	1.0031	1.00468	1.0015	1.00757		312.172	310.891	292.349	290.517	271.191	267.261		30.0045	32.0563	31.6012	28.1475
52859		243.36	313.701	263.902	269.911	250.371	241.172				0	0	0	0	0	0		0	0	0	0	0	0		0	0	0	0	0	0		1.00815	1.00711	1.00313	1.0047	1.00156	1.00752		312.165	310.913	292.143	290.514	271.189	267.096		30.0045	32.2643	31.3458	28.1475
52999		275.839	291.513	257.916	258.563	223.013	224.207				0	0	0	0	0	0		0	0	0	0	0	0		0	0	0	0	0	0		1.00818	1.00727	1.00308	1.00478	1.00155	1.00754		312.162	310.891	292.151	290.501	271.189	267.094		30.0045	32.2988	31.1172	28.1475
53079		266.889	295.499	247.678	251.969	232.05	242.575				0	0	0	0	0	0		0	0	0	0	0	0		0	0	0	0	0	0		1.00848	1.00732	1.00328	1.00438	1.00142	1.00799		312.133	310.889	292.332	290.384	271.195	267.045		30.0853	32.2988	31.3727	28.0523
53179		310.775	365.501	308.197	279.899	276.382	268.807				0	0	0	0	0	0		0	0	0	0	0	0		0	0	0	0	0	0		1.00841	1.00734	1.00377	1.00415	1.00153	1.00799		312.14	365.501	308.197	290.267	276.382	268.807		30.0853	32.348	31.3727	27.7965
53259		347.768	302.279	294.84	311.658	251.14	287.788				0	0	0	0	0	0		0	0	0	0	0	0		0	0	0	0	0	0		1.0081	1.0074	1.00376	1.0042	1.00143	1.00799		347.768	310.801	294.84	311.658	271.244	287.788		30.0853	32.075	31.3727	27.7552
53339		289.108	305.18	255.775	274.079	263.146	266.022				0	0	0	0	0	0		0	0	0	0	0	0		0	0	0	0	0	0		1.00801	1.00751	1.00343	1.0044	1.00143	1.00822		312.178	310.88	292.319	290.384	271.292	267.02		30.0045	32.2988	31.3727	28.0118
53459		309.356	302.733	251.138	263.333	238.132	262.642				0	0	0	0	0	0		0	0	0	0	0	0		0	0	0	0	0	0		1.0083	1.00765	1.00341	1.00449	1.00144	1.00812		312.334	311.209	292.49	290.383	271.364	267.031		30.3982	32.534	31.7135	27.9018
53539		287.37	279.887	268.205	267.662	241.057	240.543				0	0	0	0	0	0		0	0	0	0	0	0		0	0	0	0	0	0		1.00809	1.0076	1.00274	1.00441	1.00149	1.00836		312.361	310.875	292.582	290.194	271.288	266.922		30.3982	32.2643	31.7135	27.6048
53619		302.385	276.077	319.433	254.645	270.168	272.207				0	0	0	0	0	0		0	0	0	0	0	0		0	0	0	0	0	0		1.00801	1.0073	1.00279	1.00438	1.00161	1.0085		312.574	310.806	319.433	289.877	271.362	272.207		30.892	31.9912	31.7135	27.3195
53699		301.438	267.016	290.701	288.5	230.778	243.795				0	0	0	0	0	0		0	0	0	0	0	0		0	0	0	0	0	0		1.00789	1.00738	1.00302	1.00455	1.00179	1.00844		312.387	310.802	292.821	289.871	271.27	266.846		31.0577	31.9912	32.068	27.3195
53779		295.405	303.4	259.805	292.643	246.104	246.896				0	0	0	0	0	0		0	0	0	0	0	0		0	0	0	0	0	0		1.008	1.00711	1.00304	1.00464	1.00163	1.00791		312.179	310.816	292.816	289.867	271.242	266.932		30.564	31.9912	32.068	27.3195
53859		272.661	291.899	218.114	242.068	264.814	244.099				0	0	0	0	0	0		0	0	0	0	0	0		0	0	0	0	0	0		1.00799	1.00702	1.00368	1.00463	1.00151	1.00788		312.181	310.821	292.69	289.868	271.191	266.932		30.564	31.9912	32.068	27.4295
53999		280.723	319.875	241.917	252.53	262.808	222.437				0	0	0	0	0	0		0	0	0	0	0	0		0	0	0	0	0	0		1.00767	1.00702	1.00378	1.00407	1.00135	1.00829		311.944	319.875	292.669	289.836	271.118	266.853		30.0853	31.9912	32.2965	27.3452
54099		251.877	296.023	258.184	235.339	240.341	234.976				0	0	0	0	0	0		0	0	0	0	0	0		0	0	0	0	0	0		1.0077	1.00696	1.0035	1.00395	1.00154	1.00828		311.935	310.734	292.724	289.836	271.109	266.854		30.303	31.7557	32.068	27.3452
54199		323.096	292.32	304.619	320.674	268.353	292.777				0	0	0	0	0	0		0	0	0	0	0	0		0	0	0	0	0	0		1.00766	1.00697	1.00343	1.00397	1.00149	1.00827		323.096	310.733	304.619	320.674	271.191	292.777		30.0853	31.7557	31.7115	27.3857
54279		283.295	320.686	272.242	310.831	266.739	285.585				0	0	0	0	0	0		0	0	0	0	0	0		0	0	0	0	0	0		1.00773	1.00714	1.00366	1.00423	1.00144	1.0076		312.205	320.686	293.031	310.831	271.244	285.585		30.564	31.9912	31.9982	27.47
54399		261.988	308.314	284.575	275.646	259.134	267.988				0	0	0	0	0	0		0	0	0	0	0	0		0	0	0	0	0	0		1.00796	1.00712	1.0035	1.00427	1.00181	1.00766		312.378	310.91	293.065	290.232	271.241	266.886		30.892	32.2643	31.729	27.7147
54479		281.778	311.329	278.683	268.047	259.957	233.283				0	0	0	0	0	0		0	0	0	0	0	0		0	0	0	0	0	0		1.00786	1.00706	1.00379	1.00438	1.00173	1.00677		312.39	310.819	292.668	290.219	271.242	266.844		30.892	31.9912	31.4423	28.0118
54559		282.964	288.883	272.892	273.907	261.413	272.448				0	0	0	0	0	0		0	0	0	0	0	0		0	0	0	0	0	0		1.00811	1.00706	1.00366	1.00449	1.00182	1.00679		312.358	310.728	292.693	290.185	271.241	272.448		30.892	31.7557	31.4423	28.0118
54639		262.655	257.152	298.229	268.513	241.145	259.848				0	0	0	0	0	0		0	0	0	0	0	0		0	0	0	0	0	0		1.00796	1.00724	1.00369	1.00456	1.00182	1.00604		312.378	310.391	298.229	289.87	271.241	266.682		30.892	31.4885	31.4423	27.7147
54719		272.054	280.404	264.759	273.698	266.935	244.964				0	0	0	0	0	0		0	0	0	0	0	0		0	0	0	0	0	0		1.00794	1.00714	1.00385	1.00474	1.00184	1.00612		312.185	310.399	292.994	290.114	271.241	266.373		30.3982	31.4885	31.729	28.0118
54799		273.901	316.84	247.715	260.36	232.363	236.149				0	0	0	0	0	0		0	0	0	0	0	0		0	0	0	0	0	0		1.00803	1.00706	1.00374	1.00482	1.00173	1.00606		312.369	310.414	293.365	290.091	271.242	266.052		30.892	31.4885	31.729	28.0523
54879		284.809	302.761	231.407	260.655	254.341	261.245				0	0	0	0	0	0		0	0	0	0	0	0		0	0	0	0	0	0		1.00789	1.00711	1.00338	1.00458	1.00154	1.00676		312.386	310.405	293.722	290.161	271.243	266.033		30.892	31.4885	31.6595	28.0935
54999		274.665	285.479	269.502	260.443	226.383	239.011				0	0	0	0	0	0		0	0	0	0	0	0		0	0	0	0	0	0		1.00772	1.00693	1.00372	1.00458	1.00142	1.00757		312.408	310.441	293.721	290.159	271.195	266.004		30.7575	31.2805	31.6595	28.169
55079		281.122	261.387	260.021	273.36	240.83	237.716				0	0	0	0	0	0		0	0	0	0	0	0		0	0	0	0	0	0		1.00773	1.00676	1.00357	1.00459	1.00125	1.00754		312.407	310.473	293.722	290.158	271.202	266.006		30.7575	31.2805	31.517	28.0935
55159		295.998	294.898	298.355	293.571	276.286	315.686				0	0	0	0	0	0		0	0	0	0	0	0		0	0	0	0	0	0		1.0078	1.00662	1.00385	1.00452	1.00134	1.00683		312.671	310.752	298.355	293.571	276.286	315.686		30.9545	31.5478	31.4663	28.188
55239		303.889	283.082	284.583	277.972	259.837	284.424				0	0	0	0	0	0		0	0	0	0	0	0		0	0	0	0	0	0		1.00735	1.00671	1.00399	1.0046	1.00128	1.00637		312.749	310.747	293.757	290.837	271.245	284.424		30.9545	31.5478	31.5123	28.2617
55359		295.527	278.842	290.148	281.322	236.611	275.472				0	0	0	0	0	0		0	0	0	0	0	0		0	0	0	0	0	0		1.00736	1.00673	1.0041	1.00486	1.00123	1.00657		312.455	310.48	293.825	290.783	271.245	275.472		30.7575	31.2805	31.675	28.303
55459		296.369	291.178	303.85	290.658	264.49	263.541				0	0	0	0	0	0		0	0	0	0	0	0		0	0	0	0	0	0		1.0075	1.0066	1.00421	1.00494	1.00122	1.00653		312.438	310.504	303.85	290.766	271.245	266.629		30.7575	31.4885	31.675	28.303
55539		309.934	288.015	268.989	246.766	277.71	243.672				0	0	0	0	0	0		0	0	0	0	0	0		0	0	0	0	0	0		1.00761	1.00643	1.0043	1.00486	1.00119	1.00743		312.704	310.762	293.866	290.783	277.71	266.06		30.9545	31.7557	32.0463	28.303
55619		324.757	305.826	266.636	272.833	249.072	260.779				0	0	0	0	0	0		0	0	0	0	0	0		0	0	0	0	0	0		1.00757	1.00647	1.00419	1.00478	1.00102	1.00716		324.757	310.848	293.868	290.799	271.317	266.071		31.008	31.9912	31.91	28.303
55699		303.492	290.551	247.223	252.978	246.227	245.132				0	0	0	0	0	0		0	0	0	0	0	0		0	0	0	0	0	0		1.00753	1.00613	1.00428	1.00443	1.00114	1.00781		312.817	310.864	293.817	290.872	271.31	266.05		31.008	31.9912	31.5387	28.303
55779		285.064	290.377	249.913	291.653	241.798	236.739				0	0	0	0	0	0		0	0	0	0	0	0		0	0	0	0	0	0		1.00734	1.006	1.00409	1.00436	1.00107	1.00814		312.751	310.87	293.825	291.653	271.315	266.042		30.9545	31.9912	31.5387	28.2617
55859		272.496	332.946	241.233	292.117	252.528	242.556				0	0	0	0	0	0		0	0	0	0	0	0		0	0	0	0	0	0		1.00729	1.00569	1.00421	1.00424	1.00136	1.00782		312.761	332.946	293.82	292.117	271.296	266.05		30.9225	31.7833	31.5387	28.2617
55999		279.159	266.379	257.109	237.621	241.234	233.35				0	0	0	0	0	0		0	0	0	0	0	0		0	0	0	0	0	0		1.00714	1.00581	1.0044	1.00423	1.00146	1.00783		312.781	311.244	293.811	290.912	271.29	266.05		30.9545	32.0563	31.4255	28.2212
56099		312.479	317.127	353.401	300.816	292.457	267.691				0	0	0	0	0	0		0	0	0	0	0	0		0	0	0	0	0	0		1.00696	1.0057	1.00433	1.0042	1.00148	1.00757		312.479	317.127	353.401	300.816	292.457	266.057		30.9225	32.0563	31.2133	28.2507
56179		287.589	304.976	286.87	274.742	271.239	255.763				0	0	0	0	0	0		0	0	0	0	0	0		0	0	0	0	0	0		1.00713	1.00569	1.00431	1.00394	1.0015	1.00755		312.844	311.275	293.815	291.238	271.239	266.453		31.008	32.0563	31.1045	28.349
56299		292.225	314.256	295.794	283.589	268.188	238.291				0	0	0	0	0	0		0	0	0	0	0	0		0	0	0	0	0	0		1.00708	1.00553	1.00408	1.00367	1.00158	1.00742		312.859	311.314	295.794	291.267	271.58	266.49		31.008	31.9565	30.9418	28.5205
56379		294.982	297.806	297.458	293.275	255.206	243.66				0	0	0	0	0	0		0	0	0	0	0	0		0	0	0	0	0	0		1.00701	1.00552	1.00409	1.00364	1.0019	1.00755		312.785	310.894	297.458	293.275	271.438	266.057		30.9225	31.7833	30.8958	28.349
56459		295.946	280.229	286.636	272.329	244.562	247.955				0	0	0	0	0	0		0	0	0	0	0	0		0	0	0	0	0	0		1.00743	1.00544	1.00409	1.00362	1.00217	1.00755		312.446	311.335	293.293	291.163	271.25	266.005		30.7255	32.0563	30.8273	28.2507
56539		280.483	268.863	286.848	286.514	269.261	250.75				0	0	0	0	0	0		0	0	0	0	0	0		0	0	0	0	0	0		1.00747	1.00532	1.00415	1.00366	1.00236	1.00752		312.23	311.629	293.28	291.015	271.249	266.006		30.2317	32.326	30.8273	28.2212
56619		292.674	294.929	278.931	253.405	243.722	230.791				0	0	0	0	0	0		0	0	0	0	0	0		0	0	0	0	0	0		1.00743	1.00527	1.00421	1.00366	1.00229	1.00722		312.234	311.363	293.268	291.161	271.25	266.02		30.2317	32.2643	30.8273	28.2507
56699		262.86	275.779	264.265	262.174	232.406	259.905				0	0	0	0	0	0		0	0	0	0	0	0		0	0	0	0	0	0		1.00713	1.00529	1.00389	1.00375	1.00213	1.00724		312.487	311.633	293.333	291.009	271.251	266.019		30.7255	32.534	30.7135	28.2507
56779		250.985	269.664	254.858	252.249	222.154	222.578				0	0	0	0	0	0		0	0	0	0	0	0		0	0	0	0	0	0		1.00715	1.00536	1.00374	1.00366	1.00237	1.00729		312.484	311.624	293.722	291.021	271.227	266.017		30.7575	32.534	30.7308	28.2912
56879		337.753	292.508	259.215	277.622	228.542	229.466				0	0	0	0	0	0		0	0	0	0	0	0		0	0	0	0	0	0		1.00733	1.00525	1.0039	1.00389	1.00222	1.00715		337.753	311.639	293.695	290.982	271.233	266.023		30.7255	32.5685	30.7308	28.2912
56999		320.492	291.997	292.441	267.937	237.526	239.943				0	0	0	0	0	0		0	0	0	0	0	0		0	0	0	0	0	0		1.00739	1.00514	1.00399	1.00369	1.00242	1.00708		320.492	311.654	292.441	290.677	271.225	266.025		30.5863	32.6048	30.6735	28.2617
57082		321.312	312.457	284.748	297.371	309.677	288.614				0	0	0	0	0	0		0	0	0	0	0	0		0	0	0	0	0	0		1.00741	1.00503	1.00422	1.00363	1.00255	1.00736		321.312	311.997	293.778	297.371	309.677	288.614		30.6717	32.6527	30.5462	28.2507
57199		289.207	280.303	291.605	310.617	283.656	276.587				0	0	0	0	0	0		0	0	0	0	0	0		0	0	0	0	0	0		1.00725	1.00504	1.00427	1.00346	1.00255	1.00733		312.825	311.993	291.605	310.617	283.656	276.587		30.6717	32.6527	30.3883	28.2507
57279		279.903	309.03	280.06	283.821	252.645	253.732				0	0	0	0	0	0		0	0	0	0	0	0		0	0	0	0	0	0		1.00682	1.00521	1.00434	1.00343	1.00239	1.00733		312.943	311.932	293.748	291.054	271.249	266.514		30.6717	32.6527	30.3422	28.2912
57359		294.655	298.276	261.155	292.233	272.401	258.899				0	0	0	0	0	0		0	0	0	0	0	0		0	0	0	0	0	0		1.00685	1.00529	1.0044	1.00349	1.00243	1.00745		312.789	312.442	293.587	292.233	272.401	266.714		30.5863	32.7747	30.291	28.2912
57439		308.923	292.647	282.49	263.611	279.049	253.919				0	0	0	0	0	0		0	0	0	0	0	0		0	0	0	0	0	0		1.0072	1.0052	1.00452	1.0036	1.00235	1.00732		312.777	312.472	293.563	291.249	279.049	266.519		30.5863	33.0717	30.291	28.349
57519		293.919	291.839	297.314	289.432	276.905	253.316				0	0	0	0	0	0		0	0	0	0	0	0		0	0	0	0	0	0		1.0072	1.00506	1.00429	1.00358	1.00188	1.00709		312.776	312.48	297.314	291.271	276.905	266.569		30.5863	33.0717	30.291	28.4105
57599		268.152	241.228	276.942	288.205	251.51	249.683				0	0	0	0	0	0		0	0	0	0	0	0		0	0	0	0	0	0		1.00701	1.005	1.00423	1.00366	1.00209	1.00702		312.509	312.483	293.624	291.268	271.251	266.576		30.3893	33.0717	30.291	28.5205
57679		287.89	272.306	256.669	263.792	220.987	225.362				0	0	0	0	0	0		0	0	0	0	0	0		0	0	0	0	0	0		1.00713	1.00511	1.00421	1.00376	1.00183	1.00706		312.264	312.477	293.268	291.264	271.267	266.572		29.8955	33.0717	30.2597	28.4105
57759		281.042	260.352	296.083	300.267	253.941	232.021				0	0	0	0	0	0		0	0	0	0	0	0		0	0	0	0	0	0		1.0069	1.00508	1.00416	1.00373	1.00164	1.00696		312.294	312.479	296.083	300.267	271.279	266.583		29.8955	33.0717	30.224	28.5205
57859		287.849	270.878	242.107	244.535	265.227	218.419				0	0	0	0	0	0		0	0	0	0	0	0		0	0	0	0	0	0		1.00701	1.00494	1.00424	1.00359	1.00188	1.00695		312.509	312.487	293.261	291.271	271.264	266.754		30.1885	32.8637	30.1492	28.5205
57999		305.18	304.69	309.168	286.778	261.892	260.248				0	0	0	0	0	0		0	0	0	0	0	0		0	0	0	0	0	0		1.00718	1.00485	1.00421	1.00352	1.00176	1.00701		312.779	312.569	309.168	291.361	271.499	266.832		30.3855	32.9263	30.1347	28.6457
58099		343.755	323.33	319.936	295.797	276.811	276.886				0	0	0	0	0	0		0	0	0	0	0	0		0	0	0	0	0	0		1.00734	1.00449	1.00388	1.00345	1.00157	1.00691		343.755	323.33	319.936	295.797	276.811	276.886		30.3032	32.9263	30.172	28.628
58179		314.708	278.681	288.256	269.266	256.609	268.784				0	0	0	0	0	0		0	0	0	0	0	0		0	0	0	0	0	0		1.00738	1.00449	1.00375	1.00342	1.00179	1.00677		314.708	312.579	293.761	291.545	271.27	268.784		30.2178	33.026	30.172	28.628
58279		289.604	286.979	257.029	261.352	262.558	242.071				0	0	0	0	0	0		0	0	0	0	0	0		0	0	0	0	0	0		1.00732	1.00444	1.00315	1.00347	1.00163	1.00685		312.756	312.514	293.77	291.541	271.242	266.84		30.2178	33.0717	30.172	28.628
58359		289.013	278.108	251.404	267.237	273.255	241.419				0	0	0	0	0	0		0	0	0	0	0	0		0	0	0	0	0	0		1.00706	1.00441	1.00266	1.00354	1.0017	1.00671		312.783	312.516	293.821	291.359	273.255	266.847		30.2178	33.0717	30.218	28.5358
58439		317.592	305.545	265.892	289.169	258.686	238.65				0	0	0	0	0	0		0	0	0	0	0	0		0	0	0	0	0	0		1.00704	1.00466	1.00246	1.00339	1.00158	1.00653		317.592	312.574	293.828	291.376	271.046	266.924		30.0208	33.234	30.218	28.5358
58519		294.92	279.842	256.373	241.812	267.49	235.719				0	0	0	0	0	0		0	0	0	0	0	0		0	0	0	0	0	0		1.007	1.00507	1.00259	1.0036	1.00157	1.00657		312.511	312.562	293.824	291.352	270.607	266.854		30.0208	33.234	30.218	28.3825
58599		262.301	288.974	300.34	285.076	273.037	224.967				0	0	0	0	0	0		0	0	0	0	0	0		0	0	0	0	0	0		1.0066	1.00514	1.00255	1.00343	1.00152	1.00645		312.58	312.475	300.34	291.277	273.037	266.86		30.0208	33.0717	30.218	28.4105
58679		285.185	293.986	285.772	225.485	274.586	255.584				0	0	0	0	0	0		0	0	0	0	0	0		0	0	0	0	0	0		1.00697	1.00519	1.00254	1.00347	1.00144	1.00629		312.285	312.473	293.825	291.276	274.586	266.868		29.527	32.8637	30.1395	28.4105
58779		297.519	279.78	282.622	271.208	236.095	256.277				0	0	0	0	0	0		0	0	0	0	0	0		0	0	0	0	0	0		1.00691	1.00577	1.00246	1.00353	1.00103	1.00624		312.12	312.454	293.828	291.274	270.427	266.871		28.9675	32.8637	30.0235	28.5303
58879		287.736	280.35	254.678	245.632	242.599	244.944				0	0	0	0	0	0		0	0	0	0	0	0		0	0	0	0	0	0		1.00693	1.00596	1.00263	1.0033	1.00108	1.00605		312.29	312.524	293.865	291.385	270.427	266.935		29.527	32.9263	30.0443	28.6555
58999		329.541	383.613	319.22	294.296	287.723	240.905				0	0	0	0	0	0		0	0	0	0	0	0		0	0	0	0	0	0		1.00669	1.00598	1.00279	1.00341	1.00102	1.00611		329.541	383.613	319.22	294.296	287.723	267.064		29.545	33.0037	30.4155	28.7477
59079		293.222	297.405	290.956	304.806	281.365	278.434				0	0	0	0	0	0		0	0	0	0	0	0		0	0	0	0	0	0		1.00672	1.00633	1.00283	1.0034	1.00111	1.00613		312.56	312.503	290.956	304.806	281.365	278.434		29.545	32.9263	30.0443	28.7275
59159		314.853	299.719	293.84	289.63	241.063	262.347				0	0	0	0	0	0		0	0	0	0	0	0		0	0	0	0	0	0		1.00675	1.00634	1.00275	1.00347	1.00101	1.00615		314.853	312.503	293.84	289.63	270.405	266.933		29.7335	32.9263	29.8815	28.7275
59279		298.519	309.158	285.325	277.197	254.033	255.446				0	0	0	0	0	0		0	0	0	0	0	0		0	0	0	0	0	0		1.00646	1.00642	1.0027	1.00339	1.00084	1.00591		312.8	312.499	293.82	291.279	270.363	266.938		29.7335	32.9263	29.8815	28.6023
59359		301.685	294.625	307.462	273.784	280.817	241.185				0	0	0	0	0	0		0	0	0	0	0	0		0	0	0	0	0	0		1.00646	1.00654	1.00279	1.00345	1.00092	1.00589		312.606	312.492	307.462	291.277	280.817	266.889		29.545	32.9263	29.8355	28.6023
59439		304.356	250.208	283.923	274.767	276.706	248.589				0	0	0	0	0	0		0	0	0	0	0	0		0	0	0	0	0	0		1.0066	1.00645	1.00291	1.00355	1.00097	1.006		312.581	312.447	293.773	291.272	276.706	266.883		29.545	32.764	29.8355	28.6023
59519		299.481	303.15	288.025	268.064	253.539	261.261				0	0	0	0	0	0		0	0	0	0	0	0		0	0	0	0	0	0		1.0065	1.00641	1.00302	1.00357	1.0011	1.00605		312.598	312.112	293.739	291.249	270.349	266.881		30.0208	32.467	29.9262	28.5063
59599		305.096	284.075	266.11	243.931	240.217	226.163				0	0	0	0	0	0		0	0	0	0	0	0		0	0	0	0	0	0		1.00645	1.00627	1.00287	1.00338	1.00101	1.00599		312.353	311.732	293.743	291.251	270.251	266.799		30.0208	32.4447	30.0422	28.5063
59699		276.743	275.257	252.934	282.515	274.403	235.28				0	0	0	0	0	0		0	0	0	0	0	0		0	0	0	0	0	0		1.00624	1.00622	1.00265	1.00342	1.00089	1.00613		312.38	311.738	293.748	291.25	274.403	266.792		30.0208	32.4447	30.1207	28.5063
59799		299.597	294.717	240.333	250.993	244.055	238.252				0	0	0	0	0	0		0	0	0	0	0	0		0	0	0	0	0	0		1.00622	1.0062	1.00243	1.00354	1.00086	1.00606		312.382	311.741	293.753	291.273	270.146	266.796		30.0208	32.4447	30.1207	28.6023
59879		319.519	293.974	293.95	299.206	243.73	250.844				0	0	0	0	0	0		0	0	0	0	0	0		0	0	0	0	0	0		1.00622	1.00657	1.00265	1.00354	1.00098	1.00602		319.519	312.053	293.95	299.206	270.254	266.882		30.0208	32.5668	30.172	28.6023
59999		349.338	269.012	290.152	306.887	294.54	260.33				0	0	0	0	0	0		0	0	0	0	0	0		0	0	0	0	0	0		1.00634	1.00617	1.00259	1.00348	1.00112	1.00601		349.338	311.745	293.749	306.887	294.54	266.798		30.0208	32.4447	30.1207	28.4308
60119		295.731	298.847	301.237	270.881	246.05	237.785				0	0	0	0	0	0		0	0	0	0	0	0		0	0	0	0	0	0		1.00625	1.0066	1.00256	1.00346	1.00106	1.00603		312.183	311.423	301.237	291.25	270.137	266.683		29.1115	32.3623	30.0895	28.4308
60199		325.384	298.433	299.443	264.502	254.39	251.814				0	0	0	0	0	0		0	0	0	0	0	0		0	0	0	0	0	0		1.00648	1.00629	1.00255	1.00344	1.00122	1.00601		325.384	311.401	299.443	291.25	270.235	266.405		29.1115	32.326	30.0677	28.3588
60279		310.225	275.942	303.941	291.516	263.094	264.273				0	0	0	0	0	0		0	0	0	0	0	0		0	0	0	0	0	0		1.00656	1.00645	1.00252	1.00337	1.00117	1.00604		310.225	311.388	303.941	291.516	270.345	266.052		28.7937	32.326	30.1035	28.4308
60359		330.513	269.875	278.677	265.364	261.461	260.25				0	0	0	0	0	0		0	0	0	0	0	0		0	0	0	0	0	0		1.00642	1.00674	1.0026	1.00338	1.00128	1.00603		330.513	311.365	293.612	291.251	270.4	266.052		28.9615	32.326	30.1035	28.4983
60439		304.691	273.244	275.751	274.24	262.496	244.921				0	0	0	0	0	0		0	0	0	0	0	0		0	0	0	0	0	0		1.00649	1.00716	1.00262	1.00356	1.00146	1.00605		312.062	311.33	293.607	291.036	270.397	265.996		28.9615	32.326	30.1035	28.5025
60519		267.781	284.645	290.432	287.305	245.999	236.984				0	0	0	0	0	0		0	0	0	0	0	0		0	0	0	0	0	0		1.00648	1.00702	1.00265	1.00333	1.00142	1.00595		312.161	311.342	293.601	291.069	270.398	266		29.2793	32.2263	30.1035	28.5025
60599		284.625	307.146	283.949	288.389	250.683	226.627				0	0	0	0	0	0		0	0	0	0	0	0		0	0	0	0	0	0		1.0061	1.00675	1.0025	1.00305	1.00151	1.00604		312.074	311.364	293.633	291.109	270.396	265.996		28.9615	32.326	30.1035	28.555
60699		283.741	285.322	269.775	270.008	252.447	219.121				0	0	0	0	0	0		0	0	0	0	0	0		0	0	0	0	0	0		1.00613	1.00665	1.00251	1.00287	1.00125	1.00605		311.86	311.372	293.631	291.135	270.401	265.995		28.8495	32.326	30.1035	28.555
60779		295.559	276.499	263.646	284.082	248.927	261.324				0	0	0	0	0	0		0	0	0	0	0	0		0	0	0	0	0	0		1.00627	1.00703	1.00262	1.00301	1.00155	1.00612		312.069	311.48	293.749	291.254	270.422	265.992		29.087	32.2625	30.1347	28.6533
60879		356.04	367.886	339.24	304.724	291.889	266.823				0	0	0	0	0	0		0	0	0	0	0	0		0	0	0	0	0	0		1.00656	1.00725	1.00287	1.00308	1.00175	1.00622		356.04	367.886	339.24	304.724	291.889	266.047		29.087	32.2625	30.1347	28.555
60999		329.353	333.494	280.17	299.258	294.666	261.492				0	0	0	0	0	0		0	0	0	0	0	0		0	0	0	0	0	0		1.00649	1.00714	1.00305	1.00319	1.00194	1.00629		329.353	333.494	293.738	299.258	294.666	265.985		28.8495	32.196	30.1347	28.555
61079		273.742	297.164	286.902	301.257	260.678	256.083				0	0	0	0	0	0		0	0	0	0	0	0		0	0	0	0	0	0		1.00651	1.00718	1.00316	1.00315	1.002	1.00625		311.346	311.468	293.769	301.257	270.417	265.871		28.6085	32.196	30.186	28.555
61159		277.647	310.813	255.756	247.64	293.228	248.911				0	0	0	0	0	0		0	0	0	0	0	0		0	0	0	0	0	0		1.00649	1.00712	1.0032	1.00336	1.00201	1.00613		311.127	311.472	293.769	291.065	293.228	265.883		28.4303	32.196	30.186	28.555
61239		336.375	325.473	272.464	290.393	259.953	266.948				0	0	0	0	0	0		0	0	0	0	0	0		0	0	0	0	0	0		1.00639	1.00692	1.00285	1.0035	1.00193	1.00629		336.375	325.473	293.815	290.393	270.418	265.724		28.3487	32.196	30.232	28.6745
61319		291.756	284.823	294.774	298.439	283.464	264.091				0	0	0	0	0	0		0	0	0	0	0	0		0	0	0	0	0	0		1.00647	1.00693	1.00292	1.00364	1.00184	1.00625		310.814	311.641	294.774	298.439	283.464	265.871		28.169	32.2785	30.218	28.7642
61399		286.773	296.348	279.185	289.177	246.904	260.142				0	0	0	0	0	0		0	0	0	0	0	0		0	0	0	0	0	0		1.00643	1.00695	1.00297	1.00381	1.00198	1.00602		310.816	311.639	293.811	290.655	270.486	265.893		27.985	32.2785	30.218	28.8305
61479		291.313	297.027	257.467	261.422	240.388	262.592				0	0	0	0	0	0		0	0	0	0	0	0		0	0	0	0	0	0		1.00637	1.00681	1.00328	1.0039	1.00193	1.00595		310.82	311.658	293.801	290.644	270.507	265.899		27.985	32.2785	30.232	28.8305
61559		261.438	269.39	254.636	275.784	271.165	250.326				0	0	0	0	0	0		0	0	0	0	0	0		0	0	0	0	0	0		1.00641	1.00664	1.00319	1.00381	1.00185	1.00582		310.963	311.681	293.803	290.655	271.165	265.911		28.3487	32.2785	30.232	28.876
61639		275.924	271.674	289.813	234.899	248.255	245.156				0	0	0	0	0	0		0	0	0	0	0	0		0	0	0	0	0	0		1.00643	1.00669	1.00321	1.00382	1.00207	1.00605		310.908	311.675	293.803	290.995	270.445	265.742		28.3487	32.2785	30.232	28.9055
61719		264.94	263.544	267.801	261.15	252.652	250.108				0	0	0	0	0	0		0	0	0	0	0	0		0	0	0	0	0	0		1.00652	1.00674	1.00358	1.00399	1.0024	1.00615		310.892	311.667	293.791	290.961	270.431	265.659		28.3487	32.196	30.232	28.9055
61879		311.573	316.478	312.092	297.274	296.095	255.035				0	0	0	0	0	0		0	0	0	0	0	0		0	0	0	0	0	0		1.00663	1.00676	1.0037	1.00413	1.00238	1.00618		311.573	316.478	312.092	297.274	296.095	265.732		28.4855	32.1598	30.3947	29.0038
61999		293.705	261.682	277.96	276.558	247.204	263.459				0	0	0	0	0	0		0	0	0	0	0	0		0	0	0	0	0	0		1.00671	1.00668	1.00327	1.00429	1.00228	1.00621		311.303	311.596	293.851	291.258	270.432	265.73		28.8495	32.1598	30.3947	29.1298
62079		293.959	258.998	265.739	240.388	257.21	265.599				0	0	0	0	0	0		0	0	0	0	0	0		0	0	0	0	0	0		1.00664	1.00676	1.00319	1.00428	1.00248	1.00614		311.72	311.595	293.853	291.258	270.43	265.735		29.087	32.1598	30.3947	29.1298
62159		308.499	309.233	282.962	317.412	252.485	284.409				0	0	0	0	0	0		0	0	0	0	0	0		0	0	0	0	0	0		1.00673	1.00668	1.00233	1.00419	1.00242	1.00605		311.696	311.596	293.872	317.412	270.431	284.409		29.087	32.2263	30.3947	29.255
62239		300.799	281.304	280.815	279.009	282.662	275.569				0	0	0	0	0	0		0	0	0	0	0	0		0	0	0	0	0	0		1.00669	1.00683	1.00183	1.00414	1.00244	1.00612		311.705	311.493	293.889	291.315	282.662	275.569		29.271	31.9498	30.3947	29.3005
62319		340.367	314.927	265.98	272.1	275.036	249.57				0	0	0	0	0	0		0	0	0	0	0	0		0	0	0	0	0	0		1.00658	1.00689	1.00163	1.00413	1.00247	1.00602		340.367	314.927	294.071	291.315	275.036	265.659		29.087	32.2263	30.7625	29.255
62399		305.28	261.359	263.669	269.589	283.236	248.462				0	0	0	0	0	0		0	0	0	0	0	0		0	0	0	0	0	0		1.00644	1.00697	1.00167	1.00413	1.00256	1.006		311.774	311.637	294.06	291.315	283.236	265.659		29.087	32.2625	30.7625	29.1887
62519		301.543	290.021	264.051	228.3	261.452	242.703				0	0	0	0	0	0		0	0	0	0	0	0		0	0	0	0	0	0		1.00632	1.00685	1.00173	1.00413	1.00236	1.00595		311.807	311.653	294.043	291.478	270.541	265.659		28.9615	32.2625	30.684	29.1617
62599		318.251	270.651	276.36	231.482	263.079	242.469				0	0	0	0	0	0		0	0	0	0	0	0		0	0	0	0	0	0		1.00618	1.00656	1.00162	1.00388	1.00227	1.00594		318.251	311.692	294.447	291.505	270.548	265.659		28.9615	32.3623	30.8975	29.281
62679		286.68	300.934	258.616	278.625	248.709	239.053				0	0	0	0	0	0		0	0	0	0	0	0		0	0	0	0	0	0		1.00617	1.00663	1.00167	1.00386	1.00252	1.00596		311.85	311.916	294.44	291.508	270.529	265.659		28.9615	32.52	30.8975	29.281
62759		301.748	307.663	264.134	285.742	247.028	266.743				0	0	0	0	0	0		0	0	0	0	0	0		0	0	0	0	0	0		1.00608	1.00675	1.00142	1.00391	1.00263	1.006		312.075	311.9	294.475	291.326	270.972	265.659		29.1693	32.52	30.8975	29.1887
62879		335.052	282.421	315.008	254.596	288.448	265.251				0	0	0	0	0	0		0	0	0	0	0	0		0	0	0	0	0	0		1.00613	1.00718	1.00117	1.00395	1.00275	1.00613		335.052	311.608	315.008	291.223	288.448	265.635		29.1693	32.3623	30.7815	29.0635
62999		334.22	325.722	256.608	303.793	279.767	272.89				0	0	0	0	0	0		0	0	0	0	0	0		0	0	0	0	0	0		1.00634	1.00763	1.00121	1.00407	1.00281	1.00609		334.22	325.722	294.504	303.793	279.767	272.89		29.7968	32.2625	30.6395	29.1298
63079		282.508	312.44	262.305	300.769	253.633	269.589				0	0	0	0	0	0		0	0	0	0	0	0		0	0	0	0	0	0		1.00638	1.00725	1.00109	1.00416	1.00296	1.00617		312.621	312.44	294.521	300.769	271.302	269.589		30.1688	32.2625	30.54	29.1753
63159		282.335	283.576	258.146	300.042	259.107	269.971				0	0	0	0	0	0		0	0	0	0	0	0		0	0	0	0	0	0		1.00628	1.00707	1.00112	1.00414	1.00292	1.00632		312.637	311.854	294.516	300.042	271.304	269.971		30.1688	32.4203	30.5065	29.0585
63239		306.557	297.066	262.907	287.955	234.017	250.821				0	0	0	0	0	0		0	0	0	0	0	0		0	0	0	0	0	0		1.00638	1.00704	1.00132	1.00423	1.00322	1.00622		312.62	311.859	294.489	290.913	271.596	265.632		30.2943	32.4203	30.4168	29.0038
63319		317.222	285.956	284.838	277.967	261.73	241.193				0	0	0	0	0	0		0	0	0	0	0	0		0	0	0	0	0	0		1.00643	1.00719	1.00152	1.00407	1.00335	1.00618		317.222	311.838	294.461	290.945	271.539	265.633		30.2943	32.3537	30.4168	29.0038
63419		278.907	287.471	253.338	276.445	228.485	245.75				0	0	0	0	0	0		0	0	0	0	0	0		0	0	0	0	0	0		1.00654	1.00731	1.00161	1.00424	1.0034	1.00608		312.592	311.823	294.449	290.909	271.519	265.571		30.1688	32.3	30.2188	29.0038
63499		281.594	283.74	253.759	262.912	272.913	255.223				0	0	0	0	0	0		0	0	0	0	0	0		0	0	0	0	0	0		1.00654	1.0074	1.00181	1.00429	1.00348	1.00593		312.592	311.809	294.422	290.9	272.913	265.578		30.1688	32.3	30.2188	29.0585
63579		294.275	291.379	235.912	282.586	235.622	257.548				0	0	0	0	0	0		0	0	0	0	0	0		0	0	0	0	0	0		1.00644	1.00773	1.0017	1.00401	1.00344	1.00584		312.609	311.765	294.436	290.957	271.503	265.51		30.1688	32.3	30.2188	29.3088
63659		275.852	267.748	275.312	260.068	272.084	279.434				0	0	0	0	0	0		0	0	0	0	0	0		0	0	0	0	0	0		1.0065	1.00792	1.00188	1.00403	1.00359	1.00588		312.599	311.74	294.411	290.953	272.084	279.434		30.1688	32.3	30.2188	29.3088
63759		360.218	316.304	308.677	324.789	299.618	311.208				0	0	0	0	0	0		0	0	0	0	0	0		0	0	0	0	0	0		1.00664	1.0078	1.00203	1.00388	1.00387	1.00579		360.218	316.304	308.677	324.789	299.618	311.208		30.3145	32.1422	30.2188	29.3088
63839		354.889	293.999	291.455	306.292	292.93	288.601				0	0	0	0	0	0		0	0	0	0	0	0		0	0	0	0	0	0		1.00671	1.00736	1.00212	1.00391	1.00388	1.00567		354.889	311.606	291.455	306.292	292.93	288.601		30.377	32.09	30.2188	29.1985
63999		279.901	294.352	275.103	277.045	245.453	272.483				0	0	0	0	0	0		0	0	0	0	0	0		0	0	0	0	0	0		1.00684	1.00735	1.0022	1.00387	1.00387	1.00561		313.603	311.579	294.598	290.536	272.254	272.483		30.2275	32.0538	30.349	29.3643
64079		259.203	302.271	264.899	289.837	268.033	248.67				0	0	0	0	0	0		0	0	0	0	0	0		0	0	0	0	0	0		1.00693	1.00726	1.00217	1.00378	1.00414	1.00572		313.582	311.585	294.767	290.54	272.372	265.514		29.7488	32.0538	30.3845	29.5632
64159		316.019	295.881	280.383	284.326	269.912	226.478				0	0	0	0	0	0		0	0	0	0	0	0		0	0	0	0	0	0		1.00714	1.00723	1.00217	1.00371	1.00407	1.00557		316.019	311.587	294.767	290.545	269.912	265.518		29.6772	31.9698	30.3845	29.5632
64239		282.261	280.185	262.409	272.775	249.557	265.658				0	0	0	0	0	0		0	0	0	0	0	0		0	0	0	0	0	0		1.0073	1.00712	1.00196	1.00385	1.00432	1.0057		313.924	311.592	294.777	290.537	272.358	265.514		29.6772	31.9698	30.3845	29.5632
64319		304.448	272.193	265.023	250.992	231.939	250.666				0	0	0	0	0	0		0	0	0	0	0	0		0	0	0	0	0	0		1.00743	1.00716	1.00186	1.00376	1.00451	1.00559		313.891	311.591	294.779	290.541	272.488	265.593		29.6772	31.8563	30.2305	29.649
64419		268.173	276.873	298.758	263.553	201.027	249.869				0	0	0	0	0	0		0	0	0	0	0	0		0	0	0	0	0	0		1.00756	1.0072	1.00204	1.00398	1.00458	1.00556		313.858	311.589	298.758	290.531	272.558	265.595		29.6772	31.5225	30.116	29.649
64519		269.639	279.576	243.81	250.775	265.103	258.986				0	0	0	0	0	0		0	0	0	0	0	0		0	0	0	0	0	0		1.00742	1.00704	1.00195	1.0041	1.00432	1.00557		313.895	311.592	294.84	290.525	272.56	265.655		29.5817	31.5225	30.0767	29.649
64619		324.441	297.585	297.128	313.713	274.603	319.522				0	0	0	0	0	0		0	0	0	0	0	0		0	0	0	0	0	0		1.00764	1.00728	1.00236	1.0043	1.00447	1.00576		324.441	311.583	297.128	313.713	274.603	319.522		29.745	31.5225	30.2322	29.649
64699		327.638	293.739	307.419	301.907	276.624	285.168				0	0	0	0	0	0		0	0	0	0	0	0		0	0	0	0	0	0		1.00787	1.00772	1.00257	1.00402	1.00457	1.00586		327.638	311.424	307.419	301.907	276.624	285.168		29.5942	31.5225	30.6865	29.3288
64779		322.211	294.251	271.622	285.974	283.772	262.062				0	0	0	0	0	0		0	0	0	0	0	0		0	0	0	0	0	0		1.00797	1.0074	1.00276	1.00372	1.00442	1.00597		322.211	311.31	295.185	290.465	283.772	265.748		29.7555	31.246	30.9495	29.3288
64879		314.251	285.4	306.319	284.301	280.232	265.944				0	0	0	0	0	0		0	0	0	0	0	0		0	0	0	0	0	0		1.00812	1.00771	1.00306	1.00367	1.00443	1.006		314.251	311.094	306.319	290.467	280.232	265.659		29.7555	30.9775	31.0105	29.3588
64999		283.288	314.583	309.075	299.807	298.68	250.7				0	0	0	0	0	0		0	0	0	0	0	0		0	0	0	0	0	0		1.00812	1.00777	1.00307	1.0036	1.00418	1.00597		314.032	314.583	309.075	299.807	298.68	265.659		29.7555	30.9775	31.0302	29.3588
65079		313.957	272.051	280.797	262.754	254.677	253.411				0	0	0	0	0	0		0	0	0	0	0	0		0	0	0	0	0	0		1.00766	1.00788	1.00304	1.00338	1.00431	1.00602		313.957	310.862	295.522	290.481	272.998	265.659		29.903	30.7315	31.0105	29.3288
65159		297.424	287.768	268.014	277.028	261.786	265.521				0	0	0	0	0	0		0	0	0	0	0	0		0	0	0	0	0	0		1.00792	1.00823	1.00332	1.00335	1.00441	1.00596		314.169	310.845	295.469	290.482	272.991	265.659		29.6972	30.4195	30.9315	29.3288
65239		291.604	284.429	263.1	304.732	251.515	244.3				0	0	0	0	0	0		0	0	0	0	0	0		0	0	0	0	0	0		1.00822	1.00826	1.00341	1.0035	1.00421	1.00596		314.156	310.843	295.452	304.732	273.005	265.659		29.5427	30.4195	30.8197	29.243
65359		281.532	276.059	266.484	278.882	229.209	244.909				0	0	0	0	0	0		0	0	0	0	0	0		0	0	0	0	0	0		1.00836	1.00806	1.00344	1.00351	1.00424	1.00589		314.15	310.853	295.447	290.475	273.003	265.659		29.5427	30.4195	30.8197	29.044
65439		300.598	305.367	299.498	274.266	266.583	259.598				0	0	0	0	0	0		0	0	0	0	0	0		0	0	0	0	0	0		1.00775	1.00805	1.00334	1.00363	1.00428	1.00604		314.178	310.854	299.498	290.469	273.001	265.659		29.496	30.11	30.7847	29.044
65539		309.631	329.222	315.244	317.795	292.192	280.025				0	0	0	0	0	0		0	0	0	0	0	0		0	0	0	0	0	0		1.00762	1.00817	1.0033	1.00385	1.00428	1.00594		314.184	329.222	315.244	317.795	292.192	280.025		29.496	30.11	30.7847	29.044
65639		303.609	314.963	299.697	297.417	281.682	293.03				0	0	0	0	0	0		0	0	0	0	0	0		0	0	0	0	0	0		1.00764	1.00828	1.00338	1.00378	1.00411	1.00587		314.213	314.963	299.697	297.417	281.682	293.03		29.5428	30.356	30.8805	29.044
65719		325.998	290.551	260.165	266.093	274.494	257.182				0	0	0	0	0	0		0	0	0	0	0	0		0	0	0	0	0	0		1.00774	1.00829	1.00335	1.00384	1.00408	1.00575		325.998	310.996	295.726	290.537	274.494	266.01		29.5428	30.356	30.3955	28.9948
65799		314.204	319.142	309.505	295.964	263.118	272.676				0	0	0	0	0	0		0	0	0	0	0	0		0	0	0	0	0	0		1.00782	1.00837	1.00333	1.00388	1.00411	1.00595		314.204	319.142	309.505	295.964	273.254	272.676		29.5428	30.356	30.7945	28.9948
65879		298.902	281.65	298.057	259.362	291.671	254.273				0	0	0	0	0	0		0	0	0	0	0	0		0	0	0	0	0	0		1.00778	1.00805	1.00304	1.00401	1.00398	1.00599		314.212	310.854	298.057	290.529	291.671	266.053		29.5428	30.11	30.5795	28.9948
65999		278.98	287.168	272.632	267.165	255.124	262.567				0	0	0	0	0	0		0	0	0	0	0	0		0	0	0	0	0	0		1.00792	1.00804	1.0029	1.00383	1.0036	1.00604		314.236	310.854	295.818	290.538	273.647	266.052		29.5498	30.11	30.5795	28.9948
66079		294.966	304.179	266.295	288.819	246.854	251.632				0	0	0	0	0	0		0	0	0	0	0	0		0	0	0	0	0	0		1.00808	1.00767	1.00294	1.00369	1.00356	1.00605		314.233	310.872	295.817	290.546	273.649	266.052		29.5498	30.01	30.5795	29.3643
66179		273.482	292.906	281.472	287.711	251.074	259.598				0	0	0	0	0	0		0	0	0	0	0	0		0	0	0	0	0	0		1.00828	1.00778	1.00288	1.00376	1.00356	1.0061		314.229	310.867	295.819	290.542	273.774	266.05		29.3387	29.6643	30.5795	29.3643
66279		280.424	291.223	254.983	278.486	244.36	252.11				0	0	0	0	0	0		0	0	0	0	0	0		0	0	0	0	0	0		1.0081	1.00774	1.003	1.0036	1.00356	1.00597		314.233	310.868	295.816	290.552	273.774	266.054		29.5498	29.468	30.5795	29.3643
66359		282.655	299.259	252.381	279.208	222.718	237.251				0	0	0	0	0	0		0	0	0	0	0	0		0	0	0	0	0	0		1.00779	1.0079	1.0031	1.00343	1.00366	1.00599		314.239	310.667	295.813	290.565	273.74	265.998		29.5498	29.5098	30.4865	29.5632
66439		282.952	305.037	273.846	284.404	278.047	237.825				0	0	0	0	0	0		0	0	0	0	0	0		0	0	0	0	0	0		1.0081	1.00804	1.00329	1.00332	1.00357	1.00597		314.367	310.445	295.911	290.483	278.047	265.999		30.208	29.3748	31.1827	29.243
66519		323.318	369.472	294.842	305.586	306.722	284.291				0	0	0	0	0	0		0	0	0	0	0	0		0	0	0	0	0	0		1.00795	1.00801	1.00332	1.00324	1.00344	1.00598		323.318	369.472	294.842	305.586	306.722	284.291		30.208	29.3748	31.3605	29.068
66599		302.909	319.756	316.013	276.475	278.756	265.361				0	0	0	0	0	0		0	0	0	0	0	0		0	0	0	0	0	0		1.00798	1.00786	1.00307	1.00331	1.00326	1.00579		314.384	319.756	316.013	290.484	278.756	265.914		29.3445	29.3135	31.2957	29.044
66719		333.65	320.865	281.484	300.319	244.838	276.389				0	0	0	0	0	0		0	0	0	0	0	0		0	0	0	0	0	0		1.00791	1.00785	1.0029	1.00308	1.00309	1.00574		333.65	320.865	296.535	300.319	274.44	276.389		29.3445	29.2842	31.2727	29.044
66799		325.461	293.238	286.967	285.536	264.897	258.125				0	0	0	0	0	0		0	0	0	0	0	0		0	0	0	0	0	0		1.00789	1.0079	1.00298	1.00307	1.00313	1.00506		325.461	311.063	296.497	290.495	274.529	266.033		29.3445	29.527	31.265	29.044
66879		300.058	304.875	304.494	246.263	282.577	249.275				0	0	0	0	0	0		0	0	0	0	0	0		0	0	0	0	0	0		1.00787	1.00795	1.00287	1.003	1.00323	1.00499		314.401	311.264	304.494	290.498	282.577	266.25		29.3445	29.6982	31.265	29.243
66999		281.96	292.554	276.215	286.918	274.6	268.949				0	0	0	0	0	0		0	0	0	0	0	0		0	0	0	0	0	0		1.00795	1.00792	1.00306	1.00296	1.00332	1.00485		314.607	311.266	297.028	290.5	274.6	268.949		29.1885	29.3088	31.4405	29.3288
67079		277.632	298.438	280.581	281.79	271.251	252.802				0	0	0	0	0	0		0	0	0	0	0	0		0	0	0	0	0	0		1.00795	1.00802	1.00316	1.00292	1.00304	1.00479		314.608	311.257	297.018	290.502	271.251	266.325		29.479	29.038	31.3888	29.3588
67159		272.515	313.28	255.185	291.981	263.101	244.69				0	0	0	0	0	0		0	0	0	0	0	0		0	0	0	0	0	0		1.00745	1.00806	1.00332	1.003	1.0031	1.00479		314.663	313.28	297.001	291.981	274.531	266.324		29.479	28.737	31.3888	29.4103
67259		281.3	328.712	259.524	262.504	258.239	240.167				0	0	0	0	0	0		0	0	0	0	0	0		0	0	0	0	0	0		1.00794	1.00803	1.00321	1.00312	1.00337	1.00529		314.609	328.712	297.013	290.492	274.516	266.138		29.1885	28.6483	31.3888	29.4963
67359		295.416	295.249	260.375	252.022	255.712	241.89				0	0	0	0	0	0		0	0	0	0	0	0		0	0	0	0	0	0		1.00736	1.00802	1.00297	1.00292	1.00312	1.00529		314.475	311.257	296.499	290.428	274.53	266.027		29.054	28.6483	31.2132	29.3213
67439		312.094	297.433	269.385	291.004	262.947	242.844				0	0	0	0	0	0		0	0	0	0	0	0		0	0	0	0	0	0		1.00741	1.00831	1.00327	1.0028	1.00337	1.00526		312.094	311.233	296.347	291.004	274.516	265.954		29.1885	28.6483	31.2132	29.3213
67519		326.009	336.821	316.936	296.713	260.015	301.666				0	0	0	0	0	0		0	0	0	0	0	0		0	0	0	0	0	0		1.0075	1.00837	1.00326	1.00282	1.00321	1.00508		326.009	336.821	316.936	296.713	274.525	301.666		29.1885	28.477	31.0355	29.3213
67599		331.216	329.222	306.944	309.346	275.344	260.772				0	0	0	0	0	0		0	0	0	0	0	0		0	0	0	0	0	0		1.00724	1.0084	1.00284	1.00263	1.00307	1.005		331.216	329.222	306.944	309.346	275.344	266.245		29.367	28.4015	30.9192	29.3755
67719		298.247	333.494	270.215	320.238	246.706	258.5				0	0	0	0	0	0		0	0	0	0	0	0		0	0	0	0	0	0		1.00763	1.00853	1.00301	1.00265	1.0028	1.00497		314.644	333.494	295.952	320.238	274.594	266.259		29.6575	28.4015	30.9192	29.3755
67799		317.581	273.245	295.841	276.818	280.647	282.208				0	0	0	0	0	0		0	0	0	0	0	0		0	0	0	0	0	0		1.00694	1.00855	1.00302	1.00265	1.00294	1.00515		317.581	310.954	295.841	290.388	280.647	282.208		29.6635	28.4015	30.9192	29.3755
67879		328.572	296.439	326.15	252.448	258.18	248.38				0	0	0	0	0	0		0	0	0	0	0	0		0	0	0	0	0	0		1.00689	1.00851	1.00285	1.00283	1.00285	1.00495		328.572	310.959	326.15	290.315	274.594	266.265		30.527	28.4015	30.9257	29.3042
67999		289.553	307.463	264.621	275.178	243.289	261.429				0	0	0	0	0	0		0	0	0	0	0	0		0	0	0	0	0	0		1.00663	1.00834	1.0028	1.00271	1.00259	1.00494		314.755	310.988	296.588	290.325	274.596	266.267		29.6635	28.477	30.9257	29.4467
68079		298.53	271.391	259.855	240.897	255.278	265.471				0	0	0	0	0	0		0	0	0	0	0	0		0	0	0	0	0	0		1.00658	1.00816	1.00283	1.00261	1.00267	1.00419		314.758	311.019	296.809	290.333	274.602	266.552		29.6635	28.477	30.9257	29.4467
68179		286.631	293.231	262.14	277.24	210.968	240.011				0	0	0	0	0	0		0	0	0	0	0	0		0	0	0	0	0	0		1.00683	1.00818	1.00259	1.00238	1.00258	1.00482		314.738	311.015	296.465	290.353	274.611	266.315		29.373	28.477	30.748	29.4467
68259		286.753	275.72	283.825	256.594	272.563	252.019				0	0	0	0	0	0		0	0	0	0	0	0		0	0	0	0	0	0		1.00654	1.00806	1.00254	1.00245	1.00286	1.00483		314.699	311.036	296.48	290.347	272.563	266.206		29.3533	28.477	30.748	29.4467
68359		290.147	265.677	269.378	259.649	263.452	282.646				0	0	0	0	0	0		0	0	0	0	0	0		0	0	0	0	0	0		1.0068	1.0084	1.00285	1.00267	1.00305	1.00493		314.74	310.978	296.806	290.328	274.608	282.646		29.373	28.477	30.9257	29.4467
68439		367.7	333.357	300.409	295.698	293.371	255.447				0	0	0	0	0	0		0	0	0	0	0	0		0	0	0	0	0	0		1.0068	1.0084	1.00285	1.00287	1.00319	1.00416		367.7	333.357	300.409	295.698	293.371	266.645		29.4347	28.3587	30.7378	29.4467
68519		322.561	332.93	282.296	285.054	265.951	300.408				0	0	0	0	0	0		0	0	0	0	0	0		0	0	0	0	0	0		1.00654	1.00834	1.00274	1.00273	1.00323	1.00343		322.561	332.93	297.061	290.387	274.727	300.408		29.4347	28.3587	30.8645	29.3755
68639		286.68	311.84	319.579	288.15	241.677	269.168				0	0	0	0	0	0		0	0	0	0	0	0		0	0	0	0	0	0		1.00666	1.00829	1.00291	1.00275	1.00319	1.00329		315.139	311.84	319.579	290.387	274.737	269.168		29.4347	28.3035	30.8645	29.3755
68719		304.477	269.128	310.765	294.656	253.313	245.514				0	0	0	0	0	0		0	0	0	0	0	0		0	0	0	0	0	0		1.00688	1.00821	1.00313	1.00274	1.00345	1.0029		315.017	311.01	310.765	294.656	274.682	267.045		29.4347	28.3587	30.8645	29.3755
68799		306.619	273.756	277.238	278.279	253.309	243.251				0	0	0	0	0	0		0	0	0	0	0	0		0	0	0	0	0	0		1.00719	1.00852	1.00317	1.0028	1.00334	1.00303		314.852	311.215	297.016	290.433	274.706	267.03		29.4225	28.53	30.7515	29.3213
68879		290.314	251.796	284.393	279.421	249.64	236.372				0	0	0	0	0	0		0	0	0	0	0	0		0	0	0	0	0	0		1.00745	1.00837	1.00331	1.00275	1.00353	1.0031		315.651	310.984	297.18	290.435	274.666	267.022		29.454	28.3587	30.3963	29.4635
68999		283.181	278.023	278.28	276.319	254.229	260.121				0	0	0	0	0	0		0	0	0	0	0	0		0	0	0	0	0	0		1.00701	1.00854	1.00336	1.00265	1.00362	1.00333		314.946	310.83	296.997	290.439	274.647	266.998		29.4225	28.116	30.2715	29.606
69079		275.48	290.404	339.23	244.483	229.348	229.596				0	0	0	0	0	0		0	0	0	0	0	0		0	0	0	0	0	0		1.0072	1.00869	1.00333	1.00285	1.00376	1.00322		314.708	310.508	339.23	290.431	274.617	266.864		29.3607	28.0798	30.096	29.6963
69179		300.283	266.898	275.871	243.811	243.876	222.745				0	0	0	0	0	0		0	0	0	0	0	0		0	0	0	0	0	0		1.00689	1.00847	1.0033	1.00268	1.00383	1.00327		315.015	310.833	296.718	290.438	274.614	266.861		29.3678	28.116	29.9035	29.6963
69259		310.151	294.745	278.821	273.162	273.641	249.334				0	0	0	0	0	0		0	0	0	0	0	0		0	0	0	0	0	0		1.00657	1.00865	1.00343	1.00284	1.00399	1.00346		315.879	310.937	296.989	290.506	273.641	266.983		29.454	28.3587	30.079	29.8713
69359		306.309	343.048	319.822	301.268	301.332	290.882				0	0	0	0	0	0		0	0	0	0	0	0		0	0	0	0	0	0		1.0064	1.0083	1.00318	1.00253	1.00408	1.003		316.023	343.048	319.822	301.268	301.332	290.882		29.5972	28.4747	29.9928	30.1012
69439		334.799	328.558	305.994	282.48	279.392	263.385				0	0	0	0	0	0		0	0	0	0	0	0		0	0	0	0	0	0		1.00643	1.0083	1.00321	1.00284	1.0041	1.0034		334.799	328.558	305.994	290.606	279.392	267.208		30.0415	28.3628	30.1175	29.9588
69559		299.141	285.87	281.005	263.565	240.5	242.269				0	0	0	0	0	0		0	0	0	0	0	0		0	0	0	0	0	0		1.00645	1.00826	1.0032	1.0028	1.00406	1.00334		316.051	311.237	297.363	290.609	275.024	267.22		29.8377	28.1173	29.8692	29.9588
69642		324.907	297.5	270.339	271.437	285.222	255.673				0	0	0	0	0	0		0	0	0	0	0	0		0	0	0	0	0	0		1.00613	1.00835	1.00323	1.00262	1.00404	1.00342		324.907	311.372	297.361	290.621	285.222	267.204		29.5225	28.1065	29.6095	29.8165
69719		267.251	290.122	332.795	291.842	254.686	242.586				0	0	0	0	0	0		0	0	0	0	0	0		0	0	0	0	0	0		1.00613	1.00843	1.00334	1.00283	1.00411	1.00345		316.061	311.366	332.795	291.842	275.123	266.984		29.5225	28.1065	29.5487	29.8165
69799		304.16	303.971	264.781	268.929	236.423	271.468				0	0	0	0	0	0		0	0	0	0	0	0		0	0	0	0	0	0		1.00618	1.00864	1.00319	1.00277	1.00418	1.00291		316.024	311.349	297.364	290.611	275.058	271.468		29.0782	28.1065	29.6095	29.8165
69879		299.491	313.601	270.192	240.805	263.527	239.181				0	0	0	0	0	0		0	0	0	0	0	0		0	0	0	0	0	0		1.00601	1.0084	1.00332	1.0025	1.00411	1.0028		316.024	313.601	297.179	290.521	275.059	266.896		29.0782	28.0635	29.514	29.4963
69999		258.486	333.128	248.068	269.628	248.089	239.702				0	0	0	0	0	0		0	0	0	0	0	0		0	0	0	0	0	0		1.00564	1.00819	1.00325	1.00246	1.00385	1.00329		316.026	333.128	297.36	290.523	275.064	266.859		29.0782	28.1065	29.6095	29.4963
70079		269.879	284.02	276.424	270.815	249.771	256.913				0	0	0	0	0	0		0	0	0	0	0	0		0	0	0	0	0	0		1.00533	1.0081	1.00336	1.00252	1.00395	1.0029		316.032	311.393	297.174	290.628	275.029	266.888		29.0782	28.0635	29.514	29.8165
70159		296.44	291.946	272.144	259.133	277.947	247.455				0	0	0	0	0	0		0	0	0	0	0	0		0	0	0	0	0	0		1.00563	1.00846	1.00355	1.00294	1.00427	1.00304		316.077	311.499	297.334	290.83	277.947	267.029		29.4343	28.34	29.6095	30.066
70259		335.05	331.518	339.287	320.497	294.134	262.494				0	0	0	0	0	0		0	0	0	0	0	0		0	0	0	0	0	0		1.00581	1.00862	1.00342	1.00308	1.00436	1.00306		335.05	331.518	339.287	320.497	294.134	267.027		29.9102	28.34	29.514	30.302
70339		350.505	325.639	289.489	308.15	256.729	265.309				0	0	0	0	0	0		0	0	0	0	0	0		0	0	0	0	0	0		1.00574	1.00849	1.00338	1.00314	1.00443	1.00305		350.505	325.639	297.348	308.15	275.265	267.028		29.9102	28.1938	29.6095	30.216
70459		320.056	298.217	267.226	295.863	291.959	266.067				0	0	0	0	0	0		0	0	0	0	0	0		0	0	0	0	0	0		1.00576	1.00869	1.00358	1.00319	1.00406	1.00275		320.056	311.62	297.466	295.863	291.959	267.06		29.4343	28.0848	29.7723	30.1645
70539		328.626	284.114	284.117	296.589	272.264	251.016				0	0	0	0	0	0		0	0	0	0	0	0		0	0	0	0	0	0		1.00574	1.00894	1.00371	1.00328	1.0041	1.00307		328.626	311.833	297.461	296.589	272.264	267.026		29.9102	28.2425	29.7158	30.1345
70619		299.119	295.256	303.453	268.025	248.566	261.132				0	0	0	0	0	0		0	0	0	0	0	0		0	0	0	0	0	0		1.00565	1.00898	1.004	1.0034	1.00408	1.00293		316.076	311.827	303.453	291.059	275.06	266.886		29.4343	28.2425	29.866	30.1345
70699		291.33	304.691	327.85	305.088	256.53	238.345				0	0	0	0	0	0		0	0	0	0	0	0		0	0	0	0	0	0		1.00572	1.00898	1.00406	1.00346	1.00416	1.00288		316.026	311.826	327.85	305.088	275.019	266.786		29.0782	28.2425	29.866	30.1345
70779		348.51	281.023	293.721	256.085	260.524	237.73				0	0	0	0	0	0		0	0	0	0	0	0		0	0	0	0	0	0		1.00569	1.00875	1.00411	1.00331	1.00452	1.0029		348.51	311.858	293.721	290.753	275.003	266.726		29.0782	28.2425	29.7158	30.1645
70859		303.154	287.986	299.265	248.874	234.257	226.841				0	0	0	0	0	0		0	0	0	0	0	0		0	0	0	0	0	0		1.00554	1.00853	1.00403	1.00331	1.0045	1.00313		316.027	311.642	299.265	290.573	275.005	266.721		29.3935	28.23	29.5487	29.7978
70999		297.194	297.867	265.015	254.26	247.366	238.479				0	0	0	0	0	0		0	0	0	0	0	0		0	0	0	0	0	0		1.00546	1.00841	1.00405	1.00303	1.00448	1.00265		316.083	311.661	297.435	290.593	274.819	266.731		29.5225	28.3763	29.7158	29.7463
71099		296.083	299.605	288.816	279.17	267.533	239.71				0	0	0	0	0	0		0	0	0	0	0	0		0	0	0	0	0	0		1.00556	1.00856	1.00418	1.00328	1.00476	1.00264		316.079	311.883	297.424	290.76	274.761	266.731		29.5225	28.3877	29.7158	30.1645
71199		334.373	320.964	326.448	292.792	281.856	279.344				0	0	0	0	0	0		0	0	0	0	0	0		0	0	0	0	0	0		1.00568	1.0087	1.00411	1.00327	1.00481	1.0023		334.373	320.964	326.448	292.792	281.856	279.344		29.5225	28.6603	29.7158	30.2448
71279		300.863	338.68	315.932	307.227	288.242	305.358				0	0	0	0	0	0		0	0	0	0	0	0		0	0	0	0	0	0		1.00581	1.00865	1.00408	1.00325	1.00451	1.00269		316.148	338.68	315.932	307.227	288.242	305.358		29.9985	28.515	29.7743	30.1965
71379		307.89	307.069	311.352	258.888	242.297	292.487				0	0	0	0	0	0		0	0	0	0	0	0		0	0	0	0	0	0		1.00595	1.00853	1.00394	1.00331	1.00417	1.00271		316.235	312.067	311.352	291.554	275.019	292.487		30.2152	28.6603	29.7743	30.1965
71459		295.657	266.071	264.8	276.12	254.338	260.224				0	0	0	0	0	0		0	0	0	0	0	0		0	0	0	0	0	0		1.00605	1.00846	1.00402	1.00335	1.00421	1.00229		316.534	312.067	297.681	291.661	275.058	266.739		30.2085	28.515	29.8693	30.049
71539		330.389	328.234	295.702	269.178	263.818	250.039				0	0	0	0	0	0		0	0	0	0	0	0		0	0	0	0	0	0		1.00612	1.00857	1.00384	1.00344	1.00409	1.00229		330.389	328.234	295.702	291.544	275.06	266.814		30.2085	28.6603	29.6198	29.9975
71639		350.523	323.693	275.113	278.907	281.761	256.78				0	0	0	0	0	0		0	0	0	0	0	0		0	0	0	0	0	0		1.00589	1.00828	1.00374	1.00357	1.00406	1.00235		350.523	323.693	297.709	291.069	281.761	266.738		30.127	28.3173	29.6198	29.96
71719		287.528	303.551	270.581	285.605	255.017	248.912				0	0	0	0	0	0		0	0	0	0	0	0		0	0	0	0	0	0		1.00566	1.00822	1.00369	1.00333	1.00411	1.00223		316.252	311.516	297.712	290.75	275.123	266.74		30.127	28.1938	29.6198	30.0487
71799		281.863	295.743	285.141	264.53	251.665	230.523				0	0	0	0	0	0		0	0	0	0	0	0		0	0	0	0	0	0		1.00566	1.00817	1.00385	1.00335	1.0041	1.00232		316.155	311.52	297.698	290.746	275.211	266.738		29.9985	28.1938	29.8693	30.0487
71879		284.621	302.094	265.905	251.169	254.199	222.769				0	0	0	0	0	0		0	0	0	0	0	0		0	0	0	0	0	0		1.00565	1.00817	1.00384	1.00308	1.00407	1.00224		316.155	311.519	297.7	290.803	275.212	266.74		29.9985	28.1938	29.8693	29.8498
71999		267.81	327.207	275.113	275.366	240.434	242.668				0	0	0	0	0	0		0	0	0	0	0	0		0	0	0	0	0	0		1.00561	1.00834	1.00372	1.00322	1.00443	1.00187		316.255	327.207	297.839	291.175	275.299	266.754		30.127	28.3173	29.9158	29.96
72119		309.655	297.6	279.965	303.391	258.936	255.028				0	0	0	0	0	0		0	0	0	0	0	0		0	0	0	0	0	0		1.00584	1.00841	1.00389	1.00333	1.00438	1.00223		316.585	311.903	298.043	303.391	275.47	266.74		30.2085	28.6603	30.057	29.628
72198		341.818	310.468	278.398	293.665	264.198	278.648				0	0	0	0	0	0		0	0	0	0	0	0		0	0	0	0	0	0		1.00593	1.00849	1.0039	1.00319	1.00446	1.00229		341.818	312.067	297.822	293.665	275.461	278.648		30.2085	28.5475	29.9158	29.628
72299		298.53	308.571	283.078	307.59	275.539	249.621				0	0	0	0	0	0		0	0	0	0	0	0		0	0	0	0	0	0		1.00578	1.00881	1.00407	1.00316	1.0046	1.002		317.122	312.065	298.019	307.59	275.539	266.83		30.2485	28.5135	30.057	29.328
72379		297.17	260.622	278.601	279.596	222.459	247.081				0	0	0	0	0	0		0	0	0	0	0	0		0	0	0	0	0	0		1.00574	1.00848	1.00392	1.00334	1.00486	1.00215		317.436	312.163	298.038	291.699	275.603	266.944		30.4552	28.5485	30.057	29.3657
72459		295.535	312.943	270.956	272.729	256.2	258.372				0	0	0	0	0	0		0	0	0	0	0	0		0	0	0	0	0	0		1.0055	1.00842	1.00365	1.00326	1.00533	1.00214		317.472	312.943	298.076	291.751	275.733	267.461		30.4552	28.5825	29.874	29.2708
72539		308.362	316.065	263.68	271.077	245.321	259.92				0	0	0	0	0	0		0	0	0	0	0	0		0	0	0	0	0	0		1.00562	1.0084	1.00323	1.00332	1.0048	1.00198		317.455	316.065	298.059	291.75	275.799	267.474		30.4552	28.6927	29.8075	29.2708
72639		323.789	272.488	263.781	291.743	203.138	256.914				0	0	0	0	0	0		0	0	0	0	0	0		0	0	0	0	0	0		1.00541	1.00813	1.00363	1.00341	1.0047	1.00205		323.789	311.939	298.058	291.743	275.811	267.474		30.1667	28.6603	29.8075	29.2708
72719		314.694	336.313	280.362	274.7	203.57	225.912				0	0	0	0	0	0		0	0	0	0	0	0		0	0	0	0	0	0		1.00521	1.00775	1.00363	1.00317	1.00538	1.00191		314.694	336.313	298.058	291.752	275.727	267.007		30.1667	28.6927	29.6995	29.4552
72799		257.247	284.499	293.784	253.406	221.75	225.753				0	0	0	0	0	0		0	0	0	0	0	0		0	0	0	0	0	0		1.00518	1.00814	1.00353	1.00345	1.00481	1.00203		317.494	312.07	293.784	291.783	275.946	267.474		30.4552	28.6927	29.766	29.5637
72879		288.657	266.748	254.354	275.841	216.575	218				0	0	0	0	0	0		0	0	0	0	0	0		0	0	0	0	0	0		1.00535	1.00851	1.00327	1.00353	1.00439	1.00195		317.483	312.067	298.25	291.863	276.048	266.994		30.4552	28.6927	29.8093	29.6062
72999		336.082	328.977	304.956	279.781	242.459	281.853				0	0	0	0	0	0		0	0	0	0	0	0		0	0	0	0	0	0		1.00554	1.00864	1.00347	1.00369	1.0043	1.00194		336.082	328.977	304.956	291.982	276.054	281.853		30.554	28.7278	29.8922	29.7245
73079		341.467	314.282	317.509	299.291	296.15	311.164				0	0	0	0	0	0		0	0	0	0	0	0		0	0	0	0	0	0		1.00552	1.00864	1.00316	1.00381	1.00395	1.00203		341.467	314.282	317.509	299.291	296.15	311.164		30.6472	28.5825	29.8922	29.8617
73199		312.04	307.991	287.696	281.373	258.237	272.409				0	0	0	0	0	0		0	0	0	0	0	0		0	0	0	0	0	0		1.00559	1.00815	1.00317	1.00366	1.00409	1.00221		317.894	312.447	298.319	292.125	276.253	272.409		30.6855	28.701	29.8922	29.8545
73279		300.108	291.37	289.793	261.528	255.618	252.172				0	0	0	0	0	0		0	0	0	0	0	0		0	0	0	0	0	0		1.00551	1.00784	1.00326	1.00362	1.00411	1.00207		317.909	312.45	298.316	292.252	276.25	267.989		30.641	28.701	29.8673	29.9575
73359		301.643	314.35	292.391	274.875	270.434	283.722				0	0	0	0	0	0		0	0	0	0	0	0		0	0	0	0	0	0		1.00532	1.00773	1.00341	1.00387	1.00416	1.00208		317.932	314.35	298.311	292.424	276.36	283.722		30.5502	28.8972	29.596	29.937
73439		284.044	313.714	274.214	294.074	259.707	257.865				0	0	0	0	0	0		0	0	0	0	0	0		0	0	0	0	0	0		1.00534	1.00769	1.0034	1.00385	1.00461	1.0021		317.93	313.714	298.312	294.074	276.335	268.037		30.4385	29.0715	29.4645	29.937
73519		297.738	314.192	288.31	309.329	257.845	258.052				0	0	0	0	0	0		0	0	0	0	0	0		0	0	0	0	0	0		1.00528	1.00803	1.0034	1.00376	1.00455	1.00203		317.936	314.192	298.245	309.329	276.203	267.99		30.4385	28.9313	29.3815	30.0303
73599		298.268	306.611	264.151	245.357	232.175	260.848				0	0	0	0	0	0		0	0	0	0	0	0		0	0	0	0	0	0		1.00501	1.00814	1.00332	1.00376	1.00414	1.00202		317.681	312.919	298.248	292.236	276.247	267.99		30.4003	29.1055	29.513	29.9575
73679		292.552	273.298	278.17	269.503	204.077	225.118				0	0	0	0	0	0		0	0	0	0	0	0		0	0	0	0	0	0		1.00534	1.00847	1.00368	1.00416	1.00452	1.0022		317.93	312.943	298.302	292.389	276.477	268.034		30.4385	29.2335	29.4645	30.0303
73759		303.864	292.776	292.013	258.605	226.53	238.168				0	0	0	0	0	0		0	0	0	0	0	0		0	0	0	0	0	0		1.00568	1.00867	1.00393	1.0043	1.00461	1.00241		318.078	312.962	298.35	292.508	276.666	268.089		30.5325	29.3215	29.3985	30.0743
73879		336.605	299.569	294.613	277.849	249.081	268.101				0	0	0	0	0	0		0	0	0	0	0	0		0	0	0	0	0	0		1.0059	1.00878	1.00406	1.00444	1.00478	1.00255		336.605	313.094	294.613	292.597	276.749	268.101		30.831	29.4135	29.3207	30.2105
73999		349.608	322.49	305.347	294.294	283.755	298.466				0	0	0	0	0	0		0	0	0	0	0	0		0	0	0	0	0	0		1.00583	1.00841	1.00417	1.00435	1.00513	1.00257		349.608	322.49	305.347	294.294	283.755	298.466		31.2955	29.7262	29.3207	30.1172
74079		335.986	281.623	307.24	309.044	261.641	271.309				0	0	0	0	0	0		0	0	0	0	0	0		0	0	0	0	0	0		1.0056	1.00849	1.00406	1.00421	1.00562	1.00265		335.986	313.499	307.24	309.044	276.897	271.309		31.4158	29.7353	29.467	30.1172
74199		307.341	279.28	289.059	296.621	239.461	257.249				0	0	0	0	0	0		0	0	0	0	0	0		0	0	0	0	0	0		1.00537	1.00847	1.00401	1.00444	1.00594	1.00265		318.598	313.629	298.685	296.621	277.491	268.415		31.6545	29.7448	29.7742	30.287
74279		316.082	273.083	303.466	304.684	239.184	253.041				0	0	0	0	0	0		0	0	0	0	0	0		0	0	0	0	0	0		1.0052	1.00853	1.00422	1.00444	1.00592	1.00273		316.082	313.624	303.466	304.684	277.74	268.521		31.3185	29.7448	29.822	30.241
74359		297.593	282.213	308.49	273.15	248.479	273.052				0	0	0	0	0	0		0	0	0	0	0	0		0	0	0	0	0	0		1.00504	1.00846	1.00438	1.00448	1.00565	1.00258		319.298	313.501	308.49	292.726	277.747	273.052		31.5	29.7353	29.822	30.5747
74439		285.616	343.285	293.249	290.462	256.479	275.638				0	0	0	0	0	0		0	0	0	0	0	0		0	0	0	0	0	0		1.00491	1.00828	1.00431	1.00447	1.00542	1.00253		319.321	343.285	298.735	292.728	277.947	275.638		31.5	29.7353	29.5888	30.5642
74519		301.629	289.436	268.557	274.009	240.147	264.097				0	0	0	0	0	0		0	0	0	0	0	0		0	0	0	0	0	0		1.00477	1.00839	1.00436	1.00456	1.00621	1.00244		319.345	313.507	298.733	292.591	277.862	268.549		31.5	29.7353	29.5888	30.2015
74599		307.741	285.899	282.031	234.895	224.368	259.4				0	0	0	0	0	0		0	0	0	0	0	0		0	0	0	0	0	0		1.00473	1.00848	1.00445	1.00469	1.00629	1.00266		319.546	313.5	298.982	292.583	277.949	268.528		31.5503	29.7353	29.6943	30.2015
74679		290.825	311.184	268.932	266.416	251.121	229.246				0	0	0	0	0	0		0	0	0	0	0	0		0	0	0	0	0	0		1.0048	1.00839	1.00453	1.00485	1.00594	1.00299		319.77	311.184	299.204	292.693	278.021	268.609		31.6208	29.7448	29.75	30.5642
74779		306.572	291.029	291.509	245.326	212.227	228.563				0	0	0	0	0	0		0	0	0	0	0	0		0	0	0	0	0	0		1.00491	1.00825	1.00448	1.00459	1.00585	1.00302		320.065	313.643	299.208	292.843	278.026	268.703		31.6572	29.7448	29.75	30.8098
74879		326.959	347.279	312.579	306.443	270.385	274.04				0	0	0	0	0	0		0	0	0	0	0	0		0	0	0	0	0	0		1.0052	1.00822	1.00445	1.00458	1.00573	1.00296		326.959	347.279	312.579	306.443	278.07	274.04		31.8702	29.7448	29.811	30.8098
74999		321.369	319	311.829	297.99	268.818	275.388				0	0	0	0	0	0		0	0	0	0	0	0		0	0	0	0	0	0		1.00535	1.00828	1.00413	1.00461	1.0057	1.00285		321.369	319	311.829	297.99	278.07	275.388		31.7828	29.6508	29.811	30.8098
75119		326.471	275.139	293.187	261.758	239.811	267.474				0	0	0	0	0	0		0	0	0	0	0	0		0	0	0	0	0	0		1.00555	1.0085	1.00429	1.00455	1.00568	1.0029		326.471	313.717	299.35	292.846	278.071	267.474		31.735	29.6045	29.43	30.8098
75199		314.217	289.115	282.071	320.322	253.228	253.266				0	0	0	0	0	0		0	0	0	0	0	0		0	0	0	0	0	0		1.00562	1.00865	1.00449	1.00448	1.00577	1.00306		314.217	313.716	299.419	320.322	278.069	268.87		31.315	29.6045	29.3977	30.714
75279		323.511	291.019	283.811	278.678	242.685	268.637				0	0	0	0	0	0		0	0	0	0	0	0		0	0	0	0	0	0		1.00577	1.00877	1.00434	1.00458	1.00575	1.00305		323.511	313.715	299.48	292.844	278.07	268.637		31.3073	29.6045	29.4528	30.3487
75359		308.823	329.021	273.607	273.061	248.722	226.945				0	0	0	0	0	0		0	0	0	0	0	0		0	0	0	0	0	0		1.00579	1.00877	1.00393	1.00485	1.00584	1.00302		321.069	329.021	299.493	293.032	278.285	268.874		30.8823	29.6045	29.2403	30.2622
75439		292.316	304.125	272.051	268.897	259.038	274.901				0	0	0	0	0	0		0	0	0	0	0	0		0	0	0	0	0	0		1.00587	1.00906	1.00423	1.00486	1.00609	1.00301		321.248	313.726	299.556	293.029	278.385	274.901		30.732	29.6133	29.3225	30.2622
75519		275.567	309.993	254.962	257.235	277.751	257.345				0	0	0	0	0	0		0	0	0	0	0	0		0	0	0	0	0	0		1.00579	1.00914	1.00398	1.005	1.00626	1.003		321.253	314.124	299.567	292.998	277.751	268.797		30.732	29.799	29.3225	30.4397
75599		299.926	261.954	240.097	281.132	225.87	264.369				0	0	0	0	0	0		0	0	0	0	0	0		0	0	0	0	0	0		1.00582	1.0092	1.00402	1.00508	1.00606	1.00301		321.251	314.107	299.566	292.979	278.386	268.797		30.732	29.5085	29.3225	30.4397
75699		300.953	297.461	255.085	269.495	253.645	244.664				0	0	0	0	0	0		0	0	0	0	0	0		0	0	0	0	0	0		1.00587	1.00908	1.00365	1.00528	1.00613	1.00301		321.304	314.14	299.716	292.935	278.576	268.704		30.732	29.3093	29.6307	30.4397
75779		294.677	301.978	281.74	300.17	268.119	264.944				0	0	0	0	0	0		0	0	0	0	0	0		0	0	0	0	0	0		1.00579	1.0091	1.0035	1.00524	1.00606	1.00288		321.305	314.135	299.739	300.17	278.588	268.716		30.732	29.3093	29.6307	30.4397
75879		323.895	374.726	318.568	273.153	278.683	276.51				0	0	0	0	0	0		0	0	0	0	0	0		0	0	0	0	0	0		1.00579	1.00922	1.00353	1.00517	1.00625	1.00308		323.895	374.726	318.568	292.96	278.683	276.51		31.1712	29.3093	29.682	30.3507
75999		330.363	310.072	279.511	285.459	295.276	261.07				0	0	0	0	0	0		0	0	0	0	0	0		0	0	0	0	0	0		1.00578	1.00918	1.00373	1.00496	1.00613	1.00326		330.363	314.113	299.963	293.007	295.276	268.793		30.732	29.3093	29.5987	30.3507
76078		310.547	284.296	283.295	272.519	241.97	249.526				0	0	0	0	0	0		0	0	0	0	0	0		0	0	0	0	0	0		1.00575	1.00937	1.00359	1.00512	1.00598	1.00331		321.306	314.238	299.995	293.356	278.734	268.85		30.732	29.3702	29.4538	30.4903
76159		345.75	311.468	261.574	289.668	291.137	240.221				0	0	0	0	0	0		0	0	0	0	0	0		0	0	0	0	0	0		1.00489	1.00956	1.00345	1.00548	1.00642	1.0033		345.75	314.26	300.353	293.664	291.137	268.967		31.0068	29.4925	29.485	30.5333
76239		293.555	294.004	298.299	257.254	273.249	250.027				0	0	0	0	0	0		0	0	0	0	0	0		0	0	0	0	0	0		1.00395	1.0098	1.00334	1.00562	1.0065	1.0028		321.713	314.259	298.299	293.816	273.249	269.102		31.27	29.4925	29.4508	30.6307
76319		268.356	294.329	300.916	262.786	287.048	258.649				0	0	0	0	0	0		0	0	0	0	0	0		0	0	0	0	0	0		1.0041	1.00991	1.00353	1.00539	1.00658	1.00214		322.123	314.258	300.916	293.841	287.048	269.164		31.2148	29.3967	29.433	30.5948
76399		306.89	284.53	253.517	262.64	247.223	233.789				0	0	0	0	0	0		0	0	0	0	0	0		0	0	0	0	0	0		1.00422	1.00999	1.0033	1.00527	1.00651	1.00203		322.471	314.258	300.992	293.685	279.136	269.218		31.4698	29.3967	29.433	30.4973
76479		323.71	300.863	293.318	237.247	270.002	264.786				0	0	0	0	0	0		0	0	0	0	0	0		0	0	0	0	0	0		1.00424	1.01019	1.00338	1.00514	1.00653	1.00203		323.71	314.267	300.979	293.698	279.133	269.312		31.6483	29.5203	29.433	30.4973
76559		296.905	274.193	281.757	242.25	255.294	245.454				0	0	0	0	0	0		0	0	0	0	0	0		0	0	0	0	0	0		1.00417	1.01053	1.00322	1.00541	1.00681	1.00191		322.668	314.285	301.004	293.838	279.297	269.595		31.6483	29.5555	29.433	30.5948
76639		283.596	269.916	279.319	230.146	249.369	228.334				0	0	0	0	0	0		0	0	0	0	0	0		0	0	0	0	0	0		1.00419	1.01057	1.0033	1.00554	1.007	1.00199		322.853	314.355	300.992	294.037	279.431	269.663		31.7963	29.709	29.433	30.6965
76759		330.001	373.186	311.791	300.937	304.134	274.064				0	0	0	0	0	0		0	0	0	0	0	0		0	0	0	0	0	0		1.00431	1.01052	1.00295	1.00538	1.00697	1.00201		330.001	373.186	311.791	300.937	304.134	274.064		31.8525	29.337	29.433	30.6965
76839		351.937	349.335	327.341	290.377	311.124	275.705				0	0	0	0	0	0		0	0	0	0	0	0		0	0	0	0	0	0		1.00427	1.01058	1.00308	1.00535	1.00715	1.00202		351.937	349.335	327.341	294.047	311.124	275.705		31.3945	29.5795	29.433	30.6965
76999		298.001	287.931	325.903	294.045	252.525	250.752				0	0	0	0	0	0		0	0	0	0	0	0		0	0	0	0	0	0		1.00438	1.01061	1.00306	1.00562	1.00664	1.00199		323.443	314.627	325.903	294.045	280.272	269.99		31.5537	29.733	30.0773	30.7755
77079		305.423	303.592	303.459	277.968	268.134	259.337				0	0	0	0	0	0		0	0	0	0	0	0		0	0	0	0	0	0		1.00386	1.01092	1.00326	1.00577	1.00619	1.00162		323.502	314.719	303.459	294.144	280.462	270.125		31.2367	30.124	29.972	30.943
77158		299.596	295.148	291.485	266.131	272.553	258.623				0	0	0	0	0	0		0	0	0	0	0	0		0	0	0	0	0	0		1.00362	1.01103	1.00323	1.00522	1.00582	1.00106		323.512	314.712	301.2	294.179	272.553	270.628		30.8635	29.7858	29.9282	30.6615
77239		297.11	290.469	305.591	244.154	255.443	251.648				0	0	0	0	0	0		0	0	0	0	0	0		0	0	0	0	0	0		1.00356	1.01087	1.00323	1.00533	1.00571	1.00085		323.343	314.722	305.591	294.171	280.511	270.683		30.7042	29.7858	30.091	30.6615
77339		270.481	327.478	268.517	258.127	255.4	281.322				0	0	0	0	0	0		0	0	0	0	0	0		0	0	0	0	0	0		1.00367	1.0109	1.00329	1.00523	1.00573	1.00127		323.512	327.478	302.078	294.179	280.51	281.322		30.8635	29.7858	30.4562	30.6615
77418		287.038	284.711	258.462	258.915	275.925	261.692				0	0	0	0	0	0		0	0	0	0	0	0		0	0	0	0	0	0		1.00356	1.01088	1.00335	1.00507	1.00567	1.00179		323.513	314.722	302.065	294.095	275.925	270.092		30.8635	29.7858	30.4562	30.6393
77499		296.569	311.591	260.543	272.158	244.895	244.175				0	0	0	0	0	0		0	0	0	0	0	0		0	0	0	0	0	0		1.00319	1.01087	1.00321	1.00518	1.00482	1.00163		323.516	314.869	302.099	294.05	280.281	270.001		30.5705	29.5222	30.4562	30.684
77579		324.471	306.075	293.368	238.256	237.076	232.768				0	0	0	0	0	0		0	0	0	0	0	0		0	0	0	0	0	0		1.00353	1.01055	1.00324	1.00531	1.00462	1.00153		324.471	314.893	302.091	294.082	280.296	270.004		30.5705	29.5222	30.4562	30.7755
77699		307.153	321.635	315.948	302.055	298.78	254.364				0	0	0	0	0	0		0	0	0	0	0	0		0	0	0	0	0	0		1.0035	1.01042	1.00313	1.00525	1.00476	1.0017		323.513	321.635	315.948	302.055	298.78	270.11		30.5705	29.847	30.3362	30.788
77779		332.616	312.077	338.581	314.071	318.802	251.721				0	0	0	0	0	0		0	0	0	0	0	0		0	0	0	0	0	0		1.0037	1.01032	1.00324	1.00521	1.00551	1.0017		332.616	312.077	338.581	314.071	318.802	270.111		30.6365	29.847	31.0105	30.788
77878		321.276	309.541	310.017	312.577	252.114	276.052				0	0	0	0	0	0		0	0	0	0	0	0		0	0	0	0	0	0		1.00402	1.01063	1.00334	1.00537	1.00565	1.00191		321.276	314.927	310.017	312.577	280.518	276.052		30.6765	30.043	31.0168	31.0918
77999		316.672	313.468	290.117	307.944	265.429	264.025				0	0	0	0	0	0		0	0	0	0	0	0		0	0	0	0	0	0		1.00401	1.01056	1.00332	1.00537	1.00576	1.00195		316.672	313.468	302.799	307.944	280.506	270.388		30.466	30.043	31.0168	31.0918
78079		316.263	301.833	281.195	267.064	255.614	256.196				0	0	0	0	0	0		0	0	0	0	0	0		0	0	0	0	0	0		1.00424	1.01045	1.00348	1.00558	1.00496	1.00191		316.263	314.93	302.716	294.154	280.57	270.399		30.466	30.043	30.8707	31.0918
78159		306.658	268.784	292.663	297.917	255.987	256.489				0	0	0	0	0	0		0	0	0	0	0	0		0	0	0	0	0	0		1.00406	1.01019	1.00319	1.00536	1.00488	1.00183		323.679	314.936	302.869	297.917	280.707	270.801		30.3147	30.043	31.0168	30.788
78239		273.729	291.796	291.581	256.961	270.561	251.499				0	0	0	0	0	0		0	0	0	0	0	0		0	0	0	0	0	0		1.004	1.01009	1.00316	1.00537	1.00472	1.00175		323.779	314.938	302.888	294.079	270.561	270.802		30.2572	29.7182	30.8707	30.4035
78318		310.073	312.9	294.812	268.794	249.847	233.241				0	0	0	0	0	0		0	0	0	0	0	0		0	0	0	0	0	0		1.00395	1.01005	1.00308	1.00543	1.00554	1.00161		323.781	312.9	294.812	294.076	280.643	270.803		30.3775	29.7182	31.0105	30.4035
78398		270.128	316.068	260.865	273.086	245.955	259.99				0	0	0	0	0	0		0	0	0	0	0	0		0	0	0	0	0	0		1.00405	1.01019	1.00323	1.0053	1.00585	1.00155		323.681	316.068	302.093	294.048	280.622	270.495		30.3147	29.847	30.4562	30.6965
78519		308.749	267.491	274.95	297.015	241.887	242.582				0	0	0	0	0	0		0	0	0	0	0	0		0	0	0	0	0	0		1.00526	1.01005	1.00338	1.00528	1.00573	1.00144		323.548	314.903	302.057	297.015	280.63	270.525		30.466	29.847	30.6465	30.6965
78599		261.638	270.78	298.686	251.775	245.255	245.897				0	0	0	0	0	0		0	0	0	0	0	0		0	0	0	0	0	0		1.00523	1.00977	1.00341	1.00519	1.00651	1.00156		323.551	314.909	298.686	294.05	280.579	270.492		30.3147	30.1852	30.6465	30.312
78682		314.125	331.532	324.949	298.794	332.012	293.637				0	0	0	0	0	0		0	0	0	0	0	0		0	0	0	0	0	0		1.0061	1.00966	1.00324	1.00543	1.0064	1.00158		314.125	331.532	324.949	298.794	332.012	293.637		30.3147	30.1852	30.6465	30.312
78779		313.517	294.729	281.794	288.171	288.2	266.707				0	0	0	0	0	0		0	0	0	0	0	0		0	0	0	0	0	0		1.00606	1.00955	1.00307	1.00527	1.00639	1.00152		313.517	314.913	302.131	294.049	288.2	266.707		30.466	30.2352	30.6465	30.6965
78878		287.628	292.939	282.119	290.54	276.103	251.915				0	0	0	0	0	0		0	0	0	0	0	0		0	0	0	0	0	0		1.00606	1.00961	1.0028	1.0055	1.00586	1.00144		323.52	314.912	302.197	294.074	276.103	270.524		30.466	30.1852	30.4562	30.4035
78999		322.7	290.888	289.109	260.932	283.953	242.65				0	0	0	0	0	0		0	0	0	0	0	0		0	0	0	0	0	0		1.00598	1.00947	1.0027	1.00548	1.00553	1.00148		322.7	314.915	302.222	294.074	283.953	270.804		30.466	30.2352	30.6465	30.4035
79078		315.802	320.105	292.903	251.646	283.272	269.987				0	0	0	0	0	0		0	0	0	0	0	0		0	0	0	0	0	0		1.00572	1.00918	1.00286	1.00563	1.00579	1.00122		315.802	320.105	302.183	294.071	283.272	269.987		30.466	30.3745	30.6902	30.2475
79159		307.669	325.345	288.431	257.513	230.873	254.455				0	0	0	0	0	0		0	0	0	0	0	0		0	0	0	0	0	0		1.00579	1.00907	1.00282	1.00552	1.00576	1.00131		323.522	325.345	302.193	294.073	280.789	270.806		30.6765	30.3745	30.7955	30.4035
79239		281.451	282.102	277.448	275.246	284.081	257.391				0	0	0	0	0	0		0	0	0	0	0	0		0	0	0	0	0	0		1.00602	1.00882	1.00281	1.00586	1.00578	1.00128		323.52	314.928	302.196	294.067	284.081	270.806		30.6765	30.3745	30.6902	30.4035
79319		256.089	291.22	269.388	242.276	248.943	236.731				0	0	0	0	0	0		0	0	0	0	0	0		0	0	0	0	0	0		1.006	1.00858	1.00274	1.00605	1.00637	1.00105		323.451	314.898	301.683	293.973	280.589	270.808		30.9295	30.6852	30.4303	30.7865
79399		300.457	291.443	264.491	264.149	262.273	237.751				0	0	0	0	0	0		0	0	0	0	0	0		0	0	0	0	0	0		1.00609	1.00807	1.00282	1.00578	1.00596	1.00134		323.441	314.909	301.647	293.801	280.485	270.553		31.3028	30.781	30.67	30.6307
79479		278.56	269.196	277.371	253.612	252.5	225.512				0	0	0	0	0	0		0	0	0	0	0	0		0	0	0	0	0	0		1.00616	1.00752	1.0026	1.00534	1.00563	1.00184		323.433	314.92	301.743	293.847	280.52	270.417		31.6198	30.9802	30.9175	30.6597
79579		298.544	295.118	290.107	208.066	266.17	240.896				0	0	0	0	0	0		0	0	0	0	0	0		0	0	0	0	0	0		1.00588	1.00704	1.00233	1.00505	1.00524	1.00183		323.465	314.93	301.86	293.884	280.551	270.421		32.0778	31.2708	31.333	30.7487
79679		316.164	356.23	321.828	294.159	301.149	278.121				0	0	0	0	0	0		0	0	0	0	0	0		0	0	0	0	0	0		1.00544	1.00644	1.00196	1.00453	1.00481	1.00158		316.164	356.23	321.828	294.159	301.149	278.121		32.2603	31.3712	31.125	30.947
79759		320.703	297.855	280.659	304.659	298.797	258.998				0	0	0	0	0	0		0	0	0	0	0	0		0	0	0	0	0	0		1.00501	1.0058	1.00163	1.00414	1.00439	1.00133		320.703	314.956	301.435	304.659	298.797	270.553		32.47	31.3712	31.2083	31.3123
79878		325.096	296.303	267.401	267.417	277.951	269.301				0	0	0	0	0	0		0	0	0	0	0	0		0	0	0	0	0	0		1.00456	1.00517	1.00161	1.00363	1.00459	1.00085		325.096	315.053	301.447	294.048	277.951	269.301		32.504	31.4495	31.3355	31.408
79999		330.212	302.98	316.804	261.397	265.086	244.878				0	0	0	0	0	0		0	0	0	0	0	0		0	0	0	0	0	0		1.00422	1.00486	1.00166	1.00322	1.0044	1.00052		330.212	315.146	316.804	294.055	280.471	270.772		32.6685	31.4495	31.3355	31.408
80079		288.544	300.7	298.36	255.935	314.889	229.902				0	0	0	0	0	0		0	0	0	0	0	0		0	0	0	0	0	0		1.00392	1.00468	1.00139	1.00298	1.00403	1.00038		323.523	315.2	298.36	294.059	314.889	270.799		32.6685	31.4495	31.3355	31.4185
80158		321.154	290.984	284.948	257.607	259.079	223.966				0	0	0	0	0	0		0	0	0	0	0	0		0	0	0	0	0	0		1.00357	1.00411	1.00158	1.00255	1.00364	1.00009		321.154	315.37	301.46	294.066	280.546	270.802		33.0985	31.5435	31.3355	31.4185
80238		292.971	267.825	282.703	265.857	253.935	236.096				0	0	0	0	0	0		0	0	0	0	0	0		0	0	0	0	0	0		1.00311	1.00351	1.00176	1.00239	1.00323	0.999713		323.598	315.47	301.38	294.007	280.572	270.805		33.492	31.584	31.5415	31.35
80319		279.697	286.388	278.826	250.417	284.599	270.813				0	0	0	0	0	0		0	0	0	0	0	0		0	0	0	0	0	0		1.00281	1.00297	1.00177	1.00198	1.00276	0.999764		323.518	315.473	301.376	293.845	284.599	270.813		33.4882	31.584	31.754	31.353
80439		276.559	310.423	302.368	260.317	274.395	248.68				0	0	0	0	0	0		0	0	0	0	0	0		0	0	0	0	0	0		1.00256	1.00247	1.00134	1.00157	1.0022	0.999455		323.52	315.476	302.368	293.898	274.395	270.807		33.7312	31.636	31.8528	31.4463
80519		287.44	264.08	299.387	273.574	261.971	269.011				0	0	0	0	0	0		0	0	0	0	0	0		0	0	0	0	0	0		1.00211	1.00182	1.00086	1.00104	1.00164	0.998907		323.509	315.575	299.387	293.966	280.566	269.011		34.0682	31.67	31.9742	31.7348
80599		335.884	340.476	359.142	322.802	298.019	295.479				0	0	0	0	0	0		0	0	0	0	0	0		0	0	0	0	0	0		1.00154	1.0012	1.00045	1.00066	1.00082	0.998357		335.884	340.476	359.142	322.802	298.019	295.479		34.3937	31.67	31.6983	32.3258
80679		305.7	294.285	319.918	285.472	281.747	277.067				0	0	0	0	0	0		0	0	0	0	0	0		0	0	0	0	0	0		1.00086	1.00066	1.00011	1.00002	1.00014	0.997803		323.46	315.979	319.918	294.052	281.747	277.067		34.8793	31.67	31.9893	32.4463
80798		319.16	296.384	297.706	276.461	284.806	275.206				0	0	0	0	0	0		0	0	0	0	0	0		0	0	0	0	0	0		1.00022	0.999851	0.999628	0.999302	0.999454	0.997587		319.16	316.066	297.706	294.064	284.806	275.206		34.9515	31.67	31.9933	32.5507
80878		311.516	296.015	312.863	258.279	267.439	262.788				0	0	0	0	0	0		0	0	0	0	0	0		0	0	0	0	0	0		0.999349	0.999235	0.998987	0.998464	0.998849	0.996973		323.519	316.067	312.863	294.089	281.03	271.313		34.9515	31.8152	32.0728	32.6365
80999		307.162	292.603	258.197	275.854	272.032	251.128				0	0	0	0	0	0		0	0	0	0	0	0		0	0	0	0	0	0		0.99901	0.998573	0.99862	0.998048	0.998238	0.996517		323.522	316.093	301.992	294.11	272.032	271.327		34.9515	31.9753	32.3327	32.6843
81078		329.044	284.43	279.247	278.106	255.731	246.179				0	0	0	0	0	0		0	0	0	0	0	0		0	0	0	0	0	0		0.998675	0.998318	0.998427	0.997937	0.997754	0.996246		329.044	316.129	302.039	294.116	281.43	271.335		34.9515	32.1157	32.5333	32.804
81158		294.392	288.904	272.384	246.885	268.116	244.65				0	0	0	0	0	0		0	0	0	0	0	0		0	0	0	0	0	0		0.998171	0.997745	0.998012	0.997446	0.997216	0.995914		323.589	316.211	302.141	294.141	281.634	271.346		35.1993	32.1157	32.5333	32.9567
81239		294.012	262.881	266.486	272.339	270.918	228.597				0	0	0	0	0	0		0	0	0	0	0	0		0	0	0	0	0	0		0.997415	0.997785	0.997561	0.997144	0.996429	0.995304		323.521	316.067	301.738	294.073	281.304	271.37		35.7632	31.8855	32.475	32.9827
81319		269.073	259.294	263.996	264.107	254.944	227.71				0	0	0	0	0	0		0	0	0	0	0	0		0	0	0	0	0	0		0.996758	0.997096	0.997151	0.99652	0.996363	0.99485		323.514	316.063	301.931	294.055	280.826	271.399		35.4992	31.7722	32.5	32.926
81418		299.206	300.757	287.049	253.816	249.803	234.518				0	0	0	0	0	0		0	0	0	0	0	0		0	0	0	0	0	0		0.996234	0.996654	0.996764	0.995839	0.995788	0.994447		323.518	316.066	302.04	293.993	280.967	271.425		35.4992	31.8885	32.5683	32.4818
81519		331.07	321.81	305.551	320.883	266.107	280.63				0	0	0	0	0	0		0	0	0	0	0	0		0	0	0	0	0	0		0.995636	0.995873	0.996173	0.995099	0.995043	0.993717		331.07	321.81	305.551	320.883	280.744	280.63		35.4992	31.936	32.5683	32.4818
81599		338.208	355.555	305.483	292.634	274.614	270.036				0	0	0	0	0	0		0	0	0	0	0	0		0	0	0	0	0	0		0.994879	0.994988	0.995658	0.994225	0.994058	0.99292		338.208	355.555	305.483	292.634	274.614	270.036		35.4005	31.6935	32.7383	32.829
81719		307.677	304.464	294.42	305.283	268.329	271.904				0	0	0	0	0	0		0	0	0	0	0	0		0	0	0	0	0	0		0.994108	0.994146	0.995004	0.993349	0.993158	0.99209		323.521	316.067	302.417	305.283	280.805	271.904		35.6815	31.9755	32.9338	32.8003
81799		294.926	310.151	304.884	289.932	304.369	286.605				0	0	0	0	0	0		0	0	0	0	0	0		0	0	0	0	0	0		0.993163	0.993301	0.994378	0.992636	0.992299	0.991542		323.595	316.139	304.884	294.065	304.369	286.605		35.6815	32.7033	33.0255	32.9055
81878		302.545	304.748	295.702	304.927	276.087	274.013				0	0	0	0	0	0		0	0	0	0	0	0		0	0	0	0	0	0		0.992402	0.9921	0.99381	0.991859	0.991969	0.991032		323.682	316.307	295.702	304.927	276.087	274.013		35.7835	32.8248	33.0255	33.0528
81999		317.476	297.696	285.59	279.965	263.146	257.912				0	0	0	0	0	0		0	0	0	0	0	0		0	0	0	0	0	0		0.991648	0.991131	0.993168	0.991614	0.991218	0.990319		317.476	316.352	302.898	294.102	281.416	271.969		35.7835	32.8248	33.0255	33.267
82079		285.161	306.384	285.81	251.018	262.716	239.726				0	0	0	0	0	0		0	0	0	0	0	0		0	0	0	0	0	0		0.990986	0.990332	0.992624	0.991007	0.990565	0.989949		323.767	316.392	303.196	294.134	281.668	272.084		35.7835	32.8248	33.0863	33.267
82158		289.35	293.845	245.28	262.781	275.979	239.6				0	0	0	0	0	0		0	0	0	0	0	0		0	0	0	0	0	0		0.990225	0.989156	0.991997	0.990328	0.990236	0.989871		323.794	316.463	303.454	294.176	275.979	272.109		35.7835	32.8248	33.1785	33.5395
82239		250.981	299.218	257.699	279.543	252.985	241.795				0	0	0	0	0	0		0	0	0	0	0	0		0	0	0	0	0	0		0.989467	0.988398	0.991541	0.989617	0.989331	0.989638		323.807	316.634	302.895	294.122	281.518	272.182		36.0155	32.7508	33.5132	33.7228
82318		298.851	268.078	277.181	242.636	246.137	254.549				0	0	0	0	0	0		0	0	0	0	0	0		0	0	0	0	0	0		0.988636	0.987568	0.990822	0.988766	0.988619	0.98887		323.829	317.047	303.291	294.171	281.694	272.411		36.0702	32.7508	33.5802	33.893
82439		355.773	283.413	322.243	290.234	281.054	282.337				0	0	0	0	0	0		0	0	0	0	0	0		0	0	0	0	0	0		0.987882	0.986903	0.990124	0.987902	0.98772	0.98792		355.773	317.395	322.243	294.243	281.054	282.337		36.0825	32.7508	33.5802	33.893
82519		328.021	332.072	317.596	284.658	287.845	260.792				0	0	0	0	0	0		0	0	0	0	0	0		0	0	0	0	0	0		0.987253	0.986152	0.989596	0.987128	0.986999	0.987114		328.021	332.072	317.596	294.173	287.845	272.417		36.373	32.947	33.7525	33.8562
82639		313.201	338.124	294.914	299.509	285.439	262.953				0	0	0	0	0	0		0	0	0	0	0	0		0	0	0	0	0	0		0.986483	0.985241	0.98905	0.986296	0.986161	0.986426		323.902	338.124	303.458	299.509	285.439	272.178		37.1628	32.947	34.0195	34.15
82718		306.441	312.064	286.488	283.375	278.408	242.643				0	0	0	0	0	0		0	0	0	0	0	0		0	0	0	0	0	0		0.985576	0.984369	0.988367	0.985348	0.98528	0.985485		323.896	318.567	303.461	294.372	278.408	272.419		37.1682	33.2665	34.0195	34.4265
82798		309.594	315.469	273.975	270.721	275.715	273.072				0	0	0	0	0	0		0	0	0	0	0	0		0	0	0	0	0	0		0.984803	0.983624	0.987479	0.984463	0.984342	0.98481		323.903	315.469	303.465	294.573	275.715	273.072		37.4025	33.2665	34.0195	34.5232
82878		302.542	325.178	280.867	253.779	255.38	268.037				0	0	0	0	0	0		0	0	0	0	0	0		0	0	0	0	0	0		0.984108	0.982657	0.986634	0.983702	0.98333	0.983706		323.909	325.178	303.738	294.69	281.754	272.49		37.5697	33.4368	34.0195	34.5232
82998		336.628	296.657	306.58	256.859	248.091	226.573				0	0	0	0	0	0		0	0	0	0	0	0		0	0	0	0	0	0		0.983479	0.981875	0.986027	0.983042	0.982756	0.983102		336.628	318.845	306.58	294.746	281.759	272.5		38.119	33.4368	34.452	34.5232
83078		277.836	297.202	270.88	259.839	273.078	239.043				0	0	0	0	0	0		0	0	0	0	0	0		0	0	0	0	0	0		0.982784	0.981173	0.985514	0.982228	0.982044	0.982478		324.349	318.863	304.16	294.952	281.789	272.513		38.6637	33.9585	34.452	34.5307
83158		311.67	308.377	265.615	261.281	250.999	235.722				0	0	0	0	0	0		0	0	0	0	0	0		0	0	0	0	0	0		0.981914	0.980127	0.984912	0.981314	0.981086	0.98224		324.452	318.936	304.274	295.476	281.846	272.538		39.0767	34.2955	34.452	34.6765
83238		295.848	307.592	254.886	251.587	247.377	249.458				0	0	0	0	0	0		0	0	0	0	0	0		0	0	0	0	0	0		0.981462	0.979201	0.984402	0.980517	0.980278	0.981528		324.261	319.014	303.999	295.741	281.8	272.613		39.0372	34.6768	34.099	34.6765
83318		308.852	345.698	289.284	278.507	224.358	239.094				0	0	0	0	0	0		0	0	0	0	0	0		0	0	0	0	0	0		0.980837	0.978309	0.984016	0.979844	0.979601	0.98071		323.94	345.698	304.141	295.415	281.841	272.533		38.7355	34.7445	34.099	34.98
83439		326.082	356.526	330.033	289.547	327.254	263.519				0	0	0	0	0	0		0	0	0	0	0	0		0	0	0	0	0	0		0.980158	0.977597	0.98349	0.97907	0.978966	0.980114		326.082	356.526	330.033	294.956	327.254	272.596		38.7355	35.2752	34.099	35.0123
83519		317.915	301.088	274.649	280.01	272.738	268.417				0	0	0	0	0	0		0	0	0	0	0	0		0	0	0	0	0	0		0.979365	0.976813	0.983107	0.978288	0.978128	0.979119		317.915	319.089	304.315	294.748	281.876	272.699		38.7355	35.5082	34.099	34.8577
83639		318.284	293.263	293.169	255.313	259.052	281.866				0	0	0	0	0	0		0	0	0	0	0	0		0	0	0	0	0	0		0.978497	0.975893	0.982527	0.977489	0.97742	0.978307		318.284	319.174	304.425	294.965	281.942	281.866		38.938	35.8445	34.099	34.929
83719		269.33	289.521	268.577	284.256	284.647	248.103				0	0	0	0	0	0		0	0	0	0	0	0		0	0	0	0	0	0		0.9777	0.97507	0.981662	0.976671	0.976412	0.977265		324.496	319.252	304.464	295.441	284.647	272.906		39.0738	37.0417	34.3383	35.1115
83799		316.027	302.054	271.124	271.409	240.472	249.911				0	0	0	0	0	0		0	0	0	0	0	0		0	0	0	0	0	0		0.97677	0.974657	0.980877	0.975754	0.975493	0.976296		324.756	319.296	304.499	295.749	282.206	273.043		39.0738	38.0023	34.3383	35.1715
83878		266.798	313.081	301.182	269.759	262.132	256.513				0	0	0	0	0	0		0	0	0	0	0	0		0	0	0	0	0	0		0.975914	0.973702	0.980204	0.975047	0.974569	0.97554		324.946	319.584	301.182	295.824	282.302	273.061		39.0738	38.4017	34.3383	35.3143
83999		305.529	257.502	288.538	249.588	261.416	247.631				0	0	0	0	0	0		0	0	0	0	0	0		0	0	0	0	0	0		0.975726	0.973294	0.979796	0.974406	0.974028	0.974982		324.968	319.708	304.606	295.881	282.406	273.068		39.2673	38.803	34.3383	35.5517
84079		311.417	256.88	296.623	254.818	307.358	261.605				0	0	0	0	0	0		0	0	0	0	0	0		0	0	0	0	0	0		0.974984	0.97236	0.97944	0.973556	0.973205	0.974212		325.059	319.932	304.641	295.937	307.358	273.058		39.2673	38.803	34.7033	35.7565
84199		288.569	292.052	268.143	276.343	278.074	248.987				0	0	0	0	0	0		0	0	0	0	0	0		0	0	0	0	0	0		0.974523	0.971624	0.978878	0.972894	0.972546	0.973442		324.926	320.099	304.541	295.879	278.074	273.008		39.3182	39.0802	34.587	35.9377
84279		313.668	336.804	268.024	305.951	254.201	266.431				0	0	0	0	0	0		0	0	0	0	0	0		0	0	0	0	0	0		0.973992	0.970783	0.978324	0.972346	0.971907	0.972704		324.665	336.804	304.597	305.951	282.252	272.894		39.3215	39.6287	35.0065	35.9678
84359		342.187	368.255	324.736	319.174	303.677	282.473				0	0	0	0	0	0		0	0	0	0	0	0		0	0	0	0	0	0		0.973485	0.970108	0.977996	0.971937	0.971328	0.971879		342.187	368.255	324.736	319.174	303.677	282.473		39.3215	40.0755	35.0452	36.1753
84479		344.35	286.677	293.116	273.257	284.185	259.411				0	0	0	0	0	0		0	0	0	0	0	0		0	0	0	0	0	0		0.972771	0.969328	0.977546	0.971597	0.970745	0.971109		344.35	320.913	304.686	295.863	284.185	273.058		39.3215	40.4162	35.0452	36.5983
84559		309.945	271.352	297.525	298.97	251.445	268.41				0	0	0	0	0	0		0	0	0	0	0	0		0	0	0	0	0	0		0.97245	0.9683	0.976867	0.970836	0.969942	0.970591		324.991	321.074	304.788	298.97	282.586	273.065		39.5715	40.5712	35.105	36.791
84639		297.943	302.841	274.827	267.64	272.224	287.484				0	0	0	0	0	0		0	0	0	0	0	0		0	0	0	0	0	0		0.971914	0.967424	0.976229	0.970086	0.968555	0.969997		325.057	321.458	304.884	295.963	282.678	287.484		39.727	41.0135	35.105	37.1983
84722		311.525	279.236	279.329	268.818	257.035	276.293				0	0	0	0	0	0		0	0	0	0	0	0		0	0	0	0	0	0		0.970982	0.966399	0.975711	0.969293	0.967524	0.9691		325.183	321.632	304.899	296.237	283.08	276.293		39.9955	41.0135	35.271	37.1983
84798		309.064	315.478	292.463	307.043	272.711	278.699				0	0	0	0	0	0		0	0	0	0	0	0		0	0	0	0	0	0		0.970458	0.965756	0.975266	0.96861	0.966681	0.968394		325.257	321.634	304.911	307.043	283.385	278.699		39.9955	41.3702	35.3252	37.7278
84878		320.083	285.173	306.172	251.875	238.945	254.87				0	0	0	0	0	0		0	0	0	0	0	0		0	0	0	0	0	0		0.970212	0.965294	0.974885	0.96825	0.966353	0.967852		325.292	321.662	306.172	296.516	283.49	273.513		39.9955	41.4505	35.3252	37.7278
84998		267.088	288.72	279.147	255.175	248.261	233.959				0	0	0	0	0	0		0	0	0	0	0	0		0	0	0	0	0	0		0.96972	0.964562	0.974561	0.967607	0.965775	0.967308		325.346	321.747	304.93	296.296	283.675	273.147		39.977	41.6695	35.4778	37.9805
85078		308.551	283.345	293.374	260.697	247.106	235.956				0	0	0	0	0	0		0	0	0	0	0	0		0	0	0	0	0	0		0.969267	0.963984	0.974076	0.966989	0.965314	0.966612		325.21	321.815	304.901	295.98	283.757	273.098		40.2183	42.0132	35.3548	38.0123
85178		323.524	325.506	280.824	279.052	254.281	266.201				0	0	0	0	0	0		0	0	0	0	0	0		0	0	0	0	0	0		0.96889	0.963519	0.97377	0.966409	0.964801	0.966032		323.524	325.506	304.91	296.185	283.505	273.133		40.9423	42.2763	35.6485	38.189
85278		347.012	353.608	327.223	340.482	286.591	296.155				0	0	0	0	0	0		0	0	0	0	0	0		0	0	0	0	0	0		0.96832	0.962994	0.973301	0.965831	0.964263	0.965432		347.012	353.608	327.223	340.482	286.591	296.155		41.6668	42.769	35.6647	38.3508
85358		327.969	314.627	284.952	291.683	275.137	267.477				0	0	0	0	0	0		0	0	0	0	0	0		0	0	0	0	0	0		0.967846	0.962512	0.97303	0.965289	0.963655	0.965001		327.969	321.989	304.666	296.049	283.392	273.43		42.3095	43.2737	35.762	38.5532
85478		319.58	291.552	307.416	265.109	266.858	253.483				0	0	0	0	0	0		0	0	0	0	0	0		0	0	0	0	0	0		0.967494	0.961877	0.972516	0.96463	0.963239	0.964359		325.416	322.072	307.416	296.283	283.526	273.755		42.77	43.446	35.8927	39.259
85558		305.296	299.239	304.126	268.291	266.063	241.247				0	0	0	0	0	0		0	0	0	0	0	0		0	0	0	0	0	0		0.967212	0.960847	0.971878	0.964063	0.962427	0.963765		325.444	322.223	304.126	296.485	283.769	273.94		43.242	44.091	36.1477	39.3835
85638		304.251	334.988	290.622	285.643	296.187	250.924				0	0	0	0	0	0		0	0	0	0	0	0		0	0	0	0	0	0		0.96709	0.959981	0.971378	0.963672	0.961521	0.963209		325.456	334.988	304.89	296.091	296.187	273.973		43.3995	44.919	36.3825	39.553
85718		310.122	312.944	276.941	272.993	275.065	266.066				0	0	0	0	0	0		0	0	0	0	0	0		0	0	0	0	0	0		0.966601	0.959515	0.970988	0.963286	0.960861	0.962762		325.542	322.532	304.902	296.229	283.969	273.999		43.61	45.476	37.362	39.6883
85798		293.419	316.38	254.99	292.434	265.805	259.65				0	0	0	0	0	0		0	0	0	0	0	0		0	0	0	0	0	0		0.966314	0.95906	0.970947	0.962916	0.960677	0.962534		325.596	322.903	304.903	296.361	283.985	274.013		43.9933	45.613	37.4375	39.7955
85879		303.87	306.336	279.789	277.267	244.017	268.812				0	0	0	0	0	0		0	0	0	0	0	0		0	0	0	0	0	0		0.96598	0.958587	0.970499	0.962602	0.960123	0.96217		325.659	322.387	304.818	295.959	283.879	273.946		44.7058	45.8118	37.9907	39.663
85999		318.211	263.276	298.064	282.183	229.736	251.232				0	0	0	0	0	0		0	0	0	0	0	0		0	0	0	0	0	0		0.96563	0.958292	0.969983	0.962249	0.959636	0.961952		325.725	322.448	304.887	295.882	283.944	273.461		45.0775	46.2842	38.4948	39.5778
86078		311.805	297.445	275.784	291.769	250.563	268.584				0	0	0	0	0	0		0	0	0	0	0	0		0	0	0	0	0	0		0.965393	0.958009	0.969624	0.961951	0.959366	0.962009		325.486	322.56	304.897	295.903	283.97	273.432		45.1385	46.5277	38.4948	39.929
86178		345.295	330.456	330.799	305.915	294.679	288.429				0	0	0	0	0	0		0	0	0	0	0	0		0	0	0	0	0	0		0.965214	0.957684	0.969487	0.961723	0.959216	0.961614		345.295	330.456	330.799	305.915	294.679	288.429		45.2705	46.6868	38.5697	40.0253
86278		325.312	334.265	293.036	305.705	281.881	250.699				0	0	0	0	0	0		0	0	0	0	0	0		0	0	0	0	0	0		0.964776	0.957402	0.969445	0.961285	0.95889	0.961271		325.312	334.265	304.746	305.705	281.881	273.809		45.7735	46.9242	38.6605	40.6833
86379		313.105	299.709	304.65	262.719	289.011	260.21				0	0	0	0	0	0		0	0	0	0	0	0		0	0	0	0	0	0		0.964438	0.956802	0.969027	0.960696	0.95848	0.960777		325.666	323.55	304.65	296.013	289.011	273.94		47.1485	47.4065	38.8667	41.4835
86458		315.095	331.282	324.651	286.067	271.917	259.412				0	0	0	0	0	0		0	0	0	0	0	0		0	0	0	0	0	0		0.964123	0.956217	0.968354	0.960233	0.957863	0.960598		325.726	331.282	324.651	296.212	283.973	273.951		47.5755	47.6882	39.1573	42.1493
86539		318.561	324.984	297.831	263.609	268.951	234.923				0	0	0	0	0	0		0	0	0	0	0	0		0	0	0	0	0	0		0.963521	0.955272	0.967792	0.959874	0.957685	0.960479		325.826	324.984	304.906	296.366	283.989	273.958		48.8093	48.2945	39.3893	42.907
86619		302.642	314.892	302.556	307.151	259.249	230.689				0	0	0	0	0	0		0	0	0	0	0	0		0	0	0	0	0	0		0.962952	0.954644	0.967351	0.959226	0.957453	0.960025		325.917	324.078	302.556	307.151	284.009	273.985		50.4207	48.9892	39.3893	44.1635
86699		268.569	314.262	271.786	266.102	251.544	238.926				0	0	0	0	0	0		0	0	0	0	0	0		0	0	0	0	0	0		0.962718	0.954435	0.967133	0.958848	0.95713	0.959774		325.955	324.191	304.925	296.542	284.037	274.001		50.681	50.28	39.3893	44.8565
86799		285.502	300.277	287.188	248.353	246.848	254.609				0	0	0	0	0	0		0	0	0	0	0	0		0	0	0	0	0	0		0.962457	0.954162	0.966905	0.958609	0.956788	0.959576		325.986	324.34	304.93	296.557	284.067	274.012		50.75	50.667	39.903	45.541
86879		270.137	260.872	288.683	259.972	247.597	239.037				0	0	0	0	0	0		0	0	0	0	0	0		0	0	0	0	0	0		0.962143	0.953792	0.96673	0.95825	0.956378	0.959661		325.991	323.788	304.934	296.431	283.975	273.876		50.878	51.0322	40.74	45.2848
86998		319.221	274.254	299.127	273.092	252.077	266.516				0	0	0	0	0	0		0	0	0	0	0	0		0	0	0	0	0	0		0.961883	0.9534	0.966536	0.957859	0.956298	0.959659		325.995	323.965	304.899	296.513	283.982	273.877		51.354	51.194	40.522	45.5038
87098		336.794	323.793	317.271	324.697	312.568	287.589				0	0	0	0	0	0		0	0	0	0	0	0		0	0	0	0	0	0		0.961705	0.953222	0.966267	0.957469	0.955886	0.959697		336.794	323.793	317.271	324.697	312.568	287.589		51.5925	52.0337	40.7237	46.0807
87178		296.818	324.582	294.909	301.632	278.343	265.469				0	0	0	0	0	0		0	0	0	0	0	0		0	0	0	0	0	0		0.96172	0.952836	0.965854	0.957106	0.956376	0.959603		325.876	324.582	304.918	301.632	283.975	273.162		51.677	52.9077	41.215	46.4132
87258		325.744	305.593	311.194	292.54	270.482	251.795				0	0	0	0	0	0		0	0	0	0	0	0		0	0	0	0	0	0		0.961714	0.952061	0.965221	0.956611	0.956684	0.959336		325.744	324.61	311.194	296.499	283.946	273.283		51.9733	53.4272	41.9175	46.9642
87378		329.091	267.61	286.738	273.939	271.925	283.343				0	0	0	0	0	0		0	0	0	0	0	0		0	0	0	0	0	0		0.961371	0.95167	0.964795	0.95616	0.956212	0.95929		329.091	324.662	304.942	296.527	283.989	283.343		52.5225	54.8712	43.3608	47.9355
87458		329.413	311.199	357.725	301.769	304.282	257.315				0	0	0	0	0	0		0	0	0	0	0	0		0	0	0	0	0	0		0.960882	0.951271	0.964742	0.955572	0.955779	0.959619		329.413	324.716	357.725	301.769	304.282	273.161		52.9825	56.3707	43.5193	48.212
87538		303.984	274.688	281.991	276.992	269.177	273.164				0	0	0	0	0	0		0	0	0	0	0	0		0	0	0	0	0	0		0.960579	0.950955	0.964406	0.955031	0.955454	0.959073		325.993	324.758	304.949	296.592	284.056	273.164		53.1773	57.479	43.618	48.4865
87618		314.945	299.469	299.952	281.682	282.281	265.755				0	0	0	0	0	0		0	0	0	0	0	0		0	0	0	0	0	0		0.960242	0.950459	0.963882	0.954585	0.955076	0.958622		325.998	324.632	304.984	296.602	282.281	273.651		53.5063	60.0168	43.6963	49.5243
87698		307.087	309.564	272.103	252.412	280.359	245.647				0	0	0	0	0	0		0	0	0	0	0	0		0	0	0	0	0	0		0.960161	0.95054	0.963984	0.954383	0.955086	0.958424		325.999	324.621	304.964	296.606	284.087	273.753		53.5063	60.0168	43.6963	50.2305
87798		282.829	319.289	267.062	263.473	275.228	223.685				0	0	0	0	0	0		0	0	0	0	0	0		0	0	0	0	0	0		0.960273	0.950511	0.963837	0.954108	0.955009	0.958781		325.998	319.289	304.993	296.612	284.092	273.569		53.5063	61.8055	43.7363	52.266
87878		312.194	305.614	284.948	281.775	273.231	239.766				0	0	0	0	0	0		0	0	0	0	0	0		0	0	0	0	0	0		0.960008	0.95026	0.963636	0.953702	0.95477	0.959412		325.913	324.107	304.935	296.589	284.11	273.082		54.8893	62.4592	43.6863	52.942
87998		339.001	338.211	306.035	302.741	327.836	264.634				0	0	0	0	0	0		0	0	0	0	0	0		0	0	0	0	0	0		0.960056	0.950189	0.963772	0.953156	0.954369	0.960077		339.001	338.211	306.035	302.741	327.836	273.065		58.849	64.393	43.9723	53.433
88078		340.668	342.172	299.577	304.209	282.138	250.387				0	0	0	0	0	0		0	0	0	0	0	0		0	0	0	0	0	0		0.959929	0.950039	0.963595	0.953042	0.954232	0.9598		340.668	342.172	304.897	304.209	282.138	273.069		58.849	64.3155	44.2055	54.0495
88158		291.228	332.592	282.953	278.787	244.088	277.86				0	0	0	0	0	0		0	0	0	0	0	0		0	0	0	0	0	0		0.959556	0.949636	0.963694	0.952634	0.953981	0.959703		325.746	332.592	304.894	296.338	284.166	277.86		61.5227	65.3123	45.7703	54.8747
88258		318.1	288.464	298.677	302.563	299.801	270.35				0	0	0	0	0	0		0	0	0	0	0	0		0	0	0	0	0	0		0.959145	0.949364	0.963305	0.952581	0.954095	0.959592		325.436	323.695	304.763	302.563	299.801	270.35		62.3533	67.1522	48.799	55.5845
88338		328.486	314.739	289.497	303.586	274.064	279.812				0	0	0	0	0	0		0	0	0	0	0	0		0	0	0	0	0	0		0.958964	0.949655	0.962975	0.952189	0.953736	0.959209		328.486	323.477	304.815	303.586	284.184	279.812		63.7977	68.231	49.7908	57.6225
88418		316.792	282.282	327.809	291.998	297.297	281.183				0	0	0	0	0	0		0	0	0	0	0	0		0	0	0	0	0	0		0.958658	0.949792	0.962696	0.951744	0.954294	0.958841		325.578	323.361	327.809	296.531	297.297	281.183		65.617	68.7485	50.7517	59.553
88498		296.104	280.249	295.7	258.148	291.146	260.973				0	0	0	0	0	0		0	0	0	0	0	0		0	0	0	0	0	0		0.958322	0.949491	0.962186	0.9513	0.953975	0.958468		325.677	323.614	304.894	296.559	291.146	273.067		66.2765	70.1827	53.6055	60.022
88578		300.667	303.29	279.927	276.411	285.906	278.527				0	0	0	0	0	0		0	0	0	0	0	0		0	0	0	0	0	0		0.958255	0.949166	0.962067	0.950913	0.953576	0.958205		325.697	323.709	304.898	296.584	285.906	278.527		67.4405	72.1642	56.1985	61.5155
88698		311.454	318.87	273.384	255.831	244.463	266.801				0	0	0	0	0	0		0	0	0	0	0	0		0	0	0	0	0	0		0.958296	0.949231	0.962436	0.950818	0.954043	0.958062		325.685	323.705	304.887	296.589	284.162	273.052		67.4405	72.1642	56.1985	61.5155
88778		343.758	400.273	310.869	348.28	291.594	288.95				0	0	0	0	0	0		0	0	0	0	0	0		0	0	0	0	0	0		0.958216	0.948798	0.962554	0.950453	0.954244	0.957772		343.758	400.273	310.869	348.28	291.594	288.95		67.305	72.1082	57.1232	62.4395
88879		364.285	364.398	337.548	292.89	335.916	258.574				0	0	0	0	0	0		0	0	0	0	0	0		0	0	0	0	0	0		0.957966	0.948856	0.962353	0.950309	0.954223	0.957429		364.285	364.398	337.548	296.601	335.916	272.932		67.078	74.3732	59.4947	64.2618
88998		334.219	324.775	316.216	315.436	308.57	278.69				0	0	0	0	0	0		0	0	0	0	0	0		0	0	0	0	0	0		0.957842	0.949215	0.962033	0.95033	0.953984	0.957263		334.219	324.775	316.216	315.436	308.57	278.69		67.078	74.3732	64.5468	64.2618
89078		365.079	305.64	288.887	315.887	285.859	278.295				0	0	0	0	0	0		0	0	0	0	0	0		0	0	0	0	0	0		0.958025	0.948999	0.961633	0.950132	0.953934	0.956792		365.079	322.268	304.563	315.887	285.859	278.295		67.078	74.3732	65.6793	65.5753
89158		336.813	328.616	280.672	328.865	302.413	294.228				0	0	0	0	0	0		0	0	0	0	0	0		0	0	0	0	0	0		0.957798	0.948926	0.961611	0.949753	0.953995	0.95659		336.813	328.616	304.566	328.865	302.413	294.228		67.7387	74.9162	65.6793	66.193
89238		303.718	318.674	273.778	329.271	264.411	268.212				0	0	0	0	0	0		0	0	0	0	0	0		0	0	0	0	0	0		0.957594	0.948599	0.960978	0.949569	0.954183	0.956774		325.459	322.354	304.661	329.271	284.04	273.03		68.3032	76.3887	68.7455	66.302
89318		313.167	313.727	270.775	296.498	294.188	278.761				0	0	0	0	0	0		0	0	0	0	0	0		0	0	0	0	0	0		0.957641	0.948041	0.960798	0.949258	0.954005	0.957138		325.445	322.475	304.689	296.659	294.188	278.761		70.439	78.2875	69.788	67.5593
89398		306.083	321.986	275.091	261.632	257.43	237.383				0	0	0	0	0	0		0	0	0	0	0	0		0	0	0	0	0	0		0.957222	0.947747	0.960447	0.948919	0.953828	0.956811		325.569	321.986	304.518	296.753	284.071	273.025		72.2055	82.9232	71.6353	71.613
89518		311.664	272.693	283.483	258.151	239.238	238.371				0	0	0	0	0	0		0	0	0	0	0	0		0	0	0	0	0	0		0.957038	0.947756	0.960016	0.948751	0.953897	0.956513		325.623	322.671	304.583	296.799	284.065	273.054		72.9797	82.9232	72.301	74.0218
89598		300.855	326.03	267.432	284.343	266.789	280.863				0	0	0	0	0	0		0	0	0	0	0	0		0	0	0	0	0	0		0.95685	0.947346	0.959666	0.948437	0.953643	0.956306		325.679	326.03	304.635	296.886	284.086	280.863		73.6787	85.3013	72.9835	78.144
89678		364.431	360.077	343.606	349.828	325.408	314.48				0	0	0	0	0	0		0	0	0	0	0	0		0	0	0	0	0	0		0.956631	0.947053	0.95953	0.948369	0.953548	0.955981		364.431	360.077	343.606	349.828	325.408	314.48		73.6787	85.2662	72.8212	77.5613
89758		346.975	336.641	327.488	312.714	280.536	307.507				0	0	0	0	0	0		0	0	0	0	0	0		0	0	0	0	0	0		0.956454	0.946811	0.959469	0.949233	0.95394	0.956002		346.975	336.641	327.488	312.714	283.922	307.507		73.3212	85.2338	72.287	77.5613
89878		353.965	318.051	318.317	302.766	288.475	278.658				0	0	0	0	0	0		0	0	0	0	0	0		0	0	0	0	0	0		0.956292	0.946805	0.959299	0.949886	0.954387	0.95588		353.965	322.147	318.317	302.766	288.475	278.658		73.3212	85.2338	73.7502	77.5613
89998		325.985	330.782	312.676	289.565	314.817	294.998				0	0	0	0	0	0		0	0	0	0	0	0		0	0	0	0	0	0		0.956112	0.946992	0.959224	0.949562	0.954487	0.955533		325.985	330.782	312.676	296.579	314.817	294.998		73.1972	85.2338	73.7502	78.163
90078		327.089	318.828	310.75	280.826	317.022	287.969				0	0	0	0	0	0		0	0	0	0	0	0		0	0	0	0	0	0		0.956257	0.946658	0.958926	0.949435	0.954301	0.955379		327.089	322.167	310.75	296.587	317.022	287.969		73.6437	85.2338	73.7847	77.5165
90158		344.926	328.397	314.689	301.482	312.736	285.953				0	0	0	0	0	0		0	0	0	0	0	0		0	0	0	0	0	0		0.955991	0.946812	0.958716	0.949321	0.954003	0.954887		344.926	328.397	314.689	301.482	312.736	285.953		73.6955	85.2338	74.034	78.4228
90238		322.901	313.409	324.193	271.462	279.27	269.642				0	0	0	0	0	0		0	0	0	0	0	0		0	0	0	0	0	0		0.956031	0.946328	0.958395	0.948866	0.95374	0.954563		325.489	322.23	324.193	296.601	283.747	273.06		73.9042	85.897	74.7407	79.1415
90318		334.988	311.617	262.161	293.83	276.83	271.361				0	0	0	0	0	0		0	0	0	0	0	0		0	0	0	0	0	0		0.955984	0.946108	0.958341	0.948875	0.953718	0.954171		334.988	322.047	304.015	296.601	283.755	273.066		73.9042	87.8085	74.7407	79.5768
90398		275.714	298.57	283.256	263.357	284.715	266.067				0	0	0	0	0	0		0	0	0	0	0	0		0	0	0	0	0	0		0.955715	0.946128	0.957943	0.948521	0.953497	0.953742		325.582	322.044	304.157	296.609	284.715	273.072		74.2422	87.8085	75.1665	79.9753
90498		329.749	293.451	315.304	268.382	254.034	241.361				0	0	0	0	0	0		0	0	0	0	0	0		0	0	0	0	0	0		0.95549	0.945815	0.957599	0.94803	0.953363	0.953273		329.749	322.088	315.304	296.62	283.803	273.1		74.381	88.437	75.4155	80.1963
90578		334.443	357.868	335.486	326.067	303.946	315.713				0	0	0	0	0	0		0	0	0	0	0	0		0	0	0	0	0	0		0.955103	0.945529	0.957384	0.947528	0.953101	0.952846		334.443	357.868	335.486	326.067	303.946	315.713		74.4725	88.3173	75.2985	79.2638
90658		328.421	329.652	310.695	318.206	312.76	314.539				0	0	0	0	0	0		0	0	0	0	0	0		0	0	0	0	0	0		0.955131	0.945386	0.957639	0.947391	0.952977	0.952646		328.421	329.652	310.695	318.206	312.76	314.539		74.306	87.9787	75.2985	78.5308
90778		343.529	307.806	293.815	294.791	229.909	274.728				0	0	0	0	0	0		0	0	0	0	0	0		0	0	0	0	0	0		0.955347	0.945184	0.95782	0.947692	0.952842	0.952372		343.529	321.804	303.589	296.516	283.037	274.728		73.986	87.9787	75.2985	78.3748
90858		360.134	309.395	304.429	288.776	294.235	264.034				0	0	0	0	0	0		0	0	0	0	0	0		0	0	0	0	0	0		0.955625	0.944951	0.957549	0.947745	0.952591	0.951776		360.134	321.833	304.429	295.062	294.235	273.425		73.8392	87.9787	75.4848	78.0417
90998		335.494	295.132	285.514	286.571	268.071	277.573				0	0	0	0	0	0		0	0	0	0	0	0		0	0	0	0	0	0		0.955887	0.944661	0.957755	0.947734	0.952385	0.951455		335.494	321.869	303.618	295.075	283.225	277.573		73.8392	87.9787	74.7668	78.0417
91078		348.993	339.789	294.764	279.778	261.423	300.837				0	0	0	0	0	0		0	0	0	0	0	0		0	0	0	0	0	0		0.956021	0.944751	0.9575	0.94745	0.95232	0.951547		348.993	339.789	303.462	294.476	283.252	300.837		73.8392	87.9787	74.5365	77.9073
91158		315.666	338.976	306.813	276.351	259.065	293.611				0	0	0	0	0	0		0	0	0	0	0	0		0	0	0	0	0	0		0.955756	0.944733	0.958312	0.947131	0.951999	0.95125		323.903	338.976	306.813	294.588	283.363	293.611		73.6767	88.1872	74.9435	77.9073
91239		345.518	304.701	305.245	275.223	267.983	264.76				0	0	0	0	0	0		0	0	0	0	0	0		0	0	0	0	0	0		0.955641	0.944359	0.958927	0.947026	0.952009	0.950888		345.518	321.907	305.245	294.625	283.359	273.894		74.3307	89.623	75.151	79.1438
91338		294.465	291.556	287.913	329.881	282.678	248.137				0	0	0	0	0	0		0	0	0	0	0	0		0	0	0	0	0	0		0.955631	0.944147	0.95857	0.946764	0.951721	0.950544		323.905	321.934	303.167	329.881	283.456	273.942		75.873	89.623	75.6357	79.951
91418		321.742	350.312	357.642	274.521	309.234	250.904				0	0	0	0	0	0		0	0	0	0	0	0		0	0	0	0	0	0		0.955596	0.943752	0.958304	0.946376	0.951333	0.950207		323.905	350.312	357.642	295.001	309.234	273.963		75.9882	89.623	75.9597	79.951
91498		315.967	322.182	284.931	304.325	258.284	263.248				0	0	0	0	0	0		0	0	0	0	0	0		0	0	0	0	0	0		0.955424	0.943381	0.957955	0.94598	0.951094	0.949939		323.881	322.182	302.642	304.325	283.666	273.636		75.6792	89.8328	75.9412	80.9207
91598		297.544	306.788	290.877	284.282	262.279	272.51				0	0	0	0	0	0		0	0	0	0	0	0		0	0	0	0	0	0		0.95538	0.943305	0.957738	0.945781	0.950933	0.949538		323.884	321.863	302.414	294.564	283.23	273.155		75.6792	89.734	77.2553	80.8777
91698		321.454	306.652	304.928	291.49	290.885	247.217				0	0	0	0	0	0		0	0	0	0	0	0		0	0	0	0	0	0		0.95569	0.942898	0.957586	0.946774	0.951256	0.949918		323.867	321.914	304.928	294.273	290.885	273.065		75.6792	89.734	77.1813	80.8777
91798		320.592	297.133	308.842	286.127	240.442	231.955				0	0	0	0	0	0		0	0	0	0	0	0		0	0	0	0	0	0		0.955529	0.942836	0.957529	0.947383	0.951151	0.949901		323.875	321.922	308.842	294.215	283.14	273.065		75.6792	89.734	77.1813	80.8777
91878		323.816	304.941	301.96	292.829	286.767	254.191				0	0	0	0	0	0		0	0	0	0	0	0		0	0	0	0	0	0		0.95548	0.942737	0.957374	0.94756	0.951289	0.950018		323.81	321.759	302.16	294.198	286.767	273.063		75.5202	89.5015	77.121	80.8777
91998		293.67	312.517	281.265	278.264	268.555	279.751				0	0	0	0	0	0		0	0	0	0	0	0		0	0	0	0	0	0		0.955379	0.942458	0.957215	0.947254	0.950986	0.949833		323.778	321.635	302.204	294.227	283.208	279.751		75.2188	89.423	77.121	80.8777
92098		305.491	333.194	296.732	304.788	236.26	269.215				0	0	0	0	0	0		0	0	0	0	0	0		0	0	0	0	0	0		0.955154	0.942175	0.957062	0.946906	0.950706	0.949555		323.789	333.194	302.247	304.788	283.314	273.07		75.2188	89.423	77.121	80.2738
92198		354.558	333.867	310.389	339.412	338.403	305.621				0	0	0	0	0	0		0	0	0	0	0	0		0	0	0	0	0	0		0.955167	0.941865	0.956782	0.946595	0.950857	0.949336		354.558	333.867	310.389	339.412	338.403	305.621		75.2188	89.4395	77.121	80.5385
92278		341.229	346.378	305.891	307.505	300.155	287.062				0	0	0	0	0	0		0	0	0	0	0	0		0	0	0	0	0	0		0.95494	0.941651	0.956881	0.946551	0.950576	0.949021		341.229	346.378	305.891	307.505	300.155	287.062		75.6213	89.4395	77.121	80.8742
92378		360.306	296.163	309.19	280.549	293.871	264.481				0	0	0	0	0	0		0	0	0	0	0	0		0	0	0	0	0	0		0.954655	0.941651	0.956501	0.946246	0.950228	0.948703		360.306	321.632	309.19	294.401	293.871	273.117		75.6213	88.8988	77.6155	81.8448
92458		357.198	335.915	312.337	291.229	272.896	275.654				0	0	0	0	0	0		0	0	0	0	0	0		0	0	0	0	0	0		0.954579	0.941694	0.9565	0.945986	0.95037	0.948366		357.198	335.915	312.337	294.213	283.427	273.138		75.6213	88.8988	77.6155	82.0315
92558		344.308	351.162	297.812	269.943	278.732	276.112				0	0	0	0	0	0		0	0	0	0	0	0		0	0	0	0	0	0		0.954405	0.941387	0.956359	0.945836	0.950123	0.948236		344.308	351.162	302.403	294.227	283.51	276.112		75.4955	88.865	77.6155	81.7962
92638		314.24	366.753	283.41	332.25	319.605	284.206				0	0	0	0	0	0		0	0	0	0	0	0		0	0	0	0	0	0		0.954638	0.941433	0.956048	0.945952	0.950173	0.948129		323.739	366.753	302.443	332.25	319.605	284.206		75.4955	88.865	77.6155	81.6722
92718		328.584	317.182	299.389	298.488	302.431	290.085				0	0	0	0	0	0		0	0	0	0	0	0		0	0	0	0	0	0		0.954498	0.941992	0.956358	0.945619	0.949986	0.947915		328.584	321.631	302.403	294.13	302.431	290.085		76.404	88.865	77.6155	81.6722
92798		333.412	307.304	289.988	282.779	265.723	307.291				0	0	0	0	0	0		0	0	0	0	0	0		0	0	0	0	0	0		0.954465	0.942	0.956115	0.945176	0.949714	0.947533		333.412	321.631	302.434	294.157	283.648	307.291		76.404	88.4708	77.6155	81.6722
92878		317.068	342.417	281.605	270.618	294.611	254.906				0	0	0	0	0	0		0	0	0	0	0	0		0	0	0	0	0	0		0.954523	0.941873	0.956248	0.945322	0.949617	0.947597		323.745	342.417	302.417	294.148	294.611	273.096		76.404	88.3435	77.6155	81.6722
92998		349.001	343.281	305.6	335.498	316.896	273.924				0	0	0	0	0	0		0	0	0	0	0	0		0	0	0	0	0	0		0.954433	0.941786	0.956798	0.945096	0.949433	0.947429		349.001	343.281	302.321	335.498	316.896	273.107		76.318	88.3435	77.6155	81.6375
93098		305.496	338.223	297.852	304.343	309.964	270.799				0	0	0	0	0	0		0	0	0	0	0	0		0	0	0	0	0	0		0.954218	0.941463	0.956449	0.945234	0.949124	0.947305		323.646	338.223	302.391	304.343	309.964	273.115		76.318	88.2645	78.9968	81.6375
93178		313.542	303.936	287.617	284.656	265.469	282.005				0	0	0	0	0	0		0	0	0	0	0	0		0	0	0	0	0	0		0.954084	0.94148	0.95696	0.944922	0.948881	0.947181		323.663	321.031	302.275	294.18	283.827	282.005		77.1017	88.2645	78.9968	81.6375
93258		316.31	305.513	310.631	268.169	277.319	258.508				0	0	0	0	0	0		0	0	0	0	0	0		0	0	0	0	0	0		0.95378	0.941267	0.956652	0.945099	0.948731	0.946856		323.702	321.264	310.631	294.163	283.847	273.144		77.5825	88.2645	79.3533	81.6375
93338		323.909	287.345	331.755	273.452	270.964	254.873				0	0	0	0	0	0		0	0	0	0	0	0		0	0	0	0	0	0		0.953656	0.941096	0.956547	0.94488	0.948444	0.946598		323.532	320.009	331.755	294.184	283.887	273.071		77.4962	87.923	79.228	81.6375
93418		309.917	299.391	301.002	236.521	277.554	256.751				0	0	0	0	0	0		0	0	0	0	0	0		0	0	0	0	0	0		0.953484	0.941281	0.956627	0.944734	0.948475	0.94645		323.513	319.901	301.183	294.098	283.584	273.053		77.4345	87.7985	79.0455	80.9702
93498		317.55	321.63	288.518	256.439	261.103	237.857				0	0	0	0	0	0		0	0	0	0	0	0		0	0	0	0	0	0		0.953397	0.941099	0.956557	0.944609	0.948602	0.946298		323.514	320.008	301.22	294.106	283.541	273.056		77.4345	87.7985	79.0455	80.9702
93598		266.352	286.8	274.586	307.866	264.573	258.476				0	0	0	0	0	0		0	0	0	0	0	0		0	0	0	0	0	0		0.953402	0.941057	0.956363	0.944853	0.948503	0.946112		323.514	320.032	301.323	307.866	283.574	273.058		77.4345	87.7985	79.0455	80.9702
93678		304.734	283.585	283.412	260.808	289.735	289.042				0	0	0	0	0	0		0	0	0	0	0	0		0	0	0	0	0	0		0.95352	0.94146	0.956308	0.944523	0.948266	0.945475		323.513	319.796	301.352	294.111	289.735	289.042		77.4345	87.6832	79.0455	80.9702
93758		349.325	313.696	318.921	277.884	259.455	266.584				0	0	0	0	0	0		0	0	0	0	0	0		0	0	0	0	0	0		0.953734	0.941344	0.956902	0.944335	0.94821	0.945307		349.325	319.864	318.921	294.11	283.674	273.026		77.4345	86.8833	79.0455	80.303
93858		367.1	356.561	342.426	313.703	303.564	300.621				0	0	0	0	0	0		0	0	0	0	0	0		0	0	0	0	0	0		0.953518	0.941216	0.957397	0.944708	0.948091	0.945254		367.1	356.561	342.426	313.703	303.564	300.621		77.4345	86.2005	79.0455	79.707
93998		303.945	276.481	284.813	289.75	279.978	257.913				0	0	0	0	0	0		0	0	0	0	0	0		0	0	0	0	0	0		0.953628	0.941308	0.957124	0.945052	0.948124	0.945447		323.512	319.885	301.121	293.843	283.703	273.004		77.4345	86.2005	79.0455	79.707
94118		285.204	280.736	272.878	273.643	265.155	250.652				0	0	0	0	0	0		0	0	0	0	0	0		0	0	0	0	0	0		0.953515	0.941065	0.956832	0.944761	0.948192	0.945088		323.513	320.028	301.157	293.887	283.68	273.053		77.4345	86.2005	79.0455	80.3843
94198		320.522	283.737	260.054	275.017	309.788	271.665				0	0	0	0	0	0		0	0	0	0	0	0		0	0	0	0	0	0		0.954012	0.941584	0.956696	0.944559	0.947839	0.945355		323.387	319.724	301.174	293.918	309.788	273.018		77.4345	86.2005	79.0455	80.3843
94278		344.857	301.94	288.733	290.856	273.813	269.858				0	0	0	0	0	0		0	0	0	0	0	0		0	0	0	0	0	0		0.954444	0.94202	0.956714	0.944261	0.947538	0.945018		344.857	319.469	301.171	293.964	283.815	273.054		77.3757	86.2005	78.5435	80.3843
94358		290.273	289.93	269.081	268.249	258.73	262.197				0	0	0	0	0	0		0	0	0	0	0	0		0	0	0	0	0	0		0.954468	0.942487	0.956664	0.944205	0.947519	0.94498		322.204	318.985	301	293.512	283.488	272.856		77.237	85.8972	78.0615	79.9292
94438		299.556	263.708	265.072	253.377	242.659	262.214				0	0	0	0	0	0		0	0	0	0	0	0		0	0	0	0	0	0		0.954545	0.942684	0.956814	0.944254	0.947035	0.944918		321.699	318.967	300.794	292.867	283.721	272.866		77.0938	85.8972	77.9468	79.7575
94518		287.079	243.611	268.364	273.699	240.761	223.135				0	0	0	0	0	0		0	0	0	0	0	0		0	0	0	0	0	0		0.954445	0.942528	0.956801	0.944348	0.94704	0.944782		321.704	318.981	300.802	292.743	283.718	272.887		77.0938	85.8972	77.9468	79.3218
94598		303.974	217.974	263.46	278.212	235.207	244.541				0	0	0	0	0	0		0	0	0	0	0	0		0	0	0	0	0	0		0.95427	0.942329	0.95673	0.944068	0.947141	0.944518		321.713	319	299.926	292.611	283.669	272.929		76.6315	85.8972	78.7467	78.9548
94678		251.877	236.793	248.42	267.215	229.439	226.492				0	0	0	0	0	0		0	0	0	0	0	0		0	0	0	0	0	0		0.9541	0.94215	0.957473	0.944042	0.947037	0.944603		321.722	319.037	299.469	292.613	283.719	272.632		76.6315	85.8972	78.6825	78.9548
94778		277.402	245.247	255.363	245.337	243.284	234.801				0	150	0	0	0	0		0	67.356	0	0	0	0		0	1	0	0	0	0		0.953685	0.942156	0.957455	0.944353	0.947137	0.944526		321.763	318.886	299.471	292.592	283.672	272.167		77.3053	85.6277	78.636	78.6705
94878		321.667	289.011	296.873	302.731	308.039	267.889				0	150	0	0	0	0		0	73.8789	0	0	0	0		0	1	0	0	0	0		0.953639	0.942588	0.956974	0.944908	0.947549	0.944171		321.793	318.862	299.533	302.731	308.039	272.32		77.3053	85.6277	78.636	78.6705
95038		276.238	249.274	257.228	265.849	268.033	272.832				0	150	0	0	0	0		0	78.4192	0	0	0	0		0	1	0	0	0	0		0.953783	0.942409	0.956651	0.945347	0.947341	0.943803		321.739	318.868	299.574	292.524	283.574	272.478		77.3053	85.6277	78.636	78.6705
95118		241.24	245.03	254.306	266.67	248.841	262.034				0	150	0	0	0	0		0	81.3123	0	0	0	0		0	1	0	0	0	0		0.953593	0.942165	0.956567	0.945395	0.94763	0.943873		321.824	318.885	299.593	292.521	283.435	272.448		77.3053	85.1688	78.636	78.6705
95198		277.978	254.313	249.625	234.57	251.877	235.871				0	150	0	0	0	0		0	83.9937	0	0	0	0		0	1	0	0	0	0		0.95329	0.942968	0.956634	0.945219	0.947488	0.943537		322.024	318.851	299.576	292.534	283.503	272.554		77.3053	85.1688	79.2037	78.6705
95278		282.403	248.611	277.347	257.007	253.674	230.584				150	150	0	0	150	0		64.7327	88.9087	0	0	61.4674	0		1	1	0	0	1	0		0.953363	0.942775	0.956389	0.944984	0.947558	0.94345		321.685	318.779	299.42	292.445	283.47	272.025		77.05	84.9377	79.1575	78.197
95358		243.542	246.613	258.3	225.715	217.373	214.36				150	150	0	0	150	0		68.6035	93.987	0	0	66.2822	0		1	1	0	0	1	0		0.95331	0.941817	0.956348	0.944901	0.94751	0.943594		321.688	318.73	299.387	292.071	283.492	271.688		76.4837	84.9377	79.1132	78.0285
95438		244.428	201.808	225.205	223.392	188.919	207.326				150	150	0	0	150	0		71.8847	97.1264	0	0	69.5394	0		1	1	0	0	1	0		0.953453	0.941803	0.956385	0.944734	0.94759	0.943465		321.493	318.732	299.387	292.123	283.454	271.71		76.2903	84.9377	79.04	78.0285
95518		244.016	193.841	212.346	224.171	201.611	198.327				150	150	150	150	150	0		75.9957	99.3751	62.4809	60.1823	73.9813	0		1	1	1	1	1	0		0.953681	0.942934	0.956661	0.944719	0.947169	0.9433		321.459	318.404	299.381	291.837	283.656	271.738		76.2212	84.9377	79.04	77.877
95598		216.019	210.729	208.485	228.354	180.346	197.332				150	150	150	150	150	150		81.7622	101.716	66.5247	65.2238	78.0977	57.4139		1	1	1	1	1	1		0.953719	0.943425	0.956818	0.945245	0.947203	0.943411		321.276	318.186	299.353	291.762	283.64	271.719		75.8497	84.9377	79.04	77.877
95678		213.434	184.792	211.031	189.313	178.563	214.234				150	150	150	150	150	150		86.2606	104.15	69.5501	68.8203	83.3065	60.0479		1	1	1	1	1	1		0.953719	0.943385	0.957275	0.946103	0.947306	0.943437		321.276	317.395	299.272	291.71	283.59	271.715		75.8497	84.7028	79.04	77.877
95761		209.826	180.331	217.673	206.631	168.987	201.839				150	150	150	150	150	150		91.8902	107.678	72.4431	72.9966	88.8507	63.5637		1	1	1	1	1	1		0.953674	0.94352	0.958103	0.94682	0.946919	0.943766		321.281	317.311	299.124	291.646	283.776	271.347		75.8497	84.7028	79.04	77.877
95858		203.161	178.297	196.931	190.182	166.769	172.207				150	150	150	150	150	150		99.4159	114.154	77.1241	79.4567	96.1518	68.9983		1	1	1	1	1	1		0.954068	0.943964	0.957836	0.947095	0.947127	0.944029		321.246	317.048	299.173	291.609	283.676	271.244		75.8497	84.5998	79.04	77.877
95998		244.591	216.733	260.608	227.63	236.846	217.847				150	150	150	150	150	150		106.568	118.192	80.741	83.7322	103.698	74.0425		1	1	1	1	1	1		0.953983	0.944435	0.957907	0.946956	0.946915	0.944716		321.254	316.78	299.16	291.628	283.778	270.977		75.8497	84.5998	79.424	77.654
96078		232.741	224.263	229.226	232.706	202.208	222.518				150	150	150	150	150	150		106.978	122.423	82.7413	88.3585	107.781	78.8532		1	1	1	1	1	1		0.953748	0.944819	0.957773	0.94658	0.946699	0.945586		321.273	316.561	299.184	291.679	283.882	270.809		75.8497	84.5998	79.424	77.654
96158		232.56	195.822	222.143	189.78	167.936	172.319				150	150	150	150	150	150		109.293	124.765	83.9312	89.4433	111.968	80.1002		1	1	1	1	1	1		0.95371	0.944813	0.957921	0.946716	0.94641	0.946161		321.277	316.564	299.158	291.459	283.966	270.803		75.8497	84.5998	79.424	77.227
96238		207.956	180.941	213.542	223.258	158.09	197.896				150	150	150	150	150	150		115.437	128.008	88.4215	93.7166	117.35	82.4518		1	1	1	1	1	1		0.95348	0.944677	0.957901	0.94638	0.946489	0.946297		321.174	316.641	298.744	291.513	283.959	270.43		75.641	84.5998	79.3043	77.635
96318		229.774	195.417	223	201.671	173.735	197.182				150	150	150	150	150	150		119.63	131.256	93.0038	96.7413	121.136	85.092		1	1	1	1	1	1		0.953335	0.944745	0.958398	0.94641	0.946726	0.946333		320.822	316.603	298.684	291.509	283.199	270.419		75.5907	84.392	79.3043	77.227
96438		199.975	193.992	192.043	198.401	146.628	195.722				150	150	150	150	150	150		123.008	132.91	94.5098	100.21	123.291	87.9403		1	1	1	1	1	1		0.952981	0.944776	0.958404	0.94644	0.947522	0.946477		320.932	316.585	298.684	291.505	282.865	270.373		75.5907	84.392	79.3043	77.227
96518		181.795	166.2	177.292	171.227	147.37	156.606				150	150	150	150	150	150		125.282	135.428	95.5143	104.581	126.234	91.0561		1	1	1	1	1	1		0.953211	0.945129	0.959169	0.946498	0.948011	0.946712		320.631	316.385	298.679	291.497	282.277	270.314		75.3475	84.0005	79.3043	76.9055
96598		156.323	183.003	183.992	190.531	118.634	168.867				150	150	150	150	150	150		127.905	139.104	97.0686	109.196	129.237	94.3245		1	1	1	1	1	1		0.953166	0.945219	0.960051	0.946731	0.947912	0.946678		320.634	316.362	298.573	291.457	282.297	270.322		75.3475	84.0005	79.091	77.3537
96678		158.034	168.667	193.315	156.313	125.324	158.83				150	150	150	150	150	150		131.529	142.231	99.2757	112.211	133.162	98.7805		1	1	1	1	1	1		0.953411	0.945103	0.960486	0.947744	0.947934	0.948242		320.615	316.399	298.176	291.271	282.142	270.027		75.3475	84.0005	78.881	77.3537
96758		162.467	150.523	197.259	155.642	128.837	151.476				150	150	150	150	150	150		135.516	144.826	102.028	116.352	136.306	102.773		1	1	1	1	1	1		0.953176	0.945215	0.960265	0.94757	0.947754	0.948032		320.633	316.363	298.22	291.302	282.16	270.034		75.3475	84.0005	78.881	77.3537
96858		124.848	161.986	179.939	174.511	108.102	164.495				150	150	150	150	150	150		138.978	146.943	103.941	118.672	139.583	105.18		1	1	1	1	1	1		0.953086	0.945167	0.960171	0.948948	0.948056	0.947814		320.552	316.373	298.239	290.973	282.123	270.071		75.243	84.0005	78.1695	77.3537
96998		231.36	153.587	211.007	167.808	161.702	158.685				150	150	150	150	150	150		145.155	151.975	108.886	123.938	146.645	110.328		1	1	1	1	1	1		0.953217	0.945542	0.959864	0.949602	0.948533	0.947581		320.546	316.29	298.3	290.811	282.037	270.122		75.243	84.0005	78.1695	77.3537
97078		227.862	202.582	223.381	210.103	162.455	207.279				150	150	150	150	150	150		148.832	156.181	111.748	127.525	150.032	114.443		1	1	1	1	1	1		0.953647	0.945445	0.959768	0.949442	0.948769	0.947458		320.525	316.312	298.32	290.846	281.994	270.149		75.243	84.0005	78.1695	77.3537
97198		151.745	177.449	181.636	165.301	138.917	179.182				150	150	150	150	150	150		151.935	159.231	113.593	129.45	151.396	115.649		1	1	1	1	1	1		0.953806	0.945972	0.95998	0.949931	0.949389	0.947415		320.052	315.719	298.005	290.479	281.748	270.006		75.188	83.8723	77.877	77.0775
97278		153.933	175.142	160.523	160.507	135.42	156.929				150	150	150	150	150	150		155.004	162.79	116.112	134.129	153.33	119.256		1	1	1	1	1	1		0.953581	0.946029	0.960435	0.950136	0.949412	0.949001		320.124	315.472	297.84	290.382	281.049	269.702		75.188	83.85	77.838	76.8252
97358		172.123	163.82	192.009	148.367	141.292	145.421				150	150	150	150	150	150		158.962	166.593	119.195	137.915	156.15	123.237		1	1	1	1	1	1		0.953565	0.945961	0.960646	0.950753	0.949378	0.949494		320.129	315.473	297.817	289.948	281.063	269.619		75.188	83.85	77.392	76.7255
97438		194.988	138.028	189.61	130.501	137.236	130.818				150	150	150	150	150	150		162.055	170.414	121.201	141.502	157.739	126.672		1	1	1	1	1	1		0.953386	0.945726	0.960587	0.950728	0.949301	0.949267		320.183	315.474	297.739	289.953	281.101	269.662		75.188	83.85	77.0537	76.7255
97518		159.832	130.822	174.246	129.68	114.681	126.644				150	150	150	150	150	150		163.488	172.518	121.948	143.636	160.043	128.997		1	1	1	1	1	1		0.953449	0.946241	0.960372	0.950481	0.949468	0.949228		320.164	315.471	297.754	290.005	281.028	269.668		75.188	83.85	76.6112	76.7255
97598		136.291	117.044	162.989	124.351	93.654	118.634				150	150	150	150	150	150		164.619	175.427	123.349	146.374	160.392	131.567		1	1	1	1	1	1		0.95317	0.946944	0.960594	0.950253	0.949301	0.949076		320.249	315.309	297.58	290.054	281.1	269.691		75.188	83.85	76.4775	76.7255
97678		124.978	123.383	158.266	117.98	100.348	115.94				150	150	150	150	150	150		166.333	177.714	125.723	148.65	161.828	134.215		1	1	1	1	1	1		0.95346	0.946737	0.961061	0.950712	0.949142	0.949541		320.161	314.872	297.519	289.957	281.178	269.292		75.188	83.7848	76.4775	76.7255
97758		129.322	131.608	154.759	139.716	95.488	119.703				150	150	150	150	150	150		168.406	180.242	128.887	150.732	163.502	136.792		1	1	1	1	1	1		0.953622	0.947372	0.961843	0.951333	0.949088	0.949646		320.111	314.803	297.175	289.868	281.204	269.286		75.188	83.7848	76.4775	76.7255
97838		113.665	109.021	154.596	115.33	85.776	108.055				150	150	150	150	150	150		168.705	183.095	131.25	153.459	163.568	140.08		1	1	1	1	1	1		0.953831	0.94793	0.96229	0.951022	0.949541	0.949444		320.043	314.743	296.979	289.908	281.002	269.298		75.188	83.3357	76.4775	76.7255
97998		153.722	134.135	166.847	155.621	128.053	134.6				150	150	150	150	150	150		174.264	185.711	135.036	156.733	166.715	143.824		1	1	1	1	1	1		0.954138	0.947807	0.962447	0.950941	0.949961	0.949501		319.476	314.757	296.911	289.918	280.85	269.295		74.9678	83.048	76.3857	76.7255
98098		165.455	129.825	180.951	147.593	135.784	145.472				150	150	150	150	150	150		177.93	188.536	137.711	159.211	167.535	147.163		1	1	1	1	1	1		0.95476	0.947978	0.962643	0.951204	0.950022	0.949536		319.322	314.625	296.724	289.702	280.459	269.293		74.9678	82.9645	75.9878	76.633
98198		141.508	104.193	158.66	123.049	113.822	121.01				150	150	150	150	150	150		177.028	190.856	138.424	160.588	168.013	149.441		1	1	1	1	1	1		0.954788	0.947863	0.9624	0.951017	0.950012	0.949562		319.176	314.635	296.745	289.563	280.322	269.291		74.421	82.775	75.9878	76.44
98278		144.791	113.592	156.206	119.991	111.67	112.391				150	150	150	150	150	150		177.833	194.064	138.105	162.583	169.253	152.146		1	1	1	1	1	1		0.954196	0.947804	0.96222	0.951234	0.94979	0.949334		318.962	314.64	296.646	289.331	280.336	269.219		73.9697	82.3197	75.7052	75.9217
98358		132.813	111.725	147.889	120.229	110.724	122.446				150	150	150	150	150	150		178.681	196.492	139.298	163.658	170.534	154.377		1	1	1	1	1	1		0.954768	0.948248	0.962256	0.951087	0.949581	0.949049		318.726	314.556	296.643	288.668	280.348	269.236		73.7713	82.013	75.5207	75.5612
98438		149.706	120.036	159.534	123.314	97.064	106.714				150	150	150	150	150	150		180.889	197.717	140.443	163.09	171.109	154.421		1	1	1	1	1	1		0.954989	0.9489	0.96254	0.951736	0.949565	0.948949		318.635	314.389	296.619	288.395	280.349	269.242		73.733	82.013	75.5207	75.5612
98518		130.509	119.95	152.515	128.153	109.39	113.777				150	150	150	150	150	150		181.914	198.159	141.87	162.953	171.211	154.291		1	1	1	1	1	1		0.955184	0.948791	0.962701	0.952275	0.949201	0.949443		318.558	314.417	296.519	286.569	280.383	269.209		73.733	82.013	75.3105	75.0942
98598		119.88	118.612	141.801	103.801	93.452	102.416				150	150	150	150	150	150		182.247	198.212	142.034	163.049	170.858	155.054		1	1	1	1	1	1		0.955636	0.948977	0.962727	0.952297	0.948935	0.949346		318.472	314.369	296.503	286.563	280.416	269.218		73.733	82.013	75.1395	75.0942
98698		116.749	95.45	128.829	107.42	91.87	96.421				150	150	150	150	150	150		182.223	198.592	142.463	162.904	170.984	155.915		1	1	1	1	1	1		0.95582	0.948994	0.963158	0.952052	0.949533	0.950227		318.437	314.365	296.237	286.813	280.351	269.097		73.733	81.645	75.0635	75.0942
98778		116.293	99.597	128.223	113.364	104.917	94.458				150	150	150	150	150	150		182.202	199.539	142.896	164.865	170.917	156.997		1	1	1	1	1	1		0.956706	0.948922	0.963312	0.951808	0.950111	0.950294		318.28	313.905	296.143	287.084	280.317	269.087		73.733	81.3093	75.0635	75.0942
98878		112.381	96.302	129.392	94.584	93.73	79.088				150	150	150	150	150	150		181.343	200.103	143.929	165.286	170.178	157.196		1	1	1	1	1	1		0.956567	0.948836	0.963215	0.951604	0.951352	0.949962		318.296	313.937	296.202	286.332	280.167	269.135		73.733	81.3093	75.0635	75.5087
98998		148.587	140.916	164.589	153.496	143.063	136.091				150	150	150	150	150	150		181.875	200.851	144.895	166.274	171.046	158.401		1	1	1	1	1	1		0.95725	0.948757	0.963821	0.951766	0.952588	0.950284		318.253	313.967	295.7	286.282	279.822	269.089		73.733	81.3093	74.9423	75.5087
99078		169.181	126.706	164.152	131.697	126.911	130.22				150	150	150	150	150	150		180.636	199.122	143.422	165.167	170.301	157.638		1	1	1	1	1	1		0.956706	0.948802	0.963852	0.953196	0.951264	0.9503		318.546	313.709	295.495	285.795	279.764	268.886		73.733	81.3093	74.9423	75.4512
99198		135.44	106.027	164.673	113.238	106.987	99.31				150	150	150	150	150	150		179.561	197.323	141.908	163.67	170.189	156.803		1	1	1	1	1	1		0.956746	0.948735	0.964525	0.954524	0.952577	0.950369		318.539	313.71	295.284	285.019	278.663	268.876		73.6273	81.3093	74.9423	75.4303
99278		152.746	111.069	164.247	120.51	112.003	97.827				150	150	150	150	150	150		178.074	196.406	140.686	162.769	169.598	155.812		1	1	1	1	1	1		0.956688	0.948846	0.964963	0.95478	0.952486	0.95038		318.55	313.708	295.122	284.657	278.683	268.874		73.6273	81.3093	74.9423	75.0615
99358		146.718	110.525	162.978	137.142	122.482	129.067				150	150	150	150	150	150		175.91	195.436	139.046	161.82	168.546	155.186		1	1	1	1	1	1		0.956774	0.948859	0.964885	0.954796	0.952263	0.950558		318.277	313.708	295.151	284.657	278.41	268.85		73.5858	81.3093	74.891	75.0615
99438		136.381	119.688	141.692	127.201	109.856	128.393				150	150	150	150	150	150		174.079	194.737	137.885	161.704	166.919	153.778		1	1	1	1	1	1		0.957257	0.948405	0.964877	0.954465	0.952101	0.950218		318.253	313.608	295.154	284.657	278.351	268.681		73.537	81.1275	74.8207	75.0615
99518		127.308	114.012	157.176	116.943	98.34	101.637				150	150	150	150	150	150		172.776	193.696	137.1	160.666	167.262	153.026		1	1	1	1	1	1		0.957229	0.947982	0.964682	0.9542	0.951805	0.950016		318.254	313.407	295.226	284.657	278.364	268.713		73.537	80.5025	74.4323	75.0615
99598		123.576	113.944	146.891	115.727	94.647	97.23				150	150	150	150	150	150		170.963	193.08	136.559	158.704	166.502	151.745		1	1	1	1	1	1		0.957174	0.947942	0.96488	0.954242	0.951906	0.950323		318.257	313.415	295.153	284.657	278.142	268.665		73.537	80.5025	74.4323	75.0615
99678		127.911	110.405	143.734	93.315	93.846	96.277				150	150	150	150	150	150		169.331	191.84	135.881	158.069	166.316	151.068		1	1	1	1	1	1		0.957075	0.947641	0.964628	0.954118	0.951834	0.950812		318.262	313.475	295.246	284.657	278.155	268.587		73.537	80.5727	74.4323	75.0615
99779		129.933	95.904	131.047	101.242	98.412	103.167				150	150	150	150	150	150		167.991	191.22	134.748	157.906	166.461	150.264		1	1	1	1	1	1		0.956959	0.94764	0.965005	0.954002	0.95209	0.950815		318.267	313.476	295.107	284.658	278.107	268.586		73.537	80.5727	74.5288	75.4477
99878		141.323	117.137	144.559	129.615	107.05	108.429				150	150	150	150	150	150		166.019	188.59	132.937	155.439	164.822	147.565		1	1	1	1	1	1		0.957272	0.947709	0.965543	0.954106	0.952267	0.952098		318.252	313.462	294.914	284.657	278.074	268.437		73.537	80.6635	74.5288	75.4477
99998		190.635	164.982	210.061	165.785	149.14	160.532				150	150	150	150	150	150		161.927	186.448	131.215	152.843	162.759	145.932		1	1	1	1	1	1		0.957057	0.947642	0.966094	0.954143	0.951715	0.954315		318.48	313.475	294.912	284.657	278.178	268.328		73.5858	80.6635	74.1555	75.4477
100078		163.451	140.406	188.592	149.472	113.891	137.301				150	150	150	150	150	150		160.34	184.334	129.003	151.469	161.344	144.282		1	1	1	1	1	1		0.956732	0.948137	0.966005	0.954273	0.951453	0.955121		318.541	313.065	294.863	284.536	278.024	268.043		73.537	80.3812	73.7597	74.8523
100158		175.341	131.367	180.09	133.878	121.698	132.043				150	150	150	150	150	150		156.933	180.764	127.854	149.266	158.919	142.007		1	1	1	1	1	1		0.956714	0.947612	0.96579	0.954823	0.951623	0.955079		318.28	313.164	294.884	284.297	277.955	268.048		73.4937	80.3812	73.7597	74.54
100238		177.732	130.69	180.596	135.779	130.219	134.214				150	150	150	150	150	150		154.088	176.69	126.05	146.659	156.635	139.436		1	1	1	1	1	1		0.956726	0.94768	0.965645	0.954765	0.951533	0.955232		318.204	313.148	294.898	284.299	277.761	267.871		72.8747	80.3812	73.7597	74.54
100318		187.675	133.528	182.072	121.628	128.557	134.938				150	150	150	150	150	150		152.624	173.044	124.784	145.893	154.876	138.545		1	1	1	1	1	1		0.955874	0.947481	0.965405	0.955311	0.951867	0.955166		318.157	313.194	294.776	284.279	277.667	267.889		72.31	80.3812	73.5482	74.54
100398		157.411	140.535	166.955	147.669	99.115	128.248				150	150	150	150	150	150		149.473	170.428	122.599	143.329	153.403	137.417		1	1	1	1	1	1		0.956665	0.947705	0.965289	0.955375	0.952225	0.955058		318.095	313.142	294.475	284.278	277.326	267.9		72.31	80.3812	73.2802	74.54
100478		157.39	130.327	150.946	142.705	106.358	128.039				150	150	150	150	150	150		146.789	168.425	122.19	141.416	150.689	135.244		1	1	1	1	1	1		0.956685	0.94763	0.965836	0.955811	0.952028	0.954768		317.901	313.16	294.296	284.271	277.359	267.93		72.1063	80.3812	73.2802	74.54
100558		150.44	120.294	141.185	118.213	92.762	109.486				150	150	150	150	150	150		143.765	165.017	120.244	138.682	148.606	133.212		1	1	1	1	1	1		0.95682	0.947622	0.965709	0.955802	0.952216	0.954549		317.867	313.161	294.347	284.271	277.328	267.952		72.1063	80.3812	73.2802	74.54
100678		144.025	111.797	150.089	113.973	98.402	109.959				150	150	150	150	150	150		140.5	163.508	119.143	135.482	146.523	130.916		1	1	1	1	1	1		0.956827	0.947915	0.966008	0.955678	0.952242	0.954355		317.865	313.094	294.227	284.273	276.84	267.707		72.1063	80.3812	73.2802	74.54
100758		153.273	150.738	164.898	144.333	124.902	134.304				150	150	150	150	150	150		136.324	159.23	116.419	131.059	143.668	127.097		1	1	1	1	1	1		0.957222	0.947715	0.965989	0.955846	0.951957	0.95448		317.767	313.14	293.68	284.27	276.936	267.672		72.1063	79.7138	73.015	74.54
100858		234.281	185.034	198.384	205.99	183.559	168.059				150	150	150	150	150	150		131.346	155.289	111.667	126.715	138.667	121.864		1	1	1	1	1	1		0.957162	0.947922	0.965851	0.956144	0.95181	0.9555		318.033	313.092	293.33	284.265	276.986	266.752		72.31	79.7138	72.444	74.54
100998		201.648	170.319	208.263	158.186	153.225	162.517				150	150	150	150	150	150		129.155	153.309	112.45	125.1	137.735	119.933		1	1	1	1	1	1		0.957562	0.947995	0.965856	0.956554	0.951743	0.956166		317.682	312.937	293.157	283.42	276.358	266.538		72.1063	79.2525	72.1095	74.1165
101078		206.011	180.227	186.617	157.218	155.256	144.557				150	150	150	150	150	150		126.032	149.428	112.063	122.129	134.927	117.859		1	1	1	1	1	1		0.958126	0.94799	0.965801	0.956718	0.951671	0.957102		317.548	312.938	293.101	282.742	276.024	266.357		72.1063	79.2525	71.9975	73.556
101158		211.408	196.008	199.894	173.451	157.059	149.04				150	150	150	150	150	150		122.211	146.271	110.856	119.152	131.54	115.221		1	1	1	1	1	1		0.958116	0.947859	0.965929	0.956445	0.952012	0.957923		317.47	313.107	292.883	282.854	275.762	266.083		72.1063	79.7138	71.557	73.2305
101238		176.682	186.46	186.68	151.307	156.671	145.027				150	150	150	150	150	150		119.097	142.752	110.247	117.073	128.819	112.621		1	1	1	1	1	1		0.957414	0.948218	0.965849	0.956749	0.952448	0.957744		317.51	313.057	292.25	282.73	275.655	266.099		72.029	79.7138	71.4135	73.2305
101318		201.765	174.073	184.773	178.912	138.138	149.525				150	150	150	150	150	150		117.672	138.666	109.84	113.983	127.026	110.303		1	1	1	1	1	1		0.958158	0.948115	0.965681	0.957238	0.952256	0.957512		317.458	313.067	292.361	282.531	275.718	266.12		72.029	79.7138	71.4135	73.1285
101398		182.422	155.732	163.037	155.047	152.723	144.632				150	150	150	150	150	150		114.868	136.838	109.128	112.466	123.722	107.954		1	1	1	1	1	1		0.958451	0.948076	0.965421	0.957125	0.95215	0.957854		317.001	313.071	292.504	282.577	275.737	266.089		71.9915	79.7138	71.4135	72.9712
101478		185.745	185.171	185.174	170.955	135.967	137.315				150	150	150	150	150	150		111.57	134.078	108.236	110.514	121.209	105.922		1	1	1	1	1	1		0.958861	0.948052	0.965287	0.957388	0.952172	0.959462		316.924	313.073	292.554	282.47	275.733	266.066		71.9915	79.7138	71.4135	72.9712
101578		195.144	141.701	164.24	158.303	135.007	141.743				150	150	150	150	150	150		109.63	131.686	106.204	107.18	117.971	102.744		1	1	1	1	1	1		0.958832	0.948084	0.965082	0.957454	0.95274	0.960572		316.93	313.07	292.633	282.443	275.556	265.855		71.9915	79.7138	71.4135	72.9712
101678		216.313	185.338	185.838	191.858	155.587	180.625				150	150	150	150	150	150		107.316	128.739	104.52	104.697	114.903	99.9367		1	1	1	1	1	1		0.958726	0.948075	0.964928	0.957567	0.953367	0.960682		316.95	313.071	292.691	282.397	275.345	265.832		71.9915	79.7138	71.4135	72.9712
101778		244.569	199.478	242.229	218.297	209.335	215.721				150	150	150	150	150	150		102.88	125.425	102.009	102.236	110.866	96.5323		1	1	1	1	1	1		0.958701	0.948372	0.964656	0.958316	0.953432	0.960678		316.954	313.042	292.795	282.122	275.324	265.832		71.9915	79.7138	71.3997	72.9712
101858		234.851	206.1	190.755	196.772	165.767	198.287				150	150	150	150	150	150		102.341	123.165	100.164	101.198	109.821	94.4473		1	1	1	1	1	1		0.958602	0.948562	0.964632	0.95903	0.95367	0.960731		316.7	313.024	292.06	281.716	275.244	265.53		71.9402	79.7138	71.307	72.7772
101998		226.962	221.645	193.139	208.414	170.066	177.527				150	150	150	150	150	150		100.847	120.692	99.8442	99.6589	107.714	93.0084		1	1	1	1	1	1		0.958507	0.94848	0.96453	0.959109	0.953714	0.961359		316.465	312.791	291.268	281.092	275.229	264.733		71.7275	78.8925	70.28	72.6047
102078		253.785	196.748	201.334	192.763	190.103	183.969				150	150	150	150	150	150		99.2462	119.16	97.7865	98.0421	104.589	90.1266		1	1	1	1	1	1		0.958407	0.950204	0.964513	0.958919	0.953787	0.961698		316.479	312.262	290.794	280.671	275.224	264.567		71.7275	78.2637	69.8942	72.4892
102158		241.316	203.171	188.94	175.445	184.73	185.227				150	150	150	150	150	150		97.2526	118.12	97.0135	95.7818	102.798	87.8114		1	1	1	1	1	1		0.958985	0.951899	0.964438	0.95879	0.953563	0.961697		316.395	311.732	290.448	280.294	275.147	264.285		71.7275	77.9417	69.875	71.3162
102238		215.84	217.86	185.668	182.212	163.567	179.66				150	150	150	150	150	150		93.7505	116.739	96.4325	93.1426	100.073	85.4724		1	1	1	1	1	1		0.959009	0.951968	0.964531	0.958943	0.953775	0.961335		316.391	311.71	289.823	279.984	275.024	263.934		71.7275	77.8233	69.759	70.8937
102318		214.376	177.463	177.305	175.102	166.123	173.811				150	150	150	150	150	150		93.154	115.476	95.8655	93.0234	97.524	83.4145		1	1	1	1	1	1		0.95871	0.952031	0.964372	0.959031	0.953899	0.960727		316.192	311.691	289.875	279.862	274.939	264.13		71.264	77.8233	69.6335	70.8317
102398		225.041	186.646	165.133	179.266	156.675	166.998				150	150	150	150	150	150		91.5831	112.931	94.3123	91.5227	95.8351	81.7189		1	1	1	1	1	1		0.95818	0.952761	0.964757	0.959201	0.953961	0.960436		316.293	311.506	289.749	279.836	274.896	264.218		71.264	77.6897	69.4642	70.8317
102478		189.656	168.724	179.117	183.754	157.469	172.384				150	150	150	150	150	150		90.4516	110.833	93.3946	91.5535	93.4332	79.5976		1	1	1	1	1	1		0.957886	0.953406	0.965216	0.959509	0.953862	0.960764		316.34	311.362	289.599	279.787	274.039	264.119		71.9115	77.6897	69.4642	70.8317
102578		191.073	171.944	180.859	161.604	160	165.166				150	150	150	150	150	150		89.3282	107.348	90.9796	90.8941	89.91	78.2977		1	1	1	1	1	1		0.958035	0.953469	0.965068	0.959633	0.953949	0.96128		316.319	311.348	289.647	279.775	274.024	263.953		71.9115	77.6897	69.4642	70.3483
102678		245.179	218.521	213.516	191.534	206.783	202.612				150	150	150	150	150	150		88.343	106.674	90.7462	91.2369	88.1045	78.2326		1	1	1	1	1	1		0.958119	0.95349	0.965352	0.959602	0.953905	0.960971		316.521	311.343	289.554	279.776	274.031	264.489		72.375	77.8228	69.4642	70.8317
102778		243.9	230.826	233.108	223.224	201.756	209.189				150	150	150	150	150	150		87.048	102.87	89.3341	90.2744	86.3551	77.9673		1	1	1	1	1	1		0.958006	0.953184	0.965364	0.959598	0.955153	0.96084		316.323	311.411	289.307	279.698	273.237	264.096		71.9115	77.8228	68.696	70.3483
102878		231.394	220.534	210.778	186.595	194.313	190.138				150	150	150	150	150	150		84.6749	100.417	87.137	90.0735	83.0246	77.3852		1	1	1	1	1	1		0.957899	0.953237	0.96523	0.959446	0.953927	0.96131		316.065	311.23	288.965	279.515	273.209	263.943		71.62	77.6897	68.166	70.1153
102998		238.136	210.66	225.507	187.509	217.901	202.622				150	150	150	150	150	150		83.6645	99.1949	85.3136	89.821	81.8411	76.7172		1	1	1	1	1	1		0.957988	0.952467	0.965079	0.959472	0.954071	0.961422		316.048	311.199	288.779	279.081	273.033	263.904		71.3412	77.15	67.8145	69.8367
103078		251.85	215.756	212.008	216.863	191.664	195.422				150	150	150	150	150	150		83.5805	96.9941	83.2853	88.8122	80.5429	75.3323		1	1	1	1	1	1		0.957995	0.952435	0.965211	0.959496	0.955013	0.96159		316.046	311.012	288.765	278.8	272.755	263.846		71.3412	76.139	67.5938	69.499
103158		248.795	211.867	195.39	202.82	210.631	191.564				150	150	150	150	150	150		82.0238	94.243	81.6259	86.1068	79.7577	74.1297		1	1	1	1	1	1		0.957821	0.953079	0.965281	0.959386	0.956085	0.961068		316.08	309.469	288.758	278.82	272.405	263.515		70.9645	75.6755	67.5938	69.2765
103238		212.924	196.242	193.073	177.747	188.27	189.91				150	150	150	150	150	150		80.226	93.8791	79.5988	85.192	77.4156	73.4659		1	1	1	1	1	1		0.957763	0.953239	0.965329	0.959145	0.95637	0.960815		316.091	308.712	288.753	278.863	272.31	263.29		70.9645	75.563	67.5938	69.2765
103318		214.379	204.587	191.726	182.844	184.575	177.473				150	150	150	150	150	150		79.0724	91.5831	79.0205	83.7696	75.4382	72.4518		1	1	1	1	1	1		0.95809	0.95357	0.966635	0.959165	0.957128	0.960641		315.967	308.48	288.576	278.859	272.122	263.322		70.0675	75.563	67.3805	69.2765
103418		208.476	224.417	200.427	166.726	182.591	179.14				150	150	150	150	150	150		77.9536	89.0549	77.7375	82.6483	73.039	71.2871		1	1	1	1	1	1		0.958447	0.954226	0.967198	0.959011	0.957775	0.960527		315.895	308.258	288.536	278.887	271.919	263.343		70.0675	74.8183	67.3805	69.2765
103498		217.782	209.786	210.867	168.926	205.359	166.833				150	150	150	150	150	150		75.582	86.6272	76.3343	81.7911	70.3346	71.1224		1	1	1	1	1	1		0.957879	0.954105	0.96696	0.95902	0.957537	0.960676		315.976	307.977	288.545	279.217	271.92	263.648		69.5897	74.2157	67.3805	69.499
103578		235.969	195.827	186.725	181.814	190.076	180.268				150	150	150	150	150	150		73.7248	83.7859	75.9124	81.3694	68.548	70.046		1	1	1	1	1	1		0.958345	0.953678	0.967108	0.959175	0.957517	0.960807		315.916	309.399	288.676	279.552	271.92	264.106		69.5897	74.2157	67.5938	69.8367
103678		270.654	274.26	267.625	235.887	242.657	219.261				150	150	150	150	150	150		74.1045	83.7609	75.6149	80.9823	68.9102	70.7075		1	1	1	1	1	1		0.958692	0.954312	0.967143	0.959552	0.958111	0.961715		315.845	307.943	288.537	279.5	271.906	263.802		69.0622	73.6825	67.3805	69.499
103778		283.215	251.928	233.35	198.281	231.224	208.09				150	150	150	150	150	150		71.5163	82.0624	74.7388	79.9091	67.093	69.6564		1	1	1	1	1	1		0.959219	0.955099	0.967036	0.959831	0.958713	0.962735		315.23	307.328	288.518	279.005	270.761	263.108		68.826	72.7977	67.2975	69.2765
103878		246.702	242.131	228.607	211.04	189.706	189.033				150	150	150	150	150	150		69.6187	80.8162	74.0438	78.7074	65.6535	68.8185		1	1	1	1	1	1		0.959159	0.95426	0.967221	0.960617	0.958621	0.962797		314.987	307.618	288.443	278.416	270.015	262.211		68.66	72.035	67.2975	68.5247
103998		253.42	238.645	241.01	211.53	212.054	210.625				150	150	150	150	150	150		70.3943	79.2592	74.637	77.8851	66.3815	68.8302		1	1	1	1	1	1		0.95934	0.954312	0.967224	0.961344	0.958737	0.963056		314.348	307.943	287.876	278.254	269.912	262.14		68.3365	72.7977	67.1745	68.5247
104078		271.936	257.182	221.291	230.104	195.126	208.356				150	150	150	150	150	150		70.2222	76.3384	74.2727	76.8903	65.0582	68.3018		1	1	1	1	1	1		0.959388	0.954144	0.966939	0.961375	0.958895	0.962879		314.325	307.97	287.951	278.139	269.054	262.159		68.3365	73.6825	67.1745	68.1087
104158		250.945	221.79	226.294	199.563	206.728	191.855				150	150	150	150	150	150		69.5789	74.5581	73.3733	76.9121	65.3449	68.9204		1	1	1	1	1	1		0.959378	0.953977	0.967198	0.961438	0.959234	0.962602		313.741	307.997	287.881	278.126	269.002	262.189		68.2192	72.7977	67.1745	67.9022
104238		236.076	221.689	187.187	203.078	201.738	193.148				150	150	150	150	150	150		68.4052	73.8297	70.696	75.7696	65.4771	68.6696		1	1	1	1	1	1		0.959583	0.954021	0.96705	0.962159	0.959067	0.962758		313.667	307.701	287.613	277.966	269.028	262.172		68.2192	72.7977	66.5777	67.7853
104318		245.915	235.979	189.387	200.985	201.205	189.41				150	150	150	150	150	150		68.4825	73.2796	70.283	75.1262	65.3649	68.2657		1	1	1	1	1	1		0.959553	0.953881	0.967471	0.961971	0.958966	0.962777		313.673	307.749	287.058	278.008	269.043	262.17		68.3117	73.6647	66.288	67.7853
104398		237.322	215.82	205.435	199.693	208.997	173.893				150	150	150	150	150	150		68.4041	74.5976	70.8644	73.481	65.4599	66.9569		1	1	1	1	1	1		0.959662	0.954672	0.967389	0.962917	0.958748	0.962787		314.203	307.476	286.451	277.725	268.775	262.169		68.3117	73.6647	66.288	67.7853
104478		227.963	227.742	186.122	168.432	192.244	185.99				150	150	150	150	150	150		68.1797	73.6427	71.2348	71.6374	65.8776	65.4516		1	1	1	1	1	1		0.959654	0.954663	0.967886	0.962865	0.958851	0.962739		314.206	307.479	286.049	277.747	268.747	262.175		68.3117	73.6647	66.288	67.731
104598		234.853	214.709	215.6	197.119	193.75	186.157				150	150	150	150	150	150		68.9839	71.003	70.4162	70.5766	66.1591	64.2602		1	1	1	1	1	1		0.959717	0.954559	0.968896	0.962726	0.959378	0.962686		314.169	307.004	285.392	277.232	268.606	261.925		68.3117	72.7977	66.288	67.6605
104678		296.202	261.615	247.173	242.776	234.746	228.08				150	150	150	150	150	150		70.2131	74.2031	73.4776	71.6729	68.1967	66.1637		1	1	1	1	1	1		0.959499	0.955723	0.968845	0.963248	0.959784	0.962652		314.273	306.532	284.973	276.714	268.065	260.912		68.3117	72.035	65.9085	67.2437
104802		268.763	241.858	221.372	208.856	219.395	204.7				150	150	150	150	150	150		71.659	74.9173	72.9797	70.0188	68.1754	66.2884		1	1	1	1	1	1		0.95948	0.956409	0.967813	0.963698	0.959971	0.962658		313.583	306.383	284.965	276.539	268.061	260.909		68.2073	72.035	65.657	67.026
104878		219.438	238.485	209.221	202.04	197.748	198.65				150	150	150	150	150	150		70.4201	73.6426	71.9942	68.1277	66.4514	65.0051		1	1	1	1	1	1		0.959363	0.956646	0.96788	0.964036	0.959267	0.962621		313.638	306.328	284.95	276.344	268.169	260.177		68.0597	72.035	64.2615	66.7642
104998		253.065	272.012	215.839	234.782	214.723	202.403				150	150	150	150	150	150		69.9985	72.9728	72.6425	67.2604	66.6816	64.591		1	1	1	1	1	1		0.959348	0.957479	0.968737	0.964721	0.959824	0.962318		313.646	305.932	284.946	275.829	268.024	259.731		68.0597	70.4425	64.2615	66.679
105078		259.777	245.526	210.456	199.493	200.241	174.507				150	150	150	150	150	150		70.8693	73.7105	71.5639	68.0702	66.0328	65.5824		1	1	1	1	1	1		0.959542	0.957877	0.969464	0.964558	0.959456	0.962297		313.554	305.743	284.938	275.951	268.036	259.45		67.5895	70.4425	63.507	66.2753
105158		235.696	208.444	245.398	198.051	181.173	190.457				150	150	150	150	150	150		71.1872	72.9619	72.6733	66.0479	65.0131	64.1191		1	1	1	1	1	1		0.95962	0.957969	0.969541	0.964383	0.959411	0.962646		314.215	305.616	284.854	275.174	267.988	258.569		67.5895	69.9657	62.5377	65.7155
105238		211.052	213.278	196.674	192.644	182.797	181.266				150	150	150	150	150	150		71.4222	72.2379	70.8703	66.1892	65.074	64.7793		1	1	1	1	1	1		0.95952	0.957792	0.96957	0.964573	0.959405	0.962426		314.262	305.619	284.852	275.148	267.988	258.635		67.5895	69.9657	62.5377	65.7155
105318		209.176	194.101	184.617	198.339	176.671	201.954				150	150	150	150	150	150		71.8324	73.7158	69.159	66.8633	65.2529	64.9024		1	1	1	1	1	1		0.95948	0.957758	0.969603	0.964559	0.959263	0.96236		314.949	305.62	284.936	275.95	267.993	258.672		68.0597	69.9657	62.5377	66.2753
105398		221.531	227.482	199.405	204.684	192.663	193.46				150	150	150	150	150	150		69.7045	73.7779	68.1137	67.2091	65.3221	64.1881		1	1	1	1	1	1		0.959589	0.957807	0.969441	0.96415	0.959162	0.962375		315.012	305.619	284.862	276.259	267.997	258.663		68.0597	69.9657	62.5377	66.679
105498		218.096	247.458	200.093	199.715	180.245	199.702				150	150	150	150	150	150		69.5691	71.186	67.2213	65.7591	64.7632	64.3002		1	1	1	1	1	1		0.959598	0.957763	0.969574	0.964358	0.959056	0.962214		314.93	305.598	284.851	275.177	268	258.522		67.5895	69.685	61.7287	66.2753
105578		243.347	204.642	198.728	208.146	195.715	174.007				150	150	150	150	150	150		69.2233	70.6057	67.2442	65.8877	64.6421	64.4271		1	1	1	1	1	1		0.959331	0.957843	0.969559	0.96474	0.959301	0.962254		314.353	305.527	283.93	274.781	267.754	258.52		67.5895	69.1125	61.7287	65.7155
105678		251.374	234.712	239.307	228.795	228.657	200.775				150	150	150	150	150	150		72.6509	71.3273	68.3323	68.904	66.7257	66.3661		1	1	1	1	1	1		0.959123	0.957658	0.969456	0.964733	0.95934	0.9627		313.752	305.111	284.02	274.783	267.747	258.413		67.0867	68.697	61.7287	65.7155
105778		271.028	266.184	244.319	247.103	223.628	212.122				150	150	150	150	150	150		72.0997	69.6803	66.3467	67.3223	65.4557	65.3566		1	1	1	1	1	1		0.959062	0.958334	0.96907	0.96479	0.959421	0.962868		313.296	304.902	283.459	274.764	267.732	258.35		66.7657	68.41	61.7287	65.7155
105878		261.148	249.596	222.93	226.272	204.673	215.308				150	150	150	150	150	150		68.533	67.5895	64.1121	65.5896	63.5073	63.9199		1	1	1	1	1	1		0.959349	0.958784	0.96894	0.964733	0.960115	0.963456		313.222	304.828	283.411	274.783	267.365	258.128		66.6915	67.784	61.1768	65.3837
105998		252.49	238.034	239.334	209.289	205.904	183.482				150	150	150	150	150	150		67.213	68.4565	63.7147	66.2928	64.0026	63.371		1	1	1	1	1	1		0.9596	0.958839	0.969208	0.964517	0.96044	0.96352		313.166	304.314	283.343	274.331	266.208	258.104		66.6672	67.4673	61.019	64.572
106078		243.693	233.26	198.465	238.219	224.885	218.065				150	150	150	150	150	150		67.2138	68.4568	62.4024	64.2021	63.4571	62.2182		1	1	1	1	1	1		0.959581	0.959295	0.969154	0.964564	0.960636	0.963138		313.166	303.746	283.349	274.312	265.746	257.671		66.6038	67.0135	60.434	63.7668
106158		230.681	232.629	220.789	195.963	196.883	174.787				150	150	150	150	150	150		66.2648	65.8084	63.1065	62.9609	61.562	61.4906		1	1	1	1	1	1		0.95941	0.959045	0.969124	0.964774	0.961134	0.963128		313.207	303.436	283.352	273.819	265.451	257.675		66.6038	66.1882	60.434	63.2057
106238		237.174	200.679	221.677	182.505	193.735	182.323				150	150	150	150	150	150		64.819	65.0056	61.8114	61.8881	60.5779	60.4353		1	1	1	1	1	1		0.959559	0.958868	0.969248	0.964436	0.961696	0.96314		313.546	303.486	283.411	273.684	265.332	257.67		66.6672	66.1882	60.434	63.2057
106318		281.007	210.736	224.292	188.385	204.132	185.025				150	150	150	150	150	150		63.9077	64.2228	59.9551	61.5944	58.5001	60.849		1	1	1	1	1	1		0.959432	0.958125	0.969076	0.964557	0.96155	0.962999		313.201	303.694	283.357	273.679	265.362	258.3		66.4898	66.9565	60.055	63.2057
106418		229.758	278.224	202.189	194.711	200.538	178.485				150	150	150	150	150	150		62.9339	64.049	58.895	61.3311	58.3011	61.3101		1	1	1	1	1	1		0.959771	0.958705	0.968877	0.964563	0.961822	0.964801		313.158	303.531	283.377	273.575	265.305	257.024		66.3918	66.1882	59.8883	62.9785
106498		241.007	222.211	212.96	190.762	192.549	178.001				0	150	150	150	150	150		0	64.4696	57.749	60.7374	57.6111	61.577		0	1	1	1	1	1		0.9598	0.959152	0.968859	0.964556	0.961797	0.964686		313.062	302.32	283.232	273.576	264.861	256.436		65.6122	65.9243	59.8498	62.9785
106578		222.995	241.134	222.449	176.025	187.44	182.424				0	150	150	150	150	150		0	64.0596	57.4959	61.1714	57.8807	60.9268		0	1	1	1	1	1		0.959891	0.959099	0.96888	0.964634	0.961995	0.965783		313.045	301.205	283.099	273.306	264.516	255.974		65.6122	65.7965	59.469	62.8575
106678		279.446	271.298	260.89	238.786	242.445	220.671				0	150	150	150	150	150		0	63.7547	58.5801	61.3797	58.7099	61.6376		0	1	1	1	1	1		0.959894	0.959056	0.968815	0.964861	0.962122	0.965867		312.691	301.236	282.784	273.252	264.441	255.681		64.9917	65.349	58.7612	62.8575
106778		292.96	276.8	253.057	234.215	234.909	224.252				0	150	150	150	150	150		0	63.0882	57.8958	61.5148	58.1494	60.4753		0	1	1	1	1	1		0.959413	0.958414	0.969066	0.964909	0.962287	0.965821		312.261	300.736	281.86	272.132	264.413	255.609		64.9917	65.1813	58.3297	61.5348
106878		278.782	247.975	220.667	216.077	200.297	209.859				0	150	150	150	150	150		0	62.8621	56.4852	61.5832	56.5143	60.7641		0	1	1	1	1	1		0.959725	0.958413	0.969344	0.965131	0.962339	0.965594		311.642	300.102	281.427	271.891	264.001	255.659		64.5963	65.1452	57.8005	60.508
106998		258.451	239.245	234.246	238.604	207.765	194.939				0	150	150	150	150	150		0	62.2122	56.6414	60.2237	56.2501	59.7001		0	1	1	1	1	1		0.959447	0.958686	0.969341	0.965914	0.962015	0.965464		312.246	299.468	281.171	271.157	264.103	255.674		64.5963	64.7865	57.5523	60.287
107078		254.252	257.912	227.123	220.148	217.396	202.844				0	150	0	150	150	150		0	61.5507	0	61.1102	57.6263	59.832		0	1	0	1	1	1		0.959527	0.958612	0.969624	0.965814	0.962116	0.965139		312.841	299.468	281.365	271.205	264.415	255.676		65.247	64.7865	57.5523	60.287
107158		240.096	223.985	220.197	211.338	199.891	200.471				0	150	0	150	150	150		0	61.3938	0	60.1264	57.4067	58.5238		0	1	0	1	1	1		0.95907	0.958564	0.969281	0.965592	0.961946	0.964915		312.945	299.468	281.178	271.313	264.417	255.678		66.3918	64.7865	57.3095	60.287
107238		226.198	204.39	219.668	199.546	216.728	190.251				0	150	0	150	150	150		0	60.0906	0	58.8359	56.4946	57.381		0	1	0	1	1	1		0.959564	0.958587	0.969084	0.966263	0.96202	0.96561		312.833	299.468	281.005	270.989	264.416	255.655		66.3918	64.7865	56.5397	60.287
107318		239.195	224.98	217.601	204.286	193.287	180.079				0	0	0	150	150	150		0	0	0	58.4172	57.0727	56.6517		0	0	0	1	1	1		0.959493	0.95855	0.969069	0.966806	0.962109	0.966826		312.226	299.468	280.796	270.332	264.442	254.966		65.247	64.7865	56.5397	59.9443
107398		237.153	232.468	219.765	207.034	191.148	190.467				0	150	0	150	150	150		0	59.8208	0	58.1465	57.1828	55.528		0	1	0	1	1	1		0.959927	0.958623	0.968987	0.966656	0.962335	0.966202		311.655	299.44	280.458	270.028	264.413	254.891		64.5963	64.51	56.5397	59.267
107498		245.351	206.832	199.8	194.26	186.413	183.976				0	0	0	150	150	150		0	0	0	57.4448	57.0158	54.6841		0	0	0	1	1	1		0.959822	0.958604	0.968944	0.966734	0.962926	0.966044		311.657	299.106	279.687	270.01	264.114	254.835		64.5963	64.1942	56.5397	59.267
107598		259.009	233.281	211.537	219.573	207.383	182.323				0	0	0	150	150	150		0	0	0	54.684	55.6869	53.578		0	0	0	1	1	1		0.959851	0.960779	0.968529	0.966713	0.962775	0.9648		311.592	297.278	279.016	269.936	263.887	254.889		64.4292	63.9358	56.2682	58.7387
107678		289.841	273.71	253.927	238.574	231.278	232.999				0	0	0	0	150	150		0	0	0	0	54.472	51.7966		0	0	0	0	1	1		0.959882	0.958412	0.968783	0.966588	0.963266	0.964778		311.288	298.432	278.697	269.072	263.61	254.818		64.3508	63.9358	56.1835	57.8732
107778		285.145	247.288	247.108	218.68	235.129	205.621				0	0	0	0	150	150		0	0	0	0	54.6902	51.666		0	0	0	0	1	1		0.9611	0.95839	0.968933	0.966467	0.96333	0.966039		310.583	297.772	277.967	268.627	263.484	254.506		63.7698	63.9358	55.699	57.6202
107858		280.422	245.334	229.967	231.96	208.092	201.914				0	0	0	0	150	150		0	0	0	0	54.0843	52.7508		0	0	0	0	1	1		0.961035	0.958018	0.96861	0.966496	0.963818	0.965664		310.605	297.966	277.257	268.452	262.848	254.191		63.573	63.9358	55.2575	57.5385
107998		261.035	241.414	224.703	213.753	191.754	211.795				0	0	0	0	150	150		0	0	0	0	53.587	51.7294		0	0	0	0	1	1		0.961119	0.957922	0.968461	0.966408	0.965365	0.965566		310.575	298.008	277.396	268.463	261.515	254.171		63.573	63.9358	55.2575	57.5385
108078		247.281	230.441	242.762	211.267	198.366	198.776				0	0	0	0	150	150		0	0	0	0	53.7257	51.3012		0	0	0	0	1	1		0.961121	0.957996	0.968374	0.966402	0.963699	0.965657		310.574	297.953	277.443	268.464	262.321	254.191		63.429	63.9358	55.0085	57.6202
108158		265.427	221.768	225.152	204.331	208.839	202.843				0	0	0	0	150	150		0	0	0	0	53.1952	51.9371		0	0	0	0	1	1		0.961003	0.957957	0.968476	0.966818	0.965189	0.965607		310.606	297.208	278.207	268.41	261.282	254.191		63.573	63.9358	55.2575	57.5385
108238		218.273	229.639	222.3	191.918	187.762	196.596				0	0	0	0	150	150		0	0	0	0	53.5323	50.8661		0	0	0	0	1	1		0.959914	0.957944	0.968303	0.966741	0.965206	0.965882		310.465	296.262	277.482	268.42	261.133	254.556		63.429	63.9358	55.0085	57.5385
108318		244.761	249.449	196.582	195.058	192.982	199.249				0	0	0	0	150	0		0	0	0	0	53.1098	0		0	0	0	0	1	0		0.959911	0.960139	0.968373	0.967262	0.965093	0.965739		309.989	295.426	276.059	268.237	260.061	254.191		63.429	63.5622	55.0085	57.4395
108418		259.18	254.463	217.952	200.002	190.668	193.479				0	0	0	0	150	0		0	0	0	0	52.9449	0		0	0	0	0	1	0		0.961286	0.959928	0.968902	0.967247	0.966197	0.965784		309.71	294.889	275.066	268.079	259.474	254.191		63.1675	63.066	54.8607	56.9535
108498		249.78	253.614	218.368	228.214	210.306	203.053				0	0	0	0	0	0		0	0	0	0	0	0		0	0	0	0	0	0		0.961299	0.95964	0.968997	0.967254	0.966189	0.967302		309.702	294.102	274.866	267.519	259.475	253.375		63.1675	63.066	54.7812	56.7605
108578		293.196	267.092	291.465	254.242	262.762	255.339				0	0	0	0	0	0		0	0	0	0	0	0		0	0	0	0	0	0		0.959885	0.96245	0.969473	0.967309	0.966656	0.967163		309.661	291.662	274.56	267.429	259.245	252.94		62.868	62.3463	54.4265	56.5457
108658		236.775	267.568	271.186	231.36	225.058	224.241				0	0	0	0	0	0		0	0	0	0	0	0		0	0	0	0	0	0		0.961349	0.963228	0.96963	0.967368	0.966806	0.96729		308.045	291.125	274.556	267.418	259.144	252.854		62.4065	62.0373	54.4265	56.5457
108778		277.451	226.809	231.977	212.38	208.168	183.414				0	0	0	0	0	0		0	0	0	0	0	0		0	0	0	0	0	0		0.961286	0.963102	0.969346	0.967136	0.966641	0.967159		308.067	291.412	274.564	267.458	259.148	251.995		62.4065	62.3463	54.4265	56.5457
108858		272.311	263.02	237.785	232.072	213.251	212.708				0	0	0	0	0	0		0	0	0	0	0	0		0	0	0	0	0	0		0.960952	0.963026	0.96947	0.966931	0.966774	0.967193		308.2	292.826	274.08	267.566	259.145	251.995		62.4065	63.066	54.1455	56.5457
108998		265.677	254.656	221.372	231.618	209.162	208.134				0	0	0	0	0	0		0	0	0	0	0	0		0	0	0	0	0	0		0.961078	0.962967	0.969555	0.966707	0.966428	0.967022		308.924	291.446	273.613	267.487	259.095	251.974		62.4065	63.066	53.9447	56.5457
109078		244.94	232.602	214.891	206.291	205.702	183.413				0	0	0	0	0	0		0	0	0	0	0	0		0	0	0	0	0	0		0.962187	0.96306	0.969463	0.966625	0.966586	0.967095		307.758	291.423	273.628	267.686	259.087	251.973		62.2728	63.066	53.9447	56.7605
109158		238.763	260.029	216.39	218.149	204.054	209.059				0	0	0	0	0	0		0	0	0	0	0	0		0	0	0	0	0	0		0.962128	0.962965	0.969355	0.966729	0.966631	0.96708		307.031	291.145	273.645	267.645	258.82	251.973		60.762	62.3463	53.9447	56.7605
109258		218.136	243.322	213.662	206.663	196.532	196.331				0	0	0	0	0	0		0	0	0	0	0	0		0	0	0	0	0	0		0.962113	0.963061	0.969012	0.966776	0.966652	0.96713		306.367	290.992	273.619	267.485	258.815	251.936		59.9838	62.0373	53.9447	56.5457
109358		251.883	261.14	230.269	224.956	188.632	197.511				0	0	0	0	0	0		0	0	0	0	0	0		0	0	0	0	0	0		0.962072	0.963043	0.969053	0.96711	0.96653	0.967388		306.118	290.753	273.482	267.215	258.433	251.634		59.1607	61.9982	53.8162	56.2467
109438		254.289	255.352	244.704	237.209	211.831	212.066				0	0	0	0	0	0		0	0	0	0	0	0		0	0	0	0	0	0		0.962396	0.963507	0.969363	0.966841	0.966099	0.967217		305.958	290.317	273.116	267.249	257.96	251.676		58.4498	61.8072	53.071	56.2467
109518		259.289	253.684	257.82	240.137	245.732	216.232				0	0	0	0	0	0		0	0	0	0	0	0		0	0	0	0	0	0		0.96256	0.96398	0.969402	0.966884	0.966444	0.967555		305.892	289.938	272.105	267.206	257.262	251.285		57.8463	61.1385	53.071	56.2467
109638		281.918	254.158	227.919	233.167	225.775	210.005				0	0	0	0	0	0		0	0	0	0	0	0		0	0	0	0	0	0		0.962528	0.964068	0.96964	0.967136	0.966161	0.967592		305.899	289.18	271.345	266.615	256.229	251.07		57.4818	60.7777	52.557	55.9753
109718		262.303	264.5	229.226	208.884	213.602	188.425				0	0	0	0	0	0		0	0	0	0	0	0		0	0	0	0	0	0		0.962284	0.96416	0.969345	0.96693	0.965929	0.967752		305.563	288.991	272.157	265.906	254.925	250.785		57.3605	60.6385	52.557	55.9753
109798		292.645	262.918	242.746	218.493	223.45	204.829				0	0	0	0	0	0		0	0	0	0	0	0		0	0	0	0	0	0		0.962555	0.96385	0.969348	0.966674	0.965756	0.967555		305.496	288.81	272.154	266.798	254.938	251.076		57.3605	60.6385	52.557	55.9753
109878		257.312	256.508	248.35	217.89	218.424	215.624				0	0	0	0	0	0		0	0	0	0	0	0		0	0	0	0	0	0		0.962633	0.963835	0.969256	0.966809	0.965745	0.967451		305.496	289.033	272.238	267.206	254.939	251.297		57.3605	60.7777	52.557	55.9753
109998		280.922	253.008	224.065	203.488	193.614	194.067				0	0	0	0	0	0		0	0	0	0	0	0		0	0	0	0	0	0		0.962744	0.963835	0.969339	0.966682	0.965711	0.967381		305.842	288.812	273.124	266.795	254.757	251.106		57.3605	60.6385	52.557	55.9753
110098		248.921	245.69	220.797	199.94	205.62	190.049				0	0	0	0	0	0		0	0	0	0	0	0		0	0	0	0	0	0		0.962532	0.963693	0.969353	0.966674	0.965555	0.967446		305.496	288.834	273.119	266.798	254.137	251.095		57.221	60.6385	52.557	55.9753
110198		254.643	254.842	244.107	202.531	195.369	197.637				0	0	0	0	0	0		0	0	0	0	0	0		0	0	0	0	0	0		0.962414	0.96444	0.969463	0.966527	0.965363	0.967647		305.491	288.398	273.082	266.125	254.098	250.802		56.949	60.0577	52.557	55.9543
110278		251.158	226.829	250.178	205.021	200.318	194.798				0	0	0	0	0	0		0	0	0	0	0	0		0	0	0	0	0	0		0.962453	0.964294	0.969516	0.966615	0.965839	0.967629		304.775	287.898	273.064	265.129	253.959	250.549		56.899	59.7252	52.557	55.357
110358		289.295	256.588	241.711	248.175	238.939	231.094				0	0	0	0	0	0		0	0	0	0	0	0		0	0	0	0	0	0		0.962399	0.965103	0.969411	0.967022	0.965974	0.967415		304.524	287.513	272.098	264.116	253.927	250.381		56.8247	59.4102	52.557	54.538
110438		286.106	246.942	266.001	247.613	261.241	233.381				0	0	0	0	0	0		0	0	0	0	0	0		0	0	0	0	0	0		0.962372	0.96529	0.969728	0.966972	0.966443	0.967505		304.031	287.409	271.333	263.388	253.408	250.33		56.5982	59.192	51.9345	54.2777
110558		261.518	239.335	254.991	252.647	242.051	213.017				0	0	0	0	0	0		0	0	0	0	0	0		0	0	0	0	0	0		0.962465	0.965065	0.969684	0.967639	0.96706	0.967477		303.946	287.359	271.282	262.349	252.779	250.046		56.4208	58.701	51.9345	54.0447
110638		265.385	242.833	206.153	215.082	225.462	206.616				0	0	0	0	0	0		0	0	0	0	0	0		0	0	0	0	0	0		0.962447	0.965137	0.971422	0.967294	0.96756	0.967356		303.947	287.357	271.07	261.9	252.094	249.344		56.4208	58.701	51.654	53.8562
110718		257.543	243.728	226.365	234.538	243.733	202.698				0	0	0	0	0	0		0	0	0	0	0	0		0	0	0	0	0	0		0.962413	0.965167	0.971508	0.967262	0.967567	0.967339		303.947	287.356	271.192	261.906	252.093	248.825		56.4208	58.701	51.9345	53.8562
110798		218.837	243.457	235.734	224.549	253.237	226.895				0	0	0	0	0	0		0	0	0	0	0	0		0	0	0	0	0	0		0.962418	0.965074	0.971517	0.966987	0.967391	0.967265		303.947	287.359	271.191	261.968	251.856	248.732		56.5982	58.701	51.9345	53.8562
110878		273.685	248.273	215.238	235.068	226.961	190.572				0	0	0	0	0	0		0	0	0	0	0	0		0	0	0	0	0	0		0.962536	0.964919	0.972942	0.966802	0.967439	0.967195		303.702	287.02	269.995	261.714	251.599	248.738		56.4208	58.4415	51.654	53.7395
110998		250.146	249.258	226.947	228.367	212.923	193.053				0	0	0	0	0	0		0	0	0	0	0	0		0	0	0	0	0	0		0.962626	0.964846	0.973807	0.966789	0.967455	0.967147		303.7	287.047	269.749	261.717	250.871	248.742		56.4208	58.4415	51.5573	53.7395
111078		246.847	226.495	229.151	237.026	247.834	193.003				0	0	0	0	0	0		0	0	0	0	0	0		0	0	0	0	0	0		0.964129	0.96475	0.974805	0.966748	0.967645	0.967131		302.13	287.082	269.598	261.724	250.777	248.743		56.2598	58.4415	51.4105	53.7395
111198		239.186	226.376	214.134	225.179	222.209	180.713				0	0	0	0	0	0		0	0	0	0	0	0		0	0	0	0	0	0		0.96404	0.964692	0.975693	0.966515	0.967754	0.967074		302.152	286.781	268.83	261.125	250.722	248.749		56.2598	58.2502	51.0917	53.7395
111278		275.689	242.481	223.876	224.448	243	221.058				0	0	0	0	0	0		0	0	0	0	0	0		0	0	0	0	0	0		0.963984	0.964555	0.975726	0.966403	0.967926	0.967113		302.199	286.746	268.822	260.821	250.27	248.593		56.2598	58.0277	51.0917	53.7395
111358		312.832	311.292	248.091	239.022	280.274	244.127				0	0	0	0	0	0		0	0	0	0	0	0		0	0	0	0	0	0		0.964124	0.964751	0.976506	0.966441	0.967915	0.967084		301.783	286.498	268.513	260.808	280.274	248.108		55.9878	57.9467	50.908	53.7395
111438		291.81	290.199	265.293	230.417	240.689	210.248				0	0	0	0	0	0		0	0	0	0	0	0		0	0	0	0	0	0		0.964496	0.964554	0.975759	0.966631	0.967687	0.967201		301.758	286.56	268.572	260.808	250.137	248.04		55.9878	57.9467	50.908	53.7395
111538		285.008	280.139	251.513	222.711	264.425	215.354				0	0	0	0	0	0		0	0	0	0	0	0		0	0	0	0	0	0		0.964422	0.964381	0.975654	0.966704	0.967792	0.966994		301.763	286.614	268.584	260.808	250.122	248.15		55.9878	57.9467	50.908	53.7395
111618		267.434	246.488	241.5	241.333	223.872	246.212				0	0	0	0	0	0		0	0	0	0	0	0		0	0	0	0	0	0		0.964309	0.964435	0.975453	0.966502	0.967421	0.966542		301.771	286.199	268.607	260.808	249.964	247.559		55.9878	57.8892	50.908	53.7395
111718		289.128	273.353	241.992	264.11	234.019	221.326				0	0	0	0	0	0		0	0	0	0	0	0		0	0	0	0	0	0		0.964276	0.964387	0.97542	0.966507	0.967379	0.966422		302.094	286.206	268.611	260.808	249.969	247.822		55.9878	57.8892	50.908	53.7395
111798		272.084	270.723	240.839	245.255	259.139	210.722				0	0	0	0	0	0		0	0	0	0	0	0		0	0	0	0	0	0		0.964249	0.964356	0.975245	0.966517	0.967796	0.966444		301.775	286.21	268.508	260.808	249.635	247.803		55.9878	57.8892	50.873	53.7395
111878		288.938	244.64	217.136	246.992	238.707	219.689				0	0	0	0	0	0		0	0	0	0	0	0		0	0	0	0	0	0		0.96422	0.964325	0.975095	0.966586	0.967554	0.96631		301.68	286.215	268.511	260.808	249.447	247.922		55.9878	57.8892	50.873	53.7395
111998		239.562	254.049	188.492	241.469	225.259	212.754				0	0	0	0	0	0		0	0	0	0	0	0		0	0	0	0	0	0		0.964165	0.964205	0.976077	0.966483	0.967972	0.966246		301.682	286.232	268.377	260.808	249.065	247.979		55.734	57.8892	50.8137	53.7395
112098		252.411	272.179	218.715	218.6	221.005	198.872				0	0	0	0	0	0		0	0	0	0	0	0		0	0	0	0	0	0		0.965887	0.96413	0.975949	0.966391	0.968733	0.966373		300.751	286.242	268.324	260.552	248.598	247.866		55.5842	57.8892	50.8137	53.6318
112198		261.388	240.195	232.443	240.359	207.654	217.551				0	0	0	0	0	0		0	0	0	0	0	0		0	0	0	0	0	0		0.966001	0.964154	0.976355	0.966238	0.968737	0.966501		300.714	286.239	268.314	260.597	248.597	247.753		55.5842	57.8892	50.8137	53.6318
112278		301.689	334.846	253.491	279.702	232.908	245.582				0	0	0	0	0	0		0	0	0	0	0	0		0	0	0	0	0	0		0.966132	0.964176	0.97649	0.966202	0.968027	0.966599		300.672	334.846	268.313	260.608	248.488	247.666		55.5842	57.8892	50.8137	53.6318
112398		255.413	272.038	264.413	235.422	218.399	247.252				0	0	0	0	0	0		0	0	0	0	0	0		0	0	0	0	0	0		0.966042	0.964194	0.976507	0.96636	0.967441	0.966765		300.701	286.233	268.313	260.561	248.375	247.518		55.4085	57.8892	50.8137	53.6318
112478		306.804	276.261	243.056	249.388	222.405	239.806				0	0	0	0	0	0		0	0	0	0	0	0		0	0	0	0	0	0		0.966451	0.964386	0.976342	0.966265	0.96806	0.966707		300.195	285.96	268.314	260.589	248.311	247.57		55.1695	57.8525	50.8137	53.6318
112558		264.286	279.558	224.897	226.67	205.241	227.618				0	0	0	0	0	0		0	0	0	0	0	0		0	0	0	0	0	0		0.966096	0.964218	0.976294	0.966033	0.968742	0.96649		299.883	285.999	268.314	260.108	247.962	247.762		54.6702	57.8525	50.8137	53.6318
112638		281.461	235.089	247.957	193.02	218.571	223.179				0	0	0	0	0	0		0	0	0	0	0	0		0	0	0	0	0	0		0.966293	0.965089	0.976178	0.965672	0.968615	0.966482		299.559	285.532	268.317	259.585	247.796	247.769		54.4133	57.7775	50.8137	53.6318
112718		249.269	258.754	240.103	220.286	248.623	214.837				0	0	0	0	0	0		0	0	0	0	0	0		0	0	0	0	0	0		0.966282	0.965066	0.976031	0.965468	0.969048	0.966388		299.486	285.278	268.303	259.637	246.946	247.264		53.7573	57.5927	50.8137	53.6318
112798		248.203	255.428	220.868	233.741	220.173	211.046				0	0	0	0	0	0		0	0	0	0	0	0		0	0	0	0	0	0		0.966175	0.965067	0.975806	0.965468	0.96943	0.966486		298.453	285.09	268.219	259.386	246.521	247.178		53.4107	57.2995	50.8137	53.4695
112878		273.033	269.819	236.035	248.998	213.526	209.186				0	0	0	0	0	0		0	0	0	0	0	0		0	0	0	0	0	0		0.96624	0.965214	0.975575	0.965337	0.969407	0.966343		296.92	285.075	268.236	259.233	245.948	247.189		53.2605	57.2995	50.8137	53.3315
112998		250.394	230.905	215.781	220.164	225.469	204.173				0	0	0	0	0	0		0	0	0	0	0	0		0	0	0	0	0	0		0.966573	0.965046	0.975436	0.96536	0.969495	0.966328		296.799	285.092	268.246	259.23	245.919	247.19		53.2605	57.2995	50.8137	53.3315
113078		282.976	263.07	240.649	216.43	235.853	217.503				0	0	0	0	0	0		0	0	0	0	0	0		0	0	0	0	0	0		0.966751	0.965109	0.97553	0.965328	0.969878	0.966389		296.735	285.086	268.239	259.234	245.795	247.185		53.2605	57.2995	50.8137	53.3315
113158		290.32	262.808	263.606	254.133	249.43	218.56				0	0	0	0	0	0		0	0	0	0	0	0		0	0	0	0	0	0		0.966881	0.965262	0.975546	0.965249	0.968467	0.966328		296.689	285.071	268.238	259.243	246.265	247.19		53.2605	57.2995	50.8137	53.3315
113238		333.399	303.703	267.849	257.944	277.959	233.545				0	0	0	0	0	0		0	0	0	0	0	0		0	0	0	0	0	0		0.967026	0.965221	0.975609	0.965151	0.96987	0.966207		333.399	285.075	268.233	259.169	245.26	247.199		53.2605	57.2995	50.8137	52.9615
113340		294.695	268.144	236.101	257.328	231.06	239.295				0	0	0	0	0	0		0	0	0	0	0	0		0	0	0	0	0	0		0.967107	0.96521	0.975684	0.964455	0.968655	0.966236		296.612	285.076	268.228	258.836	245.694	247.005		53.2605	57.2995	50.8137	52.9615
113438		256.138	240.041	245.083	241.695	230.863	211.519				0	0	0	0	0	0		0	0	0	0	0	0		0	0	0	0	0	0		0.967076	0.964948	0.975489	0.964232	0.968482	0.966106		296.621	285.102	268.242	259.002	245.574	247.029		53.2605	57.2995	50.8137	52.9615
113518		252.795	267.448	257.305	243.189	218.156	235.09				0	0	0	0	0	0		0	0	0	0	0	0		0	0	0	0	0	0		0.967332	0.965084	0.975321	0.963923	0.969836	0.965936		296.079	285.089	268.254	258.117	244.774	247.06		53.0828	57.2995	50.8137	52.8313
113598		244.02	279.126	235.86	268.577	213.502	256.034				0	0	0	0	0	0		0	0	0	0	0	0		0	0	0	0	0	0		0.967235	0.965209	0.975247	0.963998	0.969969	0.965992		296.119	285.076	268.26	258.062	244.731	246.702		53.0828	57.2995	50.8137	52.8313
113678		283.303	239.812	246.427	219.528	216.925	208.772				0	0	0	0	0	0		0	0	0	0	0	0		0	0	0	0	0	0		0.967082	0.965825	0.97521	0.963613	0.970334	0.966166		295.576	284.367	268.262	258.348	244.056	246.643		52.9998	57.147	50.8137	52.8313
113758		284.202	276.237	239.658	220.745	217.694	199.731				0	0	0	0	0	0		0	0	0	0	0	0		0	0	0	0	0	0		0.966906	0.96584	0.97515	0.963481	0.970708	0.966054		295.485	284.36	268.267	258.877	243.901	246.681		52.9998	57.147	50.8137	52.9615
113858		266.683	234.506	236.514	208.73	237.037	211.403				0	0	0	0	0	0		0	0	0	0	0	0		0	0	0	0	0	0		0.967008	0.965907	0.975127	0.963819	0.971187	0.966324		295.478	284.325	268.268	259.162	243.811	246.989		52.9998	57.147	50.8137	52.9615
113998		255.606	229.075	243.003	235.614	234.2	209.154				0	0	0	0	0	0		0	0	0	0	0	0		0	0	0	0	0	0		0.967216	0.965931	0.975146	0.963824	0.971186	0.96633		295.567	284.312	268.267	259.162	243.811	246.988		53.0828	57.147	50.8137	52.9615
114098		280.676	267.813	249.351	253.829	251.08	228.533				0	0	0	0	0	0		0	0	0	0	0	0		0	0	0	0	0	0		0.96683	0.965919	0.974253	0.964533	0.970974	0.966327		295.663	284.909	268.305	258.489	243.851	246.988		53.0828	57.147	50.8137	52.8313
114178		310.011	264.487	297.178	270.281	252.21	229.965				0	0	0	0	0	0		0	0	0	0	0	0		0	0	0	0	0	0		0.967003	0.965266	0.973666	0.964455	0.970763	0.966344		295.592	284.614	268.31	258.524	243.89	246.985		53.0828	57.147	50.8137	52.8313
114278		300.867	265.191	223.662	260.838	227.548	201.595				0	0	0	0	0	0		0	0	0	0	0	0		0	0	0	0	0	0		0.967094	0.965212	0.972812	0.964378	0.970819	0.966429		295.575	284.632	268.325	258.018	243.88	246.97		53.0828	57.147	50.8137	52.8313
114378		271.899	228.765	246.066	227.832	212.492	196.322				0	0	0	0	0	0		0	0	0	0	0	0		0	0	0	0	0	0		0.967476	0.96513	0.973688	0.96413	0.970823	0.966324		295.332	285.084	268.261	258.033	243.879	246.989		52.9998	57.2995	50.6393	52.8313
114458		290.836	273.92	269.695	241.493	241.41	199.629				0	0	0	0	0	0		0	0	0	0	0	0		0	0	0	0	0	0		0.967413	0.964649	0.974301	0.964358	0.970664	0.966139		295.553	285.354	268.115	258.019	243.909	247.023		53.0828	57.2995	50.1997	52.8313
114538		290.242	250.362	264.123	228.908	216.572	231.096				0	0	0	0	0	0		0	0	0	0	0	0		0	0	0	0	0	0		0.967392	0.964493	0.97516	0.964297	0.97036	0.966248		295.555	285.382	268.016	258.023	243.966	246.615		53.0828	57.2995	50.1997	52.8313
114618		258.144	279.992	219.14	236.855	205.949	223.519				0	0	0	0	0	0		0	0	0	0	0	0		0	0	0	0	0	0		0.967276	0.965175	0.975198	0.964231	0.970531	0.966213		295.397	285.079	268.01	258.027	243.934	246.287		53.0828	57.147	50.1997	52.8313
114698		263.281	249.721	243.407	216.759	233.05	229.564				0	0	0	0	0	0		0	0	0	0	0	0		0	0	0	0	0	0		0.967067	0.965174	0.975673	0.964168	0.970616	0.966362		295.577	285.079	267.936	258.031	243.918	246.274		53.235	57.147	50.1997	52.8313
114778		252.732	263.656	223.082	235.363	225.869	203.7				0	0	0	0	0	0		0	0	0	0	0	0		0	0	0	0	0	0		0.967153	0.965255	0.97569	0.964275	0.970462	0.96643		295.571	285.244	268.125	258.605	244.052	246.267		53.235	57.2995	50.1997	52.9443
114858		306.195	255.244	220.614	200.704	209.551	199.204				0	0	0	0	0	0		0	0	0	0	0	0		0	0	0	0	0	0		0.966841	0.965361	0.975667	0.964201	0.970302	0.966287		296.257	285.491	268.126	258.029	244.602	246.28		53.2875	57.5927	50.1997	52.815
114998		263.464	259.704	246.699	238.355	230.783	229.866				0	0	0	0	0	0		0	0	0	0	0	0		0	0	0	0	0	0		0.967056	0.965414	0.974642	0.964324	0.970344	0.966152		295.578	285.72	268.301	258.021	245.101	246.648		53.235	57.6867	50.6393	52.815
115078		333.265	311.199	295.468	260.361	264.483	239.25				0	0	0	0	0	0		0	0	0	0	0	0		0	0	0	0	0	0		0.966866	0.965475	0.974578	0.96371	0.970232	0.966094		333.265	286.051	268.327	258.183	245.527	247.031		53.2875	57.7618	50.8137	52.815
115178		291.661	295.683	249.058	247.511	230.521	236.782				0	0	0	0	0	0		0	0	0	0	0	0		0	0	0	0	0	0		0.967279	0.964746	0.974738	0.963396	0.970231	0.966146		295.562	286.155	268.486	258.326	245.715	247.204		53.2875	57.7985	50.873	52.815
115278		273.65	243.958	228.743	244.345	217.137	220.733				0	0	0	0	0	0		0	0	0	0	0	0		0	0	0	0	0	0		0.966836	0.963877	0.974629	0.963396	0.970368	0.965944		295.49	286.073	268.321	258.326	245.7	247.059		53.2875	57.7985	50.8137	52.815
115358		310.604	278.557	251.059	226.515	215.467	226.459				0	0	0	0	0	0		0	0	0	0	0	0		0	0	0	0	0	0		0.966635	0.964221	0.974486	0.963191	0.970099	0.965682		295.59	286.051	268.496	258.419	245.729	246.807		53.4107	57.7985	50.873	52.815
115438		279.934	290.54	248.128	215.244	221.091	205.524				0	0	0	0	0	0		0	0	0	0	0	0		0	0	0	0	0	0		0.96667	0.964048	0.974365	0.963298	0.969884	0.965568		295.76	286.254	268.554	258.37	245.793	246.845		53.6365	57.856	50.908	52.815
115518		281.586	232.697	245.722	217.37	250.328	196.854				0	0	0	0	0	0		0	0	0	0	0	0		0	0	0	0	0	0		0.966728	0.964271	0.974262	0.963432	0.970194	0.965488		296.29	286.357	268.71	258.891	245.719	246.866		54.0137	57.937	51.0917	52.9443
115598		264.035	270.465	230.998	237.126	214.653	201.307				0	0	0	0	0	0		0	0	0	0	0	0		0	0	0	0	0	0		0.966988	0.964263	0.974082	0.963375	0.970289	0.965514		296.65	286.669	268.716	259.179	245.708	247.136		54.4133	58.1355	51.0917	52.9443
115678		260.446	221.414	215.071	228.13	222.448	216.171				0	0	0	0	0	0		0	0	0	0	0	0		0	0	0	0	0	0		0.967352	0.964305	0.973992	0.963327	0.970243	0.965422		296.542	286.752	268.75	259.181	246.171	247.143		54.4133	58.242	51.4312	53.3315
115758		272.432	235.779	204.131	172.315	244.698	218.077				0	0	0	0	0	0		0	0	0	0	0	0		0	0	0	0	0	0		0.967466	0.964536	0.973919	0.9633	0.970367	0.965581		297.019	287.177	269.192	259.292	246.79	247.248		54.6702	58.2805	51.654	53.4695
115878		251.468	218.029	235.629	225.428	210.233	188.162				0	0	0	0	0	0		0	0	0	0	0	0		0	0	0	0	0	0		0.967134	0.964789	0.97392	0.963532	0.970503	0.965452		297.177	287.445	269.191	259.453	246.947	247.346		55.1695	58.3893	51.838	53.6318
115998		344.208	285.044	259.342	259.607	263.939	216.944				0	0	0	0	0	0		0	0	0	0	0	0		0	0	0	0	0	0		0.96754	0.964756	0.97202	0.963767	0.970528	0.965381		344.208	287.447	269.681	259.417	247.244	247.409		54.522	58.068	51.454	53.6318
116078		293.503	274.905	243.225	241.38	254.843	223.168				0	0	0	0	0	0		0	0	0	0	0	0		0	0	0	0	0	0		0.967654	0.964606	0.971193	0.963861	0.970553	0.965519		297.175	287.458	269.805	259.402	247.686	247.287		53.8483	56.8942	51.307	53.2455
116198		258.336	286.257	219.871	233.711	242.913	244.093				0	0	0	0	0	0		0	0	0	0	0	0		0	0	0	0	0	0		0.967556	0.965117	0.971259	0.963941	0.969997	0.965237		298.645	287.421	269.851	259.39	247.841	247.537		53.6132	56.2422	51.414	53.2455
116278		277.962	283.331	249.225	225.822	234.893	217.066				0	0	0	0	0	0		0	0	0	0	0	0		0	0	0	0	0	0		0.967688	0.96494	0.97109	0.963871	0.969634	0.965303		299.5	287.518	270.273	259.685	247.876	248.638		53.6765	56.619	51.5805	52.7685
116358		303.663	308.039	228.991	237.647	202.872	225.259				0	0	0	0	0	0		0	0	0	0	0	0		0	0	0	0	0	0		0.967528	0.965111	0.970749	0.963887	0.969345	0.965406		299.909	287.665	271.128	260.403	248.114	248.752		53.8263	56.4733	52.374	52.8852
116438		262.175	276.209	237.501	223.312	228.035	232.133				0	0	0	0	0	0		0	0	0	0	0	0		0	0	0	0	0	0		0.967478	0.96533	0.970801	0.963718	0.969652	0.965335		300.167	288.04	271.236	260.815	248.303	248.767		53.78	55.618	52.655	53.032
116518		297.177	248.968	257.743	245.717	217.645	202.92				0	0	0	0	0	0		0	0	0	0	0	0		0	0	0	0	0	0		0.967321	0.96519	0.970812	0.963504	0.969779	0.96522		300.18	288.48	271.283	260.819	248.438	248.773		53.4025	55.7605	52.8835	52.5838
116618		258.452	257.537	245.297	238.912	216.758	216.261				0	0	0	0	0	0		0	0	0	0	0	0		0	0	0	0	0	0		0.967315	0.965054	0.97084	0.963567	0.969999	0.96526		300.348	288.486	271.374	260.971	248.533	248.842		53.3777	55.4952	52.919	52.717
116698		309.858	252.856	232.574	232.37	193.216	222.774				0	0	0	0	0	0		0	0	0	0	0	0		0	0	0	0	0	0		0.967198	0.964647	0.970649	0.963304	0.970091	0.965172		300.362	288.546	271.397	261.047	248.622	248.842		52.6562	55.541	52.919	52.398
116798		274.778	247.315	240.389	212.604	202.54	204.063				0	0	0	0	0	0		0	0	0	0	0	0		0	0	0	0	0	0		0.967187	0.964797	0.970636	0.963888	0.970025	0.965189		300.818	288.668	271.488	260.878	249.431	248.987		52.3417	55.407	52.7067	52.0585
116878		329.925	269.662	281.084	252.006	224.752	231.898				0	0	0	0	0	0		0	0	0	0	0	0		0	0	0	0	0	0		0.967221	0.964759	0.970555	0.963808	0.97014	0.965109		329.925	288.989	272.099	260.901	249.455	249.644		50.7412	55.718	52.5687	52.053
117018		267.236	273.817	264.535	251.057	232.468	209.26				0	0	0	0	0	0		0	0	0	0	0	0		0	0	0	0	0	0		0.967286	0.964559	0.970364	0.964035	0.970167	0.965138		300.786	289.042	272.208	260.838	249.764	250.127		49.974	54.8858	52.535	51.681
117118		258.107	289.185	255.173	253.953	209.576	226.598				0	0	0	0	0	0		0	0	0	0	0	0		0	0	0	0	0	0		0.967366	0.964579	0.970389	0.963766	0.970654	0.965308		301.453	289.037	273.178	260.913	249.659	250.29		50.035	54.3975	52.2468	51.8305
117198		316.525	328.802	259.566	271.344	226.787	204.045				0	0	0	0	0	0		0	0	0	0	0	0		0	0	0	0	0	0		0.96745	0.963751	0.970397	0.963722	0.971057	0.965446		301.67	328.802	273.498	260.926	249.573	250.353		50.1197	54.2905	51.748	51.5973
117278		305.899	281.461	245.811	243.577	202.82	213.174				0	0	0	0	0	0		0	0	0	0	0	0		0	0	0	0	0	0		0.967628	0.963777	0.970272	0.963811	0.970693	0.965427		301.75	290.248	273.642	261.328	249.804	250.376		49.728	54.185	51.6035	51.9815
117359		289.778	246.034	237.029	225.737	218.462	184.804				0	0	0	0	0	0		0	0	0	0	0	0		0	0	0	0	0	0		0.967618	0.963983	0.97044	0.964023	0.970694	0.965308		302.014	290.493	274.281	261.673	249.934	250.377		49.4793	53.9235	51.2248	51.6833
117438		270.394	275.896	222.512	236.943	223.534	213.958				0	0	0	0	0	0		0	0	0	0	0	0		0	0	0	0	0	0		0.96781	0.964112	0.970394	0.963799	0.970703	0.965423		302.351	290.537	274.53	261.714	250.141	250.376		49.4607	54.1965	51.2638	51.7162
117518		257.353	275.84	235.207	216.307	209.674	225.637				0	0	0	0	0	0		0	0	0	0	0	0		0	0	0	0	0	0		0.967814	0.964303	0.970385	0.963965	0.970496	0.965562		303.094	290.804	274.772	261.963	250.301	250.391		49.5263	53.1855	50.9378	51.1067
117598		277.4	268.956	229.252	240.791	197.455	219.684				0	0	0	0	0	0		0	0	0	0	0	0		0	0	0	0	0	0		0.967744	0.964084	0.970278	0.964133	0.9706	0.96542		303.684	290.852	274.962	262.296	250.819	250.423		49.4588	52.6942	50.8587	50.8575
117678		263.815	284.523	233.475	228.428	221.599	225.33				0	0	0	0	0	0		0	0	0	0	0	0		0	0	0	0	0	0		0.967669	0.964243	0.970289	0.964183	0.97033	0.965533		303.686	291.033	275.144	262.517	251.209	250.831		49.1645	52.9008	51.0285	50.6555
117798		302.155	279.342	269.842	229.167	243.629	250.28				0	0	0	0	0	0		0	0	0	0	0	0		0	0	0	0	0	0		0.967277	0.964413	0.970346	0.964245	0.970174	0.965578		303.696	291.149	275.257	262.605	251.659	251.155		48.6003	53.1015	50.6852	50.4463
117878		300.077	318.351	280.86	258.04	230.972	248.844				0	0	0	0	0	0		0	0	0	0	0	0		0	0	0	0	0	0		0.967353	0.964397	0.970441	0.964297	0.970147	0.965587		303.694	318.351	275.251	262.602	251.666	251.153		48.2947	52.9267	50.183	50.1607
117998		262.294	250.082	236.962	251.046	234.998	232.054				0	0	0	0	0	0		0	0	0	0	0	0		0	0	0	0	0	0		0.967337	0.965159	0.971345	0.964096	0.970074	0.965761		303.694	291.091	275.188	262.612	251.789	251.114		48.3293	52.7702	49.9783	49.234
118098		264.145	273.853	250.973	226.508	239.737	233.297				0	0	0	0	0	0		0	0	0	0	0	0		0	0	0	0	0	0		0.967339	0.964306	0.971268	0.964397	0.9702	0.965692		303.694	291.157	275.194	262.597	251.812	251.279		47.6005	51.9035	49.8745	48.755
118178		248.108	259.794	223.959	231.634	202.33	234.336				0	0	0	0	0	0		0	0	0	0	0	0		0	0	0	0	0	0		0.967504	0.964369	0.971436	0.964402	0.970129	0.965816		303.814	292.159	275.341	262.75	252.061	251.337		47.4098	51.6262	49.6882	48.7827
118258		279.966	279.433	239.558	231.107	229.196	211.213				0	0	0	0	0	0		0	0	0	0	0	0		0	0	0	0	0	0		0.967587	0.964141	0.971335	0.964286	0.970172	0.966055		304.099	293.159	275.916	262.906	252.201	251.434		47.1178	51.4682	49.3425	48.748
118338		308.149	275.546	283.14	213.794	212.409	216.898				0	0	0	0	0	0		0	0	0	0	0	0		0	0	0	0	0	0		0.967537	0.964132	0.971476	0.964264	0.969967	0.966212		304.414	293.234	276.068	263.438	252.251	251.612		47.4203	51.4965	49.5222	48.922
118418		249.082	256.612	240.782	208.537	228.263	215.027				0	0	0	0	0	0		0	0	0	0	0	0		0	0	0	0	0	0		0.967325	0.964118	0.97153	0.964204	0.969929	0.966038		304.451	293.366	276.059	263.463	252.831	251.64		47.268	51.1298	50.3293	48.9448
118498		228.709	266.419	228.019	244.336	230.838	202.398				0	0	0	0	0	0		0	0	0	0	0	0		0	0	0	0	0	0		0.967147	0.964151	0.971294	0.964144	0.970112	0.966063		304.483	293.762	276.506	263.487	253.225	251.636		47.5457	51.0692	50.4147	48.634
118578		285.193	258.793	241.247	234.479	238.537	221.823				0	0	0	0	0	0		0	0	0	0	0	0		0	0	0	0	0	0		0.967213	0.964034	0.971118	0.964138	0.96968	0.965935		304.471	293.795	276.626	263.489	253.261	251.888		47.557	49.478	50.3595	47.8443
118698		330.596	299.467	260.996	279.498	263.381	283.033				0	0	0	0	0	0		0	0	0	0	0	0		0	0	0	0	0	0		0.967085	0.964085	0.971147	0.964219	0.969697	0.965723		330.596	293.963	277.487	264.036	253.47	283.033		47.5665	49.0467	50.0965	47.1363
118798		262.522	282.524	264.33	257.276	230.703	246.859				0	0	0	0	0	0		0	0	0	0	0	0		0	0	0	0	0	0		0.967085	0.963831	0.97119	0.964195	0.970072	0.965825		304.494	293.971	277.93	264.045	253.329	251.905		47.2802	48.9065	49.9775	46.8585
118878		265.09	281.263	243.603	227.532	254.139	217.194				0	0	0	0	0	0		0	0	0	0	0	0		0	0	0	0	0	0		0.966944	0.96386	0.972997	0.964255	0.970531	0.965685		304.948	293.971	277.384	264.118	253.301	251.926		47.8385	48.5583	49.9572	46.882
118998		283.718	283.587	274.544	255.701	222.301	232.995				0	0	0	0	0	0		0	0	0	0	0	0		0	0	0	0	0	0		0.966952	0.963907	0.972787	0.964161	0.970509	0.965618		304.946	293.971	277.452	264.118	253.74	251.936		48.4903	48.3408	49.7285	46.7202
119078		270.93	274.151	264.904	254.501	200.849	238.167				0	0	0	0	0	0		0	0	0	0	0	0		0	0	0	0	0	0		0.967253	0.963969	0.972557	0.964095	0.970496	0.965624		305.267	293.97	277.527	264.119	254.041	251.972		48.348	47.9605	49.185	46.27
119158		294.094	269.499	248.723	225.564	217.709	244.586				0	0	0	0	0	0		0	0	0	0	0	0		0	0	0	0	0	0		0.967106	0.963589	0.972186	0.963825	0.970598	0.965542		305.872	293.972	278.048	264.853	254.123	251.997		48.3023	47.6695	49.0622	46.2083
119238		281.328	266.84	216.954	264.851	202.554	209.112				0	0	0	0	0	0		0	0	0	0	0	0		0	0	0	0	0	0		0.967172	0.96369	0.97191	0.963734	0.970521	0.965494		305.941	294.014	278.109	264.88	254.222	252.327		48.3623	47.8478	49.2235	46.0722
119338		263.841	247.125	266.367	210.207	213.47	220.707				0	0	0	0	0	0		0	0	0	0	0	0		0	0	0	0	0	0		0.967153	0.963693	0.972883	0.963755	0.970452	0.965414		306.175	294.272	277.895	265.133	254.697	252.613		48.135	47.2862	48.8942	45.6142
119418		270.239	270.774	228.744	217.99	238.53	215.926				0	0	0	0	0	0		0	0	0	0	0	0		0	0	0	0	0	0		0.967224	0.963874	0.972714	0.963852	0.970528	0.965421		306.311	294.82	278.288	265.987	254.921	252.726		48.234	47.1375	49.5852	45.4695
119518		290.649	294.136	271.055	301.107	263.618	271.984				0	0	0	0	0	0		0	0	0	0	0	0		0	0	0	0	0	0		0.967221	0.964001	0.971588	0.964023	0.970467	0.965462		306.49	295.468	278.582	301.107	255.102	271.984		47.9692	46.7887	49.782	44.4932
119598		289.019	325.306	304.445	286.716	251.789	272.27				0	0	0	0	0	0		0	0	0	0	0	0		0	0	0	0	0	0		0.966975	0.964114	0.971562	0.963996	0.970437	0.965522		306.516	325.306	304.445	286.716	255.106	272.27		47.778	46.5005	49.6013	44.2685
119718		274.828	269.417	273.528	229.419	226.701	234.641				0	0	0	0	0	0		0	0	0	0	0	0		0	0	0	0	0	0		0.967009	0.964874	0.972701	0.963616	0.97042	0.965595		306.514	295.529	278.291	266.392	255.797	253.019		47.5767	46.1698	49.4855	44.203
119798		260.04	266.253	246.016	226.789	220.14	230.073				0	0	0	0	0	0		0	0	0	0	0	0		0	0	0	0	0	0		0.967019	0.964939	0.972762	0.963606	0.970311	0.965215		306.514	295.523	278.275	266.994	255.887	253.116		47.469	45.8183	49.5222	43.9267
119878		271.07	285.466	262.151	253.186	215.655	215.057				0	0	0	0	0	0		0	0	0	0	0	0		0	0	0	0	0	0		0.967084	0.964301	0.97306	0.963689	0.970227	0.963536		306.507	295.67	278.59	267.266	255.923	253.629		47.4805	45.698	49.629	44.2235
119998		257.882	314.171	244.531	240.755	226.943	238.01				0	0	0	0	0	0		0	0	0	0	0	0		0	0	0	0	0	0		0.967288	0.964406	0.973366	0.964108	0.970603	0.961594		306.582	314.171	278.729	267.461	255.994	254.118		47.4623	45.5528	49.8957	44.417
120098		254.075	300.863	269.791	249.279	207.548	254.763				0	0	0	0	0	0		0	0	0	0	0	0		0	0	0	0	0	0		0.967297	0.964404	0.973679	0.963745	0.970645	0.961537		306.768	295.767	278.778	267.485	256.719	254.511		47.361	45.4655	49.7672	44.2693
120178		301.79	286.758	234.808	239.564	234.206	253.45				0	0	0	0	0	0		0	0	0	0	0	0		0	0	0	0	0	0		0.967265	0.96408	0.973469	0.963846	0.970538	0.961329		307.512	296.448	278.783	267.576	257.392	254.578		47.6333	45.5457	49.5275	44.4513
120278		282.228	297.933	236.496	227.182	250.014	228.058				0	0	0	0	0	0		0	0	0	0	0	0		0	0	0	0	0	0		0.967314	0.964087	0.973616	0.963529	0.970369	0.96125		307.692	296.852	278.78	267.664	257.43	254.722		47.5065	45.601	49.1975	44.045
120358		308.94	295.612	263.593	267.205	248.26	229.802				0	0	0	0	0	0		0	0	0	0	0	0		0	0	0	0	0	0		0.967291	0.964689	0.973461	0.963488	0.970088	0.961101		307.693	296.693	278.862	268.005	258.818	254.762		47.4345	45.032	48.7718	43.6653
120438		317.812	264.058	284.978	252.413	259.637	255.674				0	0	0	0	0	0		0	0	0	0	0	0		0	0	0	0	0	0		0.967314	0.964577	0.973406	0.963264	0.970066	0.960947		317.812	296.723	278.91	268.311	258.994	254.779		47.3268	44.341	48.6827	43.7758
120538		277.564	285.694	239.895	259.154	270.237	255.683				0	0	0	0	0	0		0	0	0	0	0	0		0	0	0	0	0	0		0.967132	0.965131	0.973345	0.96342	0.970414	0.960804		307.7	296.577	278.911	268.271	259.106	254.801		46.6608	44.0235	48.3808	43.6315
120638		305.945	286.724	249.355	267.526	216.278	244.081				0	0	0	0	0	0		0	0	0	0	0	0		0	0	0	0	0	0		0.96689	0.964937	0.973325	0.964652	0.970257	0.960812		307.72	296.628	278.993	268.043	259.121	254.8		46.3235	43.8525	48.152	43.5805
120718		315.013	267.146	273.389	224.648	211.808	254.669				0	0	0	0	0	0		0	0	0	0	0	0		0	0	0	0	0	0		0.967144	0.964906	0.973343	0.96554	0.970166	0.960828		315.013	296.636	278.992	267.938	259.172	254.797		45.8763	43.5535	47.511	43.477
120798		277.129	235.285	268.301	254.855	271.745	253.028				0	0	0	0	0	0		0	0	0	0	0	0		0	0	0	0	0	0		0.967241	0.965021	0.973245	0.965509	0.970432	0.96108		307.847	296.943	279.724	268.121	271.745	254.989		45.1562	43.8977	47.42	43.5915
120878		262.477	265.354	263.019	228.528	247.981	231.943				0	0	0	0	0	0		0	0	0	0	0	0		0	0	0	0	0	0		0.967502	0.964759	0.973436	0.965083	0.970782	0.961191		308.063	297.522	279.835	268.521	259.441	255.101		44.972	43.797	47.3833	43.7332
120998		280.218	278.17	232.774	227.515	231.245	240.224				0	0	0	0	0	0		0	0	0	0	0	0		0	0	0	0	0	0		0.967212	0.964746	0.97315	0.964985	0.9708	0.960953		308.116	297.529	279.847	268.625	259.567	255.118		45.338	43.6025	47.2135	43.7173
121078		277.651	275.735	252.592	205.814	252.789	235.685				0	0	0	0	0	0		0	0	0	0	0	0		0	0	0	0	0	0		0.96721	0.96459	0.973083	0.964992	0.970778	0.960805		308.298	298.123	280.578	268.767	259.641	255.128		45.8755	43.6625	47.2855	43.243
121158		316.451	272.979	247.471	212.958	211.194	225.593				0	0	0	0	0	0		0	0	0	0	0	0		0	0	0	0	0	0		0.9672	0.964283	0.973075	0.964681	0.970714	0.962639		316.451	298.185	280.869	268.8	259.914	254.978		45.692	43.5362	47.1262	42.9973
121238		316.293	291.179	286.075	245.711	244.021	244.981				0	0	0	0	0	0		0	0	0	0	0	0		0	0	0	0	0	0		0.967088	0.964321	0.973012	0.964612	0.970684	0.962636		316.293	299.11	280.878	269.088	260.714	254.978		45.608	43.6662	47.058	42.6565
121358		318.511	287.546	292.176	283.358	244.063	248.752				0	0	0	0	0	0		0	0	0	0	0	0		0	0	0	0	0	0		0.967021	0.964344	0.973264	0.964719	0.970638	0.962392		318.511	299.421	292.176	283.358	261.196	255.005		45.4547	43.7755	46.994	42.6685
121458		318.883	269.241	278.791	267.476	267.704	251.347				0	0	0	0	0	0		0	0	0	0	0	0		0	0	0	0	0	0		0.966984	0.964228	0.973296	0.965646	0.970628	0.962312		318.883	299.464	281.061	269.201	261.196	255.127		45.3205	43.7343	47.1615	42.573
121538		283.595	254.602	248.497	235.068	259.174	245.981				0	0	0	0	0	0		0	0	0	0	0	0		0	0	0	0	0	0		0.966971	0.964386	0.973157	0.965756	0.97085	0.960495		308.469	299.734	281.565	269.229	261.356	255.362		45.291	43.6507	47.3643	42.45
121618		310.677	267.686	278.177	251.985	225.314	258.577				0	0	0	0	0	0		0	0	0	0	0	0		0	0	0	0	0	0		0.967007	0.964563	0.973569	0.966212	0.971168	0.960899		308.611	299.91	281.877	269.334	261.487	255.429		45.0875	44.4428	47.0685	41.7805
121698		300.381	282.197	287.683	290.921	268.877	233.564				0	0	0	0	0	0		0	0	0	0	0	0		0	0	0	0	0	0		0.967156	0.964825	0.973747	0.966302	0.97154	0.960399		308.594	300.066	287.683	290.921	268.877	255.521		44.82	44.428	47.169	41.203
121778		270.598	246.78	279.004	231.644	199.013	227.431				0	0	0	0	0	0		0	0	0	0	0	0		0	0	0	0	0	0		0.967151	0.965074	0.973658	0.966555	0.971631	0.960593		308.594	300.289	282.219	269.528	261.518	255.677		44.7203	44.0843	46.7188	41.4232
121858		281.413	278.807	239.564	243.305	229.211	219.433				0	0	0	0	0	0		0	0	0	0	0	0		0	0	0	0	0	0		0.967021	0.964825	0.973603	0.966534	0.971192	0.960658		308.608	300.678	282.226	269.673	261.614	255.676		44.6765	44.0785	46.7717	41.2063
121998		276.172	278.71	231.203	243.635	211.083	251.997				0	0	0	0	0	0		0	0	0	0	0	0		0	0	0	0	0	0		0.966908	0.964398	0.973217	0.966325	0.970935	0.9605		308.633	300.767	282.273	269.685	262.009	255.677		44.3023	43.9205	46.14	41.012
122078		267.974	273.203	259.499	244.832	205.38	247.135				0	0	0	0	0	0		0	0	0	0	0	0		0	0	0	0	0	0		0.966923	0.964302	0.973306	0.966149	0.970781	0.960396		309.007	300.787	282.401	269.696	262.091	255.678		44.3177	43.79	45.9515	40.138
122158		301.618	287.5	239.808	233.412	240.977	259.303				0	0	0	0	0	0		0	0	0	0	0	0		0	0	0	0	0	0		0.966907	0.964532	0.973176	0.966205	0.970917	0.960104		309.017	300.739	282.413	269.693	262.601	255.68		43.9475	43.488	45.9515	39.7783
122238		324.091	303.939	289.905	268.71	237.68	260.208				0	0	0	0	0	0		0	0	0	0	0	0		0	0	0	0	0	0		0.966956	0.964537	0.973492	0.966136	0.970708	0.960097		324.091	300.738	289.905	269.853	262.64	255.68		43.799	43.3108	45.7368	40.2308
122338		295.579	288.783	268.493	295.241	259.49	262.216				0	0	0	0	0	0		0	0	0	0	0	0		0	0	0	0	0	0		0.966918	0.96476	0.973666	0.966476	0.971136	0.960448		309.852	300.854	282.63	295.241	262.789	255.7		43.8162	43.5193	45.9005	40.0058
122438		283.043	253.65	258.797	253.354	224.406	230.824				0	0	0	0	0	0		0	0	0	0	0	0		0	0	0	0	0	0		0.967251	0.96484	0.973805	0.966744	0.971182	0.96046		309.857	301.234	282.967	270.055	262.952	255.847		44.0467	42.9995	45.7395	40.2252
122518		294.629	270.744	261.653	274.142	231.682	245.038				0	0	0	0	0	0		0	0	0	0	0	0		0	0	0	0	0	0		0.967426	0.964662	0.974061	0.965884	0.971453	0.960525		309.958	301.759	283.168	270.64	263.228	256.258		44.3487	42.2775	45.524	40.8688
122598		314.261	262.604	263.208	252.793	226.358	232.548				0	0	0	0	0	0		0	0	0	0	0	0		0	0	0	0	0	0		0.967304	0.964332	0.974146	0.966036	0.971109	0.960533		314.261	301.929	283.259	270.782	263.238	256.679		44.1405	41.6645	45.446	40.7725
122678		287.216	286.044	251.915	243.71	229.388	251.95				0	0	0	0	0	0		0	0	0	0	0	0		0	0	0	0	0	0		0.967356	0.964439	0.974266	0.965889	0.971244	0.960654		309.964	302.114	283.506	270.786	263.297	256.699		43.983	41.9557	44.8847	40.6083
122758		307.639	279.786	246.654	248.909	235.332	245.604				0	0	0	0	0	0		0	0	0	0	0	0		0	0	0	0	0	0		0.9672	0.964291	0.974301	0.965921	0.971612	0.960478		309.978	302.367	283.492	270.798	263.38	256.699		43.4577	42.0393	44.2705	40.681
122858		239.943	265.438	229.103	238.108	224.344	250.391				0	0	0	0	0	0		0	0	0	0	0	0		0	0	0	0	0	0		0.966975	0.963927	0.974039	0.965782	0.971403	0.9606		309.994	303.191	283.771	271.082	263.604	256.699		43.2043	41.9887	44.0905	41.1838
122998		319.525	267.647	264.407	252.069	246.227	236.956				0	0	0	0	0	0		0	0	0	0	0	0		0	0	0	0	0	0		0.966659	0.963915	0.974042	0.965672	0.971453	0.960666		319.525	303.193	284.173	271.107	263.649	256.713		43.1678	41.9543	44.2728	40.825
123078		336.519	320.67	327.286	269.934	280.677	254.19				0	0	0	0	0	0		0	0	0	0	0	0		0	0	0	0	0	0		0.966574	0.963435	0.974031	0.96636	0.971598	0.960464		336.519	320.67	327.286	270.951	280.677	256.718		43.035	41.792	44.3203	40.5355
123178		311.625	303.811	265.155	254.346	263.602	237.38				0	0	0	0	0	0		0	0	0	0	0	0		0	0	0	0	0	0		0.966656	0.963471	0.974185	0.96652	0.971613	0.960175		310.16	303.516	284.632	271.21	264.03	256.726		43.3998	41.6907	44.7405	40.7595
123278		285.952	272.918	254.99	240.369	264.176	225.515				0	0	0	0	0	0		0	0	0	0	0	0		0	0	0	0	0	0		0.966721	0.963907	0.974475	0.966782	0.971772	0.960325		310.619	303.712	284.807	271.404	264.06	256.778		42.891	41.625	44.6527	40.8572
123358		294.157	267.647	274.983	250.371	266.263	231.574				0	0	0	0	0	0		0	0	0	0	0	0		0	0	0	0	0	0		0.966806	0.963854	0.974554	0.966598	0.972009	0.960059		310.696	303.826	284.905	272.009	266.263	256.791		42.701	41.5613	44.8315	40.8708
123438		259.256	263.91	271.281	256.698	235.725	251.974				0	0	0	0	0	0		0	0	0	0	0	0		0	0	0	0	0	0		0.966795	0.964232	0.974557	0.966657	0.972057	0.959981		310.844	303.796	284.986	271.968	264.143	256.795		42.501	41.4378	44.973	40.5463
123518		265.02	274.96	271.501	288.116	226.3	237.687				0	0	0	0	0	0		0	0	0	0	0	0		0	0	0	0	0	0		0.966877	0.964419	0.974892	0.966855	0.972161	0.959997		310.831	303.906	285.069	288.116	264.135	256.794		42.3938	41.9888	45.2368	40.5538
123598		280.576	242.962	249.344	241.209	207.453	251.721				0	0	0	0	0	0		0	0	0	0	0	0		0	0	0	0	0	0		0.966847	0.964424	0.974911	0.966913	0.972324	0.959931		310.836	303.905	285.423	272.767	264.307	256.798		42.2417	41.9292	45.5113	40.6838
123678		273.156	282.312	241.641	224.984	220.723	219.619				0	0	0	0	0	0		0	0	0	0	0	0		0	0	0	0	0	0		0.966742	0.964238	0.975092	0.966931	0.973026	0.959856		310.853	303.921	285.489	272.886	264.194	256.802		42.1107	41.7763	45.292	40.7607
123798		249.733	291.062	242.45	254.79	235.586	229.756				0	0	0	0	0	0		0	0	0	0	0	0		0	0	0	0	0	0		0.966519	0.963781	0.97501	0.96646	0.972878	0.959551		310.891	303.98	285.537	272.922	264.435	256.817		42.103	41.4282	45.304	40.5548
123878		294.982	280.909	268.697	237.483	210.25	237.65				0	0	0	0	0	0		0	0	0	0	0	0		0	0	0	0	0	0		0.966354	0.963653	0.974979	0.966255	0.972846	0.960751		310.919	304.002	285.538	272.937	264.568	256.757		41.713	41.2468	44.9333	40.4173
124018		349.279	312.55	282.283	269.229	240.121	249.479				0	0	0	0	0	0		0	0	0	0	0	0		0	0	0	0	0	0		0.966353	0.963662	0.97478	0.967578	0.972816	0.96082		349.279	312.55	285.545	272.835	264.577	256.828		41.4968	41.2138	44.6023	40.2815
124118		299.563	298.237	267.325	262.616	262.471	255.112				0	0	0	0	0	0		0	0	0	0	0	0		0	0	0	0	0	0		0.966618	0.963999	0.97493	0.967794	0.972935	0.961034		311.577	304.196	285.834	272.935	264.96	256.898		41.579	41.5657	44.7835	40.421
124198		304.503	290.864	286.476	234.722	237.709	248.618				0	0	0	0	0	0		0	0	0	0	0	0		0	0	0	0	0	0		0.966701	0.963833	0.975145	0.967922	0.972874	0.961365		311.672	304.46	286.476	273.014	265.167	257.015		41.6933	41.8905	43.915	40.5463
124278		288.355	287.975	260.292	280.17	257.154	281.631				0	0	0	0	0	0		0	0	0	0	0	0		0	0	0	0	0	0		0.966701	0.96371	0.975267	0.967947	0.972942	0.961312		311.672	304.479	286.07	280.17	265.324	281.631		41.5755	41.0635	43.8305	40.7448
124358		303.702	260.198	275.889	229.914	220.047	251.166				0	0	0	0	0	0		0	0	0	0	0	0		0	0	0	0	0	0		0.966983	0.964083	0.975129	0.967739	0.97314	0.961372		311.632	304.422	286.25	273.245	265.529	257.568		41.3368	40.7335	43.9185	40.7072
124438		273.251	278.502	254.615	238.485	235.184	245.516				0	0	0	0	0	0		0	0	0	0	0	0		0	0	0	0	0	0		0.966886	0.963947	0.97531	0.96764	0.973403	0.962956		311.646	304.443	286.356	273.27	265.642	257.089		41.3368	40.7335	43.9248	40.7072
124518		260.753	285.195	263.185	246.355	246.925	230.183				0	0	0	0	0	0		0	0	0	0	0	0		0	0	0	0	0	0		0.966732	0.963354	0.975129	0.967446	0.97302	0.963186		311.668	304.533	286.363	273.318	265.925	257.438		41.2315	40.6955	43.8643	40.5007
124598		289.261	264.246	259.815	241.086	233.744	237.242				0	0	0	0	0	0		0	0	0	0	0	0		0	0	0	0	0	0		0.966621	0.9633	0.975302	0.967288	0.973216	0.963021		311.683	304.541	286.389	273.357	266.244	257.504		41.0335	39.9958	44.0913	40.3492
124698		285.586	265.23	296.943	268.116	215.783	265.452				0	0	0	0	0	0		0	0	0	0	0	0		0	0	0	0	0	0		0.966447	0.963027	0.975027	0.968609	0.97362	0.962767		311.708	304.583	296.943	273.042	266.148	265.452		41.0335	39.7188	44.3075	40.1267
124798		324.157	310.687	294.444	285.468	270.313	243.917				0	0	0	0	0	0		0	0	0	0	0	0		0	0	0	0	0	0		0.966374	0.963301	0.97496	0.968321	0.973436	0.963788		324.157	310.687	294.444	285.468	270.313	257.2		40.626	39.468	44.2048	39.873
124878		292.839	312.926	258.205	277.16	275.936	270.074				0	0	0	0	0	0		0	0	0	0	0	0		0	0	0	0	0	0		0.96626	0.963289	0.974871	0.968374	0.973275	0.964144		311.734	312.926	286.836	277.16	275.936	270.074		40.1015	39.268	44.4752	39.4688
124998		341.803	288.559	255.325	261.947	242.016	241.907				0	0	0	0	0	0		0	0	0	0	0	0		0	0	0	0	0	0		0.96631	0.963155	0.974775	0.968721	0.97339	0.96443		341.803	304.661	287.162	273.377	266.34	257.538		39.915	39.2258	44.2985	39.076
125078		281.62	299.447	269.644	284.184	223.564	261.317				0	0	0	0	0	0		0	0	0	0	0	0		0	0	0	0	0	0		0.966278	0.962969	0.974901	0.968958	0.973595	0.963986		312.086	299.447	287.59	284.184	266.445	261.317		40.5575	39.2258	44.502	39.144
125158		288.967	279.526	286.322	283.829	254.955	258.998				0	0	0	0	0	0		0	0	0	0	0	0		0	0	0	0	0	0		0.966457	0.962746	0.97495	0.968601	0.973655	0.963042		312.079	304.662	286.322	283.829	267.293	258.998		40.5575	38.5643	44.3347	38.5007
125238		288.613	250.198	273.659	251.264	259.644	245.464				0	0	0	0	0	0		0	0	0	0	0	0		0	0	0	0	0	0		0.966365	0.962888	0.975057	0.968681	0.973817	0.963255		312.082	304.725	287.691	273.765	267.779	258.361		40.2708	38.815	44.2555	38.22
125318		287.249	262.893	257.649	240.117	242.839	208.906				0	0	0	0	0	0		0	0	0	0	0	0		0	0	0	0	0	0		0.96655	0.962828	0.975219	0.967085	0.973765	0.964241		312.283	304.729	288.188	274.088	267.784	258.296		39.9062	38.815	44.3582	38.3682
125398		278.495	266.408	236.277	274.588	243.676	267.898				0	0	0	0	0	0		0	0	0	0	0	0		0	0	0	0	0	0		0.966573	0.962258	0.975508	0.968747	0.97393	0.964236		312.274	304.781	288.512	274.588	267.952	267.898		38.9575	38.737	44.34	38.1115
125478		260.805	269.472	271.284	260.809	225.621	221.039				0	0	0	0	0	0		0	0	0	0	0	0		0	0	0	0	0	0		0.966456	0.962245	0.975739	0.969149	0.974015	0.964556		312.315	304.783	288.604	273.674	267.94	258.262		38.0315	38.5383	44.3605	38.035
125558		290.511	267.565	246.37	250.819	215.574	244.962				0	0	0	0	0	0		0	0	0	0	0	0		0	0	0	0	0	0		0.966041	0.962112	0.975667	0.968877	0.973541	0.964238		312.459	304.8	288.779	274.032	268.011	258.297		38.0315	39.2778	44.1972	38.1032
125678		292.391	251.176	279.848	261.672	248.417	234.08				0	0	0	0	0	0		0	0	0	0	0	0		0	0	0	0	0	0		0.965988	0.961882	0.975668	0.968577	0.973432	0.964039		312.477	304.83	279.848	274.092	268.028	258.319		37.583	39.1825	44.3263	37.8637
125758		347.492	287.392	316.46	268.498	263.271	277.452				0	0	0	0	0	0		0	0	0	0	0	0		0	0	0	0	0	0		0.965782	0.961919	0.975585	0.968339	0.973381	0.963967		347.492	305.148	316.46	274.104	263.271	277.452		37.39	39.0995	44.371	37.7007
125858		321.398	304.663	296.814	279.266	240.787	277.875				0	0	0	0	0	0		0	0	0	0	0	0		0	0	0	0	0	0		0.965678	0.961937	0.975915	0.968566	0.973349	0.963972		321.398	304.663	296.814	279.266	268.041	277.875		37.392	38.5987	44.215	37.5965
125998		314.825	265.998	277.839	257.044	249.456	250.352				0	0	0	0	0	0		0	0	0	0	0	0		0	0	0	0	0	0		0.965556	0.961911	0.975685	0.968515	0.973431	0.964239		314.825	305.798	277.839	274.399	268.515	258.552		37.3442	37.6157	44.001	37.5593
126078		293.813	304.745	297.957	267.942	241.261	259.231				0	0	0	0	0	0		0	0	0	0	0	0		0	0	0	0	0	0		0.965617	0.961621	0.975822	0.968558	0.973533	0.964184		312.82	304.745	297.957	274.587	268.632	259.231		37.3507	37.0967	43.7117	36.983
126158		281.011	274.811	292.527	256.614	254.093	231.142				0	0	0	0	0	0		0	0	0	0	0	0		0	0	0	0	0	0		0.965755	0.961657	0.975841	0.968444	0.973455	0.964224		312.803	305.883	292.527	274.601	268.827	258.945		37.3193	37.26	43.7433	36.983
126238		294.265	279.46	278.916	244.399	238.222	246.35				0	0	0	0	0	0		0	0	0	0	0	0		0	0	0	0	0	0		0.965782	0.961743	0.975984	0.968503	0.973172	0.964195		312.799	306.245	278.916	274.594	268.871	258.953		36.796	37.3998	43.8208	36.6713
126318		272.539	259.662	268.517	215.194	271.068	200.294				0	0	0	0	0	0		0	0	0	0	0	0		0	0	0	0	0	0		0.965695	0.962041	0.976157	0.968509	0.973324	0.96424		313.099	306.186	289.54	274.593	271.068	258.94		36.535	37.3598	44.0175	36.5625
126400		280.071	265.188	261.114	243.615	231.077	235.531				0	0	0	0	0	0		0	0	0	0	0	0		0	0	0	0	0	0		0.965722	0.96192	0.976108	0.968333	0.973311	0.964481		313.154	306.21	289.552	274.616	269.085	258.875		36.4018	37.2905	43.9175	36.5625
126518		283.842	246.964	268.091	222.097	231.849	238.637				0	0	0	0	0	0		0	0	0	0	0	0		0	0	0	0	0	0		0.965564	0.961543	0.975952	0.968195	0.972785	0.964408		313.156	306.285	289.59	274.791	269.102	258.895		36.4018	37.256	43.7775	36.4347
126598		306.513	309.496	255.881	251.46	239.807	237.978				0	0	0	0	0	0		0	0	0	0	0	0		0	0	0	0	0	0		0.965369	0.961188	0.97578	0.96795	0.972578	0.964518		313.235	309.496	289.633	274.798	269.105	258.865		36.4018	37.214	43.5987	36.3375
126678		335.944	315.377	292.022	288.801	265.141	235.582				0	0	0	0	0	0		0	0	0	0	0	0		0	0	0	0	0	0		0.965762	0.961047	0.975719	0.967885	0.972617	0.964438		335.944	315.377	292.022	288.801	265.141	259.167		36.6182	37.1	43.4062	36.282
126798		299.416	293.218	284.516	266.196	250.23	239.214				0	0	0	0	0	0		0	0	0	0	0	0		0	0	0	0	0	0		0.966234	0.961796	0.975885	0.96756	0.972309	0.964992		313.146	293.218	284.516	274.808	269.109	259.081		36.4018	37.5465	42.9792	35.9585
126878		266.137	278.335	249.746	251.721	229.461	237.167				0	0	0	0	0	0		0	0	0	0	0	0		0	0	0	0	0	0		0.966238	0.961994	0.976159	0.967372	0.972504	0.964982		313.547	306.462	289.915	274.835	269.148	259.257		36.5105	37.34	42.8745	35.9407
126998		311.059	300.845	258.52	270.799	236.938	251.481				0	0	0	0	0	0		0	0	0	0	0	0		0	0	0	0	0	0		0.966192	0.962175	0.975901	0.967603	0.972415	0.965074		311.059	300.845	289.952	270.799	269.287	259.304		36.4355	37.2192	42.8143	36.0938
127078		285.685	300.185	251.786	264.863	272.662	257.698				0	0	0	0	0	0		0	0	0	0	0	0		0	0	0	0	0	0		0.966198	0.962559	0.975887	0.967743	0.972321	0.965092		313.567	300.185	290.251	275.343	272.662	257.698		36.4355	37.2192	43.0035	36.24
127158		308.605	263.002	245.417	256.638	218.864	248.841				0	0	0	0	0	0		0	0	0	0	0	0		0	0	0	0	0	0		0.966129	0.962593	0.976219	0.967757	0.972098	0.964991		308.605	306.709	290.689	275.404	269.966	259.63		36.4355	37.8645	43.025	36.1215
127258		304.924	270.601	285.483	257.735	249.817	231.497				0	0	0	0	0	0		0	0	0	0	0	0		0	0	0	0	0	0		0.966126	0.962562	0.976377	0.968141	0.972387	0.964857		313.602	306.947	285.483	275.7	270.274	259.634		36.6753	37.8225	42.8955	36.0737
127338		281.391	253.889	246.795	259.212	220.132	221.604				0	0	0	0	0	0		0	0	0	0	0	0		0	0	0	0	0	0		0.965936	0.962029	0.976243	0.967695	0.972146	0.96577		313.695	307.065	291.459	276.468	270.286	259.565		37.1235	37.757	43.334	36.3805
127418		352.67	297.091	306.602	304.491	274.94	275.169				0	0	0	0	0	0		0	0	0	0	0	0		0	0	0	0	0	0		0.965471	0.961547	0.976049	0.9676	0.971572	0.966351		352.67	297.091	306.602	304.491	274.94	275.169		37.0722	37.635	43.3325	36.423
127498		323.28	300.531	288.453	290.708	257.497	252.604				0	0	0	0	0	0		0	0	0	0	0	0		0	0	0	0	0	0		0.965677	0.961796	0.975868	0.967686	0.971228	0.966052		323.28	300.531	288.453	290.708	257.497	252.604		37.0722	37.4167	43.2115	36.423
127618		322.113	260.404	286.061	268.869	242.77	247.279				0	0	0	0	0	0		0	0	0	0	0	0		0	0	0	0	0	0		0.965741	0.961649	0.975826	0.967411	0.971084	0.965763		322.113	307.151	286.061	268.869	270.377	259.567		37.0722	37.3467	42.9527	36.8993
127698		306.328	299.961	282.416	282.218	252.211	255.402				0	0	0	0	0	0		0	0	0	0	0	0		0	0	0	0	0	0		0.966186	0.961539	0.976372	0.967185	0.970644	0.965402		306.328	299.961	282.416	282.218	270.431	255.402		36.8973	37.324	42.8098	37.498
127778		295.476	286.376	262.436	262.929	224.435	255.212				0	0	0	0	0	0		0	0	0	0	0	0		0	0	0	0	0	0		0.966549	0.961551	0.976606	0.967013	0.970811	0.9653		314.013	307.808	292.008	276.77	270.517	255.212		36.889	37.3053	42.7763	37.4995
127858		296.633	309.227	268.747	285.265	214.132	264.852				0	0	0	0	0	0		0	0	0	0	0	0		0	0	0	0	0	0		0.966662	0.961543	0.976927	0.966874	0.970738	0.96536		314.275	309.227	292.107	285.265	270.595	264.852		36.7665	37.4493	42.9903	37.4397
127998		274.63	293.978	259.012	278.678	219.453	248.756				0	0	0	0	0	0		0	0	0	0	0	0		0	0	0	0	0	0		0.966629	0.961611	0.976961	0.966845	0.970784	0.965603		314.276	293.978	292.104	278.678	270.591	259.655		36.6645	37.7982	42.8127	37.175
128078		279.085	301.822	268.315	232.254	222.178	235.449				0	0	0	0	0	0		0	0	0	0	0	0		0	0	0	0	0	0		0.966512	0.961323	0.977104	0.966987	0.971076	0.965839		314.28	301.822	292.33	277.018	270.674	259.783		36.6645	38.431	42.992	37.3072
128198		317.796	310.427	327.639	285.39	232.837	234.255				0	0	0	0	0	0		0	0	0	0	0	0		0	0	0	0	0	0		0.966467	0.961406	0.97747	0.966824	0.971078	0.965709		317.796	310.427	327.639	285.39	270.674	260.161		36.6645	38.6022	43.0772	37.1607
128298		315.042	339.78	299.379	264.119	246.956	283.636				0	0	0	0	0	0		0	0	0	0	0	0		0	0	0	0	0	0		0.966034	0.960972	0.977031	0.966345	0.970798	0.965243		315.042	339.78	299.379	277.36	270.908	283.636		36.6645	38.3635	42.9592	36.7968
128398		288.505	295.75	294.708	282.384	242.782	261.741				0	0	0	0	0	0		0	0	0	0	0	0		0	0	0	0	0	0		0.965751	0.960681	0.976941	0.965959	0.970854	0.964734		314.309	295.75	294.708	282.384	270.896	261.741		36.3415	38.29	42.92	36.5175
128478		284.667	268.51	268.753	263.534	237.52	259.816				0	0	0	0	0	0		0	0	0	0	0	0		0	0	0	0	0	0		0.965479	0.960942	0.976746	0.965752	0.970716	0.964484		314.333	308.448	293.588	277.532	270.926	259.816		36.2155	38.29	42.7355	36.4333
128558		288.673	294.746	297.858	259.377	236.877	267.79				0	0	0	0	0	0		0	0	0	0	0	0		0	0	0	0	0	0		0.966036	0.960652	0.976628	0.965538	0.97031	0.964105		314.298	294.746	297.858	277.594	271.016	267.79		35.498	38.26	42.6875	36.3375
128638		272.49	265.662	288.993	254.623	243.302	270.169				0	0	0	0	0	0		0	0	0	0	0	0		0	0	0	0	0	0		0.966186	0.960763	0.976679	0.965677	0.97009	0.964046		314.603	308.902	288.993	278.075	271.09	270.169		35.2565	38.407	42.656	36.38
128718		276.679	275.444	266.032	265.959	221.128	243.977				0	0	0	0	0	0		0	0	0	0	0	0		0	0	0	0	0	0		0.966001	0.960592	0.976503	0.965761	0.96995	0.963893		314.665	308.908	293.686	265.959	271.316	261.285		35.3438	38.313	42.125	36.4532
128798		264.759	273.306	268.188	241.543	224.511	222.228				0	0	0	0	0	0		0	0	0	0	0	0		0	0	0	0	0	0		0.965813	0.960631	0.976221	0.965992	0.969929	0.964358		314.729	309.004	293.691	278.383	271.331	261.161		34.9225	38.237	41.5915	36.503
128878		285.506	306.417	272.376	253.34	245.189	252.82				0	0	0	0	0	0		0	0	0	0	0	0		0	0	0	0	0	0		0.965534	0.96091	0.976386	0.965776	0.969899	0.964158		314.823	306.417	272.376	278.412	271.415	252.82		34.7218	38.007	41.4423	36.3518
128998		342.635	315.549	271.465	293.925	269.121	273.602				0	0	0	0	0	0		0	0	0	0	0	0		0	0	0	0	0	0		0.964826	0.960812	0.976915	0.965729	0.969877	0.963981		342.635	315.549	271.465	293.925	269.121	273.602		34.7218	38.007	41.3905	36.3518
129078		332.179	299.818	283.35	269.229	295.088	272.699				0	0	0	0	0	0		0	0	0	0	0	0		0	0	0	0	0	0		0.964621	0.960794	0.976791	0.965694	0.970016	0.964088		332.179	299.818	283.35	269.229	295.088	272.699		34.5278	38.007	41.4423	36.0795
129158		329.906	311.069	284.557	286.093	252.071	250.833				0	0	0	0	0	0		0	0	0	0	0	0		0	0	0	0	0	0		0.964521	0.960388	0.976832	0.965237	0.969591	0.964258		329.906	311.069	284.557	286.093	252.071	250.833		34.9907	38.007	41.3648	35.8158
129238		315.783	304.431	278.755	251.665	222.319	256.703				0	0	0	0	0	0		0	0	0	0	0	0		0	0	0	0	0	0		0.964361	0.960108	0.976757	0.964788	0.969205	0.964124		315.783	304.431	278.755	278.56	272.111	256.703		34.7248	37.871	41.4287	35.6565
129318		320.413	289.269	303.271	257.007	268.073	232.611				0	0	0	0	0	0		0	0	0	0	0	0		0	0	0	0	0	0		0.964096	0.960169	0.976774	0.964563	0.969271	0.964073		320.413	289.269	303.271	278.595	268.073	261.316		34.5015	37.8127	41.499	35.4065
129398		321.602	304.191	281.996	272.757	245.567	255.724				0	0	0	0	0	0		0	0	0	0	0	0		0	0	0	0	0	0		0.963847	0.96032	0.976801	0.964515	0.969561	0.964155		321.602	304.191	281.996	272.757	272.55	255.724		34.179	37.8817	41.616	35.3275
129498		277.667	341.392	285.491	251.463	232.918	251.293				0	0	0	0	0	0		0	0	0	0	0	0		0	0	0	0	0	0		0.96364	0.960447	0.976819	0.96444	0.969743	0.96421		315.087	341.392	285.491	278.773	272.597	251.293		34.0373	38.0715	41.4502	35.4487
129578		309.851	295.773	281.572	272.993	258.833	230.795				0	0	0	0	0	0		0	0	0	0	0	0		0	0	0	0	0	0		0.963385	0.960296	0.977328	0.964444	0.969871	0.963931		309.851	295.773	281.572	272.993	258.833	261.897		33.6923	37.9245	41.244	35.2078
129678		287.986	264.803	276.298	262.323	218.604	277.874				0	0	0	0	0	0		0	0	0	0	0	0		0	0	0	0	0	0		0.963422	0.960168	0.977206	0.96445	0.970044	0.963719		315.446	309.976	276.298	262.323	272.934	277.874		33.4855	37.8105	40.9362	34.8038
129758		293.413	293.374	274.48	258.718	226.985	252.767				0	0	0	0	0	0		0	0	0	0	0	0		0	0	0	0	0	0		0.963372	0.960172	0.976939	0.964488	0.969979	0.96353		315.851	293.374	274.48	279.212	272.947	252.767		33.386	37.7132	40.7272	34.664
129858		326.321	340.093	269.883	324.148	317.288	309.772				0	0	0	0	0	0		0	0	0	0	0	0		0	0	0	0	0	0		0.963461	0.960383	0.977078	0.96411	0.969816	0.963445		326.321	340.093	269.883	324.148	317.288	309.772		33.2797	37.6535	40.7943	34.4975
129998		327.816	308.108	275.171	269.642	258.993	275.715				0	0	0	0	0	0		0	0	0	0	0	0		0	0	0	0	0	0		0.963334	0.96006	0.976495	0.964637	0.969399	0.96402		327.816	308.108	275.171	269.642	258.993	275.715		33.2797	37.4903	40.6633	34.4295
130098		297.173	307.9	283.932	247.458	247.367	257.047				0	0	0	0	0	0		0	0	0	0	0	0		0	0	0	0	0	0		0.963154	0.96	0.976765	0.964455	0.969436	0.963862		315.874	307.9	283.932	279.216	273.053	257.047		33.246	37.6973	40.6283	34.1685
130178		329.446	280.278	305.542	269.475	264.933	266.662				0	0	0	0	0	0		0	0	0	0	0	0		0	0	0	0	0	0		0.963481	0.960257	0.976845	0.964549	0.96967	0.963727		329.446	310.624	305.542	269.475	264.933	266.662		33.4792	37.8015	40.9135	34.1695
130258		316.687	288.466	289.397	257.781	261.654	256.742				0	0	0	0	0	0		0	0	0	0	0	0		0	0	0	0	0	0		0.963429	0.960327	0.976985	0.964437	0.969693	0.96381		316.687	288.466	289.397	279.327	261.654	256.742		33.5078	37.8285	41.6308	33.9393
130338		272.338	288.528	250.795	262.795	268.636	250.074				0	0	0	0	0	0		0	0	0	0	0	0		0	0	0	0	0	0		0.963336	0.960381	0.97689	0.964212	0.969996	0.963289		316.056	288.528	294.915	262.795	268.636	250.074		33.5078	37.8285	42.3238	33.7733
130418		313.157	295.465	257.225	307.538	255.988	250.375				0	0	0	0	0	0		0	0	0	0	0	0		0	0	0	0	0	0		0.963293	0.960333	0.977126	0.964025	0.969946	0.963277		313.157	295.465	294.861	307.538	255.988	250.375		33.363	37.8132	42.0053	33.6495
130498		326.84	284.393	245.173	276.369	251.689	231.849				0	0	0	0	0	0		0	0	0	0	0	0		0	0	0	0	0	0		0.963293	0.960373	0.977152	0.964012	0.969972	0.963089		326.84	310.842	294.855	276.369	251.689	262.259		33.0438	37.9338	41.8323	33.9323
130578		290.547	270.952	289.196	262.54	266.483	244.511				0	0	0	0	0	0		0	0	0	0	0	0		0	0	0	0	0	0		0.963321	0.960289	0.977753	0.963984	0.969706	0.962973		316.24	310.966	289.196	262.54	266.483	262.264		32.6965	38.1003	42.0053	33.892
130678		309.993	311.391	335.98	280.096	303.27	261.282				0	0	0	0	0	0		0	0	0	0	0	0		0	0	0	0	0	0		0.963031	0.960041	0.977515	0.963705	0.969214	0.962576		309.993	311.391	335.98	280.096	303.27	261.282		32.6965	37.743	41.3695	33.9293
130778		308.318	307.287	301.101	273.494	251.236	259.657				0	0	0	0	0	0		0	0	0	0	0	0		0	0	0	0	0	0		0.96349	0.959737	0.977437	0.963474	0.9689	0.962327		308.318	307.287	301.101	273.494	251.236	259.657		32.6965	37.317	41.4522	33.9293
130858		302.557	311.848	297.282	251.626	264.031	238.466				0	0	0	0	0	0		0	0	0	0	0	0		0	0	0	0	0	0		0.963364	0.959716	0.977277	0.963491	0.968724	0.962223		302.557	311.848	297.282	279.65	264.031	262.324		32.6965	36.9917	41.4522	34.0705
130998		285.305	293.235	285.083	281.134	253.329	259.307				0	0	0	0	0	0		0	0	0	0	0	0		0	0	0	0	0	0		0.963377	0.959464	0.977296	0.963541	0.968833	0.962152		316.362	293.235	285.083	281.134	253.329	259.307		32.5533	36.7885	41.3352	34.3855
131078		291.178	310.829	283.211	261.27	253.905	256.67				0	0	0	0	0	0		0	0	0	0	0	0		0	0	0	0	0	0		0.963477	0.959156	0.977398	0.963619	0.968699	0.96209		316.476	310.829	283.211	261.27	253.905	256.67		32.2002	36.7033	41.7372	34.851
131178		281.238	279.896	306.865	252.338	255.153	252.723				0	0	0	0	0	0		0	0	0	0	0	0		0	0	0	0	0	0		0.963435	0.958877	0.977426	0.963373	0.968425	0.961949		316.478	311.243	306.865	280.281	255.153	252.723		32.0547	36.9007	41.3752	34.7935
131278		294.168	286.052	262.282	266.911	269.003	240.323				0	0	0	0	0	0		0	0	0	0	0	0		0	0	0	0	0	0		0.963396	0.95865	0.977715	0.963367	0.968039	0.96226		316.521	311.257	295.483	266.911	269.003	262.876		31.9135	36.7717	41.057	34.6807
131358		295.619	270.481	289.304	270.001	265.53	237.085				0	0	0	0	0	0		0	0	0	0	0	0		0	0	0	0	0	0		0.963309	0.958665	0.977786	0.963367	0.968132	0.961902		316.547	311.256	289.304	270.001	265.53	262.928		31.9337	36.6682	41.7572	33.8852
131438		357.95	321	308.346	306.49	280.364	259.615				0	0	0	0	0	0		0	0	0	0	0	0		0	0	0	0	0	0		0.963291	0.958498	0.977807	0.963263	0.968048	0.962019		357.95	321	308.346	306.49	280.364	259.615		31.9337	36.2812	41.661	33.4652
131518		307.869	324.528	309.779	314.268	296.859	239.335				0	0	0	0	0	0		0	0	0	0	0	0		0	0	0	0	0	0		0.962916	0.958228	0.977595	0.962711	0.967833	0.962014		307.869	324.528	309.779	314.268	296.859	263.113		31.847	36.1078	41.5412	33.3257
131618		350.042	302.409	275.276	269.422	281.831	263.058				0	0	0	0	0	0		0	0	0	0	0	0		0	0	0	0	0	0		0.962768	0.958033	0.977363	0.962555	0.967426	0.961944		350.042	302.409	275.276	269.422	281.831	263.058		31.847	36.0137	41.1685	33.2052
131718		275.459	301.956	277.339	258.871	265.897	245.57				0	0	0	0	0	0		0	0	0	0	0	0		0	0	0	0	0	0		0.962724	0.957959	0.977365	0.962618	0.967412	0.961712		316.565	301.956	277.339	281.428	265.897	263.145		31.721	35.877	40.9775	33.2223
131798		316.518	328.491	294.09	287.07	273.227	274.211				0	0	0	0	0	0		0	0	0	0	0	0		0	0	0	0	0	0		0.962884	0.957856	0.977333	0.962927	0.967512	0.961684		316.518	328.491	294.09	287.07	273.227	274.211		31.847	35.877	41.058	33.4198
131878		300.204	369.185	268.693	293.231	274.921	263.054				0	0	0	0	0	0		0	0	0	0	0	0		0	0	0	0	0	0		0.962857	0.957976	0.97714	0.963041	0.967582	0.961637		300.204	369.185	268.693	293.231	274.921	263.054		32.026	36.0137	40.988	33.469
131998		269.932	279.275	262.893	247.241	279.534	211.178				0	0	0	0	0	0		0	0	0	0	0	0		0	0	0	0	0	0		0.962729	0.958103	0.976967	0.96282	0.967581	0.961659		316.866	311.685	296.231	281.744	279.534	263.15		31.9015	36.0823	40.3552	33.2508
132078		283.618	286.867	278.581	249.629	248.529	218.951				0	0	0	0	0	0		0	0	0	0	0	0		0	0	0	0	0	0		0.962701	0.958052	0.976919	0.962999	0.967519	0.961721		316.87	286.867	278.581	281.985	248.529	263.144		32.0347	36.2993	40.0995	33.4213
132178		307.704	264.628	303.802	250.286	244.29	237.631				0	0	0	0	0	0		0	0	0	0	0	0		0	0	0	0	0	0		0.962706	0.958272	0.977095	0.962777	0.967376	0.961713		307.704	312.15	303.802	282.028	276.331	263.145		31.99	36.449	39.3258	33.4213
132278		329.722	292.449	289.321	291.564	246.746	263.631				0	0	0	0	0	0		0	0	0	0	0	0		0	0	0	0	0	0		0.962754	0.958325	0.977112	0.962843	0.967321	0.961415		329.722	292.449	289.321	291.564	246.746	263.631		32.2985	36.4125	38.7808	33.4213
132358		305.325	340.227	284.899	316.482	277.396	266.263				0	0	0	0	0	0		0	0	0	0	0	0		0	0	0	0	0	0		0.962408	0.958152	0.977005	0.962749	0.967771	0.96121		305.325	340.227	284.899	316.482	277.396	266.263		32.1917	36.3905	38.607	33.1868
132478		312.637	345.547	318.179	287.069	296.108	265.968				0	0	0	0	0	0		0	0	0	0	0	0		0	0	0	0	0	0		0.962027	0.957825	0.976789	0.962383	0.968722	0.960794		312.637	345.547	318.179	287.069	296.108	265.968		31.9917	36.3905	38.607	33.0532
132558		289.878	290.492	291.963	218.164	283.672	247.779				0	0	0	0	0	0		0	0	0	0	0	0		0	0	0	0	0	0		0.962083	0.95801	0.976745	0.962203	0.968526	0.960751		316.914	290.492	291.963	282.107	283.672	263.256		31.9222	36.2497	38.4473	33.0195
132638		315.217	279.481	285.549	276.545	287.136	261.875				0	0	0	0	0	0		0	0	0	0	0	0		0	0	0	0	0	0		0.962391	0.958361	0.977061	0.96263	0.968621	0.960915		315.217	312.129	285.549	276.545	287.136	261.875		32.079	36.2497	38.183	33.0195
132718		286.674	327.385	262.565	258.155	269.187	244.039				0	0	0	0	0	0		0	0	0	0	0	0		0	0	0	0	0	0		0.962505	0.958694	0.97737	0.962847	0.968374	0.960979		317.174	327.385	297.006	282.241	269.187	263.636		32.1105	36.4652	38.3738	33.3442
132798		304.234	316.502	289.517	228.503	261.119	253.995				0	0	0	0	0	0		0	0	0	0	0	0		0	0	0	0	0	0		0.962456	0.958803	0.977389	0.962734	0.968507	0.960907		304.234	316.502	289.517	282.243	261.119	253.995		32.2027	36.79	37.2267	33.3442
132878		283.512	306.541	282.095	256.826	266.355	262.476				0	0	0	0	0	0		0	0	0	0	0	0		0	0	0	0	0	0		0.96252	0.958842	0.977634	0.962796	0.968634	0.96173		317.416	306.541	282.095	282.242	266.355	262.476		32.082	36.79	36.965	33.006
132998		281.123	283.238	268.949	244.228	249.785	264.093				0	0	0	0	0	0		0	0	0	0	0	0		0	0	0	0	0	0		0.9625	0.958912	0.977752	0.962957	0.968703	0.96177		317.419	312.448	268.949	282.239	249.785	264.093		32.082	36.961	36.9185	32.2385
133098		322.528	270.745	278.881	256.565	224.701	266.575				0	0	0	0	0	0		0	0	0	0	0	0		0	0	0	0	0	0		0.962562	0.959188	0.977811	0.963131	0.968729	0.96109		322.528	312.479	278.881	282.329	277.324	266.575		31.8977	36.5367	36.6472	32.4415
133198		308.463	293.797	299.937	233.805	233.646	265.423				0	0	0	0	0	0		0	0	0	0	0	0		0	0	0	0	0	0		0.962462	0.959142	0.977873	0.96298	0.967534	0.961079		308.463	293.797	299.937	282.343	277.391	265.423		31.7942	35.9822	36.4907	32.098
133298		344.589	335.738	305.31	312.226	279.946	290.967				0	0	0	0	0	0		0	0	0	0	0	0		0	0	0	0	0	0		0.962495	0.958785	0.977882	0.962961	0.967167	0.960633		344.589	335.738	305.31	312.226	279.946	290.967		31.7457	35.318	36.4907	32.098
133378		311.837	328.791	308.347	320.046	288.29	249.798				0	0	0	0	0	0		0	0	0	0	0	0		0	0	0	0	0	0		0.962481	0.958752	0.977854	0.96258	0.967748	0.960831		311.837	328.791	308.347	320.046	288.29	249.798		31.7457	35.0925	36.4907	31.9848
133458		320.481	314.207	274.831	256.796	277.381	227.623				0	0	0	0	0	0		0	0	0	0	0	0		0	0	0	0	0	0		0.962581	0.958978	0.978149	0.962546	0.967735	0.960961		320.481	314.207	274.831	282.777	277.381	263.899		32.0263	34.969	36.218	31.4837
133538		323.319	322.275	287.694	285.956	254.257	262.284				0	0	0	0	0	0		0	0	0	0	0	0		0	0	0	0	0	0		0.962629	0.959021	0.978093	0.962862	0.967673	0.961006		323.319	322.275	287.694	285.956	254.257	262.284		32.1137	34.9282	36.3648	31.6913
133618		303.865	283.999	276.048	277.013	298.25	249.935				0	0	0	0	0	0		0	0	0	0	0	0		0	0	0	0	0	0		0.962651	0.958758	0.977662	0.963027	0.968046	0.961017		303.865	313.351	276.048	277.013	298.25	249.935		32.0263	35.2535	36.3648	31.8598
133718		294.924	351.521	290.129	264.95	261.475	270.435				0	0	0	0	0	0		0	0	0	0	0	0		0	0	0	0	0	0		0.961956	0.958873	0.976839	0.963158	0.968361	0.961676		317.695	351.521	290.129	264.95	261.475	270.435		32.0263	35.2323	36.013	32.1145
133798		300.769	310.183	286.38	284.661	261.599	263.84				0	0	0	0	0	0		0	0	0	0	0	0		0	0	0	0	0	0		0.96195	0.958557	0.976941	0.963544	0.968515	0.961116		300.769	310.183	286.38	284.661	261.599	263.84		31.9298	35.1107	35.9343	31.8833
133878		269.059	288.576	246.286	261.343	245.139	237.895				0	0	0	0	0	0		0	0	0	0	0	0		0	0	0	0	0	0		0.961482	0.95875	0.976418	0.963259	0.968308	0.96108		317.748	288.576	298.052	261.343	277.446	264.259		31.8335	34.912	35.8865	31.7893
133998		297.808	257.598	258.699	222.623	251.814	217.811				0	0	0	0	0	0		0	0	0	0	0	0		0	0	0	0	0	0		0.961688	0.959277	0.975864	0.961969	0.968447	0.960691		317.725	313.21	298.11	283.78	251.814	264.286		31.8335	34.912	35.7682	31.8648
134098		278.834	288.092	265.131	233.317	270.502	260.408				0	0	0	0	0	0		0	0	0	0	0	0		0	0	0	0	0	0		0.961349	0.959681	0.976094	0.960866	0.968378	0.960347		317.762	313.115	298.082	283.859	270.502	260.408		31.8335	34.7523	35.5825	31.553
134178		326.852	305.443	316.635	274.395	255.997	258.399				0	0	0	0	0	0		0	0	0	0	0	0		0	0	0	0	0	0		0.961235	0.959209	0.976288	0.960214	0.968777	0.959712		326.852	305.443	316.635	274.395	255.997	258.399		31.8335	34.7523	35.5825	31.2942
134258		330.427	318.64	305.964	276.697	307.337	311.922				0	0	0	0	0	0		0	0	0	0	0	0		0	0	0	0	0	0		0.961109	0.959663	0.976188	0.960515	0.968536	0.958387		330.427	318.64	305.964	276.697	307.337	311.922		31.7638	34.7523	35.4515	31.2942
134338		312.115	296.473	302.752	301.37	269.401	281.192				0	0	0	0	0	0		0	0	0	0	0	0		0	0	0	0	0	0		0.961331	0.959273	0.976158	0.95962	0.967956	0.957913		312.115	296.473	302.752	301.37	269.401	281.192		31.8325	34.6898	35.575	31.0855
134438		288.685	293.97	275.828	258.344	272.536	244.596				0	0	0	0	0	0		0	0	0	0	0	0		0	0	0	0	0	0		0.96184	0.95978	0.976242	0.959838	0.967754	0.958521		318.006	293.97	275.828	284.164	272.536	264.423		32.1418	35.0017	35.8468	31.1898
134518		299.8	308.414	279.779	252.446	291.255	248.495				0	0	0	0	0	0		0	0	0	0	0	0		0	0	0	0	0	0		0.962129	0.959886	0.976011	0.960117	0.967232	0.958563		318.284	308.414	279.779	284.484	291.255	264.722		32.5788	34.8117	35.4768	31.4007
134598		299.827	281.416	270.699	255.046	253.083	252.321				0	0	0	0	0	0		0	0	0	0	0	0		0	0	0	0	0	0		0.962494	0.960097	0.975207	0.959865	0.967082	0.958193		318.436	313.387	270.699	284.565	253.083	252.321		32.8665	34.646	35.7083	31.4007
134678		299.258	299.323	289.522	269.734	261.519	247.906				0	0	0	0	0	0		0	0	0	0	0	0		0	0	0	0	0	0		0.962793	0.960563	0.974387	0.95979	0.967423	0.95788		318.498	299.323	289.522	269.734	261.519	265.429		32.9013	34.4375	35.6188	30.962
134758		292.949	288.79	289.368	262.301	238.41	250.54				0	0	0	0	0	0		0	0	0	0	0	0		0	0	0	0	0	0		0.963125	0.961096	0.974128	0.959853	0.967647	0.957672		318.48	288.79	289.368	262.301	278.62	250.54		32.9013	34.4375	35.9433	30.928
134858		313.896	291.149	260.106	270.752	233.225	250.984				0	0	0	0	0	0		0	0	0	0	0	0		0	0	0	0	0	0		0.963427	0.961355	0.973568	0.959879	0.967353	0.95718		313.896	291.149	298.991	270.752	278.647	250.984		32.9013	34.1655	35.9433	30.8033
134998		302.234	255.36	269.53	234.84	271.373	239.199				0	0	0	0	0	0		0	0	0	0	0	0		0	0	0	0	0	0		0.963892	0.96132	0.97401	0.960163	0.967033	0.956516		302.234	313.093	298.99	285.135	271.373	265.499		32.9013	34.1655	35.7398	30.681
135078		338.981	274.295	263.214	263.556	260.111	269.854				0	0	0	0	0	0		0	0	0	0	0	0		0	0	0	0	0	0		0.964386	0.961806	0.974179	0.960672	0.967138	0.956517		338.981	313.026	298.989	263.556	260.111	269.854		32.8325	34.0617	35.4592	30.681
135158		310.804	277.915	300.975	282.247	312.525	283.853				0	0	0	0	0	0		0	0	0	0	0	0		0	0	0	0	0	0		0.964809	0.962365	0.974338	0.96105	0.967527	0.956386		310.804	312.949	300.975	282.247	312.525	283.853		32.368	34.0375	35.247	30.1115
135238		316.964	310.857	276.696	271.704	270.733	270.301				0	0	0	0	0	0		0	0	0	0	0	0		0	0	0	0	0	0		0.965252	0.962969	0.974124	0.961334	0.96758	0.956575		316.964	310.857	276.696	271.704	270.733	270.301		32.368	34.0082	35.1697	30.1733
135358		315.939	296.868	258.52	279.621	274.984	263.851				0	0	0	0	0	0		0	0	0	0	0	0		0	0	0	0	0	0		0.965841	0.962977	0.974294	0.961934	0.967597	0.957364		315.939	296.868	299.088	279.621	274.984	263.851		32.5525	34.0505	35.1435	30.1938
135442		323.631	325.819	286.395	272.878	278.328	263.887				0	0	0	0	0	0		0	0	0	0	0	0		0	0	0	0	0	0		0.966763	0.961167	0.974897	0.962451	0.967071	0.957955		323.631	325.819	286.395	272.878	278.328	263.887		32.1245	34.0505	35.3492	30.1938
135518		306.596	313.531	273.269	235.903	263.223	256.816				0	0	0	0	0	0		0	0	0	0	0	0		0	0	0	0	0	0		0.966592	0.959749	0.974871	0.962525	0.966412	0.958358		306.596	313.531	273.269	285.266	263.223	256.816		32.1245	34.0505	34.9505	29.9115
135598		286.888	303.176	275.216	274.098	251.412	254.73				0	0	0	0	0	0		0	0	0	0	0	0		0	0	0	0	0	0		0.966913	0.960188	0.974884	0.9622	0.966223	0.958559		317.797	303.176	275.216	274.098	251.412	254.73		32.0168	33.6737	34.7455	29.8465
135678		275.967	264.731	259.259	255.357	265.666	254.994				0	0	0	0	0	0		0	0	0	0	0	0		0	0	0	0	0	0		0.967152	0.960364	0.975534	0.962787	0.965875	0.95884		317.783	313.902	299.166	285.369	265.666	254.994		32.4123	33.6737	34.3117	29.9753
135778		295.72	273.675	276.078	270.797	255.348	242.542				0	0	0	0	0	0		0	0	0	0	0	0		0	0	0	0	0	0		0.967583	0.960977	0.975666	0.963083	0.966197	0.959104		317.736	313.696	276.078	270.797	255.348	265.797		32.1135	33.6737	34.1245	29.888
135858		304.466	303.406	310.722	276.57	242.946	253.44				0	0	0	0	0	0		0	0	0	0	0	0		0	0	0	0	0	0		0.968114	0.961607	0.975603	0.963481	0.966782	0.959694		304.466	303.406	310.722	276.57	278.706	253.44		32.1135	33.6737	34.0725	29.7233
135998		334.207	318.086	334.965	316.978	303.679	247.618				0	0	0	0	0	0		0	0	0	0	0	0		0	0	0	0	0	0		0.968425	0.962243	0.975966	0.964219	0.967442	0.960163		334.207	318.086	334.965	316.978	303.679	265.622		32.1135	33.4762	34.0725	29.7233
136078		332.575	321.531	354.492	266.119	272.064	272.503				0	0	0	0	0	0		0	0	0	0	0	0		0	0	0	0	0	0		0.968903	0.963079	0.976507	0.964901	0.968429	0.960914		332.575	321.531	354.492	266.119	272.064	272.503		31.961	33.3517	33.7745	29.672
136158		332.715	302.174	272.616	307.88	259.385	240.391				0	0	0	0	0	0		0	0	0	0	0	0		0	0	0	0	0	0		0.969724	0.964163	0.976454	0.965888	0.969457	0.961949		332.715	302.174	299.323	307.88	259.385	265.574		31.9422	33.459	33.6978	29.6275
136238		316.193	305.591	252.032	257.62	244.097	260.735				0	0	0	0	0	0		0	0	0	0	0	0		0	0	0	0	0	0		0.970095	0.964909	0.976032	0.966509	0.970489	0.962841		316.193	305.591	300.06	285.054	278.697	260.735		31.8837	33.467	33.7223	29.5575
136318		290.998	260.092	280.568	283.75	264.064	265.425				0	0	0	0	0	0		0	0	0	0	0	0		0	0	0	0	0	0		0.970587	0.965701	0.976502	0.966828	0.971442	0.963525		317.331	313.485	280.568	283.75	264.064	265.425		31.8077	33.5847	33.8973	29.5575
136398		306.431	286.284	287.18	271.14	272.929	252.059				0	0	0	0	0	0		0	0	0	0	0	0		0	0	0	0	0	0		0.971334	0.966643	0.977118	0.967448	0.972542	0.964108		306.431	313.235	287.18	271.14	272.929	252.059		31.8077	33.5847	33.619	29.5058
136478		286.293	264.903	276.023	237.794	312.947	237.579				0	0	0	0	0	0		0	0	0	0	0	0		0	0	0	0	0	0		0.972049	0.967414	0.977555	0.967605	0.973051	0.964578		317.109	313.08	276.023	284.836	312.947	265.47		31.4447	33.5847	33.519	29.2938
136558		295.681	274.525	282.742	249.322	240.355	240.94				0	0	0	0	0	0		0	0	0	0	0	0		0	0	0	0	0	0		0.972696	0.968211	0.978079	0.968158	0.973471	0.96507		317.023	313.22	282.742	284.733	278.646	265.461		31.4447	33.7552	33.4365	29.212
136658		280.81	288.735	248.085	241.929	262.85	241.904				0	0	0	0	0	0		0	0	0	0	0	0		0	0	0	0	0	0		0.973504	0.968886	0.978007	0.969008	0.973574	0.965541		316.947	313.086	299.859	284.517	262.85	265.452		31.8077	33.7552	33.2865	29.1595
136758		319.584	318.088	307.635	274.823	291.126	277.62				0	0	0	0	0	0		0	0	0	0	0	0		0	0	0	0	0	0		0.974168	0.969746	0.978627	0.969862	0.974412	0.965938		319.584	318.088	307.635	274.823	291.126	277.62		31.8077	33.8197	33.2865	29.1595
136858		343.552	301.674	307.164	333.074	296.203	270.321				0	0	0	0	0	0		0	0	0	0	0	0		0	0	0	0	0	0		0.975027	0.970729	0.979286	0.970694	0.975189	0.966663		343.552	301.674	307.164	333.074	296.203	270.321		31.8662	33.7552	33.2865	29.0268
136998		306.094	281.309	277.433	275.454	283.659	248.46				0	0	0	0	0	0		0	0	0	0	0	0		0	0	0	0	0	0		0.975915	0.971204	0.978966	0.971297	0.975563	0.967622		306.094	312.979	277.433	275.454	283.659	265.442		31.8837	33.8722	33.2277	28.903
137078		327.732	306.385	307.149	285.679	284.685	239.821				0	0	0	0	0	0		0	0	0	0	0	0		0	0	0	0	0	0		0.976908	0.972041	0.979429	0.972114	0.976495	0.968582		327.732	306.385	307.149	285.679	284.685	265.451		31.9862	34.0095	33.3315	29.0813
137158		311.559	287.655	293.689	252.787	276.359	234.716				0	0	0	0	0	0		0	0	0	0	0	0		0	0	0	0	0	0		0.977606	0.972882	0.980246	0.97275	0.977475	0.969666		311.559	312.96	293.689	284.304	276.359	265.46		31.6405	33.9628	33.3833	29.1302
137238		287.115	318.186	276.581	273.044	274.039	242.241				0	0	0	0	0	0		0	0	0	0	0	0		0	0	0	0	0	0		0.978509	0.973775	0.979626	0.973281	0.977921	0.970586		316.798	318.186	276.581	273.044	274.039	265.443		31.6232	33.81	33.3833	28.978
137318		298.156	319.346	247.994	286.718	269.096	238.435				0	0	0	0	0	0		0	0	0	0	0	0		0	0	0	0	0	0		0.979529	0.974597	0.979302	0.974138	0.978461	0.971432		316.87	319.346	299.969	286.718	269.096	265.455		31.461	33.7615	33.3833	28.881
137418		296.173	306.087	285.889	238.775	253.976	256.697				0	0	0	0	0	0		0	0	0	0	0	0		0	0	0	0	0	0		0.980087	0.975703	0.979697	0.97515	0.979735	0.971319		316.797	306.087	285.889	284.151	253.976	256.697		31.423	33.7615	33.4465	29.0407
137498		282.453	322.664	284.793	273.42	279.851	257.105				0	0	0	0	0	0		0	0	0	0	0	0		0	0	0	0	0	0		0.9804	0.976604	0.979096	0.975588	0.98051	0.97114		316.756	322.664	284.793	273.42	279.851	257.105		31.4057	33.6052	33.0515	29.0407
137598		335.949	326.342	335.348	328.339	318.594	296.371				0	0	0	0	0	0		0	0	0	0	0	0		0	0	0	0	0	0		0.980485	0.977465	0.978007	0.97604	0.980924	0.971859		335.949	326.342	335.348	328.339	318.594	296.371		31.4057	33.6052	32.7542	28.881
137678		285.377	351.47	293.622	274.781	304.332	252.091				0	0	0	0	0	0		0	0	0	0	0	0		0	0	0	0	0	0		0.980716	0.978455	0.978555	0.976927	0.981626	0.972768		316.715	351.47	293.622	274.781	304.332	252.091		31.4057	33.6052	32.7542	28.881
137778		294.965	348.58	306.388	289.571	260.358	276.982				0	0	0	0	0	0		0	0	0	0	0	0		0	0	0	0	0	0		0.981486	0.979283	0.977727	0.977557	0.982369	0.973638		316.646	348.58	306.388	289.571	260.358	276.982		31.325	33.6052	32.64	28.8392
137878		286.481	304.658	280.572	275.335	278.721	248.306				0	0	0	0	0	0		0	0	0	0	0	0		0	0	0	0	0	0		0.982247	0.980511	0.977522	0.978513	0.98259	0.973809		316.721	304.658	280.572	275.335	278.721	265.615		31.2243	32.734	32.248	28.868
137998		282.35	286.236	269.607	258.167	290.368	241.138				0	0	0	0	0	0		0	0	0	0	0	0		0	0	0	0	0	0		0.98281	0.981459	0.977612	0.979642	0.983407	0.973899		316.854	312.194	300.912	284.067	290.368	265.844		30.901	32.0453	31.9535	28.9317
138078		320.614	285.264	288.579	253.507	250.622	253.554				0	0	0	0	0	0		0	0	0	0	0	0		0	0	0	0	0	0		0.983402	0.98244	0.977918	0.980628	0.983622	0.975046		320.614	312.191	288.579	284.096	278.359	253.554		30.707	32.0453	32.277	28.9553
138158		278.123	254.526	272.827	263.83	278.536	240.365				0	0	0	0	0	0		0	0	0	0	0	0		0	0	0	0	0	0		0.984047	0.983003	0.978292	0.981135	0.983898	0.975387		316.895	312.084	300.952	263.83	278.536	266.093		30.707	32.0453	32.277	28.81
138258		315.033	290.265	252.675	273.791	254.82	247.115				0	0	0	0	0	0		0	0	0	0	0	0		0	0	0	0	0	0		0.984796	0.983466	0.978955	0.981762	0.984466	0.975754		315.033	311.751	300.922	273.791	254.82	266.219		30.707	31.889	32.277	28.81
138358		309.515	338.772	298.373	322.496	301.779	299.817				0	0	0	0	0	0		0	0	0	0	0	0		0	0	0	0	0	0		0.985889	0.98454	0.979631	0.982397	0.984898	0.976619		309.515	338.772	298.373	322.496	301.779	299.817		30.7165	31.889	31.6132	28.761
138438		348.331	326.332	322.928	310.081	268.62	258.155				0	0	0	0	0	0		0	0	0	0	0	0		0	0	0	0	0	0		0.986507	0.98541	0.980154	0.983042	0.985675	0.97748		348.331	326.332	322.928	310.081	268.62	258.155		30.5138	31.889	31.1427	28.761
138558		335.522	304.94	328.531	274.839	300.303	256.897				0	0	0	0	0	0		0	0	0	0	0	0		0	0	0	0	0	0		0.986729	0.985985	0.980361	0.983226	0.986303	0.977945		335.522	304.94	328.531	274.839	300.303	256.897		30.4023	31.889	31.1427	28.6803
138638		290.485	316.243	309.961	277.597	258.018	262.836				0	0	0	0	0	0		0	0	0	0	0	0		0	0	0	0	0	0		0.987359	0.986713	0.980716	0.983772	0.987114	0.978414		316.683	316.243	309.961	277.597	258.018	262.836		30.3163	32.5525	31.1427	28.6803
138718		297.492	309.674	286.887	254.32	297.524	266.199				0	0	0	0	0	0		0	0	0	0	0	0		0	0	0	0	0	0		0.987999	0.987321	0.980961	0.984239	0.987728	0.979126		316.636	309.674	286.887	283.822	297.524	266.199		30.3163	31.889	31.1427	28.617
138798		286.834	312.443	273.611	310.738	306.865	241.272				0	0	0	0	0	0		0	0	0	0	0	0		0	0	0	0	0	0		0.988796	0.988379	0.981383	0.98528	0.987643	0.97918		316.701	312.443	300.625	310.738	306.865	266.206		30.66	31.8023	31.245	28.5885
138878		303.647	308.14	283.657	298.311	273.701	212.507				0	0	0	0	0	0		0	0	0	0	0	0		0	0	0	0	0	0		0.989337	0.989072	0.981926	0.985953	0.986494	0.979372		316.839	308.14	283.657	298.311	273.701	266.262		30.7555	31.696	30.707	28.3732
138998		290.312	284.779	293.673	256.659	291.408	268.851				0	0	0	0	0	0		0	0	0	0	0	0		0	0	0	0	0	0		0.989843	0.989532	0.982595	0.986338	0.986148	0.980096		316.923	310.987	293.673	284.057	291.408	268.851		30.923	31.617	29.9832	28.247
139098		295.325	274.872	295.799	247.909	272.147	239.764				0	0	0	0	0	0		0	0	0	0	0	0		0	0	0	0	0	0		0.990427	0.990254	0.983283	0.986881	0.986972	0.980766		316.7	310.893	295.799	284.042	272.147	266.206		30.7075	31.617	29.719	28.247
139178		312.056	308.893	298.883	291.721	274.37	246.4				0	0	0	0	0	0		0	0	0	0	0	0		0	0	0	0	0	0		0.990389	0.991058	0.984048	0.987739	0.987449	0.981557		312.056	308.893	298.883	291.721	274.37	266.237		30.6435	31.696	29.719	28.575
139278		322.544	350.999	324.769	308.123	279.839	297.537				0	0	0	0	0	0		0	0	0	0	0	0		0	0	0	0	0	0		0.990351	0.991953	0.984886	0.988338	0.988433	0.982258		322.544	350.999	324.769	308.123	279.839	297.537		30.5288	31.696	29.7113	28.607
139398		323.711	306.716	304.73	279.35	306.753	240.883				0	0	0	0	0	0		0	0	0	0	0	0		0	0	0	0	0	0		0.991121	0.992659	0.984171	0.988896	0.988627	0.982336		323.711	306.716	304.73	279.35	306.753	266.206		30.4365	31.8023	29.7113	28.935
139478		318.228	264.801	306.777	260.787	245.737	243.801				0	0	0	0	0	0		0	0	0	0	0	0		0	0	0	0	0	0		0.991394	0.992197	0.984582	0.989167	0.988973	0.982213		318.228	310.826	306.777	283.999	278.301	266.211		30.4365	31.696	29.7113	29.2062
139558		281.082	319.465	331.457	284.942	263.147	236.243				0	0	0	0	0	0		0	0	0	0	0	0		0	0	0	0	0	0		0.991827	0.991516	0.983859	0.9894	0.98875	0.982577		316.594	319.465	331.457	284.942	263.147	266.189		30.5288	32.0163	29.6725	28.935
139638		303.336	284.31	296.454	269.349	270.531	226.643				0	0	0	0	0	0		0	0	0	0	0	0		0	0	0	0	0	0		0.992427	0.991625	0.984623	0.988752	0.988673	0.983329		316.668	311.174	296.454	269.349	270.531	266.23		30.652	32.1453	29.6643	28.935
139718		305.617	294.796	309.148	281.783	237.558	255.426				0	0	0	0	0	0		0	0	0	0	0	0		0	0	0	0	0	0		0.992401	0.992153	0.985023	0.988067	0.989305	0.983694		305.617	294.796	309.148	281.783	278.494	255.426		30.6722	31.9995	29.6643	28.8252
139798		308.809	278.247	314.371	269.777	265.294	252.933				0	0	0	0	0	0		0	0	0	0	0	0		0	0	0	0	0	0		0.992367	0.992531	0.985665	0.988683	0.989098	0.984165		308.809	311.02	314.371	269.777	265.294	252.933		30.4975	31.9567	29.7742	28.8252
139878		275.373	293.553	280.075	260.945	270.644	232.468				0	0	0	0	0	0		0	0	0	0	0	0		0	0	0	0	0	0		0.992877	0.99295	0.986256	0.988817	0.989176	0.984405		316.802	310.966	280.075	284.034	270.644	266.384		30.4975	31.9567	29.7742	28.6587
139998		319.267	293.117	276.285	248.384	262.556	263.215				0	0	0	0	0	0		0	0	0	0	0	0		0	0	0	0	0	0		0.993435	0.993545	0.986897	0.989415	0.989477	0.984451		319.267	310.833	299.997	283.804	262.556	263.215		30.6328	31.7853	29.7742	28.5612
140078		350.729	354.679	327.538	300.673	283.056	271.707				0	0	0	0	0	0		0	0	0	0	0	0		0	0	0	0	0	0		0.993859	0.994101	0.987319	0.990092	0.99002	0.985166		350.729	354.679	327.538	300.673	283.056	271.707		30.5325	31.7425	29.7742	28.5695
140178		318.434	307.63	324.295	304.865	287.539	297.798				0	0	0	0	0	0		0	0	0	0	0	0		0	0	0	0	0	0		0.994398	0.993672	0.988086	0.990567	0.990758	0.985535		318.434	307.63	324.295	304.865	287.539	297.798		30.317	31.6925	29.8515	28.5695
140278		272.756	292.771	296.019	276.766	284.715	258.593				0	0	0	0	0	0		0	0	0	0	0	0		0	0	0	0	0	0		0.99476	0.992849	0.988589	0.990869	0.989608	0.985933		316.772	310.845	296.019	276.766	284.715	258.593		30.317	31.6925	29.8515	28.5695
140358		284.582	264.096	298.988	261.225	294.191	268.132				0	0	0	0	0	0		0	0	0	0	0	0		0	0	0	0	0	0		0.994977	0.993331	0.988738	0.991173	0.988285	0.985633		316.744	310.727	298.988	283.798	294.191	268.132		30.1938	31.2933	29.8515	28.6825
140438		287.301	284.065	308.116	262.395	281.653	230.447				0	0	0	0	0	0		0	0	0	0	0	0		0	0	0	0	0	0		0.995582	0.993872	0.987888	0.991937	0.989146	0.985918		316.875	310.822	308.116	283.856	281.653	266.254		30.0973	31.6925	30.2602	28.5075
140518		291.785	279.181	269.678	253.013	292.209	283.852				0	0	0	0	0	0		0	0	0	0	0	0		0	0	0	0	0	0		0.995957	0.994033	0.987094	0.992372	0.98962	0.985673		316.942	310.808	300.991	284.004	292.209	283.852		30.166	31.6925	30.293	28.453
140598		292.83	288.519	303.008	268.199	278.677	245.231				0	0	0	0	0	0		0	0	0	0	0	0		0	0	0	0	0	0		0.99609	0.994392	0.98732	0.992683	0.989988	0.985458		317.028	310.777	303.008	268.199	278.677	266.285		30.1128	31.6925	30.2545	28.3625
140697		265.284	285.449	287.658	242.979	235.143	252.409				0	0	0	0	0	0		0	0	0	0	0	0		0	0	0	0	0	0		0.996285	0.994006	0.987298	0.99356	0.990288	0.985943		317.015	310.853	287.658	284.037	278.706	266.39		30.1128	31.9068	30.2375	28.552
140778		280.355	265.894	282.577	262.662	255.53	233.907				0	0	0	0	0	0		0	0	0	0	0	0		0	0	0	0	0	0		0.996518	0.993425	0.987433	0.994012	0.990843	0.985998		316.917	311.141	282.577	284.069	278.71	266.525		29.9743	31.9113	30.2375	28.5672
140858		276.649	297.771	290.683	270.572	266.047	227.058				0	0	0	0	0	0		0	0	0	0	0	0		0	0	0	0	0	0		0.996568	0.993687	0.988008	0.994538	0.991038	0.985952		316.915	297.771	290.683	270.572	266.047	266.571		29.8195	31.9113	30.218	28.5672
140998		323.491	309.164	309.596	338.138	288.269	299.881				0	0	0	0	0	0		0	0	0	0	0	0		0	0	0	0	0	0		0.996908	0.993771	0.988529	0.994843	0.990922	0.986337		323.491	309.164	309.596	338.138	288.269	299.881		29.9743	31.9113	30.083	28.7827
141098		313.133	294.41	317.491	299.055	298.325	255.729				0	0	0	0	0	0		0	0	0	0	0	0		0	0	0	0	0	0		0.997006	0.994073	0.988911	0.994924	0.991019	0.98672		313.133	311.033	317.491	299.055	298.325	255.729		29.9743	31.803	30.083	28.7312
141198		279.577	278.085	310.246	253.68	267.839	258.32				0	0	0	0	0	0		0	0	0	0	0	0		0	0	0	0	0	0		0.997396	0.994673	0.989329	0.99516	0.991021	0.987121		316.855	310.955	310.246	284.093	267.839	258.32		29.9743	31.4983	29.6043	28.725
141278		306.532	337.66	288.657	278.128	274.757	269.007				0	0	0	0	0	0		0	0	0	0	0	0		0	0	0	0	0	0		0.997449	0.995046	0.989376	0.995841	0.99031	0.986771		306.532	337.66	288.657	278.128	274.757	269.007		29.958	31.3343	29.4013	28.6078
141358		317.169	290.441	312.582	269.889	239.37	232.88				0	0	0	0	0	0		0	0	0	0	0	0		0	0	0	0	0	0		0.997227	0.995511	0.989373	0.995844	0.99014	0.986417		317.169	311.059	312.582	269.889	279.036	266.825		30.0813	31.332	29.3543	28.6875
141438		291.262	280.373	333.817	248.204	271.315	238.374				0	0	0	0	0	0		0	0	0	0	0	0		0	0	0	0	0	0		0.997017	0.995388	0.989535	0.995952	0.990316	0.986624		317.111	311.085	333.817	284.854	271.315	267.148		30.116	31.3838	29.4193	28.6515
141518		299.107	272.199	335.355	244.018	264.234	228.167				0	0	0	0	0	0		0	0	0	0	0	0		0	0	0	0	0	0		0.997247	0.995364	0.989758	0.996557	0.989916	0.986921		317.104	311.09	335.355	285.046	264.234	267.427		30.116	31.3603	29.4193	28.7125
141598		248.771	301.908	305.958	284.075	244.747	242.613				0	0	0	0	0	0		0	0	0	0	0	0		0	0	0	0	0	0		0.997436	0.995276	0.988711	0.996717	0.989569	0.987256		317.156	301.908	305.958	284.075	279.373	267.484		30.205	31.3603	29.8423	28.2518
141678		287.628	286.619	295.068	256.762	262.671	237.354				0	0	0	0	0	0		0	0	0	0	0	0		0	0	0	0	0	0		0.996979	0.99521	0.987864	0.997043	0.989644	0.987573		317.185	311.119	295.068	285.268	262.671	267.468		30.205	31.3603	29.8423	28.6798
141778		290.477	311.687	298.256	256.84	263.192	241.626				0	0	0	0	0	0		0	0	0	0	0	0		0	0	0	0	0	0		0.996377	0.995871	0.987919	0.997438	0.990199	0.98806		317.134	311.687	298.256	285.364	263.192	267.559		30.116	31.3953	29.8423	28.9712
141878		311.408	353.062	338.392	307.969	267.297	284.077				0	0	0	0	0	0		0	0	0	0	0	0		0	0	0	0	0	0		0.996755	0.996246	0.988298	0.997914	0.990671	0.987809		311.408	353.062	338.392	307.969	267.297	284.077		30.116	31.189	29.8423	28.7247
141998		308.562	306.951	321.755	294.133	316.024	294.962				0	0	0	0	0	0		0	0	0	0	0	0		0	0	0	0	0	0		0.997217	0.996228	0.988652	0.998058	0.991087	0.98735		308.562	306.951	321.755	294.133	316.024	294.962		30.116	31.0415	29.877	28.5157
142098		314.317	274.854	303.428	283.489	283.788	265.481				0	0	0	0	0	0		0	0	0	0	0	0		0	0	0	0	0	0		0.997576	0.996614	0.988921	0.998261	0.991257	0.987875		314.317	311.166	303.428	283.489	283.788	265.481		30.161	31.189	29.877	28.2242
142177		284.977	305.284	302.895	264.558	271.09	271.355				0	0	0	0	0	0		0	0	0	0	0	0		0	0	0	0	0	0		0.997722	0.996819	0.989351	0.998827	0.991727	0.988267		317.146	305.284	302.895	285.25	271.09	271.355		30.205	31.0415	30.282	28.4532
142258		311.742	323.752	294.485	261.256	239.916	241.522				0	0	0	0	0	0		0	0	0	0	0	0		0	0	0	0	0	0		0.997527	0.996847	0.988851	0.999131	0.991668	0.988177		311.742	323.752	294.485	285.361	279.843	267.703		30.2337	31.0415	30.2678	28.693
142338		321.505	273.462	294.262	264.291	296.944	230.1				0	0	0	0	0	0		0	0	0	0	0	0		0	0	0	0	0	0		0.99738	0.996771	0.988628	0.998824	0.991556	0.987792		321.505	311.448	294.262	285.447	296.944	267.741		30.0645	31.111	30.1055	28.773
142418		316.893	285.811	277.152	255.482	271.327	229.243				0	0	0	0	0	0		0	0	0	0	0	0		0	0	0	0	0	0		0.997483	0.996917	0.988662	0.998596	0.99177	0.988168		316.893	311.704	301.583	285.487	271.327	267.704		29.997	30.951	29.4423	28.8007
142498		258.316	276.081	281.719	282.076	252.609	254.298				0	0	0	0	0	0		0	0	0	0	0	0		0	0	0	0	0	0		0.997612	0.99695	0.988637	0.99877	0.992051	0.988046		317.337	311.7	301.585	282.076	279.939	267.716		29.997	30.951	29.2233	28.813
142578		258.679	283.626	272.526	236.002	252.513	227.432				0	0	0	0	0	0		0	0	0	0	0	0		0	0	0	0	0	0		0.997625	0.997113	0.988744	0.998969	0.992422	0.987534		317.149	311.683	301.577	285.669	279.925	267.767		29.9532	30.951	29.2233	28.9323
142657		259.537	309.328	273.452	269.037	249.654	266.551				0	0	0	0	0	0		0	0	0	0	0	0		0	0	0	0	0	0		0.997485	0.997358	0.988995	0.999293	0.992512	0.987353		317.154	309.328	301.54	285.654	279.92	266.551		29.9532	30.951	29.2233	28.9323
142738		284.299	263.042	259.115	253.984	255.628	221.037				0	0	0	0	0	0		0	0	0	0	0	0		0	0	0	0	0	0		0.997788	0.997565	0.989267	0.999133	0.992736	0.987627		317.143	311.602	301.462	285.661	279.908	267.757		29.885	30.8558	29.15	28.8745
142858		329.261	347.243	332.421	275.35	302.035	278.333				0	0	0	0	0	0		0	0	0	0	0	0		0	0	0	0	0	0		0.99799	0.997684	0.989643	0.999185	0.992967	0.98797		329.261	347.243	332.421	275.35	302.035	278.333		29.9532	30.8558	29.15	28.8745
142998		308.812	312.191	287.414	326.595	284.577	294.243				0	0	0	0	0	0		0	0	0	0	0	0		0	0	0	0	0	0		0.998017	0.998012	0.989954	0.999182	0.993341	0.98838		308.812	312.191	287.414	326.595	284.577	294.243		29.997	30.8558	29.15	28.833
143078		297.167	266.884	293.518	279.09	277.658	263.419				0	0	0	0	0	0		0	0	0	0	0	0		0	0	0	0	0	0		0.998127	0.99815	0.990849	0.999255	0.993963	0.989126		317.491	311.498	293.518	279.09	277.658	263.419		30.104	30.8558	29.1665	28.8642
143157		288.93	308.941	331.836	278.445	253.978	264.375				0	0	0	0	0	0		0	0	0	0	0	0		0	0	0	0	0	0		0.998388	0.998448	0.991294	0.999357	0.993981	0.989102		317.622	308.941	331.836	278.445	279.945	264.375		30.3392	30.7985	29.3012	28.8875
143238		310.859	313.673	298.065	313.404	285.831	247.815				0	0	0	0	0	0		0	0	0	0	0	0		0	0	0	0	0	0		0.998422	0.998349	0.9913	0.999515	0.993663	0.988492		310.859	313.673	298.065	313.404	285.831	267.897		30.2463	30.3798	29.1085	28.7588
143318		311.392	270.981	289.927	281.446	257.083	230.067				0	0	0	0	0	0		0	0	0	0	0	0		0	0	0	0	0	0		0.998139	0.998464	0.991457	0.999898	0.994061	0.988376		311.392	311.442	289.927	281.446	280.236	267.975		30.011	30.1438	29.0652	28.7818
143398		284.909	285.126	307.191	278.809	253.779	232.032				0	0	0	0	0	0		0	0	0	0	0	0		0	0	0	0	0	0		0.998085	0.998371	0.991743	0.999733	0.993922	0.988665		317.267	311.148	307.191	278.809	279.945	267.933		29.904	30.0598	28.7142	28.7818
143479		262.778	267.675	287.933	234.211	259.259	236.665				0	0	0	0	0	0		0	0	0	0	0	0		0	0	0	0	0	0		0.997994	0.998062	0.991749	0.999188	0.993719	0.988331		317.508	311.206	287.933	285.821	280.296	267.981		30.011	30.0598	28.5778	28.5475
143558		265.84	281.515	282.236	274.787	265.229	237.554				0	0	0	0	0	0		0	0	0	0	0	0		0	0	0	0	0	0		0.998156	0.998151	0.991614	0.999101	0.993554	0.988793		317.488	311.189	301.256	274.787	265.229	267.915		29.9422	29.8375	28.5055	28.282
143678		280.202	310.552	252.49	295.099	239.469	243.429				0	0	0	0	0	0		0	0	0	0	0	0		0	0	0	0	0	0		0.99848	0.998594	0.991741	0.99915	0.993954	0.989155		317.447	310.552	301.219	295.099	280.259	267.898		29.9422	29.765	28.5778	28.202
143758		365.679	320.602	310.382	303.448	288.377	253.789				0	0	0	0	0	0		0	0	0	0	0	0		0	0	0	0	0	0		0.998468	0.998822	0.992155	0.998657	0.993937	0.989261		365.679	320.602	310.382	303.448	288.377	267.898		29.732	29.7655	28.5778	28.1695
143838		332.418	312.455	321.114	275.707	283.659	287.242				0	0	0	0	0	0		0	0	0	0	0	0		0	0	0	0	0	0		0.999068	0.999191	0.99169	0.998354	0.994117	0.989123		332.418	312.455	321.114	275.707	283.659	287.242		29.8535	29.9748	28.5778	28.077
143998		300.51	333.186	280.358	257.344	264.114	225.185				0	0	0	0	0	0		0	0	0	0	0	0		0	0	0	0	0	0		0.999723	0.999729	0.991475	0.998689	0.993787	0.98879		317.625	333.186	301.614	285.814	280.366	268.131		29.7262	29.6145	28.6637	28.0088
144078		291.677	323.246	305.829	279.4	280.922	271.603				0	0	0	0	0	0		0	0	0	0	0	0		0	0	0	0	0	0		0.999722	0.99972	0.991304	0.999054	0.993338	0.988295		317.625	323.246	305.829	279.4	280.922	271.603		29.582	29.532	28.127	28.047
144158		293.082	339.792	324.789	259.98	267.057	262.567				0	0	0	0	0	0		0	0	0	0	0	0		0	0	0	0	0	0		0.999555	1.00003	0.991732	0.998987	0.993502	0.988394		317.716	339.792	324.789	285.876	267.057	262.567		29.5382	29.7385	28.127	27.7778
144238		290.683	288.605	274.889	278.244	285.419	248.861				0	0	0	0	0	0		0	0	0	0	0	0		0	0	0	0	0	0		0.999644	1.00031	0.991872	0.998698	0.993596	0.988677		317.996	311.869	301.586	278.244	285.419	268.135		29.77	29.4983	28.127	27.6753
144318		298.828	288.843	313.44	255.031	237.04	235.917				0	0	0	0	0	0		0	0	0	0	0	0		0	0	0	0	0	0		0.99977	1.0004	0.991442	0.998747	0.993704	0.988916		317.695	311.689	313.44	285.885	280.816	268.146		29.5382	29.2918	28.127	27.6753
144418		307.629	262.962	287.743	271.702	231.658	243.392				0	0	0	0	0	0		0	0	0	0	0	0		0	0	0	0	0	0		0.999634	1.00047	0.991505	0.999019	0.993927	0.989019		317.708	311.678	301.612	271.702	280.829	268.145		29.5382	29.2918	27.86	27.6753
144518		280.595	283.054	294.193	257.598	256.703	241.61				0	0	0	0	0	0		0	0	0	0	0	0		0	0	0	0	0	0		0.999824	1.00058	0.991709	0.999224	0.993995	0.989035		317.69	311.658	294.193	285.868	280.828	268.145		29.6315	29.532	27.86	27.5395
144598		352.679	337.04	318.678	301.661	285.614	279.701				0	0	0	0	0	0		0	0	0	0	0	0		0	0	0	0	0	0		0.999823	1.00031	0.991799	0.999368	0.993751	0.989196		352.679	337.04	318.678	301.661	285.614	279.701		29.6315	29.532	27.755	27.5395
144678		313.435	300.3	287.171	313.971	292.72	264.36				0	0	0	0	0	0		0	0	0	0	0	0		0	0	0	0	0	0		1.00015	1.00059	0.992013	0.999489	0.993368	0.989168		313.435	300.3	301.706	313.971	292.72	264.36		29.6315	29.532	28.282	27.2178
144798		290.761	319.779	280.089	305.976	276.233	225.199				0	0	0	0	0	0		0	0	0	0	0	0		0	0	0	0	0	0		1.00058	1.00105	0.99235	0.999802	0.993144	0.98959		317.78	319.779	301.917	305.976	276.233	268.456		29.77	29.4983	28.2937	27.1857
144878		287.564	271.699	287.944	261.646	272.579	243.328				0	0	0	0	0	0		0	0	0	0	0	0		0	0	0	0	0	0		1.00089	1.00151	0.992011	1.00034	0.99366	0.989758		318.107	311.966	302.405	285.962	272.579	268.4		30.1107	29.7565	28.2283	27.1575
144998		295.224	282.44	260.53	256.333	281.473	241.11				0	0	0	0	0	0		0	0	0	0	0	0		0	0	0	0	0	0		1.00121	1.0015	0.992234	1.00024	0.9939	0.989909		318.025	311.97	302.351	285.97	281.473	268.35		30.1455	29.2915	28.2283	27.1155
145078		294.849	290.496	295.923	263.169	273.964	256.447				0	0	0	0	0	0		0	0	0	0	0	0		0	0	0	0	0	0		1.0015	1.00171	0.991698	1.00049	0.994283	0.990262		317.949	311.926	295.923	285.953	273.964	256.447		30.1107	29	28.2283	27.1575
145157		317.414	261.518	249.378	257.656	243.087	227.87				0	0	0	0	0	0		0	0	0	0	0	0		0	0	0	0	0	0		1.00157	1.00135	0.992007	0.999853	0.99456	0.99065		317.414	312	302.406	286.002	280.912	268.145		29.7352	29	28.2283	27.1575
145278		301.175	283.54	298.992	251.193	257.531	221.706				0	0	0	0	0	0		0	0	0	0	0	0		0	0	0	0	0	0		1.0012	1.0014	0.991858	0.999984	0.994525	0.990832		317.719	311.753	298.992	285.992	280.913	268.133		29.7352	29.0333	28.2283	27.1575
145358		298.393	317.919	296.422	261.169	276.39	267.631				0	0	0	0	0	0		0	0	0	0	0	0		0	0	0	0	0	0		1.00081	1.00146	0.991681	0.999629	0.99457	0.990255		317.628	317.919	296.422	286.388	276.39	267.631		29.5035	29.0333	28.0542	27.4165
145438		317.631	334.146	308.71	281.564	335.736	275.523				0	0	0	0	0	0		0	0	0	0	0	0		0	0	0	0	0	0		1.0008	1.0016	0.991938	0.999916	0.994867	0.98981		317.631	334.146	308.71	281.564	335.736	275.523		29.5035	29.4983	28.0542	27.4165
145558		300.213	315.958	288.229	275.289	294.08	285.219				0	0	0	0	0	0		0	0	0	0	0	0		0	0	0	0	0	0		1.0009	1.00184	0.992151	0.999933	0.9949	0.990071		317.628	315.958	302.372	275.289	294.08	285.219		29.5382	29.4983	28.2283	27.4165
145638		305.587	315.007	250.048	280.423	279.674	261.756				0	0	0	0	0	0		0	0	0	0	0	0		0	0	0	0	0	0		1.00089	1.00193	0.992168	0.99983	0.994932	0.990331		317.628	315.007	302.368	280.423	279.674	261.756		29.5382	29.4983	28.2283	27.3745
145718		321.892	317.91	287.74	277.284	283.937	263.747				0	0	0	0	0	0		0	0	0	0	0	0		0	0	0	0	0	0		1.00135	1.00167	0.99228	0.999936	0.995221	0.990697		321.892	317.91	302.339	277.284	283.937	263.747		29.7352	29.2915	28.0542	27.8247
145798		337.102	305.465	263.546	280.823	258.555	238.287				0	0	0	0	0	0		0	0	0	0	0	0		0	0	0	0	0	0		1.00169	1.0019	0.99266	1.00035	0.995399	0.99115		337.102	305.465	302.241	280.823	281.464	268.477		29.7117	29.0457	27.9788	28.0883
145878		309.568	326.205	309.563	273.45	259.402	236.179				0	0	0	0	0	0		0	0	0	0	0	0		0	0	0	0	0	0		1.002	1.00226	0.993047	1.0006	0.995442	0.99164		309.568	326.205	309.563	273.45	281.473	268.735		29.5095	28.7732	27.9315	28.0935
145998		300.102	297.283	266.728	246.173	249.616	231.028				0	0	0	0	0	0		0	0	0	0	0	0		0	0	0	0	0	0		1.00233	1.0024	0.993386	1.00094	0.995381	0.992025		317.854	312.128	302.054	287.07	281.478	268.864		29.834	28.679	27.831	27.9115
146097		285.265	312.195	257.252	277.161	263.59	240.973				0	0	0	0	0	0		0	0	0	0	0	0		0	0	0	0	0	0		1.00257	1.00285	0.993708	1.00138	0.995137	0.992245		317.859	312.195	302.391	277.161	281.625	268.999		29.834	28.679	28.0415	27.9115
146197		353.32	349.043	303.368	298.324	295.718	253.562				0	0	0	0	0	0		0	0	0	0	0	0		0	0	0	0	0	0		1.00258	1.00295	0.99409	1.00159	0.994819	0.992698		353.32	349.043	303.368	298.324	295.718	268.955		29.5095	28.679	27.831	28.0935
146278		312.471	318.245	326.87	274.697	294.17	258.902				0	0	0	0	0	0		0	0	0	0	0	0		0	0	0	0	0	0		1.00261	1.00294	0.994102	1.00172	0.994636	0.99291		312.471	318.245	326.87	274.697	294.17	258.902		29.4065	28.7732	27.9315	28.1998
146398		304.805	264.691	293.87	252.638	283.77	259.343				0	0	0	0	0	0		0	0	0	0	0	0		0	0	0	0	0	0		1.00219	1.003	0.994189	1.0015	0.993597	0.993146		317.791	312.007	293.87	287.069	283.77	259.343		29.4065	28.679	27.9788	28.0935
146478		316.571	297.057	253.56	264.802	279.711	252.508				0	0	0	0	0	0		0	0	0	0	0	0		0	0	0	0	0	0		1.00191	1.00292	0.994307	1.00141	0.992435	0.993421		316.571	312.023	301.866	287.069	279.711	268.886		29.5095	28.679	28.0542	28.0935
146558		293.558	319.177	285.325	276.419	272.267	253.376				0	0	0	0	0	0		0	0	0	0	0	0		0	0	0	0	0	0		1.00216	1.00306	0.994514	1.00157	0.9924	0.993832		317.863	319.177	302.185	276.419	272.267	269.003		29.6098	28.7745	28.2647	28.0822
146638		310.383	319.306	247.27	300.512	249.552	252.905				0	0	0	0	0	0		0	0	0	0	0	0		0	0	0	0	0	0		1.0017	1.00364	0.994764	1.001	0.992816	0.994352		310.383	319.306	302.527	300.512	282.509	269.565		29.6098	28.7232	28.6422	27.9965
146718		305.04	293.119	273.425	297.798	268.02	249.815				0	0	0	0	0	0		0	0	0	0	0	0		0	0	0	0	0	0		1.00076	1.00401	0.994622	1.00076	0.992458	0.994744		318.153	312.194	302.559	297.798	282.548	269.942		29.5587	28.67	28.5668	27.8972
146798		279.607	296.518	293.632	273.016	255.253	252.137				0	0	0	0	0	0		0	0	0	0	0	0		0	0	0	0	0	0		1.00094	1.00422	0.994694	1.0012	0.992872	0.994147		318.263	312.194	293.632	287.08	282.503	270.146		29.5188	28.501	28.5195	27.686
146878		274.048	292.708	284.319	283.032	268.68	249.839				0	0	0	0	0	0		0	0	0	0	0	0		0	0	0	0	0	0		1.00078	1.0044	0.994976	1.0017	0.992749	0.993416		318.268	312.194	302.478	283.032	282.589	270.199		29.411	28.501	28.419	28.2395
147018		359.408	294.467	315.285	298.667	288.398	265.718				0	0	0	0	0	0		0	0	0	0	0	0		0	0	0	0	0	0		1.00077	1.0046	0.995238	1.00165	0.992965	0.993518		359.408	312.193	315.285	298.667	288.398	265.718		29.5703	28.501	28.419	28.1923
147098		361.435	300.585	313.709	281.58	259.612	267.411				0	0	0	0	0	0		0	0	0	0	0	0		0	0	0	0	0	0		1.0011	1.00498	0.995565	1.00137	0.992339	0.993469		361.435	312.192	313.709	281.58	282.593	267.411		29.411	28.501	28.5195	27.542
147177		307.016	320.954	287.767	295.512	280.293	264.443				0	0	0	0	0	0		0	0	0	0	0	0		0	0	0	0	0	0		1.00106	1.00521	0.995699	1.00085	0.992469	0.993472		318.259	320.954	302.304	295.512	280.293	264.443		29.5188	28.679	28.5195	27.542
147258		322.031	279.981	251.787	297.608	247.254	233.229				0	0	0	0	0	0		0	0	0	0	0	0		0	0	0	0	0	0		1.00153	1.00531	0.995563	1.00063	0.991387	0.993748		322.031	312.374	302.339	297.608	282.946	270.321		29.5703	29.1825	28.419	27.3315
147338		318.606	309.732	300.904	282.78	279.003	257.064				0	0	0	0	0	0		0	0	0	0	0	0		0	0	0	0	0	0		1.00117	1.00596	0.995091	1.00094	0.991339	0.994503		318.606	309.732	300.904	282.78	279.003	257.064		29.5703	29.518	28.4965	27.9817
147418		278.43	314.965	284.889	255.041	282.594	271.295				0	0	0	0	0	0		0	0	0	0	0	0		0	0	0	0	0	0		1.00128	1.00633	0.994358	1.00092	0.991472	0.994917		318.354	314.965	302.969	288.219	282.594	271.295		29.2725	29.651	28.6685	28.7092
147498		285.069	298.969	272.632	253.067	234.743	273.243				0	0	0	0	0	0		0	0	0	0	0	0		0	0	0	0	0	0		1.00093	1.00634	0.994597	1.00085	0.991476	0.99509		318.386	312.789	302.953	288.246	283.594	273.243		29.2725	29.656	28.6685	28.535
147578		249.689	306.132	261.769	281.135	251.661	260.94				0	0	0	0	0	0		0	0	0	0	0	0		0	0	0	0	0	0		1.00122	1.00636	0.994736	1.00113	0.991918	0.995416		318.523	306.132	302.943	281.135	283.659	260.94		29.4282	29.989	28.6685	28.535
147658		306.112	291.85	287.894	294.084	226.686	249.531				0	0	0	0	0	0		0	0	0	0	0	0		0	0	0	0	0	0		1.00137	1.00646	0.995288	1.00134	0.991957	0.995818		318.508	313.3	303.032	294.084	283.661	270.393		29.144	29.989	29.021	28.535
147737		343.506	288.478	305.698	314.253	291.564	254.565				0	0	0	0	0	0		0	0	0	0	0	0		0	0	0	0	0	0		1.00186	1.00674	0.995466	1.00176	0.992051	0.996245		343.506	313.234	305.698	314.253	291.564	270.368		29.144	29.989	28.6093	28.535
147878		319.444	307.114	301.683	290.474	281.042	248.289				0	0	0	0	0	0		0	0	0	0	0	0		0	0	0	0	0	0		1.00192	1.00705	0.995044	1.0017	0.992322	0.996704		319.444	307.114	301.683	290.474	281.042	270.415		28.9883	30.336	28.6093	27.8075
148000		288.059	320.328	274.026	310.425	277.406	259.782				0	0	0	0	0	0		0	0	0	0	0	0		0	0	0	0	0	0		1.00191	1.00743	0.994713	1.00171	0.992636	0.996722		318.234	320.328	303.124	310.425	277.406	259.782		28.829	30.5507	29.021	28.535
148078		312.767	313.131	281.127	283.149	252.157	246.614				0	0	0	0	0	0		0	0	0	0	0	0		0	0	0	0	0	0		1.0018	1.00764	0.994836	1.00177	0.992923	0.996438		312.767	313.131	303.306	283.149	283.78	270.424		28.9883	30.5507	29.3425	29.1785
148198		297.915	323.009	301.949	274.676	244.109	257.307				0	0	0	0	0	0		0	0	0	0	0	0		0	0	0	0	0	0		1.0017	1.00797	0.995155	1.0021	0.993122	0.996454		318.475	323.009	301.949	289.197	283.849	270.575		29.144	30.6033	29.4502	29.4065
148277		312.766	292.234	285.985	270.678	281.844	247.167				0	0	0	0	0	0		0	0	0	0	0	0		0	0	0	0	0	0		1.00193	1.00833	0.995392	1.00247	0.993368	0.996828		312.766	313.918	303.43	289.409	281.844	270.873		29.2478	30.7702	29.4955	29.6012
148358		290.454	285.311	302.371	263.777	234.45	237.835				0	0	0	0	0	0		0	0	0	0	0	0		0	0	0	0	0	0		1.00163	1.0089	0.995229	1.00295	0.993656	0.997141		318.739	314.205	302.371	289.519	284.385	270.787		29.0378	31.279	29.393	30.0635
148438		302.242	302.828	243.112	259.016	235.821	242.195				0	0	0	0	0	0		0	0	0	0	0	0		0	0	0	0	0	0		1.00139	1.0093	0.994871	1.00228	0.993844	0.997446		318.853	314.467	303.606	289.992	284.353	271.168		28.801	31.657	29.4623	30.2822
148518		282.998	306.95	277.921	262.96	252.038	251.942				0	0	0	0	0	0		0	0	0	0	0	0		0	0	0	0	0	0		1.00139	1.00961	0.994833	1.00151	0.994337	0.997214		319.063	306.95	303.456	290.531	284.507	271.293		29.1077	31.8915	29.2408	30.5437
148598		337.59	338.304	322.024	337.416	278.711	273.597				0	0	0	0	0	0		0	0	0	0	0	0		0	0	0	0	0	0		1.0013	1.01032	0.995116	1.00162	0.994539	0.997053		337.59	338.304	322.024	337.416	278.711	273.597		29.1077	31.8915	29.4623	30.9695
148678		339.957	338.493	308.277	307.407	274.593	280.688				0	0	0	0	0	0		0	0	0	0	0	0		0	0	0	0	0	0		1.00099	1.01062	0.995217	1.00186	0.995016	0.99707		339.957	338.493	308.277	307.407	274.593	280.688		29.0383	31.9977	29.4623	31.0365
148798		336.477	319.885	291.564	273.941	292.69	259.752				0	0	0	0	0	0		0	0	0	0	0	0		0	0	0	0	0	0		1.00118	1.01062	0.995326	1.00235	0.995055	0.997172		336.477	319.885	303.524	291.227	292.69	259.752		29.046	32.4273	29.3068	31.1745
148878		301.201	296.312	307.293	277.514	276.897	228.797				0	0	0	0	0	0		0	0	0	0	0	0		0	0	0	0	0	0		1.00117	1.01019	0.995489	1.00221	0.994922	0.997069		319.472	314.975	307.293	277.514	276.897	271.604		29.0342	32.4273	29.3945	30.8045
148998		296.076	316.326	283.461	277.573	252.527	267.897				0	0	0	0	0	0		0	0	0	0	0	0		0	0	0	0	0	0		1.00138	1.01001	0.995753	1.0022	0.995119	0.997268		319.533	316.326	304.552	277.573	284.691	267.897		29.1382	33.2618	29.4585	30.7305
149077		297.702	318.575	277.509	299.588	244.468	276.527				0	0	0	0	0	0		0	0	0	0	0	0		0	0	0	0	0	0		1.00159	1.00972	0.995988	1.00225	0.995511	0.997501		319.688	318.575	305.116	299.588	284.714	276.527		29.3995	33.1145	29.2855	30.7305
149157		286.816	296.197	273.039	255.627	268.007	242.941				0	0	0	0	0	0		0	0	0	0	0	0		0	0	0	0	0	0		1.00196	1.00975	0.99638	1.00267	0.995625	0.997605		319.966	315.753	304.978	291.455	284.936	272.515		29.6885	33.0208	29.123	30.6307
149238		288.159	275.802	249.885	264.376	266.411	264.263				0	0	0	0	0	0		0	0	0	0	0	0		0	0	0	0	0	0		1.00208	1.0094	0.995576	1.00242	0.995326	0.997364		319.932	315.836	305.522	291.509	284.968	264.263		29.4912	33.0208	29.2908	30.662
149338		275.078	281.296	251.072	281.955	236.97	262.591				0	0	0	0	0	0		0	0	0	0	0	0		0	0	0	0	0	0		1.00231	1.00911	0.994638	1.00242	0.995054	0.99727		319.882	316.206	305.72	281.955	284.978	262.591		29.4912	33.0208	30.026	30.662
149438		338.619	326.258	342.796	297.687	306.235	286.174				0	0	0	0	0	0		0	0	0	0	0	0		0	0	0	0	0	0		1.00226	1.0089	0.994816	1.00227	0.995088	0.997573		338.619	326.258	342.796	297.687	306.235	286.174		29.4912	33.0208	30.026	30.9813
149518		319.927	332.532	314.139	313.086	259.037	279.156				0	0	0	0	0	0		0	0	0	0	0	0		0	0	0	0	0	0		1.00246	1.00882	0.995146	1.00225	0.994872	0.997929		319.927	332.532	314.139	313.086	284.985	279.156		29.307	33.0208	30.4235	31.6285
149638		309.681	350.055	279.939	291.378	302.223	263.523				0	0	0	0	0	0		0	0	0	0	0	0		0	0	0	0	0	0		1.00268	1.00905	0.995304	1.00203	0.993756	0.998265		319.809	350.055	305.702	291.378	302.223	263.523		29.6885	33.0693	30.4235	31.7182
149718		299.322	273.288	279.643	285.694	296.991	228.09				0	0	0	0	0	0		0	0	0	0	0	0		0	0	0	0	0	0		1.00287	1.00951	0.995632	1.00201	0.993983	0.998951		319.543	316.438	305.68	285.694	296.991	272.518		29.4165	33.195	30.5292	32.0835
149798		281.395	291.262	293.276	314.719	275.59	252.322				0	0	0	0	0	0		0	0	0	0	0	0		0	0	0	0	0	0		1.00304	1.01047	0.995847	1.0024	0.993359	0.999249		319.534	316.556	305.732	314.719	275.59	272.553		29.4165	33.221	30.6248	32.2848
149878		295.554	295.916	316.321	271.82	277.366	283.13				0	0	0	0	0	0		0	0	0	0	0	0		0	0	0	0	0	0		1.00334	1.01085	0.996025	1.00231	0.993396	0.999609		319.674	316.477	316.321	293.395	277.366	283.13		29.7637	33.221	30.8377	32.5387
149998		279.568	303.444	262.917	289.469	245.632	263.842				0	0	0	0	0	0		0	0	0	0	0	0		0	0	0	0	0	0		1.00299	1.01085	0.995863	1.00242	0.993125	0.999883		319.744	316.478	305.925	289.469	285.591	263.842		29.7637	33.221	30.966	32.8412
150078		295.857	285.696	260.333	272.529	243.222	259.364				0	0	0	0	0	0		0	0	0	0	0	0		0	0	0	0	0	0		1.00314	1.01068	0.995808	1.00262	0.993515	1.00022		320.138	317.142	305.963	293.585	285.619	259.364		29.6482	33.2178	31.0213	32.8412
150198		302.597	287.978	238.68	284.031	237.468	237.252				0	0	0	0	0	0		0	0	0	0	0	0		0	0	0	0	0	0		1.00326	1.01048	0.995918	1.00269	0.993672	1.00034		320.511	317.221	305.962	284.031	285.649	272.634		29.7792	33.2178	31.0457	32.8125
150277		286.217	259.807	276.081	234.59	260.805	238.263				0	0	0	0	0	0		0	0	0	0	0	0		0	0	0	0	0	0		1.00326	1.01024	0.995947	1.00226	0.993905	1.00026		320.511	316.644	306.12	293.401	285.643	272.643		29.7792	33.1295	31.0122	32.51
150358		337.226	284.665	318.384	266.342	278.431	261.626				0	0	0	0	0	0		0	0	0	0	0	0		0	0	0	0	0	0		1.00353	1.01003	0.996011	1.00196	0.993832	1.00032		337.226	316.729	318.384	293.692	278.431	261.626		29.7792	33.1295	31.1105	32.8125
150458		318.713	345.738	323.671	291.512	291.629	296.355				0	0	0	0	0	0		0	0	0	0	0	0		0	0	0	0	0	0		1.00366	1.01028	0.996315	1.00193	0.993885	1.0006		318.713	345.738	323.671	291.512	291.629	296.355		30.1432	33.1295	31.1715	32.7943
150557		320.578	308.007	290.037	312.007	268.355	268.133				0	0	0	0	0	0		0	0	0	0	0	0		0	0	0	0	0	0		1.00396	1.01065	0.996511	1.0022	0.993767	1.00069		320.578	308.007	306.6	312.007	285.7	268.133		30.1432	33.1427	31.3905	32.8298
150638		334.71	289.528	295.566	254.327	278.705	266.413				0	0	0	0	0	0		0	0	0	0	0	0		0	0	0	0	0	0		1.00377	1.01113	0.996728	1.00262	0.993516	1.00098		334.71	317.644	295.566	294.074	278.705	266.413		30.1432	33.2073	31.588	32.8673
150717		319.495	299.909	284.876	255.347	268.906	270.064				0	0	0	0	0	0		0	0	0	0	0	0		0	0	0	0	0	0		1.00363	1.0118	0.996802	1.00255	0.993707	1.00167		319.495	317.869	306.792	294.12	285.836	270.064		29.949	33.271	31.7153	33.0593
150797		299.463	269.269	318.423	290.044	281.464	262.081				0	0	0	0	0	0		0	0	0	0	0	0		0	0	0	0	0	0		1.00386	1.01171	0.997031	1.00293	0.993759	1.00165		320.612	317.913	318.423	290.044	281.464	262.081		30.1718	33.3392	31.5332	33.0593
150877		313.804	307.697	284.784	253.457	258.884	266.959				0	0	0	0	0	0		0	0	0	0	0	0		0	0	0	0	0	0		1.00391	1.01192	0.997131	1.00272	0.993954	1.00187		313.804	307.697	307.129	294.281	285.818	266.959		30.1718	33.4775	31.538	33.2717
150998		279.564	278.5	261.723	299.423	265.232	256.281				0	0	0	0	0	0		0	0	0	0	0	0		0	0	0	0	0	0		1.00405	1.01146	0.997037	1.00259	0.994228	1.00181		320.965	318.087	307.149	299.423	285.899	273.052		30.294	33.4795	31.6717	33.2717
151077		298.829	291.719	287.123	248.142	287.914	240.244				0	0	0	0	0	0		0	0	0	0	0	0		0	0	0	0	0	0		1.00363	1.01087	0.996869	1.00236	0.993784	1.00189		321.049	318.171	307.138	294.332	287.914	273.04		30.294	33.7517	31.538	33.2717
151157		286.89	275.678	291.769	274.941	258.38	237.151				0	0	0	0	0	0		0	0	0	0	0	0		0	0	0	0	0	0		1.00333	1.01102	0.9968	1.00283	0.993433	1.00231		321.309	318.231	307.138	294.403	285.851	273.213		30.4508	33.9797	31.538	33.842
151238		294.493	283.755	293.132	291.495	270.543	241.705				0	0	0	0	0	0		0	0	0	0	0	0		0	0	0	0	0	0		1.00384	1.01109	0.996574	1.00338	0.993138	1.00292		321.496	318.304	307.154	291.495	285.949	273.423		30.6628	34.0865	31.6717	33.962
151317		315.222	314.55	326.913	328.566	257.049	287.231				0	0	0	0	0	0		0	0	0	0	0	0		0	0	0	0	0	0		1.00359	1.01109	0.996414	1.00371	0.992791	1.00326		315.222	314.55	326.913	328.566	286.027	287.231		30.3887	34.1462	31.6717	34.4318
151397		282.899	338.543	311.998	276.942	250.989	274.67				0	0	0	0	0	0		0	0	0	0	0	0		0	0	0	0	0	0		1.00326	1.01089	0.996387	1.0038	0.992827	1.00344		321.707	338.543	311.998	295.09	286.025	274.67		30.204	34.1462	31.6717	34.288
151517		308.205	287.624	285.214	274.912	251.947	240.514				0	0	0	0	0	0		0	0	0	0	0	0		0	0	0	0	0	0		1.00344	1.01114	0.996741	1.00419	0.992906	1.0036		321.678	318.334	307.17	295.305	286.095	273.621		30.204	34.1462	31.8782	35.3287
151598		282.817	275.821	280.721	260.124	259.282	268.146				0	0	0	0	0	0		0	0	0	0	0	0		0	0	0	0	0	0		1.00336	1.0113	0.996856	1.0045	0.992913	1.00319		321.692	318.333	307.2	295.255	286.2	268.146		30.204	34.1462	31.558	35.3287
151678		314.883	280.306	292.722	285.45	264.069	256.027				0	0	0	0	0	0		0	0	0	0	0	0		0	0	0	0	0	0		1.00316	1.01141	0.99663	1.00432	0.992839	1.00278		314.883	318.332	307.267	285.45	286.206	274.053		30.204	34.0765	31.576	35.3287
151758		304.846	277.453	280.367	270.28	276.425	252.015				0	0	0	0	0	0		0	0	0	0	0	0		0	0	0	0	0	0		1.00313	1.01138	0.996273	1.00424	0.992995	1.00287		321.729	318.29	307.224	294.916	276.425	274.034		30.204	34.0168	31.558	34.2347
151838		263.353	268.846	292.938	266.817	262.769	229.506				0	0	0	0	0	0		0	0	0	0	0	0		0	0	0	0	0	0		1.00269	1.01139	0.996541	1.00417	0.993179	1.00299		321.923	318.218	307.213	294.415	286.082	274.314		30.3455	33.91	31.558	33.765
151998		248.343	284.418	247.011	242.347	233.281	254.976				0	0	0	0	0	0		0	0	0	0	0	0		0	0	0	0	0	0		1.0027	1.0116	0.99618	1.00424	0.993139	1.00332		321.922	318.279	307.227	294.918	286.084	274.471		30.3455	34.0168	31.3565	34.2347
152078		296.146	292.558	277.337	276.182	278.514	255.931				0	0	0	0	0	0		0	0	0	0	0	0		0	0	0	0	0	0		1.00291	1.01167	0.995736	1.00443	0.99325	1.00339		321.916	318.331	307.286	295.267	278.514	274.597		29.9412	34.0765	31.3745	34.832
152178		354.26	330.123	309.861	316.403	281.619	286.633				0	0	0	0	0	0		0	0	0	0	0	0		0	0	0	0	0	0		1.00318	1.01112	0.995966	1.00441	0.993393	1.00367		354.26	330.123	309.861	316.403	281.619	286.633		30.2105	34.0168	31.591	34.832
152257		299.483	321.156	303.504	277.684	281.815	259.243				0	0	0	0	0	0		0	0	0	0	0	0		0	0	0	0	0	0		1.0032	1.01134	0.996039	1.00449	0.99339	1.00418		321.971	321.156	303.504	295.257	281.815	274.808		30.2105	33.9797	31.4112	34.832
152378		311.567	312.366	312.508	267.617	259.785	270.799				0	0	0	0	0	0		0	0	0	0	0	0		0	0	0	0	0	0		1.00351	1.01095	0.996011	1.0044	0.993836	1.0045		322.077	312.366	312.508	295.271	286.392	270.799		30.0895	33.91	31.2332	34.5978
152458		288.837	266.381	276.564	259.668	287.221	251.421				0	0	0	0	0	0		0	0	0	0	0	0		0	0	0	0	0	0		1.00325	1.01116	0.996147	1.00467	0.994009	1.00476		322.122	318.226	307.403	295.227	287.221	274.747		29.8145	33.91	31.4112	34.5682
152537		297.636	279.429	273.704	258.714	267.094	243.053				0	0	0	0	0	0		0	0	0	0	0	0		0	0	0	0	0	0		1.00342	1.01133	0.996337	1.00482	0.994124	1.00477		322.094	318.22	307.381	295.203	286.588	274.87		30.0895	33.7948	31.6277	34.372
152617		276.785	323.52	264.104	280.443	259.931	248.988				0	0	0	0	0	0		0	0	0	0	0	0		0	0	0	0	0	0		1.00348	1.01147	0.996411	1.00483	0.99404	1.0045		321.956	323.52	307.372	280.443	286.6	274.877		30.2105	33.7948	31.9987	34.372
152697		280.608	289.613	291.264	252.225	247.702	242.952				0	0	0	0	0	0		0	0	0	0	0	0		0	0	0	0	0	0		1.00372	1.0115	0.996508	1.00486	0.994057	1.00452		321.942	318.135	307.361	294.671	286.597	274.876		30.6147	33.5668	32.0927	33.278
152777		259.154	257.513	254.688	249.747	234.067	242.389				0	0	0	0	0	0		0	0	0	0	0	0		0	0	0	0	0	0		1.00359	1.01162	0.996644	1.00486	0.994094	1.00479		321.95	318.087	307.267	294.672	286.371	274.869		30.7542	33.2945	32.275	33.4742
152877		280.621	276.084	252.664	280.78	224.226	226.097				0	0	0	0	0	0		0	0	0	0	0	0		0	0	0	0	0	0		1.00335	1.01162	0.996665	1.00509	0.994548	1.00501		322.105	318.129	307.342	280.78	286.526	274.863		30.774	33.5668	32.3117	34.372
152998		318.917	320.714	283.638	259.62	261.117	278.618				0	0	0	0	0	0		0	0	0	0	0	0		0	0	0	0	0	0		1.00288	1.01166	0.996737	1.00519	0.994377	1.00515		318.917	320.714	307.489	295.144	286.348	278.618		30.774	33.5668	32.3702	34.372
153077		367.991	369.09	299.91	317.457	276.11	283.243				0	0	0	0	0	0		0	0	0	0	0	0		0	0	0	0	0	0		1.00289	1.01161	0.996766	1.00536	0.994452	1.00507		367.991	369.09	299.91	317.457	276.11	283.243		30.3698	33.2945	32.3702	34.0838
153157		335.711	302.984	319.407	294.429	236.701	300.582				0	0	0	0	0	0		0	0	0	0	0	0		0	0	0	0	0	0		1.00308	1.0113	0.997058	1.00519	0.994808	1.00469		335.711	318.087	319.407	294.429	286.488	300.582		30.3698	33.2945	32.3855	33.8525
153277		311.625	292.03	278.925	267.989	258.379	254.731				0	0	0	0	0	0		0	0	0	0	0	0		0	0	0	0	0	0		1.00327	1.01104	0.997272	1.00455	0.994382	1.00478		322.119	318.088	307.465	295.247	286.55	275.145		30.0895	33.2945	32.3855	33.5557
153357		317.07	282.422	293.607	289.199	280.852	274.432				0	0	0	0	0	0		0	0	0	0	0	0		0	0	0	0	0	0		1.00337	1.01093	0.997279	1.00404	0.99451	1.00509		317.07	318.088	307.464	289.199	280.852	274.432		29.9728	33.2412	32.3702	33.4285
153437		301.276	308.293	299.938	248.864	302.57	276.517				0	0	0	0	0	0		0	0	0	0	0	0		0	0	0	0	0	0		1.00337	1.01096	0.997503	1.00435	0.994737	1.00475		321.961	308.293	299.938	295.28	302.57	276.517		29.9343	33.2412	32.3855	33.4285
153517		298.598	301.192	273.087	272.989	270.098	278.43				0	0	0	0	0	0		0	0	0	0	0	0		0	0	0	0	0	0		1.00326	1.01092	0.997509	1.00448	0.994739	1.00419		321.967	318.088	307.437	295.258	286.498	278.43		30.2145	33.2945	32.417	33.4285
153597		308.04	285.077	271.117	276.007	244.301	248.355				0	0	0	0	0	0		0	0	0	0	0	0		0	0	0	0	0	0		1.00346	1.01101	0.99765	1.00443	0.995317	1.00418		321.901	318.047	307.421	294.926	286.413	275.032		30.3455	33.292	32.5473	32.4617
153677		302.107	272.046	252.436	248.545	266.444	253.37				0	0	0	0	0	0		0	0	0	0	0	0		0	0	0	0	0	0		1.00337	1.01148	0.997613	1.00444	0.995465	1.00426		321.903	317.914	307.282	294.564	286.258	275.024		30.485	33.1677	32.9145	32.2888
153777		285.885	249.979	294.733	271.44	273.36	247.62				0	0	0	0	0	0		0	0	0	0	0	0		0	0	0	0	0	0		1.00333	1.01167	0.997782	1.00456	0.9957	1.00444		321.905	317.913	307.278	294.549	286.239	275.005		30.7058	33.2835	33.219	32.0677
153857		329.125	335.803	283.701	307.908	271.884	290.604				0	0	0	0	0	0		0	0	0	0	0	0		0	0	0	0	0	0		1.00376	1.01161	0.997694	1.00476	0.995735	1.00453		329.125	335.803	307.28	307.908	286.371	290.604		30.7058	33.2835	33.219	32.5375
153997		321.03	301.389	292.913	307.267	312.02	278.993				0	0	0	0	0	0		0	0	0	0	0	0		0	0	0	0	0	0		1.00369	1.01145	0.997773	1.00508	0.995954	1.00489		321.03	317.975	307.278	307.267	312.02	278.993		30.9075	33.1677	33.3745	33.6315
154097		331.815	278.568	305.743	318.51	260.032	283.22				0	0	0	0	0	0		0	0	0	0	0	0		0	0	0	0	0	0		1.00366	1.01156	0.997934	1.00538	0.996022	1.00534		331.815	317.914	305.743	318.51	286.214	283.22		31.1647	33.0995	33.5267	33.6315
154178		311.367	284.929	268.777	274.681	265.729	268.681				0	0	0	0	0	0		0	0	0	0	0	0		0	0	0	0	0	0		1.00363	1.01098	0.998191	1.00551	0.995569	1.00523		321.896	317.917	307.269	295.091	286.25	268.681		31.362	33.0995	33.5267	33.8525
154258		307.162	287.833	287.599	274.196	303.854	272.894				0	0	0	0	0	0		0	0	0	0	0	0		0	0	0	0	0	0		1.00367	1.01095	0.99851	1.00575	0.995617	1.00545		321.895	317.917	307.262	295.028	303.854	272.894		31.362	33.0995	33.5267	33.6315
154338		340.533	276.185	296.297	266.618	292.795	256.875				0	0	0	0	0	0		0	0	0	0	0	0		0	0	0	0	0	0		1.00375	1.01109	0.998863	1.00631	0.995714	1.00553		340.533	317.916	296.297	294.879	292.795	275.24		31.47	33.0995	33.5267	33.4995
154418		296.867	263.337	288.325	228.278	270.429	268.131				0	0	0	0	0	0		0	0	0	0	0	0		0	0	0	0	0	0		1.00381	1.01146	0.999118	1.00656	0.996026	1.00586		321.888	317.915	307.242	294.812	286.214	268.131		31.47	33.2153	33.3745	33.4285
154498		301.61	261.408	243.365	264.939	241.673	247.477				0	0	0	0	0	0		0	0	0	0	0	0		0	0	0	0	0	0		1.0038	1.01112	0.999059	1.00654	0.995968	1.00588		321.624	317.916	307.186	294.819	286.218	275.205		31.479	33.271	33.49	33.4995
154598		302.662	262.782	245.787	233.036	264.595	248.737				0	0	0	0	0	0		0	0	0	0	0	0		0	0	0	0	0	0		1.00358	1.01088	0.999057	1.00662	0.995874	1.006		321.519	317.901	307.186	294.798	286.11	275.019		31.4325	33.2823	33.5925	33.6315
154698		297.161	291.221	278.387	260.269	212.156	234.677				0	0	0	0	0	0		0	0	0	0	0	0		0	0	0	0	0	0		1.00346	1.01074	0.999232	1.00662	0.995809	1.00579		321.528	317.905	307.183	294.501	286.113	274.888		31.4853	33.3738	33.6977	32.7585
154777		339.943	336.707	301.565	299.496	264.344	286.612				0	0	0	0	0	0		0	0	0	0	0	0		0	0	0	0	0	0		1.00346	1.01064	0.99921	1.00685	0.996062	1.00592		339.943	336.707	301.565	299.496	286.101	286.612		31.4853	33.5148	33.7255	32.7585
154857		329.251	296.827	285.505	315.099	257.637	287.753				0	0	0	0	0	0		0	0	0	0	0	0		0	0	0	0	0	0		1.00352	1.011	0.999398	1.00687	0.9966	1.00589		329.251	317.897	307.231	315.099	286.075	287.753		31.4853	33.5148	33.7622	32.665
154997		317.108	302.884	291.362	298.614	254.365	259.412				0	0	0	0	0	0		0	0	0	0	0	0		0	0	0	0	0	0		1.00365	1.01098	0.999593	1.00661	0.996647	1.00591		317.108	317.897	307.224	298.614	286.073	275.028		31.7815	33.5148	33.7345	32.533
155077		308.268	301.187	270.719	265.965	290.613	274.851				0	0	0	0	0	0		0	0	0	0	0	0		0	0	0	0	0	0		1.00345	1.0108	0.9996	1.00657	0.99674	1.00608		321.528	317.903	307.223	294.811	290.613	274.851		32.415	33.5148	33.7622	32.665
155157		297.499	255.651	264.619	249.646	260.946	272.567				0	0	0	0	0	0		0	0	0	0	0	0		0	0	0	0	0	0		1.00352	1.01094	0.999773	1.00675	0.996918	1.00623		321.523	317.899	307.216	294.765	286.06	272.567		32.6993	33.5148	33.7622	32.533
155237		299.709	290.503	343.148	285.814	244.326	259.095				0	0	0	0	0	0		0	0	0	0	0	0		0	0	0	0	0	0		1.00338	1.01105	1.00003	1.00686	0.997124	1.00625		321.534	317.895	343.148	285.814	286.051	274.993		32.997	33.662	33.7345	32.665
155317		287.13	269.553	271.758	229.972	275.526	258.783				0	0	0	0	0	0		0	0	0	0	0	0		0	0	0	0	0	0		1.00321	1.01116	0.999986	1.00716	0.996909	1.00647		321.546	317.891	307.208	294.656	286.061	274.969		33.2092	33.662	33.7345	32.665
155397		281.678	286.692	264.863	247.538	234.913	249.778				0	0	0	0	0	0		0	0	0	0	0	0		0	0	0	0	0	0		1.00281	1.01105	0.999893	1.00661	0.997011	1.00638		321.391	317.895	307.212	294.8	286.056	274.979		33.4485	33.662	33.7345	32.665
155477		277.028	320.404	285.685	258.876	252.934	245.897				0	0	0	0	0	0		0	0	0	0	0	0		0	0	0	0	0	0		1.00267	1.01113	0.999621	1.0065	0.997022	1.0065		321.414	320.404	307.222	294.829	285.99	274.869		33.523	33.5148	33.7622	32.886
155597		340.093	313.779	343.888	267.165	282.403	281.701				0	0	0	0	0	0		0	0	0	0	0	0		0	0	0	0	0	0		1.00262	1.01095	0.999389	1.0063	0.997232	1.0066		340.093	313.779	343.888	294.882	282.403	281.701		33.5577	33.662	33.8215	33.0925
155697		326.195	298.783	264.582	324.446	333.847	283.928				0	0	0	0	0	0		0	0	0	0	0	0		0	0	0	0	0	0		1.00272	1.01086	0.999467	1.00616	0.996774	1.00694		326.195	317.901	307.229	324.446	333.847	283.928		33.5577	33.662	33.7622	33.0925
155797		300.059	286.066	311.574	246.035	252.256	272.967				0	0	0	0	0	0		0	0	0	0	0	0		0	0	0	0	0	0		1.00272	1.01089	0.999608	1.00536	0.996841	1.00719		321.16	317.798	311.574	295.117	286.064	272.967		33.401	33.5975	33.8215	33.0925
155877		313.83	289.987	295.417	282.849	279.139	270.414				0	0	0	0	0	0		0	0	0	0	0	0		0	0	0	0	0	0		1.00276	1.01108	0.999809	1.00534	0.996684	1.00729		321.155	317.764	307.215	282.849	279.139	270.414		33.401	33.8097	33.8375	33.8525
155997		321.939	256.238	300.176	268.886	277.435	249.877				0	0	0	0	0	0		0	0	0	0	0	0		0	0	0	0	0	0		1.00282	1.01102	1	1.00551	0.996817	1.00754		321.939	317.773	300.176	295.365	277.435	275.036		33.401	33.897	34.032	33.8525
156077		306.452	308.664	297.009	288.431	278.059	241.302				0	0	0	0	0	0		0	0	0	0	0	0		0	0	0	0	0	0		1.0029	1.01067	1.00004	1.00583	0.996613	1.00742		321.138	317.838	307.206	288.431	278.059	275.048		33.401	33.8097	34.032	33.6315
156157		298.196	288.615	315.782	231.496	245.063	252.605				0	0	0	0	0	0		0	0	0	0	0	0		0	0	0	0	0	0		1.00287	1.01071	1.00021	1.00602	0.996804	1.00745		321.142	317.831	315.782	295.284	286.153	275.046		33.5837	33.8097	34.1325	33.6315
156237		279.554	283.565	267.163	238.312	251.646	238.566				0	0	0	0	0	0		0	0	0	0	0	0		0	0	0	0	0	0		1.0028	1.01062	1.00026	1.00607	0.996962	1.00751		321.151	317.848	307.167	295.275	286.141	275.039		33.923	33.897	34.143	33.8525
156337		292.494	281.045	266.475	283.021	258.591	261.097				0	0	0	0	0	0		0	0	0	0	0	0		0	0	0	0	0	0		1.00303	1.01064	0.999983	1.00616	0.996937	1.00743		320.798	317.525	307.153	283.021	286.059	275.047		33.8065	33.9707	34.171	33.0925
156437		358.762	364.801	307.136	345.001	330.779	305.978				0	0	0	0	0	0		0	0	0	0	0	0		0	0	0	0	0	0		1.00269	1.01084	0.99975	1.00612	0.996961	1.00734		358.762	364.801	307.136	345.001	330.779	305.978		33.8238	34.118	34.2237	33.2665
156518		333.574	287.17	311.896	304.736	288.517	259.943				0	0	0	0	0	0		0	0	0	0	0	0		0	0	0	0	0	0		1.00271	1.01102	0.99991	1.00629	0.997129	1.00699		333.574	317.197	311.896	304.736	288.517	275.093		33.5917	34.3365	34.2237	32.8182
156617		317.62	287.905	270.81	259.715	275.487	252.761				0	0	0	0	0	0		0	0	0	0	0	0		0	0	0	0	0	0		1.00248	1.01082	1.00004	1.00665	0.997244	1.00671		317.62	317.491	307.139	294.79	286.046	275.121		33.5917	34.4247	34.2237	33.0925
156717		308.859	320.83	284.947	323.721	279.939	289.07				0	0	0	0	0	0		0	0	0	0	0	0		0	0	0	0	0	0		1.0026	1.01063	1.00021	1.00689	0.997615	1.00679		320.579	320.83	307.138	323.721	279.939	289.07		33.5917	34.2062	34.361	33.0925
156797		302.234	332.13	298.602	305.809	295.183	298.864				0	0	0	0	0	0		0	0	0	0	0	0		0	0	0	0	0	0		1.00258	1.01055	1.00046	1.00684	0.997862	1.00686		320.579	332.13	298.602	305.809	295.183	298.864		33.6592	34.4247	34.361	33.2665
156877		293.844	304.489	270.838	256.193	263.385	267.48				0	0	0	0	0	0		0	0	0	0	0	0		0	0	0	0	0	0		1.00257	1.0106	1.00036	1.00613	0.998131	1.007		320.579	317.531	307.136	294.926	286.011	267.48		33.6592	34.2062	34.525	33.0925
156998		284.462	291.097	288.715	287.088	262.147	223.18				0	0	0	0	0	0		0	0	0	0	0	0		0	0	0	0	0	0		1.00273	1.01084	1.0003	1.0065	0.99834	1.00715		320.579	317.807	307.137	287.088	286.003	275.077		33.8337	34.0353	34.525	32.886
157097		309.039	289.787	289.927	276.638	265.253	228.288				0	0	0	0	0	0		0	0	0	0	0	0		0	0	0	0	0	0		1.0029	1.01087	1.0003	1.00649	0.998574	1.00748		320.579	317.802	307.137	294.83	285.994	275.043		33.8337	34.2708	34.525	32.886
157197		259.196	288.054	277.968	282.777	276.863	253.56				0	0	0	0	0	0		0	0	0	0	0	0		0	0	0	0	0	0		1.00277	1.01106	1.0004	1.0056	0.998585	1.00761		320.579	317.445	306.781	282.777	276.863	274.885		33.8592	34.2708	34.3145	32.886
157277		333.402	300.137	275.701	316.878	296.295	272.624				0	0	0	0	0	0		0	0	0	0	0	0		0	0	0	0	0	0		1.00298	1.011	1.00028	1.00662	0.998583	1.00724		333.402	317.457	306.643	316.878	296.295	272.624		33.7583	34.4893	34.1795	32.6442
157357		349.702	360.158	297.071	304.34	312.336	301.858				0	0	0	0	0	0		0	0	0	0	0	0		0	0	0	0	0	0		1.00293	1.01107	1.00011	1.00667	0.998622	1.0072		349.702	360.158	306.658	304.34	312.336	301.858		33.8243	34.2708	34.4475	32.6442
157477		318.807	311.076	324.157	285.824	294.088	272.52				0	0	0	0	0	0		0	0	0	0	0	0		0	0	0	0	0	0		1.00304	1.01128	1.00032	1.00685	0.99864	1.00752		318.807	311.076	324.157	285.824	294.088	272.52		34.0035	34.3345	34.3757	32.8182
157557		315.336	299.046	261.911	298.383	256.26	282.29				0	0	0	0	0	0		0	0	0	0	0	0		0	0	0	0	0	0		1.00279	1.01096	1.00026	1.00606	0.998817	1.00789		320.311	317.898	306.645	298.383	285.826	282.29		34.013	34.4027	34.4475	33.0925
157637		324.863	293.625	300.866	275.944	261.043	275.246				0	0	0	0	0	0		0	0	0	0	0	0		0	0	0	0	0	0		1.00307	1.0106	0.999728	1.0063	0.998905	1.00815		324.863	317.85	300.866	295.238	285.819	275.246		34.1432	34.4027	34.4475	34.059
157718		349.92	298.555	284.743	290.638	295.86	253.891				0	0	0	0	0	0		0	0	0	0	0	0		0	0	0	0	0	0		1.00308	1.01035	0.999055	1.00652	0.99915	1.00792		349.92	317.859	307.07	290.638	295.86	275.274		34.1432	34.4027	34.3788	34.059
157797		311.901	341.226	273.205	301.333	284.964	274.896				0	0	0	0	0	0		0	0	0	0	0	0		0	0	0	0	0	0		1.00301	1.01043	0.999069	1.00646	0.999155	1.00817		320.578	341.226	307.067	301.333	284.964	274.896		34.1432	34.6212	34.3788	34.059
157877		280.748	307.551	253.628	256.571	293.856	264.603				0	0	0	0	0	0		0	0	0	0	0	0		0	0	0	0	0	0		1.00324	1.01013	0.998995	1.00685	0.999352	1.00811		320.578	317.619	307.183	295.397	293.856	264.603		33.9545	34.553	34.6618	34.1655
157997		289.553	295.144	258.291	266.548	245.392	247.866				0	0	0	0	0	0		0	0	0	0	0	0		0	0	0	0	0	0		1.00297	1.01005	0.999227	1.00711	0.999417	1.00771		320.241	317.311	307.033	295.376	285.778	275.28		33.8243	34.4893	34.6467	34.1655
158077		280.735	275.734	286.357	263.495	231.015	243.888				0	0	0	0	0	0		0	0	0	0	0	0		0	0	0	0	0	0		1.00256	1.00989	0.999146	1.00702	0.999374	1.00808		320.397	317.185	307.05	295.383	285.678	275.27		33.7583	34.3595	35.231	34.3395
158197		337.614	307.317	319.729	307.54	298.218	262.913				0	0	0	0	0	0		0	0	0	0	0	0		0	0	0	0	0	0		1.00254	1.00992	0.999365	1.00693	0.999474	1.00841		337.614	316.843	319.729	307.54	298.218	275.122		33.7583	34.2235	35.231	34.3395
158277		336.912	279.03	306.584	339.631	280.815	317.561				0	0	0	0	0	0		0	0	0	0	0	0		0	0	0	0	0	0		1.00261	1.00995	0.999253	1.00694	0.999534	1.0085		336.912	316.836	306.584	339.631	280.815	317.561		33.729	34.3355	35.6358	34.4785
158397		315.577	317.85	273.876	314.64	280.901	265.637				0	0	0	0	0	0		0	0	0	0	0	0		0	0	0	0	0	0		1.00274	1.00992	0.999381	1.00721	0.999703	1.00866		320.329	317.85	307	314.64	280.901	265.637		33.729	34.3355	35.6358	34.3395
158477		300.301	346.346	283.435	287.717	258.965	266.751				0	0	0	0	0	0		0	0	0	0	0	0		0	0	0	0	0	0		1.00322	1.00997	0.999392	1.00733	0.99984	1.00871		320.142	346.346	307.17	287.717	285.744	266.751		33.833	34.4715	35.9188	34.5037
158557		312.335	288.626	290.807	285.601	290.04	266.88				0	0	0	0	0	0		0	0	0	0	0	0		0	0	0	0	0	0		1.00314	1.01017	0.999548	1.00747	1.00001	1.00844		320.578	317.288	307.165	285.601	290.04	266.88		34.1977	34.5425	36.0035	34.6767
158637		314.06	285.001	293.427	308.279	251.252	259.193				0	0	0	0	0	0		0	0	0	0	0	0		0	0	0	0	0	0		1.00269	1.01046	0.999587	1.00777	1.00023	1.00814		320.579	317.558	307.163	308.279	285.841	275.804		34.1977	34.6062	35.909	34.6865
158717		296.932	288.207	267.486	293.419	261.681	249.694				0	0	0	0	0	0		0	0	0	0	0	0		0	0	0	0	0	0		1.00253	1.01062	0.999671	1.00789	1.00005	1.00792		320.913	317.528	307.221	293.419	285.851	275.424		34.4205	34.6062	35.9667	34.6767
158797		289.296	292.509	278.1	261.477	235.625	264.807				0	0	0	0	0	0		0	0	0	0	0	0		0	0	0	0	0	0		1.00221	1.01085	1.00008	1.00819	1.00006	1.00795		321	317.484	307.204	295.581	285.937	264.807		34.4205	34.6062	35.9667	34.6767
158877		281.585	256.307	251.087	267.825	252.216	240.063				0	0	0	0	0	0		0	0	0	0	0	0		0	0	0	0	0	0		1.00236	1.01106	1.00038	1.00845	1.00011	1.00783		320.959	317.766	307.193	296.008	285.848	276.186		34.4205	34.6745	35.9667	34.6865
158997		341.173	271.968	256.433	266.11	267.452	253.813				0	0	0	0	0	0		0	0	0	0	0	0		0	0	0	0	0	0		1.00257	1.01157	1.0005	1.0088	1.00008	1.00787		341.173	317.877	307.118	296.966	285.849	276.387		34.6507	34.9375	35.909	34.7175
159077		339.269	292.605	351.605	298.181	299.702	305.977				0	0	0	0	0	0		0	0	0	0	0	0		0	0	0	0	0	0		1.00242	1.01164	1.00069	1.00908	1.00017	1.00794		339.269	317.914	351.605	298.181	299.702	305.977		34.8075	35.2585	35.909	34.598
159177		324.24	300.441	319.317	285.885	285.024	276.164				0	0	0	0	0	0		0	0	0	0	0	0		0	0	0	0	0	0		1.00249	1.01195	1.00086	1.00928	1.00025	1.00834		324.24	317.944	319.317	285.885	285.024	276.164		34.6218	35.4865	35.909	34.598
159277		302.114	300.144	295.455	285.607	267.4	249.93				0	0	0	0	0	0		0	0	0	0	0	0		0	0	0	0	0	0		1.00267	1.01193	1.00087	1.00967	1.00059	1.00846		321.584	318.079	307.039	285.607	285.642	276.588		34.8338	35.623	35.909	34.598
159357		311.769	307.867	286.097	296.982	308.361	280.98				0	0	0	0	0	0		0	0	0	0	0	0		0	0	0	0	0	0		1.00301	1.01257	1.00098	1.00937	1.00062	1.0083		321.748	318.216	307.016	296.982	308.361	280.98		34.892	35.8207	35.909	34.556
159437		295.473	296.009	283.777	269.998	254.765	241.242				0	0	0	0	0	0		0	0	0	0	0	0		0	0	0	0	0	0		1.00322	1.01306	1.00137	1.00975	1.001	1.00864		321.908	318.292	307.16	297.471	285.634	277.004		35.0335	36.012	35.9667	34.7158
159517		321.238	287.957	281.501	272.441	280.83	262.524				0	0	0	0	0	0		0	0	0	0	0	0		0	0	0	0	0	0		1.00274	1.01367	1.00168	1.01052	1.00127	1.00902		321.238	318.329	307.207	297.585	280.83	278.216		35.3068	36.0565	36.0253	34.7605
159597		288.267	295.869	283.938	272.453	262.928	242.77				0	0	0	0	0	0		0	0	0	0	0	0		0	0	0	0	0	0		1.00213	1.01392	1.00168	1.01071	1.00123	1.0091		322.029	318.327	307.15	297.572	285.672	278.143		35.3875	36.0565	35.9667	34.7605
159677		292.956	284.285	266.426	276.853	241.832	243.922				0	0	0	0	0	0		0	0	0	0	0	0		0	0	0	0	0	0		1.00225	1.01355	1.00158	1.01046	1.00084	1.00934		322.023	318.33	307.153	297.594	285.685	278.404		35.3875	36.0565	35.9667	34.869
159777		302.663	356.712	264.645	270.815	270.638	252.686				0	0	0	0	0	0		0	0	0	0	0	0		0	0	0	0	0	0		1.00245	1.01324	1.00178	1.01034	0.999918	1.00963		322.259	356.712	307.203	297.621	285.738	278.486		35.953	35.935	36.0253	34.7342
159877		337.225	329.602	287.84	285.063	277.374	259.965				0	0	0	0	0	0		0	0	0	0	0	0		0	0	0	0	0	0		1.00262	1.01415	1.00189	1.0107	0.999681	1.00946		337.225	329.602	307.199	285.063	285.757	278.542		36.239	36.1347	36.0253	34.9207
159997		369.449	326.474	318.055	272.378	304.048	280.312				0	0	0	0	0	0		0	0	0	0	0	0		0	0	0	0	0	0		1.00262	1.01424	1.00155	1.01053	1.00009	1.00851		369.449	326.474	318.055	297.816	304.048	280.312		36.239	36.1347	36.0253	35.0575
160097		315.539	301.023	276.415	297.585	283.548	275.074				0	0	0	0	0	0		0	0	0	0	0	0		0	0	0	0	0	0		1.00269	1.01462	1.00163	1.01109	1.00013	1.00796		322.675	318.501	307.151	297.585	283.548	275.074		36.239	36.3525	36.0612	35.4405
160177		322.867	314.909	269.204	296.965	279.465	270.417				0	0	0	0	0	0		0	0	0	0	0	0		0	0	0	0	0	0		1.00274	1.01467	1.00127	1.01098	0.999955	1.00809		322.867	314.909	306.881	296.965	279.465	270.417		36.239	36.2235	36.0035	35.7347
160257		327.67	283.783	262.381	267.309	264.778	258.226				0	0	0	0	0	0		0	0	0	0	0	0		0	0	0	0	0	0		1.00254	1.01458	1.00125	1.01116	1.00003	1.00816		327.67	319.101	306.884	298.193	285.728	278.896		36.1378	36.4	36.0035	35.7347
160337		293.422	295.551	276.072	280.817	274.851	282.179				0	0	0	0	0	0		0	0	0	0	0	0		0	0	0	0	0	0		1.00288	1.01438	1.00125	1.01139	1.00002	1.00851		323.504	319.283	307.164	298.268	285.853	282.179		36.5588	36.513	36.0612	35.6602
160417		303.107	296.835	278.628	282.433	286.636	263.92				0	0	0	0	0	0		0	0	0	0	0	0		0	0	0	0	0	0		1.00294	1.01339	1.00176	1.01092	1.00005	1.00803		323.503	319.493	307.147	298.196	286.636	279.056		36.5588	36.513	36.0612	35.5877
160497		286.076	257.628	272.994	267.579	265.326	252.514				0	0	0	0	0	0		0	0	0	0	0	0		0	0	0	0	0	0		1.00304	1.01341	1.00202	1.01065	1.00024	1.0073		323.727	319.487	306.654	298.173	285.712	278.981		36.8085	36.7485	36.0035	35.2935
160597		312.23	287.821	297.149	260.714	255.035	242.024				0	0	0	0	0	0		0	0	0	0	0	0		0	0	0	0	0	0		1.00328	1.01285	1.00217	1.0107	1.00056	1.00721		323.877	319.64	306.629	298.16	285.693	279.117		36.6948	36.7485	36.0035	35.2935
160677		288.172	279.295	325.518	277.093	289.756	271.269				0	0	0	0	0	0		0	0	0	0	0	0		0	0	0	0	0	0		1.00337	1.01234	1.00272	1.01093	1.00011	1.00729		324.055	319.815	325.518	298.109	289.756	271.269		36.6447	36.631	36.0612	34.959
160777		348.941	376.125	308.559	322.462	295.04	287.448				0	0	0	0	0	0		0	0	0	0	0	0		0	0	0	0	0	0		1.00347	1.01315	1.00295	1.01083	0.999715	1.00737		348.941	376.125	308.559	322.462	295.04	287.448		36.945	36.4762	36.0612	34.7923
160877		352.39	321.451	312.623	331.343	306.28	257.711				0	0	0	0	0	0		0	0	0	0	0	0		0	0	0	0	0	0		1.00339	1.01285	1.00301	1.01099	0.999697	1.00761		352.39	321.451	312.623	331.343	306.28	279.087		37.643	36.4013	35.9667	35.0007
160997		285.986	294.717	238.973	269.794	237.293	258.906				0	0	0	0	0	0		0	0	0	0	0	0		0	0	0	0	0	0		1.00301	1.0125	1.00301	1.01123	0.999633	1.00771		324.669	320.047	306.862	298.279	285.67	279.079		37.643	36.6265	35.9667	35.0732
161077		292.792	302.702	288.701	229.783	251.126	256.3				0	0	0	0	0	0		0	0	0	0	0	0		0	0	0	0	0	0		1.00304	1.01238	1.0032	1.01146	0.999852	1.00791		325.241	320.322	307.155	298.354	285.663	279.14		37.8252	37.105	36.0253	35.0383
161157		314.267	302.077	273.48	264.462	229.809	267.106				0	0	0	0	0	0		0	0	0	0	0	0		0	0	0	0	0	0		1.00347	1.01269	1.0033	1.01182	1.00027	1.00823		325.764	320.389	307.152	298.451	285.709	267.106		38.044	37.7493	36.0253	35.1463
161237		316.426	280.446	236.209	259.261	237.061	247.737				0	0	0	0	0	0		0	0	0	0	0	0		0	0	0	0	0	0		1.00347	1.01308	1.00348	1.01208	1.00047	1.00811		325.977	320.518	307.203	298.622	285.827	279.426		37.9633	38.2053	36.0635	35.6997
161317		297.643	286.354	279.771	291.192	241.707	264.14				0	0	0	0	0	0		0	0	0	0	0	0		0	0	0	0	0	0		1.00375	1.01346	1.0034	1.01235	1.00048	1.00755		326.203	320.641	307.206	291.192	285.826	279.187		38.3545	38.4515	36.0635	35.6997
161397		278.222	272.548	263.128	261.203	286.131	262.382				0	0	0	0	0	0		0	0	0	0	0	0		0	0	0	0	0	0		1.00387	1.01378	1.00358	1.01198	1.00068	1.00705		326.544	320.734	307.199	298.431	286.131	279.235		38.7115	38.715	36.0635	35.6997
161477		274.832	281.069	269.636	269.488	270.132	233.889				0	0	0	0	0	0		0	0	0	0	0	0		0	0	0	0	0	0		1.00385	1.01384	1.00358	1.01171	1.00067	1.00709		326.548	320.847	307.142	298.633	285.69	279.721		38.4993	38.7833	36.0253	35.862
161577		299.355	272.829	287.976	269.016	281.307	241.628				0	0	0	0	0	0		0	0	0	0	0	0		0	0	0	0	0	0		1.00398	1.01408	1.00349	1.0118	1.00112	1.00713		326.895	320.83	307.202	298.9	281.307	280.088		38.626	38.7833	36.0635	35.9992
161677		345.684	337.02	286.074	294.369	309.146	274.575				0	0	0	0	0	0		0	0	0	0	0	0		0	0	0	0	0	0		1.00436	1.01458	1.00372	1.01202	1.00092	1.00718		345.684	337.02	307.193	294.369	309.146	274.575		38.626	38.828	36.0635	36.234
161777		317.864	344.019	297.1	300.819	302.361	303.481				0	0	0	0	0	0		0	0	0	0	0	0		0	0	0	0	0	0		1.00421	1.01449	1.00389	1.01227	1.00043	1.00712		317.864	344.019	307.104	300.819	302.361	303.481		38.8023	38.9595	36.0253	36.4565
161877		312.51	286.645	290.603	298.199	282.581	294.795				0	0	0	0	0	0		0	0	0	0	0	0		0	0	0	0	0	0		1.00425	1.01469	1.00361	1.01193	1.0003	1.00721		327.256	321.347	306.683	298.199	282.581	294.795		38.8023	39.6143	35.9667	36.381
161997		327.379	303.013	278.733	260.93	265.394	294.8				0	0	0	0	0	0		0	0	0	0	0	0		0	0	0	0	0	0		1.00389	1.01473	1.0036	1.01154	1.0004	1.00729		327.379	322.097	306.686	299.577	285.699	294.8		38.5045	40.2088	36.0612	36.5627
162077		317.848	283.237	314.829	262.403	285.698	288.845				0	0	0	0	0	0		0	0	0	0	0	0		0	0	0	0	0	0		1.00359	1.01462	1.00346	1.01158	1.00046	1.00737		317.848	322.845	314.829	299.576	285.698	288.845		38.3765	41.0135	36.1198	36.4935
162157		314.278	288.204	274.855	254.034	268.638	289.907				0	0	0	0	0	0		0	0	0	0	0	0		0	0	0	0	0	0		1.00376	1.01468	1.00386	1.01149	1.00048	1.00747		327.672	323.016	307.188	299.577	285.92	289.907		38.7525	41.0135	36.158	35.9848
162237		293.713	271.688	255.795	258.585	284.367	270.321				0	0	0	0	0	0		0	0	0	0	0	0		0	0	0	0	0	0		1.00368	1.0146	1.00424	1.01159	1.00077	1.00767		327.835	322.85	307.176	299.527	284.367	270.321		39.4823	40.2088	36.158	35.803
162317		317.704	291.306	261.647	264.701	285.987	267.376				0	0	0	0	0	0		0	0	0	0	0	0		0	0	0	0	0	0		1.00367	1.01446	1.00442	1.01139	1.0008	1.00782		317.704	323.018	306.944	299.535	285.987	267.376		39.549	41.0135	36.1198	35.803
162417		318.279	290.793	249.507	265.922	264.057	242.821				0	0	0	0	0	0		0	0	0	0	0	0		0	0	0	0	0	0		1.00369	1.01456	1.00401	1.0113	1.00104	1.00795		318.279	323.183	307.069	299.58	285.782	280.281		39.549	40.887	36.1198	35.9848
162517		334.047	318.326	323.745	311.721	299.598	299.482				0	0	0	0	0	0		0	0	0	0	0	0		0	0	0	0	0	0		1.0035	1.01478	1.00384	1.01133	1.00121	1.00793		334.047	318.326	323.745	311.721	299.598	299.482		38.809	40.9415	36.2188	35.8202
162597		312.957	356.314	323.003	282.157	293.828	282.326				0	0	0	0	0	0		0	0	0	0	0	0		0	0	0	0	0	0		1.00336	1.01502	1.00379	1.01129	1.00104	1.00798		328.224	356.314	323.003	299.979	293.828	282.326		38.809	40.9572	36.435	36.0405
162717		306.72	285.824	280.981	276.302	276.736	304.304				0	0	0	0	0	0		0	0	0	0	0	0		0	0	0	0	0	0		1.00333	1.01497	1.00309	1.01164	1.00114	1.00766		328.245	323.38	307.159	300.345	285.675	304.304		38.809	40.8997	36.435	36.489
162797		340.169	303.278	283.714	261.624	251.809	291.759				0	0	0	0	0	0		0	0	0	0	0	0		0	0	0	0	0	0		1.00373	1.01485	1.00257	1.01173	1.00116	1.0079		340.169	323.398	307.175	300.33	285.674	291.759		38.8798	40.8997	36.435	36.489
162877		303.573	281.515	282.774	291.233	286.26	251.856				0	0	0	0	0	0		0	0	0	0	0	0		0	0	0	0	0	0		1.00386	1.01548	1.00235	1.01223	1.00156	1.0078		329.013	323.576	307.247	291.233	286.26	280.453		38.5308	40.875	36.4733	37.6197
162997		327.487	308.761	261.505	265.595	265.705	272.817				0	0	0	0	0	0		0	0	0	0	0	0		0	0	0	0	0	0		1.00398	1.01555	1.00236	1.01245	1.00183	1.00749		327.487	323.81	307.247	300.493	285.846	272.817		38.415	40.8552	36.517	37.543
163077		313.454	326.561	272.561	265.744	258.553	269.361				0	0	0	0	0	0		0	0	0	0	0	0		0	0	0	0	0	0		1.00406	1.01561	1.0025	1.01253	1.00182	1.00745		329.089	326.561	307.241	300.48	285.846	269.361		37.981	41.0672	36.517	37.543
163177		285.335	330.296	274.382	272.652	282.848	255.773				0	0	0	0	0	0		0	0	0	0	0	0		0	0	0	0	0	0		1.00411	1.01538	1.00263	1.01266	1.00168	1.00755		329.086	330.296	307.236	300.61	282.848	280.461		37.635	41.0057	36.4733	37.4235
163257		323.996	318.338	287.96	283.231	278.407	296.563				0	0	0	0	0	0		0	0	0	0	0	0		0	0	0	0	0	0		1.0038	1.01499	1.00257	1.01268	1.00194	1.00752		323.996	318.338	307.175	300.641	285.71	296.563		37.538	41.0057	36.435	37.4235
163357		308.01	385.831	324.097	315.205	308.348	307.665				0	0	0	0	0	0		0	0	0	0	0	0		0	0	0	0	0	0		1.00411	1.01561	1.00293	1.01276	1.00214	1.00741		329.004	385.831	324.097	315.205	308.348	307.665		37.884	41.0057	36.4788	36.2927
163437		292.288	360.294	307.257	306.011	285.645	286.915				0	0	0	0	0	0		0	0	0	0	0	0		0	0	0	0	0	0		1.00375	1.01565	1.00309	1.0129	1.00208	1.00749		329.018	360.294	307.257	306.011	285.645	286.915		37.884	40.9137	36.4788	36.2927
163537		300.677	335.685	261.012	272.828	261.781	234.107				0	0	0	0	0	0		0	0	0	0	0	0		0	0	0	0	0	0		1.00393	1.01501	1.00278	1.01297	1.00212	1.00748		329.011	335.685	306.93	300.639	285.697	280.398		37.884	40.9137	36.4203	37.4235
163617		340.129	318.916	293.837	251.269	285.576	232.33				0	0	0	0	0	0		0	0	0	0	0	0		0	0	0	0	0	0		1.00391	1.01473	1.00297	1.0132	1.0026	1.00765		340.129	318.916	307.162	300.638	285.576	280.458		38.0345	40.9137	36.4788	37.4235
163697		307.96	276.267	336.906	250.918	292.789	287.731				0	0	0	0	0	0		0	0	0	0	0	0		0	0	0	0	0	0		1.00395	1.01483	1.00299	1.01328	1.00258	1.00768		329.094	324.867	336.906	300.638	292.789	287.731		38.0345	41.4163	36.517	37.4235
163777		325.927	307.936	294.127	328.233	298.343	287.622				0	0	0	0	0	0		0	0	0	0	0	0		0	0	0	0	0	0		1.00402	1.01497	1.00272	1.01327	1.00248	1.00775		325.927	324.831	307.212	328.233	298.343	287.622		37.6885	41.2903	36.517	37.4235
163877		311.662	330.587	281.22	286.079	270.018	283.681				0	0	0	0	0	0		0	0	0	0	0	0		0	0	0	0	0	0		1.00379	1.01511	1.00288	1.01332	1.00257	1.00806		329.125	330.587	307.201	286.079	285.683	283.681		37.4692	42.006	36.517	37.2133
164017		316.338	332.628	312.495	313.575	293.095	257.782				0	0	0	0	0	0		0	0	0	0	0	0		0	0	0	0	0	0		1.00362	1.01454	1.00317	1.01319	1.00266	1.00813		329.137	332.628	312.495	313.575	293.095	280.489		37.162	41.7158	36.517	37.2133
164097		344.156	305.23	316.792	293.66	311.856	276.774				0	0	0	0	0	0		0	0	0	0	0	0		0	0	0	0	0	0		1.00375	1.01425	1.00313	1.01347	1.00282	1.00836		344.156	326.133	316.792	293.66	311.856	276.774		37.0453	43.0648	36.517	37.435
164177		348.575	324.619	334.648	304.276	300.139	295.509				0	0	0	0	0	0		0	0	0	0	0	0		0	0	0	0	0	0		1.00377	1.01407	1.00285	1.0135	1.003	1.0082		348.575	324.619	334.648	304.276	300.139	295.509		36.7477	43.0648	36.4788	37.435
164277		374.439	339.414	331.152	294.053	292.69	273.012				0	0	0	0	0	0		0	0	0	0	0	0		0	0	0	0	0	0		1.00369	1.01413	1.00287	1.01335	1.003	1.0081		374.439	339.414	331.152	294.053	292.69	273.012		36.714	43.0648	36.379	37.435
164377		361.347	366.974	301.114	321.771	303.988	263.528				0	0	0	0	0	0		0	0	0	0	0	0		0	0	0	0	0	0		1.00348	1.01398	1.00282	1.01339	1.003	1.0081		361.347	366.974	301.114	321.771	303.988	280.443		37.0212	41.7158	36.4788	37.2225
164457		344.194	363.258	309.305	307.718	279.921	310.801				0	0	0	0	0	0		0	0	0	0	0	0		0	0	0	0	0	0		1.00352	1.01425	1.00288	1.01356	1.00285	1.00803		344.194	363.258	309.305	307.718	285.631	310.801		36.7387	43.0648	36.4788	37.5283
164537		351.143	354.451	289.49	319.968	307.77	291.427				0	0	0	0	0	0		0	0	0	0	0	0		0	0	0	0	0	0		1.00368	1.01482	1.00289	1.01358	1.00276	1.00803		351.143	354.451	306.982	319.968	307.77	291.427		36.8645	43.0648	36.4788	37.6915
164617		316.731	384.542	313.49	314.866	272.93	298.676				0	0	0	0	0	0		0	0	0	0	0	0		0	0	0	0	0	0		1.00369	1.01486	1.00316	1.01361	1.00273	1.00805		329.163	384.542	313.49	314.866	285.678	298.676		37.0453	43.0648	36.517	37.6915
164697		327.826	325.055	298.952	305.409	300.986	299.734				0	0	0	0	0	0		0	0	0	0	0	0		0	0	0	0	0	0		1.00362	1.01499	1.00323	1.0136	1.00279	1.00818		327.826	325.055	306.916	305.409	300.986	299.734		37.0453	43.0648	36.4788	37.5368
164777		349.272	347.317	285.702	297.357	268.984	302.601				0	0	0	0	0	0		0	0	0	0	0	0		0	0	0	0	0	0		1.00362	1.01509	1.00326	1.01373	1.00295	1.00809		349.272	347.317	307.173	297.357	285.809	302.601		37.0453	42.9567	36.517	37.6915
164877		316.492	310.647	306.631	270.983	262.15	269.667				0	0	0	0	0	0		0	0	0	0	0	0		0	0	0	0	0	0		1.00374	1.01527	1.00329	1.01387	1.00294	1.00846		329.16	326.128	306.631	300.865	285.81	269.667		36.8653	42.5865	36.517	37.5368
164997		351.527	319.815	347.571	292.698	291.952	301.815				0	0	0	0	0	0		0	0	0	0	0	0		0	0	0	0	0	0		1.00372	1.01532	1.00337	1.01394	1.00316	1.00832		351.527	319.815	347.571	292.698	291.952	301.815		36.7477	41.2375	36.4788	37.6915
165077		331.199	292.457	307.5	285.566	312.651	288.232				0	0	0	0	0	0		0	0	0	0	0	0		0	0	0	0	0	0		1.00381	1.01527	1.00337	1.01412	1.00325	1.00841		331.199	325.39	307.5	300.63	312.651	288.232		36.7477	41.2375	36.5695	37.5283
165157		352.971	327.148	297.995	349.516	287.463	312.104				0	0	0	0	0	0		0	0	0	0	0	0		0	0	0	0	0	0		1.00371	1.01562	1.00348	1.01426	1.00343	1.00841		352.971	327.148	306.867	349.516	287.463	312.104		36.7477	41.2375	36.5695	37.2225
165237		308.61	296.292	306.19	299.567	282.82	278.528				0	0	0	0	0	0		0	0	0	0	0	0		0	0	0	0	0	0		1.00362	1.01568	1.00341	1.01423	1.00333	1.00843		329.128	326.126	306.19	299.567	282.82	278.528		36.7477	41.1082	36.855	37.1185
165317		329.475	317.171	307.513	308.196	284.613	278.824				0	0	0	0	0	0		0	0	0	0	0	0		0	0	0	0	0	0		1.00336	1.01546	1.00322	1.01403	1.0034	1.00852		329.475	317.171	307.513	308.196	284.613	278.824		36.8645	40.7742	36.855	36.9638
165397		334.196	296.417	285.615	292.527	285.923	264.381				0	0	0	0	0	0		0	0	0	0	0	0		0	0	0	0	0	0		1.00348	1.01484	1.00332	1.01416	1.00365	1.00809		334.196	326.13	306.898	292.527	285.923	280.825		37.162	40.7742	36.855	36.906
165477		286.606	307.906	305.26	312.282	276.605	246.953				0	0	0	0	0	0		0	0	0	0	0	0		0	0	0	0	0	0		1.00366	1.01425	1.00342	1.01419	1.00381	1.00734		329.165	326.133	305.26	312.282	285.697	281.059		37.162	40.5163	36.5695	36.8135
165557		321.625	335.312	303.535	307.569	280.435	243.82				0	0	0	0	0	0		0	0	0	0	0	0		0	0	0	0	0	0		1.00365	1.01408	1.00354	1.01423	1.00388	1.00659		321.625	335.312	303.535	307.569	285.695	281.286		37.162	40.458	36.5695	36.6115
165677		274.666	323.809	269.171	310.144	257.719	294.025				0	0	0	0	0	0		0	0	0	0	0	0		0	0	0	0	0	0		1.00381	1.01426	1.00362	1.01427	1.00412	1.00645		329.158	323.809	306.841	310.144	285.687	294.025		37.162	40.458	36.855	36.6115
165757		383.791	412.724	327.843	330.201	320.612	280.084				0	0	0	0	0	0		0	0	0	0	0	0		0	0	0	0	0	0		1.0037	1.01448	1.00353	1.01387	1.00408	1.00626		383.791	412.724	327.843	330.201	320.612	280.084		37.162	40.3857	36.954	36.6115
165877		366.382	377.52	322.736	305.858	286.052	310.958				0	0	0	0	0	0		0	0	0	0	0	0		0	0	0	0	0	0		1.00376	1.01455	1.0037	1.0138	1.00437	1.00647		366.382	377.52	322.736	305.858	286.052	310.958		37.4948	40.3857	36.954	36.8135
165997		304.539	303.364	322.744	313.474	269.167	270.182				0	0	0	0	0	0		0	0	0	0	0	0		0	0	0	0	0	0		1.0037	1.01452	1.00355	1.01424	1.00436	1.00679		329.173	326.187	322.744	313.474	285.387	270.182		37.4948	41.5552	36.954	36.8135
166077		324.507	339.284	325.252	285.168	325.551	289.82				0	0	0	0	0	0		0	0	0	0	0	0		0	0	0	0	0	0		1.00363	1.01451	1.00341	1.01431	1.00439	1.00666		324.507	339.284	325.252	300.474	325.551	289.82		38.0625	41.5552	37.426	36.906
166157		326.564	309.725	260.049	279.617	299.347	286.418				0	0	0	0	0	0		0	0	0	0	0	0		0	0	0	0	0	0		1.00377	1.01473	1.00318	1.01419	1.0044	1.00668		326.564	326.178	306.695	300.494	299.347	286.418		38.1113	41.5552	37.426	36.9638
166237		323.516	312.825	309.59	269.079	293.216	278.549				0	0	0	0	0	0		0	0	0	0	0	0		0	0	0	0	0	0		1.00351	1.01466	1.00293	1.01438	1.00412	1.00633		323.516	312.825	309.59	300.464	293.216	278.549		39.0783	41.6135	37.215	36.9638
166337		350.364	303.465	312.841	295.37	247.708	275.296				0	0	0	0	0	0		0	0	0	0	0	0		0	0	0	0	0	0		1.00346	1.01468	1.00273	1.01438	1.00427	1.00627		350.364	326.131	312.841	295.37	285.415	275.296		39.7605	41.6135	37.215	36.9638
166437		361.907	315.004	314.115	291.657	247.057	289.647				0	0	0	0	0	0		0	0	0	0	0	0		0	0	0	0	0	0		1.00317	1.0148	1.00276	1.01455	1.00449	1.00628		361.907	315.004	314.115	291.657	285.343	289.647		39.0783	41.8653	37.1513	37.2695
166517		357.167	343.385	307.486	336.344	313.53	282.019				0	0	0	0	0	0		0	0	0	0	0	0		0	0	0	0	0	0		1.00344	1.01495	1.00311	1.01465	1.0047	1.00613		357.167	343.385	307.486	336.344	313.53	282.019		39.0783	41.8653	37.426	37.2695
166597		307.266	378.984	333.061	350.19	300.773	273.825				0	0	0	0	0	0		0	0	0	0	0	0		0	0	0	0	0	0		1.00339	1.01479	1.00326	1.01467	1.00465	1.00602		329.161	378.984	333.061	350.19	300.773	273.825		39.0783	41.8653	37.426	37.2695
166677		313.695	381.417	311.917	344.025	274.571	350.661				0	0	0	0	0	0		0	0	0	0	0	0		0	0	0	0	0	0		1.00329	1.01495	1.00304	1.01475	1.0048	1.00567		329.161	381.417	311.917	344.025	284.873	350.661		39.7605	42.0072	37.426	37.2695
166797		342.665	320.063	335.83	340.784	281.443	269.991				0	0	0	0	0	0		0	0	0	0	0	0		0	0	0	0	0	0		1.00345	1.01496	1.00306	1.01471	1.00483	1.00615		342.665	320.063	335.83	340.784	284.871	281.861		39.7605	42.0072	36.954	37.2695
166877		322.321	334.209	321.864	315.757	273.385	305.224				0	0	0	0	0	0		0	0	0	0	0	0		0	0	0	0	0	0		1.00335	1.0149	1.00304	1.0149	1.00475	1.00656		322.321	334.209	321.864	315.757	284.878	305.224		39.7605	42.0655	36.954	37.2695
166997		331.42	333.68	339.186	292.186	303.32	265.626				0	0	0	0	0	0		0	0	0	0	0	0		0	0	0	0	0	0		1.00336	1.01489	1.00301	1.01486	1.00442	1.00656		331.42	333.68	339.186	292.186	303.32	281.797		39.8378	42.0655	36.6035	37.2695
167077		310.711	341.459	301.688	276.781	274.466	263.679				0	0	0	0	0	0		0	0	0	0	0	0		0	0	0	0	0	0		1.00328	1.01483	1.00299	1.01487	1.00432	1.00676		329.161	341.459	306.714	300.638	285.005	281.766		40.1258	42.3945	36.6035	37.4242
167157		329.016	355.953	301.572	321.25	273.419	300.111				0	0	0	0	0	0		0	0	0	0	0	0		0	0	0	0	0	0		1.00339	1.01464	1.00302	1.01477	1.00446	1.00707		329.016	355.953	306.712	321.25	285	300.111		39.8378	42.6525	36.6035	37.5283
167237		371.65	387.586	328.577	353.089	298.749	324.629				0	0	0	0	0	0		0	0	0	0	0	0		0	0	0	0	0	0		1.00339	1.01476	1.00299	1.01479	1.00459	1.00696		371.65	387.586	328.577	353.089	298.749	324.629		39.8378	42.6525	36.954	37.5283
167317		326.939	383.285	306.25	332.59	286.396	303.469				0	0	0	0	0	0		0	0	0	0	0	0		0	0	0	0	0	0		1.00348	1.01488	1.00305	1.01491	1.00483	1.00712		326.939	383.285	306.25	332.59	286.396	303.469		40.0082	42.6525	36.6793	37.7407
167437		316.069	301.085	303.275	264.869	278.797	271.34				0	0	0	0	0	0		0	0	0	0	0	0		0	0	0	0	0	0		1.00346	1.01498	1.00327	1.0149	1.00465	1.00685		329.107	326.362	306.598	300.638	284.886	271.34		39.9795	42.6525	36.6793	37.7407
167517		283.127	275.493	331.823	301.2	301.355	265.277				0	0	0	0	0	0		0	0	0	0	0	0		0	0	0	0	0	0		1.0034	1.01506	1.00331	1.01506	1.0041	1.00699		329.108	326.512	331.823	301.2	301.355	281.974		40.4663	42.6525	36.954	37.7407
167597		301.725	310.132	314.067	266.935	290.227	286.107				0	0	0	0	0	0		0	0	0	0	0	0		0	0	0	0	0	0		1.00346	1.01477	1.00322	1.01509	1.00458	1.00731		329.107	326.527	314.067	300.637	290.227	286.107		40.4663	42.3945	36.954	37.7407
167677		305.602	311.388	313.167	282.175	237.843	262.158				0	0	0	0	0	0		0	0	0	0	0	0		0	0	0	0	0	0		1.00358	1.01499	1.003	1.01522	1.00453	1.00732		329.106	326.515	313.167	300.636	284.997	281.946		40.9175	42.3945	37.426	37.9327
167757		327.983	299.366	304.816	291.289	249.164	267.079				0	0	0	0	0	0		0	0	0	0	0	0		0	0	0	0	0	0		1.00396	1.01508	1.00287	1.01518	1.00416	1.00733		327.983	326.511	304.816	291.289	285.011	281.944		40.4663	42.6525	37.426	37.7407
167857		329.993	298.048	340.319	281.785	260.091	280.508				0	0	0	0	0	0		0	0	0	0	0	0		0	0	0	0	0	0		1.00431	1.01497	1.00289	1.01517	1.00415	1.00717		329.993	326.516	340.319	300.668	285.011	280.508		39.9795	42.6525	37.4897	37.5283
168037		355.744	323.817	302.784	310.752	277.854	295.364				0	0	0	0	0	0		0	0	0	0	0	0		0	0	0	0	0	0		1.00447	1.01507	1.00285	1.01507	1.00374	1.00699		355.744	323.817	306.991	310.752	285.037	295.364		39.6915	42.9865	37.5258	37.7407
168117		306.05	329.742	312.581	311.335	283.151	279.119				0	0	0	0	0	0		0	0	0	0	0	0		0	0	0	0	0	0		1.00445	1.01499	1.00278	1.01511	1.00389	1.00701		329.068	329.742	312.581	311.335	285.02	279.119		39.9795	43.1157	37.5258	37.9327
168197		329.103	305.565	274.898	285.917	324.444	299.127				0	0	0	0	0	0		0	0	0	0	0	0		0	0	0	0	0	0		1.00456	1.01484	1.00269	1.01505	1.00381	1.00707		329.103	326.523	307.022	300.637	324.444	299.127		40.4387	43.486	37.5895	37.6993
168277		310.134	279.438	321.575	282.24	295.195	288.202				0	0	0	0	0	0		0	0	0	0	0	0		0	0	0	0	0	0		1.00455	1.01476	1.00252	1.01484	1.00397	1.00717		328.989	326.527	321.575	300.639	295.195	288.202		40.89	43.5735	37.7032	37.7647
168357		343.581	312.56	301.783	280.536	310.741	249.162				0	0	0	0	0	0		0	0	0	0	0	0		0	0	0	0	0	0		1.00453	1.01469	1.00259	1.01472	1.00416	1.00713		343.581	326.591	307.04	300.486	310.741	281.969		40.4387	43.5735	37.7032	36.4615
168437		316.331	302.109	259.779	293.991	287.928	249.911				0	0	0	0	0	0		0	0	0	0	0	0		0	0	0	0	0	0		1.00445	1.01459	1.00276	1.01446	1.00388	1.00684		328.992	326.593	307.209	293.991	287.928	281.978		40.4387	43.5735	37.7415	36.4615
168517		285.603	295.132	275.187	278.026	252.368	280.417				0	0	0	0	0	0		0	0	0	0	0	0		0	0	0	0	0	0		1.00449	1.01468	1.00283	1.01405	1.00391	1.00694		328.991	326.591	307.204	300.644	284.952	280.417		40.4387	43.7508	37.7415	37.7647
168597		291.443	291.809	261.96	288.526	237.8	263.396				0	0	0	0	0	0		0	0	0	0	0	0		0	0	0	0	0	0		1.00446	1.01462	1.00276	1.01422	1.004	1.00653		328.992	326.593	307.209	300.642	285.016	282.08		40.4387	43.8843	37.7415	37.7647
168677		256.665	317.53	246.64	275.395	254.958	232.565				0	0	0	0	0	0		0	0	0	0	0	0		0	0	0	0	0	0		1.00459	1.01457	1.00264	1.01426	1.00402	1.00678		328.987	317.53	307.218	300.642	285.015	282.056		40.89	43.8843	37.7415	37.6993
168757		277.281	285.474	246.917	260.781	280.422	241.952				0	0	0	0	0	0		0	0	0	0	0	0		0	0	0	0	0	0		1.00491	1.01464	1.00264	1.01393	1.00404	1.00679		328.976	326.592	307.218	300.649	285.015	282.056		40.9645	43.8843	37.6277	37.627
168877		325.727	326.125	316.563	306.758	318.298	261.042				0	0	0	0	0	0		0	0	0	0	0	0		0	0	0	0	0	0		1.00493	1.01472	1.00271	1.01405	1.00404	1.00679		325.727	326.125	316.563	306.758	318.298	282.055		40.9645	43.8843	37.7415	37.435
168997		312.634	280.71	315.056	291.175	276.667	276.199				0	0	0	0	0	0		0	0	0	0	0	0		0	0	0	0	0	0		1.00478	1.01466	1.00287	1.01378	1.00397	1.00647		328.45	326.532	315.056	300.655	285.017	276.199		40.981	43.5553	37.7032	36.3238
169117		292.581	317.205	269.182	275.872	293.187	308.235				0	0	0	0	0	0		0	0	0	0	0	0		0	0	0	0	0	0		1.00527	1.01459	1.00305	1.01355	1.00395	1.00665		327.998	326.411	306.708	300.636	293.187	308.235		41.2305	43.6038	37.6035	35.66
169197		293.064	298.961	268.704	294.651	270.674	256.998				0	0	0	0	0	0		0	0	0	0	0	0		0	0	0	0	0	0		1.00515	1.01466	1.00312	1.01351	1.00391	1.00657		327.856	326.402	306.701	294.651	284.952	282.076		41.895	43.7298	37.6035	35.7255
169277		296.207	309.009	279.865	285.359	266.213	243.374				0	0	0	0	0	0		0	0	0	0	0	0		0	0	0	0	0	0		1.00521	1.01462	1.00296	1.01399	1.00395	1.00668		327.85	326.407	306.718	300.633	285.018	282.066		41.895	43.7298	37.6035	35.7255
169357		303.042	299.059	284.972	272.713	246.084	251.002				0	0	0	0	0	0		0	0	0	0	0	0		0	0	0	0	0	0		1.00593	1.01479	1.00297	1.01368	1.00414	1.00657		327.784	326.525	306.717	300.658	285.46	282.218		41.895	43.93	37.6035	36.4615
169437		275.157	260.951	258.751	250.125	245.475	261.626				0	0	0	0	0	0		0	0	0	0	0	0		0	0	0	0	0	0		1.00535	1.01495	1.00303	1.01391	1.00427	1.00669		327.992	326.584	306.955	300.721	285.625	282.211		41.9617	44.259	37.7145	37.7647
169517		242.855	252.974	247.737	259.939	231.043	255.313				0	0	0	0	0	0		0	0	0	0	0	0		0	0	0	0	0	0		1.00537	1.01485	1.00289	1.01397	1.00428	1.00656		327.991	326.587	306.983	300.718	285.625	282.219		41.2305	44.3547	37.969	37.6993
169598		262.753	271.701	258.701	252.935	255.435	238.224				0	0	0	0	0	0		0	0	0	0	0	0		0	0	0	0	0	0		1.00525	1.01494	1.00276	1.01401	1.00427	1.00651		327.999	326.584	307.008	300.715	285.625	282.223		41.9617	44.259	37.969	37.627
169697		275.794	274.533	242.642	249.359	253.847	248.624				0	0	0	0	0	0		0	0	0	0	0	0		0	0	0	0	0	0		1.0051	1.01497	1.00271	1.01406	1.00431	1.00586		328.009	326.583	307.016	300.712	285.624	282.265		41.9617	44.133	37.7145	37.627
169777		266.034	276.441	257.624	263.394	254.397	248.276				0	0	0	0	0	0		0	0	0	0	0	0		0	0	0	0	0	0		1.00506	1.01482	1.00267	1.01412	1.00412	1.00513		327.864	326.587	306.748	300.709	285.466	282.297		42.063	44.133	37.858	37.627
169877		389.401	373.21	296.719	312.343	321.669	289.56				0	0	0	0	0	0		0	0	0	0	0	0		0	0	0	0	0	0		1.005	1.01489	1.00257	1.01424	1.00401	1.0051		389.401	373.21	306.618	312.343	321.669	289.56		42.0825	43.93	37.693	36.3238
169997		265.658	318.028	261.723	303.645	255.669	280.244				0	0	0	0	0	0		0	0	0	0	0	0		0	0	0	0	0	0		1.00538	1.01499	1.00245	1.0141	1.00396	1.00506		327.835	326.336	306.621	303.645	285.018	280.244		42.0825	43.7298	37.7122	36.3238
170099		277.776	302.219	272.945	279.909	261.182	274.484				0	0	0	0	0	0		0	0	0	0	0	0		0	0	0	0	0	0		1.00545	1.01495	1.0027	1.01399	1.00386	1.00516		327.828	326.343	306.746	300.646	284.956	274.484		42.0825	43.6038	37.987	36.3238
170177		258.537	299.052	274.737	258.136	266.205	258.331				0	0	0	0	0	0		0	0	0	0	0	0		0	0	0	0	0	0		1.00521	1.01488	1.00283	1.01389	1.00388	1.00552		327.85	326.521	306.993	300.634	284.956	282.325		42.063	43.804	38.098	35.5878
170257		267.107	294.398	269.343	272.542	265.282	250.903				0	0	0	0	0	0		0	0	0	0	0	0		0	0	0	0	0	0		1.00482	1.01466	1.00275	1.0135	1.00392	1.00564		328.029	326.532	306.74	300.636	285.019	282.323		42.1298	43.804	37.987	35.5878
170337		286.867	261.964	264.278	263.879	270.005	230.269				0	0	0	0	0	0		0	0	0	0	0	0		0	0	0	0	0	0		1.00547	1.01484	1.00274	1.01353	1.00394	1.00568		327.983	326.587	306.742	300.636	285.018	282.322		41.9617	44.133	37.9677	35.5878
170417		261.98	282.845	279.023	266.801	259.7	237.927				0	0	0	0	0	0		0	0	0	0	0	0		0	0	0	0	0	0		1.00487	1.01481	1.00284	1.0136	1.00406	1.00572		328.026	326.922	306.731	300.662	285.486	282.321		41.9617	44.0463	37.858	36.3238
170497		245.012	225.687	249.303	255.624	254.681	220.535				0	0	0	0	0	0		0	0	0	0	0	0		0	0	0	0	0	0		1.00504	1.01469	1.00297	1.01317	1.00402	1.00587		328.014	326.956	306.717	300.679	285.499	282.318		41.9617	44.0463	37.6035	36.3238
170577		254.258	232.098	242.869	253.837	240.012	241.253				0	0	0	0	0	0		0	0	0	0	0	0		0	0	0	0	0	0		1.00466	1.01496	1.00303	1.01327	1.00414	1.00578		328.041	327.158	306.71	300.761	285.46	282.32		41.2305	44.05	37.6035	37.435
170677		235.715	261.113	249.607	235.022	232.643	211.535				0	0	0	0	0	0		0	0	0	0	0	0		0	0	0	0	0	0		1.00531	1.01531	1.00298	1.01332	1.00408	1.00586		327.842	327.367	306.606	300.758	285.478	282.318		41.1637	44.0385	37.3287	37.2805
170777		279.164	266.459	245.584	262.761	278.568	236.497				0	0	0	0	0	0		0	0	0	0	0	0		0	0	0	0	0	0		1.00567	1.0156	1.0029	1.01327	1.00409	1.00592		327.808	327.254	306.56	300.761	285.013	282.261		41.1637	44.0385	37.3675	37.2805
170857		313.188	287.183	319.679	295.682	303.002	291.397				0	0	0	0	0	0		0	0	0	0	0	0		0	0	0	0	0	0		1.0055	1.01565	1.0028	1.01314	1.00411	1.00629		327.824	327.943	319.679	295.682	303.002	291.397		41.895	44.2645	37.4772	35.9773
170997		286.235	273.347	289.549	279.963	267.52	255.041				0	0	0	0	0	0		0	0	0	0	0	0		0	0	0	0	0	0		1.0055	1.01575	1.00267	1.01331	1.00407	1.00629		327.67	328.787	306.567	300.759	285.481	282.237		41.2403	44.6298	37.4772	37.1185
171077		261.592	299.682	258.988	238.438	232.269	227.715				0	0	0	0	0	0		0	0	0	0	0	0		0	0	0	0	0	0		1.00507	1.0158	1.00278	1.01347	1.00416	1.00633		327.707	328.772	306.612	300.749	285.63	282.234		41.2403	44.6298	37.693	36.9638
171157		271.198	303.108	274.779	267.938	280.917	239.291				0	0	0	0	0	0		0	0	0	0	0	0		0	0	0	0	0	0		1.00545	1.01586	1.00265	1.01334	1.00409	1.00645		327.673	328.746	306.567	300.757	285.632	282.227		41.2403	44.5422	37.4965	37.1185
171237		281.407	273.365	292.619	250.482	276.181	226.035				0	0	0	0	0	0		0	0	0	0	0	0		0	0	0	0	0	0		1.00552	1.01584	1.00276	1.0134	1.00402	1.00598		327.669	328.754	306.564	300.753	285.635	282.257		41.2403	44.5422	37.4965	36.9638
171317		243.902	266.296	233.581	261.761	276.422	238.839				0	0	0	0	0	0		0	0	0	0	0	0		0	0	0	0	0	0		1.00511	1.01615	1.00276	1.01338	1.00416	1.00553		327.704	329.21	306.564	300.937	285.686	282.287		40.509	44.5913	37.4772	37.2695
171397		234.152	249.585	265.234	271.733	240.946	217.319				0	0	0	0	0	0		0	0	0	0	0	0		0	0	0	0	0	0		1.00452	1.01617	1.00272	1.01343	1.00401	1.0056		327.758	329.204	306.565	300.929	285.636	282.282		40.509	44.5913	37.4772	37.2695
171497		241.234	288.714	218.243	233.076	234.111	228.249				0	0	0	0	0	0		0	0	0	0	0	0		0	0	0	0	0	0		1.0045	1.01624	1.00279	1.01356	1.00411	1.00606		327.76	329.184	306.563	300.906	285.632	282.252		40.509	44.462	37.4772	37.4242
171577		249.418	257.779	215.719	221.12	242.858	241.404				0	0	0	0	0	0		0	0	0	0	0	0		0	0	0	0	0	0		1.00493	1.01629	1.00282	1.01367	1.00436	1.00623		327.72	329.166	306.562	300.888	285.621	282.241		41.2403	44.128	37.4772	37.4242
171677		297.846	292.017	295.701	277.561	283.959	292.369				0	0	0	0	0	0		0	0	0	0	0	0		0	0	0	0	0	0		1.00517	1.01541	1.00272	1.01379	1.00455	1.00663		327.698	329.382	306.428	300.729	285.613	292.369		41.4098	44.128	37.3972	37.2577
171757		293.044	306.956	269.69	283.167	314.594	302.25				0	0	0	0	0	0		0	0	0	0	0	0		0	0	0	0	0	0		1.00496	1.01619	1.00255	1.01415	1.00456	1.00657		327.717	328.574	306.234	300.708	314.594	302.25		41.2403	43.7087	37.3665	37.2577
171877		297.038	278.975	271.269	302.006	301.959	261.432				0	0	0	0	0	0		0	0	0	0	0	0		0	0	0	0	0	0		1.00509	1.01626	1.00255	1.01407	1.00458	1.00642		327.861	329.177	306.456	302.006	301.959	282.228		41.895	43.9802	37.4165	37.5635
171997		279.956	266.409	255.591	264.618	244.701	251.777				0	0	0	0	0	0		0	0	0	0	0	0		0	0	0	0	0	0		1.00528	1.01634	1.00258	1.01419	1.00453	1.00638		327.997	329.152	306.452	300.812	285.674	282.235		41.2305	43.8117	37.4165	37.4242
172077		273.141	307.375	242.346	269.103	265.811	265.404				0	0	0	0	0	0		0	0	0	0	0	0		0	0	0	0	0	0		1.00515	1.01629	1.0025	1.01432	1.0046	1.00644		328.006	329.166	306.464	300.804	285.672	282.231		41.2305	43.7548	37.4165	37.5635
172157		271.709	275.408	258.13	270.623	227.872	257.78				0	0	0	0	0	0		0	0	0	0	0	0		0	0	0	0	0	0		1.00516	1.01639	1.00255	1.01409	1.0044	1.0065		328.005	329.135	306.456	300.818	285.679	282.227		41.2305	43.6978	37.4165	37.5635
172237		250.888	269.048	240.81	237.341	246.639	235.279				0	0	0	0	0	0		0	0	0	0	0	0		0	0	0	0	0	0		1.00474	1.01619	1.00256	1.01417	1.00439	1.00647		328.035	329.198	306.454	300.813	285.679	282.229		40.9005	43.612	37.4165	37.5635
172317		246.477	281.565	223.093	243.696	239.63	237.754				0	0	0	0	0	0		0	0	0	0	0	0		0	0	0	0	0	0		1.00409	1.01632	1.00252	1.01437	1.00444	1.00678		328.081	329.519	306.461	300.801	285.677	282.21		40.7945	44.088	37.3972	37.4242
172417		238.057	261.962	241.163	251.991	234.894	234.492				0	0	0	0	0	0		0	0	0	0	0	0		0	0	0	0	0	0		1.00425	1.01636	1.00254	1.01425	1.00443	1.00687		328.07	329.514	306.458	300.808	285.678	282.205		40.7945	44.088	37.4165	37.4242
172497		265.576	281.215	264.169	287.448	261.594	260.015				0	0	0	0	0	0		0	0	0	0	0	0		0	0	0	0	0	0		1.00404	1.0157	1.00275	1.01406	1.00447	1.00708		327.958	329.333	306.227	300.712	285.676	282.179		40.7278	44.088	37.3665	37.1185
172597		320.579	331.479	272.374	320.51	258.171	268.912				0	0	0	0	0	0		0	0	0	0	0	0		0	0	0	0	0	0		1.00418	1.01577	1.00299	1.0134	1.00448	1.007		327.946	331.479	306.382	320.51	285.676	282.18		40.7278	44.088	37.4165	37.1185
172717		307.273	311.285	253.868	271.597	288.575	245.972				0	0	0	0	0	0		0	0	0	0	0	0		0	0	0	0	0	0		1.00429	1.01586	1.00312	1.01284	1.0049	1.00681		328.067	329.301	306.361	300.788	288.575	282.208		40.7945	44.088	37.4165	37.1185
172797		276.862	264.375	282.398	221.943	275.693	221.802				0	0	0	0	0	0		0	0	0	0	0	0		0	0	0	0	0	0		1.0043	1.01613	1.00329	1.01308	1.00473	1.00662		328.693	329.552	306.548	300.989	285.668	282.225		40.8653	44.6847	37.4965	37.2695
172877		267.877	285.704	265.054	293.214	255.226	238.864				0	0	0	0	0	0		0	0	0	0	0	0		0	0	0	0	0	0		1.0045	1.0149	1.0032	1.01311	1.00472	1.00657		328.99	330.033	306.55	301.162	285.669	282.228		40.89	45.179	37.4965	37.3905
172997		277.387	322.48	297.037	268.428	276.414	238.006				0	0	0	0	0	0		0	0	0	0	0	0		0	0	0	0	0	0		1.00461	1.014	1.00341	1.01322	1.00486	1.00631		329.06	322.48	306.594	301.157	285.78	282.243		40.5555	45.179	37.693	37.3905
173077		259.515	271.2	228.346	243.648	280.425	252.754				0	0	0	0	0	0		0	0	0	0	0	0		0	0	0	0	0	0		1.00462	1.01402	1.00302	1.01335	1.00476	1.00605		329.06	330.3	306.605	301.15	285.792	282.257		40.2335	45.179	37.693	37.1845
173157		263.047	292.603	257.23	276.469	240.335	256.467				0	0	0	0	0	0		0	0	0	0	0	0		0	0	0	0	0	0		1.00447	1.01385	1.00312	1.01308	1.00481	1.00566		329.068	330.312	306.602	301.164	285.787	282.28		40.2335	45.0688	37.5832	37.019
173257		270.313	264.982	240.507	257.798	263.012	212.171				0	0	0	0	0	0		0	0	0	0	0	0		0	0	0	0	0	0		1.00444	1.01353	1.0032	1.01306	1.00466	1.00566		329.069	330.336	306.6	301.165	285.807	282.28		39.9395	45	37.3287	37.1845
173357		254.463	294.271	235.238	265.594	236.941	240.503				0	0	0	0	0	0		0	0	0	0	0	0		0	0	0	0	0	0		1.00409	1.01306	1.00356	1.01256	1.00467	1.00551		329.087	330.52	306.59	301.189	285.805	282.288		39.9395	45.1562	37.3287	37.019
173437		284.997	343.919	279.7	257.018	270.162	281.067				0	0	0	0	0	0		0	0	0	0	0	0		0	0	0	0	0	0		1.00419	1.01305	1.00328	1.01219	1.00448	1.00551		329.082	343.919	306.598	301.122	285.829	281.067		39.9395	45.1562	37.3287	36.7517
173517		334.599	343.016	312.57	313.754	280.443	303.789				0	0	0	0	0	0		0	0	0	0	0	0		0	0	0	0	0	0		1.00414	1.01337	1.00279	1.01218	1.00468	1.00549		334.599	343.016	312.57	313.754	285.953	303.789		39.912	45.5677	37.113	36.7517
173597		359.979	315.563	290.471	317.376	275.904	293.107				0	0	0	0	0	0		0	0	0	0	0	0		0	0	0	0	0	0		1.00429	1.01357	1.00258	1.01217	1.00436	1.00557		359.979	330.639	306.617	317.376	286.03	293.107		39.9395	45.5677	37.3287	37.019
173677		296.478	326.21	307.338	286.985	256.826	270.821				0	0	0	0	0	0		0	0	0	0	0	0		0	0	0	0	0	0		1.00438	1.01366	1.00266	1.01224	1.00467	1.00561		329.072	326.21	307.338	301.208	286.018	282.282		39.9395	45.344	37.6035	37.019
173757		304.808	282.356	290.682	255.713	284.813	246.393				0	0	0	0	0	0		0	0	0	0	0	0		0	0	0	0	0	0		1.00445	1.01369	1.00217	1.01191	1.00481	1.00571		329.116	330.626	306.802	301.233	286.012	282.321		39.9682	45.5677	37.6035	36.7805
173837		307.123	316.627	321.696	300.633	297.315	289.297				0	0	0	0	0	0		0	0	0	0	0	0		0	0	0	0	0	0		1.0049	1.01363	1.00229	1.01146	1.00509	1.00626		329.111	330.633	321.696	300.633	297.315	289.297		39.9682	45.5677	37.6035	36.7805
173997		318.539	300.284	268.311	297.593	248.946	260.154				0	0	0	0	0	0		0	0	0	0	0	0		0	0	0	0	0	0		1.00493	1.01369	1.00222	1.01097	1.00507	1.00648		329.11	330.627	307.112	297.593	286.003	282.305		39.9682	45.344	37.7145	36.7805
174077		302.524	267.433	257.307	248.636	256.722	222.549				0	0	0	0	0	0		0	0	0	0	0	0		0	0	0	0	0	0		1.00496	1.01364	1.00225	1.01121	1.00478	1.00633		329.11	330.631	307.105	301.287	286.084	282.308		39.9682	45.285	37.6007	36.5285
174157		307.388	285.935	273.783	272.896	286.572	246.238				0	0	0	0	0	0		0	0	0	0	0	0		0	0	0	0	0	0		1.00487	1.01364	1.00229	1.01121	1.00434	1.00627		329.111	330.631	307.098	301.287	286.572	282.309		39.9682	44.6737	37.6007	36.5285
174237		318.943	273.369	254.34	231.464	268.16	249.284				0	0	0	0	0	0		0	0	0	0	0	0		0	0	0	0	0	0		1.005	1.01367	1.00239	1.01119	1.00426	1.0063		329.04	330.523	307.079	301.171	286.224	282.243		39.9682	44.8735	37.6007	36.5132
174337		282.934	305.369	267.905	270.606	247.099	253.545				0	0	0	0	0	0		0	0	0	0	0	0		0	0	0	0	0	0		1.00508	1.01388	1.00235	1.01045	1.00427	1.00633		329.036	330.512	307.087	301.213	286.108	282.242		39.9682	44.8735	37.7145	36.2075
174437		378.742	354.958	332.167	309.614	287.91	300.398				0	0	0	0	0	0		0	0	0	0	0	0		0	0	0	0	0	0		1.00494	1.01379	1.00222	1.01044	1.00437	1.00625		378.742	354.958	332.167	309.614	287.91	300.398		39.9395	44.2622	37.7145	34.9042
174517		356.786	349.838	271.156	314.847	325.17	302.655				0	0	0	0	0	0		0	0	0	0	0	0		0	0	0	0	0	0		1.0049	1.01375	1.00214	1.01101	1.00475	1.00622		356.786	349.838	307.128	314.847	325.17	302.655		39.9395	43.9112	37.6007	35.1427
174597		306.904	351.886	276.471	331.216	242.938	290.183				0	0	0	0	0	0		0	0	0	0	0	0		0	0	0	0	0	0		1.00474	1.01377	1.00177	1.01105	1.00481	1.0065		328.982	351.886	307.16	331.216	286.012	290.183		40.2335	43.667	37.6007	35.1427
174677		360.871	364.563	317.095	293.404	297.835	270.794				0	0	0	0	0	0		0	0	0	0	0	0		0	0	0	0	0	0		1.00484	1.01401	1.00189	1.01115	1.00431	1.00657		360.871	364.563	317.095	301.174	297.835	282.228		40.2335	43.9537	37.6985	36.2075
174757		363.051	339.18	321.9	313.466	300.597	281.968				0	0	0	0	0	0		0	0	0	0	0	0		0	0	0	0	0	0		1.00506	1.01415	1.0021	1.01051	1.00446	1.00631		363.051	339.18	321.9	313.466	300.597	281.968		40.2622	43.801	37.6985	36.2612
174857		336.686	368.831	341.783	330.388	273.152	279.196				0	0	0	0	0	0		0	0	0	0	0	0		0	0	0	0	0	0		1.00515	1.01421	1.00208	1.01138	1.00445	1.00635		336.686	368.831	341.783	330.388	286.026	279.196		40.2622	43.5708	37.6347	36.115
174997		356.166	397.692	278.419	341.933	255.943	332.119				0	0	0	0	0	0		0	0	0	0	0	0		0	0	0	0	0	0		1.00524	1.01418	1.00176	1.01141	1.0045	1.00591		356.166	397.692	307.273	341.933	286.024	332.119		40.2622	43.5708	37.1628	35.7192
175077		343.828	341.479	300.136	334.822	284.018	275.396				0	0	0	0	0	0		0	0	0	0	0	0		0	0	0	0	0	0		1.00553	1.01439	1.00174	1.01077	1.00441	1.00595		343.828	341.479	307.274	334.822	286.028	275.396		40.3798	43.5708	37.1628	35.545
175157		318.243	425.966	277.571	308.821	272.181	319.28				0	0	0	0	0	0		0	0	0	0	0	0		0	0	0	0	0	0		1.0055	1.01449	1.00141	1.01021	1.00452	1.00541		329.015	425.966	307.29	308.821	286.023	319.28		40.2622	43.1593	37.1628	35.545
175237		348.901	349.674	304.516	304.389	265.335	308.162				0	0	0	0	0	0		0	0	0	0	0	0		0	0	0	0	0	0		1.00554	1.01376	1.00111	1.01038	1.00429	1.00519		348.901	349.674	307.424	304.389	286.032	308.162		40.2635	43.1593	37.2773	35.2392
175317		376.439	383.863	293.379	327.835	276.894	268.776				0	0	0	0	0	0		0	0	0	0	0	0		0	0	0	0	0	0		1.00559	1.01377	1.00147	1.00983	1.00451	1.00534		376.439	383.863	307.393	327.835	286.024	282.187		40.2635	43.1593	37.7493	35.2392
175397		367.861	390.776	346.916	413.464	353.82	307.712				0	0	0	0	0	0		0	0	0	0	0	0		0	0	0	0	0	0		1.00545	1.01372	1.00137	1.01	1.00456	1.00576		367.861	390.776	346.916	413.464	353.82	307.712		40.2635	43.1593	37.7493	35.2392
175497		351.998	435.606	308.729	376.031	300.574	336.263				0	0	0	0	0	0		0	0	0	0	0	0		0	0	0	0	0	0		1.00562	1.01384	1.00133	1.00995	1.00447	1.0058		351.998	435.606	308.729	376.031	300.574	336.263		40.5555	43.0657	37.2773	35.2392
175597		347.612	351.598	293.177	340.247	267.789	293.58				0	0	0	0	0	0		0	0	0	0	0	0		0	0	0	0	0	0		1.00604	1.01408	1.00149	1.00998	1.00436	1.00529		347.612	351.598	307.286	340.247	285.965	293.58		40.9175	43.2388	37.6347	35.4135
175697		337.051	314.863	303.53	308.412	332.592	283.048				0	0	0	0	0	0		0	0	0	0	0	0		0	0	0	0	0	0		1.00638	1.01347	1.00156	1.01014	1.00433	1.0052		337.051	331.169	307.283	308.412	332.592	283.048		40.9175	43.3833	37.6347	35.545
175777		354.36	331.137	320.168	317.816	280.308	306.663				0	0	0	0	0	0		0	0	0	0	0	0		0	0	0	0	0	0		1.00604	1.01364	1.00145	1.00977	1.00471	1.00534		354.36	331.137	320.168	317.816	286.016	306.663		40.5555	43.6427	37.2773	35.7335
175857		348.877	461.74	311.21	343.428	278.123	296.7				0	0	0	0	0	0		0	0	0	0	0	0		0	0	0	0	0	0		1.00554	1.01366	1.00167	1.0099	1.00471	1.00504		348.877	461.74	311.21	343.428	286.016	296.7		40.3483	43.6427	37.2773	35.543
175997		319.199	285.326	292.083	300.233	260.743	283.508				0	0	0	0	0	0		0	0	0	0	0	0		0	0	0	0	0	0		1.00551	1.01444	1.00108	1.00996	1.00478	1.00492		328.95	331.21	307.306	300.233	286.014	283.508		40.2635	43.6427	37.1628	35.543
176077		295.609	390.275	262.161	356.581	265.8	284.048				0	0	0	0	0	0		0	0	0	0	0	0		0	0	0	0	0	0		1.00546	1.01529	1.00026	1.00953	1.00476	1.00492		329.017	390.275	307.487	356.581	285.95	284.048		40.3483	43.6427	36.9268	35.4828
176157		320.507	344.244	297.175	311.75	269.483	277.962				0	0	0	0	0	0		0	0	0	0	0	0		0	0	0	0	0	0		1.00533	1.01528	1.00092	1.00932	1.00456	1.00482		320.507	344.244	307.314	311.75	285.958	277.962		40.3483	43.361	36.8123	35.3085
176237		344.749	335.599	285.521	243.282	281.709	269.779				0	0	0	0	0	0		0	0	0	0	0	0		0	0	0	0	0	0		1.00534	1.01517	1.00153	1.00935	1.00428	1.00485		344.749	335.599	307.284	301.737	285.968	282.189		40.6402	42.979	36.8123	35.3085
176317		354.036	418.628	328.698	345.194	288.328	302.632				0	0	0	0	0	0		0	0	0	0	0	0		0	0	0	0	0	0		1.00531	1.01513	1.00179	1.00937	1.00428	1.00519		354.036	418.628	328.698	345.194	288.328	302.632		40.6402	42.83	36.8123	35.2287
176417		384.28	333.728	332.803	286.463	280.218	258.346				0	0	0	0	0	0		0	0	0	0	0	0		0	0	0	0	0	0		1.00536	1.01497	1.00156	1.00938	1.00423	1.00481		384.28	333.728	332.803	301.733	285.97	282.189		40.6402	42.979	37.1628	35.2287
176517		374.431	282.502	275.744	282.872	277.665	273.048				0	0	0	0	0	0		0	0	0	0	0	0		0	0	0	0	0	0		1.00547	1.015	1.00163	1.00949	1.00413	1.00494		374.431	331.347	307.17	301.718	285.974	282.189		40.6402	42.979	37.065	35.195
176597		323.826	314.387	284.897	282.328	257.433	283.501				0	0	0	0	0	0		0	0	0	0	0	0		0	0	0	0	0	0		1.00554	1.01499	1.00158	1.00949	1.00421	1.00499		323.826	331.349	307.173	301.719	285.971	283.501		40.6402	42.979	36.7145	35.195
176677		353.527	350.874	343.632	278.097	269.696	272.019				0	0	0	0	0	0		0	0	0	0	0	0		0	0	0	0	0	0		1.00547	1.01511	1.00163	1.00956	1.00417	1.00496		353.527	350.874	343.632	301.71	285.972	282.188		40.6402	42.83	36.5192	35.195
176777		341.647	295.409	328.624	281.477	269.634	272.949				0	0	0	0	0	0		0	0	0	0	0	0		0	0	0	0	0	0		1.00563	1.01452	1.00148	1.00924	1.0042	1.0047		341.647	331.416	328.624	301.752	285.971	282.19		40.6402	42.83	36.5192	35.195
176877		340.944	387.578	292.788	322.54	321.976	299.374				0	0	0	0	0	0		0	0	0	0	0	0		0	0	0	0	0	0		1.00569	1.01522	1.00155	1.00915	1.00408	1.00449		340.944	387.578	306.956	322.54	321.976	299.374		40.5555	42.7465	36.5192	35.195
176997		305.23	357.239	286.706	319.416	268.529	277.983				0	0	0	0	0	0		0	0	0	0	0	0		0	0	0	0	0	0		1.00578	1.01527	1.00149	1.00951	1.0039	1.0045		328.901	357.239	307.286	319.416	285.908	277.983		40.5555	42.8212	36.617	35.171
177077		385.95	372.159	334.778	325.403	266.865	283.553				0	0	0	0	0	0		0	0	0	0	0	0		0	0	0	0	0	0		1.0063	1.01457	1.00138	1.00951	1.00379	1.00453		385.95	372.159	334.778	325.403	285.921	283.553		40.5555	43.016	36.7315	34.9038
177157		392.182	374.994	306.533	328.321	314.127	302.957				0	0	0	0	0	0		0	0	0	0	0	0		0	0	0	0	0	0		1.00573	1.01475	1.00159	1.00904	1.00373	1.00492		392.182	374.994	307.382	328.321	314.127	302.957		40.5555	43.1887	36.7315	34.598
177257		394.654	381.835	344.315	313.046	303.157	307.188				0	0	0	0	0	0		0	0	0	0	0	0		0	0	0	0	0	0		1.00546	1.01562	1.00151	1.00912	1.00369	1.00554		394.654	381.835	344.315	313.046	303.157	307.188		40.5555	43.1887	36.7315	34.598
177357		358.546	374.357	318.302	324.789	321.177	275.803				0	0	0	0	0	0		0	0	0	0	0	0		0	0	0	0	0	0		1.00547	1.0157	1.0015	1.00938	1.00349	1.00549		358.546	374.357	318.302	324.789	321.177	282.019		40.5555	43.1887	36.7315	34.622
177437		346.903	326.134	312.916	290.945	256.005	264.977				0	0	0	0	0	0		0	0	0	0	0	0		0	0	0	0	0	0		1.00534	1.01599	1.00151	1.0093	1.00384	1.00567		346.903	326.134	312.916	301.403	285.696	282.013		40.5555	43.1612	36.7315	34.622
177517		316.079	359.909	291.151	326.57	245.698	280.473				0	0	0	0	0	0		0	0	0	0	0	0		0	0	0	0	0	0		1.0054	1.01603	1.00149	1.00956	1.00374	1.00569		328.959	359.909	307.391	326.57	285.703	280.473		40.2635	43.1612	36.7315	34.9278
177597		359.004	364.144	311.813	304.484	267.602	290.34				0	0	0	0	0	0		0	0	0	0	0	0		0	0	0	0	0	0		1.00505	1.01599	1.00167	1.00934	1.0041	1.00529		359.004	364.144	311.813	304.484	285.688	290.34		40.2635	43.1612	36.7438	34.9278
177677		298.865	394.612	315.625	307.43	232.139	301.297				0	0	0	0	0	0		0	0	0	0	0	0		0	0	0	0	0	0		1.00506	1.01609	1.00191	1.00981	1.00425	1.00427		328.723	394.612	315.625	307.43	285.683	301.297		40.2195	42.9885	36.7438	34.622
177757		340.902	349.023	283.21	313.634	268.836	275.302				0	0	0	0	0	0		0	0	0	0	0	0		0	0	0	0	0	0		1.00541	1.01591	1.00188	1.0097	1.00477	1.00511		340.902	349.023	307.488	313.634	285.605	281.997		40.5115	42.9885	36.7438	34.622
177837		311.382	342.406	301.119	289.992	246.731	246.574				0	0	0	0	0	0		0	0	0	0	0	0		0	0	0	0	0	0		1.00553	1.01614	1.00183	1.00964	1.00455	1.00522		328.631	342.406	307.488	301.385	285.614	281.971		40.5115	43.016	36.6985	34.622
177997		326.935	365.959	269.757	318.23	251.412	304.055				0	0	0	0	0	0		0	0	0	0	0	0		0	0	0	0	0	0		1.00566	1.01606	1.00177	1.00962	1.00467	1.00521		326.935	365.959	307.489	318.23	285.609	304.055		40.8735	43.016	36.6985	34.6557
178077		353.789	368.2	326.923	295.216	347.21	250.575				0	0	0	0	0	0		0	0	0	0	0	0		0	0	0	0	0	0		1.00566	1.0162	1.00156	1.0096	1.0046	1.00421		353.789	368.2	326.923	301.387	347.21	281.985		40.8965	43.041	36.6985	34.6557
178157		331.575	323.02	334.788	297.902	289.283	283.272				0	0	0	0	0	0		0	0	0	0	0	0		0	0	0	0	0	0		1.00554	1.01602	1.00209	1.00962	1.00467	1.00438		331.575	323.02	334.788	301.329	289.283	283.272		40.9928	42.8462	36.6985	34.6557
178257		328.956	311.894	318.599	282.893	268.372	250.813				0	0	0	0	0	0		0	0	0	0	0	0		0	0	0	0	0	0		1.00534	1.01592	1.0025	1.00963	1.0047	1.00439		328.956	331.225	318.599	301.328	284.909	281.983		40.9928	42.8462	36.6985	34.622
178337		344.048	336.118	302.817	294.261	271.955	275.596				0	0	0	0	0	0		0	0	0	0	0	0		0	0	0	0	0	0		1.00534	1.01586	1.00277	1.00957	1.00457	1.00439		344.048	336.118	307.426	301.336	284.925	281.983		40.9928	42.9298	36.511	34.622
178437		298.078	354.527	290.475	311.507	248.827	287.811				0	0	0	0	0	0		0	0	0	0	0	0		0	0	0	0	0	0		1.00549	1.01578	1.00272	1.00961	1.00534	1.00448		328.102	354.527	307.431	311.507	284.83	287.811		40.8965	42.9298	36.511	34.598
178517		313.484	350.864	253.389	273.589	267.147	263.31				0	0	0	0	0	0		0	0	0	0	0	0		0	0	0	0	0	0		1.00551	1.01527	1.00257	1.0095	1.00462	1.00437		327.98	350.864	307.444	301.345	284.919	281.983		40.8297	43.1245	36.511	34.598
178617		312.436	357.519	259.43	312.904	235.219	284.644				0	0	0	0	0	0		0	0	0	0	0	0		0	0	0	0	0	0		1.0053	1.01508	1.00245	1.00943	1.00538	1.00445		327.842	357.519	307.455	312.904	284.825	284.644		40.5838	43.041	36.511	34.3942
178697		297.865	323.009	288.934	328.565	254.148	273.715				0	0	0	0	0	0		0	0	0	0	0	0		0	0	0	0	0	0		1.00547	1.01528	1.00268	1.0095	1.00533	1.00428		327.983	323.009	307.435	328.565	284.831	281.984		40.8297	43.2138	36.511	34.3942
178797		387.095	302.825	296.884	260.199	260.872	243.373				0	0	0	0	0	0		0	0	0	0	0	0		0	0	0	0	0	0		1.00537	1.01324	1.00284	1.00872	1.00537	1.00352		387.095	332.645	307.421	301.222	285.059	282.043		40.8297	43.041	36.6985	34.3942
178877		351.376	421.106	323.594	347.291	289.024	311.933				0	0	0	0	0	0		0	0	0	0	0	0		0	0	0	0	0	0		1.00527	1.01228	1.00278	1.00879	1.00524	1.00354		351.376	421.106	323.594	347.291	289.024	311.933		40.8297	43.1887	36.6985	34.3942
179017		320.546	361.29	256.443	276.076	291.957	271.762				0	0	0	0	0	0		0	0	0	0	0	0		0	0	0	0	0	0		1.00526	1.01232	1.00275	1.0085	1.00574	1.00374		327.998	361.29	307.429	301.251	291.957	282.023		40.926	43.1887	36.6985	34.3942
179097		331.799	339.473	286.237	289.941	244.979	264.323				0	0	0	0	0	0		0	0	0	0	0	0		0	0	0	0	0	0		1.00521	1.01256	1.00285	1.00844	1.00571	1.00442		331.799	339.473	307.42	301.259	284.813	282.008		41.0325	43.1612	36.511	34.3942
179177		298.49	319.482	282.687	300.643	271.397	253.39				0	0	0	0	0	0		0	0	0	0	0	0		0	0	0	0	0	0		1.0052	1.01252	1.00276	1.00857	1.006	1.00448		328.003	333.572	307.427	300.643	284.813	282.007		41.0325	43.1612	36.511	34.5658
179257		320.949	327.85	287.574	301.425	257.631	260.809				0	0	0	0	0	0		0	0	0	0	0	0		0	0	0	0	0	0		1.00489	1.01266	1.00267	1.00883	1.00612	1.00452		328.024	327.85	307.435	301.425	284.813	282.007		40.926	43.306	36.4105	34.769
179337		289.527	288.983	270.629	269.127	242.574	264.702				0	0	0	0	0	0		0	0	0	0	0	0		0	0	0	0	0	0		1.00453	1.01239	1.00236	1.00859	1.00602	1.00383		327.914	333.726	307.463	301.61	284.813	282.018		40.68	42.5248	36.3587	34.6485
179417		319.303	320.544	285.992	299.6	253.775	245.154				0	0	0	0	0	0		0	0	0	0	0	0		0	0	0	0	0	0		1.0044	1.01227	1.00271	1.00858	1.00591	1.00403		327.769	334.217	307.432	299.6	284.813	282.015		40.1943	42.217	36.3587	34.928
179497		282.22	305.583	287.276	303.941	248.748	239.729				0	0	0	0	0	0		0	0	0	0	0	0		0	0	0	0	0	0		1.00436	1.01261	1.00265	1.00836	1.0058	1.00416		327.772	334.38	307.311	303.941	284.791	282.143		40.1943	42.6055	36.3465	34.928
179617		369.686	321.99	318.798	322.183	313.264	287.33				0	0	0	0	0	0		0	0	0	0	0	0		0	0	0	0	0	0		1.00438	1.01234	1.00257	1.00882	1.0059	1.00413		369.686	321.99	318.798	322.183	313.264	287.33		40.1943	42.6055	36.3465	34.928
179717		297.657	347.653	321.725	297.342	251.868	302.51				0	0	0	0	0	0		0	0	0	0	0	0		0	0	0	0	0	0		1.00451	1.01208	1.0027	1.00842	1.00566	1.00412		327.758	347.653	321.725	301.855	284.801	302.51		40.1943	42.6055	36.3983	34.928
179797		300.119	308.544	297.223	277.946	243.275	274.676				0	0	0	0	0	0		0	0	0	0	0	0		0	0	0	0	0	0		1.00463	1.01193	1.00286	1.00823	1.00589	1.0043		327.904	334.625	307.419	301.878	284.785	282.184		40.68	42.6055	36.4105	34.928
179877		335.774	348.745	285.111	287.728	258.366	257.646				0	0	0	0	0	0		0	0	0	0	0	0		0	0	0	0	0	0		1.00498	1.01176	1.00282	1.0082	1.00584	1.00443		335.774	348.745	307.423	301.882	284.813	282.183		40.68	42.438	36.4105	34.928
179997		312.635	310.962	286.107	290.98	257.408	258.947				0	0	0	0	0	0		0	0	0	0	0	0		0	0	0	0	0	0		1.00486	1.01183	1.00269	1.00826	1.00582	1.00454		327.883	334.676	307.434	301.875	284.813	282.183		40.7865	42.6055	36.4105	35.0485
180077		328.103	348.535	264.479	332.666	251.81	276.381				0	0	0	0	0	0		0	0	0	0	0	0		0	0	0	0	0	0		1.00462	1.01201	1.00238	1.00841	1.00559	1.00463		328.103	348.535	307.461	332.666	284.813	282.182		41.2553	42.438	36.3587	35.0485
180157		294.873	305.253	287.912	283.482	245.048	268.544				0	0	0	0	0	0		0	0	0	0	0	0		0	0	0	0	0	0		1.00464	1.01182	1.00219	1.00854	1.00549	1.00467		327.903	334.27	307.478	301.84	284.813	282.182		41.8185	42.217	36.3587	35.0485
180237		277.016	303.026	283.472	284.728	247.106	263.674				0	0	0	0	0	0		0	0	0	0	0	0		0	0	0	0	0	0		1.00444	1.01199	1.00214	1.00872	1.00535	1.00479		327.765	334.25	307.482	302.149	284.853	282.182		41.3595	42.217	36.3587	35.157
180317		264.562	312.626	308.71	275.416	263.476	233.203				0	0	0	0	0	0		0	0	0	0	0	0		0	0	0	0	0	0		1.00445	1.01211	1.00207	1.00881	1.00507	1.00481		327.658	334.384	308.71	302.069	284.813	282.182		41.1333	42.217	36.3465	35.157
180417		329.158	352.913	306.81	308.2	277.393	266.725				0	0	0	0	0	0		0	0	0	0	0	0		0	0	0	0	0	0		1.00513	1.01196	1.00181	1.0087	1.00486	1.0048		329.158	352.913	307.363	308.2	284.813	282.182		41.1333	42.217	36.3465	35.2595
180517		344.955	415.76	334.63	307.644	302.505	294.908				0	0	0	0	0	0		0	0	0	0	0	0		0	0	0	0	0	0		1.00522	1.01192	1.00185	1.00878	1.00463	1.00477		344.955	415.76	334.63	307.644	302.505	294.908		41.1333	42.6055	36.2783	35.5525
180637		338.455	311.755	345.237	276.951	280.848	284.222				0	0	0	0	0	0		0	0	0	0	0	0		0	0	0	0	0	0		1.00524	1.01191	1.00181	1.00894	1.00461	1.00498		338.455	334.637	345.237	303.64	284.813	284.222		41.1333	42.438	36.2385	36.1248
180717		311.5	299.569	304.609	297.696	292.246	251.205				0	0	0	0	0	0		0	0	0	0	0	0		0	0	0	0	0	0		1.00476	1.01182	1.00171	1.00902	1.00494	1.00575		327.551	334.681	307.489	303.632	292.246	282.193		41.1333	42.6055	36.2385	36.1248
180797		294.381	297.178	309.363	266.038	264.455	231.975				0	0	0	0	0	0		0	0	0	0	0	0		0	0	0	0	0	0		1.00497	1.012	1.00171	1.00901	1.00508	1.00585		327.695	335.323	309.363	303.633	284.725	282.192		41.3595	43.0788	36.2385	36.1248
180877		294.963	322.423	301.562	282.985	269.093	259.068				0	0	0	0	0	0		0	0	0	0	0	0		0	0	0	0	0	0		1.00548	1.01216	1.00171	1.00908	1.00518	1.00529		327.639	335.318	307.489	303.626	284.719	282.379		41.3328	42.9112	36.2385	36.0042
180997		275.726	307.737	299.678	254.841	266.206	270.214				0	0	0	0	0	0		0	0	0	0	0	0		0	0	0	0	0	0		1.00588	1.01222	1.00177	1.00921	1.00531	1.00549		327.603	335.316	307.489	303.613	284.71	282.325		41.3328	42.8315	36.2385	35.913
181077		300.256	309.68	268.34	252.252	247.795	252.705				0	0	0	0	0	0		0	0	0	0	0	0		0	0	0	0	0	0		1.00609	1.01238	1.00178	1.0093	1.00537	1.00537		327.584	335.29	307.365	303.604	284.679	282.355		41.3328	42.722	36.2263	35.913
181157		288.033	299.723	275.508	274.555	268.081	238.113				0	0	0	0	0	0		0	0	0	0	0	0		0	0	0	0	0	0		1.00579	1.01251	1.00181	1.00956	1.00544	1.00544		327.467	335.225	307.271	302.897	284.614	282.196		41.1065	42.722	36.1118	35.2382
181237		277.475	326.607	254.107	284.559	249.739	239.208				0	0	0	0	0	0		0	0	0	0	0	0		0	0	0	0	0	0		1.00546	1.01259	1.00177	1.00935	1.00555	1.00564		327.38	326.607	307.134	301.95	284.351	282.193		40.9588	42.722	36.0537	34.9453
181337		250.43	325.68	252.338	291.8	260.444	252.743				0	0	0	0	0	0		0	0	0	0	0	0		0	0	0	0	0	0		1.00532	1.01263	1.00184	1.00926	1.00537	1.0057		327.389	325.68	307.127	301.961	284.382	282.193		40.3955	42.8315	36.014	34.9453
181437		331.771	312.699	291.959	272.614	302.281	288.384				0	0	0	0	0	0		0	0	0	0	0	0		0	0	0	0	0	0		1.00541	1.01249	1.00164	1.00931	1.00517	1.00568		331.771	335.232	307.145	301.955	302.281	288.384		40.5433	42.9112	36.014	34.924
181537		301.288	320.097	276.07	275.733	264.362	309.87				0	0	0	0	0	0		0	0	0	0	0	0		0	0	0	0	0	0		1.00572	1.01275	1.00163	1.00943	1.00528	1.0057		327.617	335.355	307.146	303.008	284.621	309.87		40.7695	43.1215	36.014	35.1995
181637		327.639	307.731	270.801	272.049	282.593	261.962				0	0	0	0	0	0		0	0	0	0	0	0		0	0	0	0	0	0		1.00577	1.01289	1.0016	1.00934	1.00532	1.00563		327.613	335.35	307.149	303.085	284.619	282.763		40.7695	43.0417	35.7127	34.506
[truncated: 11,475 more rows]
[truncated: 8 more columns]
