# Supplementary material for: Data on microcirculatory perfusion dips in the resting nail bed
Source: Data Brief. 2018 Oct 27;21:1232–5. doi: 10.1016/j.dib.2018.10.077 (PMC6231364; doi:10.1016/j.dib.2018.10.077)
Supplement: Supplementary file 23 — Supplementary material [file mmc23.xlsx]

## Sheet: Blad1
(°C)
Session 1 - at the start					Session 2 - at the start
Study ID	Left-digits	Right-digits			Study ID	Left-digits	Right-digits
1	31.4	33.3			1	33.9	34.1
2	21.2	21.8			2	25.2	25.2
3	28.3	26.2			3	33.7	33.9
4	24.2	24.8			4
5	31.5	31.9			5
6	23.3	22.9			6	31.8	33.1
7	26.6	25.9			7	30.6	31.2
8	23.8	22.2			8	24.4	24.7
9	34	34			9
10	30.3	30.3			10	35.4	34.9
Session 1 - at the end					Session 2 - at the end
Study ID	Left-digits	Right-digits			Study ID	Left-digits	Right-digits
1	29.3	30			1	32.9	32.7
2	25.6	27.1			2	27.3	27.2
3	34.3	33.8			3	33.3	33.9
4	34.4	33.6			4
5	34.4	34.1			5
6	23.9	22.6			6	27.6	28.2
7	27	27.7			7	26.9	29.3
8	24.4	24.6			8	22.4	22.6
9	34.5	33			9
10	34.4	32.5			10	35	34.4
